# Supplementary material for: Unified classification and risk-stratification in Acute Myeloid Leukemia
Source: Nat Commun. 2022 Aug 8;13:4622. doi: 10.1038/s41467-022-32103-8 (PMC9360033; doi:10.1038/s41467-022-32103-8)
Supplement: Supplementary file 4 — Supplementary Data 1 [file 41467_2022_32103_MOESM4_ESM.csv]

S.Data 1 : Clinical data in the NCRI AML Cohort (n=2,113)
	ahd	perf_status	bm_blasts	secondary	wbc	hb	plt	gender	age
PD14868a	0	1	89	1	175	9.8999939	199	0	79.71252567
PD14869c	0	1	90	1	3.1	8.6999969	23	1	65.04312115
PD14871a	0	0	62	1	127	7.5999985	57	1	79.65776865
PD14872a	0	2	40	1	8.2	7.6999969	124	0	66.50513347
PD14873a	1	1	25	2	44.2	9.2999954	40	1	71.78097194
PD14874a	0	0	56	1	69	9.0999985	63	1	75.01437372
PD14875a	0	2	70	1	43.4	10.299995	64	0	74.79534565
PD14876c	1	1	90	2	59.1	7.5999985	104	1	65.65913758
PD14877c	0	1	92	1	144	6.2999992	47	0	84.10403833
PD14879a	0	0	84	1	4.6	10.599998	25	1	76.50102669
PD14880c	0	0	85	1	29.5	5.3999977	13	1	73.88637919
PD14881a	0	0	70	1	14.3	11.199997	10	1	78.13552361
PD14882c	0	0	90	1	13.1	7.5	45	1	90.7652293
PD14883a	1	2	87	2	52.9	9.1999969	12	1	77.71663244
PD14884a	0	0	58.74500189	1	20.5	10.199997	29	0	78.19849418
PD14885a	1	3	50.599976	2	81	8.1999969	105	1	74.74058864
PD14888a	1	0	16	3	16	9.5	402	1	74.81998631
PD14892c	1	0	17	3	1.3	10.5	104	1	71.21697467
PD14893c	0	1	85	1	1.9	8.5999985	103	1	85.47296372
PD14895a	0	0	10	1	32	10.699997	63	0	71.44147844
PD14898c	0	1	65	1	3.5	8.6999969	182	1	78.83093771
PD14900a	1	0	40	2	7.2	10.899994	5	1	75.57289528
PD14902a	0	1	44.199982	1	53	11.199997	197	0	79.71252567
PD14903a	1	2	84	2	45.7	8.8999939	30	1	84.31485284
PD14904c	0	0	43	1	27	8.1999969	74	0	67.36755647
PD14905a	0	1	95	1	5.2	9.1999969	96	0	77.01026694
PD14908a	0	2	58.74500189	1	61	9.1999969	72	1	77.9192334
PD14909c	0	0	53	1	58	11.599998	114	1	70.70225873
PD14910a	0	0	80	1	75.8	11.299995	12	1	67.74264203
PD14911a	0	0	67	1	1.6	6	23	0	73.31690623
PD14912a	1	0	10	2	130.6	8.8999939	48	1	63.57289528
PD14913c	0	0	75	1	3.4	5.7999992	58	0	74.37097878
PD14916c	0	0	91	1	25.8	14	24	1	72.45448323
PD14918a	0	1	90	1	6.7	9.0999985	56	0	74.23408624
PD14919a	1	0	12	2	18.6	13.299995	14	1	74.57905544
PD14921c	0	0	58.74500189	1	125	10.899994	113	1	64.58590007
PD14922a	1	0	83.699951	2	39	8.5999985	61	1	71.4661191
PD14923a	0	1	60	1	122.5	8.6999969	84	0	68.40520192
PD14924a	1	0	26	2	6.6	7.5999985	93	1	78.82546201
PD14925a	0	0	32	1	3.7	5.0999985	25	0	72.76659822
PD14927a	0	3	75	1	45.5	8.1999969	16	1	69.58247775
PD14928a	1	0	52	2	3.7	10.299995	83	0	76.30390144
PD14930a	0	0	95	1	84.4	10.399994	54	1	66.91033539
PD14931a	0	2	90	1	22	6.6999969	60	0	72
PD14932a	1	2	100	2	92.1	0.7999997	36	0	54.46132786
PD14933c	1	1	30	2	6.6	7.8999977	199	1	72.43531828
PD14934a	1	0	40	2	104.7	14.799995	88	1	67.9835729
PD14936a	0	3	91	1	238.8	9.3999939	85	0	70.37645448
PD14937c	1	1	30	2	73	1	71	1	80.13415469
PD14938a	0	0	96	1	36	8	20	1	65.31964408
PD14940a	1	2	33	2	107.2	9.5999985	139	1	71.137577
PD14941a	0	1	98	1	199	13	104	1	78.47775496
PD14942a	1	2	40	2	9.1	9.0999985	24	1	72.22724162
PD14943a	0	3	78	1	84.6	7.8999977	47	0	77.92197125
PD14944a	0	0	97	1	13.4	7.7999992	11	0	76.47638604
PD14946c	1	0	58.74500189	2	13.8	15.899994	285	1	75.86584531
PD14947a	0	0	63	1	27.9	9.1999969	317	0	61.43189596
PD14948a	0	1	72	1	17.8	6.8999977	71	1	65.33880903
PD14949a	0	0	80	1	6.8	11.099998	18	1	76.10677618
PD14951a	0	2	85	1	11.5	8	106	1	56.10677618
PD14952a	0	0	21	1	5	8.2999954	26	0	70.35181383
PD14954c	0	1	90	1	2	9.0999985	162	0	71.35660507
PD14955c	0	1	44	1	14.1	11.699997	62	0	79.81930185
PD14956a	0	1	76	1	103.5	8.0999985	96	0	67.6605065
PD14957a	0	0	23	1	2.6	13.699997	67	1	65.17727584
PD14959a	0	1	98	1	111	10.099998	84	1	68.183436
PD14960a	0	0	58.74500189	1	64.1	13.699997	68	0	61.8973306
PD14963a	0	0	95	1	74.3	10.399994	52	1	56.80219028
PD14964a	0	0	80	1	3.1	9.6999969	60	1	62.36002738
PD14965a	0	0	77	1	5.9	8.6999969	26	0	33.87816564
PD14966a	0	1	90	1	26.8	9.5	124	1	63.33196441
PD14968a	0	0	77	1	30.4	11.699997	53	1	59.69883641
PD14971a	0	2	5	1	73.8	4.6999969	52	0	61.21560575
PD14972c	0	0	49	1	4.4	12.5	33	0	58.69130732
PD14973c	1	0	40	2	25.9	8.6999969	21	0	67.72895277
PD14974c	0	0	75	1	32	5.3999977	85	1	29.98494182
PD14975a	0	1	50	1	7.1	7.8999977	33	1	71.54004107
PD14976c	0	0	71	1	8.3	7.5999985	66	0	45.5523614
PD14978a	1	0	31	2	15.2	11.5	4	1	77.80150582
PD14988a	0	0	45	1	2.4	9.5	16	1	32.64339493
PD14988c	0	3	77	1	44	9.659996	44	0	33.54140999
PD14990c	0	2	85	1	102	9.3999939	106	0	64.45995893
PD14993a	0	1	60	1	1.5	4.6999969	387	1	53.908282
PD14995c	0	0	89	1	111	10	86	0	20.16974675
PD14996a	1	1	92	2	73	10.799995	43	1	72.97467488
PD14998c	0	1	89	1	6.8	9.8999939	113	0	25.69472964
PD15000a	0	0	35	1	18.9	9.0999985	19	1	44.17522245
PD15001a	0	1	25	1	1.4	5.8999977	91	1	66.18480493
PD15003c	0	0	52	1	3.9	9.0999985	49	1	61.66187543
PD15004a	0	0	88	1	11.3	12.399994	156	1	53.21560575
PD15005a	1	1	44	2	5.3	10.5	39	0	83.05544148
PD15006c	0	0	48	1	22.3	8.3999939	43	1	65.5687885
PD15007a	0	0	90	1	33	9.1999969	40	0	52.95550992
PD15008a	0	2	100	1	162.3	8.7999954	52	0	63.95893224
PD15010c	1	0	32.199982	2	0.9	8.5999985	72	0	83.84120465
PD15011a	0	0	90	1	17.6	6.0999985	27	1	56.62696783
PD15013a	0	1	60	1	21.1	8.5999985	47	1	56.99383984
PD15014a	0	1	90	1	35.7	8.3999939	38	1	69.2073922
PD15017c	0	1	58.74500189	1	1.8	8.8999939	118	0	72.04928131
PD15018c	0	0	85	1	29.7	8.1999969	49	0	56.5229295
PD15021c	0	1	19	1	4.9	5	19	1	79.91786448
PD15022a	1	1	32	2	22.4	9.8999939	159	0	72.56399726
PD15024c	0	0	19	1	3.2	9.5999985	56	1	58.38466804
PD15026c	0	0	70	1	4.1	8.0999985	86	1	54.20670773
PD15032a	0	1	48	1	45.6	5.8999977	214	1	66.15468857
PD15033a	0	1	78	1	4.4	12.079994	56	1	39.94798084
PD15034c	0	0	38	1	14.4	9.7999954	34	1	58.63381246
PD15037a	0	0	28	1	3.2	8.0999985	63	1	61.79329227
PD15037c	0	2	40	1	98.4	7.7999992	15	1	61.83709788
PD15039a	0	0	95	1	67.4	12.199997	105	0	55.70431211
PD15040a	0	1	1.5	1	16.2	7.8999977	68	0	40.14784394
PD15041a	0	0	44	1	0.7	9.3999939	168	0	38.86926762
PD15043a	0	0	78	1	34.3	10.899994	114	0	43.79466119
PD15044c	0	0	84	1	5.2	7.5	80.48586239	1	67.30184805
PD15045c	0	0	45	1	89.9	8.5	90	0	33.83983573
PD15046a	1	0	15	2	67.9	11.099998	94	1	48.93634497
PD15047a	0	0	67	1	1.8	8.5999985	76	0	57.24572211
PD15053a	0	2	76	1	49.7	99	31	1	80.64613279
PD15055a	0	1	15	1	31.3	9.2999954	98	1	44.84873374
PD15056a	0	0	53	1	10.4	8.5999985	28	1	65.31690623
PD15056c	0	1	41	1	15.5	5.6999969	29	1	66.38740589
PD15058a	1	1	33	3	206	7.2999992	171	1	68.71457906
PD15059a	0	0	58.74500189	1	55.2	6.8999977	92	0	64.57494867
PD15060a	1	1	52	2	13.1	10.199997	115	1	62.63107461
PD15062a	0	0	57	1	85.9	8.6999969	111	1	70.01779603
PD15063a	0	0	30	1	1.6	7.5	13	1	76.38329911
PD15064c	0	2	95	1	20.5	8.0999985	31	1	61.37166324
PD15067c	0	0	31	1	8.5	8.1999969	68	0	70.53798768
PD15068a	1	1	22	2	46.6	10.599998	25	1	66.69130732
PD15069a	0	1	73	1	41.6	9	49	1	59.816564
PD15070a	0	0	74	1	4.3	7.0999985	8	1	62.90212183
PD15071a	1	1	20	2	15	9.5999985	139	1	71.86036961
PD15073c	1	0	30	2	23.2	10.699997	129	0	71.38945927
PD15074a	0	0	30	1	16.3	9.8999939	84	1	77.23203285
PD15075a	0	1	71.5	1	144.8	10.099998	71	0	66.82819986
PD15077a	0	1	74	1	3.5	11.899994	58	0	64.88158795
PD15078a	0	0	84	1	54	11.899994	202	0	70.49965777
PD15079a	1	2	16	2	40.8	6.6999969	106	0	70.51334702
PD15081c	0	1	37	1	15.7	8.8999939	15	1	65.48939083
PD15083a	1	1	20	2	5.1	9.7999954	148	1	70.49144422
PD15085a	0	1	50	1	14.9	8.2999954	139	1	64.19712526
PD15086a	0	3	55	1	189	8.1999969	47	0	74.5982204
PD15087a	0	0	91	1	9	13.099998	137	1	64.48733744
PD15088a	1	3	6	2	96	8.6999969	48	1	66.23134839
PD15089c	0	0	87	1	86.2	10.5	103	0	61.5797399
PD15090a	0	1	89	1	41.4	8	95	0	61.07871321
PD15091a	0	1	100	1	1	8.5	110	1	73.23750856
PD15092c	0	1	94	1	28.5	7.5999985	84	1	77.9247091
PD15094a	1	1	10	3	36.9	9.8999939	119	1	65.51403149
PD15095a	1	0	16	3	3.1	6.5	123	0	61.91101985
PD15096a	1	0	90	2	22	8.2999954	24	1	77.29226557
PD15098a	1	0	70	2	11.7	9.1999969	6	0	74.54620123
PD15100c	1	0	23	2	9.6	9	117	0	69.73853525
PD15101a	0	0	23	1	8.7	10.5	33	0	69.36892539
PD15102a	1	0	50	2	14.4	6.5	28	1	74.89117043
PD15103a	0	1	95	1	14.2	7.1999969	33	0	62.82819986
PD15104a	1	1	16	3	14	8.7999954	24	1	68.37234771
PD15105a	0	1	69	1	50	8.0999985	14	0	74.31348392
PD15106a	1	0	42.599976	2	38.9	11.199997	79	1	62.28610541
PD15107c	0	3	69	1	335	9	60	0	65.28952772
PD15109a	0	0	35	1	6.3	9.5999985	62	1	69.23750856
PD15111a	0	1	22	1	1.9	8.8999939	47	0	83.05544148
PD15113a	0	1	82	1	154	10.399994	59	0	64.02464066
PD15114a	1	1	40	2	56.2	9.0999985	62	1	72.18069815
PD15115c	1	0	87	2	4.7	13.099998	14	1	72.44079398
PD15116a	0	0	85	1	16	4.5	118	0	69.9192334
PD15117a	0	1	45	1	34.1	6.5	274	0	71.40314853
PD15118a	0	0	24	1	13.3	9.6999969	14	1	72.16974675
PD15119a	0	0	50	1	19.2	6.8999977	77	0	78.16290212
PD15120c	0	0	96	1	8.9	6.7999992	145	0	68.30937714
PD15121a	0	0	50	1	48	8.3999939	48	1	62.84736482
PD15122a	0	0	68	1	44.4	7.8999977	48	1	63.96167009
PD15123a	0	1	58.74500189	1	26.6	5.5999985	43	0	64.13689254
PD15124a	0	0	58.74500189	1	5.3	11	30	1	70.30527036
PD15126a	0	2	58.74500189	1	169	6.8999977	37	1	74.65023956
PD15127a	0	0	60	1	5.7	10.399994	16	1	74.61738535
PD15128a	0	0	90	1	15.7	8.5999985	19	0	67.96988364
PD15129a	1	2	58.74500189	2	38	9.5	38	1	68.27378508
PD15130a	0	0	89	1	44.6	11.799995	89	1	69.93839836
PD15132a	0	2	87	1	2.8	11	248	1	84.25188227
PD15134c	0	3	80	1	13.5	2.5	17	0	61.59616701
PD15135a	0	1	66	1	12.2	8	72	1	74.49965777
PD15136c	0	0	20	1	21.3	10.299995	15	1	64.53661875
PD15138a	1	0	40	2	127.7	8.6999969	38	1	68.26830938
PD15141a	1	0	60	2	45.8	8.2999954	101	0	74.41752225
PD15143a	0	1	25	1	2.9	8.1999969	22	1	69.30869268
PD15148a	0	1	85	1	24.8	10.399994	28	1	76.77754962
PD15150a	0	0	87	1	54.6	9.3999939	37	0	64.61875428
PD15152a	0	3	95	1	250.4	12.5	44	0	74.72416153
PD15153a	1	1	6	3	1.9	6.5999985	10	1	79.26078029
PD15154a	0	0	75	1	2	6.6999969	63	1	73.41820671
PD15155a	1	0	10	3	12.5	10.399994	131	1	76.8569473
PD15156a	0	1	95	1	4.3	9.3999939	23	1	83.20328542
PD15157a	0	1	72	1	29.6	7.6999969	69	1	65.41820671
PD15158c	0	0	50	1	3.3	10.5	79	0	66.67214237
PD15159a	0	1	21	1	70.8	9.2999954	234	1	76.95824778
PD15160a	1	0	5	3	2.4	6.5999985	316	1	79.72895277
PD15161a	0	0	51	1	38.3	10.199997	96	0	62.56810404
PD15162a	0	0	46	1	12.9	5.1999969	94	1	16.81587953
PD15163a	0	0	30	1	3.5	10.899994	18	0	82.91581109
PD15164c	0	0	58.74500189	1	6.9	12.699997	154	0	71.26078029
PD15165a	0	3	83	1	100.2	11.099998	67	0	69.9192334
PD15166a	1	1	90	2	60.8	7.7999992	29	1	74.99520876
PD15169a	0	0	50	1	2.1	6	107	0	63.56468172
PD15170c	0	1	95	1	47.3	10.199997	21	1	66.87748118
PD15171c	0	1	37	1	1.3	10	73	1	83.16221766
PD15173a	1	0	90	2	29	10.599998	26	0	62.0862423
PD15174a	1	0	25	2	4.2	9.5	13	1	70.84188912
PD15175a	1	1	62.399994	2	1.3	8.1999969	58	1	73.70568104
PD15176a	0	2	90	1	106.7	3.3999996	149	0	63.43326489
PD15177a	0	0	64	1	1.3	10.899994	37	1	73.78234086
PD15179a	0	1	20	1	7.3	8.8999939	10	1	75.50444901
PD15180c	0	1	53	1	10.7	10.799995	61	1	78.24503765
PD15181a	1	1	15	3	3.6	7.2999992	60	1	76.41615332
PD15183c	1	1	95	2	58.5	9.6999969	27	1	69.10609172
PD15184a	1	0	32	2	5	9	48	0	82.11362081
PD15185a	0	0	97	1	120.8	10.299995	53	1	70.61190965
PD15186a	1	1	90	2	27.3	8.5	46	1	81.12525667
PD15187a	0	1	90	1	52	9	26	0	82.96235455
PD15188a	0	0	58.74500189	1	7.2	11.599998	339	1	69.99041752
PD15189a	0	1	71	1	27.7	5.3999977	47	0	73.40999316
PD15190a	0	1	78	1	21.4	7	255	0	64.76386037
PD15191c	0	0	73	1	135	8	67	1	72.34770705
PD15192a	0	1	58.74500189	1	1.5	6.5999985	30	0	73.74948665
PD15193c	0	0	50	1	3	12.199997	74	1	66.17111567
PD15194c	0	3	82	1	2.5	8.0999985	53	0	78.39835729
PD15196a	0	3	92.599976	1	117.9	5.8999977	21	1	59.27994524
PD15197a	0	0	80	1	9.9	9.2999954	37	1	74.51334702
PD15198a	0	1	21	1	1.1	8.3999939	62	1	75.57015743
PD15199a	1	2	42	2	7.5	9.5	205	1	67.95071869
PD15200c	0	0	16	1	15.1	9.7999954	21	1	68.48459959
PD15201a	0	0	85	1	36.8	10.099998	68	1	78.75701574
PD15202c	1	1	29	2	46.5	10	25	1	72.34223135
PD15203a	1	1	21	2	92.2	8.0999985	7	1	70.19301848
PD15205a	0	0	90	1	54.5	7.5	36	1	72.7063655
PD15206c	1	1	85	2	27	10	5	1	80.78850103
PD15207a	0	0	17	1	4.9	9.3999939	55	0	76.59958932
PD15208a	0	0	25	1	3.2	8.8999939	127	1	76.46817248
PD15209a	0	1	83	1	12.4	5.8999977	27	1	77.40451745
PD15211a	0	0	20	1	14	8.0999985	626	1	77.44010951
PD15213a	0	1	20	1	8.8	10.099998	32	0	79.22518823
PD15215a	0	0	25	1	9	9.0999985	51	1	62.9486653
PD15216a	0	0	80	1	7	10.699997	53	1	69.44832307
PD15217a	1	1	38	2	4.2	7.7999992	21	0	76.55852156
PD15218a	0	1	42	1	1.8	6.8999977	66	0	66.88021903
PD15219a	1	1	67	2	17.2	9	146	1	76.32580424
PD15220a	0	0	80	1	14.4	4.3999977	15	0	79.01984942
PD15222a	1	1	58.74500189	2	1	10.899994	54	1	66.91581109
PD15224a	1	0	51	3	2.3	10.799995	148	0	74.2696783
PD15226c	0	2	81	1	5	10.699997	56	0	74.9431896
PD15227c	0	0	37	1	2	10.099998	38	1	61.96303901
PD15228a	0	0	36	1	6.6	12.5	163	0	66.80355921
PD15229c	1	1	72	2	35.9	9.5999985	15	1	67.58932238
PD15230a	0	1	22	1	1	9.0999985	32	1	78.86379192
PD15231c	1	0	40	2	5.9	12.799995	31	1	73.73305955
PD15232a	1	1	50	2	50.9	11	7	1	68.40246407
PD15233a	1	1	16	2	30.8	7.7999992	23	1	66.50787132
PD15234c	0	0	84	1	8.5	7.5	127	1	75.87405886
PD15237a	0	1	20	1	4.3	8.7999954	61	1	75.41957563
PD15238c	0	1	76	1	0.7	6.7999992	91	1	57.57152635
PD15239a	0	2	80	1	34.5	9.3999939	104	1	77.26214921
PD15240a	0	1	75	1	14.6	8.6999969	350	0	68.27378508
PD15241c	1	1	3	2	5.2	5.8999977	25	0	79.92060233
PD15245a	1	0	60	2	21.6	10	7	0	73.82340862
PD15246a	0	1	61	1	2.5	8	15	0	68.98562628
PD15247a	0	1	54	1	48.6	8.2999954	334	0	76.34223135
PD15248c	0	1	20	1	1.9	6.5	17	0	69.25941136
PD15249c	1	1	86	2	84.9	10	55	1	73.00752909
PD15250c	0	0	75	1	19.3	10.599998	71	0	57.61533196
PD15251a	0	0	21	1	5.4	6.2999992	159	1	70.55715264
PD15253a	0	2	21	1	4.5	7.3999977	7	1	76.3559206
PD15254a	0	1	75	1	6.3	7.0999985	9	0	75.90417522
PD15256a	0	1	90	1	7.9	6.5999985	38	0	72.76112252
PD15257a	0	0	36	1	2.1	9.1999969	33	1	75.56194387
PD15259a	1	2	20	2	8	7.5999985	9	0	71.19780972
PD15260c	0	1	95	1	40.7	10.599998	169	0	66.95140315
PD15261c	0	1	40	1	4.2	5.5	136	1	65.29774127
PD15262a	1	1	16	3	3.1	10.899994	18	1	81.3853525
PD15263a	1	0	40	3	7.7	10.299995	94	1	64.11225188
PD15264c	0	0	58.74500189	1	215	9.5	240	1	61.40999316
PD15265a	1	1	37.799988	2	45.6	7.8999977	35	1	79.74264203
PD15266a	1	2	80	2	28.6	10.5	31	0	69.79055441
PD15267a	0	0	85	1	37	7.8999977	74	1	65.36344969
PD15270c	0	1	80	1	30.8	10.099998	62	1	77.9192334
PD15271a	1	2	58.74500189	3	18	15.00611911	80.48586239	1	69.50581793
PD15272c	0	0	46	1	32.6	9.1999969	133	0	64.02464066
PD15274c	1	1	72	2	17	7.2999992	55	1	64.52019165
PD15275a	1	0	22	2	13.7	10.099998	39	0	69.13620808
PD15276a	0	0	73	1	4.2	6.2999992	14	0	60.25188227
PD15279a	0	2	90	1	54.8	10.899994	53	1	62.35181383
PD15280a	0	1	85	1	32.4	7.5999985	31	0	72.8733744
PD15281a	1	0	25	2	32	7.5	49	0	83.53730322
PD15284a	1	1	4.2999992	3	1.4	8.6999969	35	0	67.00889802
PD15286a	0	0	51	1	4.7	12.099998	16	0	50.61190965
PD15287a	0	0	32	1	20	8.6999969	10	1	63.44969199
PD15289c	0	3	90	1	117.7	8.1999969	92	1	79.96440794
PD15290c	0	1	90	1	45.6	12.799995	131	1	72.91170431
PD15291a	1	2	34	2	57.3	8.5	85	1	68.67624914
PD15292c	1	1	20	2	28	10.299995	102	1	83.18412047
PD15294a	1	1	58.74500189	2	15.6	9.7999954	16	0	65.97125257
PD15295c	0	0	85	1	6.1	11.5	72	0	66.21765914
PD15297a	1	1	13	3	4.7	8	23	1	76.66803559
PD15299a	0	0	60	1	15	6.5999985	37	1	64.58316222
PD15302a	0	1	58.74500189	1	3	9	143	0	73.48391513
PD15303a	0	3	25	1	7.1	7.3999977	48	0	77.08966461
PD15305a	1	1	41	2	33.5	8.5	117	1	71.41957563
PD15306c	0	4	81	1	14.1	6.3999977	67	0	75.13483915
PD15307c	0	0	60	1	42	8.8999939	73	1	67.60027379
PD15309c	1	1	90	2	16.2	11.399994	24	1	67.27994524
PD15310a	1	1	58.74500189	2	41.8	8.3999939	275	1	69.55509925
PD15311a	0	0	99	1	336.7	10.5	224	1	66.85557837
PD15312c	0	1	67	1	34.9	4.5999985	21	1	76.87063655
PD15313a	1	0	26	2	2.7	10.899994	17	0	63.18685832
PD15314a	0	1	86	1	32.5	10.199997	83	1	65.76043806
PD15315a	0	0	29	1	16.4	12.699997	94	0	65.44010951
PD15316a	0	1	57	1	3.7	4.5	52	1	76.3340178
PD15318c	1	1	50	2	34.7	11.299995	38	0	75.11293634
PD15319c	0	1	85	1	19.3	10.099998	33	1	72.64887064
PD15326c	0	0	68	1	2.4	5.1999969	47	1	60.65982204
PD15328a	0	0	42	1	7.9	8.7999954	513	1	74.97878166
PD15329a	0	0	35	1	2	13	94	1	82.4257358
PD15331c	0	0	80	1	15.7	13.199997	118	1	50.55167693
PD15332c	0	0	48	1	2.5	7.5999985	36	1	77.01026694
PD15333a	0	0	58	1	1.4	9.6999969	179	0	77.95756331
PD15334a	0	1	31	1	1.5	5.2999992	31	1	50.73237509
PD15336a	1	1	50	2	41.7	10.099998	135	0	72.30116359
PD15338a	0	0	90	1	217	10.799995	22	0	72.42436687
PD15339a	0	3	84	1	130	10.799995	82	1	77.13620808
PD15340a	0	1	84	1	8.4	7.0999985	259	0	83.50444901
PD15341c	0	1	21	1	97	9.2999954	20	1	68.23819302
PD15342c	0	1	96	1	2.3	7.8999977	24	1	67.21697467
PD15346a	0	0	58.74500189	1	45.3	9.7999954	26	0	60.32032854
PD15347a	0	1	50	1	78.4	4.0999985	15	1	60.67624914
PD15349a	0	0	60	1	43.7	10.799995	29	1	64.6954141
PD15351a	1	1	50	2	0	9.5	18	0	74.40109514
PD15352a	0	1	90	1	84.7	8.7999954	16	1	67.37850787
PD15354a	0	1	60	1	8.1	6.2999992	16	1	72.15879535
PD15356a	0	1	90	1	125.1	8.2999954	57	1	64.28747433
PD15357c	0	0	80	1	3.8	9.8999939	11	0	75.38672142
PD15359a	0	0	81	1	80.6	13.399994	44	0	64.1615332
PD15361a	0	0	58.74500189	1	24	15.00611911	80.48586239	0	65.32511978
PD15362a	0	1	26	1	8.8	6.6999969	51	1	69.229295
PD15363c	0	0	25	1	1.6	10.099998	76	1	76.8569473
PD15364a2	0	1	65	1	6.4	10.199997	65	0	63.16221766
PD15367a	0	0	58.74500189	1	10.3	8.2999954	52	0	75.40588638
PD15369a	0	1	90	1	59.5	7.8999977	64	1	79.04722793
PD15371a	0	0	92	1	18	9.5	27	0	73.34702259
PD15372a	0	0	65	1	70.4	10	29	1	71.10746064
PD15373a	1	1	78	2	5.6	9.0999985	159	1	82.20123203
PD15375c	0	2	58.74500189	1	48	15.00611911	80.48586239	0	73.02395619
PD15377a	0	0	40	1	0.9	8.3799973	99	0	51.42231348
PD15378a	0	1	56	1	3.8	7	83	1	70.56810404
PD15379a	0	0	40.599976	1	13	11.399994	84	1	64.82409309
PD15381a	0	0	88	1	114	11	142	0	68.99383984
PD15382a	0	1	80	1	77.3	10.599998	38	0	66.89390828
PD15383c	0	0	35	1	4	10.799995	55	1	69.37166324
PD15384a	0	0	58.74500189	1	239	15.00611911	80.48586239	0	66.49418207
PD15386a	1	0	18	3	1.4	8.3999939	14	1	64.20533881
PD15387a	0	1	22	1	21.5	9.7999954	82	1	69.49212868
PD15388a	0	0	80	1	64.8	6.7999992	75	0	66.11088296
PD15389a	0	0	60	1	9.9	8.6999969	166	1	76.89253936
PD15390c	0	3	92	1	15.6	6.8999977	76	1	71.8384668
PD15392a	0	1	50	1	53.5	6.0999985	8	1	70.75154004
PD15393a	0	0	84	1	24.5	9.6999969	36	1	74.77344285
PD15394a	0	1	95	1	213	11.899994	104	0	70.34633812
PD15395c	1	3	86	2	104.9	8.6999969	30	1	88.79671458
PD15397a	1	0	23	3	27.9	8.1999969	70	1	63.08829569
PD15398a	0	1	50	1	193	10.299995	123	0	67.41136208
PD15399a	0	0	74.399963	1	33	9.3999939	79	0	77.00479124
PD15400a	0	0	21	1	20.5	11.399994	74	1	61.99041752
PD15402a	0	1	50	1	48.6	8.6999969	24	0	73.27583847
PD15403a	0	0	41	1	1.8	8.0999985	84	1	83.16221766
PD15405a	0	1	65	1	59.2	4.1999969	77	0	66.61190965
PD15406a	1	1	65	2	12.1	10	25	1	65.13894593
PD15407a	1	0	16	3	4.1	11.099998	157	0	78.19301848
PD15409a	0	0	30	1	49.8	8.5	147	1	78.40930869
PD15411a	0	0	80	1	1.6	8.8999939	44	1	66.17659138
PD15412c	0	0	71	1	0.9	7.5	41	0	68.07118412
PD15414a	0	1	51	1	19.5	8.1999969	37	0	66.03148528
PD15415c	1	1	15	3	2	11.399994	46	1	68.7063655
PD15417a	1	0	58.74500189	2	17.6	15.00611911	80.48586239	0	69.01848049
PD15418a	0	0	51	1	24.5	10.699997	72	1	71.42231348
PD15419a	0	0	100	1	86.3	11.599998	30	1	61.11978097
PD15420a2	0	2	69	1	32.5	6.3999977	39	1	75.09103354
PD15421a	1	2	80	2	37.6	7	148	1	69.45927447
PD15422c	0	1	62	1	67.6	8.6999969	29	1	76.91444216
PD15424a	0	0	58.74500189	1	45.5	10	42	0	70.74606434
PD15426a	0	1	90	1	35.6	9.5	66	0	68.80766598
PD15427c	1	0	25	2	1.5	11.899994	706	0	63.70157426
PD15429c	0	1	90	1	2.3	6	30	0	61.73305955
PD15430a	0	0	58.74500189	1	165.8	11.5	58	1	64.75017112
PD15433a	1	1	48	2	8.2	8.8999939	52	1	68.79671458
PD15434a	0	1	13.199997	1	37.6	9.6999969	38	1	68.92265572
PD15435a	0	0	22	1	13.5	9.5	31	0	69.23203285
PD15436a	0	0	42	1	1.8	9.0999985	41	1	57.53867214
PD15437c	0	1	25	1	51	11.75	143	1	27.3155373
PD15438a	0	1	50	1	3.6	7.2999992	13	1	60.69815195
PD15440c	0	0	33	1	30.4	10.699997	38	1	57.73305955
PD15441a	0	0	70	1	167	4.5999985	45	0	33.53867214
PD15442a	0	1	22	1	1.9	7.6999969	56	1	52.67077344
PD15443a	0	2	0	1	25.2	10.099998	34	0	83.88774812
PD15444c	0	1	90	1	91.4	5.8999977	49	1	76.37508556
PD15445c	0	1	90	1	86.1	7.0999985	15	1	75.30184805
PD15446a	1	0	71	2	8.9	7.5999985	39	1	91.07460643
PD15447c	0	3	14	1	3.4	9.1999969	4	0	20.91444216
PD15448a	0	1	42	1	46.4	11.699997	79	0	72.42984257
PD15449c	0	0	35	1	1.8	11.599998	24	0	55.53456537
PD15450c	1	1	25	3	39.2	7.5	88	1	50.72142368
PD15451a	0	0	55	1	29.4	11.099998	84	1	22.51060917
PD15453c	0	1	66	1	74.6	9.6999969	50	1	57.15537303
PD15454a	0	0	36	1	5.4	11.699997	82	1	77.87268994
PD15455c	0	0	0	1	16.1	8	78	0	76.71457906
PD15456c	0	0	90	1	25.1	8.5399933	105	0	44.85420945
PD15459c	0	2	99	1	389	5.2999992	19	1	60.75290897
PD15461c	1	1	15	3	98	9	21	0	74.40930869
PD15462c	0	0	81	1	80	11.399994	93	0	15.88501027
PD15463c	0	1	60	1	58.9	11.099998	8	0	68.78850103
PD15464c	0	1	65	1	15	10.099998	71	0	44.68172485
PD15465a	0	1	70	1	1.1	5.5	128	1	50.80355921
PD15466a	0	0	88	1	7.8	10.599998	24	1	46.84736482
PD15467c	0	0	40	1	11.5	12.399994	66	1	64.98288843
PD15468c	0	0	89	1	63	6.6999969	23	0	42.18206708
PD15470a	0	0	65	1	12.3	8.5	59	0	46.39288159
PD15471c	0	0	90	1	95	8.3699951	20	0	30.90485969
PD15473a	0	0	90	1	54.2	7.6999969	42	1	67.16221766
PD15474c	0	0	80	1	1.2	8.6999969	149	0	58.41478439
PD15475c	0	1	54	1	120	6.5999985	250	0	48.862423
PD15477c	1	1	10	3	9.9	8.6999969	10	1	84.14236824
PD15480a	0	0	58.74500189	1	4.8	15.00611911	128	1	75.27720739
PD15482a	0	0	85	1	20.2	0.9799995	49	0	55.77823409
PD15483c	0	0	90	1	48.2	11.099998	39	1	53.21013005
PD15484c	0	1	93	1	143.4	6.8999977	92	1	30.06433949
PD15485c	1	1	82	2	12.1	10.599998	6	0	73.0403833
PD15486c	1	0	40	2	0.9	7.8999977	28	1	63.10472279
PD15487a	0	1	56	1	2.7	9.9799957	261	0	57.3853525
PD15490a	0	1	85	1	134	8.2999954	30	1	62.66392882
PD15491c	0	0	65	1	98.1	10.899994	55	1	26.65845311
PD15492a	0	0	92	1	7.6	7.6999969	45	1	19.94250513
PD15494c	0	1	58	1	18.2	6.2999992	26	0	26.92676249
PD15495a	0	0	25	1	41.3	15.099998	111	0	68.92813142
PD15497a	1	2	58.74500189	2	1.9	9	6	1	75.32922656
PD15498c	1	2	60	2	20.6	5.6999969	102	0	64.56673511
PD15499a	1	1	85	2	4.3	7.6999969	59	1	61.5742642
PD15503a	0	1	40	1	15.4	9.6999969	5	1	60.21355236
PD15504a	1	1	40	2	11.8	9.659996	101	1	60.24366872
PD15505a	1	2	20	2	0.7	7.6999969	109	0	66.32717317
PD15506a	0	1	50	1	62.4	0.8599997	56	0	44.03285421
PD15508c	0	1	91	1	159	10.629997	19	1	64.79945243
PD15509c	0	2	95	1	116.2	7.5999985	21	1	62.26146475
PD15510c	0	0	93	1	137.8	3.5	50	0	42.86926762
PD15511a	0	0	20.299988	1	9.9	13.199997	169	1	75.2936345
PD15512a	0	0	90	1	20	5.5	7	1	40.74743326
PD15514a	0	0	23	1	6	3.7999992	85	0	47.94250513
PD15515c	0	1	79	1	3.2	11	90	0	59.20328542
PD15516c	0	0	93	1	30.9	7	75	0	34.53251198
PD15519a	0	1	97	1	32.5	6.8999977	174	0	58.95140315
PD15520c	0	0	39.599976	1	69.3	108	166	0	53.50034223
PD15522a	1	0	35	2	3.3	8.1999969	354	0	68.93086927
PD15524a	0	0	15	1	2.3	10.699997	91	0	63.00068446
PD15525a	0	1	100	1	25.8	8.2999954	41	0	84.94729637
PD15526a	0	0	80	1	41	10.5	104	1	29.99315537
PD15529a	0	0	40	1	1	7.3999977	242	1	61.93566051
PD15530a	0	2	99	1	77.6	9.3999939	72	0	46.63928816
PD15531a	0	2	91	1	3.7	9.1999969	36	1	64.32032854
PD19638a	0	2	60	1	14.6	10.5	15	0	87.44695414
PD19640a	1	1	18	3	3.6	8.7999954	178	0	65.46475017
PD19642c	0	1	60	1	45.5	8.8999939	351	1	75.67145791
PD19643c	0	1	30	1	1.4	8.2999954	64	0	76.35318275
PD19644a	1	1	15	3	38.9	86	73	1	74.60643395
PD19645c	0	1	18	1	12.6	12.099998	22.5	1	72.6844627
PD19646a	1	1	58.74500189	2	10.7	8.3999939	13	1	69.25119781
PD19647a	1	1	25	2	2	7.5	14	1	74.9650924
PD19648a	0	1	41.099976	1	46.8	7.7999992	84	0	78.36002738
PD19650c	0	2	91	1	223.2	8.2999954	45	0	77.9028063
PD19651a	1	1	27	2	51.1	13.899994	9	1	81.48117728
PD19652c	1	1	16.5	2	2.5	8	15	1	75.34839151
PD19654a	0	0	88	1	2.7	9.7999954	144	0	81.25393566
PD19655a	0	1	65	1	27.7	11.899994	69	1	77.7412731
PD19656a	1	1	60	2	4.4	9.0999985	78	1	79.34565366
PD19657c	0	1	54.899994	1	6.5	4.0999985	37	1	78.50513347
PD19658a	0	1	7	1	2.6	10.199997	367	0	73.16358658
PD19659a	1	1	27.5	2	1.6	8.0999985	330	1	76.60780287
PD19660a	1	1	60	2	31	9.8999939	8	1	71.05817933
PD19661a	0	1	33	1	1.4	10.099998	57	1	75.57015743
PD19662c	0	1	50	1	2.7	10.399994	184	1	73.69199179
PD19663c	0	0	58.74500189	1	48	9.5	43	0	82.0752909
PD19664a	1	2	30	2	9.7	9.3999939	12	1	75.20876112
PD19665a	0	1	51	1	11.7	11	25	1	72.7118412
PD19666a	1	1	31	3	51	9.7999954	52	1	69.23750856
PD19667a	0	2	28	1	2	8.3999939	47	0	75.66872005
PD19668a	1	0	26.699997	2	1.5	10.099998	373	1	67.11293634
PD19669a	0	1	26.899994	1	60.6	8.5999985	30	1	74.83367556
PD19670a	0	1	40	1	1.6	8.0999985	93	0	66.73511294
PD19671a	0	1	19	1	11.5	5.8999977	74	1	80.65708419
PD19672c	0	1	68	1	5.9	9.2999954	38	1	66.4202601
PD19673a	1	0	40	3	1.5	7.1999969	84	1	75.6386037
PD19674c	1	2	16	3	0.8	7.7999992	44	0	72.61327858
PD19675a	0	1	58.74500189	1	9.2	8.5999985	27	0	76.1615332
PD19676a	0	1	60	1	145.1	9.3999939	50	0	71.99726215
PD19677a	0	2	58.74500189	1	27.4	8	19	1	70.86379192
PD19678c	1	1	84	2	80.9	13.199997	75	1	79.61670089
PD19679a	0	1	58.74500189	1	1.5	8.8999939	33	1	76.48733744
PD19680c	1	1	10	3	1.4	9.1999969	18	1	72.5174538
PD19681a	1	1	58.74500189	2	103.6	13.899994	101	0	76.10130048
PD19694a	0	0	80	1	13	92	90	0	50.9431896
PD19695c	0	0	90	1	113.8	7.3999977	43	1	62.46406571
PD19696a	1	1	28	2	48.5	10.199997	149	0	59.21697467
PD19697c	0	1	90	1	98.8	10.699997	99	1	54.6201232
PD19698c	0	0	72	1	46.9	9.2999954	56	1	37.88090349
PD19699c	0	0	30	1	35.1	8.3999939	54	1	30.93497604
PD19700c	0	0	50	1	15.3	12.299995	46	0	34.05612594
PD19701c	0	0	24	1	39.4	8.0999985	86	1	55.82477755
PD19702c	0	0	66	1	26	10.469994	172	0	43.18138261
PD19703c	0	0	80	1	61.5	10	61.5	0	45.35249829
PD19704a	0	1	81	1	31.4	8.5999985	19	1	59.04722793
PD19705c	1	0	10	2	10.8	7.7999992	20	1	51.45790554
PD19706c	0	0	80	1	16	9.8999939	16	1	39.70157426
PD19707c	0	0	100	1	121	12.5	34	1	58.83915127
PD19708a	0	0	58.74500189	1	176.4	88	21	1	64.64339493
PD19711a	0	0	45	1	3.7	13.599998	74	1	65.0403833
PD19712c	1	1	67	2	93.8	12.399994	45	1	66.53524983
PD19713c	0	1	71	1	14.3	10.099998	28	1	66.9650924
PD19714a	0	0	16	1	6.7	11.699997	194	0	30.68309377
PD19715a	0	2	24	1	5.2	7.1999969	104	0	61.39904175
PD19716a	0	0	97	1	46.8	9.5	39	0	65.35523614
PD19717c	0	1	80	1	3.8	9.5	41	1	23.93976728
PD19718c	0	1	52	1	4.8	10.399994	475	0	57.95482546
PD19719c	0	0	38	1	6.1	6.8999977	270	0	16.10130048
PD19720c	0	0	31	1	1.6	77	213	0	33.49486653
PD19721a	0	0	58.74500189	1	6.5	109	174	1	63.92881588
PD19722c	1	0	80	2	67.5	8.1999969	80	0	60.12046543
PD19723c	0	1	80	1	2.4	12.199997	79	1	39.14031485
PD19725c	0	0	50	1	1	9.5999985	15	1	62.08898015
PD19726c	0	0	85	1	147	7	35	0	59.85763176
PD19727c	0	1	24	1	2.3	9.5	324	1	61.67830253
PD19728a	0	1	38	1	70	88	98	1	46.30527036
PD19729a	0	0	90	1	57.4	7.5999985	52	1	21.94113621
PD19730c	0	1	90	1	4.4	4.1999969	6	1	52.23819302
PD19731c	0	0	66	1	7.9	10.899994	33	0	52.76386037
PD19732c	0	0	25	1	20.3	8.0599976	16	1	52.13963039
PD19733a	0	0	40	1	8	10	113	1	62.88295688
PD19734c	1	0	11	3	4.1	8.2999954	288	1	49.33607118
PD19735a	0	0	40	1	4.2	101	106	0	72.74743326
PD19736c	0	1	95	1	279	8.2599945	30	0	61.25667351
PD19737a	0	0	52	1	1.8	11.299995	43	1	61.34154689
PD19738a	0	0	34	1	3.6	88	86	1	45.79329227
PD19739a	1	1	16	3	8	10.689995	181	1	57.51129363
PD19740c	0	3	80	1	350.3	10	31	1	35.21971253
PD19741c	0	0	60	1	8.7	95	182	0	49.74401095
PD19743c	1	1	40	2	33	7.8999977	34	1	61.39356605
PD19744c	1	0	50	2	1.4	10.299995	104	1	60.23271732
PD19745c	0	1	70	1	7.9	7.6999969	17	0	35.78097194
PD19747c	0	0	91	1	116.6	10	40	1	41.13894593
PD19748c	0	0	70	1	43.3	104	24	1	39.96988364
PD19749c	0	1	29	1	1.2	7.6999969	30	1	35.97809719
PD19750c	0	1	95	1	7	10	112	0	51.03080082
PD19751c	0	1	69	1	7.3	6.7999992	56	0	40.73921971
PD19752c	0	0	60	1	6.6	9.5999985	45	0	53.83162218
PD19753c	0	1	83	1	53.3	12.469994	36	0	58.40383299
PD19754c	0	0	21	1	43.8	2.8999996	34	0	55.91786448
PD19756a	1	0	23	2	33.4	9.6999969	92	1	56.25188227
PD19757a	1	0	15	2	15	9.5999985	900	0	65.42368241
PD19758c	0	3	70	1	1.6	9.6999969	29	0	24.49281314
PD19759a	0	0	37	1	11.1	11.199997	18	1	59.56468172
PD19760a	0	2	20	1	27.7	8.0999985	33	1	54.52156057
PD19761c	0	1	75	1	2.9	7.2999992	26	1	50.00136893
PD19762c	0	0	75	1	6.5	14.299995	80	1	32.29842574
PD19763c	0	1	18	1	60.5	7.5999985	144	0	66.01779603
PD19764a	1	0	94	2	18.9	10.899994	57	0	61.85078713
PD19765a	0	1	66	1	7.1	9.2999954	109	0	52.56125941
PD19766c	0	1	70	1	58.9	11.699997	34	1	50.77344285
PD19768a	0	3	70	1	109.3	52	24	1	57.31416838
PD19769c	0	0	85	1	20.1	131	8	1	37.80150582
PD19770a	0	0	78	1	20.8	8.5999985	13	0	59.43326489
PD19772a	0	0	50	1	7.6	126	144	1	41.7357974
PD19773c	0	0	80	1	2.4	10.099998	132	1	67.8110883
PD19774a	1	0	22	2	11.7	9.8999939	24	0	52.21355236
PD19775a	0	0	70	1	2.8	11.299995	190	0	40.06297057
PD19776c	0	0	25	1	3.7	4.6999969	9	1	38.11635866
PD19777a	0	0	28	1	1.3	11.799995	46	1	64.44079398
PD19778c	0	0	35	1	8.7	8.7999954	66	1	36.04654346
PD19779a	0	1	90	1	20.3	4.2999992	26	0	59.39493498
PD19780c	1	0	35	2	176	8.6999969	24	0	54.23956194
PD19781c	0	0	50	1	8.3	9.2999954	43	0	30.13278576
PD19782a	0	0	66	1	53.3	12.199997	154	0	44.17522245
PD19784a	0	0	58.74500189	1	16.5	15.00611911	80.48586239	1	52.32032854
PD19785c	0	0	95	1	4.5	11.399994	225	1	57.64544832
PD19786c	0	0	67	1	61	8.5	13.399994	1	42.98699521
PD19788a	1	0	20	3	57.7	11.699997	65	1	58.72142368
PD19789c	1	0	20	2	1.3	8.909996	33	0	63.05817933
PD19790a	0	0	86	1	17.4	8.2999954	69	1	52.93908282
PD19791c	0	0	53	1	73.1	9.1999969	25	1	33.31416838
PD19792a	0	0	52	1	3.1	7.3999977	34	1	60.34770705
PD19793c	1	1	32	2	48.6	12.599998	149	0	51.11841205
PD19794c	0	0	91	1	17.1	11.399994	390	0	64.97467488
PD19795a	0	0	98	1	5.3	11.299995	88	1	66.40383299
PD19796c	0	0	70	1	29	10.789993	33	0	49.78507871
PD19797a	0	0	58.74500189	1	1.8	9.3999939	203	1	43.3045859
PD19798a	0	1	50	1	9.8	9.2999954	29	1	59.76728268
PD19800a	1	0	30	2	1.8	8.8999939	77	1	63.40862423
PD19802a	1	1	80	2	3.7	8.1999969	158	1	59.86858316
PD19803a	0	0	70	1	32.4	10	24	0	40.29842574
PD19804a	1	0	50	3	5.6	7.7999992	20	1	50.90759754
PD19805a	1	1	87	2	90.8	7	53	1	72.72005476
PD19806c	0	0	40	1	4.9	10.599998	136	0	59.50718686
PD19808a	0	1	90	1	46.7	8.5999985	135	0	47.1211499
PD19809a	0	0	54	1	42	8	107	1	56.55030801
PD19812a	0	1	77	1	47.8	8.6999969	156	0	59.8110883
PD19813c	0	0	91	1	113	14.009995	24	0	53.21013005
PD19814a	0	0	0	1	29.2	5.5999985	521	0	30.23134839
PD19815c	1	1	93	2	191.6	5.7999992	22	1	62.74058864
PD19816a	0	0	89	1	54.6	7.5	85	0	61.84257358
PD19817a	0	0	63	1	47.8	10.599998	24	0	20.62696783
PD19818a	0	0	85	1	102	6.8999977	40	0	58.73237509
PD19819a	0	0	90	1	120	7.3999977	128	0	58.34360027
PD19820c	0	1	70	1	45	8.8999939	16	1	45.52772074
PD19821a	0	2	60	1	41.8	9.3999939	36	1	28.67351129
PD19822a	0	1	95	1	76.6	7.0999985	47	0	55.56194387
PD19824a	0	3	70	1	175	10.299995	22	1	40.38603696
PD19825a	0	2	58.74500189	1	27	9	60	1	39.31279945
PD19826a	0	0	17	1	74.4	6.5	56	1	36.42710472
PD19827a	0	0	55	1	9.8	10.099998	220	0	43.15126626
PD19830a	0	0	60	1	17.8	14	129	0	45.97125257
PD19831a	0	1	12	1	27.9	10.799995	83	1	50.50787132
PD19832c	0	3	65	1	8.2	9.2999954	266	1	57.83709788
PD19833a	0	0	95	1	78.8	4.5999985	7	1	37.29500342
PD19834a	0	1	81	1	92.8	5.5	64	1	58.7871321
PD19835c	0	0	58.74500189	1	48.6	15.00611911	80.48586239	1	54.00958248
PD19836a	0	0	86	1	10.3	11.099998	87	1	50.82819986
PD19837c	0	1	90	1	2.2	8.8999939	70	0	55.66872005
PD19838a	0	0	94	1	73.2	10.299995	30	0	31.74811773
PD19839a	0	0	80	1	166.2	6.2999992	75	0	57.47296372
PD19840a	0	1	35	1	14.2	4.7999992	358	0	63.6386037
PD19842c	0	1	95	1	54.4	4.7999992	5	0	33.87816564
PD19843a	0	1	76	1	26.8	7.8999977	35	0	47.35934292
PD19844c	0	1	71	1	31.1	9.0999985	110	1	31.29637235
PD19845a	0	1	80	1	33	13.849998	17.399994	0	20.91170431
PD19846a	0	2	3.75	1	80.1	8.3999939	39	1	40.42436687
PD19847a	0	0	61	1	12.1	6.6999969	81	0	60.13415469
PD19848c	0	0	88	1	68	8.8999939	57	1	46.22039699
PD19849a	0	0	91	1	62.5	8.0999985	13	1	37.25393566
PD19851a	0	0	89	1	21.7	11.399994	66	0	54.27789185
PD19852a	0	0	80	1	42.1	9.6999969	42	1	21.7467488
PD19853a	0	0	87	1	131.1	12.199997	69	1	49.52772074
PD19854a	0	1	50	1	69.3	8.8999939	122	0	37.0568104
PD19855a	0	0	36	1	134	6.1999969	10	1	36.66803559
PD19856a	0	0	92	1	256.3	7.3999977	241	1	51.54551677
PD19857a	0	0	97	1	54.4	12.299995	75	1	19.80287474
PD19858a	0	0	90	1	153.2	8.5	38	1	50.80903491
PD19859a	0	0	70	1	36.4	10.299995	35	0	21.26488706
PD19860a	0	0	83	1	138.4	8.8999939	35	1	23.36755647
PD19861a	0	0	60	1	22.7	10.5	154	0	29.12799452
PD19862a	0	0	15	1	40	7.6999969	56	0	54.63928816
PD19863a	0	3	88	1	249	7.5999985	78	0	39.08829569
PD19864a	1	2	21	2	128	79	66	0	36.19438741
PD19867a	0	1	15	1	45	9	55	0	53.39356605
PD19868a	0	2	50	1	192	9.2999954	49	0	58.33812457
PD19869a	0	0	85	1	345	6.6999969	54	1	53.9028063
PD19871a	0	1	30	1	12.1	5.1499977	19	1	58.01779603
PD19873a	0	1	92	1	86.6	11.599998	74	0	53.63723477
PD19874c	0	1	40	1	246	4.1999969	30	1	44.13689254
PD19875a	1	1	15	3	9.8	11.599998	73	0	44.13415469
PD19879a	0	0	20	1	25.5	11.599998	97	0	46.80903491
PD19880a2	0	0	74	1	5.8	9.7999954	75	0	31.19780972
PD19881c	0	0	90	1	75.7	9.1999969	12	1	47.86858316
PD19882a	0	1	13	1	0.8	10	3	0	49.78507871
PD19883a	0	0	99	1	47.9	6.6999969	64	1	42.87474333
PD19884c	0	1	62	1	1.6	9.3999939	42	1	33.68377823
PD19885a	0	0	30	1	1.1	13	159	1	59.62491444
PD19886a	0	3	47	1	143	9.659996	143	1	48.16974675
PD19887a	0	0	76	1	28.3	12.299995	96	1	56.13963039
PD19888a	0	0	56	1	23.9	9.3999939	20	1	53.92744695
PD19889a	0	1	64	1	164.7	7.5	16	1	53.71389459
PD19890a	0	0	40	1	63.1	10.199997	61	1	62.29705681
PD19891a	0	2	27	1	196	8.6899948	23	0	51.94798084
PD19892a	0	0	30	1	16.6	11.199997	58	0	41.82340862
PD19893a	0	0	45	1	21.5	11.099998	259	0	61.57152635
PD19894a	0	0	80	1	76	9	14	0	53.83162218
PD19895a	0	1	90	1	46	0.7199998	38	1	49.44558522
PD19896a	0	0	95	1	64.6	13.599998	28	0	27.3100616
PD19897a	0	1	65	1	23.9	8.5	29	0	44.63244353
PD19901a	0	0	80	1	14.9	9.0999985	79	1	61.78234086
PD19902a	1	0	20	3	49.3	12.239998	24	1	52.41067762
PD19903a	0	0	28	1	10	9.659996	82	1	45.27857632
PD19904a	0	1	87	1	75.7	9.8999939	45	0	51.07460643
PD19905a	0	0	11	1	34.8	9.1999969	173	0	58.02874743
PD19907a	0	0	50	1	92.3	9.9799957	59	1	52.92265572
PD19909a	0	3	95	1	38.9	7.5999985	28	0	54.83915127
PD19910a	0	0	20	1	52.3	6.5999985	236	1	19.27446954
PD19912a	0	0	61	1	94.6	8.6999969	234	0	61.59616701
PD19913c	0	1	97	1	14.1	9.3999939	57	0	59.49623546
PD19914a	0	0	34	1	40.5	7.3999977	37	1	59.53730322
PD19915a	0	1	70	1	5.7	10.299995	110	1	26.45859001
PD19916a	0	0	43	1	4.8	10.5	110	1	58.74606434
PD19917a	0	0	92	1	128.1	8.7999954	130	1	39.60027379
PD19918c	1	0	58.74500189	2	8.5	10.799995	248	1	55.27446954
PD19919a	0	1	60	1	130.6	7.5	155	0	47.94250513
PD19920a	0	1	94	1	61.6	7.8999977	46	0	46.45311431
PD19921c	1	1	80	3	28	11.099998	46	0	67.37303217
PD19922c	0	0	89	1	71	12.199997	116	0	61.03764545
PD19923c	0	0	40.299988	1	7.5	9.8999939	49	1	62.83915127
PD19924c	0	1	60	1	6.9	9.7999954	43	1	44.79397673
PD19925a	0	0	98	1	165.8	8.7999954	27	0	26.95140315
PD19926a	0	0	91	1	38.5	9.3999939	29	0	35.16769336
PD19928c	0	0	82	1	169.7	10.099998	50	0	100.7200548
PD19929a	0	1	94	1	80.1	5.5999985	23	1	51.12388775
PD19932a	0	0	58.74500189	1	52.6	5.1999969	24	0	50.72689938
PD19934c	0	1	88	1	134	5.6999969	24	0	44.78850103
PD19935a	0	0	40	1	26.5	7.6999969	11	1	58.92950034
PD19936a	0	0	92	1	386.5	104	62	0	100.1861739
PD19937c	0	1	95	1	18.4	12.799995	14	1	44.25462012
PD19938a	0	1	95	1	41.7	10.299995	47	0	46.37371663
PD19939a	0	0	54	1	182	10.299995	63	1	49.68651608
PD19940a	0	1	89	1	86.9	10.599998	33	0	38.81177276
PD19941a	0	1	64	1	266	9.659996	36	0	59.9890486
PD19942a	0	0	85	1	25.3	10	80	1	47.94798084
PD19943a	0	0	85	1	44	8.5	52	1	31.47433265
PD19944a	0	0	63	1	37.9	11.899994	159	1	40.66255989
PD19945c	0	0	47	1	99	9.2999954	125	0	60.97741273
PD19946a	0	0	82	1	11.8	7.7999992	32	1	25.2347707
PD19947c	0	2	94	1	96.1	10.629997	63	1	59.18138261
PD19948a	0	0	98	1	70.3	10.5	1523	0	61.92197125
PD19949a	0	0	96	1	84.5	8.8999939	84	0	47.07186858
PD19950a	0	1	50	1	30.8	10.399994	154	0	45.09514031
PD19951a	0	1	65	1	23.6	9.5999985	54	1	42.02053388
PD19952a	0	0	81	1	38.5	10.599998	10	1	30.38193018
PD19953c	1	0	30	2	33.7	10.599998	257	1	36.5338809
PD19955c	0	1	30	1	4.3	9.8999939	22	1	48.78028747
PD19956a	0	1	80	1	59.7	8.5	39	1	59.86036961
PD19957a	0	1	20	1	38.9	8.5999985	31	1	46.09993155
PD19958c	0	0	54	1	61.3	9.8999939	110	0	46.53798768
PD19961d	0	0	58.74500189	1	12	0.8899999	57	1	46.17111567
PD19962c	0	0	50	1	15.5	1.2999992	134	0	42.40109514
PD19964a	0	0	85	1	38.2	9.8999939	17	1	45.35249829
PD19965c	0	0	94	1	55.9	8.7999954	10	1	30.34907598
PD19966a	0	0	57	1	20.3	8.3999939	25	0	46.954141
PD19967a	1	1	20	2	33.3	9.5	38	1	55.08555784
PD19968a	0	0	11	1	49.7	7.6999969	26	0	61.86173854
PD19969c	1	0	40	2	120	10.099998	5	1	55.54277892
PD19970a	0	0	91	1	38.8	8.6999969	14	0	52.14784394
PD19971c	0	0	90	1	1.3	8.6999969	85	1	59.54277892
PD19972a	0	1	80	1	52.2	7.6999969	93	1	50.47775496
PD19973c	0	1	79	1	285.8	9.6999969	32	1	62.48049281
PD19974c	0	0	58.74500189	1	285	6.7999992	32	0	17.98494182
PD19975a	0	0	47	1	13.5	8.7999954	104	0	53.44284736
PD19976a	0	3	90	1	190	10.399994	43	1	56.02190281
PD19977a	1	1	95	2	80.5	7.2999992	17	0	63.03627652
PD19978a	0	0	90	1	24.4	10.399994	89	0	44.45722108
PD19979a	0	1	90	1	219	7.1999969	39	0	55.39493498
PD19981a	0	0	12	1	34.4	6.2999992	52	0	59.06913073
PD19982a	0	0	95	1	141.7	7.5	17	0	54.13826146
PD19983a	0	0	94	1	216.3	13	58	1	18.99794661
PD19984a	0	0	99	1	70.8	9.5999985	23	1	57.29774127
PD19985a	0	0	4	1	24.2	8.0999985	20	0	63.86858316
PD19986a	1	2	90	2	9.4	9.2999954	25	0	82.34633812
PD19987a	0	2	31	1	40	8.6999969	79	0	77.81793292
PD19989a	1	1	90	2	23.3	8.7999954	147	1	80.21355236
PD19991a	0	0	78	1	17.5	13.399994	88	0	85.86447639
PD19993a	1	0	58.74500189	2	100	10	22	0	70.23682409
PD19994a	0	0	95	1	139.6	6.5	84	0	77.045859
PD19996a	0	0	49	1	12.9	8.7999954	67	0	77.79329227
PD19997a	0	2	69	1	44.8	7.6999969	31	0	82.14647502
PD20000a	0	1	58.74500189	1	132	9	16	0	84.35318275
PD20001c	0	1	80	1	3.5	9.7999954	16	0	81.48939083
PD20002a	0	0	90	1	12	7.3999977	21	1	79.52908966
PD20003a	0	0	37	1	12.3	6.3999977	18	0	75.25256674
PD20004a	0	0	81.799988	1	88.9	10.199997	34	0	73.15263518
PD20006a	0	2	80	1	19.7	9.2999954	23	1	85.86721424
PD20007c	1	1	70	2	9.8	10	54	1	73.45106092
PD20008a	1	1	12	3	65.1	7.8999977	20	1	68.7008898
PD20009a	0	0	97	1	59.6	9.0999985	76	1	85.45379877
PD20011c	0	0	30	1	75.8	9.3999939	24	0	69.62628337
PD20012a	0	1	29	1	20.2	6.3999977	144	0	78.11909651
PD20013a	0	3	80	1	25.5	8.7999954	19	1	76.39972621
PD20015a	0	1	91	1	42.5	10.599998	85	0	72
PD20016a	0	1	41	1	116.8	6.7999992	33	0	72.19164956
PD20017a	0	0	58	1	50	12.899994	212	1	81.06502396
PD20019a	0	1	20	1	41.5	8.6999969	37	1	70.01505818
PD20020c	1	2	70	2	40.5	6.3999977	146	1	68.81040383
PD20022a	0	1	80	1	32.8	8.8999939	51	1	76.56947296
PD20023c	1	1	32	2	32	11.399994	145	1	80.25735797
PD20026c	0	0	97	1	96.9	13.099998	70	0	78.88843258
PD20027c	0	1	30	1	2.6	9.8999939	123	0	71.58110883
PD20028a	0	2	58.74500189	1	13.4	8	35	1	77.42915811
PD20030a	1	1	25	2	16.6	8.5	101	0	69.09787817
PD20031a	1	0	27	2	19.8	9.2999954	62	1	69.38261465
PD20032a	0	0	99	1	273	6.6999969	9	1	67.26625599
PD20033a	1	2	90	2	226	5.5	49	1	62.23956194
PD20034a	0	0	98	1	117	7.5999985	33	1	65.91101985
PD20035a	0	1	80	1	156	9.3999939	110	0	64.92813142
PD20036a	0	0	58.74500189	1	25.1	9.1999969	49	0	63.15674196
PD20037a	0	0	71	1	117	8.6999969	41	0	68.42984257
PD20038a	0	1	95.5	1	52.2	8.1999969	43	0	62.72142368
PD20040a	1	1	12	2	2.2	8.5999985	12	1	73.54414784
PD20041a	0	1	70	1	11.7	9.6999969	39	1	67.62217659
PD20042a	0	1	82	1	1.2	10.899994	74	0	73.724846
PD20043c	0	1	90	1	212.1	10.199997	67	1	68.04380561
PD20047a	1	0	30	2	14.2	6.7999992	50	1	69.46475017
PD20048a	1	2	39	2	31.9	7.1999969	149	1	62.63107461
PD20049a	0	0	92	1	3.2	8.6999969	16	0	67.42505133
PD20050a	0	2	96	1	108	12	34	1	71.47980835
PD20051a	1	0	40	3	0.9	10.799995	42	0	67.94524298
PD20054c	0	1	25	1	1	9	14	1	71.76728268
PD20055a	0	0	21	1	43	7.6999969	49	1	72.6844627
PD20056a	1	0	34	2	2.7	8.8999939	49	1	64.09308693
PD20057a	0	1	49	1	1.4	9	111	0	67.40862423
PD20062a	0	0	30	1	13.7	11.199997	74	0	68.02464066
PD20063a	0	1	94	1	224.1	9.3999939	43	1	73.42642026
PD20064a	0	1	80	1	71.8	5.7999992	11	1	64.53661875
PD20065a	0	0	40	1	3	10	62	1	70.92676249
PD20066a	1	0	10.699997	3	2.9	7.6999969	155	0	60.60506502
PD20067a	0	1	85	1	1.7	12.099998	57	1	73.07049966
PD20068a	0	1	80	1	110	9.1999969	45	0	67.23340178
PD20070a	0	0	80	1	12.3	10.599998	41	1	68.38877481
PD20071a	0	1	54	1	6.3	9.7999954	16	1	71.44147844
PD20072a	0	1	80	1	33.3	7.1999969	65	0	65.35797399
PD20073a	0	1	47	1	57.7	10.199997	640	0	68.54757016
PD20074a	0	0	44	1	7.7	10.299995	86	1	70.00958248
PD20077a	0	0	63	1	3.9	11.399994	114	1	72.6899384
PD20078a	0	0	80	1	62.6	7.5999985	49	1	69.63175907
PD20079a	1	0	56.5	2	36.7	8.3999939	53	1	72.49007529
PD20080a	0	1	62	1	1	6.8999977	99	0	64.04928131
PD20081a	0	3	77	1	31.4	7.1999969	31	0	66.33812457
PD20082a	0	0	62	1	3.5	6.8999977	69	0	61.54962355
PD20084a	0	1	70	1	21.1	10.199997	22	1	65.46201232
PD20085a	1	2	89	2	86.1	9.2999954	98	0	67.58658453
PD20087a	0	1	53	1	1.5	10.399994	158	1	63.57015743
PD20088a	0	0	80	1	10.5	7.7999992	49	0	65.33880903
PD20089a	0	0	25	1	1.7	9.7999954	37	0	71.18138261
PD20090a	0	0	40	1	2.4	9.6999969	65	1	70.4366872
PD20093a	0	1	2	1	14.8	9.0999985	225	0	69.33059548
PD20094a	0	1	62	1	88	7.7999992	71	0	64.08487337
PD20095a	0	1	74	1	154.5	11.199997	115	1	66.20670773
PD20096a	0	1	20	1	16.8	11.5	13	1	71.99178645
PD20097a	0	1	58.74500189	1	182	10.099998	39	1	73.26214921
PD20098a	0	0	28	1	8.8	9.8999939	365	1	75.35386721
PD20100a	0	0	35	1	40.9	8.5	34	0	64.5229295
PD20101a	1	1	20	2	48.2	9	28	1	68.81861739
PD20102a	0	3	14	1	32.6	14.299995	56	1	61.51129363
PD20103a	0	0	58.74500189	1	44	11.699997	93	1	67.27994524
PD20104a	0	1	30	1	18.6	8	51	0	72.73921971
PD20105a	0	1	12	1	2.8	6.5	26	1	68.08487337
PD20106a	0	0	58.74500189	1	22.6	7.5999985	45	0	72.29842574
PD20108a	0	1	33	1	69.2	9.2999954	11	0	74.84462697
PD20110a	1	0	17	2	10.4	9.5999985	36	1	73.44284736
PD20111a	0	4	58.74500189	1	293.6	9.8999939	58	1	63.02532512
PD20112a	0	0	44	1	4.4	8	47	0	65.85900068
PD20113a	0	1	86	1	398	7.6999969	24	1	71.84120465
PD20116a	1	1	50	2	12.3	10.5	47	1	74.55441478
PD20117a	0	1	90	1	22.4	10.699997	19	1	61.85900068
PD20118a	0	0	73	1	48.9	7.7999992	63	1	69.31416838
PD20120a	0	1	35	1	99	9.5	26	1	68.87611225
PD20121a	0	0	80	1	52.1	8.2999954	85	1	66.25598905
PD20122a	0	0	43	1	13.4	5.2999992	22	1	63.77275838
PD20123a	0	1	93	1	41.8	12.099998	52	1	69.25393566
PD20125a	0	2	21	1	38	7	40	1	62.6036961
PD20128a	0	1	30	1	38.7	6.6999969	118	1	63.34839151
PD20129a	0	0	88	1	82.2	14.699997	109	0	63.41683778
PD20130c	0	1	44	1	2.2	12	14	1	66.06433949
PD20131a	0	0	58.74500189	1	74	9.2999954	172	1	64.89253936
PD20132c	0	1	40	1	2.1	7.5	26	1	72.02464066
PD20135c	0	0	60	1	1.6	9.7999954	58	1	64.58590007
PD20136c	0	0	47	1	18	10	52	1	66.13278576
PD20137c	0	1	90	1	4.9	10.399994	244	1	67.35660507
PD20138a	0	0	51	1	43.8	8.2999954	40	0	60.30937714
PD20139a	0	1	90	1	18	12.599998	80	0	66.02600958
PD20141a	0	3	90	1	69.8	9.5999985	55	1	67.66872005
PD20142c	0	0	60	1	23	9.7999954	35	1	76.32306639
PD20143c	0	0	85	1	26.4	11.299995	23	1	78.40930869
PD20145a	0	1	90	1	20	10.399994	77	1	75.32648871
PD20146a	0	0	80	1	46.3	11.699997	88	0	60.65434634
PD20148c	0	0	34	1	21.2	10.899994	20	0	69.53593429
PD20149c	1	0	20	3	43	13.299995	74	0	59.92607803
PD20150a	0	0	77	1	24.2	10.599998	183	0	68.10677618
PD20151c	0	1	95	1	83	8.0999985	27	0	39.28268309
PD20152a	0	0	99	1	93	7.5999985	33	0	60.59411362
PD20157a	0	0	61	1	10.8	6.8999977	74	0	18.53524983
PD20158a	0	0	88	1	44.7	9.5999985	135	0	62.09993155
PD20159a	0	0	90	1	2.2	15.5	173	1	21.96030116
PD20160a	0	0	95	1	162	7.7999992	58	0	33.12799452
PD20161c	1	0	83	2	107.4	7.8999977	25	1	42.53524983
PD20162a	0	1	15	1	21.7	9.5	110	1	58.67761807
PD20163a	0	0	80	1	48.4	5.2999992	53	0	59.87953457
PD20164c	0	1	80	1	148.2	4.1999969	51	0	54.80903491
PD20165a	0	0	69	1	45	9	96	1	56.81861739
PD20166c	0	1	90	1	91.8	5.0999985	7	1	51.6495551
PD20171a	0	3	87	1	228	11.5	55	1	62.75427789
PD20172a	0	1	95	1	254	9.1999969	11	1	55.74537988
PD20173a	0	0	58.74500189	1	20.3	4.7999992	16	0	32.80766598
PD20175a	0	1	70	1	22.4	8.6999969	35	0	61.71937029
PD20176c	0	0	80	1	39.3	11.199997	24	1	45.34154689
PD20177c	0	0	96	1	11.5	7.8999977	55	0	48.10403833
PD20178a	0	3	86	1	49.5	10.799995	65	1	61.0349076
PD20179c	0	0	97	1	12.3	12.299995	131	0	41.73853525
PD20180c	0	0	58.74500189	1	210	5.6999969	33	1	39.12388775
PD20181a	0	1	72	1	50.6	9	61	1	57.79055441
PD20182a	0	1	96	1	281.8	11.399994	30	1	57.14442163
PD20184c	0	1	95	1	68.3	10.299995	91	1	25.71937029
PD20185c	0	0	50	1	21	8.8999939	143	1	59.54277892
PD20186a	0	0	90	1	31.1	10	48	1	56.47912389
PD20187a	0	1	90	1	47.1	9.5999985	78	0	41.66735113
PD20188a	0	1	83	1	21.5	10.599998	46	1	52.24366872
PD20189a	0	1	85	1	148.9	10.099998	50	0	37.229295
PD20190c	0	0	90	1	32.6	10.699997	14	1	32.29568789
PD20191a	1	1	90	2	91.4	11.199997	99	1	36.45174538
PD20192c	0	0	50	1	26.9	9.8999939	32	1	60.43258042
PD20193a	0	0	80	1	36	8.5999985	21	1	59.8384668
PD20194a	0	0	80	1	66.6	8	28	0	21.71115674
PD20195a	0	0	90	1	78.7	10.299995	61	1	46.20123203
PD20198a	0	0	22	1	26.7	6.1999969	130	1	26.69952088
PD20199a	0	0	90	1	168.7	9.5	38	0	40.20807666
PD20200a	0	1	70	1	9.8	14.099998	14	1	39.03901437
PD20202a	0	0	90	1	9.8	10.199997	41	1	47.02258727
PD20203a	0	1	90	1	7.9	10.699997	46	1	35.16495551
PD20204a	0	0	43	1	109	6.7999992	72	1	32.45995893
PD20205c	0	0	50	1	27.3	14.099998	185	1	32.15605749
PD20206a	0	1	85	1	64.8	10.899994	46	1	18.29705681
PD20207a	0	0	79	1	21.9	8.7999954	25	0	55.58110883
PD20208a	0	2	88	1	137	10.799995	45	0	44.28199863
PD20210a	0	0	50	1	1.7	7.8999977	90	1	54.73237509
PD20211a	0	0	20	1	11	8.5999985	13	1	55.69336071
PD20213a	0	0	44.599976	1	51.2	11.099998	120	1	40.84599589
PD20214a	0	1	94	1	94.4	9.7999954	270	1	52.38056126
PD20215c	0	1	58.74500189	1	59.8	8.6999969	28	1	55.6440794
PD20216c	0	1	98	1	94.6	9.7999954	18	0	64.41889117
PD20217a	0	1	85	1	70.8	11.399994	35	1	48.6899384
PD20218c	0	1	17	1	20.9	11.399994	93	1	44.71457906
PD20219c	0	0	84	1	8.3	10.399994	189	1	48.96646133
PD20220a	0	0	95	1	102.5	11	31	1	46.63381246
PD20221c	0	0	75	1	60	12.599998	33	0	28.83778234
PD20222a	0	1	95	1	152.4	8	29	0	43.77275838
PD20224c	0	1	90	1	4.2	9.0999985	15	1	39.64134155
PD20225a	0	3	20	1	128	6.5999985	130	1	30.9486653
PD20226a	0	0	90	1	15.8	10.899994	31	1	36.91170431
PD20227a	0	3	100	1	188.8	11.599998	53	1	58.10540726
PD20228a	0	0	58.74500189	1	31.1	10.199997	27	1	47.00068446
PD20229a	0	0	90	1	49.4	4	14	1	20.0109514
PD20230a	1	1	51	2	156.6	13.299995	23	1	59.53182752
PD20231c	0	0	83	1	107	6.7999992	88	0	26.27789185
PD20232a	1	1	82	2	79.5	6.3999977	24	0	43.78644764
PD20233a	0	0	86	1	152	9	86	0	47.77823409
PD20234a	0	0	86	1	277.9	9.1999969	3	1	51.55920602
PD20235c	0	0	58.74500189	1	4.9	13.5	115	1	57.73305955
PD20236a	0	2	68	1	37.8	10.399994	77	0	52.8843258
PD20237c	1	0	44	2	4.2	10.199997	30	0	40.44353183
PD20238c	0	0	66	1	34.8	6.1999969	38	1	60.0109514
PD20239c	0	1	50	1	3.2	7.2999992	6	1	47.58384668
PD20240c	0	0	24	1	2.5	10.799995	89	0	59.84120465
PD20241c	0	0	85	1	39	14.5	108	0	34.21765914
PD20242a	0	0	95	1	38.4	7.6999969	17	1	42.38740589
PD20244c	0	0	58.74500189	1	146	6.1999969	66	1	31.49897331
PD20245a	0	0	58.74500189	1	4.5	9.2999954	28	0	59.25256674
PD20248c	0	0	58.74500189	1	58.2	7.3999977	46	1	41.63449692
PD20249c	0	0	91	1	432	4.5999985	28	1	61.94113621
PD20250c	0	0	95	1	27.9	9.5999985	37	0	34.28336756
PD20251c	0	0	87	1	45.5	10.899994	129	0	52.49007529
PD20253a	0	0	45	1	46.9	5.6999969	31	0	54.53524983
PD20254c	0	0	90	1	244	8.5999985	83	1	29.25941136
PD20255a	0	1	90	1	58.3	9.6999969	58	1	57.89185489
PD20256a	0	3	58.74500189	1	255.8	6.6999969	26	1	24.98836413
PD20257c	0	0	87	1	15.1	11.199997	40	1	70.07255305
PD20259a	0	0	85	1	13.6	6.5999985	5	0	39.03901437
PD20260a	0	0	58.74500189	1	38.8	7.3999977	62	0	44.77754962
PD20261a	0	0	70	1	30	10.5	60	1	56.32580424
PD20262c	0	1	58.74500189	1	58	8.8999939	21	0	42.39288159
PD20264c	0	1	95	1	111.9	7.6999969	82	0	54.29979466
PD20265c	0	1	83	1	50.5	9.5	52	0	48.38329911
PD20266a	0	3	52	1	48.4	14.199997	77	1	55.64681725
PD20267a	0	1	96	1	20.2	9.2999954	50	1	55.9945243
PD20268c	1	0	30	2	7.6	5.7999992	427	1	51.27720739
PD20270c	0	0	91	1	64.1	8.3999939	224	1	56.60232717
PD20271a	0	0	98	1	257	11.199997	29	1	31.86858316
PD20272a	0	1	58.74500189	1	76.2	5.2999992	24	1	21.72758385
PD20274a	0	0	86	1	18.5	9.3999939	170	0	38.08898015
PD20278a	0	0	80	1	115.4	7.7999992	66	1	54.28062971
PD20279a	0	1	97	1	188	10.299995	79	1	52.82956879
PD20280c	0	0	58.74500189	1	0.7	7.0999985	40	0	27.86858316
PD20281a	0	0	80	1	101.8	8.5999985	18	0	26.11088296
PD20282a2	0	3	50	1	176	11.699997	21	0	55.12936345
PD20283a	0	1	100	1	161.5	10.699997	78	1	27.40588638
PD20284a	0	0	79	1	15.1	8.2999954	135	0	40.59137577
PD20285c	0	0	80	1	103	8.8999939	106	0	62.59000684
PD20287a	0	1	45	1	132	6.7999992	36	1	52.27652293
PD20289a	0	0	90	1	60.4	11.599998	64	0	20.02737851
PD20290a	0	1	96	1	118.4	9.6999969	53	0	24.03832991
PD20291a	0	0	58.74500189	1	30.9	12.399994	173	0	54.67488022
PD20293a	0	1	95	1	113.4	11.199997	62	0	52.15331964
PD20294a	0	1	95	1	145.5	10.5	12	0	56.76112252
PD20296c	0	0	58.74500189	1	4	10.599998	227	0	48.79123888
PD20298a	0	0	90	1	63.9	12.699997	49	1	55.17316906
PD20299a	0	1	58.74500189	1	190	7.1999969	19	0	44.79671458
PD20300a	0	0	40	1	230.2	12	90	0	39.74811773
PD20301a	0	0	20	1	22.5	8.5999985	84	1	42.67214237
PD20302a	0	0	86	1	27.9	10.299995	12	0	54.76796715
PD20303a	0	0	95	1	75	13.599998	92	1	17.69472964
PD20304a	0	1	58.74500189	1	214	8	26	1	52.12046543
PD20305a	0	1	95	1	185	10.199997	50	1	28.68720055
PD20306a	0	0	97	1	15.9	8.7999954	209	1	67.52361396
PD20307c	0	2	96	1	103.3	6.0999985	81	0	59.81930185
PD20309a	0	0	96	1	103.8	11	59	0	66.86652977
PD20311c	0	1	30	1	4.3	7.6999969	231	0	64.5119781
PD20312a	1	1	95	2	165	10.399994	53	0	68.12320329
PD20313a	0	0	58	1	40	11.799995	100	0	65.9247091
PD20314a	0	2	95	1	197	6.0999985	22	1	69.04312115
PD20315a	0	0	63	1	60	8.8999939	53	1	64.57221081
PD20316a	0	2	98	1	133	9	52	0	67.74537988
PD20317a	0	2	91	1	88	10.299995	43	1	64.82956879
PD20319c	0	3	25	1	316	4.1999969	63	0	66.87200548
PD20320a	0	0	95	1	16	9.5999985	226	0	74.65023956
PD20321a	0	2	81	1	108	10.599998	41	1	61.87268994
PD20322a	1	0	19	3	34.6	6.8999977	54	1	66.34360027
PD20323a	0	1	68	1	50	11.899994	6	1	67.38945927
PD20324a	1	1	4	3	106.6	9	12	1	64.03559206
PD20325a	0	0	88	1	45	11.299995	13	1	68.00821355
PD20326a	0	1	80	1	82.2	7.8999977	42	1	62.47775496
PD20327a	1	1	20	2	38	11.099998	17	1	71.55373032
PD20328a	0	1	40	1	85	9.0999985	156	0	63.4661191
PD20329a	0	0	79	1	84.8	10	12	0	79.78097194
PD20330a	0	1	95	1	92	10.699997	78	0	75.70704997
PD20331a	0	1	86	1	155	5.8999977	39	0	41.15537303
PD20332c	0	0	58.74500189	1	30.6	7.5	47	1	44.23545517
PD20333c	0	0	86	1	12.9	12.299995	16	1	51.45242984
PD20334a	0	1	58.74500189	1	118	6.6999969	21	1	62.16290212
PD20335c	0	0	98	1	32	8.6999969	55	1	68.28747433
PD20336a	0	0	58.74500189	1	130	8.5	135	0	61.67830253
PD20337c	0	0	75	1	1.5	13.5	75	0	72.43258042
PD20338c	0	1	98	1	39	7.6999969	10	1	58.47775496
PD20339a	0	0	92	1	68.5	11.699997	11	0	60.5065024
PD20340a	0	1	36	1	54	11.599998	77	1	42.46680356
PD22516a	0	0	90	1	17.9	12.5	146	1	39.27173169
PD22518c	0	1	91	1	3.5	11	174	0	20.29021218
PD22519d	0	0	60	1	61.4	7.8999977	9	1	64.90075291
PD22521c	0	0	70	1	77.5	8.3999939	73	1	19.33196441
PD22522a	0	0	58.74500189	1	93.9	6.6999969	39	0	47.41409993
PD22523a	0	1	58.74500189	1	20.1	16.299988	311	1	43.68788501
PD22524d	0	1	44	1	96.4	9.5999985	64	0	67.68514716
PD22526a	0	0	40	1	12.2	8.8999939	30	0	68.27652293
PD22527a	0	0	100	1	70.7	6.0999985	309	1	56.98015058
PD22528c	0	0	73	1	13.3	13.099998	128	0	21.03216975
PD22529c	0	0	88	1	2.1	9.6999969	43	1	37.70841889
PD22530c	0	0	55	1	1.9	12	89	1	41.82614648
PD22534a	0	1	58.74500189	1	253.7	8.2999954	18	0	68.91991786
PD22538c	0	0	75	1	33.7	11.599998	188	0	47.25530459
PD22539c	0	0	54	1	8.9	7.5999985	198	1	39.78918549
PD22547c	0	0	39	1	55.5	8.5999985	75	1	27.99726215
PD22551c	0	0	94	1	213	10.099998	39	0	49.07323751
PD22552c	0	0	90	1	46.3	7.8999977	76	0	23.1430527
PD22554c	0	0	60	1	4.1	10.899994	40	1	43.23613963
PD22556c	0	1	5.3999977	1	189	5.8999977	32	0	19.94250513
PD22558c	0	0	76	1	11.3	9.5	21	0	35.87132101
PD22560c	0	1	51	1	40.3	10.299995	18	1	39.3100616
PD22561c	0	0	27	1	3.2	11.899994	194	1	42.73785079
PD22562a	0	3	58.74500189	1	11.1	8.3999939	38	0	23.20602327
PD22564a	0	0	33	1	2.7	5	249	0	56.75017112
PD22565a	1	0	80	2	1.5	7.6999969	26	0	28.21902806
PD22566a	0	0	100	1	174.7	10	64	0	40.38603696
PD22567a	0	1	79.399963	1	44.9	4	106	0	51.54004107
PD22569a	0	1	60	1	18.9	10.5	32	1	47.87132101
PD22570a	0	0	80	1	8.2	6.7999992	34	0	23.84941821
PD22576a	0	0	80.299988	1	108	92	25	0	24.21902806
PD22577a	0	0	90	1	5	11.199997	171	1	52.57768652
PD22580a	0	0	35	1	2.8	9	52	1	46.57905544
PD22581a	0	0	95	1	103.2	8.7999954	37	0	57.22108145
PD22582a	0	0	26.599991	1	12.5	11.599998	727	0	53.724846
PD22583a	0	0	48	1	20	8.5999985	82	1	57.21560575
PD22585c	0	1	46	1	72.3	7.8999977	35	1	27.50444901
PD22586a	0	0	34	1	3.5	6.8999977	123	1	22.82819986
PD22588c	0	0	4	1	17.3	111	130	1	60.59958932
PD22591a	0	0	52	1	16.1	10.599998	69	1	42.14099932
PD22592c	0	1	1	1	8.9	8.1999969	101	1	62.40930869
PD22596c	0	0	80	1	12	6.8999977	43	0	65.41820671
PD22597c	0	0	83	1	15.2	9.1999969	55	0	75.12388775
PD22600a	0	2	52	1	3.8	4.6999969	17	1	62.39835729
PD22601a	0	0	37.699982	1	48	4.7999992	44	0	59.26351814
PD22605c	1	0	49	2	2.2	6.2999992	24	0	53.22655715
PD22608c	0	0	48	1	28.9	9.0999985	176	0	44.13141684
PD22610c	0	1	43	1	1.4	8	110	1	54.54346338
PD22615c	0	0	95	1	13.9	10.399994	99	0	58.4202601
PD22617a	0	0	66	1	11.9	8.6999969	63	1	59.03353867
PD22621a	0	0	32	1	1.8	13	145	1	60.95003422
PD22624a	0	0	79	1	14.5	10.099998	11	1	37.57152635
PD22625c	1	0	18	3	10.7	10.599998	83	1	59.35386721
PD22626c	0	1	84	1	120	9.5	37	0	24.61875428
PD22628a	0	0	32	1	5.1	7.0999985	34	1	24.88980151
PD22629c	0	0	85	1	1.4	12.299995	25	0	51.1156742
PD22630a	0	0	40	1	70.1	8.8999939	103	1	50.32991102
PD22632c	0	0	80	1	64.7	8.7999954	265	0	35.93429158
PD22635a	0	0	60	1	5.7	7.5	121	0	54.4421629
PD22636c	0	0	21	1	3.2	10.599998	150	0	57.27583847
PD22638a	0	1	70.299988	1	11.3	9.1999969	24	1	60.47912389
PD22639a	1	1	15	3	10	9.8999939	80	0	53.14168378
PD22640c	1	1	50	3	1.9	78	176	1	61.7522245
PD22641a	0	0	58.74500189	1	1.4	8.6999969	106	1	49.18001369
PD22642a	0	0	0	1	2.9	9.6999969	123	0	47.93155373
PD22646a	0	0	62	1	3.7	7.6999969	21	1	34.82272416
PD22647a	0	1	43.399994	1	7.7	3.5	40	0	24.20260096
PD22648c	0	0	30	1	4.3	10.699997	68	1	47.47980835
PD22649a	0	0	90	1	28.8	10.399994	83	0	57.47296372
PD22650c	0	0	24.299988	1	2.4	8.5	98	1	47.33196441
PD22652a	0	1	94	1	275.6	7.5999985	35	0	47.54004107
PD22653c	0	0	27	1	13.6	9.5	95	0	24.02190281
PD22655a	0	0	85	1	14.6	11.699997	25	1	45.61533196
PD22656a	0	1	10	1	2.2	81	14	1	60.09308693
PD22657a	1	1	7	3	2.2	8.2999954	199	0	50.74880219
PD22660a	0	1	92	1	430	7.5999985	147	1	30.67761807
PD22661a	0	0	82.599976	1	29.3	8	98	0	45.79603012
PD22663c	0	0	30	1	8.4	82	93	1	50.49418207
PD22666c	0	0	58.74500189	1	1.9	10.5	102	1	65.0349076
PD22667c	0	0	27	1	14.4	9.3999939	57	1	53.96030116
PD22668c	1	0	29	2	9.5	9.6999969	29	1	35.49897331
PD22669c	0	1	14	1	6	85	39	0	41.89459274
PD22670a	0	1	25	1	27.7	12.199997	110	0	65.14168378
PD22671c	0	0	8	1	5.5	8.8999939	631	0	17.94661191
PD22672a	1	1	25	2	33.2	89	564	0	62.51608487
PD22673c	0	0	94	1	41.9	7	13	0	26.91307324
PD22674c	0	0	50	1	5.4	7.3999977	29	1	54.05338809
PD22677a	0	0	80	1	52.9	7	179	1	59.17316906
PD22678c	0	0	88	1	5.6	6.1999969	10	1	51.91512663
PD22679a	0	0	53	1	5.2	5.5999985	83	0	42.31622177
PD22680c	1	0	60	3	1.3	91	220	0	52.19438741
PD22681a	0	0	80	1	1.5	9.6999969	82	1	53.76043806
PD22683c	0	1	90	1	39.6	5.1999969	49	1	26.88021903
PD22684a	0	0	28.299988	1	1.8	8.8999939	74	1	55.45516769
PD22686c	0	0	91	1	2	7.3999977	13	1	21.41546886
PD22688c	1	0	4	3	1	11.599998	56	1	67.37577002
PD22689a	0	1	76.599976	1	134	7.5	19	1	38.85284052
PD22690c	0	0	66	1	145	9.0999985	53	0	55.36481862
PD22691a	0	0	34.5	1	53.1	7.6999969	97	0	59.50718686
PD22692c	0	0	54	1	6	10.399994	121	0	48.02737851
PD22693c	0	0	90	1	22.4	10.199997	60	0	51.26351814
PD22694a	0	0	81	1	177.7	8.5999985	24	0	43.41136208
PD22695a	0	0	54	1	1.5	10.199997	50	0	26.69404517
PD22696c	0	0	74	1	8.9	10.599998	82	0	38.62833676
PD22697c	0	0	40	1	2.4	10.699997	149	0	52.42710472
PD22698a	0	3	47.5	1	30.2	8.1999969	104	1	31.34291581
PD22699a	0	0	68	1	2.8	9.2999954	53	1	32.73921971
PD22700c	0	1	80	1	22.5	9.5	54	0	54.09445585
PD22703c	0	1	45	1	9.7	6.7999992	19	1	59.09650924
PD22704a	0	0	5	1	1.5	9.5	20	1	59.42505133
PD22706c	0	1	22.799988	1	30.4	7.1999969	75	0	19.47433265
PD22708c	0	0	96	1	20.1	8	114	1	29.60438056
PD22712c	0	0	40	1	19.4	10.399994	51	0	49.14989733
PD22713a	0	0	70	1	10	7.2999992	30	1	61.59616701
PD22714a	1	0	45	2	48.1	9.2999954	19	0	45.19370294
PD22716a	0	0	53	1	22.6	9.2999954	34	0	42.02600958
PD22720a	1	0	45	2	11.8	11.899994	64	0	51.43326489
PD22722a	1	0	32	3	28	6.5	14	1	57.85626283
PD22724a	0	1	68	1	137	65	114	0	57.60164271
PD22725c	0	0	58.74500189	1	113.9	8.1999969	71	1	31.07734428
PD22726c	0	1	65	1	48	7.1999969	241	0	22.38740589
PD22727c	0	0	80	1	185	8.5	31	1	39.57837098
PD22728c	0	0	88	1	344.6	7.1999969	84	1	51.23340178
PD22729c	0	0	85	1	9	8.6999969	91	1	53.10061602
PD22730a	0	1	95	1	185	10.089996	65	0	59.55099247
PD22731a	0	1	59	1	7.8	4.2999992	20	0	25.00479124
PD22732c	0	1	67	1	28.4	6	19	1	54.7980835
PD22733a	0	0	80	1	9.4	9.1999969	23	1	55.95071869
PD22734c	0	1	30	1	2.2	8.5	81	0	39.137577
PD22735c	0	0	31.299988	1	7.1	10.599998	101	1	40.92265572
PD22737c	0	1	46	1	12.2	9	78	1	60.52566735
PD22738c	0	0	100	1	122	9.8999939	31	0	22.21492129
PD22739c	0	0	80	1	0.9	10.199997	173	0	26.32169747
PD22740c	0	1	94	1	5.9	10.299995	101	1	53.35249829
PD22743c	0	0	11.829994	1	23.2	9.1999969	13	0	39.72347707
PD22744c	0	0	25	1	17.7	7.1999969	54	1	43.08555784
PD22745a	0	0	80	1	11.9	145	100	1	32.89801506
PD22747a	0	0	21	1	1.7	8.7999954	90	1	48.55304586
PD22749a	0	1	20	1	2.7	8.2999954	2	0	59.89322382
PD22750c	0	0	38	1	1.5	12.799995	86	1	60.60780287
PD22751a	0	0	24	1	6	5.6999969	8	0	54.02600958
PD22753a	0	1	25	1	5.1	71	28	0	36.63518138
PD22755a	1	0	22	2	2.8	12.599998	76	1	62.77891855
PD22758c	0	0	46	1	10.7	9.6999969	61	1	56.5284052
PD22760c	0	0	36	1	52	11.099998	160	1	56.95003422
PD22761c	0	0	63.599976	1	41	10.599998	66	0	22.9596167
PD22762c	1	0	80	2	16.5	6.3999977	28	0	44.79671458
PD22763c	0	0	92	1	140.1	8.2999954	47	1	19.26899384
PD22764c	0	0	80	1	34.5	6.3999977	24	0	45.60711841
PD22765c	0	1	67	1	5.9	8.0999985	23	1	58.88021903
PD22768a	0	0	80	1	9.9	10.099998	100	0	23.09650924
PD22769c	1	0	0.9799995	2	6.5	79	240	0	20.95550992
PD22771a	1	0	11	3	3	11.399994	87	1	56.80219028
PD22772c	1	0	58.74500189	2	5.7	15.00611911	80.48586239	0	60.46269678
PD22773c	0	0	95	1	47.4	6.8999977	49	0	42.85831622
PD22775a	0	0	90	1	25.8	8.5	28	0	52.14784394
PD22776c	0	0	7	1	3.3	5.7999992	61	0	28.1670089
PD22778c	0	0	22	1	1.3	6.8999977	109	0	54.35728953
PD22779c	1	0	32	2	11	9.0999985	128	1	57.52772074
PD22780a	0	0	23.299988	1	2.7	9.6999969	146	1	62.6255989
PD22781a	0	0	64.299988	1	30	12.5	90	0	56.40520192
PD22782a	0	0	13	1	92.6	7	35	1	67.93976728
PD22783a	0	0	95	1	4.2	7.2999992	29	0	50.9705681
PD22784a	0	0	28	1	11.8	10.199997	187	1	66.17111567
PD22785a	0	0	49.699982	1	6.9	7.8999977	54	1	40.79671458
PD22786a	0	1	19	1	25.2	8.8999939	39	1	56.73374401
PD22788c	0	1	60	1	39.9	7.1999969	37	1	17.90554415
PD22790c	1	0	14	2	2.1	9.1999969	52	1	55.06913073
PD22792a	1	0	26.199997	3	1.8	9.0999985	62	1	58.99520876
PD22793a	0	0	26	1	9.2	8.7999954	85	0	49.71937029
PD22794c	0	1	36	1	3.3	11.599998	46	1	55.70157426
PD22795a	0	0	13	1	1.5	7	35	1	56.56673511
PD22796a	0	1	38	1	1.9	7.2999992	61	1	62.34360027
PD22797a	0	0	87	1	1.5	8.7999954	241	1	51.52635181
PD22798c	0	0	76	1	4.8	15	158	0	44.68720055
PD22799c	0	0	67	1	0.9	6.7999992	84	0	59.36208077
PD22804a	0	1	80	1	268	9.1999969	85	1	19.62217659
PD22805c	1	0	6.5	3	2.8	9.7999954	25	1	59.44695414
PD22806c	0	1	20	1	3.3	7.3999977	84	1	49.7357974
PD22807c	0	1	90	1	77.3	6.2999992	4	1	50.2696783
PD22809c	0	0	17	1	2.2	12	266	0	42.54893908
PD22811a	0	0	64	1	3.3	9.2999954	53	0	21.62628337
PD22812a	0	0	45	1	5.6	10.399994	208	0	59.07734428
PD22814c	1	0	58.74500189	2	15.7	15.00611911	80.48586239	0	61.96030116
PD22816a	0	1	62.199982	1	36.5	10.399994	48	1	51.92334018
PD22817a	0	0	90	1	8.1	4.0999985	15	0	35.66872005
PD22819c	0	0	76	1	10.4	7	91	1	41.67282683
PD22820a	0	0	77	1	8.4	5.5999985	58	0	51.66872005
PD22821c	1	0	19	3	4	9.2999954	323	1	59.9945243
PD22822a	0	0	56	1	6	9.5	93	0	38.72689938
PD22823c	0	1	51	1	1.5	8.5	198	0	57.44832307
PD22824c	0	1	93	1	5.9	9	17	0	43.67145791
PD22826a	0	0	72	1	17.2	13.799995	155	1	39.89869952
PD22827c	0	0	49	1	74.1	5.8999977	88	1	48.8843258
PD22828c	0	0	39	1	2	5.5	11	0	63.19507187
PD22829c	0	1	18	1	45.7	7.1999969	19	1	52.90075291
PD22833a	0	1	65	1	4.8	11.699997	18	1	53.30869268
PD22834a	0	1	97	1	52.9	10.099998	35	0	57.51129363
PD22835a	1	0	24	2	6.3	13.5	46	1	50.08350445
PD22836c	0	0	30	1	40.9	8.2999954	34	0	59.62217659
PD22837c	0	0	88	1	4.2	7.2999992	58	0	56.42984257
PD22838c	0	0	90	1	128	7.0999985	59	1	55.57563313
PD22839a	0	0	30	1	1.2	9	71	1	65.34976044
PD22841a	0	0	40	1	4	14.299995	37	1	39.25804244
PD22842a	0	0	85	1	72	9.8999939	18	1	62.00410678
PD22843a	0	1	20	1	1.5	7.5	16	1	43.1211499
PD22844c	0	0	37	1	3.1	9.5999985	162	0	17.46475017
PD22845c	0	0	8.8999939	1	10.1	10.599998	10	0	48.89801506
PD22846c	0	0	90	1	17.1	8.7999954	46	1	52.63518138
PD22847c	0	0	36	1	10.7	5.1999969	67	1	58.6255989
PD22849c	0	0	90.5	1	55	10.799995	94	1	36.91718001
PD22850a	1	1	11	2	1.3	9.2999954	29	1	58.4257358
PD22851a	0	0	74	1	3.8	9.5999985	9	1	60.50376454
PD22852c	0	0	85	1	3.6	12.799995	183	0	25.17453799
PD22853a	0	1	95	1	70.8	9.7999954	22	1	42.51882272
PD22854a	0	0	35	1	7.7	9	37	0	53.61259411
PD22856a	1	0	12	3	3.3	8.7999954	89	0	53.10061602
PD22857c	0	0	96	1	4.1	11	49	1	57.09240246
PD22858c	0	1	37	1	19.3	5.7999992	11	1	47.71252567
PD22859a	0	0	0	1	1.2	11.5	99	1	64.38603696
PD22861c	0	0	95	1	8.2	8.1999969	30	0	19.17864476
PD22862a	0	0	16	1	10.3	9.2999954	66	0	40.59685147
PD22863c	1	0	34	3	1.3	9	64	1	37.33059548
PD22866a	0	0	52	1	24.9	7.5999985	80	0	55.54277892
PD22868a	0	0	65	1	3.5	10.599998	74	1	55.98083504
PD22870a	0	0	30	1	1.7	8.3999939	60	0	58.275154
PD22872c	0	0	77	1	2.3	8.5999985	273	0	59.8329911
PD22874c	0	0	100	1	6	5.5999985	49	0	41.5687885
PD22875c	0	1	80	1	17.3	9.0999985	29	0	54.9431896
PD22876c	0	0	80	1	34.5	11.199997	18	1	25.63175907
PD22877a	0	2	58	1	43.9	8.3999939	44	0	44.29295003
PD22878c	0	0	90	1	14.1	8	20	1	58.81451061
PD22880c	0	0	57	1	3.7	5.5999985	27	0	57.13620808
PD22881a	0	1	90	1	31.2	70	6	1	52.84052019
PD22882a	0	0	43	1	1.2	11.799995	143	1	32.63791923
PD22884a	0	0	20	1	3	9.3999939	167	0	31.20602327
PD22885c	0	0	80	1	1.1	9.3999939	21	1	63.59206023
PD22886c	0	0	90	1	0.6	9.2999954	213	1	50.69404517
PD22887c	0	0	96	1	20.4	7.0999985	77	1	37.24572211
PD22889c	0	0	85	1	4.2	6.5999985	49	0	25.71663244
PD22890c	0	0	58.74500189	1	3	5.6999969	20	1	44.15879535
PD22892d	0	0	65	1	3.5	10.099998	89	0	59.14579055
PD22893c	0	0	40	1	5.9	8.5	103	1	42.6091718
PD22894c	0	0	75	1	5	8.6999969	78	0	46.72963723
PD22899a	0	0	60	1	0.9	8.5	174	0	61.84804928
PD22900c	1	1	90	2	9.5	9.5	20	0	45.9247091
PD22901c	0	0	70	1	28.5	6.6999969	40	1	58.48323066
PD22902a	0	0	90	1	40.9	7.5999985	97	0	46.85831622
PD22903c	0	0	96	1	142.2	8.8999939	62	0	16.78302533
PD22904a	0	0	47	1	3	7.5	65	1	59.14852841
PD22905a	0	1	90	1	136.1	12	28	0	42.75975359
PD22906a	0	1	81	1	44.9	6.6999969	23	1	53.69746749
PD22908c	0	0	90	1	33.5	7.1999969	49	0	26.34907598
PD22909c	0	0	80	1	12.2	9.0999985	143	0	66.24503765
PD22910c	0	1	35	1	25	5.8999977	10	0	56.7008898
PD22914c	1	0	21	2	12.8	9.2999954	16	1	46.0752909
PD22915a	0	0	70	1	14.3	7.1999969	77	1	31.22245038
PD22917c	1	1	85	2	7.6	10.299995	106	0	57.22108145
PD22918a	1	0	29	3	2.4	12.699997	59	0	54.97878166
PD22919c	1	0	20	2	17.2	6.2999992	282	1	61.58247775
PD22920c	0	0	61	1	3.6	6.5	16	1	55.69883641
PD22921a	0	0	70	1	2.5	8	177	1	48.75564682
PD22922a	0	1	81	1	17.5	8.1999969	33	1	52.52019165
PD22923a	0	0	37	1	6.8	12.5	37	1	61.65366188
PD22924c	1	1	17	2	39.1	12.799995	67	1	44.90622861
PD22926a	0	0	25	1	21.8	6.1999969	37	0	57.44284736
PD22927a	1	1	64	2	37.2	8.5	97	0	61.27583847
PD22928c	0	0	88	1	91.9	12.699997	34	0	38.72142368
PD22929c	0	0	62	1	12.4	14.199997	119	1	46.46406571
PD22930a	0	1	83	1	59.7	7.7999992	75	1	48.68720055
PD22931c	0	1	86	1	28.3	9.8999939	157	0	52.80492813
PD22934a	0	3	58.74500189	1	100.6	97	15	0	63.97809719
PD22935a	0	0	25	1	4	9.3999939	21	1	56.48186174
PD22936c	0	0	58.74500189	1	30.2	9.0999985	62	1	28.60506502
PD22937a	0	0	90	1	145.8	14.099998	128	1	31.47980835
PD22938c	0	1	91	1	32	5.1999969	383	1	39.42778919
PD22939d	0	0	29	1	8.9	8.1999969	211	0	50.67214237
PD22940a	0	0	45	1	20	9.7999954	56	1	21.3908282
PD22942c	1	1	30	2	10.5	7.5	26	1	57.04312115
PD22943a	0	0	43.969971	1	36.4	9.0999985	192	1	40.12320329
PD22944a	0	0	78	1	0.6	8.6999969	171	1	59.16769336
PD22945c	0	1	63.299988	1	5.6	7	20	0	54.61738535
PD22946c	0	0	82	1	2	9.7999954	18	1	61.7467488
PD22948a	0	0	7.8999977	1	9.9	15.099998	172	1	28.19438741
PD22949c	0	0	20	1	15	87	19	0	65.045859
PD22950a	1	0	16	3	5.3	9.8999939	121	1	48.83504449
PD22951c	0	0	79	1	2.5	7.5999985	82	1	61.18275154
PD22952c	1	1	60	2	28	9.5999985	68	0	41.63175907
PD22953c	0	0	63	1	60	6.1999969	70	0	59.67967146
PD22954a	0	0	40.699982	1	23	8.0999985	69	0	62.19849418
PD22956c	0	0	21	1	10.1	9.2999954	15	0	58.41752225
PD22957a	0	0	67	1	5.9	9.0999985	55	0	36.96098563
PD22958c	0	1	80	1	11.8	7	74	0	47.44147844
PD22959c	0	0	58.74500189	1	1.7	7.5999985	20	0	49.34154689
PD22960c	0	1	45	1	1.3	100	42	0	62.20396988
PD22961a	0	1	80	1	154.6	10.599998	24	1	50.25598905
PD22962a	0	0	31.399994	1	1.6	5.3999977	30	0	47.03901437
PD22963c	0	0	75	1	49	73	253	1	43.43600274
PD22964a	0	0	18.099991	1	39.1	8.2999954	166	0	57.59069131
PD22965c	0	0	45	1	1.7	7.5	102	0	55.22518823
PD22966c	0	0	60	1	47.7	89	41	0	58.99247091
PD22967c	0	1	84	1	9.4	9.3999939	40	1	22.45859001
PD22968c	0	0	93	1	36.7	10.399994	138	0	58.89390828
PD22969c	0	0	90	1	203.7	5.1999969	24	0	41.70841889
PD22970a	0	1	75	1	21.2	11.699997	51	0	47.59479808
PD22971a	0	0	81.699951	1	25.9	12.099998	61	1	38.770705
PD22972c	1	0	58.74500189	3	2.8	9.3999939	50	0	50.90485969
PD22973a	0	0	60	1	19	10	10	1	25.79329227
PD22974a	0	0	80	1	58.9	12.099998	216	1	55.47433265
PD22975c	0	1	68	1	23.7	8.5999985	59	0	65.3853525
PD22977a	0	0	95	1	38.4	14.299995	63	0	28.35865845
PD22979c	0	1	40	1	1.6	7.6999969	97	0	47.41683778
PD22980c	0	0	21	1	2	14.099998	153	1	59.54277892
PD22981c	0	0	40	1	16.3	13.599998	94	1	57.79876797
PD22984c	0	0	73	1	14.7	12.099998	20	1	18.73511294
PD22985a	0	0	58.74500189	1	4.5	15.00611911	80.48586239	0	58.51882272
PD22989a	0	0	53	1	8.3	8.6999969	50	1	37.08966461
PD22990c	0	0	72	1	14.4	7.1999969	129	0	53.62902122
PD22991a	1	1	24	3	5.1	76	12	0	45.31143053
PD22993c	0	0	26.799988	1	3	11.399994	110	0	30.04517454
PD22994c	0	0	90	1	6.2	9.2999954	117	1	60.74743326
PD22995c	0	0	58.74500189	1	2.9	15.00611911	80.48586239	0	41.67556468
PD22996a	0	0	79	1	91.3	13.099998	80	1	56.44626968
PD22997a	0	1	45.199982	1	1.7	7.6999969	91	1	50.71594798
PD22998a	1	0	65	2	3.4	10.199997	65	0	64.00821355
PD22999c	1	0	77	2	19.3	8.7999954	20	1	61.44558522
PD23001c	0	1	85	1	1.9	10.399994	86	1	47.75906913
PD23003c	0	0	83	1	55.1	6.7999992	81	0	38.87474333
PD23004c	1	0	2.3999996	2	27.8	8.3999939	84	0	48.13689254
PD23005a	0	0	62	1	6.2	8.6999969	37	1	64.40246407
PD23007c	0	0	87	1	40.1	9.5	91	0	54.55441478
PD23008c	0	0	80	1	33.5	8.5999985	142	1	42.091718
PD23011c	0	0	21	1	1.5	9.1999969	75	1	46.40109514
PD23012c	0	0	90	1	2.7	9.5	112	0	27.52635181
PD23013a	1	2	13.099998	2	43.2	8.3999939	44	1	57.39904175
PD23014a	0	0	91	1	319.6	9.1999969	33	0	41.045859
PD23015a	1	0	12.699997	3	3.7	10.099998	57	1	42.28610541
PD23016c	0	1	17	1	40.5	6.0999985	37	0	26.66392882
PD23017a	0	1	47	1	15.5	10.199997	14	0	53.51403149
PD23018c	0	0	76.5	1	306	4.6999969	40	1	27.04996578
PD23019c	0	1	90	1	87.9	13.799995	36	1	39.32375086
PD23020a	1	0	26	2	1.5	9.7999954	71	1	59.73442847
PD23021a	0	0	90	1	14.1	8.2999954	9	0	29.65366188
PD23022c	0	0	21	1	2.1	8.7999954	66	1	39.61122519
PD23026c	0	0	30	1	19.6	12.299995	91	0	50.42847365
PD23027a	0	0	12.299995	1	47.2	7.7999992	127	0	49.58795346
PD23028a	0	0	80	1	2	9.2999954	67	0	58.74880219
PD23029c	0	0	58.74500189	1	1.6	8.1999969	251	1	36.27926078
PD23030c	0	0	58.74500189	1	3	9.2999954	37	1	55.89869952
PD23031a	0	0	68	1	56.7	5.7999992	44	1	51.09650924
PD23032a	0	0	75	1	1.2	9.5	51	1	60.90622861
PD23033c	0	0	95	1	234.3	12.5	78	0	60.50376454
PD23034c	0	0	90	1	18.2	6.8999977	25	1	41.21013005
PD23035a	0	0	70	1	14.7	10.299995	22	1	41.41820671
PD23036a	0	0	35	1	158.2	6.7999992	69	0	61.13347023
PD23037a	1	0	80	2	46.5	11.799995	128	0	56.98836413
PD23038c	1	0	18	3	2.4	7.5999985	30	1	35.11293634
PD23040a	1	0	12	3	4.5	9.2999954	20	1	62.35728953
PD23042c	0	1	90	1	3.8	7.5	18	0	55.38672142
PD23043c	0	1	57	1	7.7	10.699997	52	1	53.26488706
PD23044a	0	0	21	1	2.4	10.799995	26	1	59.84941821
PD23045a	0	0	51	1	41.3	9.5999985	5	1	44.93908282
PD23046a	1	0	10	3	3.7	11.199997	144	0	56.77481177
PD23047c	0	0	35	1	150	8.1999969	36	0	40.06023272
PD23048a	1	0	53.799988	2	10	4.5999985	155	0	38.275154
PD23049c	1	0	71	2	75.1	8.5	44	0	51.42231348
PD23050c	0	0	56	1	8.7	8.5	21	0	54.67761807
PD23051a	0	2	65	1	35	9.3999939	94	0	59.67419576
PD23052a	0	0	80	1	73.7	11.399994	24	0	31.75085558
PD23053a	0	1	58.74500189	1	2.2	8.5	7	1	63.27173169
PD23054c	0	1	46	1	88	10.599998	61	1	62.12183436
PD23055c	0	0	60	1	52.3	100	23	1	45.98220397
PD23056a	0	0	98	1	165.3	7.6999969	58	0	57.89459274
PD23058a	1	3	72	3	34	9.7999954	44	0	41.35797399
PD23062a	0	1	22.899994	1	1.3	10.699997	162	1	54.4476386
PD23063a	0	0	0	1	2.9	10.799995	167	1	59.2991102
PD23065c	0	0	91	1	58	13.099998	54	0	31.1321013
PD23066a	0	0	26	1	7.7	10.899994	13	0	52.88706366
PD23067c	1	0	14	2	107	8.6999969	16	1	63.53456537
PD23068c	1	0	12	2	2.8	8.6999969	89	1	51.77002053
PD23071c	0	1	80	1	1.8	9.0999985	99	0	66.17111567
PD23072c	0	0	76	1	73.5	89	51	1	61.02121834
PD23073c	0	0	86.5	1	2.4	9.0999985	32	1	61.59069131
PD23074c	0	2	65	1	1.5	8.6999969	11	1	59.63039014
PD23075a	0	0	32	1	1.8	8.5	25	1	58.01232033
PD23076c	0	1	13	1	3.5	7.3999977	8	1	61.74948665
PD23077c	0	0	71	1	19.7	10.699997	21	1	28.77207392
PD23078c	0	0	80	1	21.3	11.899994	98	1	52.27652293
PD23081a	1	0	49	2	6	9	60	1	65.24572211
PD23082a	0	1	90	1	80	12.199997	34	1	41.86447639
PD23083a	0	0	65.799988	1	24.6	10.5	121	1	33.86447639
PD23084a	0	3	80	1	79.9	11.75	34	1	42.32169747
PD23085a	0	0	58.74500189	1	3.8	7.8999977	46	1	49.88364134
PD23086a	0	1	40	1	15	11.5	307	1	33.30595483
PD23087c	1	1	67	2	0.8	7.2999992	111	0	66.22313484
PD23088a	0	0	73	1	2.9	3.8999996	59	0	63.73169062
PD23089c	0	1	31	1	3.4	7.7299995	31	0	35.78918549
PD23092a	0	1	53	1	95.8	8.2999954	79	1	34.84462697
PD23093c	0	2	72	1	108	8.1999969	106	0	59.61943874
PD23094a	0	2	90	1	99.6	9	26	1	30.1026694
PD23095a	0	2	70	1	89.7	6	49	1	48.80766598
PD23096c	0	0	36	1	2.8	10.199997	193	1	67.17864476
PD23097c	0	1	80	1	2.8	6.5	155	1	69.62354552
PD23099c	0	0	70	1	25.2	4	13	1	41.52224504
PD23101a	0	1	90	1	94.2	85	47	0	52.02190281
PD23102a	0	1	90	1	153.3	10	36	1	47.67419576
PD23103a	0	0	86	1	15.3	10.199997	123	0	62.99247091
PD23105a	0	0	20	1	4.9	9.8999939	41	1	31.39493498
PD23106a	1	2	20	3	31.1	8.7999954	76	0	61.95756331
PD23107c	0	1	90	1	45.5	12.099998	42	0	55.17316906
PD23108c	0	1	70	1	5	6.5999985	56	1	60.74743326
PD23109a	0	1	75	1	25.5	8.1999969	102	1	57.24298426
PD23110c	0	1	90	1	1.7	8.8999939	77	1	60.29842574
PD23111c	0	0	31	1	2.7	9.5	82	1	48.72826831
PD23112c	1	0	28.199997	3	3.8	8.5999985	109	0	46.52703628
PD23113c	0	0	78	1	11.6	9.7999954	25	1	67.07734428
PD23114a	0	0	63	1	5.8	8.2999954	39	1	60.14510609
PD23115c	0	0	80	1	26.8	13.299995	96	1	41.39356605
PD23116a	0	0	32	1	1.6	12.899994	110	1	57.97946612
PD23117a	0	1	15	1	43.8	8.6999969	54	1	53.29774127
PD23118a	0	3	62.799988	1	20	5.0999985	21	1	47.88227242
PD23119c	0	0	73	1	22.2	9.7999954	184	0	52.39425051
PD23121a	0	0	70	1	8.4	9.1999969	42	1	65.80971937
PD23122a	1	1	12	3	5.3	9	93	1	62.49965777
PD23123c	0	0	49	1	2.8	5.8999977	36	1	51.49075975
PD23124a	0	0	60	1	31.8	7.6999969	18	1	47.90691307
PD23125c	0	0	36	1	7.4	4.5999985	90	1	48.19712526
PD23126a	0	1	2	1	7.1	9.8999939	444	0	46.56262834
PD23127c	0	0	79	1	86.1	8.5999985	60	1	37.82067077
PD23129a	0	0	14	1	2.8	9.6999969	251	1	30.74606434
PD23130c	0	1	22	1	0.9	7.0999985	13	0	55.77002053
PD23132a	0	1	31	1	20.7	11.799995	95	0	29.9247091
PD23133c	0	0	75	1	23.3	6.7999992	38	1	69.71663244
PD23134a	0	0	87	1	69.5	9.5999985	45	1	29.82340862
PD23136a	0	1	35	1	15.6	9.5999985	166	0	60.14784394
PD23137a	0	0	50	1	0.4	5.3999977	62	1	58.66119097
PD23138a	1	0	20	2	4.3	11.899994	336	0	42.45311431
PD23139a	0	0	77.799988	1	4.8	9	149	1	37.76591376
PD23140a	0	0	77	1	17.5	10.399994	91	0	55.08008214
PD23141a	0	0	8.8999939	1	18.6	9	130	1	47.68240931
PD23142a	1	0	18.199997	3	88.5	6.5999985	139	0	52.77207392
PD23143c	0	0	40	1	7.4	8.2999954	27	0	40.96646133
PD23144a	0	0	5.5	1	2.2	11	51	1	47.49897331
PD23145a	0	0	80	1	28.2	12.099998	74	1	32.68720055
PD23146a	0	0	87	1	0.3	8.6999969	21	1	70.54893908
PD23147a	1	0	9	2	1.2	8.5	54	0	68.77754962
PD23148a	0	0	69	1	5	10.399994	100	1	48.93086927
PD23149c	1	0	45	2	4.4	10.099998	41	1	66.63381246
PD23150a	0	0	23	1	2.7	10.099998	83	1	58.86379192
PD23151a	1	0	90	2	230	10.799995	81	0	67.34839151
PD23153a	0	0	22	1	22.3	9.2999954	22	1	54.46954141
PD23154a	0	1	90	1	37.4	11	53	0	48.72279261
PD23155a	0	0	25	1	3.9	7.0999985	32	0	40.66529774
PD23156a	0	0	90	1	146.2	6.7999992	47	0	35.52908966
PD23157a	0	1	91	1	16.8	9.3999939	32	1	22.49144422
PD23158a	1	0	22	2	33	7.7999992	145	1	63.1430527
PD23159c	0	1	81	1	3.7	9.5	52	1	51.81930185
PD23160c	0	0	89	1	35.8	10	26	0	61.48117728
PD23161c	0	0	58.74500189	1	6.1	15.00611911	80.48586239	1	53.2073922
PD23162a	0	0	53	1	4.3	9.0999985	314	0	45.51676934
PD23163c	0	0	83	1	28.9	5.5	100	1	36.82956879
PD23164a	0	0	100	1	33	9.3999939	179	0	55.37303217
PD23165c	0	0	49	1	0.8	7.6999969	23	1	62.36002738
PD23166a	0	0	76	1	27.4	8.8999939	8	0	58.53524983
PD23168a	0	0	87	1	1	6.0999985	70	0	60.05201916
PD23169a	0	0	66	1	1.5	11.199997	116	0	49.18001369
PD23170a	1	1	15	3	1.1	10.699997	38	1	65.62354552
PD23171c	0	0	97	1	6.8	7.8999977	17	1	37.14989733
PD23172c	0	0	45	1	3.2	8.8999939	179	1	49.62902122
PD23173a	0	2	97	1	298.6	6.2999992	117	0	46.87474333
PD23174a	0	1	28	1	6.5	8	42	1	46.00136893
PD23175a	1	0	45	2	2.1	7.8999977	25	0	59.95619439
PD23176c	0	0	70	1	11.4	10.399994	63	0	25.96851472
PD23177c	0	0	22	1	7	9.2999954	48	1	53.43463381
PD23178a	0	0	90	1	2.3	9.5999985	77	0	41.42368241
PD23179a	1	0	11	2	4.9	10.5	37	0	63.39493498
PD23180a	0	0	30	1	2.5	10.099998	75	0	17.44010951
PD23181a	0	0	70	1	4.7	10.299995	154	0	46.97604381
PD23182c	0	1	30	1	2.1	6.2999992	396	0	63.61670089
PD23183c	0	3	77	1	1.2	11	10	1	15.88227242
PD23184a	0	0	97	1	20	9.3999939	34	0	56.10951403
PD23185a	1	0	45	3	41.7	8.6999969	281	0	45.95482546
PD23186a	0	1	59	1	2.7	12.299995	60	0	58.25051335
PD23187a	0	0	33.5	1	30	8.3999939	75	1	20.37782341
PD23188c	1	0	15	3	8.6	9.5	101	1	58.89117043
PD23189c	0	1	74	1	33.6	5.4699974	14	1	48.34770705
PD23190c	0	0	90	1	14.9	8.0999985	45	0	51.87953457
PD23191a	0	0	78	1	2.5	3.2999992	180	0	64.20260096
PD23192a	0	0	23	1	5.5	9	76	0	31.32648871
PD23194c	0	0	58.74500189	1	16	9.0999985	77	1	65.58247775
PD23195a	0	0	93	1	42	12.099998	106	0	48.53661875
PD23196c	0	0	98	1	73	5.6999969	40	0	41.49760438
PD23199a	0	1	58.74500189	1	36.9	4.7999992	166	1	51.87953457
PD23200c	0	1	56	1	0.8	87	15	0	55.41136208
PD23202a	0	2	99	1	128.8	7.2999992	57	1	38.96783025
PD23204a	1	0	90	2	5.5	10.5	113	1	56.07939767
PD23205c	0	1	91	1	91.1	6.6999969	46	1	56.24093087
PD23209c	0	0	12.599998	1	137.7	9.0999985	45	0	48.92813142
PD23216c	0	1	45	1	1.1	96	153	1	38.71594798
PD23217c	0	0	59.5	1	15.3	9.5	10	1	65.93566051
PD23218a	0	3	95	1	395	4.8999977	50	1	54.82819986
PD23219a	0	0	1	1	10	13.199997	236	1	51.61122519
PD23220c	0	0	70	1	48.4	11.5	79	0	46.7980835
PD23222c	0	0	58.74500189	1	3.6	6.7999992	22	1	26.76796715
PD23224c	0	1	94	1	173.2	6.2999992	45	0	32.74469541
PD23225a	0	1	29	1	4.6	11.799995	295	1	65.86447639
PD23226c	0	1	49	1	93.2	9	60	1	16.90622861
PD23227c	0	1	66	1	3.9	5.8999977	150	1	42.16837782
PD23232c	0	0	80	1	9.6	12.299995	44	1	39.66324435
PD23233a	0	0	68	1	55.1	9.2999954	43	1	40.15605749
PD23234a	1	2	80	2	25	8.3999939	64	1	66.52703628
PD23236c	1	1	57	2	1.3	9.7999954	77	1	60.70910335
PD23237a	1	1	11	3	1.3	10	46	1	66.36550308
PD23238c	0	0	27.899994	1	1.5	11.399994	118	1	62.41478439
PD23240c	0	0	28	1	2.4	105	288	0	16.26830938
PD23241c	0	0	64	1	6.2	8.5	33	1	61.9247091
PD23242c	0	0	51	1	1	9.2999954	79	1	63.58384668
PD23245a	0	0	64	1	2.4	9.5999985	108	1	64.5284052
PD23246a	0	0	90	1	6.1	7.6999969	56	1	59.47980835
PD23247c	0	3	92	1	105	8.2999954	47	0	54.32717317
PD23248a	0	0	29	1	7.2	6.1999969	157	0	34.16563997
PD23249c	0	0	80	1	2	10	36	0	67.70978782
PD23251a	0	0	95	1	10.4	11.699997	130	0	48.3613963
PD23252a	1	0	24.5	2	0.9	90	65	0	68.68720055
PD23254a	0	0	78	1	48.3	12.799995	31	1	22.88295688
PD23255c	0	1	52	1	43.2	10.699997	76	1	54.47501711
PD23256c	0	1	68	1	74.3	11.699997	44	1	49.23750856
PD23258a	1	0	75	3	42	8.5999985	62	0	65.67282683
PD23259c	0	0	83	1	10.4	8.1999969	80	1	22.14647502
PD23260c	0	0	88	1	5.1	9	94	1	52.07118412
PD23261c	0	0	90	1	108	9.5999985	241	0	48.10677618
PD23265c	0	1	30	1	2.7	9.7999954	38	1	44.76112252
PD23267c	0	1	33	1	34.8	11.399994	59	1	52.58042437
PD23268a	0	0	92.199951	1	63.2	10.699997	36	0	29.50034223
PD23270c	0	1	37.199982	1	1.4	9	186	0	65.44832307
PD23272c	0	0	40	1	0.8	9	209	1	54.65297741
PD23274c	0	0	80	1	33.7	8.2999954	90	0	59.50718686
PD23276a	1	0	7	3	3.4	7.6999969	46	1	60.01368925
PD23277a	0	1	32.5	1	2.9	7.7999992	69	0	37.27857632
PD23278c	0	0	76	1	78.5	10	21	0	39.54004107
PD23279a	0	0	50	1	4.1	9.1999969	52	0	68.19712526
PD23280a	0	1	87	1	56.1	8.2999954	101	1	58.34360027
PD23281c	0	0	42	1	2.1	11.5	142	0	40.5338809
PD23282a	0	1	80	1	0.9	7.3999977	65	0	24.36960986
PD23283a	0	3	75.899963	1	69	10.899994	13	1	43.78370979
PD23284c	0	1	32	1	98	176	33	1	64.26830938
PD23285a	0	0	58.74500189	1	2	114	76	1	60.39698836
PD23286c	1	0	32	2	4	8.8999939	5	1	62.75427789
PD23287a	0	0	72	1	2.5	105	46	1	61.03216975
PD23289a	0	0	58.74500189	1	2.5	10.599998	193	1	63.52361396
PD23291c	1	0	26.899994	3	93.5	10.399994	36	0	64.97467488
PD23292c	0	0	21.699997	1	2.6	11.199997	74	1	59.51813826
PD23293a	0	0	98	1	10.7	5.6999969	40	1	62.50787132
PD23295a	0	0	18.799988	1	3.2	8.5	328	1	56.03285421
PD23296a	0	0	33	1	6	8.2999954	11	0	62.32169747
PD23299d	0	0	46.399994	1	1.4	115	202	0	58.54346338
PD23300c	0	1	46	1	23.1	6.0999985	18	0	47.37029432
PD23301a	0	1	36.799988	1	74.5	6.2999992	138	0	60.38056126
PD23303a	1	0	15.5	3	3.7	9.8999939	79	1	38.9705681
PD23305a	0	1	85	1	4.3	5.5999985	13	1	65.9137577
PD23306c	0	1	90	1	133.9	5.7999992	58	0	66.03148528
PD23307c	0	1	84	1	171.3	9.3999939	128	1	51.56741958
PD23308c	0	0	20	1	10.4	11.399994	219	1	53.85352498
PD23309a	0	0	80	1	46.7	8.5999985	13	1	61.45927447
PD23310a	1	1	40	3	9.6	76	176	0	53.97672827
PD23311a	0	1	70	1	5.2	9.2999954	197	1	22.57905544
PD23312c	1	0	16	3	12.7	11.099998	123	1	61.72210815
PD23313c	0	0	72	1	9.9	7.6999969	49	1	43.54277892
PD23314a	0	0	80	1	58.1	8	32	1	54.98151951
PD23315c	0	0	65	1	113.8	8.3999939	71	1	63.75906913
PD23316a	0	1	18	1	3.1	84	182	1	51.64134155
PD23317c	0	0	90	1	2.8	9	64	1	45.13347023
PD23320c	0	0	50	1	40	7.9399986	32	1	60.58863792
PD23321c	0	1	50	1	38	8.7999954	77	0	58.35181383
PD23322c	0	1	90	1	125	85	218	0	66.61738535
PD23323c	0	1	56	1	66.5	7.6999969	12	1	51.34839151
PD23324a	0	0	70	1	46.4	49	110	0	42.64750171
PD23325a	0	0	50	1	41.1	8.2999954	129	0	59.21149897
PD23327c	0	0	90	1	308.2	6	31	1	47.72895277
PD23328c	0	0	18	1	25.7	122	81	0	15.95071869
PD23329c	0	3	85	1	289.5	7.3999977	28	0	48.20533881
PD23330c	0	0	82	1	71	8.5999985	45	0	46.2642026
PD23331a	0	1	90	1	48	114	110	0	43.78644764
PD23332c	0	2	53	1	22.1	7.5	100	1	48.87063655
PD23333a	0	0	58.74500189	1	41	11.5	85	1	19.46338125
PD23334c	0	1	97	1	2.3	5.5999985	75	0	79.91512663
PD23335a	1	2	53	2	56.5	12.299995	95	0	74.66119097
PD25021d	0	0	42.199982	1	19.2	9.3999939	81	0	61.08692676
PD25022a	1	0	58.74500189	3	3.4	15.00611911	80.48586239	0	69.28678987
PD25023d	0	0	63	1	42.8	9.2999954	194	1	64.13141684
PD25024d	0	0	58.74500189	1	11.8	7.5999985	20	1	67.6495551
PD25025d	0	1	52.599976	1	6.1	9.7999954	231	0	66.73237509
PD25026a	0	0	0	1	7.6	11.75	332	0	58.22587269
PD25027a	1	0	15	2	12.4	9.6999969	62	1	64.78850103
PD25028a	0	2	56.899994	1	25.5	5.2999992	16	0	52.52019165
PD25029a	0	0	78	1	67.1	11.429993	13	0	57.90006845
PD25030a	0	2	72	1	15.5	8.8999939	27	1	63.68788501
PD25031a	1	0	13	3	11.4	10.799995	135	1	59.09650924
PD25032a	0	0	90	1	4.3	10.699997	37	0	48.01916496
PD25033a	0	0	90	1	6	10	88	0	47.81930185
PD25034a	0	0	53	1	4.3	7.7299995	36	0	66.39835729
PD25035a	0	0	30	1	1.4	9.8999939	30	0	51.30732375
PD25036a	0	0	33	1	10.5	11.899994	139	1	38.88843258
PD25037a	0	0	90	1	29	8.5	42	0	51.54825462
PD25038a	1	1	40	2	5.5	8.2999954	39	0	50.0807666
PD25039c	0	0	40	1	2.2	3.5	120	1	24.93634497
PD25040a	0	1	45	1	3.1	78	27	1	55.92060233
PD25041c	0	1	90	1	77.6	10.099998	16	0	57.16358658
PD25043a	0	0	25	1	2.3	11.599998	119	1	66.65023956
PD25044a	0	1	90	1	0.8	5	74	0	66.68309377
PD25045a	0	0	50	1	3.1	8.5999985	134	0	64.84052019
PD25047a	0	0	58.74500189	1	1.9	94	36	0	50.53798768
PD25048a	1	0	30	2	1.6	11.099998	63	0	62.42299795
PD25049c	0	0	65	1	1.9	8.0999985	44	0	55.6659822
PD25050a	1	0	20	3	87.2	8	52	0	64.29021218
PD25051c	0	0	51	1	34.5	8.0999985	28	0	30.34086242
PD25053c	0	0	98	1	177.2	11	52	1	52.30390144
PD25054c	0	1	38	1	12.7	7.8999977	88	1	50.19849418
PD25055a	0	1	96	1	135	12.5	79	0	63.53730322
PD25057a	0	1	58.74500189	1	198	66	58	1	41.59342916
PD25059c	0	1	85	1	69.3	6	12	0	57.50581793
PD25060a	0	0	31	1	8.3	9.2999954	125	0	40.1779603
PD25061a	0	0	81	1	14.2	12.5	174	1	29.90006845
PD25062c	0	2	90	1	7	10.199997	37	1	58.70773443
PD25063c	0	0	94	1	18.8	110	57	1	23.19233402
PD25064c	0	0	90	1	1.2	12.199997	142	1	42.66119097
PD25065c	0	0	95	1	132.1	12	41	1	68.85968515
PD25066c	0	0	40	1	31.1	84	60	0	48.91170431
PD25067c	0	0	70	1	1.7	9.6999969	117	0	61.99041752
PD25068c	0	0	70	1	1.6	12.639999	65	1	53.16358658
PD25069a	0	0	33	1	55	80	170	0	55.9890486
PD25070a	0	1	71	1	15.1	75	112	0	65.36071184
PD25071a	0	0	20	1	3.9	7.1999969	16	0	49.70294319
PD25072a	0	0	60	1	4.7	8.6999969	134	0	53.43463381
PD25074a	0	0	90	1	3.2	7.8999977	32	0	62.03696099
PD25075c	0	0	37	1	1.4	11.399994	188	0	49.51950719
PD25076a	1	0	1	2	47.7	10.099998	116	1	67.3045859
PD25077a	0	0	58.74500189	1	2.7	10.699997	61	0	48.08213552
PD25078a	0	0	50	1	9.8	87	15	1	62.04517454
PD25079a	0	0	67	1	15.7	8.3999939	124	0	64.10951403
PD25080a	0	1	78	1	8.4	9.5	105	0	56.96919918
PD25081c	0	0	82	1	115	101	36	0	61.82888433
PD25082a	0	0	30	1	3.2	7.5	2	1	72.23819302
PD25083a	0	0	53	1	52.8	115	803	0	53.88637919
PD25084a	0	1	75	1	34.9	8.5	86	0	58.68856947
PD25085c	0	0	95	1	5.7	11.199997	43	1	40.20533881
PD25086c	0	0	90	1	12.1	9.8999939	26	0	46.16290212
PD25087c	0	0	12	1	1.6	8.7999954	21	1	62.4312115
PD25088c	0	1	98	1	66	6.0999985	21	1	63.34565366
PD25089c	0	0	73	1	3.9	96	8	0	24.90622861
PD25090c	0	0	83	1	6.5	9.3999939	34	1	59.58932238
PD25091a	0	0	80	1	14.2	11.099998	19	1	23.98631075
PD25092c	0	0	37	1	7.7	13.699997	20	1	40.06844627
PD25093c	0	1	90	1	2.4	98	31	1	54.7761807
PD25095a	0	0	80	1	78.5	77	98	1	47.94798084
PD25096c	0	0	94	1	45.9	10.299995	62	1	65.95482546
PD25098c	0	1	31	1	1.8	9.8999939	27	1	46.34360027
PD25100c	0	0	50	1	5.3	8.6999969	223	0	55.60301164
PD25101c	0	1	70	1	52.5	9.5999985	126	1	61.97125257
PD25102c	0	0	40	1	0.8	8.3999939	61	0	57.88637919
PD25103c	0	0	55	1	26.9	9.1999969	204	0	50.36002738
PD25104a	0	0	80	1	4.3	9.2999954	77	1	55.76180698
PD25105a	0	0	50	1	14.7	14.599998	23	1	44.24093087
PD25106c	0	1	82	1	1.3	9.2299957	157	0	25.87268994
PD25107a	0	1	88	1	59	7.5	9	1	53.67830253
PD25108c	0	0	92	1	117.6	6.2999992	55	0	59.57015743
PD25109a	0	0	90	1	67.6	100	18	0	25.12799452
PD25110c	0	1	62	1	0.9	13	71	0	50.82546201
PD25112c	0	0	60	1	4.2	6	146	1	19.61670089
PD25113c	0	1	95	1	30.3	9.7999954	103	0	46.23408624
PD25115c	0	0	65	1	5	8.6999969	139	0	37.98767967
PD25116c	0	2	31	1	2.5	6.7999992	49	1	55.13483915
PD25118c	1	0	24	2	1.2	6.5999985	50	1	59.05817933
PD25119c	1	1	90	2	56	9.8799973	67	0	55.78644764
PD25120a	1	2	7.8999977	3	205.4	12.599998	47	0	67.35660507
PD25122c	0	0	74	1	40.4	8.6999969	17	0	66.16016427
PD25125c	0	1	68	1	1.3	7.3999977	76	1	62.80903491
PD25127a	0	1	90	1	44.6	8	139	0	31.15674196
PD25129c	0	1	50	1	6.1	10.199997	209	1	62.66392882
PD25130a	0	0	67	1	5.7	74	77	1	52.12320329
PD25131c	0	1	50	1	3.6	4.8999977	57	0	49.32785763
PD25132a	0	1	6	1	5	7.5999985	105	1	40.20533881
PD25133c	0	1	58.74500189	1	156	67	116	0	65.01848049
PD25134c	0	0	90.5	1	2.8	114	106	1	50.6091718
PD25135a	0	1	80	1	39.7	71	99	1	49.7467488
PD25136c	0	0	58	1	11.9	11.699997	35	0	31.60027379
PD25137c	0	0	55	1	21.8	11.339996	75	1	29.82888433
PD25138c	0	0	35	1	2	9.5999985	148	0	59.87679671
PD25139c	0	1	33	1	12.4	5.5	108	1	57.98494182
PD25140c	0	1	12	1	5.6	8.0999985	9	0	52.73100616
PD25141c	0	0	80	1	26	9.7999954	66	0	46.19575633
PD25142a	1	1	97	2	121.3	8.0999985	50	0	49.29500342
PD25143a	1	1	13	3	1.6	8.8999939	49	1	56.40793977
PD25144a	0	0	27	1	1.8	111	20	0	61.09514031
PD25145c	0	1	59	1	9.7	9.2299957	28	1	52.76112252
PD25146d	0	0	92	1	23.3	8	22	1	54.05065024
PD25148c	0	0	26	1	3.1	1.3999996	26	1	50.79534565
PD25150a	0	0	40	1	4.2	9.2999954	114	0	59.27720739
PD25151a	1	0	18	2	6.8	14.199997	15	1	65.70568104
PD25152c	0	1	90	1	72.8	9.6999969	152	0	46.36002738
PD25154c	0	0	68	1	15.5	9.5	39	1	58.46406571
PD25155d	0	1	90	1	20	11.5	59	0	62.53798768
PD25156c	0	0	50	1	4.4	15	116	1	45.53867214
PD25157c	0	0	60	1	20	42	163	0	68.11772758
PD25158c	0	0	83	1	140.5	7.3999977	26	1	59.03353867
PD25159c	0	0	68	1	4.7	7.5	40	1	28.31759069
PD25160c	0	2	9	1	100.4	56	37	1	63.52908966
PD25162c	0	1	62	1	0.7	7.7999992	26	0	41.59069131
PD25163a	0	0	74	1	7.8	9.5999985	109	1	63.31279945
PD25164c	0	0	85	1	26.7	10.399994	93	0	69.84531143
PD25166a	0	1	99	1	13.2	13.899994	4	1	32.44079398
PD25167c	0	0	80	1	11.7	67	17	1	30.65297741
PD25168a	0	0	80	1	32	7.2999992	44	0	61.49486653
PD25171c	0	1	44	1	20.7	8.5999985	186	1	60.79397673
PD25172c	1	0	20	3	4.9	7.1999969	70	1	60.18617385
PD25173c	0	0	90	1	42.3	10.699997	24	1	57.93292266
PD25174a	1	0	12	3	1.8	6.8999977	15	1	56.82409309
PD25175c	0	0	95	1	15.4	8.3999939	19	1	29.68651608
PD25176a	0	1	98	1	17.3	9.3999939	170	0	62.9705681
PD25177c	0	0	24	1	2	89	91	1	61.08966461
PD25178c	0	0	20	1	7.8	15	296	1	60.55304586
PD25180a	1	0	13	3	1.7	9.3999939	32	1	66.89664613
PD25181a	0	0	8	1	42.6	129	35	1	29.62354552
PD25182a	0	3	90	1	36.5	12.799995	79	1	65.53045859
PD25183a	0	0	58.74500189	1	13	15.00611911	80.48586239	1	40.32854209
PD25184a	0	0	10	1	2.7	8.5999985	24	0	60.6844627
PD25185c	0	1	60	1	9.6	6.6999969	87	1	67.24982888
PD25186a	0	0	30	1	12.2	7.3999977	44	0	53.04312115
PD25187a	1	0	17	2	17.4	10	23	1	66.86379192
PD25188c	0	1	60	1	3	8.2999954	149	0	36.86516085
PD25189c	0	1	82	1	7.7	9.1999969	64	0	63.15947981
PD25191c	0	3	30	1	9.9	124	187	1	48.41889117
PD25192a	0	0	65	1	10	61	57	0	40.66255989
PD25193d	1	0	35	2	3.5	11.099998	106	1	43.85763176
PD25194a	0	0	95	1	43.5	7.3999977	17	1	56.63518138
PD25195c	0	0	32	1	2.2	12.199997	133	1	62.50787132
PD25196c	0	0	46	1	27.4	135	156	0	47.8329911
PD25197a	0	1	70	1	4.8	10.099998	41	1	70.63381246
PD25198a	0	1	84	1	3.4	6.6399994	79	0	47.11841205
PD25199a	0	0	25	1	1.8	85	31	1	60.10130048
PD25200a	1	1	37	3	20.3	7.2999992	22	0	70.0752909
PD25202c	0	0	43	1	8.9	84	103	1	47.76728268
PD25203a	0	0	35	1	52.4	89	39	0	60.81314168
PD25204a	0	1	86	1	35.3	9.8999939	104	0	67.45516769
PD25205a	0	0	49	1	3.3	12.399994	54	1	62.59000684
PD25206c	0	0	35	1	7.5	10.099998	105	1	66.2696783
PD25207c	0	1	20	1	11.5	8.6999969	48	1	24.99657769
PD25208a	0	1	79	1	30.6	6.6999969	182	0	56.02190281
PD25209a	0	0	79	1	6.5	85	99	0	40.29295003
PD25210c	1	1	58.74500189	2	1.9	81	116	1	61.64544832
PD25211a	0	1	58.74500189	1	54.4	15.00611911	80.48586239	1	49.0513347
PD25213c	0	1	95	1	68.1	12.399994	197	1	59.43326489
PD25214a	0	2	90	1	36.8	9.1999969	16	1	56.46543463
PD25215c	0	0	56	1	2.5	83	40	0	38.67761807
PD25216c	0	0	40	1	99.6	10.399994	73	0	40.84052019
PD25217c	0	0	33	1	6.5	8.6999969	38	1	30.91033539
PD25218c	0	1	95	1	10.9	7.5	32	0	66.76796715
PD25219c	0	0	40	1	23.6	53	21	0	39.12936345
PD25220a	0	3	55	1	13.7	8.3999939	134	1	43.61122519
PD25221c	1	0	12	2	47.6	8.7999954	108	0	53.76865161
PD25222a	0	1	54	1	12	43	28	1	58.51334702
PD25223c	0	3	80	1	36.4	8.3999939	36	1	48.82135524
PD25224c	0	1	68	1	73.1	97	397	0	60.03832991
PD25225c	0	1	59	1	15.3	10	62	0	42.78439425
PD25226c	0	3	68	1	43.3	10.799995	88	1	56.13141684
PD25228a	1	1	80	2	5.8	7.7999992	32	1	53.88637919
PD25229a	0	0	58.74500189	1	32	11.5	52	1	58.92128679
PD25230a	0	0	27	1	1.5	10.099998	98	1	56.3449692
PD25231a	1	0	68	2	3	10.849998	25	0	40.12320329
PD25233a	0	1	94	1	10.3	91	50	1	60.99657769
PD25234c	0	0	14	1	8.3	9.0999985	171	1	49.68651608
PD25235c	0	0	25	1	1.1	7.8999977	48	1	66.20123203
PD25236c	0	0	65	1	6.3	9.0999985	285	1	24.09034908
PD25237c	0	0	60	1	55.5	10	204	1	45.33607118
PD25238c	0	0	100	1	116	9	27	0	51.05817933
PD25239a	0	0	98	1	164.3	9.0999985	43	0	56.29842574
PD25240c	0	0	90	1	39.3	61	33	0	71.66324435
PD25241c	0	0	44	1	2.3	103	66	0	57.39356605
PD25242a	0	0	90	1	2	10.699997	108	1	55.69062286
PD25243c	0	1	45	1	2.2	7.5999985	18	1	52.99383984
PD25244c	0	0	25	1	2.3	11	92	1	66.57631759
PD25245c	0	0	27	1	2	10.699997	103	1	51.53730322
PD25246a	0	1	40	1	1.5	12.299995	168	0	60.29021218
PD25247a	0	0	40	1	6	10.699997	41	0	31.69609856
PD25248a	0	0	90	1	24.8	13.799995	133	1	44.12320329
PD25249c	0	1	90	1	46.1	10.799995	53	1	45.01026694
PD25250c	0	0	46	1	4.3	94	7	1	63.90691307
PD25252a	0	0	63	1	0.9	6.0999985	10	0	41.229295
PD25253a	0	0	21	1	5.8	8.2599945	2013	1	64.8678987
PD25254c	0	0	71	1	1.8	8.8999939	152	1	23.49897331
PD25255a	0	0	27	1	4	6.8999977	37	1	69.33059548
PD25257c	0	0	40	1	3.3	116	106	0	24.93908282
PD25258c	1	0	52	2	1.9	126	86	1	60.75838467
PD25259c	0	0	15	1	2.7	141	108	1	27.46338125
PD25260c	0	1	40	1	17.6	8.5999985	48	0	59.71800137
PD25261a	0	0	35	1	30.8	81	70	0	67.03353867
PD25264a	0	1	86	1	4.5	7.8999977	122	0	25.50308008
PD25265c	0	1	90	1	19.9	9.1999969	211	0	65.34428474
PD25266c	0	0	69	1	1.4	8.3999939	40	1	62.6255989
PD25267a	1	1	19	2	102.5	9.5999985	45	1	67.1430527
PD25268a	0	2	37	1	9.8	67	35	0	56.37782341
PD25269a	0	0	49	1	2.4	8.3999939	13	0	47.11293634
PD25270c	0	0	67	1	103	75	58	0	21.46748802
PD25271a	0	3	31	1	46.6	12.799995	33	0	69.87268994
PD25272c	0	0	86	1	29.6	7.6999969	52	0	60.69267625
PD25273c	0	0	59	1	1.5	8.1999969	20	0	65.45106092
PD25274c	0	0	37	1	3.1	8.8999939	69	1	68.37508556
PD25275c	0	0	90	1	179.2	5.8999977	33	0	45.2183436
PD25276a	0	1	32	1	15.4	9.0699997	54	1	60.1889117
PD25277a	0	0	75	1	3.8	13.699997	148	1	48.23271732
PD25278c	0	1	80	1	4.5	8.3999939	29	1	37.68377823
PD25279c	0	0	88	1	53.5	101	49	1	54.03148528
PD25280c	0	1	97	1	37	89	32	1	61.69746749
PD25281c	0	2	23	1	3.1	9.8999939	163	1	46.80082136
PD25282c	1	0	41	2	1	9.8999939	251	0	48.49828884
PD25283c	0	1	87	1	1.4	11.899994	85	1	57.15537303
PD25284a	1	0	15	2	0.7	88	613	0	51.74811773
PD25285c	1	0	44	2	22.9	11.5	47	1	68.75017112
PD25286c	0	0	77	1	107	8.6899948	62	1	56.91444216
PD25287c	0	1	75	1	13.3	5.8999977	10	1	63.00342231
PD25289c	0	0	42	1	7	139	301	0	40.59411362
PD25290c	0	1	22	1	6	9.3999939	27	0	38.29979466
PD25291c	0	3	70	1	63.1	11.399994	90	1	54.36824093
PD25293c	0	1	80	1	166	6.5999985	5	0	43.37577002
PD25294c	0	1	50	1	2.8	8.3999939	76	1	62.30253251
PD25295c	0	0	67	1	2.6	7.5	31	0	37.87816564
PD25296c	0	1	42	1	1.7	10.199997	76	1	46.47501711
PD25297c	0	1	47	1	11.9	89	77	1	59.18959617
PD25299a	0	1	99	1	23.6	10.299995	105	0	63.8110883
PD25300c	0	1	75	1	42	9	19	1	65.99315537
PD25301c	0	1	20	1	2.8	11.399994	115	0	49.99863107
PD25303a	0	0	20	1	10.4	10.199997	51	0	37.13894593
PD25304a	0	0	20	1	2.1	78	37	1	47.52635181
PD25305a	1	0	67	2	17.3	9.2999954	19	1	42.83915127
PD25306a	0	1	35	1	2.7	8.0999985	38	1	65.28952772
PD25307a	0	1	50	1	8.5	11.199997	129	1	66.97604381
PD25308a	0	0	3	1	7.2	144	261	1	57.98220397
PD25309c	0	0	32	1	3.5	83	39	0	26.86926762
PD25310c	0	0	32	1	0.9	103	34	0	61.63997262
PD25311c	0	0	66	1	123.7	121	72	1	51.54004107
PD25312a	0	1	58.74500189	1	11	12.199997	140	0	57.66461328
PD25313a	0	1	95	1	72.1	88	28	0	19.39767283
PD25315c	0	0	46	1	1.1	99	158	0	47.44147844
PD25316c	0	2	94	1	129.6	40	43	1	34.38193018
PD25317a	0	1	80	1	22.6	7.5999985	32	0	60.3613963
PD25318a	0	0	45	1	1.6	7.3999977	67	1	47.75906913
PD25319a	0	0	54	1	6.5	125	140	1	47.21149897
PD25321a	0	0	90	1	21.8	13.699997	105	1	41.65913758
PD25322a	0	0	41	1	3.5	82	83	1	72.32032854
PD25323c	0	0	50	1	42.4	5.1799965	5	0	22.08898015
PD25324c	0	0	30	1	2.8	87	33	0	50.01232033
PD25325c	0	1	80	1	152	9.1999969	35	1	28.61601643
PD25326a	0	0	12	1	1.6	92	57	1	46.7761807
PD25327c	0	0	66	1	16.2	57	114	1	48.42436687
PD25328a	0	1	58.74500189	1	4.4	8.5	41	0	69.85078713
PD25329c	0	0	30	1	15	4.0299988	14	0	33.91101985
PD25330c	1	0	25	3	6.9	48	117	1	58.54346338
PD25331c	0	1	5	1	1	6.5999985	20	0	62.07802875
PD25332a	0	0	40	1	4.3	6.7999992	75	0	51.75359343
PD25333a	1	1	25	2	1.3	9.8799973	99	0	60.29842574
PD25334c	0	0	68	1	23.9	93	117	0	65.14989733
PD25335c	0	1	80	1	176.2	8.0999985	48	0	60.678987
PD25336c	0	0	90	1	10.1	12.799995	86	1	39.83025325
PD25337a	0	0	90	1	22	10.599998	95	1	64.22450376
PD25338c	0	1	20	1	1.1	10.699997	45	1	59.28542094
PD25339a	0	1	94	1	14	10	43	0	57.68104038
PD25341c	0	0	92	1	65.6	71	141	0	22.73785079
PD25342c	0	0	57	1	49.6	115	106	1	49.61259411
PD25343a	0	0	32	1	3	106	193	1	42.5982204
PD25344c	0	0	93	1	31	6.3999977	55	0	71.38945927
PD25345c	0	1	99	1	11	10.699997	91	1	57.43737166
PD25347a	0	0	50	1	1.7	9.0999985	130	0	63.49075975
PD25348c	0	0	85	1	4.8	13.299995	85	1	24.73648186
PD25349a	1	1	19	3	1.8	83	55	1	61.63449692
PD25350a	1	0	28	2	30.9	11.5	8	0	50.64202601
PD25352c	1	0	75	2	0.9	8.7999954	124	0	47.34017796
PD25355c	0	0	55	1	6.2	97	69	1	60.72553046
PD25356a	0	2	85	1	70.6	4.7999992	11	1	36.56673511
PD25357c	0	0	75	1	17	9.1999969	93	0	42.58179329
PD25358c	0	1	70	1	20.1	10.299995	89	0	53.80424367
PD25359a	0	0	60	1	75.5	3.5	89	1	44.3340178
PD25361c	1	0	30	2	34.8	7	106	0	49.95208761
PD25362a	0	1	70	1	9.5	10.399994	77	1	67.12936345
PD25363a	0	0	20	1	2.2	6.6999969	2	1	67.43326489
PD25364c	0	0	46	1	1	8.6999969	116	0	50.02600958
PD25365c	0	0	77	1	0.8	8.0999985	137	1	41.07049966
PD25366c	0	1	24	1	36.6	9.7999954	123	1	51.95893224
PD25367c	0	0	80	1	302	7.6999969	57	1	23.19780972
PD25369c	0	0	69	1	80.7	86	43	1	63.67419576
PD25371a	0	1	90	1	33.7	6	30	1	56.55578371
PD25372a	0	0	70	1	209	112	78	1	33.2128679
PD25373c	0	0	90	1	95.4	6.6999969	14	0	46.32443532
PD25374a	0	1	52	1	4.9	7.6999969	216	1	69.02395619
PD25377c	0	0	50	1	15.6	10.199997	76	0	32.58863792
PD25378a	0	0	98	1	97.8	7.6999969	63	1	38.02600958
PD25380a	0	0	89	1	8	8.0999985	35	0	54.71868583
PD25381a	0	0	70	1	156	4.5	54	0	66.08898015
PD25382c	0	1	70	1	65.1	10.399994	96	1	42.2532512
PD25383c	0	0	58.74500189	1	456	3.8999996	12	0	64.06844627
PD25384c	0	0	64	1	4.9	12.299995	194	1	53.41820671
PD25385c	0	0	31	1	1.5	11.399994	104	1	69.59069131
PD25386a	0	1	21	1	1.7	92	155	1	49.82614648
PD25387c	0	1	70	1	11	8.6899948	72	1	53.62902122
PD25388a	1	1	58.74500189	2	3.8	9.5	10	0	63.88501027
PD25390a	0	1	58.74500189	1	7	10.899994	48	0	33.65366188
PD25392c	0	1	82	1	7	4.6699982	25	1	49.46201232
PD25393a	0	1	39	1	13.7	78	169	0	61.7412731
PD25394c	0	0	85	1	150	8	55	0	57.94661191
PD25395c	0	0	70	1	3.9	10.5	97	1	24.84873374
PD25398c	0	1	77	1	70.6	11.339996	65	0	57.83983573
PD25399c	0	1	65	1	1.6	4.1999969	42	1	40.8788501
PD25400a	0	2	40	1	6.3	9.0999985	43	1	68.37782341
PD25401c	1	2	5	2	40.8	96	31	1	65.71937029
PD25402c	0	0	58.74500189	1	77.3	115	53	1	45.44558522
PD25404c	0	1	58.74500189	1	5	91	124	1	65.17180014
PD25405c	0	1	95	1	10.9	7.1999969	28	0	47.99178645
PD25406c	0	0	73.5	1	5.5	12.699997	99	0	46.56810404
PD25407c	1	0	17	3	3.8	10.699997	71	0	27.87405886
PD25408a	0	1	10	1	170.8	9.3999939	103	1	61.16358658
PD25409c	0	0	52	1	0.6	10.5	91	0	57.60438056
PD25410a	0	1	67	1	2.9	8.8999939	109	0	63.02532512
PD25411a	0	0	20	1	0.9	8.6999969	51	0	55.1266256
PD25412c	0	0	22	1	1.6	7.3999977	57	1	62.91307324
PD25413a	0	1	87	1	27.9	11.799995	85	0	55.39493498
PD25414a	0	0	58.74500189	1	4.8	6.5999985	65	0	57.97399042
PD25415c	0	0	35	1	72	77	203	1	66.92128679
PD25417a	1	0	18	3	2.2	10.599998	63	0	62.20944559
PD25418a	0	0	80	1	6	9	18	1	59.43874059
PD25419c	0	1	28	1	1.1	59	101	1	62.9431896
PD25420a	1	1	16	2	0.9	9.6999969	27	0	60.12867899
PD25421c	0	0	20	1	40.2	102	124	0	47.37850787
PD25422a	0	2	90	1	38.2	7.0999985	100	1	62.13004791
PD25423c	0	0	50	1	69	5.5	25	0	25.15537303
PD25424a	0	0	90	1	106.8	11.299995	190	1	54.54620123
PD25426a	0	0	24	1	2.7	10.599998	89	1	44.23545517
PD25427c	0	0	86	1	121.6	10.199997	60	0	56.15331964
PD25428a	0	0	85	1	66.5	8.5999985	37	1	55.8220397
PD25431c	0	1	80	1	0.7	9.2999954	60	1	68.56947296
PD25432c	0	0	58.74500189	1	5.7	15.00611911	80.48586239	1	29.97399042
PD25433a	0	0	34	1	1.5	9.2999954	71	1	59.71252567
PD25434a	0	0	50	1	8.2	9.5999985	138	1	66.57084189
PD25435a	0	1	58.74500189	1	1.6	10.599998	20	0	46.80903491
PD25436a	0	0	93	1	8.7	14	75	1	44.183436
PD25437c	0	1	60	1	0.9	68	144	0	67.91786448
PD25438a	0	0	12	1	37.8	84	24	1	54.02874743
PD25439a	0	1	32	1	1.4	9.6999969	75	1	31.08008214
PD25440c	0	1	100	1	81	11.199997	35	1	21.68925394
PD25442a	0	0	74	1	18	12.199997	42	0	63.95345654
PD25443c	0	0	17	1	22.3	8.5	67	1	48.82683094
PD25444c	0	1	48	1	8.3	6.8999977	20	0	69.49212868
PD25445a	0	0	68	1	36.3	116	227	1	48.15605749
PD25446c	0	0	80	1	10.8	9.8999939	150	0	55.54825462
PD25447c	1	0	24	2	12	8	131	0	62.48870637
PD25448a	0	1	25	1	1.4	91	23	1	61.9301848
PD25449c	0	0	70	1	10.1	71	50	1	54.83641342
PD25450c	0	0	92	1	8.2	4	204	0	69.30047912
PD25451c	0	0	90	1	4	1.1999998	15	0	25.71389459
PD25452a	0	0	100	1	71.6	117	24	1	57.03764545
PD25453a	0	0	96	1	1.9	116	51	1	34.44490075
PD25454c	0	1	28	1	55.1	9.1999969	72	0	28.59685147
PD25455c	0	0	70	1	1.5	6.6999969	196	0	54.95140315
PD25456c	0	0	90	1	91.1	74	9	0	72.59411362
PD25457a	0	1	67	1	119	97	97	0	55.19780972
PD25460a	0	0	82	1	105.9	13.599998	151	1	26.34086242
PD25461c	1	0	10	3	38.5	100	34	1	56.09856263
PD25463a	0	0	36	1	2.9	9.7999954	121	1	51.3155373
PD25464c	0	0	73	1	7.9	90	204	1	67.20328542
PD25465c	0	0	20	1	1.6	91	34	1	63.54551677
PD25467a	0	0	20	1	83.8	76	166	1	48.71457906
[truncated: 115 more rows]
