# Supplementary material for: Unified classification and risk-stratification in Acute Myeloid Leukemia
Source: Nat Commun. 2022 Aug 8;13:4622. doi: 10.1038/s41467-022-32103-8 (PMC9360033; doi:10.1038/s41467-022-32103-8)
Supplement: Supplementary file 5 — Supplementary Data 2 [file 41467_2022_32103_MOESM5_ESM.csv]

S.Data 2: Study targeted panel sequencing bed file, containing information on the genomic co-ordinates of genes, exons and loci (where snp probes were tiled) captured in the panel.
Chr	Start	End	Gene/Locus	Transcript ID	Target Category
1	3754456	3754636	CEP104	ENSG00000116198	snp target
1	6755912	6756092	DNAJC11	ENSG00000007923	snp target
1	9759247	9759427	PIK3CD	ENSG00000171608	snp target
1	24774910	24775090	NIPAL3	ENSG00000001461	snp target
1	27792450	27792630	WASF2	ENSG00000158195	snp target
1	33802845	33803025	PHC2	ENSG00000134686	snp target
1	36807538	36807718	STK40	ENSG00000196182	snp target
1	39812732	39812912	MACF1	ENSG00000127603	snp target
1	45819722	45819902	TESK2	ENSG00000070759	snp target
1	48824317	48824497	SPATA6	ENSG00000132122	snp target
1	51826831	51827011	EPS15	ENSG00000085832	snp target
1	54831711	54831891	SSBP3	ENSG00000157216	snp target
1	57836999	57837179	DAB1	ENSG00000173406	snp target
1	63864965	63865145	ALG6	ENSG00000088035	snp target
1	74941203	74941383	FPGT-TNNI3K	ENSG00000259030	snp target
1	74941203	74941383	TNNI3K	ENSG00000116783	snp target
1	74941203	74941383	LRRC53	ENSG00000162621	snp target
1	75959397	75959577	SLC44A5	ENSG00000137968	snp target
1	78963215	78963395	PTGFR	ENSG00000122420	snp target
1	81971796	81971976	RP5-837I24.6	ENSG00000227960	snp target
1	81971796	81971976	LPHN2	ENSG00000117114	snp target
1	85003478	85003658	SPATA1	ENSG00000122432	snp target
1	94030444	94030624	BCAR3	ENSG00000137936	snp target
1	95633887	95634067	TMEM56	ENSG00000152078	snp target
1	95633887	95634067	TMEM56-RWDD3	ENSG00000271092	snp target
1	109258781	109258961	FNDC7	ENSG00000143107	snp target
1	112260657	112260837	FAM212B	ENSG00000197852	snp target
1	115269121	115269301	CSDE1	ENSG00000009307	snp target
1	144474452	144474632	AL592284.1	ENSG00000231360	snp target
1	156754375	156754555	PRCC	ENSG00000143294	snp target
1	165800824	165801004	UCK2	ENSG00000143179	snp target
1	169676396	169676576	SELL	ENSG00000188404	snp target
1	169676396	169676576	C1orf112	ENSG00000000460	snp target
1	171815765	171815945	DNM3	ENSG00000197959	snp target
1	174835606	174835786	RABGAP1L	ENSG00000152061	snp target
1	180888820	180889000	KIAA1614	ENSG00000135835	snp target
1	183898700	183898880	COLGALT2	ENSG00000198756	snp target
1	186910501	186910681	PLA2G4A	ENSG00000116711	snp target
1	205014526	205014706	CNTN2	ENSG00000184144	snp target
1	211021697	211021877	KCNH1	ENSG00000143473	snp target
1	217033148	217033328	ESRRG	ENSG00000196482	snp target
1	220036000	220036180	SLC30A10	ENSG00000196660	snp target
1	223042850	223043030	DISP1	ENSG00000154309	snp target
1	226049221	226049401	TMEM63A	ENSG00000196187	snp target
1	232074866	232075046	DISC1-IT1	ENSG00000226758	snp target
1	232074866	232075046	DISC1	ENSG00000162946	snp target
1	237048410	237048590	MTR	ENSG00000116984	snp target
1	240492644	240492824	FMN2	ENSG00000155816	snp target
1	241093126	241093306	RGS7	ENSG00000182901	snp target
2	3073093	3073273	AC019118.2	ENSG00000234423	snp target
2	6075592	6075772	LINC01105	ENSG00000232044	snp target
2	9082732	9082912	MBOAT2	ENSG00000143797	snp target
2	12083426	12083606	AC096559.1	ENSG00000224184	snp target
2	18098767	18098947	KCNS3	ENSG00000170745	snp target
2	24251661	24251841	MFSD2B	ENSG00000205639	snp target
2	27258161	27258341	TMEM214	ENSG00000119777	snp target
2	39281989	39282169	SOS1	ENSG00000115904	snp target
2	42283520	42283700	PKDCC	ENSG00000162878	snp target
2	48300151	48300331	AC079807.4	ENSG00000230773	snp target
2	49189831	49190011	FSHR	ENSG00000170820	snp target
2	51303820	51304000	AC007682.1	ENSG00000231918	snp target
2	54342865	54343045	ACYP2	ENSG00000170634	snp target
2	63345417	63345597	DBIL5P2	ENSG00000242412	snp target
2	69350324	69350504	ANTXR1	ENSG00000169604	snp target
2	75382301	75382481	TACR1	ENSG00000115353	snp target
2	91812744	91812924	AC027612.6	ENSG00000143429	snp target
2	95536910	95537090	AC097374.2	ENSG00000262689	snp target
2	98541053	98541233	TMEM131	ENSG00000075568	snp target
2	101546626	101546806	NPAS2	ENSG00000170485	snp target
2	110859582	110859762	MALL	ENSG00000144063	snp target
2	132077296	132077476	PLEKHB2	ENSG00000115762	snp target
2	135080479	135080659	MGAT5	ENSG00000152127	snp target
2	138080605	138080785	THSD7B	ENSG00000144229	snp target
2	141101496	141101676	LRP1B	ENSG00000168702	snp target
2	144108840	144109020	ARHGAP15	ENSG00000075884	snp target
2	144108840	144109020	AC096558.1	ENSG00000228655	snp target
2	159204503	159204683	CCDC148	ENSG00000153237	snp target
2	159694552	159694894	DAPL1	ENSG00000163331	snp target
2	162245742	162245922	PSMD14	ENSG00000115233	snp target
2	168249822	168250002	AC074363.1	ENSG00000228222	snp target
2	171250181	171250524	MYO3B	ENSG00000071909	snp target
2	179871082	179871262	CCDC141	ENSG00000163492	snp target
2	182543397	182543577	NEUROD1	ENSG00000162992	snp target
2	182543397	182543577	CERKL	ENSG00000188452	snp target
2	183272855	183273035	PDE1A	ENSG00000115252	snp target
2	189308194	189308374	GULP1	ENSG00000144366	snp target
2	201358507	201358687	KCTD18	ENSG00000155729	snp target
2	204360111	204360291	RAPH1	ENSG00000173166	snp target
2	207369360	207369540	ADAM23	ENSG00000114948	snp target
2	210382619	210382799	MAP2	ENSG00000078018	snp target
2	211059960	211060140	AC006994.2	ENSG00000231294	snp target
2	211059960	211060140	ACADL	ENSG00000115361	snp target
2	213387299	213387479	ERBB4	ENSG00000178568	snp target
2	228568562	228568742	SLC19A3	ENSG00000135917	snp target
2	233641074	233641234	KCNJ13	ENSG00000115474	snp target
2	234601579	234601759	UGT1A9	ENSG00000241119	snp target
2	234601579	234601759	UGT1A7	ENSG00000244122	snp target
2	234601579	234601759	UGT1A6	ENSG00000167165	snp target
3	336364	336544	CHL1	ENSG00000134121	snp target
3	1313201	1313381	CNTN6	ENSG00000134115	snp target
3	3193586	3193766	CRBN	ENSG00000113851	snp target
3	3525285	3525465	AC026188.1	ENSG00000223727	snp target
3	4697837	4698017	ITPR1	ENSG00000150995	snp target
3	8556694	8556874	LMCD1	ENSG00000071282	snp target
3	8932302	8932482	RAD18	ENSG00000070950	snp target
3	10245108	10245288	IRAK2	ENSG00000134070	snp target
3	10646428	10646608	ATP2B2	ENSG00000157087	snp target
3	11065965	11066145	SLC6A1	ENSG00000157103	snp target
3	12085059	12085239	SYN2	ENSG00000157152	snp target
3	13091338	13091518	IQSEC1	ENSG00000144711	snp target
3	13585156	13585336	FBLN2	ENSG00000163520	snp target
3	14187359	14187539	AC093495.4	ENSG00000228242	snp target
3	14219933	14220113	LSM3	ENSG00000170860	snp target
3	15112952	15113132	ZFYVE20	ENSG00000131381	snp target
3	15325058	15325238	SH3BP5	ENSG00000131370	snp target
3	18412268	18412448	SATB1	ENSG00000182568	snp target
3	20220622	20220802	SGOL1	ENSG00000129810	snp target
3	24276798	24276978	THRB	ENSG00000151090	snp target
3	27164463	27164643	NEK10	ENSG00000163491	snp target
3	29632568	29632748	RBMS3	ENSG00000144642	snp target
3	30725686	30725866	TGFBR2	ENSG00000163513	snp target
3	31774360	31774540	OSBPL10	ENSG00000144645	snp target
3	32358812	32359156	CMTM8	ENSG00000170293	snp target
3	34243839	34244019	AC018359.1	ENSG00000226320	snp target
3	35717310	35717490	ARPP21	ENSG00000172995	snp target
3	36914868	36915048	TRANK1	ENSG00000168016	snp target
3	37687476	37687656	ITGA9	ENSG00000144668	snp target
3	38524221	38524401	ACVR2B	ENSG00000114739	snp target
3	39175486	39175666	TTC21A	ENSG00000168026	snp target
3	40587845	40588025	ZNF621	ENSG00000172888	snp target
3	41268264	41268444	CTNNB1	ENSG00000168036	snp target
3	42750234	42750414	CCDC13	ENSG00000244607	snp target
3	43467259	43467439	ANO10	ENSG00000160746	snp target
3	44436481	44436661	TCAIM	ENSG00000179152	snp target
3	45814004	45814184	SLC6A20	ENSG00000163817	snp target
3	46449051	46449231	CCRL2	ENSG00000121797	snp target
3	47653612	47653792	SMARCC1	ENSG00000173473	snp target
3	48227372	48227552	CDC25A	ENSG00000164045	snp target
3	49394744	49394924	GPX1	ENSG00000233276	snp target
3	51234684	51234864	DOCK3	ENSG00000260587	snp target
3	52109578	52109758	POC1A	ENSG00000164087	snp target
3	53323824	53324004	DCP1A	ENSG00000162290	snp target
3	53893726	53893906	IL17RB	ENSG00000056736	snp target
3	57081847	57082027	ARHGEF3	ENSG00000163947	snp target
3	57280617	57280797	APPL1	ENSG00000157500	snp target
3	58184761	58184941	DNASE1L3	ENSG00000163687	snp target
3	59007679	59007859	C3orf67	ENSG00000163689	snp target
3	61743311	61743491	PTPRG	ENSG00000144724	snp target
3	62691780	62691960	CADPS	ENSG00000163618	snp target
3	64534077	64534257	ADAMTS9	ENSG00000163638	snp target
3	65770826	65771006	MAGI1	ENSG00000151276	snp target
3	66338522	66338702	SLC25A26	ENSG00000261657	snp target
3	66500357	66500537	LRIG1	ENSG00000144749	snp target
3	67452994	67453174	SUCLG2	ENSG00000172340	snp target
3	68434492	68434672	FAM19A1	ENSG00000183662	snp target
3	71149337	71149517	FOXP1	ENSG00000114861	snp target
3	71766362	71766542	EIF4E3	ENSG00000163412	snp target
3	72180935	72181055	LINC00877	ENSG00000241163	snp target
3	75388071	75388251	MYLKP1	ENSG00000228868	snp target
3	79522980	79523160	ROBO1	ENSG00000169855	snp target
3	100609795	100609975	ABI3BP	ENSG00000154175	snp target
3	105131816	105131996	ALCAM	ENSG00000170017	snp target
3	107569685	107569865	LINC00635	ENSG00000241469	snp target
3	108218532	108218712	MYH15	ENSG00000144821	snp target
3	108743400	108743580	MORC1	ENSG00000114487	snp target
3	111478538	111478718	PLCXD2	ENSG00000240891	snp target
3	111478538	111478718	PHLDB2	ENSG00000144824	snp target
3	111754972	111755152	TMPRSS7	ENSG00000176040	snp target
3	113312480	113312660	SIDT1	ENSG00000072858	snp target
3	119102160	119102340	ARHGAP31	ENSG00000031081	snp target
3	121781336	121781516	CD86	ENSG00000114013	snp target
3	122478725	122478905	HSPBAP1	ENSG00000169087	snp target
3	124854068	124854248	SLC12A8	ENSG00000221955	snp target
3	127914763	127914943	EEFSEC	ENSG00000132394	snp target
3	128983332	128983512	COPG1	ENSG00000181789	snp target
3	130066509	130066689	COL6A5	ENSG00000172752	snp target
3	131659737	131659857	CPNE4	ENSG00000196353	snp target
3	134719276	134719456	EPHB1	ENSG00000154928	snp target
3	139953545	139953725	CLSTN2	ENSG00000158258	snp target
3	141105973	141106153	ZBTB38	ENSG00000177311	snp target
3	142222539	142222719	ATR	ENSG00000175054	snp target
3	143426950	143427130	SLC9A9	ENSG00000181804	snp target
3	148966597	148966777	CPHL1P	ENSG00000240216	snp target
3	150967179	150967359	P2RY14	ENSG00000174944	snp target
3	151102362	151102542	P2RY12	ENSG00000169313	snp target
3	153970706	153970886	ARHGEF26	ENSG00000114790	snp target
3	156155613	156155793	KCNAB1	ENSG00000169282	snp target
3	156803350	156803530	LINC00880	ENSG00000243629	snp target
3	156983324	156983504	VEPH1	ENSG00000197415	snp target
3	158463135	158463315	MFSD1	ENSG00000118855	snp target
3	159155414	159155594	IQCJ-SCHIP1	ENSG00000250588	snp target
3	160534135	160534315	PPM1L	ENSG00000163590	snp target
3	162997184	162997364	CT64	ENSG00000241369	snp target
3	169263416	169263596	MECOM	ENSG00000085276	snp target
3	170187473	170187653	CLDN11	ENSG00000013297	snp target
3	170187473	170187653	SLC7A14	ENSG00000013293	snp target
3	170945261	170945441	TNIK	ENSG00000154310	snp target
3	171519703	171519883	PP13439	ENSG00000183657	snp target
3	171519703	171519883	PLD1	ENSG00000075651	snp target
3	172016635	172016815	FNDC3B	ENSG00000075420	snp target
3	173525894	173526074	NLGN1	ENSG00000169760	snp target
3	177194502	177194682	LINC00578	ENSG00000228221	snp target
3	178085917	178086097	KCNMB2	ENSG00000197584	snp target
3	179613392	179613572	PEX5L	ENSG00000114757	snp target
3	180667475	180667655	FXR1	ENSG00000114416	snp target
3	181094822	181095002	SOX2-OT	ENSG00000242808	snp target
3	182850943	182851123	LAMP3	ENSG00000078081	snp target
3	183528126	183528306	YEATS2	ENSG00000163872	snp target
3	183818326	183818506	HTR3E	ENSG00000186038	snp target
3	184106403	184106583	CHRD	ENSG00000090539	snp target
3	184106403	184106583	EIF2B5	ENSG00000145191	snp target
3	185454726	185454906	IGF2BP2	ENSG00000073792	snp target
3	186697835	186698015	ST6GAL1	ENSG00000073849	snp target
3	188183842	188184022	LPP	ENSG00000145012	snp target
3	188817726	188817906	TPRG1	ENSG00000188001	snp target
3	189823264	189823444	LEPREL1	ENSG00000090530	snp target
3	190123757	190123937	CLDN16	ENSG00000113946	snp target
3	190325557	190325737	IL1RAP	ENSG00000196083	snp target
3	191000718	191000898	UTS2B	ENSG00000188958	snp target
3	192326588	192326768	FGF12	ENSG00000114279	snp target
3	193129717	193129897	ATP13A4	ENSG00000127249	snp target
3	194502314	194502494	AC090505.6	ENSG00000237222	snp target
3	195442697	195442877	LINC00969	ENSG00000242086	snp target
3	196129885	196130065	UBXN7	ENSG00000163960	snp target
3	196673871	196674051	PIGZ	ENSG00000119227	snp target
3	197846546	197846726	TUBB8P8	ENSG00000213113	snp target
4	60067	60247	ZNF595	ENSG00000272602	snp target
4	6068152	6068332	JAKMIP1	ENSG00000152969	snp target
4	15397816	15397996	C1QTNF7	ENSG00000163145	snp target
4	21438696	21438876	KCNIP4	ENSG00000185774	snp target
4	38776401	38776581	TLR10	ENSG00000174123	snp target
4	52728234	52728414	DCUN1D4	ENSG00000109184	snp target
4	71888145	71888325	MOB1B	ENSG00000173542	snp target
4	76834062	76834242	NAAA	ENSG00000138744	snp target
4	78269943	78270123	CCNG2	ENSG00000138764	snp target
4	79849533	79849713	PAQR3	ENSG00000163291	snp target
4	88902602	88902782	SPP1	ENSG00000118785	snp target
4	91906115	91906295	CCSER1	ENSG00000184305	snp target
4	104009826	104010171	BDH2	ENSG00000164039	snp target
4	107128270	107128450	TBCK	ENSG00000145348	snp target
4	110131612	110131792	COL25A1	ENSG00000188517	snp target
4	146430203	146430383	SMAD1	ENSG00000170365	snp target
4	152523340	152523520	FAM160A1	ENSG00000164142	snp target
4	164575888	164576068	1-Mar	ENSG00000145416	snp target
4	170651728	170651908	C4orf27	ENSG00000056050	snp target
4	173663421	173663601	GALNTL6	ENSG00000174473	snp target
4	176676213	176676393	GPM6A	ENSG00000150625	snp target
4	185684234	185684414	ACSL1	ENSG00000151726	snp target
5	1295001	1295201	TERT	ENSG00000164362	snp target
5	9044321	9044501	CTD-2215L10.1	ENSG00000250619	snp target
5	9044321	9044501	SEMA5A	ENSG00000112902	snp target
5	16784783	16784963	MYO10	ENSG00000145555	snp target
5	27066320	27066500	CDH9	ENSG00000113100	snp target
5	33067785	33067965	CTD-2066L21.3	ENSG00000250697	snp target
5	36071782	36071962	CTD-2197M16.1	ENSG00000251591	snp target
5	58655650	58655830	PDE4D	ENSG00000113448	snp target
5	61657138	61657318	KIF2A	ENSG00000068796	snp target
5	64659077	64659257	ADAMTS6	ENSG00000049192	snp target
5	70762845	70763025	BDP1	ENSG00000261932	snp target
5	76789175	76789355	WDR41	ENSG00000164253	snp target
5	82807982	82808162	VCAN	ENSG00000038427	snp target
5	90151499	90151679	GPR98	ENSG00000164199	snp target
5	95011336	95011516	RFESD	ENSG00000175449	snp target
5	95011336	95011516	SPATA9	ENSG00000145757	snp target
5	110093459	110093803	SLC25A46	ENSG00000164209	snp target
5	112364855	112365035	MCC	ENSG00000171444	snp target
5	122138055	122138235	SNX2	ENSG00000205302	snp target
5	128149515	128149695	SLC27A6	ENSG00000113396	snp target
5	131271050	131271230	ACSL6	ENSG00000164398	snp target
5	131271050	131271230	AC034228.7	ENSG00000239642	snp target
5	134331831	134332011	PCBD2	ENSG00000132570	snp target
5	134331831	134332011	CATSPER3	ENSG00000152705	snp target
5	137493438	137493618	BRD8	ENSG00000112983	snp target
5	149548932	149549112	CDX1	ENSG00000113722	snp target
5	152576697	152577043	AC091969.1	ENSG00000249484	snp target
5	155603268	155603448	SGCD	ENSG00000170624	snp target
5	167639577	167639757	TENM2	ENSG00000145934	snp target
5	170640737	170640917	RANBP17	ENSG00000204764	snp target
5	173641328	173641508	NSG2	ENSG00000170091	snp target
6	204819	204999	RP3-416J7.5	ENSG00000205653	snp target
6	204819	204999	RP3-416J7.4	ENSG00000263667	snp target
6	6218613	6218793	F13A1	ENSG00000124491	snp target
6	15259026	15259206	JARID2	ENSG00000008083	snp target
6	24280029	24280209	DCDC2	ENSG00000146038	snp target
6	36341204	36341384	ETV7	ENSG00000010030	snp target
6	39348534	39348886	KIF6	ENSG00000164627	snp target
6	42353214	42353394	TRERF1	ENSG00000124496	snp target
6	44201644	44201824	SLC29A1	ENSG00000112759	snp target
6	45359766	45359946	RUNX2	ENSG00000124813	snp target
6	52668597	52668777	GSTA1	ENSG00000243955	snp target
6	65000848	65001028	EYS	ENSG00000188107	snp target
6	98178266	98178446	RP1-104O17.2	ENSG00000242486	snp target
6	101180457	101180637	ASCC3	ENSG00000112249	snp target
6	107189576	107189756	RP1-60O19.1	ENSG00000271735	snp target
6	116278635	116278815	FRK	ENSG00000111816	snp target
6	119322794	119322974	FAM184A	ENSG00000111879	snp target
6	125365205	125365385	RNF217	ENSG00000146373	snp target
6	128391676	128391856	PTPRK	ENSG00000152894	snp target
6	143480653	143480833	AIG1	ENSG00000146416	snp target
6	152495721	152495901	SYNE1	ENSG00000131018	snp target
6	155504870	155505050	TIAM2	ENSG00000146426	snp target
6	158504998	158505178	SYNJ2	ENSG00000078269	snp target
6	159425617	159425797	RP1-111C20.4	ENSG00000271913	snp target
6	160113782	160113962	SOD2	ENSG00000112096	snp target
6	161510984	161511164	MAP3K4	ENSG00000085511	snp target
7	6054897	6055077	AIMP2	ENSG00000106305	snp target
7	22766555	22766735	AC073072.5	ENSG00000179428	snp target
7	22766555	22766735	IL6	ENSG00000136244	snp target
7	30118418	30118598	PLEKHA8	ENSG00000106086	snp target
7	39139294	39139474	POU6F2	ENSG00000106536	snp target
7	42139410	42139590	GLI3	ENSG00000106571	snp target
7	45143802	45143982	TBRG4	ENSG00000136270	snp target
7	45143802	45143982	SNORA5A	ENSG00000206838	snp target
7	45932579	45932759	IGFBP1	ENSG00000146678	snp target
7	48148329	48148509	UPP1	ENSG00000183696	snp target
7	51151973	51152153	COBL	ENSG00000106078	snp target
7	70081346	70081526	AUTS2	ENSG00000158321	snp target
7	73086364	73086544	VPS37D	ENSG00000262018	snp target
7	76134113	76134293	DTX2	ENSG00000091073	snp target
7	90773126	90773306	CDK14	ENSG00000058091	snp target
7	94181390	94181570	CASD1	ENSG00000127995	snp target
7	100185976	100186156	FBXO24	ENSG00000106336	snp target
7	101830311	101830491	AC005086.2	ENSG00000256295	snp target
7	103190268	103190448	RELN	ENSG00000189056	snp target
7	104745873	104746153	CTB-152G17.6	ENSG00000272918	snp target
7	106194177	106194357	CTB-111H14.1	ENSG00000243797	snp target
7	109222074	109222254	AC073071.1	ENSG00000234273	snp target
7	127453936	127454116	SND1	ENSG00000197157	snp target
7	133480574	133480754	EXOC4	ENSG00000131558	snp target
7	139528392	139528572	TBXAS1	ENSG00000059377	snp target
7	151552970	151553150	PRKAG2	ENSG00000106617	snp target
7	157560673	157560853	PTPRN2	ENSG00000155093	snp target
8	176709	176889	RPL23AP53	ENSG00000223508	snp target
8	3179230	3179410	CSMD1	ENSG00000183117	snp target
8	12957385	12957565	DLC1	ENSG00000164741	snp target
8	15557331	15557511	TUSC3	ENSG00000104723	snp target
8	18558970	18559150	PSD3	ENSG00000156011	snp target
8	21563132	21563312	GFRA2	ENSG00000168546	snp target
8	23060166	23060346	TNFRSF10A	ENSG00000104689	snp target
8	30600214	30600394	UBXN8	ENSG00000104691	snp target
8	36646127	36646307	KCNU1	ENSG00000215262	snp target
8	59028770	59028950	FAM110B	ENSG00000169122	snp target
8	62034934	62035114	CLVS1	ENSG00000177182	snp target
8	68200959	68201139	ARFGEF1	ENSG00000066777	snp target
8	71207566	71207746	NCOA2	ENSG00000140396	snp target
8	74219527	74219707	RDH10	ENSG00000121039	snp target
8	86340169	86340349	CA3	ENSG00000164879	snp target
8	92341587	92341767	SLC26A7	ENSG00000147606	snp target
8	101361938	101362118	KB-1991G8.1	ENSG00000253217	snp target
8	107386191	107386371	OXR1	ENSG00000164830	snp target
8	110392039	110392219	PKHD1L1	ENSG00000205038	snp target
8	113393850	113394030	CSMD3	ENSG00000164796	snp target
8	119403694	119403874	AC023590.1	ENSG00000225885	snp target
8	119403694	119403874	SAMD12	ENSG00000177570	snp target
8	128420463	128420643	CASC8	ENSG00000246228	snp target
8	130459322	130459502	CCDC26	ENSG00000229140	snp target
8	131024944	131025124	FAM49B	ENSG00000153310	snp target
8	131423566	131423746	ASAP1	ENSG00000153317	snp target
8	143431914	143432094	TSNARE1	ENSG00000171045	snp target
9	3046759	3046939	CARM1P1	ENSG00000227835	snp target
9	5108681	5108861	MTND4P14	ENSG00000236254	snp target
9	5114683	5114863	IGHEP2	ENSG00000254017	snp target
9	27228664	27228844	TEK	ENSG00000120156	snp target
9	32516774	32516954	DDX58	ENSG00000107201	snp target
9	33240135	33240315	SPINK4	ENSG00000122711	snp target
9	36248735	36248915	CLTA	ENSG00000122705	snp target
9	36248735	36248915	GNE	ENSG00000159921	snp target
9	71034113	71034293	PGM5	ENSG00000266607	snp target
9	74035176	74035356	TRPM3	ENSG00000083067	snp target
9	78831325	78831505	PCSK5	ENSG00000099139	snp target
9	80112123	80112303	GNA14	ENSG00000156049	snp target
9	86117521	86117701	FRMD3	ENSG00000172159	snp target
9	95160333	95160513	CENPP	ENSG00000188312	snp target
9	95160333	95160513	OGN	ENSG00000106809	snp target
9	101164682	101164862	GABBR2	ENSG00000136928	snp target
9	113281165	113281345	SVEP1	ENSG00000165124	snp target
9	116308528	116308708	RGS3	ENSG00000138835	snp target
9	119309457	119309816	ASTN2	ENSG00000148219	snp target
9	128390571	128390751	MAPKAP1	ENSG00000119487	snp target
9	134402248	134402428	UCK1	ENSG00000130717	snp target
9	139413836	139414076	MIR4673	ENSG00000263403	snp target
9	140408099	140408279	PNPLA7	ENSG00000130653	snp target
10	3137919	3138099	PFKP	ENSG00000067057	snp target
10	6143522	6143702	RBM17	ENSG00000134453	snp target
10	12154743	12154923	DHTKD1	ENSG00000181192	snp target
10	15156280	15156460	RPP38	ENSG00000152464	snp target
10	15156280	15156460	NMT2	ENSG00000152465	snp target
10	21240442	21240622	NEBL	ENSG00000078114	snp target
10	24244466	24244646	KIAA1217	ENSG00000120549	snp target
10	33276245	33276425	ITGB1	ENSG00000150093	snp target
10	52487634	52487814	PGGT1BP1	ENSG00000213667	snp target
10	61506924	61507104	LINC00948	ENSG00000227877	snp target
10	70523857	70524037	CCAR1	ENSG00000060339	snp target
10	73524278	73524458	C10orf54	ENSG00000107738	snp target
10	83757109	83757289	NRG3	ENSG00000185737	snp target
10	97623286	97623466	ENTPD1	ENSG00000138185	snp target
10	100626872	100626992	HPSE2	ENSG00000172987	snp target
10	103657146	103657326	C10orf76	ENSG00000120029	snp target
10	106022699	106022879	GSTO1	ENSG00000148834	snp target
10	106039095	106039275	GSTO2	ENSG00000065621	snp target
10	112697122	112697302	SHOC2	ENSG00000108061	snp target
10	117612158	117612338	ATRNL1	ENSG00000272811	snp target
10	118804903	118805083	KIAA1598	ENSG00000187164	snp target
10	127824829	127825009	ADAM12	ENSG00000148848	snp target
10	131564974	131565154	MGMT	ENSG00000170430	snp target
11	203698	203878	AC069287.1	ENSG00000232495	snp target
11	203698	203878	BET1L	ENSG00000177951	snp target
11	230278	230458	SIRT3	ENSG00000142082	snp target
11	2578343	2578695	KCNQ1	ENSG00000053918	snp target
11	3365661	3365841	ZNF195	ENSG00000005801	snp target
11	4167342	4167522	OR55B1P	ENSG00000231548	snp target
11	4666030	4666373	OR51E1	ENSG00000180785	snp target
11	5448841	5449021	HBG2	ENSG00000196565	snp target
11	5448841	5449021	HBE1	ENSG00000213931	snp target
11	5448841	5449021	AC104389.28	ENSG00000167355	snp target
11	5756120	5756300	TRIM22	ENSG00000132274	snp target
11	5756120	5756300	TRIM5	ENSG00000132256	snp target
11	7336678	7336858	SYT9	ENSG00000170743	snp target
11	8947839	8948019	C11orf16	ENSG00000176029	snp target
11	9215601	9215781	DENND5A	ENSG00000184014	snp target
11	9822535	9822715	SBF2	ENSG00000133812	snp target
11	10506617	10506797	AMPD3	ENSG00000133805	snp target
11	12216158	12216338	MICAL2	ENSG00000133816	snp target
11	12342151	12342331	MICALCL	ENSG00000133808	snp target
11	12869407	12869587	TEAD1	ENSG00000187079	snp target
11	14273607	14273787	SPON1	ENSG00000262655	snp target
11	15216602	15216782	INSC	ENSG00000188487	snp target
11	16854317	16854497	PLEKHA7	ENSG00000166689	snp target
11	17408540	17408720	KCNJ11	ENSG00000187486	snp target
11	18785104	18785284	PTPN5	ENSG00000110786	snp target
11	22805038	22805158	GAS2	ENSG00000148935	snp target
11	24618347	24618527	LUZP2	ENSG00000187398	snp target
11	26303270	26303450	ANO3	ENSG00000134343	snp target
11	27422881	27423061	LGR4	ENSG00000205213	snp target
11	31939899	31940079	RCN1	ENSG00000049449	snp target
11	34890567	34890747	APIP	ENSG00000149089	snp target
11	35314209	35314389	SLC1A2	ENSG00000110436	snp target
11	36155627	36155807	LDLRAD3	ENSG00000179241	snp target
11	36633477	36633657	C11orf74	ENSG00000166352	snp target
11	40424121	40424301	LRRC4C	ENSG00000148948	snp target
11	43432277	43432619	TTC17	ENSG00000052841	snp target
11	44947868	44948048	TSPAN18	ENSG00000157570	snp target
11	44947868	44948048	TP53I11	ENSG00000175274	snp target
11	45285692	45285872	SYT13	ENSG00000019505	snp target
11	48102716	48102896	PTPRJ	ENSG00000149177	snp target
11	48285816	48285996	OR4X1	ENSG00000176567	snp target
11	57436440	57436620	ZDHHC5	ENSG00000156599	snp target
11	57843403	57843583	OR9Q1	ENSG00000186509	snp target
11	60615824	60616004	CCDC86	ENSG00000110104	snp target
11	60878572	60878752	CD5	ENSG00000110448	snp target
11	61626809	61626989	FADS2	ENSG00000134824	snp target
11	63321524	63321704	HRASLS2	ENSG00000133328	snp target
11	63860736	63860916	MACROD1	ENSG00000133315	snp target
11	64687831	64688011	PPP2R5B	ENSG00000068971	snp target
11	65992366	65992546	PACS1	ENSG00000175115	snp target
11	67352599	67352779	GSTP1	ENSG00000084207	snp target
11	67953494	67953674	SUV420H1	ENSG00000110066	snp target
11	71900858	71900978	FOLR1	ENSG00000110195	snp target
11	73186774	73186954	FAM168A	ENSG00000054965	snp target
11	75016743	75016923	ARRB1	ENSG00000137486	snp target
11	84494214	84494394	CTD-2537O9.1	ENSG00000254787	snp target
11	85380479	85380659	CREBZF	ENSG00000137504	snp target
11	86610129	86610309	PRSS23	ENSG00000150687	snp target
11	88368085	88368265	GRM5	ENSG00000168959	snp target
11	90247648	90247828	DISC1FP1	ENSG00000261645	snp target
11	92708620	92708800	MTNR1B	ENSG00000134640	snp target
11	94462385	94462565	AMOTL1	ENSG00000166025	snp target
11	95589845	95590025	MTMR2	ENSG00000087053	snp target
11	96117783	96117963	CCDC82	ENSG00000149231	snp target
11	100909901	100910081	PGR	ENSG00000082175	snp target
11	102826449	102826629	MMP13	ENSG00000262325	snp target
11	103045245	103045425	DYNC2H1	ENSG00000187240	snp target
11	103997097	103997217	PDGFD	ENSG00000170962	snp target
11	106867241	106867421	GUCY1A2	ENSG00000152402	snp target
11	107531118	107531298	ELMOD1	ENSG00000110675	snp target
11	108159642	108159822	ATM	ENSG00000149311	snp target
11	110016985	110017165	ZC3H12C	ENSG00000149289	snp target
11	111167934	111168114	COLCA1	ENSG00000196167	snp target
11	112099320	112099500	PTS	ENSG00000150787	snp target
11	113807727	113807907	HTR3B	ENSG00000149305	snp target
11	115101204	115101384	CADM1	ENSG00000182985	snp target
11	116876358	116876538	SIK3	ENSG00000160584	snp target
11	117961564	117961744	TMPRSS4	ENSG00000137648	snp target
11	118134695	118134875	MPZL2	ENSG00000149573	snp target
11	118816160	118816340	UPK2	ENSG00000110375	snp target
11	120052464	120052644	TRIM29	ENSG00000137699	snp target
11	120577010	120577190	GRIK4	ENSG00000149403	snp target
11	122713720	122713900	CRTAM	ENSG00000109943	snp target
11	123405120	123405300	GRAMD1B	ENSG00000023171	snp target
11	125069841	125070021	PKNOX2	ENSG00000165495	snp target
11	126278473	126278653	ST3GAL4	ENSG00000110080	snp target
11	126693899	126694079	KIRREL3	ENSG00000149571	snp target
11	128338313	128338493	ETS1	ENSG00000134954	snp target
11	128780779	128780899	KCNJ5	ENSG00000120457	snp target
11	134237530	134237710	GLB1L2	ENSG00000149328	snp target
12	998275	998455	WNK1	ENSG00000060237	snp target
12	3195112	3195292	TSPAN9	ENSG00000011105	snp target
12	6196093	6196273	VWF	ENSG00000110799	snp target
12	12208488	12208668	BCL2L14	ENSG00000121380	snp target
12	21228691	21228871	SLCO1B3	ENSG00000111700	snp target
12	21228691	21228871	LST3	ENSG00000257046	snp target
12	21228691	21228871	SLCO1B7	ENSG00000205754	snp target
12	41097296	41097476	CNTN1	ENSG00000018236	snp target
12	50190563	50190743	NCKAP5L	ENSG00000167566	snp target
12	59282435	59282615	LRIG3	ENSG00000139263	snp target
12	62282649	62282829	FAM19A2	ENSG00000198673	snp target
12	83381747	83381927	TMTC2	ENSG00000179104	snp target
12	86443925	86444105	MGAT4C	ENSG00000182050	snp target
12	92484018	92484198	C12orf79	ENSG00000257242	snp target
12	95493245	95493425	FGD6	ENSG00000180263	snp target
12	103772687	103772867	C12orf42	ENSG00000179088	snp target
12	109937444	109937624	UBE3B	ENSG00000151148	snp target
12	110563465	110563645	IFT81	ENSG00000122970	snp target
12	113566118	113566298	RASAL1	ENSG00000111344	snp target
12	116595370	116595550	MED13L	ENSG00000123066	snp target
12	119595653	119595833	SRRM4	ENSG00000139767	snp target
12	125608402	125608582	AACS	ENSG00000081760	snp target
12	131617327	131617507	GPR133	ENSG00000111452	snp target
13	21409588	21409768	XPO4	ENSG00000132953	snp target
13	22143613	22143793	MICU2	ENSG00000165487	snp target
13	22267047	22267227	FGF9	ENSG00000102678	snp target
13	26488564	26488744	ATP8A2	ENSG00000132932	snp target
13	29046237	29046417	FLT1	ENSG00000102755	snp target
13	31860679	31860859	B3GALTL	ENSG00000187676	snp target
13	32478354	32478534	EEF1DP3	ENSG00000229715	snp target
13	33703566	33703746	STARD13	ENSG00000133121	snp target
13	36172176	36172296	NBEA	ENSG00000172915	snp target
13	39442518	39442698	FREM2	ENSG00000150893	snp target
13	39947484	39947664	LHFP	ENSG00000183722	snp target
13	41837036	41837216	MTRF1	ENSG00000120662	snp target
13	43559678	43559858	EPSTI1	ENSG00000133106	snp target
13	44040178	44040358	ENOX1	ENSG00000120658	snp target
13	44589139	44589319	LINC00284	ENSG00000233725	snp target
13	45135757	45135937	TSC22D1	ENSG00000102804	snp target
13	46115641	46115821	FAM194B	ENSG00000165837	snp target
13	46360588	46360768	SIAH3	ENSG00000215475	snp target
13	46644931	46645274	CPB2	ENSG00000080618	snp target
13	49064718	49064898	RCBTB2	ENSG00000136161	snp target
13	50858678	50858858	DLEU1	ENSG00000176124	snp target
13	52253565	52253745	WDFY2	ENSG00000139668	snp target
13	52367117	52367297	DHRS12	ENSG00000102796	snp target
13	54691942	54692122	LINC00458	ENSG00000234787	snp target
13	60979382	60979562	TDRD3	ENSG00000083544	snp target
13	73583411	73583755	PIBF1	ENSG00000083535	snp target
13	74263191	74263371	KLF12	ENSG00000118922	snp target
13	75860911	75861091	TBC1D4	ENSG00000136111	snp target
13	76400952	76401132	LMO7	ENSG00000136153	snp target
13	78139829	78140009	SCEL	ENSG00000136155	snp target
13	86002001	86002181	LINC00351	ENSG00000226317	snp target
13	91179578	91179758	LINC01049	ENSG00000234384	snp target
13	93132483	93132663	GPC5	ENSG00000179399	snp target
13	95857310	95857430	ABCC4	ENSG00000125257	snp target
13	97477401	97477581	HS6ST3	ENSG00000185352	snp target
13	100449852	100450032	CLYBL	ENSG00000125246	snp target
13	101241666	101241846	GGACT	ENSG00000134864	snp target
13	102615230	102615410	FGF14	ENSG00000102466	snp target
13	103696897	103697077	SLC10A2	ENSG00000125255	snp target
13	108481378	108481558	FAM155A-IT1	ENSG00000227248	snp target
13	110818508	110818688	COL4A1	ENSG00000187498	snp target
13	111108346	111108526	COL4A2	ENSG00000134871	snp target
14	20213847	20214027	OR4N2	ENSG00000176294	snp target
14	20213847	20214027	OR11K2P	ENSG00000258438	snp target
14	23218757	23218937	CTD-2555K7.2	ENSG00000258458	snp target
14	32297836	32298016	NUBPL	ENSG00000151413	snp target
14	34195236	34195416	NPAS3	ENSG00000151322	snp target
14	35299036	35299216	BAZ1A	ENSG00000198604	snp target
14	38342586	38342766	TTC6	ENSG00000139865	snp target
14	53385436	53385616	FERMT2	ENSG00000073712	snp target
14	54123869	54124049	AL163953.3	ENSG00000237356	snp target
14	62391795	62391975	CTD-2277K2.1	ENSG00000258882	snp target
14	65393637	65393817	CHURC1	ENSG00000258289	snp target
14	65393637	65393817	FNTB	ENSG00000257365	snp target
14	65393637	65393817	CHURC1-FNTB	ENSG00000125954	snp target
14	71552262	71552442	PTTG4P	ENSG00000258571	snp target
14	71552262	71552442	PCNX	ENSG00000100731	snp target
14	77637662	77637842	TMEM63C	ENSG00000165548	snp target
14	89725977	89726097	FOXN3	ENSG00000053254	snp target
14	104165663	104165843	XRCC3	ENSG00000126215	snp target
14	104165663	104165843	KLC1	ENSG00000126214	snp target
15	29211468	29211648	APBA2	ENSG00000034053	snp target
15	44236067	44236247	FRMD5	ENSG00000171877	snp target
15	50257489	50257669	ATP8B4	ENSG00000104043	snp target
15	52027687	52027867	LYSMD2	ENSG00000140280	snp target
15	56282803	56282983	NEDD4	ENSG00000069869	snp target
15	62301017	62301197	VPS13C	ENSG00000129003	snp target
15	68398926	68399106	PIAS1	ENSG00000033800	snp target
15	71400887	71401067	THSD4	ENSG00000187720	snp target
15	74419719	74419899	ISLR2	ENSG00000167178	snp target
15	77576428	77576772	PEAK1	ENSG00000173517	snp target
15	79696499	79696842	TMED3	ENSG00000166557	snp target
15	80582760	80582940	LINC00927	ENSG00000259361	snp target
15	83583975	83584155	HOMER2	ENSG00000103942	snp target
15	92594957	92595137	SLCO3A1	ENSG00000176463	snp target
15	98642695	98642875	CTD-2544M6.2	ENSG00000259611	snp target
15	98642695	98642875	CTD-2544M6.1	ENSG00000259199	snp target
16	105230	105410	SNRNP25	ENSG00000161981	snp target
16	3108942	3109122	MMP25	ENSG00000008516	snp target
16	6110457	6110637	RBFOX1	ENSG00000078328	snp target
16	12119162	12119342	SNX29	ENSG00000048471	snp target
16	15126800	15126980	PDXDC1	ENSG00000179889	snp target
16	18143212	18143392	CTA-481E9.4	ENSG00000259929	snp target
16	18143212	18143392	CTA-481E9.3	ENSG00000260242	snp target
16	24147328	24147508	PRKCB	ENSG00000166501	snp target
16	46723508	46723688	ORC6	ENSG00000091651	snp target
16	49727484	49727664	ZNF423	ENSG00000102935	snp target
16	55765818	55765998	CES1P2	ENSG00000260765	snp target
16	61771171	61771351	CDH8	ENSG00000150394	snp target
16	67796225	67796405	RANBP10	ENSG00000141084	snp target
16	69745055	69745235	NQO1	ENSG00000181019	snp target
16	70796425	70796605	VAC14	ENSG00000103043	snp target
16	76807889	76808069	CTD-2336H13.2	ENSG00000259995	snp target
16	82816385	82816565	CDH13	ENSG00000140945	snp target
16	85817234	85817414	EMC8	ENSG00000131148	snp target
16	88822207	88822387	PIEZO1	ENSG00000103335	snp target
17	18811	18991	DOC2B	ENSG00000272670	snp target
17	3480357	3480537	TRPV1	ENSG00000196689	snp target
17	3480357	3480537	SHPK	ENSG00000197417	snp target
17	6025852	6026032	WSCD1	ENSG00000179314	snp target
17	9026000	9026180	NTN1	ENSG00000065320	snp target
17	12031019	12031199	MAP2K4	ENSG00000065559	snp target
17	18036249	18036429	MYO15A	ENSG00000091536	snp target
17	28380565	28380745	EFCAB5	ENSG00000176927	snp target
17	28731325	28731505	CPD	ENSG00000108582	snp target
17	30677055	30677295	MIR632	ENSG00000207928	snp target
17	30677055	30677295	ZNF207	ENSG00000010244	snp target
17	31385556	31385736	ASIC2	ENSG00000108684	snp target
17	46430771	46430951	SKAP1	ENSG00000141293	snp target
17	55453261	55453441	MSI2	ENSG00000153944	snp target
17	58582448	58582628	APPBP2	ENSG00000062725	snp target
17	61591519	61591699	ACE3P	ENSG00000224353	snp target
17	67615574	67615754	AC003051.1	ENSG00000227517	snp target
17	70618751	70618931	LINC00511	ENSG00000227036	snp target
17	73627449	73627629	RECQL5	ENSG00000108469	snp target
17	79637475	79637655	CCDC137	ENSG00000185298	snp target
18	672273	672453	TYMS	ENSG00000176890	snp target
18	672273	672453	ENOSF1	ENSG00000132199	snp target
18	3141599	3141779	MYOM1	ENSG00000101605	snp target
18	6287636	6287816	L3MBTL4	ENSG00000154655	snp target
18	8080267	8080447	PTPRM	ENSG00000173482	snp target
18	18540763	18540943	ROCK1	ENSG00000067900	snp target
18	21495393	21495573	LAMA3	ENSG00000053747	snp target
18	24546546	24546726	CHST9	ENSG00000154080	snp target
18	30596579	30596699	CCDC178	ENSG00000166960	snp target
18	33625280	33625460	RPRD1A	ENSG00000141425	snp target
18	39662427	39662607	PIK3C3	ENSG00000078142	snp target
18	45691625	45691805	ZBTB7C	ENSG00000184828	snp target
18	48726786	48726966	MEX3C	ENSG00000176624	snp target
18	51744825	51745005	MBD2	ENSG00000134046	snp target
18	60027151	60027331	TNFRSF11A	ENSG00000141655	snp target
19	3274514	3274694	CELF5	ENSG00000161082	snp target
19	6278607	6278787	MLLT1	ENSG00000130382	snp target
19	8968459	8968639	MUC16	ENSG00000181143	snp target
19	12283947	12284067	ZNF136	ENSG00000196646	snp target
19	15289917	15290097	NOTCH3	ENSG00000074181	snp target
19	20741489	20741669	ZNF737	ENSG00000262578	snp target
19	21303562	21303682	ZNF714	ENSG00000160352	snp target
19	31078129	31078309	ZNF536	ENSG00000198597	snp target
19	36870570	36870750	CTD-3162L10.4	ENSG00000267363	snp target
19	39889601	39889781	MED29	ENSG00000063322	snp target
19	41869289	41869469	TMEM91	ENSG00000142046	snp target
19	41869289	41869469	B9D2	ENSG00000123810	snp target
19	44055636	44055816	XRCC1	ENSG00000073050	snp target
19	45971005	45971185	ERCC1	ENSG00000012061	snp target
19	49076597	49076777	SULT2B1	ENSG00000088002	snp target
19	54228638	54228838	MIR516B2	ENSG00000207925	snp target
19	54240043	54240243	MIR516B1	ENSG00000207946	snp target
19	54259939	54260139	MIR516A1	ENSG00000207767	snp target
19	54264331	54264531	MIR516A2	ENSG00000207620	snp target
19	55088887	55089067	LILRA2	ENSG00000262754	snp target
19	55088887	55089067	LILRB1	ENSG00000262985	snp target
19	58092954	58093134	ZIK1	ENSG00000171649	snp target
20	139751	139931	DEFB127	ENSG00000088782	snp target
20	1616028	1616208	SIRPG	ENSG00000089012	snp target
20	2473230	2473350	RP4-734P14.4	ENSG00000256566	snp target
20	2473230	2473350	ZNF343	ENSG00000088876	snp target
20	3064859	3065039	AVP	ENSG00000101200	snp target
20	3113728	3113908	UBOX5	ENSG00000185019	snp target
20	3911200	3911380	RNF24	ENSG00000101236	snp target
20	6070350	6070530	FERMT1	ENSG00000101311	snp target
20	9762358	9762538	PAK7	ENSG00000101349	snp target
20	10742200	10742380	RP1-278O22.2	ENSG00000234900	snp target
20	11232201	11232381	RP4-734C18.1	ENSG00000230990	snp target
20	11783089	11783269	LINC00687	ENSG00000228422	snp target
20	16399757	16399937	KIF16B	ENSG00000089177	snp target
20	16745506	16745686	OTOR	ENSG00000125879	snp target
20	17686679	17686859	BANF2	ENSG00000125888	snp target
20	18122932	18123112	PET117	ENSG00000232838	snp target
20	18122932	18123112	CSRP2BP	ENSG00000149474	snp target
20	20008491	20008671	NAA20	ENSG00000173418	snp target
20	20576154	20576334	RALGAPA2	ENSG00000188559	snp target
20	21175466	21175646	PLK1S1	ENSG00000088970	snp target
20	21175466	21175646	RP4-777D9.2	ENSG00000232712	snp target
20	23347463	23347643	GZF1	ENSG00000125812	snp target
20	23528472	23528652	CST9LP1	ENSG00000204662	snp target
20	24503944	24504124	SYNDIG1	ENSG00000101463	snp target
20	25059456	25059636	VSX1	ENSG00000100987	snp target
20	29896243	29896423	DEFB116	ENSG00000215545	snp target
20	32890247	32890427	AHCY	ENSG00000101444	snp target
20	33164218	33164398	PIGU	ENSG00000101464	snp target
20	35942689	35942869	MANBAL	ENSG00000101363	snp target
20	36685477	36685657	RPRD1B	ENSG00000101413	snp target
20	38561591	38561771	HSPE1P1	ENSG00000234878	snp target
20	43047258	43047438	HNF4A	ENSG00000101076	snp target
20	44432103	44432283	DNTTIP1	ENSG00000101457	snp target
20	44901746	44901926	CDH22	ENSG00000149654	snp target
20	45593120	45593300	EYA2	ENSG00000064655	snp target
20	48763960	48764249	TMEM189-UBE2V1	ENSG00000124208	snp target
20	48763960	48764249	TMEM189	ENSG00000240849	snp target
20	49540331	49540511	ADNP	ENSG00000101126	snp target
20	50056210	50056390	NFATC2	ENSG00000101096	snp target
20	50957747	50957927	RP4-723E3.1	ENSG00000234948	snp target
20	51302934	51303114	RP4-715N11.2	ENSG00000232294	snp target
20	51784550	51784894	TSHZ2	ENSG00000182463	snp target
20	58905531	58905711	RP5-1043L13.1	ENSG00000228340	snp target
20	60760715	60760895	MTG2	ENSG00000101181	snp target
21	10913351	10913531	TPTE	ENSG00000166157	snp target
21	15745300	15745480	HSPA13	ENSG00000155304	snp target
21	16336714	16336894	NRIP1	ENSG00000180530	snp target
21	18244884	18245064	AF212831.2	ENSG00000232886	snp target
21	19497285	19497465	CHODL	ENSG00000154645	snp target
21	19842487	19842667	TMPRSS15	ENSG00000154646	snp target
21	20057829	20058009	AL109763.2	ENSG00000224141	snp target
21	22403724	22403904	NCAM2	ENSG00000154654	snp target
21	22987059	22987239	AF241725.4	ENSG00000234730	snp target
21	23729897	23730077	AP000705.7	ENSG00000262476	snp target
21	25903606	25903786	AP000476.1	ENSG00000237484	snp target
21	29820159	29820339	AF131217.1	ENSG00000232855	snp target
21	30470422	30470602	MAP3K7CL	ENSG00000156265	snp target
21	31100707	31100887	GRIK1	ENSG00000171189	snp target
21	33561412	33561592	LINC00159	ENSG00000230323	snp target
21	34345877	34346057	AP000282.2	ENSG00000227757	snp target
21	35162821	35163001	AP000304.12	ENSG00000249209	snp target
21	35162821	35163001	ITSN1	ENSG00000205726	snp target
21	35703628	35703808	AP000320.7	ENSG00000272657	snp target
21	35773781	35773961	SMIM11	ENSG00000205670	snp target
21	37927708	37927888	CLDN14	ENSG00000159261	snp target
21	38780582	38780762	DYRK1A	ENSG00000157540	snp target
21	39207945	39208125	KCNJ6	ENSG00000157542	snp target
21	39786523	39786703	ERG	ENSG00000157554	snp target
21	40218339	40218519	AP001042.1	ENSG00000229986	snp target
21	40666140	40666320	BRWD1	ENSG00000185658	snp target
21	41172076	41172256	IGSF5	ENSG00000183067	snp target
21	42823282	42823462	MX1	ENSG00000157601	snp target
21	43353520	43353700	C2CD2	ENSG00000157617	snp target
21	47241956	47242136	PCBP3	ENSG00000183570	snp target
21	47800502	47800682	PCNT	ENSG00000160299	snp target
21	48019149	48019329	S100B	ENSG00000160307	snp target
22	17666347	17666527	CECR1	ENSG00000093072	snp target
22	18221895	18222075	BID	ENSG00000015475	snp target
22	19757802	19757982	TBX1	ENSG00000184058	snp target
22	22082698	22082878	YPEL1	ENSG00000100027	snp target
22	23563839	23564019	BCR	ENSG00000186716	snp target
22	24234633	24234753	AP000350.10	ENSG00000251357	snp target
22	25083364	25083544	AP000357.4	ENSG00000224334	snp target
22	25252044	25252393	SGSM1	ENSG00000167037	snp target
22	25905789	25905969	CRYBB2P1	ENSG00000100058	snp target
22	26343879	26344059	MYO18B	ENSG00000133454	snp target
22	27737180	27737360	CTA-929C8.8	ENSG00000230051	snp target
22	28090284	28090464	RP1-213J1P__B.1	ENSG00000227838	snp target
22	29904429	29904609	THOC5	ENSG00000100296	snp target
22	31091543	31091723	OSBP2	ENSG00000184792	snp target
22	33167761	33167941	SYN3	ENSG00000185666	snp target
22	34469868	34470048	LL22NC03-86D4.1	ENSG00000236052	snp target
22	35352941	35353121	RP1-272J12.1	ENSG00000227895	snp target
22	37096011	37096191	CACNG2	ENSG00000166862	snp target
22	37808794	37808974	ELFN2	ENSG00000166897	snp target
22	37808794	37808974	RP1-63G5.5	ENSG00000243902	snp target
22	38879405	38879585	KDELR3	ENSG00000100196	snp target
22	38879405	38879585	DDX17	ENSG00000100201	snp target
22	42597288	42597468	TCF20	ENSG00000262024	snp target
22	43374223	43374403	PACSIN2	ENSG00000100266	snp target
22	44013476	44013656	EFCAB6	ENSG00000186976	snp target
22	44525410	44525590	PARVB	ENSG00000188677	snp target
22	45926487	45926667	FBLN1	ENSG00000077942	snp target
22	46106824	46107004	ATXN10	ENSG00000130638	snp target
22	46745388	46745568	TRMU	ENSG00000100416	snp target
22	47306099	47306279	TBC1D22A	ENSG00000054611	snp target
22	48536384	48536564	LL22NC03-121E8.4	ENSG00000238192	snp target
22	49108903	49109083	FAM19A5	ENSG00000219438	snp target
22	49984877	49985057	C22orf34	ENSG00000188511	snp target
X	8761535	8761715	FAM9A	ENSG00000183304	snp target
X	29799662	29799842	IL1RAPL1	ENSG00000169306	snp target
X	32835755	32835935	DMD	ENSG00000198947	snp target
X	57328999	57329179	FAAH2	ENSG00000165591	snp target
X	71162596	71162776	NHSL2	ENSG00000204131	snp target
X	77372185	77372365	PGK1	ENSG00000269666	snp target
X	104745814	104745994	IL1RAPL2	ENSG00000269512	snp target
X	107746341	107746521	COL4A5	ENSG00000188153	snp target
X	111161111	111161291	TRPC5	ENSG00000072315	snp target
X	129308006	129308186	RAB33A	ENSG00000134594	snp target
X	132434895	132435075	GPC4	ENSG00000076716	snp target
X	135438298	135438478	GPR112	ENSG00000156920	snp target
X	145109251	145109451	MIR891A	ENSG00000269224	snp target
X	153535891	153536071	TKTL1	ENSG00000268013	snp target
Y	2655090	2655270	SRY	ENSG00000184895	snp target
Y	28498264	28498444	PPP1R12BP1	ENSG00000229238	snp target
1	20915611	20915791	CDA	ENSG00000158825	snp target
1	20931384	20931564	CDA	ENSG00000158825	snp target
2	233625145	233625345	AC064852.4	ENSG00000241409	snp target
2	233626026	233626226	AC064852.4	ENSG00000241409	snp target
2	234577638	234577818	UGT1A8	ENSG00000241635	snp target
2	234577638	234577818	UGT1A10	ENSG00000242515	snp target
2	234601579	234601759	UGT1A8	ENSG00000241635	snp target
2	234601579	234601759	UGT1A10	ENSG00000242515	snp target
3	3818274	3818454	SUMF1	ENSG00000144455	snp target
3	4272850	4273030	SUMF1	ENSG00000144455	snp target
3	6016119	6016299	AC027119.1	ENSG00000229642	snp target
3	6081737	6081917	AC027119.1	ENSG00000229642	snp target
3	9082761	9082941	SRGAP3	ENSG00000196220	snp target
3	9312081	9312261	SRGAP3	ENSG00000196220	snp target
3	18116995	18117175	TBC1D5	ENSG00000131374	snp target
3	18412268	18412448	TBC1D5	ENSG00000131374	snp target
3	25220822	25221002	RARB	ENSG00000077092	snp target
3	25621212	25621392	RARB	ENSG00000077092	snp target
3	33175703	33175883	CRTAP	ENSG00000170275	snp target
3	33186266	33186446	CRTAP	ENSG00000170275	snp target
3	42121539	42121719	TRAK1	ENSG00000182606	snp target
3	42208573	42208753	TRAK1	ENSG00000182606	snp target
3	55779049	55779229	ERC2	ENSG00000187672	snp target
3	56453226	56453406	ERC2	ENSG00000187672	snp target
3	63337830	63338010	SYNPR	ENSG00000163630	snp target
3	63535008	63535188	SYNPR	ENSG00000163630	snp target
3	69305308	69305488	FRMD4B	ENSG00000114541	snp target
3	69382946	69383126	FRMD4B	ENSG00000114541	snp target
3	96634479	96634659	EPHA6	ENSG00000080224	snp target
3	97152564	97152744	EPHA6	ENSG00000080224	snp target
3	99583394	99583574	CMSS1	ENSG00000184220	snp target
3	99583394	99583574	FILIP1L	ENSG00000168386	snp target
3	99637693	99637873	CMSS1	ENSG00000184220	snp target
3	99637693	99637873	FILIP1L	ENSG00000168386	snp target
3	132846791	132846971	TMEM108	ENSG00000144868	snp target
3	132877883	132878063	TMEM108	ENSG00000144868	snp target
3	138876941	138877121	MRPS22	ENSG00000175110	snp target
3	138955376	138955556	MRPS22	ENSG00000175110	snp target
3	150967179	150967359	MED12L	ENSG00000144893	snp target
3	151102362	151102542	MED12L	ENSG00000144893	snp target
3	159993400	159993580	IFT80	ENSG00000068885	snp target
3	160003358	160003538	IFT80	ENSG00000068885	snp target
3	174898308	174898488	NAALADL2	ENSG00000177694	snp target
3	175042686	175042866	NAALADL2	ENSG00000177694	snp target
4	89052233	89052413	ABCG2	ENSG00000118777	snp target
4	89061024	89061204	ABCG2	ENSG00000118777	snp target
7	101603912	101604092	CTB-181H17.1	ENSG00000272219	snp target
7	101604466	101604706	CTB-181H17.1	ENSG00000272219	snp target
7	104751166	104751366	SRPK2	ENSG00000135250	snp target
7	104752266	104753786	SRPK2	ENSG00000135250	snp target
8	117859694	117859974	UTP23	ENSG00000147679	snp target
8	117861126	117861326	UTP23	ENSG00000147679	snp target
9	5109441	5109797	MTND5P14	ENSG00000230225	snp target
9	5109910	5110090	MTND5P14	ENSG00000230225	snp target
10	96798659	96798839	CYP2C8	ENSG00000138115	snp target
10	96818029	96818209	CYP2C8	ENSG00000138115	snp target
11	11312410	11312590	GALNT18	ENSG00000110328	snp target
11	11554373	11554553	GALNT18	ENSG00000110328	snp target
11	19564459	19564639	NAV2	ENSG00000166833	snp target
11	19960110	19960290	NAV2	ENSG00000166833	snp target
11	131652694	131652874	NTM	ENSG00000182667	snp target
11	132069967	132070147	NTM	ENSG00000182667	snp target
12	191417	191537	IQSEC3	ENSG00000261772	snp target
12	191581	191761	IQSEC3	ENSG00000261772	snp target
12	54685941	54687181	NFE2	ENSG00000123405	snp target
12	54688910	54689550	NFE2	ENSG00000123405	snp target
13	29610315	29610495	MTUS2	ENSG00000132938	snp target
13	30026858	30027038	MTUS2	ENSG00000132938	snp target
13	67386225	67386405	PCDH9	ENSG00000184226	snp target
13	67488198	67488378	PCDH9	ENSG00000184226	snp target
13	70493779	70493959	KLHL1	ENSG00000150361	snp target
13	70636185	70636365	KLHL1	ENSG00000150361	snp target
13	102134031	102134151	ITGBL1	ENSG00000198542	snp target
13	102134220	102134400	ITGBL1	ENSG00000198542	snp target
13	108069545	108069725	FAM155A	ENSG00000204442	snp target
13	108481378	108481558	FAM155A	ENSG00000204442	snp target
14	47377112	47377292	MDGA2	ENSG00000272781	snp target
14	47377112	47377292	MDGA2	ENSG00000272781	snp target
14	74631595	74631775	LIN52	ENSG00000205659	snp target
14	74631788	74631968	LIN52	ENSG00000205659	snp target
15	74315733	74317213	PML	ENSG00000140464	snp target
15	74325477	74326837	PML	ENSG00000140464	snp target
15	86123898	86124078	AKAP13	ENSG00000170776	snp target
15	86124465	86124645	AKAP13	ENSG00000170776	snp target
17	56408369	56408849	MIR142	ENSG00000265206	snp target
17	56408883	56409083	MIR142	ENSG00000265206	snp target
17	61591519	61591699	ACE	ENSG00000264813	snp target
17	61591519	61591699	ACE	ENSG00000264813	snp target
17	74732234	74732554	MIR636	ENSG00000207556	snp target
17	74732601	74732841	MIR636	ENSG00000207556	snp target
19	39897456	39897656	ZFP36	ENSG00000128016	snp target
19	39898381	39899341	ZFP36	ENSG00000128016	snp target
19	45854829	45855009	ERCC2	ENSG00000104884	snp target
19	45867169	45867349	ERCC2	ENSG00000104884	snp target
20	8386747	8386927	PLCB1	ENSG00000182621	snp target
20	8812735	8812915	PLCB1	ENSG00000182621	snp target
20	9078846	9079026	PLCB4	ENSG00000101333	snp target
20	9315152	9315332	PLCB4	ENSG00000101333	snp target
20	19313023	19313203	SLC24A3	ENSG00000185052	snp target
20	19681999	19682179	SLC24A3	ENSG00000185052	snp target
20	39769885	39770065	PLCG1	ENSG00000124181	snp target
20	39797375	39797555	PLCG1	ENSG00000124181	snp target
20	56994399	56994579	VAPB	ENSG00000124164	snp target
20	57007504	57007684	VAPB	ENSG00000124164	snp target
20	60020188	60020368	CDH4	ENSG00000179242	snp target
20	60144316	60144496	CDH4	ENSG00000179242	snp target
21	17607963	17608143	LINC00478	ENSG00000215386	snp target
21	17713107	17713287	LINC00478	ENSG00000215386	snp target
22	26725836	26726016	SEZ6L	ENSG00000100095	snp target
22	26726019	26726199	SEZ6L	ENSG00000100095	snp target
22	41572231	41572551	RP1-85F18.5	ENSG00000231993	snp target
22	41572769	41574969	RP1-85F18.5	ENSG00000231993	snp target
3	2429770	2429950	CNTN4	ENSG00000144619	snp target
3	2851363	2851543	CNTN4	ENSG00000144619	snp target
3	3067760	3067940	CNTN4	ENSG00000144619	snp target
3	6924601	6924781	GRM7	ENSG00000196277	snp target
3	7341904	7342084	GRM7	ENSG00000196277	snp target
3	7710494	7710674	GRM7	ENSG00000196277	snp target
3	21517400	21517580	ZNF385D	ENSG00000151789	snp target
3	21879387	21879567	ZNF385D	ENSG00000151789	snp target
3	22272125	22272305	ZNF385D	ENSG00000151789	snp target
3	54240590	54240770	CACNA2D3	ENSG00000157445	snp target
3	54469626	54469806	CACNA2D3	ENSG00000157445	snp target
3	54930704	54930884	CACNA2D3	ENSG00000157445	snp target
3	76120135	76120315	ROBO2	ENSG00000185008	snp target
3	76741557	76741737	ROBO2	ENSG00000185008	snp target
3	77428787	77428967	ROBO2	ENSG00000185008	snp target
3	115982682	115982862	LSAMP	ENSG00000185565	snp target
3	116558245	116558425	LSAMP	ENSG00000185565	snp target
3	117100154	117100334	LSAMP	ENSG00000185565	snp target
3	123806950	123807130	KALRN	ENSG00000160145	snp target
3	123925205	123925385	KALRN	ENSG00000160145	snp target
3	124345820	124346000	KALRN	ENSG00000160145	snp target
4	71888145	71888325	DCK	ENSG00000156136	snp target
4	71893774	71893954	DCK	ENSG00000156136	snp target
4	71895578	71895758	DCK	ENSG00000156136	snp target
6	79650408	79651048	IRAK1BP1	ENSG00000146243	snp target
6	79654975	79655255	IRAK1BP1	ENSG00000146243	snp target
6	79655707	79655987	IRAK1BP1	ENSG00000146243	snp target
7	87138555	87138735	ABCB1	ENSG00000085563	snp target
7	87160528	87160708	ABCB1	ENSG00000085563	snp target
7	87179511	87179691	ABCB1	ENSG00000085563	snp target
8	128748754	128748954	MYC	ENSG00000136997
8	128750479	128751279	MYC	ENSG00000136997
8	128752623	128753223	MYC	ENSG00000136997
11	78441323	78441503	TENM4	ENSG00000149256	snp target
11	78827746	78827926	TENM4	ENSG00000149256	snp target
11	78945198	78945378	TENM4	ENSG00000149256	snp target
11	83737528	83737708	DLG2	ENSG00000150672	snp target
11	84494214	84494394	DLG2	ENSG00000150672	snp target
11	84992549	84992729	DLG2	ENSG00000150672	snp target
11	132590496	132590676	OPCML	ENSG00000183715	snp target
11	133074573	133074753	OPCML	ENSG00000183715	snp target
11	133193063	133193243	OPCML	ENSG00000183715	snp target
13	94233039	94233219	GPC6	ENSG00000183098	snp target
13	94654989	94655169	GPC6	ENSG00000183098	snp target
13	94870268	94870448	GPC6	ENSG00000183098	snp target
13	109418768	109418948	MYO16	ENSG00000041515	snp target
13	109707737	109707917	MYO16	ENSG00000041515	snp target
13	109835224	109835404	MYO16	ENSG00000041515	snp target
16	16138232	16138412	ABCC1	ENSG00000103222	snp target
16	16139624	16139804	ABCC1	ENSG00000103222	snp target
16	16228152	16228332	ABCC1	ENSG00000103222	snp target
16	50745836	50746016	NOD2	ENSG00000167207	snp target
16	50756450	50756630	NOD2	ENSG00000167207	snp target
16	50763690	50763870	NOD2	ENSG00000167207	snp target
17	38496792	38497192	CTD-2267D19.2	ENSG00000265666	snp target
17	38497238	38497798	CTD-2267D19.2	ENSG00000265666	snp target
17	38497825	38504585	CTD-2267D19.2	ENSG00000265666	snp target
17	74732234	74732554	SRSF2	ENSG00000161547	Gene
17	74732234	74732554	MFSD11	ENSG00000092931	Gene
17	74732601	74732841	SRSF2	ENSG00000161547	Gene
17	74732601	74732841	MFSD11	ENSG00000092931	Gene
17	74732852	74733252	SRSF2	ENSG00000161547	Gene
17	74732852	74733252	MFSD11	ENSG00000092931	snp target
19	33792228	33792588	CTD-2540B15.7	ENSG00000267727	snp target
19	33792639	33792759	CTD-2540B15.7	ENSG00000267727	snp target
19	33792770	33792970	CTD-2540B15.7	ENSG00000267727	snp target
21	41531884	41532064	DSCAM	ENSG00000171587	snp target
21	41789870	41790050	DSCAM	ENSG00000171587	snp target
21	41903083	41903203	DSCAM	ENSG00000171587	snp target
22	33617792	33617972	LARGE	ENSG00000133424	snp target
22	34063578	34063758	LARGE	ENSG00000133424	snp target
22	34091937	34092117	LARGE	ENSG00000133424	snp target
1	115251115	115251315	NRAS	ENSG00000213281	Gene
1	115252149	115252389	NRAS	ENSG00000213281	Gene
1	115256370	115256650	NRAS	ENSG00000213281	Gene
1	115258626	115258826	NRAS	ENSG00000213281	Gene
3	14187359	14187539	XPC	ENSG00000154767	Gene
3	14199797	14199977	XPC	ENSG00000154767	Gene
3	14214434	14214614	XPC	ENSG00000154767	Gene
3	14219933	14220113	XPC	ENSG00000154767	Gene
19	33792228	33792588	CEBPA	ENSG00000245848	Gene
19	33792228	33792588	AC008738.1	ENSG00000230259	Gene
19	33792639	33792759	CEBPA	ENSG00000245848	Gene
19	33792639	33792759	AC008738.1	ENSG00000230259	Gene
19	33792770	33792970	CEBPA	ENSG00000245848	Gene
19	33792770	33792970	AC008738.1	ENSG00000230259	Gene
19	33793018	33793338	CEBPA	ENSG00000245848	Gene
19	33793018	33793338	AC008738.1	ENSG00000230259	Gene
1	155870173	155870413	RIT1	ENSG00000143622	Gene
1	155874057	155874337	RIT1	ENSG00000143622	Gene
1	155874478	155874638	RIT1	ENSG00000143622	Gene
1	155880189	155880349	RIT1	ENSG00000143622	Gene
1	155880400	155880600	RIT1	ENSG00000143622	Gene
3	128199851	128200171	GATA2	ENSG00000179348	Gene
3	128200598	128200838	GATA2	ENSG00000179348	Gene
3	128202655	128202895	GATA2	ENSG00000179348	Gene
3	128204550	128205230	GATA2	ENSG00000179348	Gene
3	128205640	128205880	GATA2	ENSG00000179348	Gene
9	21968134	21968334	CDKN2A	ENSG00000147889	Gene
9	21968666	21968826	CDKN2A	ENSG00000147889	Gene
9	21970894	21971214	CDKN2A	ENSG00000147889	Gene
9	21974632	21974872	CDKN2A	ENSG00000147889	Gene
9	21994094	21994374	CDKN2A	ENSG00000147889	Gene
11	532595	532795	HRAS	ENSG00000174775	Gene
11	533246	533406	HRAS	ENSG00000174775	Gene
11	533412	533652	HRAS	ENSG00000174775	Gene
11	533715	533995	HRAS	ENSG00000174775	Gene
11	534136	534536	HRAS	ENSG00000174775	Gene
11	20776676	20776856	NELL1	ENSG00000165973	Gene
11	21114067	21114187	NELL1	ENSG00000165973	Gene
11	21114232	21114412	NELL1	ENSG00000165973	Gene
11	21233933	21234113	NELL1	ENSG00000165973	Gene
11	21537437	21537617	NELL1	ENSG00000165973	Gene
12	25362686	25362886	KRAS	ENSG00000133703	Gene
12	25368334	25368534	KRAS	ENSG00000133703	Gene
12	25378507	25378747	KRAS	ENSG00000133703	Gene
12	25380117	25380397	KRAS	ENSG00000133703	Gene
12	25398163	25398363	KRAS	ENSG00000133703	Gene
12	111855934	111856694	SH2B3	ENSG00000111252	Gene
12	111884507	111885076	SH2B3	ENSG00000111252	Gene
12	111885121	111885361	SH2B3	ENSG00000111252	Gene
12	111885405	111885685	SH2B3	ENSG00000111252	Gene
12	111885787	111886107	SH2B3	ENSG00000111252	Gene
16	15814825	15815705	NDE1	ENSG00000072864	Gene
16	15816007	15816607	NDE1	ENSG00000072864	Gene
16	15816887	15817087	NDE1	ENSG00000072864	Gene
16	15817509	15819789	NDE1	ENSG00000072864	Gene
16	15819933	15820053	NDE1	ENSG00000072864	Gene
20	14040299	14040479	MACROD2	ENSG00000172264	Gene
20	14862145	14862325	MACROD2	ENSG00000172264	Gene
20	15096615	15096795	MACROD2	ENSG00000172264	Gene
20	15367040	15367220	MACROD2	ENSG00000172264	Gene
20	15693265	15693445	MACROD2	ENSG00000172264	Gene
X	48649506	48649746	GATA1	ENSG00000267841	Gene
X	48650239	48650639	GATA1	ENSG00000267841	Gene
X	48650682	48650922	GATA1	ENSG00000267841	Gene
X	48651521	48651761	GATA1	ENSG00000267841	Gene
X	48652186	48652586	GATA1	ENSG00000267841	Gene
4	69795530	69795810	UGT2A3	ENSG00000257679	Gene
4	69796253	69796493	UGT2A3	ENSG00000257679	Gene
4	69796816	69797016	UGT2A3	ENSG00000257679	Gene
4	69798291	69798531	UGT2A3	ENSG00000257679	Gene
4	69810978	69811218	UGT2A3	ENSG00000257679	Gene
4	69816761	69817481	UGT2A3	ENSG00000257679	Gene
6	33286469	33286629	DAXX	ENSG00000206206	Gene
6	33286765	33287005	DAXX	ENSG00000206206	Gene
6	33287154	33288101	DAXX	ENSG00000206206	Gene
6	33288142	33288382	DAXX	ENSG00000206206	Gene
6	33288508	33289348	DAXX	ENSG00000206206	Gene
6	33289479	33289719	DAXX	ENSG00000206206	Gene
9	5077396	5077636	AL161450.1	ENSG00000268155	Gene
9	5078255	5078495	AL161450.1	ENSG00000268155	Gene
9	5079066	5079246	AL161450.1	ENSG00000268155	Gene
9	5080184	5080424	AL161450.1	ENSG00000268155	Gene
9	5080488	5080728	AL161450.1	ENSG00000268155	Gene
9	5081504	5081913	AL161450.1	ENSG00000268155	Gene
19	11488645	11489285	EPOR	ENSG00000187266	Gene
19	11489310	11489510	EPOR	ENSG00000187266	Gene
19	11491503	11491928	EPOR	ENSG00000187266	Gene
19	11492326	11492833	EPOR	ENSG00000187266	Gene
19	11493720	11493960	EPOR	ENSG00000187266	Gene
19	11494726	11494926	EPOR	ENSG00000187266	Gene
19	56173826	56174026	CTD-2537I9.12	ENSG00000267523	Gene
19	56174921	56175161	CTD-2537I9.12	ENSG00000267523	Gene
19	56179832	56180217	CTD-2537I9.12	ENSG00000267523	Gene
19	56180392	56180592	CTD-2537I9.12	ENSG00000267523	Gene
19	56180794	56181074	CTD-2537I9.12	ENSG00000267523	Gene
19	56185247	56185487	CTD-2537I9.12	ENSG00000267523	Gene
22	39529854	39530094	CBX7	ENSG00000100307	Gene
22	39530401	39530761	CBX7	ENSG00000100307	Gene
22	39534594	39534754	CBX7	ENSG00000100307	Gene
22	39537328	39537488	CBX7	ENSG00000100307	Gene
22	39545735	39545895	CBX7	ENSG00000100307	Gene
22	39548308	39548468	CBX7	ENSG00000100307	Gene
22	41565463	41565663	RP1-85F18.6	ENSG00000232754	Gene
22	41566352	41566632	RP1-85F18.6	ENSG00000232754	Gene
22	41568445	41568725	RP1-85F18.6	ENSG00000232754	Gene
22	41569567	41569847	RP1-85F18.6	ENSG00000232754	Gene
22	41572231	41572551	RP1-85F18.6	ENSG00000232754	Gene
22	41572769	41574969	RP1-85F18.6	ENSG00000232754	Gene
1	190067145	190068265	BRINP3	ENSG00000162670	Gene
1	190129789	190130029	BRINP3	ENSG00000162670	Gene
1	190195210	190195450	BRINP3	ENSG00000162670	Gene
1	190203454	190203654	BRINP3	ENSG00000162670	Gene
1	190233950	190234230	BRINP3	ENSG00000162670	Gene
1	190250645	190250925	BRINP3	ENSG00000162670	Gene
1	190423783	190424023	BRINP3	ENSG00000162670	Gene
3	59736494	59736674	FHIT	ENSG00000262683	Gene
3	59899937	59900117	FHIT	ENSG00000262683	Gene
3	60098054	60098234	FHIT	ENSG00000262683	Gene
3	60283596	60283776	FHIT	ENSG00000262683	Gene
3	60420327	60420507	FHIT	ENSG00000262683	Gene
3	60740390	60740570	FHIT	ENSG00000262683	Gene
3	61155839	61156019	FHIT	ENSG00000262683	Gene
6	13272432	13272712	RP1-257A7.4	ENSG00000215022	Gene
6	13272432	13272712	TBC1D7	ENSG00000145979	Gene
6	13272957	13273197	RP1-257A7.4	ENSG00000215022	Gene
6	13272957	13273197	TBC1D7	ENSG00000145979	Gene
6	13278217	13278577	RP1-257A7.4	ENSG00000215022	Gene
6	13278217	13278577	TBC1D7	ENSG00000145979	Gene
6	13283604	13283844	RP1-257A7.4	ENSG00000215022	Gene
6	13283604	13283844	TBC1D7	ENSG00000145979	Gene
6	13286323	13286483	RP1-257A7.4	ENSG00000215022	Gene
6	13286323	13286483	TBC1D7	ENSG00000145979	Gene
6	13287203	13287403	RP1-257A7.4	ENSG00000215022	Gene
6	13287203	13287403	TBC1D7	ENSG00000145979	Gene
6	13288539	13288739	RP1-257A7.4	ENSG00000215022	Gene
6	13288539	13288739	TBC1D7	ENSG00000145979	Gene
12	50035649	50035849	FMNL3	ENSG00000161791	Gene
12	50035966	50036206	FMNL3	ENSG00000161791	Gene
12	50036310	50036510	FMNL3	ENSG00000161791	Gene
12	50036654	50036854	FMNL3	ENSG00000161791	Gene
12	50036953	50037233	FMNL3	ENSG00000161791	Gene
12	50037424	50037584	FMNL3	ENSG00000161791	Gene
12	50037595	50038029	FMNL3	ENSG00000161791	Gene
16	15820629	15821069	AF001548.5	ENSG00000263335	Gene
16	15822212	15822492	AF001548.5	ENSG00000263335	Gene
16	15822786	15823426	AF001548.5	ENSG00000263335	Gene
16	15824412	15824852	AF001548.5	ENSG00000263335	Gene
16	15824983	15825183	AF001548.5	ENSG00000263335	Gene
16	15826248	15826688	AF001548.5	ENSG00000263335	Gene
16	15826695	15826895	AF001548.5	ENSG00000263335	Gene
16	68395059	68395259	SMPD3	ENSG00000103056	Gene
16	68395464	68395704	SMPD3	ENSG00000103056	Gene
16	68397350	68397510	SMPD3	ENSG00000103056	Gene
16	68397624	68397824	SMPD3	ENSG00000103056	Gene
16	68398611	68398851	SMPD3	ENSG00000103056	Gene
16	68398877	68399037	SMPD3	ENSG00000103056	Gene
16	68404743	68406103	SMPD3	ENSG00000103056	Gene
18	42281294	42281814	SETBP1	ENSG00000152217	Gene
18	42449141	42449301	SETBP1	ENSG00000152217	Gene
18	42456484	42456764	SETBP1	ENSG00000152217	Gene
18	42529835	42533315	SETBP1	ENSG00000152217	Gene
18	42618395	42618675	SETBP1	ENSG00000152217	Gene
18	42643036	42643436	SETBP1	ENSG00000152217	Gene
18	42643475	42643755	SETBP1	ENSG00000152217	Gene
2	209101747	209101947	IDH1	ENSG00000138413	Gene
2	209103736	209104016	IDH1	ENSG00000138413	Gene
2	209104537	209104777	IDH1	ENSG00000138413	Gene
2	209106673	209106913	IDH1	ENSG00000138413	Gene
2	209108099	209108379	IDH1	ENSG00000138413	Gene
2	209109995	209110195	IDH1	ENSG00000138413	Gene
2	209113078	209113398	IDH1	ENSG00000138413	Gene
2	209116095	209116335	IDH1	ENSG00000138413	Gene
5	131819584	131819824	IRF1	ENSG00000125347	Gene
5	131820001	131820241	IRF1	ENSG00000125347	Gene
5	131821303	131821463	IRF1	ENSG00000125347	Gene
5	131821884	131822124	IRF1	ENSG00000125347	Gene
5	131822193	131822591	IRF1	ENSG00000125347	Gene
5	131822594	131822874	IRF1	ENSG00000125347	Gene
5	131823567	131823767	IRF1	ENSG00000125347	Gene
5	131825027	131825227	IRF1	ENSG00000125347	Gene
12	11802977	11803177	ETV6	ENSG00000139083	Gene
12	11905328	11905568	ETV6	ENSG00000139083	Gene
12	11992016	11992296	ETV6	ENSG00000139083	Gene
12	12006308	12006548	ETV6	ENSG00000139083	Gene
12	12022350	12022910	ETV6	ENSG00000139083	Gene
12	12037330	12037570	ETV6	ENSG00000139083	Gene
12	12038810	12039010	ETV6	ENSG00000139083	Gene
12	12043828	12044028	ETV6	ENSG00000139083	Gene
17	7572867	7573067	TP53	ENSG00000141510	Gene
17	7573880	7574080	TP53	ENSG00000141510	Gene
17	7576524	7576740	TP53	ENSG00000141510	Gene
17	7576809	7577207	TP53	ENSG00000141510	Gene
17	7577317	7577653	TP53	ENSG00000141510	Gene
17	7578133	7578725	TP53	ENSG00000141510	Gene
17	7579311	7579591	TP53	ENSG00000141510	Gene
17	7579665	7579956	TP53	ENSG00000141510	Gene
17	38487649	38489289	RARA	ENSG00000131759	Gene
17	38490183	38491663	RARA	ENSG00000131759	Gene
17	38493349	38494749	RARA	ENSG00000131759	Gene
17	38495281	38496361	RARA	ENSG00000131759	Gene
17	38496397	38496677	RARA	ENSG00000131759	Gene
17	38496792	38497192	RARA	ENSG00000131759	Gene
17	38497238	38497798	RARA	ENSG00000131759	Gene
17	38497825	38504585	RARA	ENSG00000131759	Gene
1	1718722	1718922	GNB1	ENSG00000078369	Gene
1	1720480	1720720	GNB1	ENSG00000078369	Gene
1	1721814	1722054	GNB1	ENSG00000078369	Gene
1	1724637	1724797	GNB1	ENSG00000078369	Gene
1	1735799	1736079	GNB1	ENSG00000078369	Gene
1	1737865	1738025	GNB1	ENSG00000078369	Gene
1	1747148	1747348	GNB1	ENSG00000078369	Gene
1	1749195	1749395	GNB1	ENSG00000078369	Gene
1	1756784	1756944	GNB1	ENSG00000078369	Gene
15	40990899	40991099	RAD51	ENSG00000051180	Gene
15	40993210	40993450	RAD51	ENSG00000051180	Gene
15	40998333	40998533	RAD51	ENSG00000051180	Gene
15	41001168	41001368	RAD51	ENSG00000051180	Gene
15	41010950	41011150	RAD51	ENSG00000051180	Gene
15	41020865	41021065	RAD51	ENSG00000051180	Gene
15	41021647	41021887	RAD51	ENSG00000051180	Gene
15	41021991	41022231	RAD51	ENSG00000051180	Gene
15	41023195	41023435	RAD51	ENSG00000051180	Gene
15	90627441	90627641	IDH2	ENSG00000182054	Gene
15	90627994	90628381	IDH2	ENSG00000182054	Gene
15	90628463	90628663	IDH2	ENSG00000182054	Gene
15	90630299	90630539	IDH2	ENSG00000182054	Gene
15	90630619	90630859	IDH2	ENSG00000182054	Gene
15	90631542	90632019	IDH2	ENSG00000182054	Gene
15	90633653	90633933	IDH2	ENSG00000182054	Gene
15	90634730	90634930	IDH2	ENSG00000182054	Gene
15	90645465	90645665	IDH2	ENSG00000182054	Gene
21	44513125	44513285	U2AF1	ENSG00000160201	Gene
21	44513290	44513450	U2AF1	ENSG00000160201	Gene
21	44514527	44514951	U2AF1	ENSG00000160201	Gene
21	44515497	44515697	U2AF1	ENSG00000160201	Gene
21	44515748	44515908	U2AF1	ENSG00000160201	Gene
21	44520516	44520676	U2AF1	ENSG00000160201	Gene
21	44521429	44521589	U2AF1	ENSG00000160201	Gene
21	44524368	44524568	U2AF1	ENSG00000160201	Gene
21	44527470	44527630	U2AF1	ENSG00000160201	Gene
X	133511596	133511836	PHF6	ENSG00000156531	Gene
X	133511985	133512185	PHF6	ENSG00000156531	Gene
X	133527477	133527717	PHF6	ENSG00000156531	Gene
X	133527880	133528040	PHF6	ENSG00000156531	Gene
X	133547462	133547742	PHF6	ENSG00000156531	Gene
X	133547804	133548044	PHF6	ENSG00000156531	Gene
X	133549029	133549269	PHF6	ENSG00000156531	Gene
X	133551145	133551385	PHF6	ENSG00000156531	Gene
X	133559176	133559416	PHF6	ENSG00000156531	Gene
7	139044957	139045117	C7orf55-LUC7L2	ENSG00000146963	Gene
7	139044957	139045117	LUC7L2	ENSG00000269955	Gene
7	139060755	139060955	C7orf55-LUC7L2	ENSG00000146963	Gene
7	139060755	139060955	LUC7L2	ENSG00000269955	Gene
7	139083307	139083507	C7orf55-LUC7L2	ENSG00000146963	Gene
7	139083307	139083507	LUC7L2	ENSG00000269955	Gene
7	139086838	139087038	C7orf55-LUC7L2	ENSG00000146963	Gene
7	139086838	139087038	LUC7L2	ENSG00000269955	Gene
7	139090341	139090581	C7orf55-LUC7L2	ENSG00000146963	Gene
7	139090341	139090581	LUC7L2	ENSG00000269955	Gene
7	139091868	139092148	C7orf55-LUC7L2	ENSG00000146963	Gene
7	139091868	139092148	LUC7L2	ENSG00000269955	Gene
7	139094254	139094454	C7orf55-LUC7L2	ENSG00000146963	Gene
7	139094254	139094454	LUC7L2	ENSG00000269955	Gene
7	139097211	139097411	C7orf55-LUC7L2	ENSG00000146963	Gene
7	139097211	139097411	LUC7L2	ENSG00000269955	Gene
7	139102239	139102519	C7orf55-LUC7L2	ENSG00000146963	Gene
7	139102239	139102519	LUC7L2	ENSG00000269955	Gene
7	139106858	139107138	C7orf55-LUC7L2	ENSG00000146963	Gene
7	139106858	139107138	LUC7L2	ENSG00000269955	Gene
16	67644725	67645525	CTCF	ENSG00000102974	Gene
16	67645799	67646079	CTCF	ENSG00000102974	Gene
16	67650594	67650834	CTCF	ENSG00000102974	Gene
16	67654560	67654760	CTCF	ENSG00000102974	Gene
16	67655299	67655539	CTCF	ENSG00000102974	Gene
16	67660418	67660658	CTCF	ENSG00000102974	Gene
16	67662224	67662504	CTCF	ENSG00000102974	Gene
16	67663248	67663488	CTCF	ENSG00000102974	Gene
16	67670533	67670813	CTCF	ENSG00000102974	Gene
16	67671543	67671823	CTCF	ENSG00000102974	Gene
17	61627819	61628179	DCAF7	ENSG00000136485	Gene
17	61629679	61629919	DCAF7	ENSG00000136485	Gene
17	61655790	61656030	DCAF7	ENSG00000136485	Gene
17	61656653	61656853	DCAF7	ENSG00000136485	Gene
17	61657145	61657345	DCAF7	ENSG00000136485	Gene
17	61660849	61661089	DCAF7	ENSG00000136485	Gene
17	61662531	61662731	DCAF7	ENSG00000136485	Gene
17	61666308	61666724	DCAF7	ENSG00000136485	Gene
17	61668299	61668499	DCAF7	ENSG00000136485	Gene
17	61671513	61671673	DCAF7	ENSG00000136485	Gene
X	15808558	15808718	ZRSR2	ENSG00000169249	Gene
X	15809016	15809176	ZRSR2	ENSG00000169249	Gene
X	15817935	15818135	ZRSR2	ENSG00000169249	Gene
X	15821765	15821965	ZRSR2	ENSG00000169249	Gene
X	15826275	15826475	ZRSR2	ENSG00000169249	Gene
X	15827282	15827482	ZRSR2	ENSG00000169249	Gene
X	15833786	15834026	ZRSR2	ENSG00000169249	Gene
X	15836657	15836817	ZRSR2	ENSG00000169249	Gene
X	15838284	15838484	ZRSR2	ENSG00000169249	Gene
X	15840842	15841440	ZRSR2	ENSG00000169249	Gene
19	45281110	45281390	CBLC	ENSG00000142273	Gene
19	45281410	45281570	CBLC	ENSG00000142273	Gene
19	45284115	45284355	CBLC	ENSG00000142273	Gene
19	45284422	45284662	CBLC	ENSG00000142273	Gene
19	45285567	45285807	CBLC	ENSG00000142273	Gene
19	45287469	45287709	CBLC	ENSG00000142273	Gene
19	45293204	45293404	CBLC	ENSG00000142273	Gene
19	45295585	45295825	CBLC	ENSG00000142273	Gene
19	45296684	45296924	CBLC	ENSG00000142273	Gene
19	45297419	45297579	CBLC	ENSG00000142273	Gene
19	45303589	45303749	CBLC	ENSG00000142273	Gene
19	56166414	56166574	U2AF2	ENSG00000063244	Gene
19	56170523	56170763	U2AF2	ENSG00000063244	Gene
19	56171485	56171645	U2AF2	ENSG00000063244	Gene
19	56171833	56172033	U2AF2	ENSG00000063244	Gene
19	56172337	56172577	U2AF2	ENSG00000063244	Gene
19	56173826	56174026	U2AF2	ENSG00000063244	Gene
19	56174921	56175161	U2AF2	ENSG00000063244	Gene
19	56179832	56180217	U2AF2	ENSG00000063244	Gene
19	56180392	56180592	U2AF2	ENSG00000063244	Gene
19	56180794	56181074	U2AF2	ENSG00000063244	Gene
19	56185247	56185487	U2AF2	ENSG00000063244	Gene
20	30946526	30946686	ASXL1	ENSG00000171456	Gene
20	30954128	30954328	ASXL1	ENSG00000171456	Gene
20	30955431	30955631	ASXL1	ENSG00000171456	Gene
20	30956772	30956972	ASXL1	ENSG00000171456	Gene
20	31015891	31016276	ASXL1	ENSG00000171456	Gene
20	31017087	31017287	ASXL1	ENSG00000171456	Gene
20	31017660	31017900	ASXL1	ENSG00000171456	Gene
20	31019065	31019534	ASXL1	ENSG00000171456	Gene
20	31020635	31020835	ASXL1	ENSG00000171456	Gene
20	31021083	31021723	ASXL1	ENSG00000171456	Gene
20	31022228	31025148	ASXL1	ENSG00000171456	Gene
1	43803478	43803638	MPL	ENSG00000117400	Gene
1	43803716	43803956	MPL	ENSG00000117400	Gene
1	43804162	43804442	MPL	ENSG00000117400	Gene
1	43804931	43805251	MPL	ENSG00000117400	Gene
1	43805576	43805856	MPL	ENSG00000117400	Gene
1	43806001	43806241	MPL	ENSG00000117400	Gene
1	43812068	43812348	MPL	ENSG00000117400	Gene
1	43812414	43812654	MPL	ENSG00000117400	Gene
1	43814473	43814713	MPL	ENSG00000117400	Gene
1	43814882	43815082	MPL	ENSG00000117400	Gene
1	43817830	43818030	MPL	ENSG00000117400	Gene
1	43818176	43818456	MPL	ENSG00000117400	Gene
5	170814901	170815061	NPM1	ENSG00000181163	Gene
5	170817014	170817174	NPM1	ENSG00000181163	Gene
5	170818268	170818468	NPM1	ENSG00000181163	Gene
5	170818656	170818856	NPM1	ENSG00000181163	Gene
5	170819667	170819956	NPM1	ENSG00000181163	Gene
5	170819960	170820160	NPM1	ENSG00000181163	Gene
5	170827176	170827376	NPM1	ENSG00000181163	Gene
5	170827786	170827986	NPM1	ENSG00000181163	Gene
5	170832256	170832456	NPM1	ENSG00000181163	Gene
5	170833305	170833505	NPM1	ENSG00000181163	Gene
5	170834661	170834821	NPM1	ENSG00000181163	Gene
5	170837450	170837650	NPM1	ENSG00000181163	Gene
9	133710369	133710569	ABL1	ENSG00000097007	Gene
9	133710766	133711006	ABL1	ENSG00000097007	Gene
9	133729397	133729677	ABL1	ENSG00000097007	Gene
9	133730175	133730495	ABL1	ENSG00000097007	Gene
9	133738146	133738426	ABL1	ENSG00000097007	Gene
9	133747458	133747658	ABL1	ENSG00000097007	Gene
9	133748195	133748475	ABL1	ENSG00000097007	Gene
9	133750207	133750487	ABL1	ENSG00000097007	Gene
9	133753758	133753998	ABL1	ENSG00000097007	Gene
9	133755399	133755599	ABL1	ENSG00000097007	Gene
9	133755829	133756109	ABL1	ENSG00000097007	Gene
9	133759350	133761430	ABL1	ENSG00000097007	Gene
11	85956228	85956428	EED	ENSG00000074266	Gene
11	85961294	85961534	EED	ENSG00000074266	Gene
11	85963136	85963336	EED	ENSG00000074266	Gene
11	85966216	85966376	EED	ENSG00000074266	Gene
11	85967371	85967611	EED	ENSG00000074266	Gene
11	85968497	85968697	EED	ENSG00000074266	Gene
11	85975159	85975359	EED	ENSG00000074266	Gene
11	85977071	85977311	EED	ENSG00000074266	Gene
11	85979450	85979650	EED	ENSG00000074266	Gene
11	85987981	85988221	EED	ENSG00000074266	Gene
11	85988919	85989079	EED	ENSG00000074266	Gene
11	85989384	85989624	EED	ENSG00000074266	Gene
22	37318207	37318367	CSF2RB	ENSG00000100368	Gene
22	37319227	37319467	CSF2RB	ENSG00000100368	Gene
22	37321984	37322264	CSF2RB	ENSG00000100368	Gene
22	37325402	37325905	CSF2RB	ENSG00000100368	Gene
22	37326364	37326604	CSF2RB	ENSG00000100368	Gene
22	37326673	37326913	CSF2RB	ENSG00000100368	Gene
22	37328756	37328996	CSF2RB	ENSG00000100368	Gene
22	37329815	37330095	CSF2RB	ENSG00000100368	Gene
22	37331338	37331538	CSF2RB	ENSG00000100368	Gene
22	37331620	37331780	CSF2RB	ENSG00000100368	Gene
22	37332542	37332742	CSF2RB	ENSG00000100368	Gene
22	37333402	37334562	CSF2RB	ENSG00000100368	Gene
2	25964881	25967361	ASXL2	ENSG00000143970	Gene
2	25972563	25973283	ASXL2	ENSG00000143970	Gene
2	25976355	25976555	ASXL2	ENSG00000143970	Gene
2	25978835	25979035	ASXL2	ENSG00000143970	Gene
2	25982310	25982550	ASXL2	ENSG00000143970	Gene
2	25990403	25990643	ASXL2	ENSG00000143970	Gene
2	25991518	25991718	ASXL2	ENSG00000143970	Gene
2	25991749	25991869	ASXL2	ENSG00000143970	Gene
2	25994259	25994459	ASXL2	ENSG00000143970	Gene
2	26022209	26022449	ASXL2	ENSG00000143970	Gene
2	26029052	26029252	ASXL2	ENSG00000143970	Gene
2	26058308	26058508	ASXL2	ENSG00000143970	Gene
2	26100983	26101143	ASXL2	ENSG00000143970	Gene
4	153244026	153244306	FBXW7	ENSG00000109670	Gene
4	153245321	153245561	FBXW7	ENSG00000109670	Gene
4	153247150	153247390	FBXW7	ENSG00000109670	Gene
4	153249310	153249590	FBXW7	ENSG00000109670	Gene
4	153250780	153250980	FBXW7	ENSG00000109670	Gene
4	153251832	153252072	FBXW7	ENSG00000109670	Gene
4	153253679	153253919	FBXW7	ENSG00000109670	Gene
4	153258901	153259141	FBXW7	ENSG00000109670	Gene
4	153268006	153268246	FBXW7	ENSG00000109670	Gene
4	153271135	153271335	FBXW7	ENSG00000109670	Gene
4	153273612	153273892	FBXW7	ENSG00000109670	Gene
4	153303294	153303534	FBXW7	ENSG00000109670	Gene
4	153332383	153332972	FBXW7	ENSG00000109670	Gene
8	117859694	117859974	RAD21	ENSG00000164754	Gene
8	117861126	117861326	RAD21	ENSG00000164754	Gene
8	117862694	117863088	RAD21	ENSG00000164754	Gene
8	117864141	117864381	RAD21	ENSG00000164754	Gene
8	117864727	117864967	RAD21	ENSG00000164754	Gene
8	117866475	117866715	RAD21	ENSG00000164754	Gene
8	117868310	117868550	RAD21	ENSG00000164754	Gene
8	117868827	117869067	RAD21	ENSG00000164754	Gene
8	117869489	117869729	RAD21	ENSG00000164754	Gene
8	117870544	117870744	RAD21	ENSG00000164754	Gene
8	117874029	117874229	RAD21	ENSG00000164754	Gene
8	117875313	117875553	RAD21	ENSG00000164754	Gene
8	117878777	117879017	RAD21	ENSG00000164754	Gene
11	64532805	64533045	SF1	ENSG00000168066	Gene
11	64533278	64533638	SF1	ENSG00000168066	Gene
11	64534321	64534601	SF1	ENSG00000168066	Gene
11	64534613	64534773	SF1	ENSG00000168066	Gene
11	64535037	64535317	SF1	ENSG00000168066	Gene
11	64535528	64535808	SF1	ENSG00000168066	Gene
11	64536447	64536647	SF1	ENSG00000168066	Gene
11	64536652	64537129	SF1	ENSG00000168066	Gene
11	64537380	64537580	SF1	ENSG00000168066	Gene
11	64537684	64537924	SF1	ENSG00000168066	Gene
11	64540859	64541019	SF1	ENSG00000168066	Gene
11	64543914	64544154	SF1	ENSG00000168066	Gene
11	64545713	64545953	SF1	ENSG00000168066	Gene
18	31158527	31158687	ASXL3	ENSG00000141431	Gene
18	31187499	31187699	ASXL3	ENSG00000141431	Gene
18	31224812	31225012	ASXL3	ENSG00000141431	Gene
18	31226163	31226363	ASXL3	ENSG00000141431	Gene
18	31241520	31241760	ASXL3	ENSG00000141431	Gene
18	31250595	31250795	ASXL3	ENSG00000141431	Gene
18	31251670	31251870	ASXL3	ENSG00000141431	Gene
18	31263310	31263590	ASXL3	ENSG00000141431	Gene
18	31311880	31312080	ASXL3	ENSG00000141431	Gene
18	31314226	31314426	ASXL3	ENSG00000141431	Gene
18	31318449	31320409	ASXL3	ENSG00000141431	Gene
18	31322836	31325876	ASXL3	ENSG00000141431	Gene
18	31325921	31326561	ASXL3	ENSG00000141431	Gene
4	106155088	106158608	TET2	ENSG00000168769	Gene
4	106162441	106162641	TET2	ENSG00000168769	Gene
4	106163937	106164137	TET2	ENSG00000168769	Gene
4	106164711	106165070	TET2	ENSG00000168769	Gene
4	106173108	106173288	TET2	ENSG00000168769	Gene
4	106180731	106180971	TET2	ENSG00000168769	Gene
4	106182860	106183060	TET2	ENSG00000168769	Gene
4	106183384	106183564	TET2	ENSG00000168769	Gene
4	106190715	106190955	TET2	ENSG00000168769	Gene
4	106191590	106191770	TET2	ENSG00000168769	Gene
4	106193718	106194078	TET2	ENSG00000168769	Gene
4	106195451	106195631	TET2	ENSG00000168769	Gene
4	106196002	106196251	TET2	ENSG00000168769	Gene
4	106196294	106197694	TET2	ENSG00000168769	Gene
9	86584179	86584438	HNRNPK	ENSG00000165119	Gene
9	86585021	86585301	HNRNPK	ENSG00000165119	Gene
9	86585593	86585919	HNRNPK	ENSG00000165119	Gene
9	86586129	86586329	HNRNPK	ENSG00000165119	Gene
9	86586534	86586694	HNRNPK	ENSG00000165119	Gene
9	86586790	86587110	HNRNPK	ENSG00000165119	Gene
9	86587679	86587919	HNRNPK	ENSG00000165119	Gene
9	86588157	86588357	HNRNPK	ENSG00000165119	Gene
9	86588772	86588932	HNRNPK	ENSG00000165119	Gene
9	86589388	86589548	HNRNPK	ENSG00000165119	Gene
9	86590318	86590478	HNRNPK	ENSG00000165119	Gene
9	86591858	86592018	HNRNPK	ENSG00000165119	Gene
9	86592552	86592752	HNRNPK	ENSG00000165119	Gene
9	86593059	86593219	HNRNPK	ENSG00000165119	Gene
17	44108835	44109075	KANSL1	ENSG00000120071	Gene
17	44109399	44109679	KANSL1	ENSG00000120071	Gene
17	44110402	44110602	KANSL1	ENSG00000120071	Gene
17	44110717	44110877	KANSL1	ENSG00000120071	Gene
17	44111469	44111709	KANSL1	ENSG00000120071	Gene
17	44115858	44116098	KANSL1	ENSG00000120071	Gene
17	44116347	44116627	KANSL1	ENSG00000120071	Gene
17	44117019	44117299	KANSL1	ENSG00000120071	Gene
17	44127844	44128124	KANSL1	ENSG00000120071	Gene
17	44143860	44144140	KANSL1	ENSG00000120071	Gene
17	44144874	44145074	KANSL1	ENSG00000120071	Gene
17	44159757	44159957	KANSL1	ENSG00000120071	Gene
17	44171876	44172116	KANSL1	ENSG00000120071	Gene
17	44248205	44249525	KANSL1	ENSG00000120071	Gene
20	57415150	57415910	GNAS	ENSG00000087460	Gene
20	57428314	57430394	GNAS	ENSG00000087460	Gene
20	57466770	57466930	GNAS	ENSG00000087460	Gene
20	57470623	57470783	GNAS	ENSG00000087460	Gene
20	57473938	57474098	GNAS	ENSG00000087460	Gene
20	57478531	57478886	GNAS	ENSG00000087460	Gene
20	57480386	57480586	GNAS	ENSG00000087460	Gene
20	57484164	57484324	GNAS	ENSG00000087460	Gene
20	57484361	57484521	GNAS	ENSG00000087460	Gene
20	57484525	57484685	GNAS	ENSG00000087460	Gene
20	57484699	57484899	GNAS	ENSG00000087460	Gene
20	57484951	57485191	GNAS	ENSG00000087460	Gene
20	57485342	57485502	GNAS	ENSG00000087460	Gene
20	57485691	57485931	GNAS	ENSG00000087460	Gene
X	39911347	39911667	BCOR	ENSG00000183337	Gene
X	39913097	39913337	BCOR	ENSG00000183337	Gene
X	39913467	39913627	BCOR	ENSG00000183337	Gene
X	39914573	39914813	BCOR	ENSG00000183337	Gene
X	39916351	39916631	BCOR	ENSG00000183337	Gene
X	39921379	39921659	BCOR	ENSG00000183337	Gene
X	39921981	39922341	BCOR	ENSG00000183337	Gene
X	39922842	39923122	BCOR	ENSG00000183337	Gene
X	39923580	39923860	BCOR	ENSG00000183337	Gene
X	39930179	39930459	BCOR	ENSG00000183337	Gene
X	39930836	39930996	BCOR	ENSG00000183337	Gene
X	39931597	39934437	BCOR	ENSG00000183337	Gene
X	39935666	39935826	BCOR	ENSG00000183337	Gene
X	39937040	39937240	BCOR	ENSG00000183337	Gene
6	135502503	135502703	MYB	ENSG00000118513	Gene
6	135506999	135507199	MYB	ENSG00000118513	Gene
6	135508927	135509087	MYB	ENSG00000118513	Gene
6	135510875	135511075	MYB	ENSG00000118513	Gene
6	135511255	135511495	MYB	ENSG00000118513	Gene
6	135513459	135513699	MYB	ENSG00000118513	Gene
6	135514936	135515096	MYB	ENSG00000118513	Gene
6	135515446	135515646	MYB	ENSG00000118513	Gene
6	135516869	135517109	MYB	ENSG00000118513	Gene
6	135518080	135518480	MYB	ENSG00000118513	Gene
6	135519997	135520237	MYB	ENSG00000118513	Gene
6	135521180	135521610	MYB	ENSG00000118513	Gene
6	135522732	135522932	MYB	ENSG00000118513	Gene
6	135524308	135524508	MYB	ENSG00000118513	Gene
6	135538960	135539160	MYB	ENSG00000118513	Gene
12	112856822	112857022	PTPN11	ENSG00000179295	Gene
12	112884021	112884261	PTPN11	ENSG00000179295	Gene
12	112888079	112888359	PTPN11	ENSG00000179295	Gene
12	112890955	112891235	PTPN11	ENSG00000179295	Gene
12	112892326	112892526	PTPN11	ENSG00000179295	Gene
12	112893710	112893910	PTPN11	ENSG00000179295	Gene
12	112910664	112911016	PTPN11	ENSG00000179295	Gene
12	112915414	112915574	PTPN11	ENSG00000179295	Gene
12	112915620	112915860	PTPN11	ENSG00000179295	Gene
12	112919823	112920063	PTPN11	ENSG00000179295	Gene
12	112924236	112924476	PTPN11	ENSG00000179295	Gene
12	112926200	112926360	PTPN11	ENSG00000179295	Gene
12	112926783	112927023	PTPN11	ENSG00000179295	Gene
12	112939904	112940104	PTPN11	ENSG00000179295	Gene
12	112942454	112942614	PTPN11	ENSG00000179295	Gene
17	30264166	30264633	SUZ12	ENSG00000178691	Gene
17	30267248	30267553	SUZ12	ENSG00000178691	Gene
17	30274590	30274750	SUZ12	ENSG00000178691	Gene
17	30293110	30293270	SUZ12	ENSG00000178691	Gene
17	30300129	30300329	SUZ12	ENSG00000178691	Gene
17	30302496	30302736	SUZ12	ENSG00000178691	Gene
17	30303486	30303686	SUZ12	ENSG00000178691	Gene
17	30309970	30310170	SUZ12	ENSG00000178691	Gene
17	30315287	30315567	SUZ12	ENSG00000178691	Gene
17	30320206	30320406	SUZ12	ENSG00000178691	Gene
17	30320835	30321075	SUZ12	ENSG00000178691	Gene
17	30321541	30321781	SUZ12	ENSG00000178691	Gene
17	30322542	30322822	SUZ12	ENSG00000178691	Gene
17	30323767	30323927	SUZ12	ENSG00000178691	Gene
17	30325670	30326030	SUZ12	ENSG00000178691	Gene
1	36931648	36931848	CSF3R	ENSG00000119535	Gene
1	36931952	36932432	CSF3R	ENSG00000119535	Gene
1	36932771	36932971	CSF3R	ENSG00000119535	Gene
1	36933105	36933305	CSF3R	ENSG00000119535	Gene
1	36933373	36933613	CSF3R	ENSG00000119535	Gene
1	36933629	36933869	CSF3R	ENSG00000119535	Gene
1	36934707	36934907	CSF3R	ENSG00000119535	Gene
1	36935207	36935487	CSF3R	ENSG00000119535	Gene
1	36937020	36937260	CSF3R	ENSG00000119535	Gene
1	36937623	36937783	CSF3R	ENSG00000119535	Gene
1	36937795	36938035	CSF3R	ENSG00000119535	Gene
1	36938062	36938342	CSF3R	ENSG00000119535	Gene
1	36938989	36939269	CSF3R	ENSG00000119535	Gene
1	36939306	36939546	CSF3R	ENSG00000119535	Gene
1	36940966	36941286	CSF3R	ENSG00000119535	Gene
1	36944986	36945146	CSF3R	ENSG00000119535	Gene
2	225338907	225339147	CUL3	ENSG00000036257	Gene
2	225342869	225343109	CUL3	ENSG00000036257	Gene
2	225346562	225346842	CUL3	ENSG00000036257	Gene
2	225360496	225360736	CUL3	ENSG00000036257	Gene
2	225362418	225362618	CUL3	ENSG00000036257	Gene
2	225365022	225365262	CUL3	ENSG00000036257	Gene
2	225367635	225367835	CUL3	ENSG00000036257	Gene
2	225368314	225368594	CUL3	ENSG00000036257	Gene
2	225370634	225370914	CUL3	ENSG00000036257	Gene
2	225371527	225371767	CUL3	ENSG00000036257	Gene
2	225376065	225376305	CUL3	ENSG00000036257	Gene
2	225378198	225378398	CUL3	ENSG00000036257	Gene
2	225379289	225379529	CUL3	ENSG00000036257	Gene
2	225400201	225400401	CUL3	ENSG00000036257	Gene
2	225422334	225422614	CUL3	ENSG00000036257	Gene
2	225449614	225449774	CUL3	ENSG00000036257	Gene
10	89624185	89624345	PTEN	ENSG00000171862	Gene
10	89653724	89653924	PTEN	ENSG00000171862	Gene
10	89657079	89657259	PTEN	ENSG00000171862	Gene
10	89675500	89675680	PTEN	ENSG00000171862	Gene
10	89682743	89682923	PTEN	ENSG00000171862	Gene
10	89685212	89685372	PTEN	ENSG00000171862	Gene
10	89686293	89686636	PTEN	ENSG00000171862	Gene
10	89690744	89690904	PTEN	ENSG00000171862	Gene
10	89692769	89693009	PTEN	ENSG00000171862	Gene
10	89700628	89700808	PTEN	ENSG00000171862	Gene
10	89711825	89712065	PTEN	ENSG00000171862	Gene
10	89716017	89716197	PTEN	ENSG00000171862	Gene
10	89717553	89717833	PTEN	ENSG00000171862	Gene
10	89719357	89719537	PTEN	ENSG00000171862	Gene
10	89720643	89720883	PTEN	ENSG00000171862	Gene
10	89724997	89725277	PTEN	ENSG00000171862	Gene
16	15814825	15815705	MYH11	ENSG00000133392	Gene
16	15816007	15816607	MYH11	ENSG00000133392	Gene
16	15816887	15817087	MYH11	ENSG00000133392	Gene
16	15817509	15819789	MYH11	ENSG00000133392	Gene
16	15819933	15820053	MYH11	ENSG00000133392	Gene
16	15820629	15821069	MYH11	ENSG00000133392	Gene
16	15822212	15822492	MYH11	ENSG00000133392	Gene
16	15822786	15823426	MYH11	ENSG00000133392	Gene
16	15824412	15824852	MYH11	ENSG00000133392	Gene
16	15824983	15825183	MYH11	ENSG00000133392	Gene
16	15826248	15826688	MYH11	ENSG00000133392	Gene
16	15826695	15826895	MYH11	ENSG00000133392	Gene
16	15827696	15828016	MYH11	ENSG00000133392	Gene
16	15828029	15828149	MYH11	ENSG00000133392	Gene
16	15828439	15828559	MYH11	ENSG00000133392	Gene
16	15829045	15829325	MYH11	ENSG00000133392	Gene
17	40353698	40353938	STAT5B	ENSG00000173757	Gene
17	40354311	40354511	STAT5B	ENSG00000173757	Gene
17	40354720	40354880	STAT5B	ENSG00000173757	Gene
17	40359524	40359804	STAT5B	ENSG00000173757	Gene
17	40362134	40362568	STAT5B	ENSG00000173757	Gene
17	40363985	40364225	STAT5B	ENSG00000173757	Gene
17	40367978	40368178	STAT5B	ENSG00000173757	Gene
17	40369138	40369538	STAT5B	ENSG00000173757	Gene
17	40370118	40370398	STAT5B	ENSG00000173757	Gene
17	40370698	40370938	STAT5B	ENSG00000173757	Gene
17	40371285	40371525	STAT5B	ENSG00000173757	Gene
17	40371675	40371915	STAT5B	ENSG00000173757	Gene
17	40375347	40375627	STAT5B	ENSG00000173757	Gene
17	40376741	40376941	STAT5B	ENSG00000173757	Gene
17	40379505	40379745	STAT5B	ENSG00000173757	Gene
17	40383962	40384202	STAT5B	ENSG00000173757	Gene
3	105377803	105378083	CBLB	ENSG00000114423	Gene
3	105389036	105389236	CBLB	ENSG00000114423	Gene
3	105397225	105397465	CBLB	ENSG00000114423	Gene
3	105400268	105400508	CBLB	ENSG00000114423	Gene
3	105400515	105400715	CBLB	ENSG00000114423	Gene
3	105404117	105404357	CBLB	ENSG00000114423	Gene
3	105412285	105412485	CBLB	ENSG00000114423	Gene
3	105420920	105421320	CBLB	ENSG00000114423	Gene
3	105422784	105423064	CBLB	ENSG00000114423	Gene
3	105438872	105439112	CBLB	ENSG00000114423	Gene
3	105452798	105453038	CBLB	ENSG00000114423	Gene
3	105455958	105456158	CBLB	ENSG00000114423	Gene
3	105459286	105459526	CBLB	ENSG00000114423	Gene
3	105464662	105464902	CBLB	ENSG00000114423	Gene
3	105470264	105470504	CBLB	ENSG00000114423	Gene
3	105495193	105495433	CBLB	ENSG00000114423	Gene
3	105572243	105572523	CBLB	ENSG00000114423	Gene
3	105586198	105586478	CBLB	ENSG00000114423	Gene
7	140434313	140434593	BRAF	ENSG00000157764	Gene
7	140439559	140439799	BRAF	ENSG00000157764	Gene
7	140449032	140449272	BRAF	ENSG00000157764	Gene
7	140453034	140453234	BRAF	ENSG00000157764	Gene
7	140453930	140454090	BRAF	ENSG00000157764	Gene
7	140476660	140476940	BRAF	ENSG00000157764	Gene
7	140477733	140477933	BRAF	ENSG00000157764	Gene
7	140481334	140481534	BRAF	ENSG00000157764	Gene
7	140482769	140483009	BRAF	ENSG00000157764	Gene
7	140487266	140487466	BRAF	ENSG00000157764	Gene
7	140494067	140494307	BRAF	ENSG00000157764	Gene
7	140500121	140500321	BRAF	ENSG00000157764	Gene
7	140501166	140501406	BRAF	ENSG00000157764	Gene
7	140507711	140507911	BRAF	ENSG00000157764	Gene
7	140508643	140508843	BRAF	ENSG00000157764	Gene
7	140534400	140534680	BRAF	ENSG00000157764	Gene
7	140549861	140550061	BRAF	ENSG00000157764	Gene
7	140624315	140624555	BRAF	ENSG00000157764	Gene
3	178916609	178916969	PIK3CA	ENSG00000121879	Gene
3	178917462	178917702	PIK3CA	ENSG00000121879	Gene
3	178919063	178919343	PIK3CA	ENSG00000121879	Gene
3	178921314	178921594	PIK3CA	ENSG00000121879	Gene
3	178922233	178922433	PIK3CA	ENSG00000121879	Gene
3	178927335	178927535	PIK3CA	ENSG00000121879	Gene
3	178927930	178928406	PIK3CA	ENSG00000121879	Gene
3	178935940	178936180	PIK3CA	ENSG00000121879	Gene
3	178936924	178937124	PIK3CA	ENSG00000121879	Gene
3	178937263	178937543	PIK3CA	ENSG00000121879	Gene
3	178937688	178937888	PIK3CA	ENSG00000121879	Gene
3	178938739	178939019	PIK3CA	ENSG00000121879	Gene
3	178941822	178942022	PIK3CA	ENSG00000121879	Gene
3	178942428	178942668	PIK3CA	ENSG00000121879	Gene
3	178943709	178943869	PIK3CA	ENSG00000121879	Gene
3	178947005	178947285	PIK3CA	ENSG00000121879	Gene
3	178947750	178947950	PIK3CA	ENSG00000121879	Gene
3	178947968	178948208	PIK3CA	ENSG00000121879	Gene
3	178951877	178952157	PIK3CA	ENSG00000121879	Gene
10	35299184	35299424	CUL2	ENSG00000108094	Gene
10	35300734	35300934	CUL2	ENSG00000108094	Gene
10	35302551	35302751	CUL2	ENSG00000108094	Gene
10	35305101	35305341	CUL2	ENSG00000108094	Gene
10	35314013	35314173	CUL2	ENSG00000108094	Gene
10	35317696	35317856	CUL2	ENSG00000108094	Gene
10	35318372	35318612	CUL2	ENSG00000108094	Gene
10	35320171	35320603	CUL2	ENSG00000108094	Gene
10	35321312	35321472	CUL2	ENSG00000108094	Gene
10	35322047	35322247	CUL2	ENSG00000108094	Gene
10	35324042	35324282	CUL2	ENSG00000108094	Gene
10	35327789	35328069	CUL2	ENSG00000108094	Gene
10	35333449	35333848	CUL2	ENSG00000108094	Gene
10	35338552	35338752	CUL2	ENSG00000108094	Gene
10	35343314	35343514	CUL2	ENSG00000108094	Gene
10	35349749	35349949	CUL2	ENSG00000108094	Gene
10	35351839	35352039	CUL2	ENSG00000108094	Gene
10	35360077	35360317	CUL2	ENSG00000108094	Gene
10	35363037	35363237	CUL2	ENSG00000108094	Gene
13	36348613	36348893	DCLK1	ENSG00000133083	Gene
13	36362305	36362465	DCLK1	ENSG00000133083	Gene
13	36367442	36367642	DCLK1	ENSG00000133083	Gene
13	36379796	36379956	DCLK1	ENSG00000133083	Gene
13	36382309	36382509	DCLK1	ENSG00000133083	Gene
13	36383113	36383273	DCLK1	ENSG00000133083	Gene
13	36384918	36385158	DCLK1	ENSG00000133083	Gene
13	36396819	36397059	DCLK1	ENSG00000133083	Gene
13	36401731	36401931	DCLK1	ENSG00000133083	Gene
13	36402335	36402495	DCLK1	ENSG00000133083	Gene
13	36410124	36410324	DCLK1	ENSG00000133083	Gene
13	36413171	36413371	DCLK1	ENSG00000133083	Gene
13	36428583	36428783	DCLK1	ENSG00000133083	Gene
13	36429556	36429756	DCLK1	ENSG00000133083	Gene
13	36445319	36445519	DCLK1	ENSG00000133083	Gene
13	36521444	36521644	DCLK1	ENSG00000133083	Gene
13	36571424	36571604	DCLK1	ENSG00000133083	Gene
13	36685999	36686359	DCLK1	ENSG00000133083	Gene
13	36699887	36700287	DCLK1	ENSG00000133083	Gene
6	12718927	12719127	PHACTR1	ENSG00000112137	Gene
6	12749513	12749713	PHACTR1	ENSG00000112137	Gene
6	12749867	12750027	PHACTR1	ENSG00000112137	Gene
6	12933855	12934135	PHACTR1	ENSG00000112137	Gene
6	12957587	12957987	PHACTR1	ENSG00000112137	Gene
6	13053539	13053819	PHACTR1	ENSG00000112137	Gene
6	13160396	13160556	PHACTR1	ENSG00000112137	Gene
6	13182694	13182974	PHACTR1	ENSG00000112137	Gene
6	13184941	13185141	PHACTR1	ENSG00000112137	Gene
6	13206027	13206387	PHACTR1	ENSG00000112137	Gene
6	13228031	13228311	PHACTR1	ENSG00000112137	Gene
6	13230227	13230467	PHACTR1	ENSG00000112137	Gene
6	13253178	13253338	PHACTR1	ENSG00000112137	Gene
6	13272432	13272712	PHACTR1	ENSG00000112137	Gene
6	13272957	13273197	PHACTR1	ENSG00000112137	Gene
6	13278217	13278577	PHACTR1	ENSG00000112137	Gene
6	13283604	13283844	PHACTR1	ENSG00000112137	Gene
6	13286323	13286483	PHACTR1	ENSG00000112137	Gene
6	13287203	13287403	PHACTR1	ENSG00000112137	Gene
6	13288539	13288739	PHACTR1	ENSG00000112137	Gene
19	17937499	17937779	JAK3	ENSG00000105639	Gene
19	17940872	17941072	JAK3	ENSG00000105639	Gene
19	17941270	17941470	JAK3	ENSG00000105639	Gene
19	17941997	17942277	JAK3	ENSG00000105639	Gene
19	17942425	17942665	JAK3	ENSG00000105639	Gene
19	17943282	17943788	JAK3	ENSG00000105639	Gene
19	17945335	17945575	JAK3	ENSG00000105639	Gene
19	17945616	17946078	JAK3	ENSG00000105639	Gene
19	17946676	17946916	JAK3	ENSG00000105639	Gene
19	17947880	17948080	JAK3	ENSG00000105639	Gene
19	17948686	17948926	JAK3	ENSG00000105639	Gene
19	17949015	17949255	JAK3	ENSG00000105639	Gene
19	17950239	17950519	JAK3	ENSG00000105639	Gene
19	17950994	17951194	JAK3	ENSG00000105639	Gene
19	17952156	17952630	JAK3	ENSG00000105639	Gene
19	17953112	17953432	JAK3	ENSG00000105639	Gene
19	17953788	17954028	JAK3	ENSG00000105639	Gene
19	17954144	17954344	JAK3	ENSG00000105639	Gene
19	17954527	17954767	JAK3	ENSG00000105639	Gene
19	17954995	17955275	JAK3	ENSG00000105639	Gene
5	149433386	149433746	CSF1R	ENSG00000182578	Gene
5	149433750	149434154	CSF1R	ENSG00000182578	Gene
5	149434749	149434949	CSF1R	ENSG00000182578	Gene
5	149435544	149435963	CSF1R	ENSG00000182578	Gene
5	149436798	149436998	CSF1R	ENSG00000182578	Gene
5	149437011	149437211	CSF1R	ENSG00000182578	Gene
5	149437728	149437928	CSF1R	ENSG00000182578	Gene
5	149439204	149439484	CSF1R	ENSG00000182578	Gene
5	149440380	149440580	CSF1R	ENSG00000182578	Gene
5	149441053	149441413	CSF1R	ENSG00000182578	Gene
5	149446533	149446773	CSF1R	ENSG00000182578	Gene
5	149447615	149447962	CSF1R	ENSG00000182578	Gene
5	149449397	149449677	CSF1R	ENSG00000182578	Gene
5	149449705	149449905	CSF1R	ENSG00000182578	Gene
5	149449976	149450176	CSF1R	ENSG00000182578	Gene
5	149452820	149453100	CSF1R	ENSG00000182578	Gene
5	149456452	149457012	CSF1R	ENSG00000182578	Gene
5	149457623	149457863	CSF1R	ENSG00000182578	Gene
5	149459597	149459917	CSF1R	ENSG00000182578	Gene
5	149460318	149460598	CSF1R	ENSG00000182578	Gene
5	149465886	149466046	CSF1R	ENSG00000182578	Gene
12	50024299	50024499	PRPF40B	ENSG00000110844	Gene
12	50025135	50025375	PRPF40B	ENSG00000110844	Gene
12	50025595	50025755	PRPF40B	ENSG00000110844	Gene
12	50026292	50026492	PRPF40B	ENSG00000110844	Gene
12	50026550	50026750	PRPF40B	ENSG00000110844	Gene
12	50026752	50026952	PRPF40B	ENSG00000110844	Gene
12	50027170	50027532	PRPF40B	ENSG00000110844	Gene
12	50027652	50027892	PRPF40B	ENSG00000110844	Gene
12	50028056	50028433	PRPF40B	ENSG00000110844	Gene
12	50028824	50029302	PRPF40B	ENSG00000110844	Gene
12	50029581	50029821	PRPF40B	ENSG00000110844	Gene
12	50030445	50030685	PRPF40B	ENSG00000110844	Gene
12	50031210	50031410	PRPF40B	ENSG00000110844	Gene
12	50031461	50031661	PRPF40B	ENSG00000110844	Gene
12	50035649	50035849	PRPF40B	ENSG00000110844	Gene
12	50035966	50036206	PRPF40B	ENSG00000110844	Gene
12	50036310	50036510	PRPF40B	ENSG00000110844	Gene
12	50036654	50036854	PRPF40B	ENSG00000110844	Gene
12	50036953	50037233	PRPF40B	ENSG00000110844	Gene
12	50037424	50037584	PRPF40B	ENSG00000110844	Gene
12	50037595	50038029	PRPF40B	ENSG00000110844	Gene
X	83319227	83319467	RPS6KA6	ENSG00000072133	Gene
X	83319912	83320152	RPS6KA6	ENSG00000072133	Gene
X	83351160	83351360	RPS6KA6	ENSG00000072133	Gene
X	83352738	83352898	RPS6KA6	ENSG00000072133	Gene
X	83356985	83357265	RPS6KA6	ENSG00000072133	Gene
X	83359460	83359700	RPS6KA6	ENSG00000072133	Gene
X	83360739	83360939	RPS6KA6	ENSG00000072133	Gene
X	83361314	83361554	RPS6KA6	ENSG00000072133	Gene
X	83361863	83362103	RPS6KA6	ENSG00000072133	Gene
X	83362582	83362782	RPS6KA6	ENSG00000072133	Gene
X	83371155	83371315	RPS6KA6	ENSG00000072133	Gene
X	83372012	83372212	RPS6KA6	ENSG00000072133	Gene
X	83372347	83372507	RPS6KA6	ENSG00000072133	Gene
X	83374844	83375084	RPS6KA6	ENSG00000072133	Gene
X	83389730	83389930	RPS6KA6	ENSG00000072133	Gene
X	83390065	83390265	RPS6KA6	ENSG00000072133	Gene
X	83400445	83400605	RPS6KA6	ENSG00000072133	Gene
X	83401956	83402116	RPS6KA6	ENSG00000072133	Gene
X	83402990	83403190	RPS6KA6	ENSG00000072133	Gene
X	83411041	83411241	RPS6KA6	ENSG00000072133	Gene
X	83419285	83419445	RPS6KA6	ENSG00000072133	Gene
X	83442767	83442967	RPS6KA6	ENSG00000072133	Gene
2	25457098	25457338	DNMT3A	ENSG00000119772	Gene
2	25458535	25458735	DNMT3A	ENSG00000119772	Gene
2	25459759	25459919	DNMT3A	ENSG00000119772	Gene
2	25461941	25462141	DNMT3A	ENSG00000119772	Gene
2	25463125	25463365	DNMT3A	ENSG00000119772	Gene
2	25463454	25463654	DNMT3A	ENSG00000119772	Gene
2	25464383	25464623	DNMT3A	ENSG00000119772	Gene
2	25466709	25466909	DNMT3A	ENSG00000119772	Gene
2	25466975	25467255	DNMT3A	ENSG00000119772	Gene
2	25467365	25467565	DNMT3A	ENSG00000119772	Gene
2	25468081	25468241	DNMT3A	ENSG00000119772	Gene
2	25468831	25469223	DNMT3A	ENSG00000119772	Gene
2	25469447	25469687	DNMT3A	ENSG00000119772	Gene
2	25469873	25470073	DNMT3A	ENSG00000119772	Gene
2	25470419	25470659	DNMT3A	ENSG00000119772	Gene
2	25470893	25471133	DNMT3A	ENSG00000119772	Gene
2	25472479	25472639	DNMT3A	ENSG00000119772	Gene
2	25474964	25475164	DNMT3A	ENSG00000119772	Gene
2	25497763	25498003	DNMT3A	ENSG00000119772	Gene
2	25498310	25498470	DNMT3A	ENSG00000119772	Gene
2	25505238	25505598	DNMT3A	ENSG00000119772	Gene
2	25522960	25523160	DNMT3A	ENSG00000119772	Gene
2	25536738	25536898	DNMT3A	ENSG00000119772	Gene
X	53406965	53407165	SMC1A	ENSG00000269384	Gene
X	53407496	53407696	SMC1A	ENSG00000269384	Gene
X	53407893	53408053	SMC1A	ENSG00000269384	Gene
X	53409108	53409348	SMC1A	ENSG00000269384	Gene
X	53409384	53409624	SMC1A	ENSG00000269384	Gene
X	53409976	53410216	SMC1A	ENSG00000269384	Gene
X	53421653	53421853	SMC1A	ENSG00000269384	Gene
X	53423103	53423343	SMC1A	ENSG00000269384	Gene
X	53423344	53423584	SMC1A	ENSG00000269384	Gene
X	53426461	53426701	SMC1A	ENSG00000269384	Gene
X	53430451	53430651	SMC1A	ENSG00000269384	Gene
X	53430667	53430867	SMC1A	ENSG00000269384	Gene
X	53431892	53432370	SMC1A	ENSG00000269384	Gene
X	53432374	53432654	SMC1A	ENSG00000269384	Gene
X	53432655	53432935	SMC1A	ENSG00000269384	Gene
X	53435976	53436216	SMC1A	ENSG00000269384	Gene
X	53436293	53436493	SMC1A	ENSG00000269384	Gene
X	53438661	53438901	SMC1A	ENSG00000269384	Gene
X	53438934	53439214	SMC1A	ENSG00000269384	Gene
X	53439753	53440403	SMC1A	ENSG00000269384	Gene
X	53441663	53441863	SMC1A	ENSG00000269384	Gene
X	53441884	53442164	SMC1A	ENSG00000269384	Gene
X	53449395	53449595	SMC1A	ENSG00000269384	Gene
6	159590582	159590782	FNDC1	ENSG00000164694	Gene
6	159618420	159618700	FNDC1	ENSG00000164694	Gene
6	159620971	159621171	FNDC1	ENSG00000164694	Gene
6	159621499	159621659	FNDC1	ENSG00000164694	Gene
6	159635960	159636200	FNDC1	ENSG00000164694	Gene
6	159642579	159642779	FNDC1	ENSG00000164694	Gene
6	159644518	159644718	FNDC1	ENSG00000164694	Gene
6	159646520	159646800	FNDC1	ENSG00000164694	Gene
6	159647458	159647658	FNDC1	ENSG00000164694	Gene
6	159650801	159651081	FNDC1	ENSG00000164694	Gene
6	159652912	159655512	FNDC1	ENSG00000164694	Gene
6	159657197	159657397	FNDC1	ENSG00000164694	Gene
6	159659541	159659741	FNDC1	ENSG00000164694	Gene
6	159660530	159660770	FNDC1	ENSG00000164694	Gene
6	159660882	159661082	FNDC1	ENSG00000164694	Gene
6	159667887	159668047	FNDC1	ENSG00000164694	Gene
6	159670022	159670262	FNDC1	ENSG00000164694	Gene
6	159672329	159672569	FNDC1	ENSG00000164694	Gene
6	159677509	159677709	FNDC1	ENSG00000164694	Gene
6	159682181	159682341	FNDC1	ENSG00000164694	Gene
6	159685921	159686121	FNDC1	ENSG00000164694	Gene
6	159687056	159687336	FNDC1	ENSG00000164694	Gene
6	159688777	159689017	FNDC1	ENSG00000164694	Gene
6	159692317	159692517	FNDC1	ENSG00000164694	Gene
7	104681354	104681514	KMT2E	ENSG00000005483	Gene
7	104702568	104702768	KMT2E	ENSG00000005483	Gene
7	104703792	104704032	KMT2E	ENSG00000005483	Gene
7	104707134	104707294	KMT2E	ENSG00000005483	Gene
7	104714015	104714175	KMT2E	ENSG00000005483	Gene
7	104715036	104715316	KMT2E	ENSG00000005483	Gene
7	104716409	104716609	KMT2E	ENSG00000005483	Gene
7	104717405	104717645	KMT2E	ENSG00000005483	Gene
7	104717695	104717935	KMT2E	ENSG00000005483	Gene
7	104719251	104719451	KMT2E	ENSG00000005483	Gene
7	104722089	104722289	KMT2E	ENSG00000005483	Gene
7	104730448	104730728	KMT2E	ENSG00000005483	Gene
7	104731612	104731812	KMT2E	ENSG00000005483	Gene
7	104741814	104742094	KMT2E	ENSG00000005483	Gene
7	104742327	104742647	KMT2E	ENSG00000005483	Gene
7	104745873	104746153	KMT2E	ENSG00000005483	Gene
7	104746258	104746498	KMT2E	ENSG00000005483	Gene
7	104746954	104747234	KMT2E	ENSG00000005483	Gene
7	104747561	104747721	KMT2E	ENSG00000005483	Gene
7	104747790	104748390	KMT2E	ENSG00000005483	Gene
7	104749372	104749692	KMT2E	ENSG00000005483	Gene
7	104750671	104751106	KMT2E	ENSG00000005483	Gene
7	104751166	104751366	KMT2E	ENSG00000005483	Gene
7	104752266	104753786	KMT2E	ENSG00000005483	Gene
2	198256985	198257225	SF3B1	ENSG00000115524	Gene
2	198257684	198257924	SF3B1	ENSG00000115524	Gene
2	198260776	198261056	SF3B1	ENSG00000115524	Gene
2	198262670	198262910	SF3B1	ENSG00000115524	Gene
2	198263145	198263345	SF3B1	ENSG00000115524	Gene
2	198264734	198265178	SF3B1	ENSG00000115524	Gene
2	198265429	198265669	SF3B1	ENSG00000115524	Gene
2	198266066	198266306	SF3B1	ENSG00000115524	Gene
2	198266392	198266632	SF3B1	ENSG00000115524	Gene
2	198266661	198266901	SF3B1	ENSG00000115524	Gene
2	198267275	198267555	SF3B1	ENSG00000115524	Gene
2	198267616	198267816	SF3B1	ENSG00000115524	Gene
2	198268258	198268538	SF3B1	ENSG00000115524	Gene
2	198269750	198269950	SF3B1	ENSG00000115524	Gene
2	198269957	198270237	SF3B1	ENSG00000115524	Gene
2	198272662	198272902	SF3B1	ENSG00000115524	Gene
2	198273079	198273319	SF3B1	ENSG00000115524	Gene
2	198274492	198274732	SF3B1	ENSG00000115524	Gene
2	198281410	198281690	SF3B1	ENSG00000115524	Gene
2	198283192	198283352	SF3B1	ENSG00000115524	Gene
2	198283565	198283765	SF3B1	ENSG00000115524	Gene
2	198285109	198285309	SF3B1	ENSG00000115524	Gene
2	198285705	198285905	SF3B1	ENSG00000115524	Gene
2	198288475	198288755	SF3B1	ENSG00000115524	Gene
2	198299610	198299810	SF3B1	ENSG00000115524	Gene
11	99372641	99372821	CNTN5	ENSG00000149972	Gene
11	99426892	99427052	CNTN5	ENSG00000149972	Gene
11	99690265	99690505	CNTN5	ENSG00000149972	Gene
11	99715525	99715765	CNTN5	ENSG00000149972	Gene
11	99715766	99716046	CNTN5	ENSG00000149972	Gene
11	99786733	99786933	CNTN5	ENSG00000149972	Gene
11	99827519	99827759	CNTN5	ENSG00000149972	Gene
11	99860965	99861145	CNTN5	ENSG00000149972	Gene
11	99872717	99872917	CNTN5	ENSG00000149972	Gene
11	99931894	99932174	CNTN5	ENSG00000149972	Gene
11	99941104	99941344	CNTN5	ENSG00000149972	Gene
11	99942381	99942621	CNTN5	ENSG00000149972	Gene
11	99944831	99945071	CNTN5	ENSG00000149972	Gene
11	100061801	100062041	CNTN5	ENSG00000149972	Gene
11	100064167	100064447	CNTN5	ENSG00000149972	Gene
11	100095384	100095584	CNTN5	ENSG00000149972	Gene
11	100126451	100126691	CNTN5	ENSG00000149972	Gene
11	100141778	100142018	CNTN5	ENSG00000149972	Gene
11	100168312	100168472	CNTN5	ENSG00000149972	Gene
11	100169891	100170131	CNTN5	ENSG00000149972	Gene
11	100179045	100179245	CNTN5	ENSG00000149972	Gene
11	100211148	100211428	CNTN5	ENSG00000149972	Gene
11	100211781	100211981	CNTN5	ENSG00000149972	Gene
11	100221377	100221657	CNTN5	ENSG00000149972	Gene
11	100226800	100227000	CNTN5	ENSG00000149972	Gene
X	53964372	53964532	PHF8	ENSG00000268312	Gene
X	53965534	53965734	PHF8	ENSG00000268312	Gene
X	53966601	53966961	PHF8	ENSG00000268312	Gene
X	53969642	53969802	PHF8	ENSG00000268312	Gene
X	53970521	53970721	PHF8	ENSG00000268312	Gene
X	53989224	53989424	PHF8	ENSG00000268312	Gene
X	54011343	54011663	PHF8	ENSG00000268312	Gene
X	54012097	54012435	PHF8	ENSG00000268312	Gene
X	54013453	54013653	PHF8	ENSG00000268312	Gene
X	54014148	54014428	PHF8	ENSG00000268312	Gene
X	54019120	54019320	PHF8	ENSG00000268312	Gene
X	54020025	54020345	PHF8	ENSG00000268312	Gene
X	54022070	54022270	PHF8	ENSG00000268312	Gene
X	54026248	54026448	PHF8	ENSG00000268312	Gene
X	54028541	54028741	PHF8	ENSG00000268312	Gene
X	54028971	54029171	PHF8	ENSG00000268312	Gene
X	54037496	54037776	PHF8	ENSG00000268312	Gene
X	54040763	54041043	PHF8	ENSG00000268312	Gene
X	54042978	54043218	PHF8	ENSG00000268312	Gene
X	54044054	54044294	PHF8	ENSG00000268312	Gene
X	54048646	54048846	PHF8	ENSG00000268312	Gene
X	54049133	54049333	PHF8	ENSG00000268312	Gene
X	54064445	54064625	PHF8	ENSG00000268312	Gene
X	54069018	54069298	PHF8	ENSG00000268312	Gene
X	54071216	54071416	PHF8	ENSG00000268312	Gene
[truncated: 1,565 more rows]
