# Supplementary material for: Unified classification and risk-stratification in Acute Myeloid Leukemia
Source: Nat Commun. 2022 Aug 8;13:4622. doi: 10.1038/s41467-022-32103-8 (PMC9360033; doi:10.1038/s41467-022-32103-8)
Supplement: Supplementary file 8 — Supplementary Data 5 [file 41467_2022_32103_MOESM8_ESM.csv]

S.Data 5: Modeling outputs for multivariate Cox transitions analysis for training and validation cohorts. Pvalues are computed with Wald test
		AML MRC COHORT						AML SG COHORT
					Alive --> Alive in CR
	coef	exp(coef)	se(coef)	z	Pr(>|z|)		coef	exp(coef)	se(coef)	z	Pr(>|z|)
NPM1	0.363545109	1.4384197	0.172951	2.10201251	3.56E-02		0.331189826	1.3926241	0.1534609	2.15813792	0.0309171105
t_11	0.149663529	1.1614434	0.2096688	0.71380928	4.75E-01		0.009360986	1.0094049	0.2142866	0.04368442	0.9651559607
TP53_complex	-0.806529696	0.4464045	0.2000283	-4.03207698	5.53E-05		-0.553684213	0.5748281	0.1770615	-3.12707361	0.0017655571
sAML2	-0.386232288	0.6796126	0.1787007	-2.16133589	3.07E-02		-0.397600828	0.6719302	0.1673337	-2.37609513	0.0174969514
sAML1	-0.037858398	0.9628493	0.2061717	-0.18362556	8.54E-01		-0.32638424	0.7215279	0.1779433	-1.83420325	0.0666238291
CEBPA_bi	0.556600269	1.7447308	0.2455286	2.26694715	2.34E-02		0.657259686	1.9294977	0.1901869	3.45586239	0.0005485353
DNMT3A_IDH1_2	-0.734598944	0.4796978	0.3446163	-2.13164307	3.30E-02		-0.676559013	0.5083633	0.3230397	-2.09435272	0.0362285713
inv_3	-1.083792333	0.3383101	0.4133067	-2.62224712	8.74E-03		-1.39183155	0.2486195	0.3635661	-3.82827693	0.0001290435
mNOS	0.011822345	1.0118925	0.1966622	0.06011499	9.52E-01		-0.325350421	0.7222742	0.1707892	-1.90498266	0.0567823252
t_8_21	0.356638014	1.4285187	0.1989563	1.79254438	7.30E-02		0.549301303	1.7320424	0.1962405	2.79912358	0.0051241523
WT1	-0.338407255	0.7129049	0.260419	-1.29947219	1.94E-01		-0.089552894	0.9143399	0.2663897	-0.33617254	0.7367407566
inv_16	0.684454216	1.9826894	0.2017593	3.39242931	6.93E-04		0.674920524	1.9638769	0.1842009	3.66404618	0.000248262
Trisomies	-0.008123888	0.991909	0.2391738	-0.03396646	9.73E-01		0.022237639	1.0224867	0.226323	0.09825618	0.9217288706
t_6_9	-0.030794186	0.9696751	0.3236556	-0.09514493	9.24E-01		-0.393254297	0.6748571	0.3229184	-1.21781337	0.2232949016
t_15_17	0.242157103	1.2739943	0.3008008	0.80504136	4.21E-01		0.683676082	1.9811472	0.1960861	3.48661153	0.0004891814
no_events	NA	NA	0	NA	NA		NA	NA	0	NA	NA
					Alive --> Death without CR
	coef	exp(coef)	se(coef)	z	Pr(>|z|)		coef	exp(coef)	se(coef)	z	Pr(>|z|)
NPM1	0.546124648	1.73E+00	0.468866	1.164777554	2.44E-01		0.77270376	2.1656136	0.4106361	1.88172393	0.0598735095
t_11	0.169770683	1.19E+00	0.5863516	0.289537318	7.72E-01		0.42737398	1.5332259	0.5374543	0.79518193	0.4265076789
TP53_complex	1.183007838	3.26E+00	0.466357	2.536700214	1.12E-02		1.48945895	4.4346955	0.4028636	3.69717936	0.0002180083
sAML2	0.458136807	1.58E+00	0.4621503	0.991315685	3.22E-01		0.40812708	1.5039983	0.4104064	0.99444615	0.3200057086
sAML1	0.023849534	1.02E+00	0.5713274	0.041744077	9.67E-01		0.41786731	1.5187191	0.4299467	0.97190501	0.3310978085
CEBPA_bi	-14.62110419	4.47E-07	1291.145715	-0.011324132	9.91E-01		-1.1148288	0.3279714	1.0723907	-1.03957331	0.2985381827
DNMT3A_IDH1_2	0.301140336	1.35E+00	0.6073227	0.495848975	6.20E-01		0.3142622	1.3692487	0.5877944	0.53464648	0.5928943377
inv_3	1.045810681	2.85E+00	0.5723346	1.827271446	6.77E-02		1.07199093	2.9211896	0.4720027	2.27115425	0.0231376416
mNOS	0.17942183	1.20E+00	0.5216425	0.343955554	7.31E-01		0.10296784	1.1084558	0.4303067	0.23928944	0.8108811552
t_8_21	-0.53800339	5.84E-01	0.7323256	-0.734650559	4.63E-01		0.28078728	1.3241719	0.6317464	0.44446202	0.6567085845
WT1	0.403400399	1.50E+00	0.6061774	0.665482404	5.06E-01		-0.66193516	0.5158521	1.0717344	-0.61762983	0.5368193794
inv_16	0.214438814	1.24E+00	0.6767911	0.316846393	7.51E-01		-0.05491071	0.9465697	0.6968227	-0.07880156	0.9371904644
Trisomies	0.001408581	1.00E+00	0.6711855	0.002098647	9.98E-01		-0.41735251	0.6587887	0.8040158	-0.51908498	0.6037014795
t_6_9	-0.814589862	4.43E-01	1.0960727	-0.74318965	4.57E-01		0.50632185	1.6591772	0.6931213	0.73049528	0.465087495
t_15_17	1.246506093	3.48E+00	0.7342145	1.697741091	8.96E-02		1.12317261	3.0745932	0.5441841	2.06395701	0.0390217925
no_events	NA	NA	0	NA	NA		NA	NA	0	NA	NA
					Alive in CR --> Alive with Relapse
	coef	exp(coef)	se(coef)	z	Pr(>|z|)		coef	exp(coef)	se(coef)	z	Pr(>|z|)
NPM1	-0.001408045	9.99E-01	0.2382362	-0.005910291	9.95E-01		-0.1574659	0.8543059	0.2072815	-0.7596719	0.4474507349
t_11	0.36317439	1.44E+00	0.2836302	1.280450552	2.00E-01		0.6984768	2.0106876	0.2655002	2.6307956	0.0085185249
TP53_complex	0.952378488	2.59E+00	0.2677306	3.557226849	3.75E-04		0.8064463	2.2399337	0.2298895	3.5079742	0.0004515329
sAML2	0.466167592	1.59E+00	0.2434997	1.914448086	5.56E-02		0.3781954	1.4596482	0.2230743	1.6953788	0.090003583
sAML1	0.078586857	1.08E+00	0.2835985	0.277106043	7.82E-01		0.1790979	1.1961378	0.239758	0.7469943	0.4550669915
CEBPA_bi	-0.131989723	8.76E-01	0.3687845	-0.357904744	7.20E-01		-0.372125	0.6892681	0.2775907	-1.3405528	0.1800656832
DNMT3A_IDH1_2	0.220586679	1.25E+00	0.5026762	0.438824562	6.61E-01		-0.2321071	0.7928612	0.4869224	-0.476682	0.6335885653
inv_3	1.339646629	3.82E+00	0.5514207	2.429445815	1.51E-02		0.2954368	1.3437132	0.5361465	0.5510375	0.5816079897
mNOS	0.172107493	1.19E+00	0.2695309	0.638544488	5.23E-01		0.0848482	1.0885518	0.2336573	0.363131	0.7165070574
t_8_21	-0.830101537	4.36E-01	0.3100591	-2.677236487	7.42E-03		-0.1492062	0.8613915	0.2748116	-0.54294	0.5871710965
WT1	0.760047438	2.14E+00	0.3393984	2.239395979	2.51E-02		0.543008	1.7211764	0.3376517	1.6081895	0.1077936799
inv_16	0.224198908	1.25E+00	0.2719277	0.824479784	4.10E-01		-0.3613845	0.6967111	0.2632792	-1.3726284	0.1698679061
Trisomies	-0.066307115	9.36E-01	0.3454097	-0.191966542	8.48E-01		-0.1926607	0.8247618	0.3376038	-0.5706711	0.5682226306
t_6_9	0.484166608	1.62E+00	0.4215767	1.148466115	2.51E-01		0.7112296	2.0364939	0.4028591	1.765455	0.0774873206
t_15_17	-1.324262083	2.66E-01	0.6213259	-2.131348438	3.31E-02		-1.3819052	0.2510997	0.370351	-3.7313387	0.0001904649
no_events	NA	NA	0	NA	NA		NA	NA	0	NA	NA
					Alive in CR --> Death in CR
	coef	exp(coef)	se(coef)	z	Pr(>|z|)		coef	exp(coef)	se(coef)	z	Pr(>|z|)
NPM1	0.3725916	1.45E+00	0.5922308	0.62913242	5.29E-01		0.1492311	1.1609413	0.4719056	0.31623089	0.751827267
t_11	0.9494903	2.58E+00	0.6584668	1.44197143	1.49E-01		0.3479696	1.4161892	0.6714226	0.51825724	0.6042788
TP53_complex	2.0003495	7.39E+00	0.6149704	3.25275768	1.14E-03		1.1326851	3.1039798	0.5097624	2.22198626	0.026284234
sAML2	0.95531	2.60E+00	0.5999773	1.59224349	1.11E-01		1.1212662	3.0687374	0.483499	2.31906626	0.020391444
sAML1	0.466007	1.59E+00	0.6771023	0.68823719	4.91E-01		0.7680416	2.1555408	0.5125149	1.49857425	0.133984116
CEBPA_bi	0.9362796	2.55E+00	0.7072092	1.32390755	1.86E-01		-0.1436245	0.8662129	0.6056226	-0.23715184	0.812538997
DNMT3A_IDH1_2	1.1328158	3.10E+00	0.9130806	1.24065262	2.15E-01		-0.1067238	0.8987739	1.0955799	-0.09741306	0.922398373
inv_3	2.9362387	1.88E+01	0.8212366	3.57538692	3.50E-04		2.1473937	8.5625125	0.6722018	3.19456707	0.001400407
mNOS	0.7235722	2.06E+00	0.6362799	1.13719166	2.55E-01		0.7338179	2.0830182	0.5001634	1.46715622	0.142333564
t_8_21	-0.5734861	5.64E-01	0.7304544	-0.78510874	4.32E-01		-0.1311045	0.8771261	0.6325719	-0.20725635	0.835809661
WT1	1.1776352	3.25E+00	0.7639177	1.54157348	1.23E-01		0.3047887	1.3563384	0.8368064	0.36422852	0.715687373
inv_16	-1.7810675	1.68E-01	1.1547802	-1.54234329	1.23E-01		-1.0796545	0.3397129	0.7316333	-1.47567713	0.140030587
Trisomies	0.8609126	2.37E+00	0.707247	1.21727297	2.24E-01		0.5495169	1.7324159	0.6325317	0.86875797	0.384979527
t_6_9	1.4298654	4.18E+00	0.8169583	1.75023055	8.01E-02		1.0083249	2.7410056	0.8374157	1.20409112	0.228554361
t_15_17	-15.1208762	2.71E-07	1370.214521	-0.01103541	9.91E-01		-0.9642097	0.3812844	0.7306764	-1.3196125	0.186964426
no_events	NA	NA	0	NA	NA		NA	NA	0	NA	NA
					Alive with Relapse --> Death with Relapse
	coef	exp(coef)	se(coef)	z	Pr(>|z|)		coef	exp(coef)	se(coef)	z	Pr(>|z|)
NPM1	0.107627858	1.11E+00	0.2699735	0.398660851	6.90E-01		0.140900895	1.1513105	0.2472142	0.56995475	0.568708389
t_11	-0.001147971	9.99E-01	0.3233331	-0.003550428	9.97E-01		0.268198571	1.3076068	0.3066257	0.87467754	0.3817493825
TP53_complex	0.888020108	2.43E+00	0.29854	2.974542986	2.93E-03		0.831365693	2.2964528	0.2690733	3.08973698	0.0020033382
sAML2	0.384437046	1.47E+00	0.2735949	1.405132316	1.60E-01		-0.003961932	0.9960459	0.2633272	-0.01504566	0.9879957513
sAML1	0.105894454	1.11E+00	0.3167013	0.334366952	7.38E-01		0.056839332	1.0584857	0.282308	0.20133798	0.840434308
CEBPA_bi	-0.777441423	4.60E-01	0.4585837	-1.695309653	9.00E-02		-1.093096424	0.335177	0.3699773	-2.95449571	0.0031318051
DNMT3A_IDH1_2	0.885602773	2.42E+00	0.5192873	1.705419513	8.81E-02		-0.173941868	0.8403457	0.6227737	-0.27930189	0.7800131598
inv_3	0.208538178	1.23E+00	0.5667685	0.367942425	7.13E-01		-0.131846516	0.8764755	0.6231251	-0.21158916	0.8324275645
mNOS	-0.213079589	8.08E-01	0.3097441	-0.687921337	4.92E-01		-0.137536451	0.8715026	0.2762689	-0.49783548	0.618600004
t_8_21	0.069147387	1.07E+00	0.3546821	0.194955938	8.45E-01		-0.174038292	0.8402647	0.3217107	-0.54097769	0.5885229604
WT1	0.312308383	1.37E+00	0.3843168	0.812632615	4.16E-01		0.20565609	1.2283307	0.3954188	0.52009687	0.6029960608
inv_16	-1.276652582	2.79E-01	0.3504552	-3.642841045	2.70E-04		-1.197986775	0.3018012	0.3604135	-3.32392294	0.0008876072
Trisomies	0.141800796	1.15E+00	0.3893019	0.364243824	7.16E-01		0.276752562	1.31884	0.3937008	0.70295148	0.4820859868
t_6_9	0.471263931	1.6020178	0.4390568	1.073355324	0.2831117214		-0.340032609	0.7117471	0.469871	-0.72367232	0.4692669278
t_15_17	-1.11841423	0.3267976	1.0333004	-1.082370878	0.279087763		-0.460998285	0.6306538	0.4426269	-1.04150525	0.2976411173
no_events	NA	NA	0	NA	NA		NA	NA	0	NA	NA
