# Supplementary material for: Unified classification and risk-stratification in Acute Myeloid Leukemia
Source: Nat Commun. 2022 Aug 8;13:4622. doi: 10.1038/s41467-022-32103-8 (PMC9360033; doi:10.1038/s41467-022-32103-8)
Supplement: Supplementary file 9 — Supplementary Data 6 [file 41467_2022_32103_MOESM9_ESM.csv]

S.Data 6: Software and packages used for the regression modeling
Algorithms	Language / Library
Cox Proportional Hazards	R / survival Python / sksurv
Relapse	R / cmprsk
Cox Proportional Hazards penalized	R / glmnet
Cox Random Effects	R / CoxHD
Cox Boosting	R / CoxBoost
Support Vector Machine	Python / sksurv.svm.fastsurvivalSVM
Parallelization	R / parallel
Concordance Metric	R / SurvC1
