# Supplementary material for: Unified classification and risk-stratification in Acute Myeloid Leukemia
Source: Nat Commun. 2022 Aug 8;13:4622. doi: 10.1038/s41467-022-32103-8 (PMC9360033; doi:10.1038/s41467-022-32103-8)
Supplement: Supplementary file 10 — Supplementary Data 7 [file 41467_2022_32103_MOESM10_ESM.zip]

Archive with 89 entries (85 files):
- data/
- data/bootstrap_results_NCRI_Cohort.tsv
- __MACOSX/
- __MACOSX/data/
- __MACOSX/data/._bootstrap_results_NCRI_Cohort.tsv
- data/list_intensively_treated.rds
- __MACOSX/data/._list_intensively_treated.rds
- data/aml_prognosis_updated.tsv
- __MACOSX/data/._aml_prognosis_updated.tsv
- data/bootstrap_results_NCRI_cohort_eln_proposal_training_ONLY_intense.tsv
- __MACOSX/data/._bootstrap_results_NCRI_cohort_eln_proposal_training_ONLY_intense.tsv
- data/list_patients_to_exclude.rds
- data/eln_classification_clin_ratio_interpol.tsv
- __MACOSX/data/._eln_classification_clin_ratio_interpol.tsv
- data/comp_ITD_clin_demo.tsv
- __MACOSX/data/._comp_ITD_clin_demo.tsv
- data/comp_reshuffle_importance.tsv
- __MACOSX/data/._comp_reshuffle_importance.tsv
- data/WHO_NEJM_Sankey.png
- __MACOSX/data/._WHO_NEJM_Sankey.png
- data/genetic_files_main.tsv
- __MACOSX/data/._genetic_files_main.tsv
- data/initial_components_with_proba.tsv
- data/bootstrap_results_NCRI_cohort_eln_proposal.tsv
- __MACOSX/data/._bootstrap_results_NCRI_cohort_eln_proposal.tsv
- data/df_TRAINING_personalization_updated.tsv
- __MACOSX/data/._df_TRAINING_personalization_updated.tsv
- data/list_patients_monosomal_karyotype.rds
- __MACOSX/data/._list_patients_monosomal_karyotype.rds
- data/aml_bdp1.tsv
- data/results_NCRI_cohort_eln_proposal_RSQUARED.tsv
- __MACOSX/data/._results_NCRI_cohort_eln_proposal_RSQUARED.tsv
- data/bootstrap_results_NEJM_Cohort.tsv
- __MACOSX/data/._bootstrap_results_NEJM_Cohort.tsv
- data/SVM_comp_ITD_clin_demo.tsv
- __MACOSX/data/._SVM_comp_ITD_clin_demo.tsv
- data/comp_all_gen_cyto_reshuffle_importance.tsv
- __MACOSX/data/._comp_all_gen_cyto_reshuffle_importance.tsv
- data/list_patients_complex_no_deletions_and_no_TP53_training_cohort.rds
- data/paper_full_data_validation.tsv
- __MACOSX/data/._paper_full_data_validation.tsv
- data/full_data_validation.tsv
- __MACOSX/data/._full_data_validation.tsv
- data/eln_all_gen_cyto_reshuffle_importance.tsv
- __MACOSX/data/._eln_all_gen_cyto_reshuffle_importance.tsv
- data/webapp_infrastructure.png
- __MACOSX/data/._webapp_infrastructure.png
- data/data_both_transplant.tsv
- __MACOSX/data/._data_both_transplant.tsv
- data/sankey_plot.png
- __MACOSX/data/._sankey_plot.png
- data/bdp_with_comp.tsv
- data/eln_all_gen_reshuffle_importance.tsv
- __MACOSX/data/._eln_all_gen_reshuffle_importance.tsv
- data/paper_aml_prognosis_updated.tsv
- __MACOSX/data/._paper_aml_prognosis_updated.tsv
- data/WHO_MRC_Sankey.png
- __MACOSX/data/._WHO_MRC_Sankey.png
- data/df_nejm_personalization.tsv
- __MACOSX/data/._df_nejm_personalization.tsv
- data/df_results_RF.tsv
- __MACOSX/data/._df_results_RF.tsv
- data/aml_molecular_bdp.tsv
- data/.ipynb_checkpoints/
- data/.ipynb_checkpoints/genetic_files_main-checkpoint.tsv
- data/list_patients_DELETIONS.rds
- __MACOSX/data/._list_patients_DELETIONS.rds
- data/list_patients_with_OS.rds
- data/results_NEJM_cohort_eln_proposal_RSQUARED.tsv
- __MACOSX/data/._results_NEJM_cohort_eln_proposal_RSQUARED.tsv
- data/list_patients_ADDITIONS.rds
- __MACOSX/data/._list_patients_ADDITIONS.rds
- data/aml17_mrd_prepared.tsv
- __MACOSX/data/._aml17_mrd_prepared.tsv
- data/all_gen_reshuffle_importance.tsv
- __MACOSX/data/._all_gen_reshuffle_importance.tsv
- data/NEJM_MRC_Sankey.png
- __MACOSX/data/._NEJM_MRC_Sankey.png
- data/bootstrap_results_NEJM_cohort_eln_proposal.tsv
- __MACOSX/data/._bootstrap_results_NEJM_cohort_eln_proposal.tsv
- data/bdp1_assignment.tsv
- data/results_NCRI_cohort_eln_proposal_RSQUARED_ONLY_INTENSE.tsv
- __MACOSX/data/._results_NCRI_cohort_eln_proposal_RSQUARED_ONLY_INTENSE.tsv
- data/list_no_events.rds
- data/study_cohort.png
- __MACOSX/data/._study_cohort.png
- data/eln_all_gen_cyto_clin_demo_reshuffle_importance.tsv
- __MACOSX/data/._eln_all_gen_cyto_clin_demo_reshuffle_importance.tsv
- __MACOSX/._data
