# Supplementary material for: Unified classification and risk-stratification in Acute Myeloid Leukemia
Source: Nat Commun. 2022 Aug 8;13:4622. doi: 10.1038/s41467-022-32103-8 (PMC9360033; doi:10.1038/s41467-022-32103-8)
Supplement: Supplementary file 10 — Supplementary Data 7 [file 41467_2022_32103_MOESM10_ESM.zip › data/bootstrap_results_NCRI_Cohort.tsv]

eln "all_gen" "comp" "comp_ITD" "all_gen_cyto" "clin_demo" "all_gen_cyto_clin_demo" "comp_ITD_clin_demo"
1 0.622781881151261 0.649101527395195 0.668479633952157 0.672650067813263 0.669766018450655 0.659305402495817 0.699507629466735 0.716681591792866
2 0.605620501432994 0.612479215068587 0.633801197357064 0.639140971984769 0.641725667833965 0.683411204882621 0.698521966348343 0.724161990910298
3 0.596662121464007 0.629115506855291 0.645361474764266 0.650294379923058 0.644666699389788 0.675398764845713 0.69725090686022 0.715125165459496
4 0.622478668833886 0.633211013998657 0.659590852869832 0.663311731893546 0.662804056448455 0.670482154666682 0.70699874422111 0.725534258132449
5 0.594904568163287 0.627562309937697 0.6556847285159 0.653152917777826 0.647874327153809 0.67260103739682 0.693667766441419 0.718118883143782
6 0.60482823154486 0.623518925524331 0.641038578175358 0.646929134651806 0.645601142557583 0.675599598971109 0.703680982660551 0.722259756316791
7 0.600693945821967 0.612401274454127 0.648007138863563 0.644338807400745 0.640322410999129 0.643948304597752 0.670843797381032 0.687805355497508
8 0.605567705715666 0.631563146474356 0.650058294971387 0.654768562409128 0.648738653311229 0.655573056494833 0.681775502307605 0.705127489770446
9 0.620058262814713 0.632667113634263 0.65333113942928 0.662800304181104 0.643102228052685 0.643609556857749 0.679563863532015 0.707181571557095
10 0.590760854079098 0.631715116068317 0.63443347867438 0.640669943161493 0.635326893147329 0.674740541775509 0.688679118497188 0.709154976730956
11 0.605574824242813 0.644066047152047 0.661070688262838 0.661368835843446 0.660730683297202 0.672465372950043 0.705719025826624 0.721207450626098
12 0.613661679978425 0.620295414561798 0.644394485528983 0.644168050895178 0.629832301364086 0.670926308630125 0.680471136220758 0.719672548209259
13 0.615823253566897 0.618938204999162 0.660811476416568 0.670049098809398 0.638837121745273 0.650557512178818 0.680975230149218 0.707695430876734
14 0.600612481404815 0.63055211895571 0.653306380809401 0.652496957867551 0.642796388039472 0.656298376791358 0.681010726164629 0.700571310615679
15 0.5916983581158 0.600270808228167 0.636025070708183 0.643028648643546 0.623743680413936 0.664714308428929 0.67467778110826 0.699805019392023
16 0.612151344832379 0.633235265509793 0.655401595550994 0.657820432253309 0.65508332272805 0.672834505525643 0.700409942221136 0.719490140692211
17 0.62116073534519 0.632083496606236 0.656442097229032 0.658650437528772 0.648971582573628 0.669493988067873 0.694300911444498 0.719393763179491
18 0.594382389051743 0.641921595237672 0.644229613490234 0.649444559433332 0.656211409014068 0.661114494212546 0.69791026875667 0.709294958224702
19 0.613981981432531 0.642266470922064 0.6623344885223 0.666273212926931 0.658769971208975 0.676473560423193 0.706440536765997 0.7305779622413
20 0.594399301429944 0.601105222190615 0.633312477404036 0.631864890376754 0.622572907927251 0.667378017065017 0.67531920461948 0.698869570711544
21 0.599176547575711 0.623224997229619 0.634919634528153 0.642657485345898 0.635632939941934 0.653020131432781 0.678677610597087 0.697800197769513
22 0.639109494210572 0.645632241754857 0.67073789725047 0.673526731748082 0.667816505955305 0.667172031610345 0.703561192596026 0.720105647883382
23 0.614236684235154 0.607014958233572 0.652337647027648 0.652118738918553 0.632952046649295 0.659631296319608 0.678169444357545 0.710803916852919
24 0.611316032719086 0.633173920175737 0.654692131367006 0.66077133746952 0.656269408602173 0.665843698286121 0.700381574021009 0.719070652300349
25 0.601545300372885 0.62667017220079 0.643858826384617 0.650925653980677 0.635511452700775 0.683672214468012 0.687822489049694 0.717351463644716
26 0.616508391675373 0.659693392972959 0.66876753143022 0.669616239270351 0.678257268742568 0.674246946900037 0.721602748184591 0.727295737031615
27 0.607794297528111 0.611051381206937 0.650796200861719 0.647591840758603 0.633289753786163 0.639748114318062 0.673997657423903 0.703464894720397
28 0.605953953469577 0.617015136064292 0.646109868222734 0.641521117420199 0.640261093882925 0.678870355597425 0.696385716899359 0.71706677364627
29 0.582259868821015 0.603598683208101 0.621023052108454 0.620907271697885 0.629020183614927 0.665752393203247 0.685239457303653 0.701384780926466
30 0.622829462959576 0.654871093798232 0.673343102248807 0.682002869000849 0.675504093088 0.668925435950621 0.707040817794172 0.725258366888089
31 0.609337971025765 0.652010212142328 0.652669426618219 0.651627882425423 0.678612250229239 0.648414869357366 0.702195712325367 0.696896124582506
32 0.613164295447563 0.642525562693753 0.655232198704314 0.656577764619384 0.663150059335033 0.667094755706045 0.699271472708333 0.713026899948802
33 0.587146367292394 0.634110052210785 0.651063524075523 0.657234803550931 0.641217782141431 0.67816853866109 0.69970877967599 0.722862224484124
34 0.593540861465831 0.604010076620584 0.643954489263653 0.648529775097673 0.63339374618868 0.659950843616806 0.684074803273611 0.708908351018098
35 0.609564471933896 0.644090027186183 0.659803356087673 0.665485518956003 0.659458563744799 0.687263594501008 0.70878229754684 0.734810695169016
36 0.600422004286964 0.617050046397657 0.645681215462115 0.650829040456083 0.626563938511919 0.667732860001067 0.682852836275576 0.711836762462945
37 0.613872434293359 0.623091655141431 0.643246787028138 0.643404707662551 0.632625230946476 0.664927556102599 0.678056644140104 0.70590108654055
38 0.614518034364043 0.635888599024023 0.644703122168138 0.648637770893238 0.650694994438633 0.645293704759115 0.686798934360626 0.705254135792433
39 0.593186777023813 0.63060908538671 0.631372753637398 0.634603188163352 0.638396499119983 0.668122540659694 0.689365570412864 0.705863771633639
40 0.622562270473312 0.637226454667147 0.653787545447864 0.656193085716996 0.650018506557092 0.633455407050727 0.6783434251779 0.693252004325569
41 0.60375585925733 0.641484733862369 0.655320135224003 0.659471624183765 0.648753639453765 0.661633758495475 0.682470861853758 0.705928136240728
42 0.622056804738614 0.660234657653577 0.667638132112107 0.671029409459167 0.677720621417545 0.667082200254727 0.711794748451211 0.725386522724968
43 0.612891863831568 0.635684514638469 0.651527540011241 0.653998793114731 0.666616402281551 0.674281113720093 0.704130105284615 0.714120526303821
44 0.584390968295296 0.638637843445618 0.627816651873892 0.628823520704582 0.64099629880001 0.652406103377296 0.690042044820524 0.699595596664254
45 0.595647978996155 0.628061587889519 0.647957876509512 0.648335112691446 0.64632536083878 0.666087330515206 0.6861063202978 0.705693526242378
46 0.632262575569669 0.650703628537846 0.661860208624534 0.670220428582956 0.664600176998634 0.654846428821119 0.692007898621543 0.706439820649653
47 0.611993205787947 0.619364187053147 0.653090247426995 0.656394002444054 0.642114858995853 0.643519849935151 0.670822259910277 0.690262712535018
48 0.59186638848636 0.621343789043034 0.64545793618543 0.64712482188761 0.64421186122393 0.656315736462637 0.685377737235539 0.701800924374734
49 0.59485075530336 0.611656870554234 0.637246969331957 0.639896334202123 0.64042604622591 0.68471943033666 0.700643414427203 0.725699901232852
50 0.639231105586119 0.672680000126207 0.672389277513119 0.672441653779467 0.686022838371484 0.672327662048417 0.710304949895517 0.715723989438501
51 0.615217978055702 0.638934269438431 0.649807962839615 0.652050576375605 0.657358233690451 0.662061683140661 0.691099720711916 0.703173140669176
52 0.603568430021564 0.629643354281303 0.653606482214966 0.655120989355449 0.651666164664107 0.646871927697096 0.681769285857289 0.69438379238436
53 0.589459594881713 0.617420891582717 0.636111208332282 0.639516031807073 0.636874283096182 0.652434522667287 0.68353894161166 0.698844987016998
54 0.633911350863356 0.648384042942622 0.668565524114586 0.670628216899816 0.672752659770568 0.674620694566363 0.707725559434601 0.72190313914195
55 0.596034154689302 0.633425059402672 0.638727371112797 0.64683964319857 0.63749900734625 0.641172265783921 0.685096538106582 0.698166967181547
56 0.614593169896734 0.644342214013868 0.650400965063062 0.654873825079081 0.66185889037865 0.660593841528313 0.692972277101222 0.700313175556368
57 0.597413596686174 0.614175038863059 0.64513025668087 0.643286337684663 0.636396261106215 0.654452675836681 0.674738294194452 0.698726868146523
58 0.58718777885989 0.620837803932302 0.631998578422229 0.639355435456755 0.627145452490799 0.634907321293379 0.666859526390227 0.682911103731325
59 0.60476856113297 0.621961440236837 0.645119430860469 0.64717813110294 0.63391451787375 0.657000802968124 0.678931360026082 0.703706174808543
60 0.628739546822586 0.644078449157071 0.660802164196971 0.662792256409356 0.667556675232627 0.640165442406759 0.693589137527063 0.701926282817782
61 0.59540917145367 0.616779941854759 0.624132811804953 0.621407907063336 0.622436697016964 0.649522647244408 0.658206807745055 0.682947253642327
62 0.654131046249535 0.655628959162618 0.679187298005724 0.682679825278466 0.683957257091861 0.663647411733072 0.713724427501504 0.721684855388654
63 0.602984773165028 0.62456749101469 0.653329461744648 0.662379924345836 0.645448249063304 0.661417337750292 0.688690997214176 0.721490665062313
64 0.603058223029643 0.643731771110859 0.639370894320547 0.65021586929425 0.648814610051833 0.660395789503554 0.689724580767171 0.710860999565698
65 0.5766878515603 0.620497296901213 0.622013793281491 0.632690403923917 0.624109118394407 0.669339585781144 0.675433366049753 0.704872490694032
66 0.602028629978434 0.630043595056784 0.647931435434399 0.660174698150971 0.645194780447912 0.641720323277069 0.681972483516935 0.699368726830806
67 0.590041404613662 0.613944250959684 0.620741819730129 0.623366051211236 0.622386096500277 0.673782290262482 0.690506446566402 0.707167488837795
68 0.620681624583525 0.64564295291671 0.659963440190557 0.65905914332633 0.6625151945802 0.686557997278935 0.712238710059862 0.727515789548235
69 0.600226069439555 0.626971952433448 0.644205511567608 0.645839548911652 0.650963683723788 0.670042296186951 0.697940496277852 0.716475687545768
70 0.592411226076994 0.624199745774368 0.638622621759871 0.640881268131962 0.652693671106738 0.674432134338871 0.69942379686051 0.708675690743692
71 0.603036085780022 0.637861744752916 0.641309066367262 0.647504349497223 0.64358685294848 0.651221921234118 0.680666877662511 0.697489257096127
72 0.605468132587272 0.631942926539554 0.64498858286604 0.649706726464679 0.661231571208192 0.66944473812196 0.71107868632549 0.719544137117375
73 0.616075178103283 0.631039603398447 0.653508660002129 0.660990502093332 0.667535948214525 0.643686383820471 0.696806320119176 0.703345466781924
74 0.629229644303538 0.643217192348726 0.669429709733512 0.670977711988452 0.670455991730744 0.654161034540937 0.696926456728381 0.708281406885798
75 0.629680179640214 0.636904598107892 0.662712608698783 0.655377895733105 0.66841835181521 0.646710178411055 0.689797059061206 0.696890051842016
76 0.605708116030633 0.613747492639751 0.64232999890281 0.644461284297591 0.633906524793798 0.659932968939786 0.682850541746445 0.710132964530406
77 0.632273038680531 0.631042416408328 0.66396376099057 0.667129263781419 0.656413496282487 0.650375813939441 0.686792513534065 0.707828842172301
78 0.593729411358679 0.626340990919716 0.64301780582959 0.646665096830995 0.645689467719658 0.680428287820985 0.705924141138151 0.730240287155628
79 0.608076706308077 0.63833290754624 0.643782653284348 0.648487029931854 0.648475151292195 0.669655138953949 0.685485758492299 0.705986300403963
80 0.638881135819514 0.632170237289638 0.675776619196806 0.677064874845987 0.657543335330206 0.65303403194724 0.685548767194705 0.7137412170925
81 0.610694223666418 0.628846025371983 0.643981463139945 0.646214056908893 0.627729444627085 0.682448209136466 0.692922027953639 0.720565176011443
82 0.597947425156028 0.629539500630731 0.641842503406921 0.639439646173912 0.647307002528707 0.682314280946098 0.700879475383955 0.715805283258086
83 0.620329706645165 0.648499507145628 0.668253795904837 0.674387663157121 0.668784753656178 0.687802683576754 0.716600115858089 0.733901956852637
84 0.585319262618882 0.619921795380032 0.633215035432489 0.637687793613379 0.636874215532912 0.66689261792823 0.690498336778888 0.707421175601156
85 0.62804539257654 0.619828154399267 0.675675994259716 0.675154052421094 0.654801224600265 0.636597461367267 0.682989619050676 0.708383718200562
86 0.630678196156361 0.640615956387555 0.674031654474434 0.677231541786991 0.664128286472191 0.647026520731556 0.691239171721203 0.711849435256643
87 0.629118655241313 0.65103683177302 0.665846179403409 0.665432201003659 0.674660368807334 0.667126965741207 0.713549614932022 0.724835343990314
88 0.627984153178633 0.641423237458798 0.655704402085374 0.655934066077119 0.664232273104341 0.631108790569745 0.685407506901135 0.688195161265761
89 0.616669621629095 0.649567703400239 0.651033841236754 0.656389866468228 0.656562360489243 0.674819920213568 0.702814374834669 0.720749827125016
90 0.599380291649054 0.621325793604071 0.649106531728415 0.648123929229187 0.64014832657127 0.665486678287592 0.686030259375439 0.712727449150765
91 0.605307467080493 0.622125021298886 0.643835537895828 0.64051744700822 0.650817435223505 0.656995710695143 0.698292533103506 0.71132408192494
92 0.608724119937704 0.648479910650382 0.642161516911032 0.641560537007812 0.656475067791553 0.649919241554681 0.694017216447551 0.699345786216753
93 0.631912520734877 0.666932297027733 0.672957791853221 0.673516261226979 0.681431100806524 0.677424793766256 0.710851435603306 0.721510487878177
94 0.602623035329224 0.623045094450964 0.650133054803979 0.652690740695547 0.639763487962457 0.665856884384022 0.689180967358353 0.715375654034031
95 0.617241429997161 0.64518440847882 0.668959084936376 0.667735671953403 0.667974560011294 0.668987875411697 0.706174297174794 0.724560599292243
96 0.598164259671223 0.592839466560752 0.642478408717633 0.638610352378144 0.612733091758047 0.652190984665037 0.6630064911668 0.690910003873284
97 0.620697844597785 0.632232529593288 0.657575485281941 0.652656798538833 0.65238996291837 0.66021938890728 0.686297497527607 0.705237028546251
98 0.619396652742107 0.637532912171707 0.658685274268408 0.662348160407608 0.651839642171246 0.661863088814611 0.695497494515803 0.712342300463387
99 0.625390634730159 0.641833621055004 0.670633588566031 0.673622367204372 0.662142523538641 0.679220277180007 0.707727432271528 0.729254622572873
100 0.615577621924543 0.637859829051323 0.672463413122825 0.670870246503556 0.669550620458876 0.658810359045171 0.69912016528475 0.712978342912159
