# Supplementary material for: Unified classification and risk-stratification in Acute Myeloid Leukemia
Source: Nat Commun. 2022 Aug 8;13:4622. doi: 10.1038/s41467-022-32103-8 (PMC9360033; doi:10.1038/s41467-022-32103-8)
Supplement: Supplementary file 10 — Supplementary Data 7 [file 41467_2022_32103_MOESM10_ESM.zip › data/bootstrap_results_NCRI_cohort_eln_proposal_training_ONLY_intense.tsv]

molecular_classification "eln_2017"
1 0.641389625147497 0.605902069020629
2 0.648224907187953 0.632352537951019
3 0.624137697916351 0.606208572872493
4 0.661895374579891 0.616083328427034
5 0.630791709976229 0.601370725139552
6 0.645797588295449 0.621633636270572
7 0.659863350637121 0.627136130920597
8 0.651940292873958 0.638436832861191
9 0.660535093139852 0.649224174323125
10 0.633719701534985 0.622131914575923
11 0.643582919339087 0.617871843607665
12 0.672821863414706 0.625108772428542
13 0.633607647801179 0.616336764983295
14 0.640696216857619 0.625630845116813
15 0.664557395726437 0.628850522112145
16 0.649019321516704 0.619315405864488
17 0.613299470579137 0.594113424127253
18 0.646509038830949 0.623073286973418
19 0.656217747714704 0.613999515630352
20 0.661088886233852 0.616059910291341
21 0.64178733386895 0.583911948320941
22 0.641582423489859 0.596143017459424
23 0.618171664760634 0.597234154550991
24 0.632706927645819 0.621126461503419
25 0.659798071588802 0.629848809018091
26 0.624363666412729 0.59157008536619
27 0.653811508813294 0.629959897346052
28 0.62785511827492 0.58250934681511
29 0.611262542958955 0.581845048988817
30 0.647719230265926 0.615758849734251
31 0.641651457688772 0.626308597881089
32 0.642439686997366 0.627170236425576
33 0.655867711090082 0.609797378993317
34 0.680394652629657 0.661267068160627
35 0.637522144451714 0.596431713201113
36 0.650649345177755 0.609334131985976
37 0.633075485151352 0.601950009252834
38 0.624632967740825 0.599309998234156
39 0.619644593191474 0.588811152983608
40 0.647168456144685 0.601918428116016
41 0.624258070520082 0.610880428397029
42 0.640048206320482 0.60047148019886
43 0.619303187845803 0.579999987600065
44 0.654022345412124 0.629340219427648
45 0.634881393071922 0.606765436398587
46 0.636904172592098 0.627002025333736
47 0.639149872264307 0.612380287568224
48 0.642733934214545 0.599029737786043
49 0.62566823023561 0.599697930331033
50 0.660171709771113 0.642751490711748
51 0.631009464624992 0.58939048815644
52 0.615573480117482 0.582765960405166
53 0.618742319471916 0.591671999756085
54 0.63994004859212 0.622713944349337
55 0.649484388327603 0.61895648393226
56 0.638813534393436 0.605067090265989
57 0.662845584505881 0.630281546340736
58 0.670812746420401 0.649466235337384
59 0.635874510294237 0.599862456929191
60 0.630988301753646 0.631157946599121
61 0.652223812668829 0.620734989576104
62 0.61777354806569 0.597207795110643
63 0.633360666592946 0.602169564103246
64 0.632546073229207 0.583268724865976
65 0.639420970287454 0.62258923435411
66 0.605723436203984 0.578561968877399
67 0.636119663464738 0.626682799955847
68 0.664718860738666 0.646760328281111
69 0.639034730798222 0.601104807769693
70 0.661611870559339 0.634587481519583
71 0.655231503781966 0.625666343518957
72 0.612217172199126 0.598444399728345
73 0.646403953496876 0.627416471000875
74 0.662235422520595 0.625590918327049
75 0.650849015302108 0.617374454637575
76 0.646989142056316 0.614591758510081
77 0.631295910238489 0.60182630362009
78 0.636632512627507 0.603267085217104
79 0.650335446890595 0.638510651806168
80 0.636245464274168 0.630667647283927
81 0.670839457435305 0.639347514692867
82 0.61501850223058 0.59701366574121
83 0.630216203047364 0.607643002276466
84 0.627488702049568 0.614637356877818
85 0.648834645170772 0.627283977095118
86 0.672872393874383 0.631218627078785
87 0.612252277169995 0.578118056994548
88 0.627198802977072 0.618567177581811
89 0.663210722318477 0.63451552606838
90 0.603748657871245 0.583052719767523
91 0.633144803412115 0.611781780479839
92 0.62510027350594 0.601934747059342
93 0.649701010875729 0.627994142255612
94 0.629527867366502 0.594772778183016
95 0.621621051573914 0.590934785126022
96 0.641984116507162 0.606666844267957
97 0.650780196551233 0.635965691873116
98 0.647620558453089 0.625518253741603
99 0.70728025564801 0.640934207315809
100 0.637481353962678 0.60831482955066
