# Supplementary material for: Unified classification and risk-stratification in Acute Myeloid Leukemia
Source: Nat Commun. 2022 Aug 8;13:4622. doi: 10.1038/s41467-022-32103-8 (PMC9360033; doi:10.1038/s41467-022-32103-8)
Supplement: Supplementary file 10 — Supplementary Data 7 [file 41467_2022_32103_MOESM10_ESM.zip › data/eln_classification_clin_ratio_interpol.tsv]

	eln_2017	Clin_Ratio	adverse	favorable	intermediate
PD14868a	favorable	35.8	0	1	0
PD14869c	intermediate	0.0	0	0	1
PD14871a	favorable	14.6	0	1	0
PD14872a	adverse	0.0	1	0	0
PD14873a	adverse	0.0	1	0	0
PD14874a	adverse	0.0	1	0	0
PD14875a	favorable	0.0	0	1	0
PD14876c	adverse	0.0	1	0	0
PD14877c	favorable	46.1	0	1	0
PD14879a	adverse	0.0	1	0	0
PD14880c	adverse	0.0	1	0	0
PD14881a	intermediate	0.0	0	0	1
PD14882c	intermediate	0.0	0	0	1
PD14883a	adverse	10.0	1	0	0
PD14884a	intermediate	40.7	0	0	1
PD14885a	adverse	0.0	1	0	0
PD14888a	adverse	0.0	1	0	0
PD14892c	intermediate	0.0	0	0	1
PD14893c	adverse	0.0	1	0	0
PD14895a	adverse	0.0	1	0	0
PD14898c	intermediate	5.6	0	0	1
PD14900a	adverse	18.0	1	0	0
PD14902a	favorable	0.0	0	1	0
PD14903a	intermediate	0.0	0	0	1
PD14904c	adverse	0.0	1	0	0
PD14905a	intermediate	11.0	0	0	1
PD14908a	adverse	0.0	1	0	0
PD14909c	adverse	86.0	1	0	0
PD14910a	favorable	20.9	0	1	0
PD14911a	adverse	0.0	1	0	0
PD14912a	adverse	0.0	1	0	0
PD14913c	adverse	0.0	1	0	0
PD14916c	intermediate	33.0	0	0	1
PD14918a	favorable	34.8	0	1	0
PD14919a	adverse	0.0	1	0	0
PD14921c	adverse	0.0	1	0	0
PD14922a	adverse	22.8	1	0	0
PD14923a	favorable	30.1	0	1	0
PD14924a	adverse	0.0	1	0	0
PD14925a	adverse	0.0	1	0	0
PD14927a	favorable	0.0	0	1	0
PD14928a	adverse	0.0	1	0	0
PD14930a	favorable	0.0	0	1	0
PD14931a	favorable	23.0	0	1	0
PD14932a	adverse	13.5	1	0	0
PD14933c	intermediate	0.0	0	0	1
PD14934a	adverse	10.9	1	0	0
PD14936a	favorable	0.0	0	1	0
PD14937c	adverse	0.0	1	0	0
PD14938a	favorable	38.0	0	1	0
PD14940a	intermediate	0.0	0	0	1
PD14941a	intermediate	58.0	0	0	1
PD14942a	adverse	0.0	1	0	0
PD14943a	favorable	15.0	0	1	0
PD14944a	intermediate	0.0	0	0	1
PD14946c	adverse	30.0	1	0	0
PD14947a	adverse	0.0	1	0	0
PD14948a	favorable	5.0	0	1	0
PD14949a	favorable	0.0	0	1	0
PD14951a	favorable	0.0	0	1	0
PD14952a	adverse	0.0	1	0	0
PD14954c	adverse	0.0	1	0	0
PD14955c	adverse	0.0	1	0	0
PD14956a	intermediate	96.0	0	0	1
PD14957a	intermediate	0.0	0	0	1
PD14959a	adverse	35.0	1	0	0
PD14960a	favorable	43.1	0	1	0
PD14963a	favorable	21.0	0	1	0
PD14964a	adverse	0.0	1	0	0
PD14965a	adverse	0.0	1	0	0
PD14966a	adverse	0.0	1	0	0
PD14968a	favorable	8.2	0	1	0
PD14971a	favorable	0.0	0	1	0
PD14972c	favorable	0.0	0	1	0
PD14973c	adverse	0.0	1	0	0
PD14974c	intermediate	0.0	0	0	1
PD14975a	adverse	0.0	1	0	0
PD14976c	intermediate	0.0	0	0	1
PD14978a	adverse	0.0	1	0	0
PD14988a	intermediate	0.0	0	0	1
PD14988c	adverse	0.0	1	0	0
PD14990c	favorable	38.0	0	1	0
PD14993a	adverse	0.0	1	0	0
PD14995c	intermediate	0.0	0	0	1
PD14996a	favorable	0.0	0	1	0
PD14998c	adverse	10.0	1	0	0
PD15000a	favorable	0.0	0	1	0
PD15001a	favorable	0.0	0	1	0
PD15003c	adverse	0.0	1	0	0
PD15004a	favorable	0.0	0	1	0
PD15005a	adverse	0.0	1	0	0
PD15006c	adverse	5.0	1	0	0
PD15007a	intermediate	0.0	0	0	1
PD15008a	intermediate	0.0	0	0	1
PD15010c	adverse	0.0	1	0	0
PD15011a	favorable	41.0	0	1	0
PD15013a	favorable	0.0	0	1	0
PD15014a	adverse	0.0	1	0	0
PD15017c	intermediate	0.0	0	0	1
PD15018c	favorable	0.0	0	1	0
PD15021c	adverse	0.0	1	0	0
PD15022a	intermediate	0.0	0	0	1
PD15024c	adverse	0.0	1	0	0
PD15026c	adverse	5.0	1	0	0
PD15032a	favorable	27.6	0	1	0
PD15033a	favorable	0.0	0	1	0
PD15034c	favorable	0.0	0	1	0
PD15037a	adverse	0.0	1	0	0
PD15037c	favorable	0.0	0	1	0
PD15039a	intermediate	0.0	0	0	1
PD15040a	adverse	0.0	1	0	0
PD15041a	adverse	0.0	1	0	0
PD15043a	favorable	0.0	0	1	0
PD15044c	adverse	0.0	1	0	0
PD15045c	favorable	0.0	0	1	0
PD15046a	adverse	0.0	1	0	0
PD15047a	favorable	0.0	0	1	0
PD15053a	intermediate	0.0	0	0	1
PD15055a	favorable	0.0	0	1	0
PD15056a	adverse	0.0	1	0	0
PD15056c	adverse	0.0	1	0	0
PD15058a	adverse	31.5	1	0	0
PD15059a	favorable	33.2	0	1	0
PD15060a	adverse	0.0	1	0	0
PD15062a	favorable	0.0	0	1	0
PD15063a	adverse	0.0	1	0	0
PD15064c	intermediate	0.0	0	0	1
PD15067c	adverse	0.0	1	0	0
PD15068a	adverse	0.0	1	0	0
PD15069a	favorable	0.0	0	1	0
PD15070a	favorable	0.0	0	1	0
PD15071a	adverse	5.0	1	0	0
PD15073c	adverse	0.0	1	0	0
PD15074a	adverse	0.0	1	0	0
PD15075a	favorable	32.5	0	1	0
PD15077a	favorable	0.0	0	1	0
PD15078a	adverse	0.0	1	0	0
PD15079a	favorable	24.3	0	1	0
PD15081c	adverse	0.0	1	0	0
PD15083a	adverse	0.0	1	0	0
PD15085a	favorable	13.8	0	1	0
PD15086a	adverse	0.0	1	0	0
PD15087a	adverse	0.0	1	0	0
PD15088a	adverse	0.0	1	0	0
PD15089c	favorable	34.1	0	1	0
PD15090a	favorable	22.0	0	1	0
PD15091a	favorable	0.0	0	1	0
PD15092c	favorable	0.0	0	1	0
PD15094a	adverse	0.0	1	0	0
PD15095a	intermediate	0.0	0	0	1
PD15096a	adverse	0.0	1	0	0
PD15098a	intermediate	0.0	0	0	1
PD15100c	adverse	0.0	1	0	0
PD15101a	favorable	0.0	0	1	0
PD15102a	adverse	0.0	1	0	0
PD15103a	favorable	0.0	0	1	0
PD15104a	adverse	0.0	1	0	0
PD15105a	favorable	0.0	0	1	0
PD15106a	adverse	0.0	1	0	0
PD15107c	adverse	23.6	1	0	0
PD15109a	adverse	0.0	1	0	0
PD15111a	intermediate	0.0	0	0	1
PD15113a	favorable	0.0	0	1	0
PD15114a	adverse	0.0	1	0	0
PD15115c	adverse	0.0	1	0	0
PD15116a	favorable	0.0	0	1	0
PD15117a	favorable	0.0	0	1	0
PD15118a	adverse	0.0	1	0	0
PD15119a	favorable	34.7	0	1	0
PD15120c	adverse	58.6	1	0	0
PD15121a	favorable	0.0	0	1	0
PD15122a	favorable	0.0	0	1	0
PD15123a	favorable	23.8	0	1	0
PD15124a	adverse	0.0	1	0	0
PD15126a	favorable	0.0	0	1	0
PD15127a	adverse	0.0	1	0	0
PD15128a	favorable	0.0	0	1	0
PD15129a	favorable	0.0	0	1	0
PD15130a	favorable	28.2	0	1	0
PD15132a	adverse	0.0	1	0	0
PD15134c	favorable	17.1	0	1	0
PD15135a	intermediate	0.0	0	0	1
PD15136c	adverse	0.0	1	0	0
PD15138a	intermediate	0.0	0	0	1
PD15141a	adverse	0.0	1	0	0
PD15143a	adverse	0.0	1	0	0
PD15148a	intermediate	5.0	0	0	1
PD15150a	favorable	44.8	0	1	0
PD15152a	favorable	36.6	0	1	0
PD15153a	adverse	0.0	1	0	0
PD15154a	favorable	0.0	0	1	0
PD15155a	adverse	0.0	1	0	0
PD15156a	adverse	0.0	1	0	0
PD15157a	favorable	0.0	0	1	0
PD15158c	intermediate	0.0	0	0	1
PD15159a	adverse	0.0	1	0	0
PD15160a	adverse	0.0	1	0	0
PD15161a	intermediate	24.0	0	0	1
PD15162a	intermediate	5.0	0	0	1
PD15163a	adverse	0.0	1	0	0
PD15164c	intermediate	0.0	0	0	1
PD15165a	adverse	0.0	1	0	0
PD15166a	adverse	7.0	1	0	0
PD15169a	adverse	0.0	1	0	0
PD15170c	adverse	0.0	1	0	0
PD15171c	adverse	0.0	1	0	0
PD15173a	adverse	0.0	1	0	0
PD15174a	adverse	0.0	1	0	0
PD15175a	adverse	0.0	1	0	0
PD15176a	favorable	0.0	0	1	0
PD15177a	favorable	0.0	0	1	0
PD15179a	adverse	0.0	1	0	0
PD15180c	adverse	0.0	1	0	0
PD15181a	adverse	0.0	1	0	0
PD15183c	favorable	38.0	0	1	0
PD15184a	adverse	56.6	1	0	0
PD15185a	favorable	0.0	0	1	0
PD15186a	adverse	54.5	1	0	0
PD15187a	favorable	6.3	0	1	0
PD15188a	intermediate	0.0	0	0	1
PD15189a	adverse	0.0	1	0	0
PD15190a	favorable	18.0	0	1	0
PD15191c	favorable	0.0	0	1	0
PD15192a	intermediate	0.0	0	0	1
PD15193c	adverse	12.8	1	0	0
PD15194c	adverse	0.0	1	0	0
PD15196a	favorable	5.0	0	1	0
PD15197a	favorable	0.0	0	1	0
PD15198a	adverse	0.0	1	0	0
PD15199a	favorable	30.0	0	1	0
PD15200c	favorable	0.0	0	1	0
PD15201a	adverse	5.0	1	0	0
PD15202c	adverse	0.0	1	0	0
PD15203a	intermediate	0.0	0	0	1
PD15205a	adverse	5.0	1	0	0
PD15206c	favorable	5.0	0	1	0
PD15207a	adverse	0.0	1	0	0
PD15208a	adverse	0.0	1	0	0
PD15209a	adverse	0.0	1	0	0
PD15211a	adverse	0.0	1	0	0
PD15213a	favorable	0.0	0	1	0
PD15215a	favorable	26.1	0	1	0
PD15216a	adverse	0.0	1	0	0
PD15217a	adverse	0.0	1	0	0
PD15218a	intermediate	0.0	0	0	1
PD15219a	adverse	0.0	1	0	0
PD15220a	favorable	0.0	0	1	0
PD15222a	adverse	0.0	1	0	0
PD15224a	adverse	0.0	1	0	0
PD15226c	favorable	0.0	0	1	0
PD15227c	intermediate	0.0	0	0	1
PD15228a	favorable	7.4	0	1	0
PD15229c	adverse	35.5	1	0	0
PD15230a	adverse	0.0	1	0	0
PD15231c	adverse	0.0	1	0	0
PD15232a	adverse	0.0	1	0	0
PD15233a	favorable	40.0	0	1	0
PD15234c	adverse	0.0	1	0	0
PD15237a	adverse	0.0	1	0	0
PD15238c	adverse	0.0	1	0	0
PD15239a	adverse	0.0	1	0	0
PD15240a	favorable	5.0	0	1	0
PD15241c	intermediate	0.0	0	0	1
PD15245a	adverse	0.0	1	0	0
PD15246a	adverse	0.0	1	0	0
PD15247a	intermediate	0.0	0	0	1
PD15248c	adverse	0.0	1	0	0
PD15249c	favorable	0.0	0	1	0
PD15250c	favorable	0.0	0	1	0
PD15251a	adverse	0.0	1	0	0
PD15253a	intermediate	0.0	0	0	1
PD15254a	favorable	0.0	0	1	0
PD15256a	favorable	0.0	0	1	0
PD15257a	favorable	0.0	0	1	0
PD15259a	adverse	0.0	1	0	0
PD15260c	favorable	0.0	0	1	0
PD15261c	adverse	0.0	1	0	0
PD15262a	adverse	0.0	1	0	0
PD15263a	adverse	0.0	1	0	0
PD15264c	adverse	0.0	1	0	0
PD15265a	favorable	0.0	0	1	0
PD15266a	adverse	0.0	1	0	0
PD15267a	adverse	0.0	1	0	0
PD15270c	intermediate	0.0	0	0	1
PD15271a	adverse	0.0	1	0	0
PD15272c	adverse	0.0	1	0	0
PD15274c	adverse	0.0	1	0	0
PD15275a	adverse	11.2	1	0	0
PD15276a	favorable	0.0	0	1	0
PD15279a	intermediate	0.0	0	0	1
PD15280a	favorable	0.0	0	1	0
PD15281a	adverse	54.8	1	0	0
PD15284a	intermediate	0.0	0	0	1
PD15286a	intermediate	0.0	0	0	1
PD15287a	intermediate	0.0	0	0	1
PD15289c	favorable	35.3	0	1	0
PD15290c	adverse	0.0	1	0	0
PD15291a	adverse	0.0	1	0	0
PD15292c	adverse	0.0	1	0	0
PD15294a	adverse	0.0	1	0	0
PD15295c	favorable	0.0	0	1	0
PD15297a	adverse	0.0	1	0	0
PD15299a	intermediate	0.0	0	0	1
PD15302a	intermediate	0.0	0	0	1
PD15303a	adverse	0.0	1	0	0
PD15305a	favorable	0.0	0	1	0
PD15306c	adverse	0.0	1	0	0
PD15307c	favorable	0.0	0	1	0
PD15309c	adverse	0.0	1	0	0
PD15310a	intermediate	5.0	0	0	1
PD15311a	adverse	0.0	1	0	0
PD15312c	adverse	0.0	1	0	0
PD15313a	adverse	0.0	1	0	0
PD15314a	favorable	0.0	0	1	0
PD15315a	adverse	0.0	1	0	0
PD15316a	adverse	31.0	1	0	0
PD15318c	adverse	0.0	1	0	0
PD15319c	adverse	0.0	1	0	0
PD15326c	adverse	0.0	1	0	0
PD15328a	adverse	0.0	1	0	0
PD15329a	adverse	0.0	1	0	0
PD15331c	intermediate	0.0	0	0	1
PD15332c	adverse	0.0	1	0	0
PD15333a	intermediate	0.0	0	0	1
PD15334a	adverse	0.0	1	0	0
PD15336a	adverse	0.0	1	0	0
PD15338a	favorable	25.0	0	1	0
PD15339a	favorable	0.0	0	1	0
PD15340a	intermediate	27.0	0	0	1
PD15341c	intermediate	0.0	0	0	1
PD15342c	intermediate	0.0	0	0	1
PD15346a	adverse	17.2	1	0	0
PD15347a	adverse	50.0	1	0	0
PD15349a	adverse	15.0	1	0	0
PD15351a	intermediate	0.0	0	0	1
PD15352a	favorable	0.0	0	1	0
PD15354a	adverse	0.0	1	0	0
PD15356a	favorable	0.0	0	1	0
PD15357c	favorable	0.0	0	1	0
PD15359a	favorable	24.5	0	1	0
PD15361a	favorable	0.0	0	1	0
PD15362a	adverse	0.0	1	0	0
PD15363c	adverse	0.0	1	0	0
PD15364a2	adverse	0.0	1	0	0
PD15367a	adverse	0.0	1	0	0
PD15369a	favorable	17.0	0	1	0
PD15371a	adverse	0.0	1	0	0
PD15372a	adverse	0.0	1	0	0
PD15373a	adverse	0.0	1	0	0
PD15375c	adverse	0.0	1	0	0
PD15377a	intermediate	0.0	0	0	1
PD15378a	favorable	0.0	0	1	0
PD15379a	favorable	0.0	0	1	0
PD15381a	favorable	31.5	0	1	0
PD15382a	favorable	0.0	0	1	0
PD15383c	intermediate	0.0	0	0	1
PD15384a	favorable	25.0	0	1	0
PD15386a	intermediate	0.0	0	0	1
PD15387a	adverse	0.0	1	0	0
PD15388a	favorable	16.0	0	1	0
PD15389a	favorable	0.0	0	1	0
PD15390c	adverse	0.0	1	0	0
PD15392a	adverse	0.0	1	0	0
PD15393a	adverse	92.0	1	0	0
PD15394a	adverse	42.0	1	0	0
PD15395c	adverse	0.0	1	0	0
PD15397a	intermediate	0.0	0	0	1
PD15398a	intermediate	0.0	0	0	1
PD15399a	adverse	0.0	1	0	0
PD15400a	intermediate	0.0	0	0	1
PD15402a	adverse	0.0	1	0	0
PD15403a	adverse	0.0	1	0	0
PD15405a	favorable	22.0	0	1	0
PD15406a	intermediate	0.0	0	0	1
PD15407a	intermediate	0.0	0	0	1
PD15409a	adverse	6.6	1	0	0
PD15411a	adverse	0.0	1	0	0
PD15412c	adverse	92.9	1	0	0
PD15414a	adverse	14.0	1	0	0
PD15415c	adverse	0.0	1	0	0
PD15417a	adverse	0.0	1	0	0
PD15418a	favorable	0.0	0	1	0
PD15419a	favorable	16.0	0	1	0
PD15420a2	favorable	0.0	0	1	0
PD15421a	adverse	0.0	1	0	0
PD15422c	favorable	0.0	0	1	0
PD15424a	adverse	6.4	1	0	0
PD15426a	favorable	0.0	0	1	0
PD15427c	intermediate	0.0	0	0	1
PD15429c	intermediate	0.0	0	0	1
PD15430a	adverse	0.0	1	0	0
PD15433a	favorable	0.0	0	1	0
PD15434a	favorable	0.0	0	1	0
PD15435a	adverse	0.0	1	0	0
PD15436a	intermediate	0.0	0	0	1
PD15437c	adverse	0.0	1	0	0
PD15438a	adverse	0.0	1	0	0
PD15440c	intermediate	0.0	0	0	1
PD15441a	favorable	5.0	0	1	0
PD15442a	adverse	0.0	1	0	0
PD15443a	intermediate	0.0	0	0	1
PD15444c	favorable	0.0	0	1	0
PD15445c	favorable	0.0	0	1	0
PD15446a	adverse	0.0	1	0	0
PD15447c	adverse	0.0	1	0	0
PD15448a	favorable	5.0	0	1	0
PD15449c	favorable	0.0	0	1	0
PD15450c	intermediate	0.0	0	0	1
PD15451a	favorable	0.0	0	1	0
PD15453c	favorable	0.0	0	1	0
PD15454a	adverse	0.0	1	0	0
PD15455c	favorable	0.0	0	1	0
PD15456c	favorable	0.0	0	1	0
PD15459c	favorable	0.0	0	1	0
PD15461c	adverse	0.0	1	0	0
PD15462c	intermediate	0.0	0	0	1
PD15463c	adverse	0.0	1	0	0
PD15464c	intermediate	0.0	0	0	1
PD15465a	intermediate	0.0	0	0	1
PD15466a	favorable	0.0	0	1	0
PD15467c	adverse	0.0	1	0	0
PD15468c	favorable	0.0	0	1	0
PD15470a	favorable	0.0	0	1	0
PD15471c	favorable	19.6	0	1	0
PD15473a	adverse	0.0	1	0	0
PD15474c	adverse	0.0	1	0	0
PD15475c	intermediate	18.9	0	0	1
PD15477c	adverse	0.0	1	0	0
PD15480a	adverse	32.166666666666664	1	0	0
PD15482a	adverse	38.8	1	0	0
PD15483c	intermediate	0.0	0	0	1
PD15484c	adverse	34.0	1	0	0
PD15485c	adverse	0.0	1	0	0
PD15486c	favorable	0.0	0	1	0
PD15487a	intermediate	0.0	0	0	1
PD15490a	favorable	0.0	0	1	0
PD15491c	favorable	0.0	0	1	0
PD15492a	favorable	0.0	0	1	0
PD15494c	intermediate	93.6	0	0	1
PD15495a	intermediate	0.0	0	0	1
PD15497a	adverse	0.0	1	0	0
PD15498c	adverse	5.0	1	0	0
PD15499a	intermediate	0.0	0	0	1
PD15503a	adverse	0.0	1	0	0
PD15504a	adverse	0.0	1	0	0
PD15505a	adverse	0.0	1	0	0
PD15506a	favorable	46.0	0	1	0
PD15508c	adverse	35.4	1	0	0
PD15509c	favorable	0.0	0	1	0
PD15510c	intermediate	0.0	0	0	1
PD15511a	adverse	0.0	1	0	0
PD15512a	intermediate	0.0	0	0	1
PD15514a	favorable	0.0	0	1	0
PD15515c	adverse	0.0	1	0	0
PD15516c	favorable	36.8	0	1	0
PD15519a	favorable	44.5	0	1	0
PD15520c	adverse	0.0	1	0	0
PD15522a	intermediate	0.0	0	0	1
PD15524a	intermediate	0.0	0	0	1
PD15525a	favorable	0.0	0	1	0
PD15526a	favorable	0.0	0	1	0
PD15529a	intermediate	0.0	0	0	1
PD15530a	favorable	0.0	0	1	0
PD15531a	adverse	0.0	1	0	0
PD19638a	adverse	0.0	1	0	0
PD19640a	adverse	0.0	1	0	0
PD19642c	adverse	0.0	1	0	0
PD19643c	intermediate	0.0	0	0	1
PD19644a	adverse	0.0	1	0	0
PD19645c	intermediate	0.0	0	0	1
PD19646a	adverse	0.0	1	0	0
PD19647a	adverse	0.0	1	0	0
PD19648a	favorable	0.0	0	1	0
PD19650c	favorable	5.0	0	1	0
PD19651a	adverse	0.0	1	0	0
PD19652c	adverse	0.0	1	0	0
PD19654a	intermediate	0.0	0	0	1
PD19655a	adverse	0.0	1	0	0
PD19656a	adverse	0.0	1	0	0
PD19657c	favorable	0.0	0	1	0
PD19658a	favorable	0.0	0	1	0
PD19659a	adverse	0.0	1	0	0
PD19660a	adverse	0.0	1	0	0
PD19661a	intermediate	0.0	0	0	1
PD19662c	favorable	0.0	0	1	0
PD19663c	favorable	0.0	0	1	0
PD19664a	favorable	0.0	0	1	0
PD19665a	adverse	0.0	1	0	0
PD19666a	adverse	0.0	1	0	0
PD19667a	adverse	0.0	1	0	0
PD19668a	intermediate	0.0	0	0	1
PD19669a	intermediate	0.0	0	0	1
PD19670a	adverse	0.0	1	0	0
PD19671a	adverse	0.0	1	0	0
PD19672c	adverse	0.0	1	0	0
PD19673a	adverse	0.0	1	0	0
PD19674c	intermediate	0.0	0	0	1
PD19675a	favorable	0.0	0	1	0
PD19676a	adverse	0.0	1	0	0
PD19677a	adverse	0.0	1	0	0
PD19678c	adverse	0.0	1	0	0
PD19679a	intermediate	0.0	0	0	1
PD19680c	adverse	0.0	1	0	0
PD19681a	intermediate	0.0	0	0	1
PD19694a	favorable	0.0	0	1	0
PD19695c	favorable	28.9	0	1	0
PD19696a	adverse	54.0	1	0	0
PD19697c	intermediate	0.0	0	0	1
PD19698c	favorable	0.0	0	1	0
PD19699c	favorable	0.0	0	1	0
PD19700c	favorable	0.0	0	1	0
PD19701c	favorable	0.0	0	1	0
PD19702c	favorable	0.0	0	1	0
PD19703c	favorable	0.0	0	1	0
PD19704a	intermediate	27.9	0	0	1
PD19705c	adverse	0.0	1	0	0
PD19706c	intermediate	0.0	0	0	1
PD19707c	intermediate	63.0	0	0	1
PD19708a	favorable	0.0	0	1	0
PD19711a	adverse	0.0	1	0	0
PD19712c	favorable	43.8	0	1	0
PD19713c	adverse	0.0	1	0	0
PD19714a	favorable	0.0	0	1	0
PD19715a	favorable	14.3	0	1	0
PD19716a	favorable	11.1	0	1	0
PD19717c	adverse	0.0	1	0	0
PD19718c	favorable	0.0	0	1	0
PD19719c	favorable	0.0	0	1	0
PD19720c	favorable	0.0	0	1	0
PD19721a	intermediate	0.0	0	0	1
PD19722c	adverse	36.7	1	0	0
PD19723c	favorable	0.0	0	1	0
PD19725c	adverse	0.0	1	0	0
PD19726c	favorable	0.0	0	1	0
PD19727c	adverse	0.0	1	0	0
PD19728a	favorable	0.0	0	1	0
PD19729a	intermediate	29.1	0	0	1
PD19730c	favorable	0.0	0	1	0
PD19731c	intermediate	0.0	0	0	1
PD19732c	favorable	0.0	0	1	0
PD19733a	favorable	0.0	0	1	0
PD19734c	adverse	0.0	1	0	0
PD19735a	favorable	0.0	0	1	0
PD19736c	favorable	0.0	0	1	0
PD19737a	intermediate	0.0	0	0	1
PD19738a	intermediate	0.0	0	0	1
PD19739a	adverse	0.0	1	0	0
PD19740c	favorable	0.0	0	1	0
PD19741c	favorable	0.0	0	1	0
PD19743c	adverse	0.0	1	0	0
PD19744c	intermediate	0.0	0	0	1
PD19745c	favorable	0.0	0	1	0
PD19747c	intermediate	40.3	0	0	1
PD19748c	favorable	0.0	0	1	0
PD19749c	intermediate	0.0	0	0	1
PD19750c	intermediate	52.7	0	0	1
PD19751c	favorable	0.0	0	1	0
PD19752c	favorable	0.0	0	1	0
PD19753c	adverse	32.7	1	0	0
PD19754c	favorable	0.0	0	1	0
PD19756a	adverse	0.0	1	0	0
PD19757a	adverse	0.0	1	0	0
PD19758c	adverse	5.6	1	0	0
PD19759a	intermediate	0.0	0	0	1
PD19760a	favorable	0.0	0	1	0
PD19761c	favorable	0.0	0	1	0
PD19762c	favorable	0.0	0	1	0
PD19763c	favorable	0.0	0	1	0
PD19764a	favorable	0.0	0	1	0
PD19765a	intermediate	0.0	0	0	1
PD19766c	favorable	0.0	0	1	0
PD19768a	favorable	0.0	0	1	0
PD19769c	favorable	0.0	0	1	0
PD19770a	adverse	0.0	1	0	0
PD19772a	favorable	0.0	0	1	0
PD19773c	adverse	0.0	1	0	0
PD19774a	intermediate	0.0	0	0	1
PD19775a	adverse	0.0	1	0	0
PD19776c	favorable	0.0	0	1	0
PD19777a	intermediate	0.0	0	0	1
PD19778c	intermediate	0.0	0	0	1
PD19779a	adverse	0.0	1	0	0
PD19780c	adverse	25.7	1	0	0
PD19781c	favorable	0.0	0	1	0
PD19782a	intermediate	19.4	0	0	1
PD19784a	adverse	0.0	1	0	0
PD19785c	adverse	0.0	1	0	0
PD19786c	adverse	12.4	1	0	0
PD19788a	intermediate	0.0	0	0	1
PD19789c	adverse	0.0	1	0	0
PD19790a	favorable	0.0	0	1	0
PD19791c	favorable	0.0	0	1	0
PD19792a	adverse	0.0	1	0	0
PD19793c	adverse	0.0	1	0	0
PD19794c	intermediate	0.0	0	0	1
PD19795a	favorable	0.0	0	1	0
PD19796c	favorable	0.0	0	1	0
PD19797a	intermediate	0.0	0	0	1
PD19798a	favorable	39.0	0	1	0
PD19800a	intermediate	0.0	0	0	1
PD19802a	intermediate	0.0	0	0	1
PD19803a	favorable	29.9	0	1	0
PD19804a	adverse	6.5	1	0	0
PD19805a	adverse	0.0	1	0	0
PD19806c	intermediate	0.0	0	0	1
PD19808a	favorable	37.7	0	1	0
PD19809a	favorable	0.0	0	1	0
PD19812a	favorable	0.0	0	1	0
PD19813c	favorable	23.0	0	1	0
PD19814a	adverse	0.0	1	0	0
PD19815c	adverse	0.0	1	0	0
PD19816a	favorable	0.0	0	1	0
PD19817a	favorable	0.0	0	1	0
PD19818a	intermediate	0.0	0	0	1
PD19819a	favorable	0.0	0	1	0
PD19820c	favorable	0.0	0	1	0
PD19821a	adverse	16.5	1	0	0
PD19822a	favorable	0.0	0	1	0
PD19824a	favorable	35.5	0	1	0
PD19825a	intermediate	5.0	0	0	1
PD19826a	favorable	0.0	0	1	0
PD19827a	adverse	16.2	1	0	0
PD19830a	favorable	29.5	0	1	0
PD19831a	favorable	0.0	0	1	0
PD19832c	adverse	0.0	1	0	0
PD19833a	favorable	31.8	0	1	0
PD19834a	intermediate	16.8	0	0	1
PD19835c	intermediate	22.6	0	0	1
PD19836a	favorable	0.0	0	1	0
PD19837c	adverse	0.0	1	0	0
PD19838a	favorable	5.0	0	1	0
PD19839a	intermediate	41.0	0	0	1
PD19840a	favorable	14.5	0	1	0
PD19842c	adverse	0.0	1	0	0
PD19843a	favorable	0.0	0	1	0
PD19844c	favorable	0.0	0	1	0
PD19845a	intermediate	0.0	0	0	1
PD19846a	intermediate	62.0	0	0	1
PD19847a	favorable	0.0	0	1	0
PD19848c	favorable	0.0	0	1	0
PD19849a	favorable	5.0	0	1	0
PD19851a	favorable	39.4	0	1	0
PD19852a	favorable	0.0	0	1	0
PD19853a	adverse	0.0	1	0	0
PD19854a	intermediate	95.0	0	0	1
PD19855a	favorable	0.0	0	1	0
PD19856a	favorable	0.0	0	1	0
PD19857a	intermediate	0.0	0	0	1
PD19858a	adverse	81.4	1	0	0
PD19859a	intermediate	95.3	0	0	1
PD19860a	favorable	0.0	0	1	0
PD19861a	favorable	0.0	0	1	0
PD19862a	intermediate	0.0	0	0	1
PD19863a	intermediate	78.0	0	0	1
PD19864a	adverse	0.0	1	0	0
PD19867a	favorable	0.0	0	1	0
PD19868a	favorable	39.2	0	1	0
PD19869a	adverse	25.4	1	0	0
PD19871a	favorable	25.4	0	1	0
PD19873a	adverse	0.0	1	0	0
PD19874c	adverse	25.4	1	0	0
PD19875a	intermediate	64.7	0	0	1
PD19879a	adverse	0.0	1	0	0
PD19880a2	intermediate	0.0	0	0	1
PD19881c	intermediate	0.0	0	0	1
PD19882a	adverse	0.0	1	0	0
PD19883a	favorable	0.0	0	1	0
PD19884c	intermediate	0.0	0	0	1
PD19885a	adverse	0.0	1	0	0
PD19886a	adverse	5.8	1	0	0
PD19887a	favorable	0.0	0	1	0
PD19888a	adverse	57.8	1	0	0
PD19889a	favorable	25.2	0	1	0
PD19890a	adverse	0.0	1	0	0
PD19891a	favorable	0.0	0	1	0
PD19892a	favorable	0.0	0	1	0
PD19893a	favorable	0.0	0	1	0
PD19894a	favorable	0.0	0	1	0
PD19895a	favorable	0.0	0	1	0
PD19896a	favorable	0.0	0	1	0
PD19897a	favorable	0.0	0	1	0
PD19901a	favorable	0.0	0	1	0
PD19902a	adverse	0.0	1	0	0
PD19903a	favorable	0.0	0	1	0
PD19904a	favorable	28.0	0	1	0
PD19905a	favorable	5.0	0	1	0
PD19907a	intermediate	0.0	0	0	1
PD19909a	favorable	40.7	0	1	0
PD19910a	intermediate	40.5	0	0	1
PD19912a	adverse	0.0	1	0	0
PD19913c	favorable	0.0	0	1	0
PD19914a	favorable	0.0	0	1	0
PD19915a	favorable	0.0	0	1	0
PD19916a	favorable	39.0	0	1	0
PD19917a	favorable	0.0	0	1	0
PD19918c	adverse	0.0	1	0	0
PD19919a	intermediate	27.7	0	0	1
PD19920a	favorable	0.0	0	1	0
PD19921c	intermediate	0.0	0	0	1
PD19922c	favorable	32.0	0	1	0
PD19923c	favorable	0.0	0	1	0
PD19924c	intermediate	0.0	0	0	1
PD19925a	favorable	0.0	0	1	0
PD19926a	favorable	15.7	0	1	0
PD19928c	intermediate	0.0	0	0	1
PD19929a	favorable	12.3	0	1	0
PD19932a	favorable	0.0	0	1	0
PD19934c	favorable	0.0	0	1	0
PD19935a	adverse	33.0	1	0	0
PD19936a	intermediate	0.0	0	0	1
PD19937c	intermediate	67.0	0	0	1
PD19938a	favorable	0.0	0	1	0
PD19939a	favorable	28.7	0	1	0
PD19940a	favorable	0.0	0	1	0
PD19941a	adverse	0.0	1	0	0
PD19942a	favorable	0.0	0	1	0
PD19943a	favorable	0.0	0	1	0
PD19944a	favorable	0.0	0	1	0
PD19945c	favorable	0.0	0	1	0
PD19946a	favorable	46.0	0	1	0
PD19947c	intermediate	0.0	0	0	1
PD19948a	favorable	16.0	0	1	0
PD19949a	intermediate	0.0	0	0	1
PD19950a	favorable	0.0	0	1	0
PD19951a	favorable	0.0	0	1	0
PD19952a	intermediate	0.0	0	0	1
PD19953c	adverse	0.0	1	0	0
PD19955c	favorable	0.0	0	1	0
PD19956a	adverse	73.0	1	0	0
PD19957a	favorable	24.0	0	1	0
PD19958c	favorable	0.0	0	1	0
PD19961d	favorable	0.0	0	1	0
PD19962c	favorable	0.0	0	1	0
PD19964a	favorable	21.0	0	1	0
PD19965c	intermediate	0.0	0	0	1
PD19966a	favorable	0.0	0	1	0
PD19967a	favorable	0.0	0	1	0
PD19968a	favorable	0.0	0	1	0
PD19969c	intermediate	0.0	0	0	1
PD19970a	favorable	0.0	0	1	0
PD19971c	favorable	0.0	0	1	0
PD19972a	favorable	0.0	0	1	0
PD19973c	favorable	35.0	0	1	0
PD19974c	intermediate	44.0	0	0	1
PD19975a	favorable	33.0	0	1	0
PD19976a	favorable	5.0	0	1	0
PD19977a	intermediate	28.0	0	0	1
PD19978a	favorable	0.0	0	1	0
PD19979a	favorable	7.4	0	1	0
PD19981a	adverse	0.0	1	0	0
PD19982a	favorable	29.0	0	1	0
PD19983a	favorable	0.0	0	1	0
PD19984a	adverse	0.0	1	0	0
PD19985a	favorable	0.0	0	1	0
PD19986a	adverse	0.0	1	0	0
PD19987a	intermediate	0.0	0	0	1
PD19989a	adverse	0.0	1	0	0
PD19991a	favorable	26.3	0	1	0
PD19993a	adverse	0.0	1	0	0
PD19994a	favorable	0.0	0	1	0
PD19996a	favorable	0.0	0	1	0
PD19997a	favorable	47.0	0	1	0
PD20000a	adverse	0.0	1	0	0
PD20001c	intermediate	0.0	0	0	1
PD20002a	adverse	5.0	1	0	0
PD20003a	favorable	0.0	0	1	0
PD20004a	favorable	9.3	0	1	0
PD20006a	favorable	0.0	0	1	0
PD20007c	adverse	0.0	1	0	0
PD20008a	adverse	0.0	1	0	0
PD20009a	favorable	0.0	0	1	0
PD20011c	adverse	0.0	1	0	0
PD20012a	favorable	17.0	0	1	0
PD20013a	favorable	0.0	0	1	0
PD20015a	favorable	5.0	0	1	0
PD20016a	favorable	6.9	0	1	0
PD20017a	favorable	41.3	0	1	0
PD20019a	intermediate	0.0	0	0	1
PD20020c	adverse	0.0	1	0	0
PD20022a	adverse	5.0	1	0	0
PD20023c	adverse	0.0	1	0	0
PD20026c	intermediate	74.6	0	0	1
PD20027c	favorable	0.0	0	1	0
PD20028a	intermediate	0.0	0	0	1
PD20030a	adverse	0.0	1	0	0
PD20031a	adverse	5.0	1	0	0
PD20032a	favorable	0.0	0	1	0
PD20033a	adverse	5.0	1	0	0
PD20034a	favorable	0.0	0	1	0
PD20035a	favorable	41.1	0	1	0
PD20036a	favorable	0.0	0	1	0
PD20037a	adverse	0.0	1	0	0
PD20038a	intermediate	14.6	0	0	1
PD20040a	intermediate	0.0	0	0	1
PD20041a	adverse	0.0	1	0	0
PD20042a	favorable	0.0	0	1	0
PD20043c	intermediate	66.0	0	0	1
PD20047a	adverse	0.0	1	0	0
PD20048a	favorable	38.6	0	1	0
PD20049a	adverse	0.0	1	0	0
PD20050a	intermediate	82.6	0	0	1
PD20051a	adverse	0.0	1	0	0
PD20054c	adverse	0.0	1	0	0
PD20055a	favorable	0.0	0	1	0
PD20056a	intermediate	0.0	0	0	1
PD20057a	adverse	0.0	1	0	0
PD20062a	favorable	0.0	0	1	0
PD20063a	intermediate	89.1	0	0	1
PD20064a	adverse	0.0	1	0	0
PD20065a	adverse	0.0	1	0	0
PD20066a	intermediate	0.0	0	0	1
PD20067a	adverse	0.0	1	0	0
PD20068a	favorable	0.0	0	1	0
PD20070a	favorable	0.0	0	1	0
PD20071a	adverse	0.0	1	0	0
PD20072a	favorable	5.0	0	1	0
PD20073a	favorable	0.0	0	1	0
PD20074a	adverse	0.0	1	0	0
PD20077a	adverse	0.0	1	0	0
PD20078a	adverse	0.0	1	0	0
PD20079a	adverse	0.0	1	0	0
PD20080a	intermediate	0.0	0	0	1
PD20081a	favorable	0.0	0	1	0
PD20082a	favorable	0.0	0	1	0
PD20084a	favorable	0.0	0	1	0
PD20085a	favorable	0.0	0	1	0
PD20087a	intermediate	0.0	0	0	1
PD20088a	favorable	0.0	0	1	0
PD20089a	adverse	0.0	1	0	0
PD20090a	adverse	0.0	1	0	0
PD20093a	adverse	0.0	1	0	0
PD20094a	adverse	0.0	1	0	0
PD20095a	favorable	5.0	0	1	0
PD20096a	adverse	0.0	1	0	0
PD20097a	favorable	11.6	0	1	0
PD20098a	intermediate	0.0	0	0	1
PD20100a	favorable	0.0	0	1	0
PD20101a	adverse	0.0	1	0	0
PD20102a	favorable	0.0	0	1	0
PD20103a	favorable	0.0	0	1	0
PD20104a	favorable	0.0	0	1	0
PD20105a	favorable	0.0	0	1	0
PD20106a	favorable	5.0	0	1	0
PD20108a	adverse	0.0	1	0	0
PD20110a	favorable	0.0	0	1	0
PD20111a	favorable	0.0	0	1	0
PD20112a	adverse	0.0	1	0	0
PD20113a	favorable	5.0	0	1	0
PD20116a	adverse	0.0	1	0	0
PD20117a	adverse	5.0	1	0	0
PD20118a	favorable	0.0	0	1	0
PD20120a	adverse	0.0	1	0	0
PD20121a	intermediate	5.0	0	0	1
PD20122a	adverse	0.0	1	0	0
PD20123a	favorable	5.0	0	1	0
PD20125a	adverse	5.0	1	0	0
PD20128a	favorable	0.0	0	1	0
PD20129a	favorable	5.0	0	1	0
PD20130c	favorable	0.0	0	1	0
PD20131a	favorable	0.0	0	1	0
PD20132c	adverse	0.0	1	0	0
PD20135c	adverse	0.0	1	0	0
PD20136c	favorable	5.0	0	1	0
PD20137c	favorable	0.0	0	1	0
PD20138a	favorable	0.0	0	1	0
PD20139a	intermediate	67.7	0	0	1
PD20141a	adverse	0.0	1	0	0
PD20142c	favorable	0.0	0	1	0
PD20143c	favorable	0.0	0	1	0
PD20145a	adverse	5.0	1	0	0
PD20146a	favorable	0.0	0	1	0
PD20148c	favorable	0.0	0	1	0
PD20149c	intermediate	0.0	0	0	1
PD20150a	favorable	0.0	0	1	0
PD20151c	favorable	10.0	0	1	0
PD20152a	favorable	35.5	0	1	0
PD20157a	adverse	0.0	1	0	0
PD20158a	favorable	0.0	0	1	0
PD20159a	adverse	0.0	1	0	0
PD20160a	favorable	0.0	0	1	0
PD20161c	favorable	0.0	0	1	0
PD20162a	intermediate	35.6	0	0	1
PD20163a	intermediate	73.5	0	0	1
PD20164c	intermediate	8.8	0	0	1
PD20165a	adverse	17.1	1	0	0
PD20166c	favorable	0.0	0	1	0
PD20171a	favorable	0.0	0	1	0
PD20172a	favorable	5.0	0	1	0
PD20173a	favorable	0.0	0	1	0
PD20175a	favorable	0.0	0	1	0
PD20176c	favorable	0.0	0	1	0
PD20177c	favorable	0.0	0	1	0
PD20178a	intermediate	98.0	0	0	1
PD20179c	intermediate	0.0	0	0	1
PD20180c	adverse	0.0	1	0	0
PD20181a	favorable	0.0	0	1	0
PD20182a	favorable	10.6	0	1	0
PD20184c	favorable	0.0	0	1	0
PD20185c	adverse	24.0	1	0	0
PD20186a	adverse	11.5	1	0	0
PD20187a	intermediate	93.8	0	0	1
PD20188a	favorable	0.0	0	1	0
PD20189a	intermediate	91.7	0	0	1
PD20190c	adverse	82.9	1	0	0
PD20191a	intermediate	32.9	0	0	1
PD20192c	favorable	0.0	0	1	0
PD20193a	adverse	60.4	1	0	0
PD20194a	favorable	0.0	0	1	0
PD20195a	intermediate	0.0	0	0	1
PD20198a	adverse	0.0	1	0	0
PD20199a	intermediate	98.4	0	0	1
PD20200a	favorable	5.0	0	1	0
PD20202a	intermediate	60.1	0	0	1
PD20203a	favorable	16.0	0	1	0
PD20204a	adverse	0.0	1	0	0
PD20205c	favorable	0.0	0	1	0
PD20206a	favorable	48.9	0	1	0
PD20207a	favorable	7.0	0	1	0
PD20208a	intermediate	87.0	0	0	1
PD20210a	adverse	0.0	1	0	0
PD20211a	intermediate	0.0	0	0	1
PD20213a	intermediate	0.0	0	0	1
PD20214a	intermediate	54.2	0	0	1
PD20215c	favorable	15.1	0	1	0
PD20216c	favorable	0.0	0	1	0
PD20217a	intermediate	5.0	0	0	1
PD20218c	favorable	0.0	0	1	0
PD20219c	favorable	0.0	0	1	0
PD20220a	favorable	0.0	0	1	0
PD20221c	favorable	32.7	0	1	0
PD20222a	favorable	0.0	0	1	0
PD20224c	favorable	0.0	0	1	0
PD20225a	adverse	0.0	1	0	0
PD20226a	intermediate	0.0	0	0	1
PD20227a	favorable	5.0	0	1	0
PD20228a	favorable	0.0	0	1	0
PD20229a	favorable	0.0	0	1	0
PD20230a	adverse	0.0	1	0	0
PD20231c	intermediate	73.8	0	0	1
PD20232a	favorable	0.0	0	1	0
PD20233a	favorable	37.6	0	1	0
PD20234a	adverse	0.0	1	0	0
PD20235c	adverse	0.0	1	0	0
PD20236a	favorable	0.0	0	1	0
PD20237c	intermediate	0.0	0	0	1
PD20238c	favorable	0.0	0	1	0
PD20239c	favorable	6.2	0	1	0
PD20240c	favorable	0.0	0	1	0
PD20241c	intermediate	0.0	0	0	1
PD20242a	favorable	0.0	0	1	0
PD20244c	adverse	0.0	1	0	0
PD20245a	favorable	0.0	0	1	0
PD20248c	adverse	0.0	1	0	0
PD20249c	favorable	5.0	0	1	0
PD20250c	intermediate	0.0	0	0	1
PD20251c	intermediate	0.0	0	0	1
PD20253a	favorable	0.0	0	1	0
PD20254c	favorable	0.0	0	1	0
PD20255a	favorable	29.0	0	1	0
PD20256a	favorable	0.0	0	1	0
PD20257c	favorable	31.6	0	1	0
PD20259a	intermediate	0.0	0	0	1
PD20260a	favorable	0.0	0	1	0
PD20261a	favorable	24.5	0	1	0
PD20262c	favorable	0.0	0	1	0
PD20264c	favorable	0.0	0	1	0
PD20265c	favorable	0.0	0	1	0
PD20266a	adverse	21.0	1	0	0
PD20267a	favorable	0.0	0	1	0
PD20268c	intermediate	0.0	0	0	1
PD20270c	intermediate	53.0	0	0	1
PD20271a	favorable	39.0	0	1	0
PD20272a	adverse	91.6	1	0	0
PD20274a	adverse	0.0	1	0	0
PD20278a	favorable	0.0	0	1	0
PD20279a	favorable	5.0	0	1	0
PD20280c	adverse	0.0	1	0	0
PD20281a	favorable	0.0	0	1	0
PD20282a2	favorable	47.0	0	1	0
PD20283a	favorable	5.0	0	1	0
PD20284a	favorable	40.0	0	1	0
PD20285c	adverse	0.0	1	0	0
PD20287a	favorable	25.0	0	1	0
PD20289a	adverse	0.0	1	0	0
PD20290a	intermediate	0.0	0	0	1
PD20291a	intermediate	118.0	0	0	1
PD20293a	adverse	0.0	1	0	0
PD20294a	adverse	0.0	1	0	0
PD20296c	adverse	0.0	1	0	0
PD20298a	intermediate	0.0	0	0	1
PD20299a	adverse	0.0	1	0	0
PD20300a	favorable	5.0	0	1	0
PD20301a	favorable	0.0	0	1	0
PD20302a	intermediate	0.0	0	0	1
PD20303a	adverse	0.0	1	0	0
PD20304a	favorable	5.0	0	1	0
PD20305a	favorable	0.0	0	1	0
PD20306a	intermediate	0.0	0	0	1
PD20307c	favorable	0.0	0	1	0
PD20309a	favorable	5.0	0	1	0
PD20311c	adverse	0.0	1	0	0
PD20312a	favorable	0.0	0	1	0
PD20313a	favorable	5.0	0	1	0
PD20314a	favorable	0.0	0	1	0
PD20315a	adverse	0.0	1	0	0
PD20316a	favorable	5.0	0	1	0
PD20317a	favorable	0.0	0	1	0
PD20319c	favorable	0.0	0	1	0
PD20320a	favorable	0.0	0	1	0
PD20321a	adverse	0.0	1	0	0
PD20322a	adverse	5.0	1	0	0
PD20323a	adverse	0.0	1	0	0
PD20324a	intermediate	0.0	0	0	1
PD20325a	adverse	0.0	1	0	0
PD20326a	favorable	5.0	0	1	0
PD20327a	adverse	0.0	1	0	0
PD20328a	favorable	0.0	0	1	0
PD20329a	favorable	0.0	0	1	0
PD20330a	favorable	0.0	0	1	0
PD20331a	favorable	5.0	0	1	0
PD20332c	favorable	0.0	0	1	0
PD20333c	favorable	0.0	0	1	0
PD20334a	adverse	5.0	1	0	0
PD20335c	favorable	0.0	0	1	0
PD20336a	adverse	5.0	1	0	0
PD20337c	intermediate	0.0	0	0	1
PD20338c	favorable	0.0	0	1	0
PD20339a	favorable	37.0	0	1	0
PD20340a	favorable	0.0	0	1	0
PD22516a	adverse	0.0	1	0	0
PD22518c	intermediate	0.0	0	0	1
PD22519d	adverse	67.0	1	0	0
PD22521c	favorable	0.0	0	1	0
PD22522a	favorable	32.1	0	1	0
PD22523a	intermediate	0.0	0	0	1
PD22524d	intermediate	33.2	0	0	1
PD22526a	intermediate	0.0	0	0	1
PD22527a	favorable	0.0	0	1	0
PD22528c	favorable	32.0	0	1	0
PD22529c	intermediate	0.0	0	0	1
PD22530c	intermediate	0.0	0	0	1
PD22534a	favorable	40.0	0	1	0
PD22538c	favorable	0.0	0	1	0
PD22539c	adverse	0.0	1	0	0
PD22547c	intermediate	0.0	0	0	1
PD22551c	favorable	0.0	0	1	0
PD22552c	adverse	0.0	1	0	0
PD22554c	favorable	0.0	0	1	0
PD22556c	intermediate	0.0	0	0	1
PD22558c	intermediate	38.0	0	0	1
PD22560c	favorable	0.0	0	1	0
PD22561c	adverse	0.0	1	0	0
PD22562a	adverse	0.0	1	0	0
PD22564a	favorable	0.0	0	1	0
PD22565a	intermediate	0.0	0	0	1
PD22566a	favorable	30.5	0	1	0
PD22567a	favorable	0.0	0	1	0
PD22569a	favorable	36.0	0	1	0
PD22570a	favorable	0.0	0	1	0
PD22576a	adverse	78.0	1	0	0
PD22577a	favorable	0.0	0	1	0
PD22580a	favorable	0.0	0	1	0
PD22581a	adverse	16.0	1	0	0
PD22582a	adverse	0.0	1	0	0
PD22583a	adverse	0.0	1	0	0
PD22585c	adverse	0.0	1	0	0
PD22586a	intermediate	0.0	0	0	1
PD22588c	favorable	0.0	0	1	0
PD22591a	favorable	0.0	0	1	0
PD22592c	intermediate	0.0	0	0	1
PD22596c	favorable	0.0	0	1	0
PD22597c	favorable	0.0	0	1	0
PD22600a	favorable	0.0	0	1	0
PD22601a	favorable	32.0	0	1	0
PD22605c	favorable	0.0	0	1	0
PD22608c	favorable	0.0	0	1	0
PD22610c	adverse	0.0	1	0	0
PD22615c	adverse	0.0	1	0	0
PD22617a	favorable	0.0	0	1	0
PD22621a	intermediate	0.0	0	0	1
PD22624a	favorable	0.0	0	1	0
PD22625c	adverse	0.0	1	0	0
PD22626c	intermediate	90.0	0	0	1
PD22628a	favorable	0.0	0	1	0
PD22629c	adverse	0.0	1	0	0
PD22630a	favorable	0.0	0	1	0
PD22632c	favorable	0.0	0	1	0
PD22635a	adverse	0.0	1	0	0
PD22636c	intermediate	0.0	0	0	1
PD22638a	adverse	0.0	1	0	0
PD22639a	adverse	0.0	1	0	0
PD22640c	adverse	11.0	1	0	0
PD22641a	adverse	0.0	1	0	0
PD22642a	intermediate	0.0	0	0	1
PD22646a	adverse	0.0	1	0	0
PD22647a	favorable	0.0	0	1	0
PD22648c	favorable	0.0	0	1	0
PD22649a	favorable	30.0	0	1	0
PD22650c	favorable	0.0	0	1	0
PD22652a	favorable	0.0	0	1	0
PD22653c	favorable	0.0	0	1	0
PD22655a	favorable	0.0	0	1	0
PD22656a	intermediate	0.0	0	0	1
PD22657a	adverse	0.0	1	0	0
PD22660a	adverse	0.0	1	0	0
PD22661a	favorable	0.0	0	1	0
PD22663c	favorable	0.0	0	1	0
PD22666c	favorable	0.0	0	1	0
PD22667c	adverse	0.0	1	0	0
PD22668c	intermediate	12.0	0	0	1
PD22669c	favorable	0.0	0	1	0
PD22670a	adverse	0.0	1	0	0
PD22671c	intermediate	0.0	0	0	1
PD22672a	adverse	0.0	1	0	0
PD22673c	favorable	0.0	0	1	0
PD22674c	adverse	0.0	1	0	0
PD22677a	favorable	0.0	0	1	0
PD22678c	intermediate	0.0	0	0	1
PD22679a	adverse	0.0	1	0	0
PD22680c	adverse	0.0	1	0	0
PD22681a	favorable	0.0	0	1	0
PD22683c	adverse	0.0	1	0	0
PD22684a	intermediate	0.0	0	0	1
PD22686c	intermediate	0.0	0	0	1
PD22688c	adverse	0.0	1	0	0
PD22689a	favorable	0.0	0	1	0
PD22690c	favorable	29.0	0	1	0
PD22691a	favorable	17.0	0	1	0
PD22692c	favorable	0.0	0	1	0
PD22693c	favorable	0.0	0	1	0
PD22694a	favorable	0.0	0	1	0
PD22695a	intermediate	0.0	0	0	1
PD22696c	intermediate	0.0	0	0	1
PD22697c	adverse	0.0	1	0	0
PD22698a	favorable	0.0	0	1	0
PD22699a	favorable	0.0	0	1	0
PD22700c	favorable	0.0	0	1	0
PD22703c	adverse	0.0	1	0	0
PD22704a	adverse	0.0	1	0	0
PD22706c	favorable	0.0	0	1	0
PD22708c	adverse	0.0	1	0	0
PD22712c	favorable	0.0	0	1	0
PD22713a	adverse	0.0	1	0	0
PD22714a	adverse	0.0	1	0	0
PD22716a	favorable	0.0	0	1	0
PD22720a	favorable	11.0	0	1	0
PD22722a	favorable	0.0	0	1	0
PD22724a	intermediate	70.0	0	0	1
PD22725c	adverse	0.0	1	0	0
PD22726c	favorable	0.0	0	1	0
PD22727c	favorable	0.0	0	1	0
PD22728c	intermediate	0.0	0	0	1
PD22729c	adverse	0.0	1	0	0
PD22730a	favorable	46.0	0	1	0
PD22731a	adverse	0.0	1	0	0
PD22732c	favorable	36.0	0	1	0
PD22733a	intermediate	0.0	0	0	1
PD22734c	favorable	0.0	0	1	0
PD22735c	favorable	0.0	0	1	0
PD22737c	favorable	0.0	0	1	0
PD22738c	intermediate	44.0	0	0	1
PD22739c	adverse	0.0	1	0	0
PD22740c	adverse	0.0	1	0	0
PD22743c	favorable	0.0	0	1	0
PD22744c	favorable	0.0	0	1	0
PD22745a	adverse	0.0	1	0	0
PD22747a	adverse	0.0	1	0	0
PD22749a	favorable	0.0	0	1	0
PD22750c	intermediate	0.0	0	0	1
PD22751a	intermediate	0.0	0	0	1
PD22753a	adverse	0.0	1	0	0
PD22755a	intermediate	0.0	0	0	1
PD22758c	adverse	0.0	1	0	0
PD22760c	adverse	16.0	1	0	0
PD22761c	intermediate	26.0	0	0	1
PD22762c	favorable	0.0	0	1	0
PD22763c	intermediate	5.0	0	0	1
PD22764c	favorable	0.0	0	1	0
PD22765c	favorable	0.0	0	1	0
PD22768a	adverse	0.0	1	0	0
PD22769c	adverse	0.0	1	0	0
PD22771a	adverse	0.0	1	0	0
PD22772c	adverse	0.0	1	0	0
PD22773c	favorable	15.0	0	1	0
PD22775a	adverse	71.5	1	0	0
PD22776c	adverse	0.0	1	0	0
PD22778c	adverse	0.0	1	0	0
PD22779c	adverse	0.0	1	0	0
PD22780a	intermediate	0.0	0	0	1
PD22781a	favorable	0.0	0	1	0
PD22782a	favorable	0.0	0	1	0
PD22783a	adverse	0.0	1	0	0
PD22784a	favorable	0.0	0	1	0
PD22785a	intermediate	0.0	0	0	1
PD22786a	adverse	0.0	1	0	0
PD22788c	intermediate	0.0	0	0	1
PD22790c	adverse	0.0	1	0	0
PD22792a	intermediate	0.0	0	0	1
PD22793a	favorable	0.0	0	1	0
PD22794c	adverse	0.0	1	0	0
PD22795a	favorable	0.0	0	1	0
PD22796a	intermediate	0.0	0	0	1
PD22797a	adverse	0.0	1	0	0
PD22798c	favorable	0.0	0	1	0
PD22799c	adverse	0.0	1	0	0
PD22804a	intermediate	35.0	0	0	1
PD22805c	adverse	0.0	1	0	0
PD22806c	adverse	0.0	1	0	0
PD22807c	adverse	0.0	1	0	0
PD22809c	adverse	0.0	1	0	0
PD22811a	favorable	0.0	0	1	0
PD22812a	adverse	0.0	1	0	0
PD22814c	favorable	0.0	0	1	0
PD22816a	adverse	0.0	1	0	0
PD22817a	favorable	0.0	0	1	0
PD22819c	favorable	0.0	0	1	0
PD22820a	favorable	33.0	0	1	0
PD22821c	adverse	0.0	1	0	0
PD22822a	favorable	0.0	0	1	0
PD22823c	adverse	14.0	1	0	0
PD22824c	intermediate	0.0	0	0	1
PD22826a	intermediate	0.0	0	0	1
PD22827c	favorable	0.0	0	1	0
PD22828c	adverse	0.0	1	0	0
PD22829c	favorable	0.0	0	1	0
PD22833a	intermediate	0.0	0	0	1
PD22834a	favorable	0.0	0	1	0
PD22835a	adverse	0.0	1	0	0
PD22836c	favorable	37.0	0	1	0
PD22837c	adverse	0.0	1	0	0
PD22838c	adverse	0.0	1	0	0
PD22839a	intermediate	0.0	0	0	1
PD22841a	adverse	0.0	1	0	0
PD22842a	favorable	37.0	0	1	0
PD22843a	adverse	0.0	1	0	0
PD22844c	favorable	0.0	0	1	0
PD22845c	adverse	0.0	1	0	0
PD22846c	favorable	0.0	0	1	0
PD22847c	adverse	0.0	1	0	0
PD22849c	favorable	0.0	0	1	0
PD22850a	adverse	0.0	1	0	0
PD22851a	adverse	0.0	1	0	0
PD22852c	favorable	0.0	0	1	0
PD22853a	adverse	0.0	1	0	0
PD22854a	intermediate	0.0	0	0	1
PD22856a	adverse	0.0	1	0	0
PD22857c	adverse	0.0	1	0	0
PD22858c	favorable	0.0	0	1	0
PD22859a	intermediate	0.0	0	0	1
PD22861c	adverse	0.0	1	0	0
PD22862a	favorable	0.0	0	1	0
PD22863c	intermediate	0.0	0	0	1
PD22866a	favorable	0.0	0	1	0
PD22868a	adverse	0.0	1	0	0
PD22870a	favorable	0.0	0	1	0
PD22872c	adverse	7.0	1	0	0
PD22874c	favorable	0.0	0	1	0
PD22875c	favorable	0.0	0	1	0
PD22876c	intermediate	0.0	0	0	1
PD22877a	intermediate	77.0	0	0	1
PD22878c	favorable	0.0	0	1	0
PD22880c	intermediate	0.0	0	0	1
PD22881a	favorable	0.0	0	1	0
PD22882a	intermediate	0.0	0	0	1
PD22884a	intermediate	0.0	0	0	1
PD22885c	intermediate	0.0	0	0	1
PD22886c	adverse	0.0	1	0	0
PD22887c	favorable	0.0	0	1	0
PD22889c	favorable	0.0	0	1	0
PD22890c	adverse	0.0	1	0	0
PD22892d	favorable	0.0	0	1	0
PD22893c	adverse	0.0	1	0	0
PD22894c	intermediate	0.0	0	0	1
PD22899a	adverse	0.0	1	0	0
PD22900c	intermediate	0.0	0	0	1
PD22901c	adverse	0.0	1	0	0
PD22902a	favorable	0.0	0	1	0
PD22903c	adverse	0.0	1	0	0
PD22904a	adverse	0.0	1	0	0
PD22905a	intermediate	24.0	0	0	1
PD22906a	favorable	33.0	0	1	0
PD22908c	intermediate	0.0	0	0	1
PD22909c	favorable	0.0	0	1	0
PD22910c	favorable	0.0	0	1	0
PD22914c	favorable	0.0	0	1	0
PD22915a	intermediate	0.0	0	0	1
PD22917c	intermediate	0.0	0	0	1
PD22918a	intermediate	0.0	0	0	1
PD22919c	favorable	45.0	0	1	0
PD22920c	adverse	0.0	1	0	0
PD22921a	favorable	0.0	0	1	0
PD22922a	adverse	0.0	1	0	0
PD22923a	intermediate	0.0	0	0	1
PD22924c	adverse	0.0	1	0	0
PD22926a	favorable	48.0	0	1	0
PD22927a	intermediate	57.0	0	0	1
PD22928c	favorable	36.0	0	1	0
PD22929c	favorable	37.0	0	1	0
PD22930a	adverse	0.0	1	0	0
PD22931c	favorable	29.0	0	1	0
PD22934a	favorable	0.0	0	1	0
PD22935a	adverse	0.0	1	0	0
PD22936c	favorable	43.0	0	1	0
PD22937a	adverse	0.0	1	0	0
PD22938c	adverse	0.0	1	0	0
PD22939d	favorable	0.0	0	1	0
PD22940a	favorable	0.0	0	1	0
PD22942c	intermediate	0.0	0	0	1
PD22943a	favorable	0.0	0	1	0
PD22944a	intermediate	0.0	0	0	1
PD22945c	favorable	0.0	0	1	0
PD22946c	adverse	0.0	1	0	0
PD22948a	adverse	0.0	1	0	0
PD22949c	adverse	0.0	1	0	0
PD22950a	favorable	0.0	0	1	0
PD22951c	adverse	0.0	1	0	0
PD22952c	favorable	8.0	0	1	0
PD22953c	intermediate	0.0	0	0	1
PD22954a	favorable	0.0	0	1	0
PD22956c	favorable	0.0	0	1	0
PD22957a	favorable	0.0	0	1	0
PD22958c	adverse	38.0	1	0	0
PD22959c	intermediate	0.0	0	0	1
PD22960c	favorable	0.0	0	1	0
PD22961a	adverse	0.0	1	0	0
PD22962a	favorable	5.0	0	1	0
PD22963c	favorable	0.0	0	1	0
PD22964a	adverse	0.0	1	0	0
PD22965c	adverse	0.0	1	0	0
PD22966c	adverse	0.0	1	0	0
PD22967c	favorable	0.0	0	1	0
PD22968c	favorable	0.0	0	1	0
PD22969c	favorable	0.0	0	1	0
PD22970a	adverse	0.0	1	0	0
PD22971a	intermediate	29.0	0	0	1
PD22972c	adverse	0.0	1	0	0
PD22973a	favorable	0.0	0	1	0
PD22974a	favorable	0.0	0	1	0
PD22975c	favorable	0.0	0	1	0
PD22977a	favorable	44.0	0	1	0
PD22979c	favorable	0.0	0	1	0
PD22980c	adverse	0.0	1	0	0
PD22981c	intermediate	0.0	0	0	1
PD22984c	intermediate	41.0	0	0	1
PD22985a	intermediate	0.0	0	0	1
PD22989a	intermediate	0.0	0	0	1
PD22990c	favorable	19.0	0	1	0
PD22991a	favorable	0.0	0	1	0
PD22993c	intermediate	0.0	0	0	1
PD22994c	adverse	0.0	1	0	0
PD22995c	intermediate	0.0	0	0	1
PD22996a	favorable	0.0	0	1	0
PD22997a	intermediate	0.0	0	0	1
PD22998a	intermediate	0.0	0	0	1
PD22999c	adverse	0.0	1	0	0
PD23001c	intermediate	0.0	0	0	1
PD23003c	favorable	41.0	0	1	0
PD23004c	adverse	0.0	1	0	0
PD23005a	adverse	0.0	1	0	0
PD23007c	adverse	0.0	1	0	0
PD23008c	intermediate	52.0	0	0	1
PD23011c	adverse	0.0	1	0	0
PD23012c	intermediate	0.0	0	0	1
PD23013a	favorable	0.0	0	1	0
PD23014a	favorable	45.0	0	1	0
PD23015a	adverse	0.0	1	0	0
PD23016c	favorable	0.0	0	1	0
PD23017a	favorable	0.0	0	1	0
PD23018c	favorable	0.0	0	1	0
PD23019c	intermediate	0.0	0	0	1
PD23020a	intermediate	0.0	0	0	1
PD23021a	favorable	0.0	0	1	0
PD23022c	intermediate	0.0	0	0	1
PD23026c	favorable	0.0	0	1	0
PD23027a	intermediate	25.0	0	0	1
PD23028a	intermediate	7.0	0	0	1
PD23029c	intermediate	0.0	0	0	1
PD23030c	intermediate	0.0	0	0	1
PD23031a	adverse	17.0	1	0	0
PD23032a	intermediate	0.0	0	0	1
PD23033c	favorable	45.0	0	1	0
PD23034c	favorable	0.0	0	1	0
PD23035a	adverse	0.0	1	0	0
PD23036a	favorable	43.5	0	1	0
PD23037a	adverse	0.0	1	0	0
PD23038c	intermediate	12.0	0	0	1
PD23040a	intermediate	0.0	0	0	1
PD23042c	favorable	0.0	0	1	0
PD23043c	intermediate	59.0	0	0	1
PD23044a	intermediate	0.0	0	0	1
PD23045a	intermediate	0.0	0	0	1
PD23046a	intermediate	0.0	0	0	1
PD23047c	favorable	0.0	0	1	0
PD23048a	favorable	0.0	0	1	0
PD23049c	favorable	0.0	0	1	0
PD23050c	intermediate	0.0	0	0	1
PD23051a	favorable	0.0	0	1	0
PD23052a	adverse	8.1	1	0	0
PD23053a	adverse	0.0	1	0	0
PD23054c	favorable	0.0	0	1	0
PD23055c	intermediate	0.0	0	0	1
PD23056a	favorable	30.9	0	1	0
PD23058a	adverse	0.0	1	0	0
PD23062a	adverse	0.0	1	0	0
PD23063a	intermediate	0.0	0	0	1
PD23065c	favorable	38.0	0	1	0
PD23066a	intermediate	0.0	0	0	1
PD23067c	adverse	0.0	1	0	0
PD23068c	adverse	0.0	1	0	0
PD23071c	adverse	0.0	1	0	0
PD23072c	favorable	0.0	0	1	0
PD23073c	favorable	0.0	0	1	0
PD23074c	adverse	0.0	1	0	0
PD23075a	intermediate	0.0	0	0	1
PD23076c	adverse	0.0	1	0	0
PD23077c	favorable	0.0	0	1	0
PD23078c	favorable	37.0	0	1	0
PD23081a	adverse	0.0	1	0	0
PD23082a	intermediate	8.0	0	0	1
PD23083a	intermediate	0.0	0	0	1
PD23084a	intermediate	98.0	0	0	1
PD23085a	favorable	0.0	0	1	0
PD23086a	intermediate	0.0	0	0	1
PD23087c	adverse	0.0	1	0	0
PD23088a	intermediate	0.0	0	0	1
PD23089c	favorable	0.0	0	1	0
PD23092a	favorable	0.0	0	1	0
PD23093c	favorable	47.0	0	1	0
PD23094a	adverse	46.0	1	0	0
PD23095a	favorable	0.0	0	1	0
PD23096c	intermediate	0.0	0	0	1
PD23097c	adverse	0.0	1	0	0
PD23099c	favorable	0.0	0	1	0
PD23101a	favorable	23.6	0	1	0
PD23102a	favorable	0.0	0	1	0
PD23103a	adverse	41.0	1	0	0
PD23105a	adverse	0.0	1	0	0
PD23106a	favorable	0.0	0	1	0
PD23107c	intermediate	62.0	0	0	1
PD23108c	adverse	0.0	1	0	0
PD23109a	adverse	0.0	1	0	0
PD23110c	adverse	0.0	1	0	0
PD23111c	intermediate	0.0	0	0	1
PD23112c	adverse	0.0	1	0	0
PD23113c	favorable	0.0	0	1	0
PD23114a	adverse	0.0	1	0	0
PD23115c	adverse	0.0	1	0	0
PD23116a	favorable	0.0	0	1	0
PD23117a	adverse	0.0	1	0	0
PD23118a	favorable	43.0	0	1	0
PD23119c	favorable	0.0	0	1	0
PD23121a	adverse	9.0	1	0	0
PD23122a	adverse	0.0	1	0	0
PD23123c	favorable	0.0	0	1	0
PD23124a	favorable	0.0	0	1	0
PD23125c	favorable	17.0	0	1	0
PD23126a	favorable	0.0	0	1	0
PD23127c	intermediate	45.0	0	0	1
PD23129a	favorable	0.0	0	1	0
PD23130c	adverse	0.0	1	0	0
PD23132a	adverse	0.0	1	0	0
PD23133c	adverse	0.0	1	0	0
PD23134a	intermediate	43.0	0	0	1
PD23136a	favorable	0.0	0	1	0
PD23137a	adverse	0.0	1	0	0
PD23138a	adverse	0.0	1	0	0
PD23139a	favorable	0.0	0	1	0
PD23140a	intermediate	0.0	0	0	1
PD23141a	favorable	0.0	0	1	0
PD23142a	favorable	0.0	0	1	0
PD23143c	intermediate	0.0	0	0	1
PD23144a	adverse	0.0	1	0	0
PD23145a	favorable	0.0	0	1	0
PD23146a	favorable	0.0	0	1	0
PD23147a	intermediate	0.0	0	0	1
PD23148a	adverse	53.0	1	0	0
PD23149c	adverse	0.0	1	0	0
PD23150a	adverse	0.0	1	0	0
PD23151a	adverse	0.0	1	0	0
PD23153a	adverse	0.0	1	0	0
PD23154a	favorable	0.0	0	1	0
PD23155a	favorable	0.0	0	1	0
PD23156a	intermediate	0.0	0	0	1
PD23157a	favorable	0.0	0	1	0
PD23158a	adverse	0.0	1	0	0
PD23159c	favorable	0.0	0	1	0
PD23160c	intermediate	0.0	0	0	1
PD23161c	intermediate	0.0	0	0	1
PD23162a	adverse	0.0	1	0	0
PD23163c	adverse	0.0	1	0	0
PD23164a	favorable	0.0	0	1	0
PD23165c	adverse	0.0	1	0	0
PD23166a	favorable	0.0	0	1	0
PD23168a	intermediate	0.0	0	0	1
PD23169a	adverse	29.0	1	0	0
PD23170a	adverse	0.0	1	0	0
PD23171c	adverse	0.0	1	0	0
PD23172c	adverse	0.0	1	0	0
PD23173a	adverse	50.0	1	0	0
PD23174a	favorable	0.0	0	1	0
PD23175a	adverse	0.0	1	0	0
PD23176c	favorable	0.0	0	1	0
PD23177c	adverse	0.0	1	0	0
PD23178a	intermediate	0.0	0	0	1
PD23179a	adverse	0.0	1	0	0
PD23180a	favorable	0.0	0	1	0
PD23181a	intermediate	0.0	0	0	1
PD23182c	adverse	0.0	1	0	0
PD23183c	intermediate	0.0	0	0	1
PD23184a	adverse	0.0	1	0	0
PD23185a	adverse	0.0	1	0	0
PD23186a	adverse	0.0	1	0	0
PD23187a	favorable	0.0	0	1	0
PD23188c	intermediate	0.0	0	0	1
PD23189c	favorable	0.0	0	1	0
PD23190c	favorable	0.0	0	1	0
PD23191a	adverse	0.0	1	0	0
PD23192a	favorable	0.0	0	1	0
PD23194c	adverse	0.0	1	0	0
PD23195a	favorable	43.0	0	1	0
PD23196c	adverse	40.0	1	0	0
PD23199a	favorable	0.0	0	1	0
PD23200c	intermediate	0.0	0	0	1
PD23202a	intermediate	46.0	0	0	1
PD23204a	adverse	0.0	1	0	0
PD23205c	favorable	12.0	0	1	0
PD23209c	adverse	0.0	1	0	0
PD23216c	intermediate	0.0	0	0	1
PD23217c	adverse	0.0	1	0	0
PD23218a	favorable	0.0	0	1	0
PD23219a	intermediate	0.0	0	0	1
PD23220c	favorable	0.0	0	1	0
PD23222c	intermediate	0.0	0	0	1
PD23224c	adverse	0.0	1	0	0
PD23225a	intermediate	0.0	0	0	1
PD23226c	adverse	94.0	1	0	0
PD23227c	intermediate	0.0	0	0	1
PD23232c	favorable	27.0	0	1	0
PD23233a	intermediate	0.0	0	0	1
PD23234a	favorable	0.0	0	1	0
PD23236c	favorable	0.0	0	1	0
PD23237a	intermediate	0.0	0	0	1
PD23238c	intermediate	0.0	0	0	1
PD23240c	adverse	0.0	1	0	0
PD23241c	favorable	0.0	0	1	0
PD23242c	adverse	5.0	1	0	0
PD23245a	adverse	14.0	1	0	0
PD23246a	favorable	0.0	0	1	0
PD23247c	intermediate	82.0	0	0	1
PD23248a	favorable	5.0	0	1	0
PD23249c	intermediate	0.0	0	0	1
PD23251a	favorable	0.0	0	1	0
PD23252a	adverse	0.0	1	0	0
PD23254a	favorable	0.0	0	1	0
PD23255c	intermediate	52.0	0	0	1
PD23256c	favorable	31.0	0	1	0
PD23258a	adverse	0.0	1	0	0
PD23259c	adverse	0.0	1	0	0
PD23260c	adverse	0.0	1	0	0
PD23261c	intermediate	89.0	0	0	1
PD23265c	favorable	0.0	0	1	0
PD23267c	favorable	24.0	0	1	0
PD23268a	intermediate	0.0	0	0	1
PD23270c	intermediate	0.0	0	0	1
PD23272c	adverse	0.0	1	0	0
PD23274c	favorable	0.0	0	1	0
PD23276a	adverse	0.0	1	0	0
PD23277a	intermediate	0.0	0	0	1
PD23278c	favorable	0.0	0	1	0
PD23279a	favorable	0.0	0	1	0
PD23280a	favorable	16.0	0	1	0
PD23281c	adverse	5.0	1	0	0
PD23282a	favorable	0.0	0	1	0
PD23283a	intermediate	0.0	0	0	1
PD23284c	adverse	0.0	1	0	0
PD23285a	intermediate	0.0	0	0	1
PD23286c	adverse	0.0	1	0	0
PD23287a	adverse	0.0	1	0	0
PD23289a	adverse	0.0	1	0	0
PD23291c	adverse	0.0	1	0	0
PD23292c	intermediate	0.0	0	0	1
PD23293a	adverse	0.0	1	0	0
PD23295a	adverse	0.0	1	0	0
PD23296a	intermediate	0.0	0	0	1
PD23299d	intermediate	0.0	0	0	1
PD23300c	favorable	0.0	0	1	0
PD23301a	favorable	0.0	0	1	0
PD23303a	adverse	21.0	1	0	0
PD23305a	intermediate	0.0	0	0	1
PD23306c	adverse	5.0	1	0	0
PD23307c	adverse	31.0	1	0	0
PD23308c	intermediate	0.0	0	0	1
PD23309a	favorable	0.0	0	1	0
PD23310a	favorable	13.0	0	1	0
PD23311a	intermediate	0.0	0	0	1
PD23312c	adverse	0.0	1	0	0
PD23313c	intermediate	11.0	0	0	1
PD23314a	intermediate	0.0	0	0	1
PD23315c	favorable	41.0	0	1	0
PD23316a	favorable	0.0	0	1	0
PD23317c	adverse	0.0	1	0	0
PD23320c	intermediate	0.0	0	0	1
PD23321c	favorable	0.0	0	1	0
PD23322c	favorable	0.0	0	1	0
PD23323c	favorable	0.0	0	1	0
PD23324a	intermediate	62.7	0	0	1
PD23325a	favorable	0.0	0	1	0
PD23327c	favorable	0.0	0	1	0
PD23328c	favorable	0.0	0	1	0
PD23329c	favorable	13.0	0	1	0
PD23330c	intermediate	59.0	0	0	1
PD23331a	intermediate	0.0	0	0	1
PD23332c	adverse	0.0	1	0	0
PD23333a	adverse	0.0	1	0	0
PD23334c	intermediate	0.0	0	0	1
PD23335a	favorable	0.0	0	1	0
PD25021d	favorable	0.0	0	1	0
PD25022a	adverse	0.0	1	0	0
PD25023d	adverse	0.0	1	0	0
PD25024d	favorable	0.0	0	1	0
PD25025d	intermediate	0.0	0	0	1
PD25026a	favorable	0.0	0	1	0
PD25027a	favorable	0.0	0	1	0
PD25028a	favorable	0.0	0	1	0
PD25029a	favorable	35.6	0	1	0
PD25030a	adverse	0.0	1	0	0
PD25031a	adverse	0.0	1	0	0
PD25032a	favorable	0.0	0	1	0
PD25033a	adverse	0.0	1	0	0
PD25034a	favorable	46.0	0	1	0
PD25035a	intermediate	0.0	0	0	1
PD25036a	favorable	0.0	0	1	0
PD25037a	intermediate	0.0	0	0	1
PD25038a	adverse	0.0	1	0	0
PD25039c	adverse	0.0	1	0	0
PD25040a	intermediate	0.0	0	0	1
PD25041c	favorable	0.0	0	1	0
PD25043a	intermediate	0.0	0	0	1
PD25044a	intermediate	0.0	0	0	1
PD25045a	adverse	0.0	1	0	0
PD25047a	favorable	0.0	0	1	0
PD25048a	adverse	0.0	1	0	0
PD25049c	favorable	0.0	0	1	0
PD25050a	adverse	0.0	1	0	0
PD25051c	intermediate	0.0	0	0	1
PD25053c	intermediate	5.0	0	0	1
PD25054c	adverse	0.0	1	0	0
PD25055a	intermediate	0.0	0	0	1
PD25057a	intermediate	30.1	0	0	1
PD25059c	favorable	0.0	0	1	0
PD25060a	favorable	5.0	0	1	0
PD25061a	intermediate	0.0	0	0	1
PD25062c	adverse	0.0	1	0	0
PD25063c	intermediate	0.0	0	0	1
PD25064c	favorable	0.0	0	1	0
PD25065c	favorable	41.0	0	1	0
PD25066c	favorable	0.0	0	1	0
PD25067c	favorable	0.0	0	1	0
PD25068c	adverse	0.0	1	0	0
PD25069a	adverse	0.0	1	0	0
PD25070a	favorable	0.0	0	1	0
PD25071a	adverse	0.0	1	0	0
PD25072a	adverse	0.0	1	0	0
PD25074a	adverse	0.0	1	0	0
PD25075c	adverse	0.0	1	0	0
PD25076a	adverse	0.0	1	0	0
PD25077a	favorable	0.0	0	1	0
PD25078a	favorable	34.2	0	1	0
PD25079a	favorable	0.0	0	1	0
PD25080a	favorable	0.0	0	1	0
PD25081c	favorable	0.0	0	1	0
PD25082a	intermediate	0.0	0	0	1
PD25083a	intermediate	0.0	0	0	1
PD25084a	adverse	21.6	1	0	0
PD25085c	adverse	0.0	1	0	0
PD25086c	favorable	29.1	0	1	0
PD25087c	adverse	0.0	1	0	0
PD25088c	adverse	24.8	1	0	0
PD25089c	favorable	8.9	0	1	0
PD25090c	adverse	0.0	1	0	0
PD25091a	favorable	0.0	0	1	0
PD25092c	favorable	0.0	0	1	0
PD25093c	favorable	0.0	0	1	0
PD25095a	favorable	0.0	0	1	0
PD25096c	favorable	18.9	0	1	0
PD25098c	adverse	0.0	1	0	0
PD25100c	favorable	30.7	0	1	0
PD25101c	favorable	0.0	0	1	0
PD25102c	intermediate	0.0	0	0	1
PD25103c	adverse	28.2	1	0	0
PD25104a	adverse	0.0	1	0	0
PD25105a	favorable	0.0	0	1	0
PD25106c	intermediate	0.0	0	0	1
PD25107a	adverse	87.0	1	0	0
PD25108c	intermediate	25.9	0	0	1
PD25109a	intermediate	95.0	0	0	1
PD25110c	intermediate	0.0	0	0	1
PD25112c	favorable	12.6	0	1	0
PD25113c	favorable	0.0	0	1	0
PD25115c	favorable	0.0	0	1	0
PD25116c	adverse	0.0	1	0	0
PD25118c	adverse	0.0	1	0	0
PD25119c	intermediate	0.0	0	0	1
PD25120a	adverse	0.0	1	0	0
PD25122c	adverse	0.0	1	0	0
PD25125c	adverse	0.0	1	0	0
PD25127a	adverse	0.0	1	0	0
PD25129c	favorable	0.0	0	1	0
PD25130a	favorable	8.3	0	1	0
PD25131c	favorable	0.0	0	1	0
PD25132a	adverse	0.0	1	0	0
PD25133c	intermediate	0.0	0	0	1
PD25134c	adverse	0.0	1	0	0
PD25135a	favorable	32.8	0	1	0
PD25136c	favorable	0.0	0	1	0
PD25137c	favorable	0.0	0	1	0
PD25138c	adverse	0.0	1	0	0
PD25139c	adverse	10.5	1	0	0
PD25140c	adverse	0.0	1	0	0
PD25141c	intermediate	0.0	0	0	1
PD25142a	favorable	23.3	0	1	0
PD25143a	adverse	0.0	1	0	0
PD25144a	intermediate	0.0	0	0	1
PD25145c	adverse	0.0	1	0	0
PD25146d	favorable	0.0	0	1	0
PD25148c	adverse	0.0	1	0	0
PD25150a	favorable	0.0	0	1	0
PD25151a	adverse	0.0	1	0	0
PD25152c	intermediate	58.4	0	0	1
PD25154c	favorable	0.0	0	1	0
PD25155d	adverse	0.0	1	0	0
PD25156c	favorable	0.0	0	1	0
PD25157c	adverse	0.0	1	0	0
PD25158c	intermediate	0.0	0	0	1
PD25159c	favorable	0.0	0	1	0
PD25160c	adverse	0.0	1	0	0
PD25162c	favorable	0.0	0	1	0
PD25163a	favorable	0.0	0	1	0
PD25164c	intermediate	0.0	0	0	1
PD25166a	favorable	27.5	0	1	0
PD25167c	adverse	0.0	1	0	0
PD25168a	favorable	0.0	0	1	0
PD25171c	adverse	0.0	1	0	0
PD25172c	adverse	0.0	1	0	0
PD25173c	intermediate	0.0	0	0	1
PD25174a	intermediate	0.0	0	0	1
PD25175c	favorable	0.0	0	1	0
PD25176a	intermediate	0.0	0	0	1
PD25177c	adverse	0.0	1	0	0
PD25178c	favorable	0.0	0	1	0
PD25180a	intermediate	0.0	0	0	1
PD25181a	favorable	0.0	0	1	0
PD25182a	adverse	0.0	1	0	0
PD25183a	favorable	0.0	0	1	0
PD25184a	adverse	0.0	1	0	0
PD25185c	adverse	0.0	1	0	0
PD25186a	favorable	13.2	0	1	0
PD25187a	adverse	0.0	1	0	0
PD25188c	favorable	0.0	0	1	0
PD25189c	intermediate	85.0	0	0	1
PD25191c	favorable	0.0	0	1	0
PD25192a	intermediate	0.0	0	0	1
PD25193d	adverse	0.0	1	0	0
PD25194a	favorable	0.0	0	1	0
PD25195c	intermediate	0.0	0	0	1
PD25196c	intermediate	89.0	0	0	1
PD25197a	favorable	0.0	0	1	0
PD25198a	intermediate	0.0	0	0	1
PD25199a	adverse	0.0	1	0	0
PD25200a	intermediate	40.0	0	0	1
PD25202c	intermediate	0.0	0	0	1
PD25203a	intermediate	0.0	0	0	1
PD25204a	favorable	0.0	0	1	0
PD25205a	intermediate	0.0	0	0	1
PD25206c	adverse	16.1	1	0	0
PD25207c	favorable	0.0	0	1	0
PD25208a	favorable	0.0	0	1	0
PD25209a	intermediate	0.0	0	0	1
PD25210c	adverse	0.0	1	0	0
PD25211a	favorable	35.0	0	1	0
PD25213c	intermediate	0.0	0	0	1
PD25214a	intermediate	0.0	0	0	1
PD25215c	favorable	0.0	0	1	0
PD25216c	intermediate	59.8	0	0	1
PD25217c	favorable	0.0	0	1	0
PD25218c	adverse	0.0	1	0	0
PD25219c	favorable	0.0	0	1	0
PD25220a	adverse	0.0	1	0	0
PD25221c	favorable	32.0	0	1	0
PD25222a	favorable	0.0	0	1	0
PD25223c	favorable	0.0	0	1	0
PD25224c	favorable	29.0	0	1	0
PD25225c	favorable	0.0	0	1	0
PD25226c	favorable	0.0	0	1	0
PD25228a	favorable	0.0	0	1	0
PD25229a	favorable	0.0	0	1	0
PD25230a	intermediate	0.0	0	0	1
PD25231a	intermediate	0.0	0	0	1
PD25233a	adverse	0.0	1	0	0
PD25234c	intermediate	0.0	0	0	1
PD25235c	adverse	0.0	1	0	0
PD25236c	adverse	0.0	1	0	0
PD25237c	adverse	0.0	1	0	0
PD25238c	favorable	0.0	0	1	0
PD25239a	favorable	20.0	0	1	0
PD25240c	adverse	14.0	1	0	0
PD25241c	favorable	0.0	0	1	0
PD25242a	adverse	0.0	1	0	0
PD25243c	adverse	0.0	1	0	0
PD25244c	adverse	0.0	1	0	0
PD25245c	adverse	0.0	1	0	0
PD25246a	intermediate	0.0	0	0	1
PD25247a	favorable	0.0	0	1	0
PD25248a	favorable	24.0	0	1	0
PD25249c	favorable	0.0	0	1	0
PD25250c	intermediate	30.5	0	0	1
PD25252a	adverse	0.0	1	0	0
PD25253a	intermediate	0.0	0	0	1
PD25254c	intermediate	0.0	0	0	1
PD25255a	adverse	0.0	1	0	0
PD25257c	favorable	0.0	0	1	0
PD25258c	adverse	0.0	1	0	0
PD25259c	adverse	0.0	1	0	0
PD25260c	intermediate	0.0	0	0	1
PD25261a	favorable	0.0	0	1	0
PD25264a	intermediate	0.0	0	0	1
PD25265c	favorable	0.0	0	1	0
PD25266c	adverse	0.0	1	0	0
PD25267a	adverse	0.0	1	0	0
PD25268a	favorable	0.0	0	1	0
PD25269a	favorable	40.0	0	1	0
PD25270c	favorable	24.0	0	1	0
PD25271a	adverse	0.0	1	0	0
PD25272c	favorable	10.0	0	1	0
PD25273c	adverse	0.0	1	0	0
PD25274c	intermediate	0.0	0	0	1
PD25275c	intermediate	82.0	0	0	1
PD25276a	favorable	0.0	0	1	0
PD25277a	adverse	0.0	1	0	0
PD25278c	intermediate	21.0	0	0	1
PD25279c	favorable	5.0	0	1	0
PD25280c	adverse	0.0	1	0	0
PD25281c	intermediate	0.0	0	0	1
PD25282c	adverse	0.0	1	0	0
PD25283c	intermediate	0.0	0	0	1
PD25284a	intermediate	0.0	0	0	1
PD25285c	adverse	0.0	1	0	0
PD25286c	intermediate	56.0	0	0	1
PD25287c	favorable	0.0	0	1	0
PD25289c	favorable	0.0	0	1	0
PD25290c	favorable	0.0	0	1	0
PD25291c	adverse	0.0	1	0	0
PD25293c	favorable	30.0	0	1	0
PD25294c	adverse	0.0	1	0	0
PD25295c	favorable	0.0	0	1	0
PD25296c	adverse	29.0	1	0	0
PD25297c	favorable	0.0	0	1	0
PD25299a	favorable	21.5	0	1	0
PD25300c	adverse	0.0	1	0	0
PD25301c	favorable	20.2	0	1	0
PD25303a	intermediate	69.0	0	0	1
PD25304a	adverse	0.0	1	0	0
PD25305a	intermediate	0.0	0	0	1
PD25306a	favorable	0.0	0	1	0
PD25307a	adverse	0.0	1	0	0
PD25308a	intermediate	0.0	0	0	1
PD25309c	intermediate	0.0	0	0	1
PD25310c	favorable	0.0	0	1	0
PD25311c	intermediate	32.6	0	0	1
PD25312a	favorable	0.0	0	1	0
PD25313a	favorable	0.0	0	1	0
PD25315c	intermediate	0.0	0	0	1
PD25316c	favorable	0.0	0	1	0
PD25317a	intermediate	0.0	0	0	1
PD25318a	adverse	0.0	1	0	0
PD25319a	intermediate	0.0	0	0	1
PD25321a	favorable	0.0	0	1	0
PD25322a	adverse	0.0	1	0	0
PD25323c	favorable	0.0	0	1	0
PD25324c	intermediate	0.0	0	0	1
PD25325c	adverse	85.9	1	0	0
PD25326a	intermediate	0.0	0	0	1
PD25327c	intermediate	0.0	0	0	1
PD25328a	adverse	30.5	1	0	0
PD25329c	adverse	0.0	1	0	0
PD25330c	adverse	0.0	1	0	0
PD25331c	favorable	0.0	0	1	0
PD25332a	adverse	0.0	1	0	0
PD25333a	intermediate	0.0	0	0	1
PD25334c	favorable	0.0	0	1	0
PD25335c	intermediate	74.0	0	0	1
PD25336c	favorable	0.0	0	1	0
PD25337a	favorable	24.0	0	1	0
PD25338c	intermediate	0.0	0	0	1
PD25339a	favorable	0.0	0	1	0
PD25341c	adverse	37.0	1	0	0
PD25342c	intermediate	30.5	0	0	1
PD25343a	adverse	0.0	1	0	0
PD25344c	intermediate	53.3	0	0	1
PD25345c	adverse	0.0	1	0	0
PD25347a	intermediate	0.0	0	0	1
PD25348c	favorable	0.0	0	1	0
PD25349a	adverse	0.0	1	0	0
PD25350a	adverse	0.0	1	0	0
PD25352c	intermediate	0.0	0	0	1
PD25355c	favorable	0.0	0	1	0
PD25356a	favorable	0.0	0	1	0
PD25357c	intermediate	65.6	0	0	1
PD25358c	favorable	0.0	0	1	0
PD25359a	favorable	16.2	0	1	0
PD25361c	adverse	0.0	1	0	0
PD25362a	favorable	0.0	0	1	0
PD25363a	adverse	0.0	1	0	0
PD25364c	favorable	0.0	0	1	0
PD25365c	adverse	0.0	1	0	0
PD25366c	favorable	10.5	0	1	0
PD25367c	favorable	0.0	0	1	0
PD25369c	favorable	22.0	0	1	0
PD25371a	intermediate	0.0	0	0	1
PD25372a	adverse	29.2	1	0	0
PD25373c	favorable	38.4	0	1	0
PD25374a	favorable	0.0	0	1	0
PD25377c	favorable	0.0	0	1	0
PD25378a	adverse	0.0	1	0	0
PD25380a	adverse	0.0	1	0	0
PD25381a	favorable	0.0	0	1	0
PD25382c	favorable	28.0	0	1	0
PD25383c	favorable	19.0	0	1	0
PD25384c	favorable	0.0	0	1	0
PD25385c	adverse	0.0	1	0	0
PD25386a	intermediate	0.0	0	0	1
PD25387c	adverse	0.0	1	0	0
PD25388a	favorable	0.0	0	1	0
PD25390a	favorable	0.0	0	1	0
PD25392c	favorable	0.0	0	1	0
PD25393a	favorable	0.0	0	1	0
PD25394c	intermediate	0.0	0	0	1
PD25395c	adverse	0.0	1	0	0
PD25398c	favorable	41.0	0	1	0
PD25399c	adverse	0.0	1	0	0
PD25400a	favorable	0.0	0	1	0
PD25401c	adverse	0.0	1	0	0
PD25402c	adverse	0.0	1	0	0
PD25404c	favorable	0.0	0	1	0
PD25405c	adverse	0.0	1	0	0
PD25406c	favorable	0.0	0	1	0
PD25407c	adverse	0.0	1	0	0
PD25408a	intermediate	0.0	0	0	1
PD25409c	favorable	0.0	0	1	0
PD25410a	favorable	38.0	0	1	0
PD25411a	intermediate	0.0	0	0	1
PD25412c	adverse	0.0	1	0	0
PD25413a	favorable	0.0	0	1	0
PD25414a	intermediate	0.0	0	0	1
PD25415c	adverse	19.0	1	0	0
PD25417a	adverse	0.0	1	0	0
PD25418a	adverse	0.0	1	0	0
PD25419c	intermediate	0.0	0	0	1
PD25420a	adverse	0.0	1	0	0
PD25421c	favorable	0.0	0	1	0
PD25422a	intermediate	0.0	0	0	1
PD25423c	favorable	0.0	0	1	0
PD25424a	adverse	0.0	1	0	0
PD25426a	intermediate	0.0	0	0	1
PD25427c	favorable	0.0	0	1	0
PD25428a	favorable	0.0	0	1	0
PD25431c	favorable	46.8	0	1	0
PD25432c	favorable	0.0	0	1	0
PD25433a	intermediate	0.0	0	0	1
PD25434a	adverse	0.0	1	0	0
PD25435a	intermediate	0.0	0	0	1
PD25436a	intermediate	0.0	0	0	1
PD25437c	favorable	0.0	0	1	0
PD25438a	favorable	0.0	0	1	0
PD25439a	adverse	0.0	1	0	0
PD25440c	intermediate	0.0	0	0	1
PD25442a	favorable	34.0	0	1	0
PD25443c	adverse	0.0	1	0	0
PD25444c	adverse	0.0	1	0	0
PD25445a	adverse	0.0	1	0	0
PD25446c	favorable	0.0	0	1	0
PD25447c	favorable	0.0	0	1	0
PD25448a	adverse	0.0	1	0	0
PD25449c	favorable	0.0	0	1	0
PD25450c	favorable	0.0	0	1	0
PD25451c	adverse	0.0	1	0	0
PD25452a	intermediate	0.0	0	0	1
PD25453a	intermediate	0.0	0	0	1
PD25454c	intermediate	9.1	0	0	1
PD25455c	adverse	0.0	1	0	0
PD25456c	intermediate	0.0	0	0	1
PD25457a	intermediate	98.0	0	0	1
PD25460a	favorable	0.0	0	1	0
PD25461c	favorable	0.0	0	1	0
PD25463a	favorable	0.0	0	1	0
PD25464c	favorable	0.0	0	1	0
PD25465c	intermediate	0.0	0	0	1
PD25467a	favorable	0.0	0	1	0
PD25473c	adverse	0.0	1	0	0
[truncated: 114 more rows]
