# Supplementary material for: Unified classification and risk-stratification in Acute Myeloid Leukemia
Source: Nat Commun. 2022 Aug 8;13:4622. doi: 10.1038/s41467-022-32103-8 (PMC9360033; doi:10.1038/s41467-022-32103-8)
Supplement: Supplementary file 10 — Supplementary Data 7 [file 41467_2022_32103_MOESM10_ESM.zip › data/comp_ITD_clin_demo.tsv]

CoxGLM_0	CoxGLM_0.2	CoxGLM_0.4	CoxGLM_0.6	CoxGLM_0.8	CoxGLM_1	RFS_1050_20	CoxBoost	RFX
1	0.712126473977307	0.713251554094632	0.713536896454164	0.713573943023759	0.713772579655709	0.713791335645089	0.726895070330013	0.712116188434743	0.709323081867308
2	0.71618132701603	0.715387449074546	0.71535897573	0.713983497926043	0.713840152737866	0.713820681275445	0.726761571755113	0.715948941472057	0.715863717131509
3	0.702370108609464	0.701286205593048	0.701439890486504	0.701237791512707	0.701168819335197	0.701210126323941	0.691072599489409	0.702745115013048	0.701524507805247
4	0.717824502249051	0.716409767628186	0.716471976691516	0.716383167563759	0.716151590532277	0.716227692320878	0.736293197248684	0.718619659255181	0.718451429257701
5	0.707803639624915	0.709198208896384	0.709706550650709	0.710024414182791	0.710077479400373	0.710084868228138	0.713303230493038	0.710577952532923	0.708869837875468
6	0.706793812264777	0.705927765801287	0.705124585417797	0.705058513307111	0.705046014433852	0.704858484870751	0.703139448387586	0.706670775029124	0.706595456540079
7	0.723811490935419	0.724704072353643	0.725203743604062	0.725175290306356	0.72525007203716	0.725268730740131	0.730164216107734	0.722336963671	0.72556085452811
8	0.696551222949006	0.696681694198831	0.696761912280056	0.696806322056958	0.695838235667625	0.695937807062153	0.710332277928744	0.699357313136485	0.697921194445736
9	0.701471490114711	0.701565539698429	0.701833833574848	0.701931683627678	0.701911574816428	0.702034633044127	0.71844669431425	0.702333907959888	0.700194821136335
10	0.731417829614248	0.730713295128035	0.730737261930375	0.730708273038748	0.730816571162184	0.730834919191362	0.734888292206194	0.73004943459268	0.730073152776739
11	0.718615297641381	0.719606241811216	0.719786968269501	0.719641176173134	0.719581686847062	0.720497620646947	0.721963470317241	0.716868483439954	0.717023693878736
12	0.720579263103768	0.719726384271974	0.719438279778418	0.719687019884998	0.71991624810137	0.719550436653548	0.744288010054335	0.720944539312707	0.718128306940126
13	0.681727920215152	0.683409495068038	0.663157132430382	0.68391425769678	0.663391020981231	0.663428098626649	0.675790752851996	0.683006339005497	0.683434597324873
14	0.725322392121675	0.724847891826121	0.725380006295045	0.725574104989225	0.725684788586053	0.725791590208998	0.724531463613462	0.727159938661825	0.727473810452658
15	0.703623670941279	0.702631822642557	0.702472370322406	0.702504328167435	0.702313303036533	0.702335490636771	0.716864662837942	0.703928906864731	0.70217541263592
16	0.699260290501933	0.699128957009527	0.698818532391112	0.698805244984989	0.69895742429932	0.698842700064568	0.712961387497669	0.699840651664307	0.699488583544818
17	0.704275245131012	0.705716936923763	0.705908698089673	0.705873141970363	0.705912423016458	0.705771214428342	0.717082897936121	0.703409320592718	0.704532168327821
18	0.697920693177395	0.696026761408388	0.696305017224604	0.696189816360453	0.696666648165035	0.696694824799811	0.694096523352603	0.699902342043845	0.699666535944611
19	0.750022894150341	0.751585510202658	0.751895801309757	0.752097696495991	0.751995671170563	0.752080165383734	0.766808934136056	0.751793153294549	0.751895992906612
20	0.696067026415089	0.695067218918325	0.694750164991358	0.69449356122011	0.694753354094061	0.694774963834767	0.705883465324282	0.695410547243684	0.694944367066426
21	0.699011389553831	0.700365228003499	0.700375429716196	0.700386960024036	0.700483235722002	0.700544303648706	0.722977442821579	0.701223832613998	0.701488697545515
22	0.703412439121083	0.707579902490909	0.707499201079773	0.707609605414413	0.707456471368667	0.707443213609654	0.698517231028278	0.702817410571083	0.701756697461458
23	0.729221498584607	0.730898346485671	0.73140836143112	0.731878298844127	0.731866665021671	0.731932179216771	0.738082231852029	0.731827326927097	0.729694048678081
24	0.702730945766349	0.702655920028911	0.702754994323263	0.703016408377061	0.702820707845049	0.702860020755454	0.7021305478624	0.703293614796577	0.702964567176528
25	0.724393818157677	0.723808449591955	0.723690784646383	0.723575348937835	0.723594394375895	0.723657733784406	0.73534092272328	0.723606219024462	0.725821111393675
26	0.712442156096425	0.71343258648672	0.713222031692576	0.71328577897163	0.713159639708748	0.713175612831062	0.717937200592987	0.711222003165208	0.710850942693504
27	0.696017160118663	0.698057777363181	0.698080687526337	0.698025854920524	0.698047247226079	0.697800026169422	0.703123295072995	0.696726426515476	0.697629219756333
28	0.719052941695371	0.719836594205089	0.719382830917551	0.717669839019874	0.716149708348474	0.715981546229193	0.72581496100562	0.720743836882383	0.721396707147392
29	0.71020720966827	0.716867589885542	0.716584134750188	0.716341173205598	0.716169320083916	0.716400212767737	0.719494687308037	0.720243702242394	0.713534766994538
30	0.718107879146994	0.71790709818855	0.717843428782647	0.717773260504155	0.717691022890852	0.717702847907144	0.724897588501527	0.718121951893656	0.717063857254046
31	0.708037158705333	0.710294740281475	0.710518221721915	0.710505604332256	0.710565758086641	0.710701895530776	0.726880461942339	0.708706020033116	0.708869161484637
32	0.698992014284463	0.698960454061307	0.698815172310068	0.699008913046484	0.698173114557539	0.697982372756354	0.709749004553081	0.699859753813736	0.6979776125417
33	0.710128928505219	0.707200114679474	0.707314351543964	0.707350633584635	0.70567350328602	0.705371340451181	0.717335929312724	0.709022326264752	0.709118890869122
34	0.719891587032098	0.720271800027557	0.720354647995439	0.720242260781865	0.720042735259216	0.719899625257553	0.735976815882011	0.719737627891784	0.719890600746766
35	0.710490434586892	0.710645224154362	0.710562682485844	0.71068912827851	0.71085081227769	0.71096083591705	0.701133493807576	0.711486679968869	0.71113176036984
36	0.72689382442962	0.728152403140372	0.72699774822175	0.72625389052344	0.726120045602172	0.726025287277477	0.718870063872268	0.725630299276125	0.725175759983716
37	0.713727470410392	0.714354678355373	0.714191971495347	0.714236158264549	0.714129048784688	0.714056171137716	0.722060268634288	0.712626135144869	0.712111906335595
38	0.705722928690847	0.704843086452091	0.702992493860404	0.70304782719371	0.703172245061899	0.703094149500727	0.714261251559163	0.706494450884419	0.70495220434856
39	0.715980919708109	0.716356598515431	0.716820541540736	0.716853894394191	0.716921760200351	0.716871634245231	0.724456266470763	0.718445550566024	0.721397084746912
40	0.696408623686539	0.696347500619341	0.69659896601539	0.696367987186317	0.696322782085478	0.696496100365715	0.716311660137293	0.696892366356046	0.697136425810042
41	0.709198419040498	0.70962588954579	0.709808690048711	0.710032393685157	0.710147381098284	0.710272243295363	0.715521041965236	0.710661010263556	0.708939943060562
42	0.709165937526007	0.708149985755474	0.708031645476379	0.708130626158894	0.708066758470177	0.707909604097938	0.720533626917907	0.709246270361816	0.708515920090832
43	0.713512394877156	0.708649370706734	0.70920850274244	0.709130634294018	0.709191658516885	0.70922780141229	0.723662243932961	0.715130306804885	0.71124419959029
44	0.698074647930103	0.698889545657589	0.698813506832362	0.699084823959838	0.699083025904233	0.698988344081407	0.715199850010294	0.697602469064548	0.700820515426547
45	0.711519010719932	0.711533593481321	0.710962223273372	0.710667974467241	0.710718573713132	0.71077176653739	0.712038411489645	0.71297939108271	0.711829114608916
46	0.723460069433407	0.722512293330936	0.72251934973672	0.722475852035356	0.722577867501821	0.722813198634688	0.744200307714057	0.724479568860372	0.723221260500546
47	0.721045929120134	0.722066878330143	0.72235077414327	0.722284594147294	0.722231603380198	0.722325237551183	0.720136480341508	0.723139415197793	0.721303680327077
48	0.684322201929749	0.683948853000306	0.683399676560853	0.682358508269748	0.682465119666173	0.682268202145717	0.689118274702108	0.684479866016663	0.684558698060121
49	0.688825262983973	0.68858350345579	0.688752678967671	0.688746220815351	0.688789602751593	0.688819319611909	0.701758508575844	0.688838132490409	0.688596279365816
50	0.732640299879467	0.734190748088043	0.734687133583205	0.734739565602249	0.734794515132826	0.734743632351648	0.726345940082636	0.733544764311399	0.733066630774852
