# Supplementary material for: Unified classification and risk-stratification in Acute Myeloid Leukemia
Source: Nat Commun. 2022 Aug 8;13:4622. doi: 10.1038/s41467-022-32103-8 (PMC9360033; doi:10.1038/s41467-022-32103-8)
Supplement: Supplementary file 10 — Supplementary Data 7 [file 41467_2022_32103_MOESM10_ESM.zip › data/comp_reshuffle_importance.tsv]

feature	ref_CI	permuted_CI	algo	model
1	principal_component_NPM1	0.616340398234696	0.616340398234696	Lasso	comp
2	principal_component_NPM1	0.616340398234696	0.616340398234696	Lasso	comp
3	principal_component_NPM1	0.616340398234696	0.616340398234696	Lasso	comp
4	principal_component_NPM1	0.616340398234696	0.616340398234696	Lasso	comp
5	principal_component_t_11	0.616340398234696	0.616340398234696	Lasso	comp
6	principal_component_t_11	0.616340398234696	0.616340398234696	Lasso	comp
7	principal_component_t_11	0.616340398234696	0.616340398234696	Lasso	comp
8	principal_component_t_11	0.616340398234696	0.616340398234696	Lasso	comp
9	principal_component_TP53_complex	0.616340398234696	0.571436046455214	Lasso	comp
10	principal_component_TP53_complex	0.616340398234696	0.577323704562466	Lasso	comp
11	principal_component_TP53_complex	0.616340398234696	0.559964359922987	Lasso	comp
12	principal_component_TP53_complex	0.616340398234696	0.55098678766183	Lasso	comp
13	principal_component_sAML2	0.616340398234696	0.55940699122884	Lasso	comp
14	principal_component_sAML2	0.616340398234696	0.537847094373955	Lasso	comp
15	principal_component_sAML2	0.616340398234696	0.575384583239335	Lasso	comp
16	principal_component_sAML2	0.616340398234696	0.562136257791431	Lasso	comp
17	principal_component_sAML1	0.616340398234696	0.616340398234696	Lasso	comp
18	principal_component_sAML1	0.616340398234696	0.616340398234696	Lasso	comp
19	principal_component_sAML1	0.616340398234696	0.616340398234696	Lasso	comp
20	principal_component_sAML1	0.616340398234696	0.616340398234696	Lasso	comp
21	principal_component_CEBPA_bi	0.616340398234696	0.616340398234696	Lasso	comp
22	principal_component_CEBPA_bi	0.616340398234696	0.616340398234696	Lasso	comp
23	principal_component_CEBPA_bi	0.616340398234696	0.616340398234696	Lasso	comp
24	principal_component_CEBPA_bi	0.616340398234696	0.616340398234696	Lasso	comp
25	principal_component_DNMT3A_IDH1_2	0.616340398234696	0.616340398234696	Lasso	comp
26	principal_component_DNMT3A_IDH1_2	0.616340398234696	0.616340398234696	Lasso	comp
27	principal_component_DNMT3A_IDH1_2	0.616340398234696	0.616340398234696	Lasso	comp
28	principal_component_DNMT3A_IDH1_2	0.616340398234696	0.616340398234696	Lasso	comp
29	principal_component_inv_3	0.616340398234696	0.616340398234696	Lasso	comp
30	principal_component_inv_3	0.616340398234696	0.616340398234696	Lasso	comp
31	principal_component_inv_3	0.616340398234696	0.616340398234696	Lasso	comp
32	principal_component_inv_3	0.616340398234696	0.616340398234696	Lasso	comp
33	principal_component_mNOS	0.616340398234696	0.616340398234696	Lasso	comp
34	principal_component_mNOS	0.616340398234696	0.616340398234696	Lasso	comp
35	principal_component_mNOS	0.616340398234696	0.616340398234696	Lasso	comp
36	principal_component_mNOS	0.616340398234696	0.616340398234696	Lasso	comp
37	principal_component_t_8_21	0.616340398234696	0.610464246192421	Lasso	comp
38	principal_component_t_8_21	0.616340398234696	0.604984051851797	Lasso	comp
39	principal_component_t_8_21	0.616340398234696	0.598169433473351	Lasso	comp
40	principal_component_t_8_21	0.616340398234696	0.609505888804649	Lasso	comp
41	principal_component_no_events	0.616340398234696	0.616340398234696	Lasso	comp
42	principal_component_no_events	0.616340398234696	0.616340398234696	Lasso	comp
43	principal_component_no_events	0.616340398234696	0.616340398234696	Lasso	comp
44	principal_component_no_events	0.616340398234696	0.616340398234696	Lasso	comp
45	principal_component_WT1	0.616340398234696	0.616340398234696	Lasso	comp
46	principal_component_WT1	0.616340398234696	0.616340398234696	Lasso	comp
47	principal_component_WT1	0.616340398234696	0.616340398234696	Lasso	comp
48	principal_component_WT1	0.616340398234696	0.616340398234696	Lasso	comp
49	principal_component_inv_16	0.616340398234696	0.606138058927444	Lasso	comp
50	principal_component_inv_16	0.616340398234696	0.599711851762687	Lasso	comp
51	principal_component_inv_16	0.616340398234696	0.609231140742962	Lasso	comp
52	principal_component_inv_16	0.616340398234696	0.602508850383889	Lasso	comp
53	principal_component_Trisomies	0.616340398234696	0.616340398234696	Lasso	comp
54	principal_component_Trisomies	0.616340398234696	0.616340398234696	Lasso	comp
55	principal_component_Trisomies	0.616340398234696	0.616340398234696	Lasso	comp
56	principal_component_Trisomies	0.616340398234696	0.616340398234696	Lasso	comp
57	principal_component_t_6_9	0.616340398234696	0.616340398234696	Lasso	comp
58	principal_component_t_6_9	0.616340398234696	0.616340398234696	Lasso	comp
59	principal_component_t_6_9	0.616340398234696	0.616340398234696	Lasso	comp
60	principal_component_t_6_9	0.616340398234696	0.616340398234696	Lasso	comp
61	principal_component_t_15_17	0.616340398234696	0.616340398234696	Lasso	comp
62	principal_component_t_15_17	0.616340398234696	0.616340398234696	Lasso	comp
63	principal_component_t_15_17	0.616340398234696	0.616340398234696	Lasso	comp
64	principal_component_t_15_17	0.616340398234696	0.616340398234696	Lasso	comp
65	principal_component_NPM1	0.631596448944788	0.631596448944788	Lasso	comp
66	principal_component_NPM1	0.631596448944788	0.631596448944788	Lasso	comp
67	principal_component_NPM1	0.631596448944788	0.631596448944788	Lasso	comp
68	principal_component_NPM1	0.631596448944788	0.631596448944788	Lasso	comp
69	principal_component_t_11	0.631596448944788	0.631596448944788	Lasso	comp
70	principal_component_t_11	0.631596448944788	0.631596448944788	Lasso	comp
71	principal_component_t_11	0.631596448944788	0.631596448944788	Lasso	comp
72	principal_component_t_11	0.631596448944788	0.631596448944788	Lasso	comp
73	principal_component_TP53_complex	0.631596448944788	0.544101584337806	Lasso	comp
74	principal_component_TP53_complex	0.631596448944788	0.560988675739154	Lasso	comp
75	principal_component_TP53_complex	0.631596448944788	0.561748262481573	Lasso	comp
76	principal_component_TP53_complex	0.631596448944788	0.556797077688818	Lasso	comp
77	principal_component_sAML2	0.631596448944788	0.595143257103592	Lasso	comp
78	principal_component_sAML2	0.631596448944788	0.569536919402125	Lasso	comp
79	principal_component_sAML2	0.631596448944788	0.565352583638191	Lasso	comp
80	principal_component_sAML2	0.631596448944788	0.587719602697611	Lasso	comp
81	principal_component_sAML1	0.631596448944788	0.631596448944788	Lasso	comp
82	principal_component_sAML1	0.631596448944788	0.631596448944788	Lasso	comp
83	principal_component_sAML1	0.631596448944788	0.631596448944788	Lasso	comp
84	principal_component_sAML1	0.631596448944788	0.631596448944788	Lasso	comp
85	principal_component_CEBPA_bi	0.631596448944788	0.631596448944788	Lasso	comp
86	principal_component_CEBPA_bi	0.631596448944788	0.631596448944788	Lasso	comp
87	principal_component_CEBPA_bi	0.631596448944788	0.631596448944788	Lasso	comp
88	principal_component_CEBPA_bi	0.631596448944788	0.631596448944788	Lasso	comp
89	principal_component_DNMT3A_IDH1_2	0.631596448944788	0.631596448944788	Lasso	comp
90	principal_component_DNMT3A_IDH1_2	0.631596448944788	0.631596448944788	Lasso	comp
91	principal_component_DNMT3A_IDH1_2	0.631596448944788	0.631596448944788	Lasso	comp
92	principal_component_DNMT3A_IDH1_2	0.631596448944788	0.631596448944788	Lasso	comp
93	principal_component_inv_3	0.631596448944788	0.631596448944788	Lasso	comp
94	principal_component_inv_3	0.631596448944788	0.631596448944788	Lasso	comp
95	principal_component_inv_3	0.631596448944788	0.631596448944788	Lasso	comp
96	principal_component_inv_3	0.631596448944788	0.631596448944788	Lasso	comp
97	principal_component_mNOS	0.631596448944788	0.631596448944788	Lasso	comp
98	principal_component_mNOS	0.631596448944788	0.631596448944788	Lasso	comp
99	principal_component_mNOS	0.631596448944788	0.631596448944788	Lasso	comp
100	principal_component_mNOS	0.631596448944788	0.631596448944788	Lasso	comp
101	principal_component_t_8_21	0.631596448944788	0.626004875737093	Lasso	comp
102	principal_component_t_8_21	0.631596448944788	0.626433786372003	Lasso	comp
103	principal_component_t_8_21	0.631596448944788	0.62895975482839	Lasso	comp
104	principal_component_t_8_21	0.631596448944788	0.623090181297221	Lasso	comp
105	principal_component_no_events	0.631596448944788	0.631596448944788	Lasso	comp
106	principal_component_no_events	0.631596448944788	0.631596448944788	Lasso	comp
107	principal_component_no_events	0.631596448944788	0.631596448944788	Lasso	comp
108	principal_component_no_events	0.631596448944788	0.631596448944788	Lasso	comp
109	principal_component_WT1	0.631596448944788	0.631596448944788	Lasso	comp
110	principal_component_WT1	0.631596448944788	0.631596448944788	Lasso	comp
111	principal_component_WT1	0.631596448944788	0.631596448944788	Lasso	comp
112	principal_component_WT1	0.631596448944788	0.631596448944788	Lasso	comp
113	principal_component_inv_16	0.631596448944788	0.613552862641524	Lasso	comp
114	principal_component_inv_16	0.631596448944788	0.617273912948245	Lasso	comp
115	principal_component_inv_16	0.631596448944788	0.621221207684013	Lasso	comp
116	principal_component_inv_16	0.631596448944788	0.615740118060116	Lasso	comp
117	principal_component_Trisomies	0.631596448944788	0.631596448944788	Lasso	comp
118	principal_component_Trisomies	0.631596448944788	0.631596448944788	Lasso	comp
119	principal_component_Trisomies	0.631596448944788	0.631596448944788	Lasso	comp
120	principal_component_Trisomies	0.631596448944788	0.631596448944788	Lasso	comp
121	principal_component_t_6_9	0.631596448944788	0.631596448944788	Lasso	comp
122	principal_component_t_6_9	0.631596448944788	0.631596448944788	Lasso	comp
123	principal_component_t_6_9	0.631596448944788	0.631596448944788	Lasso	comp
124	principal_component_t_6_9	0.631596448944788	0.631596448944788	Lasso	comp
125	principal_component_t_15_17	0.631596448944788	0.631596448944788	Lasso	comp
126	principal_component_t_15_17	0.631596448944788	0.631596448944788	Lasso	comp
127	principal_component_t_15_17	0.631596448944788	0.631596448944788	Lasso	comp
128	principal_component_t_15_17	0.631596448944788	0.631596448944788	Lasso	comp
129	principal_component_NPM1	0.644581224432145	0.644581224432145	Lasso	comp
130	principal_component_NPM1	0.644581224432145	0.644581224432145	Lasso	comp
131	principal_component_NPM1	0.644581224432145	0.644581224432145	Lasso	comp
132	principal_component_NPM1	0.644581224432145	0.644581224432145	Lasso	comp
133	principal_component_t_11	0.644581224432145	0.644581224432145	Lasso	comp
134	principal_component_t_11	0.644581224432145	0.644581224432145	Lasso	comp
135	principal_component_t_11	0.644581224432145	0.644581224432145	Lasso	comp
136	principal_component_t_11	0.644581224432145	0.644581224432145	Lasso	comp
137	principal_component_TP53_complex	0.644581224432145	0.581978369074777	Lasso	comp
138	principal_component_TP53_complex	0.644581224432145	0.586536693146681	Lasso	comp
139	principal_component_TP53_complex	0.644581224432145	0.584685476523001	Lasso	comp
140	principal_component_TP53_complex	0.644581224432145	0.593038510558297	Lasso	comp
141	principal_component_sAML2	0.644581224432145	0.585879828628611	Lasso	comp
142	principal_component_sAML2	0.644581224432145	0.578147379791977	Lasso	comp
143	principal_component_sAML2	0.644581224432145	0.591390157009809	Lasso	comp
144	principal_component_sAML2	0.644581224432145	0.555463820323601	Lasso	comp
145	principal_component_sAML1	0.644581224432145	0.644581224432145	Lasso	comp
146	principal_component_sAML1	0.644581224432145	0.644581224432145	Lasso	comp
147	principal_component_sAML1	0.644581224432145	0.644581224432145	Lasso	comp
148	principal_component_sAML1	0.644581224432145	0.644581224432145	Lasso	comp
149	principal_component_CEBPA_bi	0.644581224432145	0.644581224432145	Lasso	comp
150	principal_component_CEBPA_bi	0.644581224432145	0.644581224432145	Lasso	comp
151	principal_component_CEBPA_bi	0.644581224432145	0.644581224432145	Lasso	comp
152	principal_component_CEBPA_bi	0.644581224432145	0.644581224432145	Lasso	comp
153	principal_component_DNMT3A_IDH1_2	0.644581224432145	0.644581224432145	Lasso	comp
154	principal_component_DNMT3A_IDH1_2	0.644581224432145	0.644581224432145	Lasso	comp
155	principal_component_DNMT3A_IDH1_2	0.644581224432145	0.644581224432145	Lasso	comp
156	principal_component_DNMT3A_IDH1_2	0.644581224432145	0.644581224432145	Lasso	comp
157	principal_component_inv_3	0.644581224432145	0.644581224432145	Lasso	comp
158	principal_component_inv_3	0.644581224432145	0.644581224432145	Lasso	comp
159	principal_component_inv_3	0.644581224432145	0.644581224432145	Lasso	comp
160	principal_component_inv_3	0.644581224432145	0.644581224432145	Lasso	comp
161	principal_component_mNOS	0.644581224432145	0.644581224432145	Lasso	comp
162	principal_component_mNOS	0.644581224432145	0.644581224432145	Lasso	comp
163	principal_component_mNOS	0.644581224432145	0.644581224432145	Lasso	comp
164	principal_component_mNOS	0.644581224432145	0.644581224432145	Lasso	comp
165	principal_component_t_8_21	0.644581224432145	0.623926150015616	Lasso	comp
166	principal_component_t_8_21	0.644581224432145	0.627933776359579	Lasso	comp
167	principal_component_t_8_21	0.644581224432145	0.637544007800773	Lasso	comp
168	principal_component_t_8_21	0.644581224432145	0.631808087132222	Lasso	comp
169	principal_component_no_events	0.644581224432145	0.644581224432145	Lasso	comp
170	principal_component_no_events	0.644581224432145	0.644581224432145	Lasso	comp
171	principal_component_no_events	0.644581224432145	0.644581224432145	Lasso	comp
172	principal_component_no_events	0.644581224432145	0.644581224432145	Lasso	comp
173	principal_component_WT1	0.644581224432145	0.644581224432145	Lasso	comp
174	principal_component_WT1	0.644581224432145	0.644581224432145	Lasso	comp
175	principal_component_WT1	0.644581224432145	0.644581224432145	Lasso	comp
176	principal_component_WT1	0.644581224432145	0.644581224432145	Lasso	comp
177	principal_component_inv_16	0.644581224432145	0.639164144100832	Lasso	comp
178	principal_component_inv_16	0.644581224432145	0.636897633688315	Lasso	comp
179	principal_component_inv_16	0.644581224432145	0.632040333056467	Lasso	comp
180	principal_component_inv_16	0.644581224432145	0.634256139841859	Lasso	comp
181	principal_component_Trisomies	0.644581224432145	0.644581224432145	Lasso	comp
182	principal_component_Trisomies	0.644581224432145	0.644581224432145	Lasso	comp
183	principal_component_Trisomies	0.644581224432145	0.644581224432145	Lasso	comp
184	principal_component_Trisomies	0.644581224432145	0.644581224432145	Lasso	comp
185	principal_component_t_6_9	0.644581224432145	0.644581224432145	Lasso	comp
186	principal_component_t_6_9	0.644581224432145	0.644581224432145	Lasso	comp
187	principal_component_t_6_9	0.644581224432145	0.644581224432145	Lasso	comp
188	principal_component_t_6_9	0.644581224432145	0.644581224432145	Lasso	comp
189	principal_component_t_15_17	0.644581224432145	0.644581224432145	Lasso	comp
190	principal_component_t_15_17	0.644581224432145	0.644581224432145	Lasso	comp
191	principal_component_t_15_17	0.644581224432145	0.644581224432145	Lasso	comp
192	principal_component_t_15_17	0.644581224432145	0.644581224432145	Lasso	comp
193	principal_component_NPM1	0.619748220378276	0.619748220378276	Lasso	comp
194	principal_component_NPM1	0.619748220378276	0.619748220378276	Lasso	comp
195	principal_component_NPM1	0.619748220378276	0.619748220378276	Lasso	comp
196	principal_component_NPM1	0.619748220378276	0.619748220378276	Lasso	comp
197	principal_component_t_11	0.619748220378276	0.619748220378276	Lasso	comp
198	principal_component_t_11	0.619748220378276	0.619748220378276	Lasso	comp
199	principal_component_t_11	0.619748220378276	0.619748220378276	Lasso	comp
200	principal_component_t_11	0.619748220378276	0.619748220378276	Lasso	comp
201	principal_component_TP53_complex	0.619748220378276	0.571798407212033	Lasso	comp
202	principal_component_TP53_complex	0.619748220378276	0.581451781146887	Lasso	comp
203	principal_component_TP53_complex	0.619748220378276	0.578909965701632	Lasso	comp
204	principal_component_TP53_complex	0.619748220378276	0.562947736819654	Lasso	comp
205	principal_component_sAML2	0.619748220378276	0.538352790162791	Lasso	comp
206	principal_component_sAML2	0.619748220378276	0.567501294793753	Lasso	comp
207	principal_component_sAML2	0.619748220378276	0.547540831462213	Lasso	comp
208	principal_component_sAML2	0.619748220378276	0.563083102861704	Lasso	comp
209	principal_component_sAML1	0.619748220378276	0.619748220378276	Lasso	comp
210	principal_component_sAML1	0.619748220378276	0.619748220378276	Lasso	comp
211	principal_component_sAML1	0.619748220378276	0.619748220378276	Lasso	comp
212	principal_component_sAML1	0.619748220378276	0.619748220378276	Lasso	comp
213	principal_component_CEBPA_bi	0.619748220378276	0.619748220378276	Lasso	comp
214	principal_component_CEBPA_bi	0.619748220378276	0.619748220378276	Lasso	comp
215	principal_component_CEBPA_bi	0.619748220378276	0.619748220378276	Lasso	comp
216	principal_component_CEBPA_bi	0.619748220378276	0.619748220378276	Lasso	comp
217	principal_component_DNMT3A_IDH1_2	0.619748220378276	0.619748220378276	Lasso	comp
218	principal_component_DNMT3A_IDH1_2	0.619748220378276	0.619748220378276	Lasso	comp
219	principal_component_DNMT3A_IDH1_2	0.619748220378276	0.619748220378276	Lasso	comp
220	principal_component_DNMT3A_IDH1_2	0.619748220378276	0.619748220378276	Lasso	comp
221	principal_component_inv_3	0.619748220378276	0.619748220378276	Lasso	comp
222	principal_component_inv_3	0.619748220378276	0.619748220378276	Lasso	comp
223	principal_component_inv_3	0.619748220378276	0.619748220378276	Lasso	comp
224	principal_component_inv_3	0.619748220378276	0.619748220378276	Lasso	comp
225	principal_component_mNOS	0.619748220378276	0.619748220378276	Lasso	comp
226	principal_component_mNOS	0.619748220378276	0.619748220378276	Lasso	comp
227	principal_component_mNOS	0.619748220378276	0.619748220378276	Lasso	comp
228	principal_component_mNOS	0.619748220378276	0.619748220378276	Lasso	comp
229	principal_component_t_8_21	0.619748220378276	0.611625403511432	Lasso	comp
230	principal_component_t_8_21	0.619748220378276	0.609358781723892	Lasso	comp
231	principal_component_t_8_21	0.619748220378276	0.608900948329219	Lasso	comp
232	principal_component_t_8_21	0.619748220378276	0.611425344651952	Lasso	comp
233	principal_component_no_events	0.619748220378276	0.619748220378276	Lasso	comp
234	principal_component_no_events	0.619748220378276	0.619748220378276	Lasso	comp
235	principal_component_no_events	0.619748220378276	0.619748220378276	Lasso	comp
236	principal_component_no_events	0.619748220378276	0.619748220378276	Lasso	comp
237	principal_component_WT1	0.619748220378276	0.619748220378276	Lasso	comp
238	principal_component_WT1	0.619748220378276	0.619748220378276	Lasso	comp
239	principal_component_WT1	0.619748220378276	0.619748220378276	Lasso	comp
240	principal_component_WT1	0.619748220378276	0.619748220378276	Lasso	comp
241	principal_component_inv_16	0.619748220378276	0.599680774207052	Lasso	comp
242	principal_component_inv_16	0.619748220378276	0.610836701715944	Lasso	comp
243	principal_component_inv_16	0.619748220378276	0.602332942403978	Lasso	comp
244	principal_component_inv_16	0.619748220378276	0.60048547121859	Lasso	comp
245	principal_component_Trisomies	0.619748220378276	0.619748220378276	Lasso	comp
246	principal_component_Trisomies	0.619748220378276	0.619748220378276	Lasso	comp
247	principal_component_Trisomies	0.619748220378276	0.619748220378276	Lasso	comp
248	principal_component_Trisomies	0.619748220378276	0.619748220378276	Lasso	comp
249	principal_component_t_6_9	0.619748220378276	0.619748220378276	Lasso	comp
250	principal_component_t_6_9	0.619748220378276	0.619748220378276	Lasso	comp
251	principal_component_t_6_9	0.619748220378276	0.619748220378276	Lasso	comp
252	principal_component_t_6_9	0.619748220378276	0.619748220378276	Lasso	comp
253	principal_component_t_15_17	0.619748220378276	0.619748220378276	Lasso	comp
254	principal_component_t_15_17	0.619748220378276	0.619748220378276	Lasso	comp
255	principal_component_t_15_17	0.619748220378276	0.619748220378276	Lasso	comp
256	principal_component_t_15_17	0.619748220378276	0.619748220378276	Lasso	comp
257	principal_component_NPM1	0.637433717738469	0.637433717738469	Lasso	comp
258	principal_component_NPM1	0.637433717738469	0.637433717738469	Lasso	comp
259	principal_component_NPM1	0.637433717738469	0.637433717738469	Lasso	comp
260	principal_component_NPM1	0.637433717738469	0.637433717738469	Lasso	comp
261	principal_component_t_11	0.637433717738469	0.637433717738469	Lasso	comp
262	principal_component_t_11	0.637433717738469	0.637433717738469	Lasso	comp
263	principal_component_t_11	0.637433717738469	0.637433717738469	Lasso	comp
264	principal_component_t_11	0.637433717738469	0.637433717738469	Lasso	comp
265	principal_component_TP53_complex	0.637433717738469	0.539772439915883	Lasso	comp
266	principal_component_TP53_complex	0.637433717738469	0.560408941834496	Lasso	comp
267	principal_component_TP53_complex	0.637433717738469	0.546886814402326	Lasso	comp
268	principal_component_TP53_complex	0.637433717738469	0.552353590846618	Lasso	comp
269	principal_component_sAML2	0.637433717738469	0.599414191342003	Lasso	comp
270	principal_component_sAML2	0.637433717738469	0.582438212016396	Lasso	comp
271	principal_component_sAML2	0.637433717738469	0.581306665904775	Lasso	comp
272	principal_component_sAML2	0.637433717738469	0.599980517121777	Lasso	comp
273	principal_component_sAML1	0.637433717738469	0.637433717738469	Lasso	comp
274	principal_component_sAML1	0.637433717738469	0.637433717738469	Lasso	comp
275	principal_component_sAML1	0.637433717738469	0.637433717738469	Lasso	comp
276	principal_component_sAML1	0.637433717738469	0.637433717738469	Lasso	comp
277	principal_component_CEBPA_bi	0.637433717738469	0.637433717738469	Lasso	comp
278	principal_component_CEBPA_bi	0.637433717738469	0.637433717738469	Lasso	comp
279	principal_component_CEBPA_bi	0.637433717738469	0.637433717738469	Lasso	comp
280	principal_component_CEBPA_bi	0.637433717738469	0.637433717738469	Lasso	comp
281	principal_component_DNMT3A_IDH1_2	0.637433717738469	0.637433717738469	Lasso	comp
282	principal_component_DNMT3A_IDH1_2	0.637433717738469	0.637433717738469	Lasso	comp
283	principal_component_DNMT3A_IDH1_2	0.637433717738469	0.637433717738469	Lasso	comp
284	principal_component_DNMT3A_IDH1_2	0.637433717738469	0.637433717738469	Lasso	comp
285	principal_component_inv_3	0.637433717738469	0.636726663631173	Lasso	comp
286	principal_component_inv_3	0.637433717738469	0.634152123469976	Lasso	comp
287	principal_component_inv_3	0.637433717738469	0.634586276127932	Lasso	comp
288	principal_component_inv_3	0.637433717738469	0.634928580481964	Lasso	comp
289	principal_component_mNOS	0.637433717738469	0.637433717738469	Lasso	comp
290	principal_component_mNOS	0.637433717738469	0.637433717738469	Lasso	comp
291	principal_component_mNOS	0.637433717738469	0.637433717738469	Lasso	comp
292	principal_component_mNOS	0.637433717738469	0.637433717738469	Lasso	comp
293	principal_component_t_8_21	0.637433717738469	0.629854382240947	Lasso	comp
294	principal_component_t_8_21	0.637433717738469	0.628440706592937	Lasso	comp
295	principal_component_t_8_21	0.637433717738469	0.628136131657316	Lasso	comp
296	principal_component_t_8_21	0.637433717738469	0.624922354216054	Lasso	comp
297	principal_component_no_events	0.637433717738469	0.637433717738469	Lasso	comp
298	principal_component_no_events	0.637433717738469	0.637433717738469	Lasso	comp
299	principal_component_no_events	0.637433717738469	0.637433717738469	Lasso	comp
300	principal_component_no_events	0.637433717738469	0.637433717738469	Lasso	comp
301	principal_component_WT1	0.637433717738469	0.637433717738469	Lasso	comp
302	principal_component_WT1	0.637433717738469	0.637433717738469	Lasso	comp
303	principal_component_WT1	0.637433717738469	0.637433717738469	Lasso	comp
304	principal_component_WT1	0.637433717738469	0.637433717738469	Lasso	comp
305	principal_component_inv_16	0.637433717738469	0.631475689847595	Lasso	comp
306	principal_component_inv_16	0.637433717738469	0.626202222601831	Lasso	comp
307	principal_component_inv_16	0.637433717738469	0.629558362511029	Lasso	comp
308	principal_component_inv_16	0.637433717738469	0.628694719301595	Lasso	comp
309	principal_component_Trisomies	0.637433717738469	0.637433717738469	Lasso	comp
310	principal_component_Trisomies	0.637433717738469	0.637433717738469	Lasso	comp
311	principal_component_Trisomies	0.637433717738469	0.637433717738469	Lasso	comp
312	principal_component_Trisomies	0.637433717738469	0.637433717738469	Lasso	comp
313	principal_component_t_6_9	0.637433717738469	0.637433717738469	Lasso	comp
314	principal_component_t_6_9	0.637433717738469	0.637433717738469	Lasso	comp
315	principal_component_t_6_9	0.637433717738469	0.637433717738469	Lasso	comp
316	principal_component_t_6_9	0.637433717738469	0.637433717738469	Lasso	comp
317	principal_component_t_15_17	0.637433717738469	0.637433717738469	Lasso	comp
318	principal_component_t_15_17	0.637433717738469	0.637433717738469	Lasso	comp
319	principal_component_t_15_17	0.637433717738469	0.637433717738469	Lasso	comp
320	principal_component_t_15_17	0.637433717738469	0.637433717738469	Lasso	comp
321	principal_component_NPM1	0.622934479404249	0.622934479404249	Lasso	comp
322	principal_component_NPM1	0.622934479404249	0.622934479404249	Lasso	comp
323	principal_component_NPM1	0.622934479404249	0.622934479404249	Lasso	comp
324	principal_component_NPM1	0.622934479404249	0.622934479404249	Lasso	comp
325	principal_component_t_11	0.622934479404249	0.622934479404249	Lasso	comp
326	principal_component_t_11	0.622934479404249	0.622934479404249	Lasso	comp
327	principal_component_t_11	0.622934479404249	0.622934479404249	Lasso	comp
328	principal_component_t_11	0.622934479404249	0.622934479404249	Lasso	comp
329	principal_component_TP53_complex	0.622934479404249	0.563104656400258	Lasso	comp
330	principal_component_TP53_complex	0.622934479404249	0.581747723813968	Lasso	comp
331	principal_component_TP53_complex	0.622934479404249	0.562294931963445	Lasso	comp
332	principal_component_TP53_complex	0.622934479404249	0.562767618306118	Lasso	comp
333	principal_component_sAML2	0.622934479404249	0.559999655685493	Lasso	comp
334	principal_component_sAML2	0.622934479404249	0.584530690096416	Lasso	comp
335	principal_component_sAML2	0.622934479404249	0.563416325526772	Lasso	comp
336	principal_component_sAML2	0.622934479404249	0.554346540959466	Lasso	comp
337	principal_component_sAML1	0.622934479404249	0.622934479404249	Lasso	comp
338	principal_component_sAML1	0.622934479404249	0.622934479404249	Lasso	comp
339	principal_component_sAML1	0.622934479404249	0.622934479404249	Lasso	comp
340	principal_component_sAML1	0.622934479404249	0.622934479404249	Lasso	comp
341	principal_component_CEBPA_bi	0.622934479404249	0.622934479404249	Lasso	comp
342	principal_component_CEBPA_bi	0.622934479404249	0.622934479404249	Lasso	comp
343	principal_component_CEBPA_bi	0.622934479404249	0.622934479404249	Lasso	comp
344	principal_component_CEBPA_bi	0.622934479404249	0.622934479404249	Lasso	comp
345	principal_component_DNMT3A_IDH1_2	0.622934479404249	0.622934479404249	Lasso	comp
346	principal_component_DNMT3A_IDH1_2	0.622934479404249	0.622934479404249	Lasso	comp
347	principal_component_DNMT3A_IDH1_2	0.622934479404249	0.622934479404249	Lasso	comp
348	principal_component_DNMT3A_IDH1_2	0.622934479404249	0.622934479404249	Lasso	comp
349	principal_component_inv_3	0.622934479404249	0.622934479404249	Lasso	comp
350	principal_component_inv_3	0.622934479404249	0.622934479404249	Lasso	comp
351	principal_component_inv_3	0.622934479404249	0.622934479404249	Lasso	comp
352	principal_component_inv_3	0.622934479404249	0.622934479404249	Lasso	comp
353	principal_component_mNOS	0.622934479404249	0.622934479404249	Lasso	comp
354	principal_component_mNOS	0.622934479404249	0.622934479404249	Lasso	comp
355	principal_component_mNOS	0.622934479404249	0.622934479404249	Lasso	comp
356	principal_component_mNOS	0.622934479404249	0.622934479404249	Lasso	comp
357	principal_component_t_8_21	0.622934479404249	0.618049533231499	Lasso	comp
358	principal_component_t_8_21	0.622934479404249	0.617097013691468	Lasso	comp
359	principal_component_t_8_21	0.622934479404249	0.61652252016715	Lasso	comp
360	principal_component_t_8_21	0.622934479404249	0.618937068457072	Lasso	comp
361	principal_component_no_events	0.622934479404249	0.622934479404249	Lasso	comp
362	principal_component_no_events	0.622934479404249	0.622934479404249	Lasso	comp
363	principal_component_no_events	0.622934479404249	0.622934479404249	Lasso	comp
364	principal_component_no_events	0.622934479404249	0.622934479404249	Lasso	comp
365	principal_component_WT1	0.622934479404249	0.622934479404249	Lasso	comp
366	principal_component_WT1	0.622934479404249	0.622934479404249	Lasso	comp
367	principal_component_WT1	0.622934479404249	0.622934479404249	Lasso	comp
368	principal_component_WT1	0.622934479404249	0.622934479404249	Lasso	comp
369	principal_component_inv_16	0.622934479404249	0.611416163489642	Lasso	comp
370	principal_component_inv_16	0.622934479404249	0.616074540169814	Lasso	comp
371	principal_component_inv_16	0.622934479404249	0.612823762551532	Lasso	comp
372	principal_component_inv_16	0.622934479404249	0.608569017505515	Lasso	comp
373	principal_component_Trisomies	0.622934479404249	0.622934479404249	Lasso	comp
374	principal_component_Trisomies	0.622934479404249	0.622934479404249	Lasso	comp
375	principal_component_Trisomies	0.622934479404249	0.622934479404249	Lasso	comp
376	principal_component_Trisomies	0.622934479404249	0.622934479404249	Lasso	comp
377	principal_component_t_6_9	0.622934479404249	0.622934479404249	Lasso	comp
378	principal_component_t_6_9	0.622934479404249	0.622934479404249	Lasso	comp
379	principal_component_t_6_9	0.622934479404249	0.622934479404249	Lasso	comp
380	principal_component_t_6_9	0.622934479404249	0.622934479404249	Lasso	comp
381	principal_component_t_15_17	0.622934479404249	0.626801211770058	Lasso	comp
382	principal_component_t_15_17	0.622934479404249	0.626867663319583	Lasso	comp
383	principal_component_t_15_17	0.622934479404249	0.624485252210664	Lasso	comp
384	principal_component_t_15_17	0.622934479404249	0.62581963150965	Lasso	comp
385	principal_component_NPM1	0.613058017575002	0.613058017575002	Lasso	comp
386	principal_component_NPM1	0.613058017575002	0.613058017575002	Lasso	comp
387	principal_component_NPM1	0.613058017575002	0.613058017575002	Lasso	comp
388	principal_component_NPM1	0.613058017575002	0.613058017575002	Lasso	comp
389	principal_component_t_11	0.613058017575002	0.613058017575002	Lasso	comp
390	principal_component_t_11	0.613058017575002	0.613058017575002	Lasso	comp
391	principal_component_t_11	0.613058017575002	0.613058017575002	Lasso	comp
392	principal_component_t_11	0.613058017575002	0.613058017575002	Lasso	comp
393	principal_component_TP53_complex	0.613058017575002	0.539827781743416	Lasso	comp
394	principal_component_TP53_complex	0.613058017575002	0.540535355033036	Lasso	comp
395	principal_component_TP53_complex	0.613058017575002	0.545544357119664	Lasso	comp
396	principal_component_TP53_complex	0.613058017575002	0.548840950123759	Lasso	comp
397	principal_component_sAML2	0.613058017575002	0.549024483330258	Lasso	comp
398	principal_component_sAML2	0.613058017575002	0.544451621908744	Lasso	comp
399	principal_component_sAML2	0.613058017575002	0.556586508690118	Lasso	comp
400	principal_component_sAML2	0.613058017575002	0.554321408302989	Lasso	comp
401	principal_component_sAML1	0.613058017575002	0.613058017575002	Lasso	comp
402	principal_component_sAML1	0.613058017575002	0.613058017575002	Lasso	comp
403	principal_component_sAML1	0.613058017575002	0.613058017575002	Lasso	comp
404	principal_component_sAML1	0.613058017575002	0.613058017575002	Lasso	comp
405	principal_component_CEBPA_bi	0.613058017575002	0.613058017575002	Lasso	comp
406	principal_component_CEBPA_bi	0.613058017575002	0.613058017575002	Lasso	comp
407	principal_component_CEBPA_bi	0.613058017575002	0.613058017575002	Lasso	comp
408	principal_component_CEBPA_bi	0.613058017575002	0.613058017575002	Lasso	comp
409	principal_component_DNMT3A_IDH1_2	0.613058017575002	0.613058017575002	Lasso	comp
410	principal_component_DNMT3A_IDH1_2	0.613058017575002	0.613058017575002	Lasso	comp
411	principal_component_DNMT3A_IDH1_2	0.613058017575002	0.613058017575002	Lasso	comp
412	principal_component_DNMT3A_IDH1_2	0.613058017575002	0.613058017575002	Lasso	comp
413	principal_component_inv_3	0.613058017575002	0.613058017575002	Lasso	comp
414	principal_component_inv_3	0.613058017575002	0.613058017575002	Lasso	comp
415	principal_component_inv_3	0.613058017575002	0.613058017575002	Lasso	comp
416	principal_component_inv_3	0.613058017575002	0.613058017575002	Lasso	comp
417	principal_component_mNOS	0.613058017575002	0.613058017575002	Lasso	comp
418	principal_component_mNOS	0.613058017575002	0.613058017575002	Lasso	comp
419	principal_component_mNOS	0.613058017575002	0.613058017575002	Lasso	comp
420	principal_component_mNOS	0.613058017575002	0.613058017575002	Lasso	comp
421	principal_component_t_8_21	0.613058017575002	0.612665510433935	Lasso	comp
422	principal_component_t_8_21	0.613058017575002	0.606931082768585	Lasso	comp
423	principal_component_t_8_21	0.613058017575002	0.606179438160362	Lasso	comp
424	principal_component_t_8_21	0.613058017575002	0.604779906253606	Lasso	comp
425	principal_component_no_events	0.613058017575002	0.613058017575002	Lasso	comp
426	principal_component_no_events	0.613058017575002	0.613058017575002	Lasso	comp
427	principal_component_no_events	0.613058017575002	0.613058017575002	Lasso	comp
428	principal_component_no_events	0.613058017575002	0.613058017575002	Lasso	comp
429	principal_component_WT1	0.613058017575002	0.613058017575002	Lasso	comp
430	principal_component_WT1	0.613058017575002	0.613058017575002	Lasso	comp
431	principal_component_WT1	0.613058017575002	0.613058017575002	Lasso	comp
432	principal_component_WT1	0.613058017575002	0.613058017575002	Lasso	comp
433	principal_component_inv_16	0.613058017575002	0.609788713764875	Lasso	comp
434	principal_component_inv_16	0.613058017575002	0.609874326922426	Lasso	comp
435	principal_component_inv_16	0.613058017575002	0.613270493866014	Lasso	comp
436	principal_component_inv_16	0.613058017575002	0.612943412689098	Lasso	comp
437	principal_component_Trisomies	0.613058017575002	0.613058017575002	Lasso	comp
438	principal_component_Trisomies	0.613058017575002	0.613058017575002	Lasso	comp
439	principal_component_Trisomies	0.613058017575002	0.613058017575002	Lasso	comp
440	principal_component_Trisomies	0.613058017575002	0.613058017575002	Lasso	comp
441	principal_component_t_6_9	0.613058017575002	0.613058017575002	Lasso	comp
442	principal_component_t_6_9	0.613058017575002	0.613058017575002	Lasso	comp
443	principal_component_t_6_9	0.613058017575002	0.613058017575002	Lasso	comp
444	principal_component_t_6_9	0.613058017575002	0.613058017575002	Lasso	comp
445	principal_component_t_15_17	0.613058017575002	0.613058017575002	Lasso	comp
446	principal_component_t_15_17	0.613058017575002	0.613058017575002	Lasso	comp
447	principal_component_t_15_17	0.613058017575002	0.613058017575002	Lasso	comp
448	principal_component_t_15_17	0.613058017575002	0.613058017575002	Lasso	comp
449	principal_component_NPM1	0.629394642308786	0.629394642308786	Lasso	comp
450	principal_component_NPM1	0.629394642308786	0.629394642308786	Lasso	comp
451	principal_component_NPM1	0.629394642308786	0.629394642308786	Lasso	comp
452	principal_component_NPM1	0.629394642308786	0.629394642308786	Lasso	comp
453	principal_component_t_11	0.629394642308786	0.629394642308786	Lasso	comp
454	principal_component_t_11	0.629394642308786	0.629394642308786	Lasso	comp
455	principal_component_t_11	0.629394642308786	0.629394642308786	Lasso	comp
456	principal_component_t_11	0.629394642308786	0.629394642308786	Lasso	comp
457	principal_component_TP53_complex	0.629394642308786	0.581318791545886	Lasso	comp
458	principal_component_TP53_complex	0.629394642308786	0.557157195449319	Lasso	comp
459	principal_component_TP53_complex	0.629394642308786	0.556776993028473	Lasso	comp
460	principal_component_TP53_complex	0.629394642308786	0.571403425024323	Lasso	comp
461	principal_component_sAML2	0.629394642308786	0.560521077494838	Lasso	comp
462	principal_component_sAML2	0.629394642308786	0.547585029032045	Lasso	comp
463	principal_component_sAML2	0.629394642308786	0.547959442302973	Lasso	comp
464	principal_component_sAML2	0.629394642308786	0.59552936960598	Lasso	comp
465	principal_component_sAML1	0.629394642308786	0.629394642308786	Lasso	comp
466	principal_component_sAML1	0.629394642308786	0.629394642308786	Lasso	comp
467	principal_component_sAML1	0.629394642308786	0.629394642308786	Lasso	comp
468	principal_component_sAML1	0.629394642308786	0.629394642308786	Lasso	comp
469	principal_component_CEBPA_bi	0.629394642308786	0.629394642308786	Lasso	comp
470	principal_component_CEBPA_bi	0.629394642308786	0.629394642308786	Lasso	comp
471	principal_component_CEBPA_bi	0.629394642308786	0.629394642308786	Lasso	comp
472	principal_component_CEBPA_bi	0.629394642308786	0.629394642308786	Lasso	comp
473	principal_component_DNMT3A_IDH1_2	0.629394642308786	0.629394642308786	Lasso	comp
474	principal_component_DNMT3A_IDH1_2	0.629394642308786	0.629394642308786	Lasso	comp
475	principal_component_DNMT3A_IDH1_2	0.629394642308786	0.629394642308786	Lasso	comp
476	principal_component_DNMT3A_IDH1_2	0.629394642308786	0.629394642308786	Lasso	comp
477	principal_component_inv_3	0.629394642308786	0.629394642308786	Lasso	comp
478	principal_component_inv_3	0.629394642308786	0.629394642308786	Lasso	comp
479	principal_component_inv_3	0.629394642308786	0.629394642308786	Lasso	comp
480	principal_component_inv_3	0.629394642308786	0.629394642308786	Lasso	comp
481	principal_component_mNOS	0.629394642308786	0.629394642308786	Lasso	comp
482	principal_component_mNOS	0.629394642308786	0.629394642308786	Lasso	comp
483	principal_component_mNOS	0.629394642308786	0.629394642308786	Lasso	comp
484	principal_component_mNOS	0.629394642308786	0.629394642308786	Lasso	comp
485	principal_component_t_8_21	0.629394642308786	0.614225718722731	Lasso	comp
486	principal_component_t_8_21	0.629394642308786	0.620178846311863	Lasso	comp
487	principal_component_t_8_21	0.629394642308786	0.608567886022318	Lasso	comp
488	principal_component_t_8_21	0.629394642308786	0.61879871297148	Lasso	comp
489	principal_component_no_events	0.629394642308786	0.629394642308786	Lasso	comp
490	principal_component_no_events	0.629394642308786	0.629394642308786	Lasso	comp
491	principal_component_no_events	0.629394642308786	0.629394642308786	Lasso	comp
492	principal_component_no_events	0.629394642308786	0.629394642308786	Lasso	comp
493	principal_component_WT1	0.629394642308786	0.629394642308786	Lasso	comp
494	principal_component_WT1	0.629394642308786	0.629394642308786	Lasso	comp
495	principal_component_WT1	0.629394642308786	0.629394642308786	Lasso	comp
496	principal_component_WT1	0.629394642308786	0.629394642308786	Lasso	comp
497	principal_component_inv_16	0.629394642308786	0.61694488243908	Lasso	comp
498	principal_component_inv_16	0.629394642308786	0.617264925943698	Lasso	comp
499	principal_component_inv_16	0.629394642308786	0.611878218431098	Lasso	comp
500	principal_component_inv_16	0.629394642308786	0.611699767884884	Lasso	comp
501	principal_component_Trisomies	0.629394642308786	0.629394642308786	Lasso	comp
502	principal_component_Trisomies	0.629394642308786	0.629394642308786	Lasso	comp
503	principal_component_Trisomies	0.629394642308786	0.629394642308786	Lasso	comp
504	principal_component_Trisomies	0.629394642308786	0.629394642308786	Lasso	comp
505	principal_component_t_6_9	0.629394642308786	0.629394642308786	Lasso	comp
506	principal_component_t_6_9	0.629394642308786	0.629394642308786	Lasso	comp
507	principal_component_t_6_9	0.629394642308786	0.629394642308786	Lasso	comp
508	principal_component_t_6_9	0.629394642308786	0.629394642308786	Lasso	comp
509	principal_component_t_15_17	0.629394642308786	0.629394642308786	Lasso	comp
510	principal_component_t_15_17	0.629394642308786	0.629394642308786	Lasso	comp
511	principal_component_t_15_17	0.629394642308786	0.629394642308786	Lasso	comp
512	principal_component_t_15_17	0.629394642308786	0.629394642308786	Lasso	comp
513	principal_component_NPM1	0.665764221423814	0.665764221423814	Lasso	comp
514	principal_component_NPM1	0.665764221423814	0.665764221423814	Lasso	comp
515	principal_component_NPM1	0.665764221423814	0.665764221423814	Lasso	comp
516	principal_component_NPM1	0.665764221423814	0.665764221423814	Lasso	comp
517	principal_component_t_11	0.665764221423814	0.665764221423814	Lasso	comp
518	principal_component_t_11	0.665764221423814	0.665764221423814	Lasso	comp
519	principal_component_t_11	0.665764221423814	0.665764221423814	Lasso	comp
520	principal_component_t_11	0.665764221423814	0.665764221423814	Lasso	comp
521	principal_component_TP53_complex	0.665764221423814	0.562549257677109	Lasso	comp
522	principal_component_TP53_complex	0.665764221423814	0.58218243409739	Lasso	comp
523	principal_component_TP53_complex	0.665764221423814	0.579674115302769	Lasso	comp
524	principal_component_TP53_complex	0.665764221423814	0.586841498862737	Lasso	comp
525	principal_component_sAML2	0.665764221423814	0.592544082449316	Lasso	comp
526	principal_component_sAML2	0.665764221423814	0.610715064252225	Lasso	comp
527	principal_component_sAML2	0.665764221423814	0.615721870309328	Lasso	comp
528	principal_component_sAML2	0.665764221423814	0.597648417305238	Lasso	comp
529	principal_component_sAML1	0.665764221423814	0.665764221423814	Lasso	comp
530	principal_component_sAML1	0.665764221423814	0.665764221423814	Lasso	comp
531	principal_component_sAML1	0.665764221423814	0.665764221423814	Lasso	comp
532	principal_component_sAML1	0.665764221423814	0.665764221423814	Lasso	comp
533	principal_component_CEBPA_bi	0.665764221423814	0.665764221423814	Lasso	comp
534	principal_component_CEBPA_bi	0.665764221423814	0.665764221423814	Lasso	comp
535	principal_component_CEBPA_bi	0.665764221423814	0.665764221423814	Lasso	comp
536	principal_component_CEBPA_bi	0.665764221423814	0.665764221423814	Lasso	comp
537	principal_component_DNMT3A_IDH1_2	0.665764221423814	0.665764221423814	Lasso	comp
538	principal_component_DNMT3A_IDH1_2	0.665764221423814	0.665764221423814	Lasso	comp
539	principal_component_DNMT3A_IDH1_2	0.665764221423814	0.665764221423814	Lasso	comp
540	principal_component_DNMT3A_IDH1_2	0.665764221423814	0.665764221423814	Lasso	comp
541	principal_component_inv_3	0.665764221423814	0.665764221423814	Lasso	comp
542	principal_component_inv_3	0.665764221423814	0.665764221423814	Lasso	comp
543	principal_component_inv_3	0.665764221423814	0.665764221423814	Lasso	comp
544	principal_component_inv_3	0.665764221423814	0.665764221423814	Lasso	comp
545	principal_component_mNOS	0.665764221423814	0.665764221423814	Lasso	comp
546	principal_component_mNOS	0.665764221423814	0.665764221423814	Lasso	comp
547	principal_component_mNOS	0.665764221423814	0.665764221423814	Lasso	comp
548	principal_component_mNOS	0.665764221423814	0.665764221423814	Lasso	comp
549	principal_component_t_8_21	0.665764221423814	0.652528963700643	Lasso	comp
550	principal_component_t_8_21	0.665764221423814	0.650856964187425	Lasso	comp
551	principal_component_t_8_21	0.665764221423814	0.65728496737288	Lasso	comp
552	principal_component_t_8_21	0.665764221423814	0.655627321896585	Lasso	comp
553	principal_component_no_events	0.665764221423814	0.665764221423814	Lasso	comp
554	principal_component_no_events	0.665764221423814	0.665764221423814	Lasso	comp
555	principal_component_no_events	0.665764221423814	0.665764221423814	Lasso	comp
556	principal_component_no_events	0.665764221423814	0.665764221423814	Lasso	comp
557	principal_component_WT1	0.665764221423814	0.665764221423814	Lasso	comp
558	principal_component_WT1	0.665764221423814	0.665764221423814	Lasso	comp
559	principal_component_WT1	0.665764221423814	0.665764221423814	Lasso	comp
560	principal_component_WT1	0.665764221423814	0.665764221423814	Lasso	comp
561	principal_component_inv_16	0.665764221423814	0.647461792036206	Lasso	comp
562	principal_component_inv_16	0.665764221423814	0.643931092214451	Lasso	comp
563	principal_component_inv_16	0.665764221423814	0.646353040999231	Lasso	comp
564	principal_component_inv_16	0.665764221423814	0.651508401506954	Lasso	comp
565	principal_component_Trisomies	0.665764221423814	0.665764221423814	Lasso	comp
566	principal_component_Trisomies	0.665764221423814	0.665764221423814	Lasso	comp
567	principal_component_Trisomies	0.665764221423814	0.665764221423814	Lasso	comp
568	principal_component_Trisomies	0.665764221423814	0.665764221423814	Lasso	comp
569	principal_component_t_6_9	0.665764221423814	0.665764221423814	Lasso	comp
570	principal_component_t_6_9	0.665764221423814	0.665764221423814	Lasso	comp
571	principal_component_t_6_9	0.665764221423814	0.665764221423814	Lasso	comp
572	principal_component_t_6_9	0.665764221423814	0.665764221423814	Lasso	comp
573	principal_component_t_15_17	0.665764221423814	0.665764221423814	Lasso	comp
574	principal_component_t_15_17	0.665764221423814	0.665764221423814	Lasso	comp
575	principal_component_t_15_17	0.665764221423814	0.665764221423814	Lasso	comp
576	principal_component_t_15_17	0.665764221423814	0.665764221423814	Lasso	comp
577	principal_component_NPM1	0.616528071823868	0.616528071823868	Lasso	comp
578	principal_component_NPM1	0.616528071823868	0.616528071823868	Lasso	comp
579	principal_component_NPM1	0.616528071823868	0.616528071823868	Lasso	comp
580	principal_component_NPM1	0.616528071823868	0.616528071823868	Lasso	comp
581	principal_component_t_11	0.616528071823868	0.616528071823868	Lasso	comp
582	principal_component_t_11	0.616528071823868	0.616528071823868	Lasso	comp
583	principal_component_t_11	0.616528071823868	0.616528071823868	Lasso	comp
584	principal_component_t_11	0.616528071823868	0.616528071823868	Lasso	comp
585	principal_component_TP53_complex	0.616528071823868	0.55251901741898	Lasso	comp
586	principal_component_TP53_complex	0.616528071823868	0.557155572270981	Lasso	comp
587	principal_component_TP53_complex	0.616528071823868	0.564414880194248	Lasso	comp
588	principal_component_TP53_complex	0.616528071823868	0.563495582582416	Lasso	comp
589	principal_component_sAML2	0.616528071823868	0.546293633770306	Lasso	comp
590	principal_component_sAML2	0.616528071823868	0.579871844795847	Lasso	comp
591	principal_component_sAML2	0.616528071823868	0.570573973174262	Lasso	comp
592	principal_component_sAML2	0.616528071823868	0.555337809952148	Lasso	comp
593	principal_component_sAML1	0.616528071823868	0.616528071823868	Lasso	comp
594	principal_component_sAML1	0.616528071823868	0.616528071823868	Lasso	comp
595	principal_component_sAML1	0.616528071823868	0.616528071823868	Lasso	comp
596	principal_component_sAML1	0.616528071823868	0.616528071823868	Lasso	comp
597	principal_component_CEBPA_bi	0.616528071823868	0.616528071823868	Lasso	comp
598	principal_component_CEBPA_bi	0.616528071823868	0.616528071823868	Lasso	comp
599	principal_component_CEBPA_bi	0.616528071823868	0.616528071823868	Lasso	comp
600	principal_component_CEBPA_bi	0.616528071823868	0.616528071823868	Lasso	comp
601	principal_component_DNMT3A_IDH1_2	0.616528071823868	0.616528071823868	Lasso	comp
602	principal_component_DNMT3A_IDH1_2	0.616528071823868	0.616528071823868	Lasso	comp
603	principal_component_DNMT3A_IDH1_2	0.616528071823868	0.616528071823868	Lasso	comp
604	principal_component_DNMT3A_IDH1_2	0.616528071823868	0.616528071823868	Lasso	comp
605	principal_component_inv_3	0.616528071823868	0.616528071823868	Lasso	comp
606	principal_component_inv_3	0.616528071823868	0.616528071823868	Lasso	comp
607	principal_component_inv_3	0.616528071823868	0.616528071823868	Lasso	comp
608	principal_component_inv_3	0.616528071823868	0.616528071823868	Lasso	comp
609	principal_component_mNOS	0.616528071823868	0.616528071823868	Lasso	comp
610	principal_component_mNOS	0.616528071823868	0.616528071823868	Lasso	comp
611	principal_component_mNOS	0.616528071823868	0.616528071823868	Lasso	comp
612	principal_component_mNOS	0.616528071823868	0.616528071823868	Lasso	comp
613	principal_component_t_8_21	0.616528071823868	0.612672705216809	Lasso	comp
614	principal_component_t_8_21	0.616528071823868	0.607502170119948	Lasso	comp
615	principal_component_t_8_21	0.616528071823868	0.60884863365319	Lasso	comp
616	principal_component_t_8_21	0.616528071823868	0.612689426364107	Lasso	comp
617	principal_component_no_events	0.616528071823868	0.616528071823868	Lasso	comp
618	principal_component_no_events	0.616528071823868	0.616528071823868	Lasso	comp
619	principal_component_no_events	0.616528071823868	0.616528071823868	Lasso	comp
620	principal_component_no_events	0.616528071823868	0.616528071823868	Lasso	comp
621	principal_component_WT1	0.616528071823868	0.616528071823868	Lasso	comp
622	principal_component_WT1	0.616528071823868	0.616528071823868	Lasso	comp
623	principal_component_WT1	0.616528071823868	0.616528071823868	Lasso	comp
624	principal_component_WT1	0.616528071823868	0.616528071823868	Lasso	comp
625	principal_component_inv_16	0.616528071823868	0.602760308588926	Lasso	comp
626	principal_component_inv_16	0.616528071823868	0.613311169789185	Lasso	comp
627	principal_component_inv_16	0.616528071823868	0.612595541233786	Lasso	comp
628	principal_component_inv_16	0.616528071823868	0.606609690304466	Lasso	comp
629	principal_component_Trisomies	0.616528071823868	0.616528071823868	Lasso	comp
630	principal_component_Trisomies	0.616528071823868	0.616528071823868	Lasso	comp
631	principal_component_Trisomies	0.616528071823868	0.616528071823868	Lasso	comp
632	principal_component_Trisomies	0.616528071823868	0.616528071823868	Lasso	comp
633	principal_component_t_6_9	0.616528071823868	0.616528071823868	Lasso	comp
634	principal_component_t_6_9	0.616528071823868	0.616528071823868	Lasso	comp
635	principal_component_t_6_9	0.616528071823868	0.616528071823868	Lasso	comp
636	principal_component_t_6_9	0.616528071823868	0.616528071823868	Lasso	comp
637	principal_component_t_15_17	0.616528071823868	0.616528071823868	Lasso	comp
638	principal_component_t_15_17	0.616528071823868	0.616528071823868	Lasso	comp
639	principal_component_t_15_17	0.616528071823868	0.616528071823868	Lasso	comp
640	principal_component_t_15_17	0.616528071823868	0.616528071823868	Lasso	comp
641	principal_component_NPM1	0.609963980123162	0.609963980123162	Lasso	comp
642	principal_component_NPM1	0.609963980123162	0.609963980123162	Lasso	comp
643	principal_component_NPM1	0.609963980123162	0.609963980123162	Lasso	comp
644	principal_component_NPM1	0.609963980123162	0.609963980123162	Lasso	comp
645	principal_component_t_11	0.609963980123162	0.609963980123162	Lasso	comp
646	principal_component_t_11	0.609963980123162	0.609963980123162	Lasso	comp
647	principal_component_t_11	0.609963980123162	0.609963980123162	Lasso	comp
648	principal_component_t_11	0.609963980123162	0.609963980123162	Lasso	comp
649	principal_component_TP53_complex	0.609963980123162	0.548646545027786	Lasso	comp
650	principal_component_TP53_complex	0.609963980123162	0.552334260984854	Lasso	comp
651	principal_component_TP53_complex	0.609963980123162	0.53804466456475	Lasso	comp
652	principal_component_TP53_complex	0.609963980123162	0.541389389197903	Lasso	comp
653	principal_component_sAML2	0.609963980123162	0.551663890034513	Lasso	comp
654	principal_component_sAML2	0.609963980123162	0.548889994304434	Lasso	comp
655	principal_component_sAML2	0.609963980123162	0.570166268070183	Lasso	comp
656	principal_component_sAML2	0.609963980123162	0.563876757872061	Lasso	comp
657	principal_component_sAML1	0.609963980123162	0.609963980123162	Lasso	comp
658	principal_component_sAML1	0.609963980123162	0.609963980123162	Lasso	comp
659	principal_component_sAML1	0.609963980123162	0.609963980123162	Lasso	comp
660	principal_component_sAML1	0.609963980123162	0.609963980123162	Lasso	comp
661	principal_component_CEBPA_bi	0.609963980123162	0.609963980123162	Lasso	comp
662	principal_component_CEBPA_bi	0.609963980123162	0.609963980123162	Lasso	comp
663	principal_component_CEBPA_bi	0.609963980123162	0.609963980123162	Lasso	comp
664	principal_component_CEBPA_bi	0.609963980123162	0.609963980123162	Lasso	comp
665	principal_component_DNMT3A_IDH1_2	0.609963980123162	0.609963980123162	Lasso	comp
666	principal_component_DNMT3A_IDH1_2	0.609963980123162	0.609963980123162	Lasso	comp
667	principal_component_DNMT3A_IDH1_2	0.609963980123162	0.609963980123162	Lasso	comp
668	principal_component_DNMT3A_IDH1_2	0.609963980123162	0.609963980123162	Lasso	comp
669	principal_component_inv_3	0.609963980123162	0.609963980123162	Lasso	comp
670	principal_component_inv_3	0.609963980123162	0.609963980123162	Lasso	comp
671	principal_component_inv_3	0.609963980123162	0.609963980123162	Lasso	comp
672	principal_component_inv_3	0.609963980123162	0.609963980123162	Lasso	comp
673	principal_component_mNOS	0.609963980123162	0.609963980123162	Lasso	comp
674	principal_component_mNOS	0.609963980123162	0.609963980123162	Lasso	comp
675	principal_component_mNOS	0.609963980123162	0.609963980123162	Lasso	comp
676	principal_component_mNOS	0.609963980123162	0.609963980123162	Lasso	comp
677	principal_component_t_8_21	0.609963980123162	0.612287047311453	Lasso	comp
678	principal_component_t_8_21	0.609963980123162	0.611635643408507	Lasso	comp
679	principal_component_t_8_21	0.609963980123162	0.607926071074956	Lasso	comp
680	principal_component_t_8_21	0.609963980123162	0.609833494293411	Lasso	comp
681	principal_component_no_events	0.609963980123162	0.609963980123162	Lasso	comp
682	principal_component_no_events	0.609963980123162	0.609963980123162	Lasso	comp
683	principal_component_no_events	0.609963980123162	0.609963980123162	Lasso	comp
684	principal_component_no_events	0.609963980123162	0.609963980123162	Lasso	comp
685	principal_component_WT1	0.609963980123162	0.609963980123162	Lasso	comp
686	principal_component_WT1	0.609963980123162	0.609963980123162	Lasso	comp
687	principal_component_WT1	0.609963980123162	0.609963980123162	Lasso	comp
688	principal_component_WT1	0.609963980123162	0.609963980123162	Lasso	comp
689	principal_component_inv_16	0.609963980123162	0.601867707203821	Lasso	comp
690	principal_component_inv_16	0.609963980123162	0.599834551567985	Lasso	comp
691	principal_component_inv_16	0.609963980123162	0.600686950250828	Lasso	comp
692	principal_component_inv_16	0.609963980123162	0.597285790496308	Lasso	comp
693	principal_component_Trisomies	0.609963980123162	0.609963980123162	Lasso	comp
694	principal_component_Trisomies	0.609963980123162	0.609963980123162	Lasso	comp
695	principal_component_Trisomies	0.609963980123162	0.609963980123162	Lasso	comp
696	principal_component_Trisomies	0.609963980123162	0.609963980123162	Lasso	comp
697	principal_component_t_6_9	0.609963980123162	0.609963980123162	Lasso	comp
698	principal_component_t_6_9	0.609963980123162	0.609963980123162	Lasso	comp
699	principal_component_t_6_9	0.609963980123162	0.609963980123162	Lasso	comp
700	principal_component_t_6_9	0.609963980123162	0.609963980123162	Lasso	comp
701	principal_component_t_15_17	0.609963980123162	0.609963980123162	Lasso	comp
702	principal_component_t_15_17	0.609963980123162	0.609963980123162	Lasso	comp
703	principal_component_t_15_17	0.609963980123162	0.609963980123162	Lasso	comp
704	principal_component_t_15_17	0.609963980123162	0.609963980123162	Lasso	comp
705	principal_component_NPM1	0.62399189477422	0.62399189477422	Lasso	comp
706	principal_component_NPM1	0.62399189477422	0.62399189477422	Lasso	comp
707	principal_component_NPM1	0.62399189477422	0.62399189477422	Lasso	comp
708	principal_component_NPM1	0.62399189477422	0.62399189477422	Lasso	comp
709	principal_component_t_11	0.62399189477422	0.62399189477422	Lasso	comp
710	principal_component_t_11	0.62399189477422	0.62399189477422	Lasso	comp
711	principal_component_t_11	0.62399189477422	0.62399189477422	Lasso	comp
712	principal_component_t_11	0.62399189477422	0.62399189477422	Lasso	comp
713	principal_component_TP53_complex	0.62399189477422	0.555025057892509	Lasso	comp
714	principal_component_TP53_complex	0.62399189477422	0.573473570588626	Lasso	comp
715	principal_component_TP53_complex	0.62399189477422	0.572421292999308	Lasso	comp
716	principal_component_TP53_complex	0.62399189477422	0.592603754533353	Lasso	comp
717	principal_component_sAML2	0.62399189477422	0.589832922669085	Lasso	comp
718	principal_component_sAML2	0.62399189477422	0.54825779747948	Lasso	comp
719	principal_component_sAML2	0.62399189477422	0.586956176211537	Lasso	comp
720	principal_component_sAML2	0.62399189477422	0.583058557073144	Lasso	comp
721	principal_component_sAML1	0.62399189477422	0.62399189477422	Lasso	comp
722	principal_component_sAML1	0.62399189477422	0.62399189477422	Lasso	comp
723	principal_component_sAML1	0.62399189477422	0.62399189477422	Lasso	comp
724	principal_component_sAML1	0.62399189477422	0.62399189477422	Lasso	comp
725	principal_component_CEBPA_bi	0.62399189477422	0.62399189477422	Lasso	comp
726	principal_component_CEBPA_bi	0.62399189477422	0.62399189477422	Lasso	comp
727	principal_component_CEBPA_bi	0.62399189477422	0.62399189477422	Lasso	comp
728	principal_component_CEBPA_bi	0.62399189477422	0.62399189477422	Lasso	comp
729	principal_component_DNMT3A_IDH1_2	0.62399189477422	0.62399189477422	Lasso	comp
730	principal_component_DNMT3A_IDH1_2	0.62399189477422	0.62399189477422	Lasso	comp
731	principal_component_DNMT3A_IDH1_2	0.62399189477422	0.62399189477422	Lasso	comp
732	principal_component_DNMT3A_IDH1_2	0.62399189477422	0.62399189477422	Lasso	comp
733	principal_component_inv_3	0.62399189477422	0.62399189477422	Lasso	comp
734	principal_component_inv_3	0.62399189477422	0.62399189477422	Lasso	comp
735	principal_component_inv_3	0.62399189477422	0.62399189477422	Lasso	comp
736	principal_component_inv_3	0.62399189477422	0.62399189477422	Lasso	comp
737	principal_component_mNOS	0.62399189477422	0.62399189477422	Lasso	comp
738	principal_component_mNOS	0.62399189477422	0.62399189477422	Lasso	comp
739	principal_component_mNOS	0.62399189477422	0.62399189477422	Lasso	comp
740	principal_component_mNOS	0.62399189477422	0.62399189477422	Lasso	comp
741	principal_component_t_8_21	0.62399189477422	0.609162856989421	Lasso	comp
742	principal_component_t_8_21	0.62399189477422	0.614333393330502	Lasso	comp
743	principal_component_t_8_21	0.62399189477422	0.603998052162555	Lasso	comp
744	principal_component_t_8_21	0.62399189477422	0.61552725353132	Lasso	comp
745	principal_component_no_events	0.62399189477422	0.62399189477422	Lasso	comp
746	principal_component_no_events	0.62399189477422	0.62399189477422	Lasso	comp
747	principal_component_no_events	0.62399189477422	0.62399189477422	Lasso	comp
748	principal_component_no_events	0.62399189477422	0.62399189477422	Lasso	comp
749	principal_component_WT1	0.62399189477422	0.62399189477422	Lasso	comp
750	principal_component_WT1	0.62399189477422	0.62399189477422	Lasso	comp
751	principal_component_WT1	0.62399189477422	0.62399189477422	Lasso	comp
752	principal_component_WT1	0.62399189477422	0.62399189477422	Lasso	comp
753	principal_component_inv_16	0.62399189477422	0.613603975252721	Lasso	comp
754	principal_component_inv_16	0.62399189477422	0.610687060827776	Lasso	comp
755	principal_component_inv_16	0.62399189477422	0.614523291185806	Lasso	comp
756	principal_component_inv_16	0.62399189477422	0.607668163344095	Lasso	comp
757	principal_component_Trisomies	0.62399189477422	0.62399189477422	Lasso	comp
758	principal_component_Trisomies	0.62399189477422	0.62399189477422	Lasso	comp
759	principal_component_Trisomies	0.62399189477422	0.62399189477422	Lasso	comp
760	principal_component_Trisomies	0.62399189477422	0.62399189477422	Lasso	comp
761	principal_component_t_6_9	0.62399189477422	0.62399189477422	Lasso	comp
762	principal_component_t_6_9	0.62399189477422	0.62399189477422	Lasso	comp
763	principal_component_t_6_9	0.62399189477422	0.62399189477422	Lasso	comp
764	principal_component_t_6_9	0.62399189477422	0.62399189477422	Lasso	comp
765	principal_component_t_15_17	0.62399189477422	0.62399189477422	Lasso	comp
766	principal_component_t_15_17	0.62399189477422	0.62399189477422	Lasso	comp
767	principal_component_t_15_17	0.62399189477422	0.62399189477422	Lasso	comp
768	principal_component_t_15_17	0.62399189477422	0.62399189477422	Lasso	comp
769	principal_component_NPM1	0.628724571475023	0.628724571475023	Lasso	comp
770	principal_component_NPM1	0.628724571475023	0.628724571475023	Lasso	comp
771	principal_component_NPM1	0.628724571475023	0.628724571475023	Lasso	comp
772	principal_component_NPM1	0.628724571475023	0.628724571475023	Lasso	comp
773	principal_component_t_11	0.628724571475023	0.628724571475023	Lasso	comp
774	principal_component_t_11	0.628724571475023	0.628724571475023	Lasso	comp
775	principal_component_t_11	0.628724571475023	0.628724571475023	Lasso	comp
776	principal_component_t_11	0.628724571475023	0.628724571475023	Lasso	comp
777	principal_component_TP53_complex	0.628724571475023	0.546987216495334	Lasso	comp
778	principal_component_TP53_complex	0.628724571475023	0.568856876589841	Lasso	comp
779	principal_component_TP53_complex	0.628724571475023	0.524472574774639	Lasso	comp
780	principal_component_TP53_complex	0.628724571475023	0.578378335174922	Lasso	comp
781	principal_component_sAML2	0.628724571475023	0.593328700629622	Lasso	comp
782	principal_component_sAML2	0.628724571475023	0.575717797948276	Lasso	comp
783	principal_component_sAML2	0.628724571475023	0.580522906270825	Lasso	comp
784	principal_component_sAML2	0.628724571475023	0.573463141936683	Lasso	comp
785	principal_component_sAML1	0.628724571475023	0.628724571475023	Lasso	comp
786	principal_component_sAML1	0.628724571475023	0.628724571475023	Lasso	comp
787	principal_component_sAML1	0.628724571475023	0.628724571475023	Lasso	comp
788	principal_component_sAML1	0.628724571475023	0.628724571475023	Lasso	comp
789	principal_component_CEBPA_bi	0.628724571475023	0.628724571475023	Lasso	comp
790	principal_component_CEBPA_bi	0.628724571475023	0.628724571475023	Lasso	comp
791	principal_component_CEBPA_bi	0.628724571475023	0.628724571475023	Lasso	comp
792	principal_component_CEBPA_bi	0.628724571475023	0.628724571475023	Lasso	comp
793	principal_component_DNMT3A_IDH1_2	0.628724571475023	0.628724571475023	Lasso	comp
794	principal_component_DNMT3A_IDH1_2	0.628724571475023	0.628724571475023	Lasso	comp
795	principal_component_DNMT3A_IDH1_2	0.628724571475023	0.628724571475023	Lasso	comp
796	principal_component_DNMT3A_IDH1_2	0.628724571475023	0.628724571475023	Lasso	comp
797	principal_component_inv_3	0.628724571475023	0.628724571475023	Lasso	comp
798	principal_component_inv_3	0.628724571475023	0.628724571475023	Lasso	comp
799	principal_component_inv_3	0.628724571475023	0.628724571475023	Lasso	comp
800	principal_component_inv_3	0.628724571475023	0.628724571475023	Lasso	comp
801	principal_component_mNOS	0.628724571475023	0.628724571475023	Lasso	comp
802	principal_component_mNOS	0.628724571475023	0.628724571475023	Lasso	comp
803	principal_component_mNOS	0.628724571475023	0.628724571475023	Lasso	comp
804	principal_component_mNOS	0.628724571475023	0.628724571475023	Lasso	comp
805	principal_component_t_8_21	0.628724571475023	0.617413574034105	Lasso	comp
806	principal_component_t_8_21	0.628724571475023	0.618654413630154	Lasso	comp
807	principal_component_t_8_21	0.628724571475023	0.618215847211574	Lasso	comp
808	principal_component_t_8_21	0.628724571475023	0.617175144580227	Lasso	comp
809	principal_component_no_events	0.628724571475023	0.628724571475023	Lasso	comp
810	principal_component_no_events	0.628724571475023	0.628724571475023	Lasso	comp
811	principal_component_no_events	0.628724571475023	0.628724571475023	Lasso	comp
812	principal_component_no_events	0.628724571475023	0.628724571475023	Lasso	comp
813	principal_component_WT1	0.628724571475023	0.628724571475023	Lasso	comp
814	principal_component_WT1	0.628724571475023	0.628724571475023	Lasso	comp
815	principal_component_WT1	0.628724571475023	0.628724571475023	Lasso	comp
816	principal_component_WT1	0.628724571475023	0.628724571475023	Lasso	comp
817	principal_component_inv_16	0.628724571475023	0.612723678657711	Lasso	comp
818	principal_component_inv_16	0.628724571475023	0.61037590336393	Lasso	comp
819	principal_component_inv_16	0.628724571475023	0.612857822183621	Lasso	comp
820	principal_component_inv_16	0.628724571475023	0.625963486510843	Lasso	comp
821	principal_component_Trisomies	0.628724571475023	0.628724571475023	Lasso	comp
822	principal_component_Trisomies	0.628724571475023	0.628724571475023	Lasso	comp
823	principal_component_Trisomies	0.628724571475023	0.628724571475023	Lasso	comp
824	principal_component_Trisomies	0.628724571475023	0.628724571475023	Lasso	comp
825	principal_component_t_6_9	0.628724571475023	0.628724571475023	Lasso	comp
826	principal_component_t_6_9	0.628724571475023	0.628724571475023	Lasso	comp
827	principal_component_t_6_9	0.628724571475023	0.628724571475023	Lasso	comp
828	principal_component_t_6_9	0.628724571475023	0.628724571475023	Lasso	comp
829	principal_component_t_15_17	0.628724571475023	0.628724571475023	Lasso	comp
830	principal_component_t_15_17	0.628724571475023	0.628724571475023	Lasso	comp
831	principal_component_t_15_17	0.628724571475023	0.628724571475023	Lasso	comp
832	principal_component_t_15_17	0.628724571475023	0.628724571475023	Lasso	comp
833	principal_component_NPM1	0.644990663400606	0.644990663400606	Lasso	comp
834	principal_component_NPM1	0.644990663400606	0.644990663400606	Lasso	comp
835	principal_component_NPM1	0.644990663400606	0.644990663400606	Lasso	comp
836	principal_component_NPM1	0.644990663400606	0.644990663400606	Lasso	comp
837	principal_component_t_11	0.644990663400606	0.644990663400606	Lasso	comp
838	principal_component_t_11	0.644990663400606	0.644990663400606	Lasso	comp
839	principal_component_t_11	0.644990663400606	0.644990663400606	Lasso	comp
840	principal_component_t_11	0.644990663400606	0.644990663400606	Lasso	comp
841	principal_component_TP53_complex	0.644990663400606	0.592349497921714	Lasso	comp
842	principal_component_TP53_complex	0.644990663400606	0.58811950312878	Lasso	comp
843	principal_component_TP53_complex	0.644990663400606	0.563678701945175	Lasso	comp
844	principal_component_TP53_complex	0.644990663400606	0.560939604503383	Lasso	comp
845	principal_component_sAML2	0.644990663400606	0.584670119684793	Lasso	comp
846	principal_component_sAML2	0.644990663400606	0.585876423824186	Lasso	comp
847	principal_component_sAML2	0.644990663400606	0.581123876791591	Lasso	comp
848	principal_component_sAML2	0.644990663400606	0.56016028993388	Lasso	comp
849	principal_component_sAML1	0.644990663400606	0.644990663400606	Lasso	comp
850	principal_component_sAML1	0.644990663400606	0.644990663400606	Lasso	comp
851	principal_component_sAML1	0.644990663400606	0.644990663400606	Lasso	comp
852	principal_component_sAML1	0.644990663400606	0.644990663400606	Lasso	comp
853	principal_component_CEBPA_bi	0.644990663400606	0.644990663400606	Lasso	comp
854	principal_component_CEBPA_bi	0.644990663400606	0.644990663400606	Lasso	comp
855	principal_component_CEBPA_bi	0.644990663400606	0.644990663400606	Lasso	comp
856	principal_component_CEBPA_bi	0.644990663400606	0.644990663400606	Lasso	comp
857	principal_component_DNMT3A_IDH1_2	0.644990663400606	0.644990663400606	Lasso	comp
858	principal_component_DNMT3A_IDH1_2	0.644990663400606	0.644990663400606	Lasso	comp
859	principal_component_DNMT3A_IDH1_2	0.644990663400606	0.644990663400606	Lasso	comp
860	principal_component_DNMT3A_IDH1_2	0.644990663400606	0.644990663400606	Lasso	comp
861	principal_component_inv_3	0.644990663400606	0.644228655849062	Lasso	comp
862	principal_component_inv_3	0.644990663400606	0.645037447212842	Lasso	comp
863	principal_component_inv_3	0.644990663400606	0.644482375734826	Lasso	comp
864	principal_component_inv_3	0.644990663400606	0.642081837480093	Lasso	comp
865	principal_component_mNOS	0.644990663400606	0.644990663400606	Lasso	comp
866	principal_component_mNOS	0.644990663400606	0.644990663400606	Lasso	comp
867	principal_component_mNOS	0.644990663400606	0.644990663400606	Lasso	comp
868	principal_component_mNOS	0.644990663400606	0.644990663400606	Lasso	comp
869	principal_component_t_8_21	0.644990663400606	0.636582944001543	Lasso	comp
870	principal_component_t_8_21	0.644990663400606	0.633678706685216	Lasso	comp
871	principal_component_t_8_21	0.644990663400606	0.63293724810024	Lasso	comp
872	principal_component_t_8_21	0.644990663400606	0.621702749018542	Lasso	comp
873	principal_component_no_events	0.644990663400606	0.644990663400606	Lasso	comp
874	principal_component_no_events	0.644990663400606	0.644990663400606	Lasso	comp
875	principal_component_no_events	0.644990663400606	0.644990663400606	Lasso	comp
876	principal_component_no_events	0.644990663400606	0.644990663400606	Lasso	comp
877	principal_component_WT1	0.644990663400606	0.644990663400606	Lasso	comp
878	principal_component_WT1	0.644990663400606	0.644990663400606	Lasso	comp
879	principal_component_WT1	0.644990663400606	0.644990663400606	Lasso	comp
880	principal_component_WT1	0.644990663400606	0.644990663400606	Lasso	comp
881	principal_component_inv_16	0.644990663400606	0.619875786286963	Lasso	comp
882	principal_component_inv_16	0.644990663400606	0.621294612626718	Lasso	comp
883	principal_component_inv_16	0.644990663400606	0.62653564650051	Lasso	comp
884	principal_component_inv_16	0.644990663400606	0.628351786111348	Lasso	comp
885	principal_component_Trisomies	0.644990663400606	0.644990663400606	Lasso	comp
886	principal_component_Trisomies	0.644990663400606	0.644990663400606	Lasso	comp
887	principal_component_Trisomies	0.644990663400606	0.644990663400606	Lasso	comp
888	principal_component_Trisomies	0.644990663400606	0.644990663400606	Lasso	comp
889	principal_component_t_6_9	0.644990663400606	0.644990663400606	Lasso	comp
890	principal_component_t_6_9	0.644990663400606	0.644990663400606	Lasso	comp
891	principal_component_t_6_9	0.644990663400606	0.644990663400606	Lasso	comp
892	principal_component_t_6_9	0.644990663400606	0.644990663400606	Lasso	comp
893	principal_component_t_15_17	0.644990663400606	0.644783428070284	Lasso	comp
894	principal_component_t_15_17	0.644990663400606	0.648156999792949	Lasso	comp
895	principal_component_t_15_17	0.644990663400606	0.648205728774351	Lasso	comp
896	principal_component_t_15_17	0.644990663400606	0.647404368954305	Lasso	comp
897	principal_component_NPM1	0.64119652636632	0.64119652636632	Lasso	comp
898	principal_component_NPM1	0.64119652636632	0.64119652636632	Lasso	comp
899	principal_component_NPM1	0.64119652636632	0.64119652636632	Lasso	comp
900	principal_component_NPM1	0.64119652636632	0.64119652636632	Lasso	comp
901	principal_component_t_11	0.64119652636632	0.64119652636632	Lasso	comp
902	principal_component_t_11	0.64119652636632	0.64119652636632	Lasso	comp
903	principal_component_t_11	0.64119652636632	0.64119652636632	Lasso	comp
904	principal_component_t_11	0.64119652636632	0.64119652636632	Lasso	comp
905	principal_component_TP53_complex	0.64119652636632	0.572953528815582	Lasso	comp
906	principal_component_TP53_complex	0.64119652636632	0.57949306257166	Lasso	comp
907	principal_component_TP53_complex	0.64119652636632	0.568713435801828	Lasso	comp
908	principal_component_TP53_complex	0.64119652636632	0.564737821146623	Lasso	comp
909	principal_component_sAML2	0.64119652636632	0.569863609128536	Lasso	comp
910	principal_component_sAML2	0.64119652636632	0.56944674698886	Lasso	comp
911	principal_component_sAML2	0.64119652636632	0.59306198958548	Lasso	comp
912	principal_component_sAML2	0.64119652636632	0.579798593006413	Lasso	comp
913	principal_component_sAML1	0.64119652636632	0.64119652636632	Lasso	comp
914	principal_component_sAML1	0.64119652636632	0.64119652636632	Lasso	comp
915	principal_component_sAML1	0.64119652636632	0.64119652636632	Lasso	comp
916	principal_component_sAML1	0.64119652636632	0.64119652636632	Lasso	comp
917	principal_component_CEBPA_bi	0.64119652636632	0.64119652636632	Lasso	comp
918	principal_component_CEBPA_bi	0.64119652636632	0.64119652636632	Lasso	comp
919	principal_component_CEBPA_bi	0.64119652636632	0.64119652636632	Lasso	comp
920	principal_component_CEBPA_bi	0.64119652636632	0.64119652636632	Lasso	comp
921	principal_component_DNMT3A_IDH1_2	0.64119652636632	0.64119652636632	Lasso	comp
922	principal_component_DNMT3A_IDH1_2	0.64119652636632	0.64119652636632	Lasso	comp
923	principal_component_DNMT3A_IDH1_2	0.64119652636632	0.64119652636632	Lasso	comp
924	principal_component_DNMT3A_IDH1_2	0.64119652636632	0.64119652636632	Lasso	comp
925	principal_component_inv_3	0.64119652636632	0.64119652636632	Lasso	comp
926	principal_component_inv_3	0.64119652636632	0.64119652636632	Lasso	comp
927	principal_component_inv_3	0.64119652636632	0.64119652636632	Lasso	comp
928	principal_component_inv_3	0.64119652636632	0.64119652636632	Lasso	comp
929	principal_component_mNOS	0.64119652636632	0.64119652636632	Lasso	comp
930	principal_component_mNOS	0.64119652636632	0.64119652636632	Lasso	comp
931	principal_component_mNOS	0.64119652636632	0.64119652636632	Lasso	comp
932	principal_component_mNOS	0.64119652636632	0.64119652636632	Lasso	comp
933	principal_component_t_8_21	0.64119652636632	0.627642523045709	Lasso	comp
934	principal_component_t_8_21	0.64119652636632	0.630157856704476	Lasso	comp
935	principal_component_t_8_21	0.64119652636632	0.633589447910785	Lasso	comp
936	principal_component_t_8_21	0.64119652636632	0.632957265009039	Lasso	comp
937	principal_component_no_events	0.64119652636632	0.64119652636632	Lasso	comp
938	principal_component_no_events	0.64119652636632	0.64119652636632	Lasso	comp
939	principal_component_no_events	0.64119652636632	0.64119652636632	Lasso	comp
940	principal_component_no_events	0.64119652636632	0.64119652636632	Lasso	comp
941	principal_component_WT1	0.64119652636632	0.64119652636632	Lasso	comp
942	principal_component_WT1	0.64119652636632	0.64119652636632	Lasso	comp
943	principal_component_WT1	0.64119652636632	0.64119652636632	Lasso	comp
944	principal_component_WT1	0.64119652636632	0.64119652636632	Lasso	comp
945	principal_component_inv_16	0.64119652636632	0.633858122068062	Lasso	comp
946	principal_component_inv_16	0.64119652636632	0.629925418990772	Lasso	comp
947	principal_component_inv_16	0.64119652636632	0.634432946493996	Lasso	comp
948	principal_component_inv_16	0.64119652636632	0.636251777563676	Lasso	comp
949	principal_component_Trisomies	0.64119652636632	0.64119652636632	Lasso	comp
950	principal_component_Trisomies	0.64119652636632	0.64119652636632	Lasso	comp
951	principal_component_Trisomies	0.64119652636632	0.64119652636632	Lasso	comp
952	principal_component_Trisomies	0.64119652636632	0.64119652636632	Lasso	comp
953	principal_component_t_6_9	0.64119652636632	0.64119652636632	Lasso	comp
954	principal_component_t_6_9	0.64119652636632	0.64119652636632	Lasso	comp
955	principal_component_t_6_9	0.64119652636632	0.64119652636632	Lasso	comp
956	principal_component_t_6_9	0.64119652636632	0.64119652636632	Lasso	comp
957	principal_component_t_15_17	0.64119652636632	0.637806702429181	Lasso	comp
958	principal_component_t_15_17	0.64119652636632	0.639220209805692	Lasso	comp
959	principal_component_t_15_17	0.64119652636632	0.637441906337375	Lasso	comp
960	principal_component_t_15_17	0.64119652636632	0.636507530568048	Lasso	comp
961	principal_component_NPM1	0.629969100294923	0.629969100294923	Lasso	comp
962	principal_component_NPM1	0.629969100294923	0.629969100294923	Lasso	comp
963	principal_component_NPM1	0.629969100294923	0.629969100294923	Lasso	comp
964	principal_component_NPM1	0.629969100294923	0.629969100294923	Lasso	comp
965	principal_component_t_11	0.629969100294923	0.629969100294923	Lasso	comp
966	principal_component_t_11	0.629969100294923	0.629969100294923	Lasso	comp
967	principal_component_t_11	0.629969100294923	0.629969100294923	Lasso	comp
968	principal_component_t_11	0.629969100294923	0.629969100294923	Lasso	comp
969	principal_component_TP53_complex	0.629969100294923	0.556462007812809	Lasso	comp
970	principal_component_TP53_complex	0.629969100294923	0.5837997468657	Lasso	comp
971	principal_component_TP53_complex	0.629969100294923	0.580157661383851	Lasso	comp
972	principal_component_TP53_complex	0.629969100294923	0.599620049685632	Lasso	comp
973	principal_component_sAML2	0.629969100294923	0.583417706574962	Lasso	comp
974	principal_component_sAML2	0.629969100294923	0.581434260759379	Lasso	comp
975	principal_component_sAML2	0.629969100294923	0.56741616230719	Lasso	comp
976	principal_component_sAML2	0.629969100294923	0.572164726588427	Lasso	comp
977	principal_component_sAML1	0.629969100294923	0.629969100294923	Lasso	comp
978	principal_component_sAML1	0.629969100294923	0.629969100294923	Lasso	comp
979	principal_component_sAML1	0.629969100294923	0.629969100294923	Lasso	comp
980	principal_component_sAML1	0.629969100294923	0.629969100294923	Lasso	comp
981	principal_component_CEBPA_bi	0.629969100294923	0.629969100294923	Lasso	comp
982	principal_component_CEBPA_bi	0.629969100294923	0.629969100294923	Lasso	comp
983	principal_component_CEBPA_bi	0.629969100294923	0.629969100294923	Lasso	comp
984	principal_component_CEBPA_bi	0.629969100294923	0.629969100294923	Lasso	comp
985	principal_component_DNMT3A_IDH1_2	0.629969100294923	0.629969100294923	Lasso	comp
986	principal_component_DNMT3A_IDH1_2	0.629969100294923	0.629969100294923	Lasso	comp
987	principal_component_DNMT3A_IDH1_2	0.629969100294923	0.629969100294923	Lasso	comp
988	principal_component_DNMT3A_IDH1_2	0.629969100294923	0.629969100294923	Lasso	comp
989	principal_component_inv_3	0.629969100294923	0.626449967554071	Lasso	comp
990	principal_component_inv_3	0.629969100294923	0.62722176563703	Lasso	comp
991	principal_component_inv_3	0.629969100294923	0.626209191094801	Lasso	comp
992	principal_component_inv_3	0.629969100294923	0.627881971524652	Lasso	comp
993	principal_component_mNOS	0.629969100294923	0.629969100294923	Lasso	comp
994	principal_component_mNOS	0.629969100294923	0.629969100294923	Lasso	comp
995	principal_component_mNOS	0.629969100294923	0.629969100294923	Lasso	comp
996	principal_component_mNOS	0.629969100294923	0.629969100294923	Lasso	comp
997	principal_component_t_8_21	0.629969100294923	0.627046036690248	Lasso	comp
998	principal_component_t_8_21	0.629969100294923	0.620203153419969	Lasso	comp
999	principal_component_t_8_21	0.629969100294923	0.619739815722318	Lasso	comp
1000	principal_component_t_8_21	0.629969100294923	0.622097871935908	Lasso	comp
1001	principal_component_no_events	0.629969100294923	0.629969100294923	Lasso	comp
1002	principal_component_no_events	0.629969100294923	0.629969100294923	Lasso	comp
1003	principal_component_no_events	0.629969100294923	0.629969100294923	Lasso	comp
1004	principal_component_no_events	0.629969100294923	0.629969100294923	Lasso	comp
1005	principal_component_WT1	0.629969100294923	0.629969100294923	Lasso	comp
1006	principal_component_WT1	0.629969100294923	0.629969100294923	Lasso	comp
1007	principal_component_WT1	0.629969100294923	0.629969100294923	Lasso	comp
1008	principal_component_WT1	0.629969100294923	0.629969100294923	Lasso	comp
1009	principal_component_inv_16	0.629969100294923	0.608389576043197	Lasso	comp
1010	principal_component_inv_16	0.629969100294923	0.613866653290387	Lasso	comp
1011	principal_component_inv_16	0.629969100294923	0.61742125777718	Lasso	comp
1012	principal_component_inv_16	0.629969100294923	0.619716615283081	Lasso	comp
1013	principal_component_Trisomies	0.629969100294923	0.629969100294923	Lasso	comp
1014	principal_component_Trisomies	0.629969100294923	0.629969100294923	Lasso	comp
1015	principal_component_Trisomies	0.629969100294923	0.629969100294923	Lasso	comp
1016	principal_component_Trisomies	0.629969100294923	0.629969100294923	Lasso	comp
1017	principal_component_t_6_9	0.629969100294923	0.629969100294923	Lasso	comp
1018	principal_component_t_6_9	0.629969100294923	0.629969100294923	Lasso	comp
1019	principal_component_t_6_9	0.629969100294923	0.629969100294923	Lasso	comp
1020	principal_component_t_6_9	0.629969100294923	0.629969100294923	Lasso	comp
1021	principal_component_t_15_17	0.629969100294923	0.629618888705947	Lasso	comp
1022	principal_component_t_15_17	0.629969100294923	0.627781020853097	Lasso	comp
1023	principal_component_t_15_17	0.629969100294923	0.629801472327957	Lasso	comp
1024	principal_component_t_15_17	0.629969100294923	0.628277433557098	Lasso	comp
1025	principal_component_NPM1	0.610534099395228	0.610534099395228	Lasso	comp
1026	principal_component_NPM1	0.610534099395228	0.610534099395228	Lasso	comp
1027	principal_component_NPM1	0.610534099395228	0.610534099395228	Lasso	comp
1028	principal_component_NPM1	0.610534099395228	0.610534099395228	Lasso	comp
1029	principal_component_t_11	0.610534099395228	0.610534099395228	Lasso	comp
1030	principal_component_t_11	0.610534099395228	0.610534099395228	Lasso	comp
1031	principal_component_t_11	0.610534099395228	0.610534099395228	Lasso	comp
1032	principal_component_t_11	0.610534099395228	0.610534099395228	Lasso	comp
1033	principal_component_TP53_complex	0.610534099395228	0.55361498434898	Lasso	comp
1034	principal_component_TP53_complex	0.610534099395228	0.546727456052114	Lasso	comp
1035	principal_component_TP53_complex	0.610534099395228	0.539649388923548	Lasso	comp
1036	principal_component_TP53_complex	0.610534099395228	0.554196616592526	Lasso	comp
1037	principal_component_sAML2	0.610534099395228	0.570543180658339	Lasso	comp
1038	principal_component_sAML2	0.610534099395228	0.551080424924998	Lasso	comp
1039	principal_component_sAML2	0.610534099395228	0.546423197741636	Lasso	comp
1040	principal_component_sAML2	0.610534099395228	0.549729592785173	Lasso	comp
1041	principal_component_sAML1	0.610534099395228	0.610534099395228	Lasso	comp
1042	principal_component_sAML1	0.610534099395228	0.610534099395228	Lasso	comp
1043	principal_component_sAML1	0.610534099395228	0.610534099395228	Lasso	comp
1044	principal_component_sAML1	0.610534099395228	0.610534099395228	Lasso	comp
1045	principal_component_CEBPA_bi	0.610534099395228	0.610534099395228	Lasso	comp
1046	principal_component_CEBPA_bi	0.610534099395228	0.610534099395228	Lasso	comp
1047	principal_component_CEBPA_bi	0.610534099395228	0.610534099395228	Lasso	comp
1048	principal_component_CEBPA_bi	0.610534099395228	0.610534099395228	Lasso	comp
1049	principal_component_DNMT3A_IDH1_2	0.610534099395228	0.610534099395228	Lasso	comp
1050	principal_component_DNMT3A_IDH1_2	0.610534099395228	0.610534099395228	Lasso	comp
1051	principal_component_DNMT3A_IDH1_2	0.610534099395228	0.610534099395228	Lasso	comp
1052	principal_component_DNMT3A_IDH1_2	0.610534099395228	0.610534099395228	Lasso	comp
1053	principal_component_inv_3	0.610534099395228	0.610534099395228	Lasso	comp
1054	principal_component_inv_3	0.610534099395228	0.610534099395228	Lasso	comp
1055	principal_component_inv_3	0.610534099395228	0.610534099395228	Lasso	comp
1056	principal_component_inv_3	0.610534099395228	0.610534099395228	Lasso	comp
1057	principal_component_mNOS	0.610534099395228	0.610534099395228	Lasso	comp
1058	principal_component_mNOS	0.610534099395228	0.610534099395228	Lasso	comp
1059	principal_component_mNOS	0.610534099395228	0.610534099395228	Lasso	comp
1060	principal_component_mNOS	0.610534099395228	0.610534099395228	Lasso	comp
1061	principal_component_t_8_21	0.610534099395228	0.603869792898678	Lasso	comp
1062	principal_component_t_8_21	0.610534099395228	0.603836534863165	Lasso	comp
1063	principal_component_t_8_21	0.610534099395228	0.60913812450403	Lasso	comp
1064	principal_component_t_8_21	0.610534099395228	0.603706042599906	Lasso	comp
1065	principal_component_no_events	0.610534099395228	0.610534099395228	Lasso	comp
1066	principal_component_no_events	0.610534099395228	0.610534099395228	Lasso	comp
1067	principal_component_no_events	0.610534099395228	0.610534099395228	Lasso	comp
1068	principal_component_no_events	0.610534099395228	0.610534099395228	Lasso	comp
1069	principal_component_WT1	0.610534099395228	0.610534099395228	Lasso	comp
1070	principal_component_WT1	0.610534099395228	0.610534099395228	Lasso	comp
1071	principal_component_WT1	0.610534099395228	0.610534099395228	Lasso	comp
1072	principal_component_WT1	0.610534099395228	0.610534099395228	Lasso	comp
1073	principal_component_inv_16	0.610534099395228	0.600309841276035	Lasso	comp
1074	principal_component_inv_16	0.610534099395228	0.598584353053155	Lasso	comp
1075	principal_component_inv_16	0.610534099395228	0.603422630464425	Lasso	comp
1076	principal_component_inv_16	0.610534099395228	0.604360947950511	Lasso	comp
1077	principal_component_Trisomies	0.610534099395228	0.610534099395228	Lasso	comp
1078	principal_component_Trisomies	0.610534099395228	0.610534099395228	Lasso	comp
1079	principal_component_Trisomies	0.610534099395228	0.610534099395228	Lasso	comp
1080	principal_component_Trisomies	0.610534099395228	0.610534099395228	Lasso	comp
1081	principal_component_t_6_9	0.610534099395228	0.610534099395228	Lasso	comp
1082	principal_component_t_6_9	0.610534099395228	0.610534099395228	Lasso	comp
1083	principal_component_t_6_9	0.610534099395228	0.610534099395228	Lasso	comp
1084	principal_component_t_6_9	0.610534099395228	0.610534099395228	Lasso	comp
1085	principal_component_t_15_17	0.610534099395228	0.610534099395228	Lasso	comp
1086	principal_component_t_15_17	0.610534099395228	0.610534099395228	Lasso	comp
1087	principal_component_t_15_17	0.610534099395228	0.610534099395228	Lasso	comp
1088	principal_component_t_15_17	0.610534099395228	0.610534099395228	Lasso	comp
1089	principal_component_NPM1	0.614643410769403	0.614643410769403	Lasso	comp
1090	principal_component_NPM1	0.614643410769403	0.614643410769403	Lasso	comp
1091	principal_component_NPM1	0.614643410769403	0.614643410769403	Lasso	comp
1092	principal_component_NPM1	0.614643410769403	0.614643410769403	Lasso	comp
1093	principal_component_t_11	0.614643410769403	0.614643410769403	Lasso	comp
1094	principal_component_t_11	0.614643410769403	0.614643410769403	Lasso	comp
1095	principal_component_t_11	0.614643410769403	0.614643410769403	Lasso	comp
1096	principal_component_t_11	0.614643410769403	0.614643410769403	Lasso	comp
1097	principal_component_TP53_complex	0.614643410769403	0.554062543382114	Lasso	comp
1098	principal_component_TP53_complex	0.614643410769403	0.536223832956871	Lasso	comp
1099	principal_component_TP53_complex	0.614643410769403	0.530962833586286	Lasso	comp
1100	principal_component_TP53_complex	0.614643410769403	0.539155427209795	Lasso	comp
1101	principal_component_sAML2	0.614643410769403	0.578489185313476	Lasso	comp
1102	principal_component_sAML2	0.614643410769403	0.581184581469884	Lasso	comp
1103	principal_component_sAML2	0.614643410769403	0.597637797481046	Lasso	comp
1104	principal_component_sAML2	0.614643410769403	0.582440700580804	Lasso	comp
1105	principal_component_sAML1	0.614643410769403	0.614643410769403	Lasso	comp
1106	principal_component_sAML1	0.614643410769403	0.614643410769403	Lasso	comp
1107	principal_component_sAML1	0.614643410769403	0.614643410769403	Lasso	comp
1108	principal_component_sAML1	0.614643410769403	0.614643410769403	Lasso	comp
1109	principal_component_CEBPA_bi	0.614643410769403	0.614643410769403	Lasso	comp
1110	principal_component_CEBPA_bi	0.614643410769403	0.614643410769403	Lasso	comp
1111	principal_component_CEBPA_bi	0.614643410769403	0.614643410769403	Lasso	comp
1112	principal_component_CEBPA_bi	0.614643410769403	0.614643410769403	Lasso	comp
1113	principal_component_DNMT3A_IDH1_2	0.614643410769403	0.614643410769403	Lasso	comp
1114	principal_component_DNMT3A_IDH1_2	0.614643410769403	0.614643410769403	Lasso	comp
1115	principal_component_DNMT3A_IDH1_2	0.614643410769403	0.614643410769403	Lasso	comp
1116	principal_component_DNMT3A_IDH1_2	0.614643410769403	0.614643410769403	Lasso	comp
1117	principal_component_inv_3	0.614643410769403	0.614643410769403	Lasso	comp
1118	principal_component_inv_3	0.614643410769403	0.614643410769403	Lasso	comp
1119	principal_component_inv_3	0.614643410769403	0.614643410769403	Lasso	comp
1120	principal_component_inv_3	0.614643410769403	0.614643410769403	Lasso	comp
1121	principal_component_mNOS	0.614643410769403	0.614643410769403	Lasso	comp
1122	principal_component_mNOS	0.614643410769403	0.614643410769403	Lasso	comp
1123	principal_component_mNOS	0.614643410769403	0.614643410769403	Lasso	comp
1124	principal_component_mNOS	0.614643410769403	0.614643410769403	Lasso	comp
1125	principal_component_t_8_21	0.614643410769403	0.60905113080726	Lasso	comp
1126	principal_component_t_8_21	0.614643410769403	0.605826678757262	Lasso	comp
1127	principal_component_t_8_21	0.614643410769403	0.610137085199139	Lasso	comp
1128	principal_component_t_8_21	0.614643410769403	0.606703860018251	Lasso	comp
1129	principal_component_no_events	0.614643410769403	0.614643410769403	Lasso	comp
1130	principal_component_no_events	0.614643410769403	0.614643410769403	Lasso	comp
1131	principal_component_no_events	0.614643410769403	0.614643410769403	Lasso	comp
1132	principal_component_no_events	0.614643410769403	0.614643410769403	Lasso	comp
1133	principal_component_WT1	0.614643410769403	0.614643410769403	Lasso	comp
1134	principal_component_WT1	0.614643410769403	0.614643410769403	Lasso	comp
1135	principal_component_WT1	0.614643410769403	0.614643410769403	Lasso	comp
1136	principal_component_WT1	0.614643410769403	0.614643410769403	Lasso	comp
1137	principal_component_inv_16	0.614643410769403	0.602979586809594	Lasso	comp
1138	principal_component_inv_16	0.614643410769403	0.593974174746288	Lasso	comp
1139	principal_component_inv_16	0.614643410769403	0.601361606646291	Lasso	comp
1140	principal_component_inv_16	0.614643410769403	0.59873836924039	Lasso	comp
1141	principal_component_Trisomies	0.614643410769403	0.614643410769403	Lasso	comp
1142	principal_component_Trisomies	0.614643410769403	0.614643410769403	Lasso	comp
1143	principal_component_Trisomies	0.614643410769403	0.614643410769403	Lasso	comp
1144	principal_component_Trisomies	0.614643410769403	0.614643410769403	Lasso	comp
1145	principal_component_t_6_9	0.614643410769403	0.614643410769403	Lasso	comp
1146	principal_component_t_6_9	0.614643410769403	0.614643410769403	Lasso	comp
1147	principal_component_t_6_9	0.614643410769403	0.614643410769403	Lasso	comp
1148	principal_component_t_6_9	0.614643410769403	0.614643410769403	Lasso	comp
1149	principal_component_t_15_17	0.614643410769403	0.614643410769403	Lasso	comp
1150	principal_component_t_15_17	0.614643410769403	0.614643410769403	Lasso	comp
1151	principal_component_t_15_17	0.614643410769403	0.614643410769403	Lasso	comp
1152	principal_component_t_15_17	0.614643410769403	0.614643410769403	Lasso	comp
1153	principal_component_NPM1	0.646612119228812	0.646612119228812	Lasso	comp
1154	principal_component_NPM1	0.646612119228812	0.646612119228812	Lasso	comp
1155	principal_component_NPM1	0.646612119228812	0.646612119228812	Lasso	comp
1156	principal_component_NPM1	0.646612119228812	0.646612119228812	Lasso	comp
1157	principal_component_t_11	0.646612119228812	0.646612119228812	Lasso	comp
1158	principal_component_t_11	0.646612119228812	0.646612119228812	Lasso	comp
1159	principal_component_t_11	0.646612119228812	0.646612119228812	Lasso	comp
1160	principal_component_t_11	0.646612119228812	0.646612119228812	Lasso	comp
1161	principal_component_TP53_complex	0.646612119228812	0.578777342677026	Lasso	comp
1162	principal_component_TP53_complex	0.646612119228812	0.564536890641038	Lasso	comp
1163	principal_component_TP53_complex	0.646612119228812	0.567339441251156	Lasso	comp
1164	principal_component_TP53_complex	0.646612119228812	0.569864405626638	Lasso	comp
1165	principal_component_sAML2	0.646612119228812	0.536710650622346	Lasso	comp
1166	principal_component_sAML2	0.646612119228812	0.570124686926992	Lasso	comp
1167	principal_component_sAML2	0.646612119228812	0.591565264738845	Lasso	comp
1168	principal_component_sAML2	0.646612119228812	0.585365854549468	Lasso	comp
1169	principal_component_sAML1	0.646612119228812	0.646612119228812	Lasso	comp
1170	principal_component_sAML1	0.646612119228812	0.646612119228812	Lasso	comp
1171	principal_component_sAML1	0.646612119228812	0.646612119228812	Lasso	comp
1172	principal_component_sAML1	0.646612119228812	0.646612119228812	Lasso	comp
1173	principal_component_CEBPA_bi	0.646612119228812	0.646612119228812	Lasso	comp
1174	principal_component_CEBPA_bi	0.646612119228812	0.646612119228812	Lasso	comp
1175	principal_component_CEBPA_bi	0.646612119228812	0.646612119228812	Lasso	comp
1176	principal_component_CEBPA_bi	0.646612119228812	0.646612119228812	Lasso	comp
1177	principal_component_DNMT3A_IDH1_2	0.646612119228812	0.646612119228812	Lasso	comp
1178	principal_component_DNMT3A_IDH1_2	0.646612119228812	0.646612119228812	Lasso	comp
1179	principal_component_DNMT3A_IDH1_2	0.646612119228812	0.646612119228812	Lasso	comp
1180	principal_component_DNMT3A_IDH1_2	0.646612119228812	0.646612119228812	Lasso	comp
1181	principal_component_inv_3	0.646612119228812	0.646612119228812	Lasso	comp
1182	principal_component_inv_3	0.646612119228812	0.646612119228812	Lasso	comp
1183	principal_component_inv_3	0.646612119228812	0.646612119228812	Lasso	comp
1184	principal_component_inv_3	0.646612119228812	0.646612119228812	Lasso	comp
1185	principal_component_mNOS	0.646612119228812	0.646612119228812	Lasso	comp
1186	principal_component_mNOS	0.646612119228812	0.646612119228812	Lasso	comp
1187	principal_component_mNOS	0.646612119228812	0.646612119228812	Lasso	comp
1188	principal_component_mNOS	0.646612119228812	0.646612119228812	Lasso	comp
1189	principal_component_t_8_21	0.646612119228812	0.633551986307039	Lasso	comp
1190	principal_component_t_8_21	0.646612119228812	0.637065972471458	Lasso	comp
1191	principal_component_t_8_21	0.646612119228812	0.631056067815799	Lasso	comp
1192	principal_component_t_8_21	0.646612119228812	0.631764155549027	Lasso	comp
1193	principal_component_no_events	0.646612119228812	0.646612119228812	Lasso	comp
1194	principal_component_no_events	0.646612119228812	0.646612119228812	Lasso	comp
1195	principal_component_no_events	0.646612119228812	0.646612119228812	Lasso	comp
1196	principal_component_no_events	0.646612119228812	0.646612119228812	Lasso	comp
1197	principal_component_WT1	0.646612119228812	0.646612119228812	Lasso	comp
1198	principal_component_WT1	0.646612119228812	0.646612119228812	Lasso	comp
1199	principal_component_WT1	0.646612119228812	0.646612119228812	Lasso	comp
1200	principal_component_WT1	0.646612119228812	0.646612119228812	Lasso	comp
1201	principal_component_inv_16	0.646612119228812	0.632859128802075	Lasso	comp
1202	principal_component_inv_16	0.646612119228812	0.632524488151963	Lasso	comp
1203	principal_component_inv_16	0.646612119228812	0.637787215726932	Lasso	comp
1204	principal_component_inv_16	0.646612119228812	0.635092879896581	Lasso	comp
1205	principal_component_Trisomies	0.646612119228812	0.646612119228812	Lasso	comp
1206	principal_component_Trisomies	0.646612119228812	0.646612119228812	Lasso	comp
1207	principal_component_Trisomies	0.646612119228812	0.646612119228812	Lasso	comp
1208	principal_component_Trisomies	0.646612119228812	0.646612119228812	Lasso	comp
1209	principal_component_t_6_9	0.646612119228812	0.646612119228812	Lasso	comp
1210	principal_component_t_6_9	0.646612119228812	0.646612119228812	Lasso	comp
1211	principal_component_t_6_9	0.646612119228812	0.646612119228812	Lasso	comp
1212	principal_component_t_6_9	0.646612119228812	0.646612119228812	Lasso	comp
1213	principal_component_t_15_17	0.646612119228812	0.646612119228812	Lasso	comp
1214	principal_component_t_15_17	0.646612119228812	0.646612119228812	Lasso	comp
1215	principal_component_t_15_17	0.646612119228812	0.646612119228812	Lasso	comp
1216	principal_component_t_15_17	0.646612119228812	0.646612119228812	Lasso	comp
1217	principal_component_NPM1	0.65738823556137	0.65738823556137	Lasso	comp
1218	principal_component_NPM1	0.65738823556137	0.65738823556137	Lasso	comp
1219	principal_component_NPM1	0.65738823556137	0.65738823556137	Lasso	comp
1220	principal_component_NPM1	0.65738823556137	0.65738823556137	Lasso	comp
1221	principal_component_t_11	0.65738823556137	0.65738823556137	Lasso	comp
1222	principal_component_t_11	0.65738823556137	0.65738823556137	Lasso	comp
1223	principal_component_t_11	0.65738823556137	0.65738823556137	Lasso	comp
1224	principal_component_t_11	0.65738823556137	0.65738823556137	Lasso	comp
1225	principal_component_TP53_complex	0.65738823556137	0.590169225185511	Lasso	comp
1226	principal_component_TP53_complex	0.65738823556137	0.573197626699249	Lasso	comp
1227	principal_component_TP53_complex	0.65738823556137	0.576807277951322	Lasso	comp
1228	principal_component_TP53_complex	0.65738823556137	0.5754688796733	Lasso	comp
1229	principal_component_sAML2	0.65738823556137	0.582819350879239	Lasso	comp
1230	principal_component_sAML2	0.65738823556137	0.601420485456036	Lasso	comp
1231	principal_component_sAML2	0.65738823556137	0.573413455670459	Lasso	comp
1232	principal_component_sAML2	0.65738823556137	0.598064815012213	Lasso	comp
1233	principal_component_sAML1	0.65738823556137	0.65738823556137	Lasso	comp
1234	principal_component_sAML1	0.65738823556137	0.65738823556137	Lasso	comp
1235	principal_component_sAML1	0.65738823556137	0.65738823556137	Lasso	comp
1236	principal_component_sAML1	0.65738823556137	0.65738823556137	Lasso	comp
1237	principal_component_CEBPA_bi	0.65738823556137	0.65738823556137	Lasso	comp
1238	principal_component_CEBPA_bi	0.65738823556137	0.65738823556137	Lasso	comp
1239	principal_component_CEBPA_bi	0.65738823556137	0.65738823556137	Lasso	comp
1240	principal_component_CEBPA_bi	0.65738823556137	0.65738823556137	Lasso	comp
1241	principal_component_DNMT3A_IDH1_2	0.65738823556137	0.65738823556137	Lasso	comp
1242	principal_component_DNMT3A_IDH1_2	0.65738823556137	0.65738823556137	Lasso	comp
1243	principal_component_DNMT3A_IDH1_2	0.65738823556137	0.65738823556137	Lasso	comp
1244	principal_component_DNMT3A_IDH1_2	0.65738823556137	0.65738823556137	Lasso	comp
1245	principal_component_inv_3	0.65738823556137	0.65738823556137	Lasso	comp
1246	principal_component_inv_3	0.65738823556137	0.65738823556137	Lasso	comp
1247	principal_component_inv_3	0.65738823556137	0.65738823556137	Lasso	comp
1248	principal_component_inv_3	0.65738823556137	0.65738823556137	Lasso	comp
1249	principal_component_mNOS	0.65738823556137	0.65738823556137	Lasso	comp
1250	principal_component_mNOS	0.65738823556137	0.65738823556137	Lasso	comp
1251	principal_component_mNOS	0.65738823556137	0.65738823556137	Lasso	comp
1252	principal_component_mNOS	0.65738823556137	0.65738823556137	Lasso	comp
1253	principal_component_t_8_21	0.65738823556137	0.646704129457643	Lasso	comp
1254	principal_component_t_8_21	0.65738823556137	0.653634383298111	Lasso	comp
1255	principal_component_t_8_21	0.65738823556137	0.643314982890836	Lasso	comp
1256	principal_component_t_8_21	0.65738823556137	0.651261060481026	Lasso	comp
1257	principal_component_no_events	0.65738823556137	0.65738823556137	Lasso	comp
1258	principal_component_no_events	0.65738823556137	0.65738823556137	Lasso	comp
1259	principal_component_no_events	0.65738823556137	0.65738823556137	Lasso	comp
1260	principal_component_no_events	0.65738823556137	0.65738823556137	Lasso	comp
1261	principal_component_WT1	0.65738823556137	0.65738823556137	Lasso	comp
1262	principal_component_WT1	0.65738823556137	0.65738823556137	Lasso	comp
1263	principal_component_WT1	0.65738823556137	0.65738823556137	Lasso	comp
1264	principal_component_WT1	0.65738823556137	0.65738823556137	Lasso	comp
1265	principal_component_inv_16	0.65738823556137	0.650819304985909	Lasso	comp
1266	principal_component_inv_16	0.65738823556137	0.642184007247048	Lasso	comp
1267	principal_component_inv_16	0.65738823556137	0.641090437315717	Lasso	comp
1268	principal_component_inv_16	0.65738823556137	0.648253780476095	Lasso	comp
1269	principal_component_Trisomies	0.65738823556137	0.65738823556137	Lasso	comp
1270	principal_component_Trisomies	0.65738823556137	0.65738823556137	Lasso	comp
1271	principal_component_Trisomies	0.65738823556137	0.65738823556137	Lasso	comp
1272	principal_component_Trisomies	0.65738823556137	0.65738823556137	Lasso	comp
1273	principal_component_t_6_9	0.65738823556137	0.65738823556137	Lasso	comp
1274	principal_component_t_6_9	0.65738823556137	0.65738823556137	Lasso	comp
1275	principal_component_t_6_9	0.65738823556137	0.65738823556137	Lasso	comp
1276	principal_component_t_6_9	0.65738823556137	0.65738823556137	Lasso	comp
1277	principal_component_t_15_17	0.65738823556137	0.65738823556137	Lasso	comp
1278	principal_component_t_15_17	0.65738823556137	0.65738823556137	Lasso	comp
1279	principal_component_t_15_17	0.65738823556137	0.65738823556137	Lasso	comp
1280	principal_component_t_15_17	0.65738823556137	0.65738823556137	Lasso	comp
1281	principal_component_NPM1	0.653246646119158	0.653246646119158	Lasso	comp
1282	principal_component_NPM1	0.653246646119158	0.653246646119158	Lasso	comp
1283	principal_component_NPM1	0.653246646119158	0.653246646119158	Lasso	comp
1284	principal_component_NPM1	0.653246646119158	0.653246646119158	Lasso	comp
1285	principal_component_t_11	0.653246646119158	0.653246646119158	Lasso	comp
1286	principal_component_t_11	0.653246646119158	0.653246646119158	Lasso	comp
1287	principal_component_t_11	0.653246646119158	0.653246646119158	Lasso	comp
1288	principal_component_t_11	0.653246646119158	0.653246646119158	Lasso	comp
1289	principal_component_TP53_complex	0.653246646119158	0.573773221920052	Lasso	comp
1290	principal_component_TP53_complex	0.653246646119158	0.565728173050587	Lasso	comp
1291	principal_component_TP53_complex	0.653246646119158	0.569710063469091	Lasso	comp
1292	principal_component_TP53_complex	0.653246646119158	0.552670525556847	Lasso	comp
1293	principal_component_sAML2	0.653246646119158	0.607251809176775	Lasso	comp
1294	principal_component_sAML2	0.653246646119158	0.607528587377079	Lasso	comp
1295	principal_component_sAML2	0.653246646119158	0.582112897803651	Lasso	comp
1296	principal_component_sAML2	0.653246646119158	0.600866213649883	Lasso	comp
1297	principal_component_sAML1	0.653246646119158	0.653246646119158	Lasso	comp
1298	principal_component_sAML1	0.653246646119158	0.653246646119158	Lasso	comp
1299	principal_component_sAML1	0.653246646119158	0.653246646119158	Lasso	comp
1300	principal_component_sAML1	0.653246646119158	0.653246646119158	Lasso	comp
1301	principal_component_CEBPA_bi	0.653246646119158	0.653246646119158	Lasso	comp
1302	principal_component_CEBPA_bi	0.653246646119158	0.653246646119158	Lasso	comp
1303	principal_component_CEBPA_bi	0.653246646119158	0.653246646119158	Lasso	comp
1304	principal_component_CEBPA_bi	0.653246646119158	0.653246646119158	Lasso	comp
1305	principal_component_DNMT3A_IDH1_2	0.653246646119158	0.653246646119158	Lasso	comp
1306	principal_component_DNMT3A_IDH1_2	0.653246646119158	0.653246646119158	Lasso	comp
1307	principal_component_DNMT3A_IDH1_2	0.653246646119158	0.653246646119158	Lasso	comp
1308	principal_component_DNMT3A_IDH1_2	0.653246646119158	0.653246646119158	Lasso	comp
1309	principal_component_inv_3	0.653246646119158	0.653246646119158	Lasso	comp
1310	principal_component_inv_3	0.653246646119158	0.653246646119158	Lasso	comp
1311	principal_component_inv_3	0.653246646119158	0.653246646119158	Lasso	comp
1312	principal_component_inv_3	0.653246646119158	0.653246646119158	Lasso	comp
1313	principal_component_mNOS	0.653246646119158	0.653246646119158	Lasso	comp
1314	principal_component_mNOS	0.653246646119158	0.653246646119158	Lasso	comp
1315	principal_component_mNOS	0.653246646119158	0.653246646119158	Lasso	comp
1316	principal_component_mNOS	0.653246646119158	0.653246646119158	Lasso	comp
1317	principal_component_t_8_21	0.653246646119158	0.643884675775816	Lasso	comp
1318	principal_component_t_8_21	0.653246646119158	0.641426111097942	Lasso	comp
1319	principal_component_t_8_21	0.653246646119158	0.63692572965968	Lasso	comp
1320	principal_component_t_8_21	0.653246646119158	0.638293717222175	Lasso	comp
1321	principal_component_no_events	0.653246646119158	0.653246646119158	Lasso	comp
1322	principal_component_no_events	0.653246646119158	0.653246646119158	Lasso	comp
1323	principal_component_no_events	0.653246646119158	0.653246646119158	Lasso	comp
1324	principal_component_no_events	0.653246646119158	0.653246646119158	Lasso	comp
1325	principal_component_WT1	0.653246646119158	0.653246646119158	Lasso	comp
1326	principal_component_WT1	0.653246646119158	0.653246646119158	Lasso	comp
1327	principal_component_WT1	0.653246646119158	0.653246646119158	Lasso	comp
1328	principal_component_WT1	0.653246646119158	0.653246646119158	Lasso	comp
1329	principal_component_inv_16	0.653246646119158	0.641294895567382	Lasso	comp
1330	principal_component_inv_16	0.653246646119158	0.63736645432163	Lasso	comp
1331	principal_component_inv_16	0.653246646119158	0.635992873806573	Lasso	comp
1332	principal_component_inv_16	0.653246646119158	0.63303269423537	Lasso	comp
1333	principal_component_Trisomies	0.653246646119158	0.653246646119158	Lasso	comp
1334	principal_component_Trisomies	0.653246646119158	0.653246646119158	Lasso	comp
1335	principal_component_Trisomies	0.653246646119158	0.653246646119158	Lasso	comp
1336	principal_component_Trisomies	0.653246646119158	0.653246646119158	Lasso	comp
1337	principal_component_t_6_9	0.653246646119158	0.653246646119158	Lasso	comp
1338	principal_component_t_6_9	0.653246646119158	0.653246646119158	Lasso	comp
1339	principal_component_t_6_9	0.653246646119158	0.653246646119158	Lasso	comp
1340	principal_component_t_6_9	0.653246646119158	0.653246646119158	Lasso	comp
1341	principal_component_t_15_17	0.653246646119158	0.653246646119158	Lasso	comp
1342	principal_component_t_15_17	0.653246646119158	0.653246646119158	Lasso	comp
1343	principal_component_t_15_17	0.653246646119158	0.653246646119158	Lasso	comp
1344	principal_component_t_15_17	0.653246646119158	0.653246646119158	Lasso	comp
1345	principal_component_NPM1	0.621666393445281	0.621666393445281	Lasso	comp
1346	principal_component_NPM1	0.621666393445281	0.621666393445281	Lasso	comp
1347	principal_component_NPM1	0.621666393445281	0.621666393445281	Lasso	comp
1348	principal_component_NPM1	0.621666393445281	0.621666393445281	Lasso	comp
1349	principal_component_t_11	0.621666393445281	0.621666393445281	Lasso	comp
1350	principal_component_t_11	0.621666393445281	0.621666393445281	Lasso	comp
1351	principal_component_t_11	0.621666393445281	0.621666393445281	Lasso	comp
1352	principal_component_t_11	0.621666393445281	0.621666393445281	Lasso	comp
1353	principal_component_TP53_complex	0.621666393445281	0.56347049648312	Lasso	comp
1354	principal_component_TP53_complex	0.621666393445281	0.554730363912053	Lasso	comp
1355	principal_component_TP53_complex	0.621666393445281	0.554914540566309	Lasso	comp
1356	principal_component_TP53_complex	0.621666393445281	0.562206107234644	Lasso	comp
1357	principal_component_sAML2	0.621666393445281	0.558244322339152	Lasso	comp
1358	principal_component_sAML2	0.621666393445281	0.585637427914581	Lasso	comp
1359	principal_component_sAML2	0.621666393445281	0.579194404791873	Lasso	comp
1360	principal_component_sAML2	0.621666393445281	0.571767733751739	Lasso	comp
1361	principal_component_sAML1	0.621666393445281	0.621666393445281	Lasso	comp
1362	principal_component_sAML1	0.621666393445281	0.621666393445281	Lasso	comp
1363	principal_component_sAML1	0.621666393445281	0.621666393445281	Lasso	comp
1364	principal_component_sAML1	0.621666393445281	0.621666393445281	Lasso	comp
1365	principal_component_CEBPA_bi	0.621666393445281	0.621666393445281	Lasso	comp
1366	principal_component_CEBPA_bi	0.621666393445281	0.621666393445281	Lasso	comp
1367	principal_component_CEBPA_bi	0.621666393445281	0.621666393445281	Lasso	comp
1368	principal_component_CEBPA_bi	0.621666393445281	0.621666393445281	Lasso	comp
1369	principal_component_DNMT3A_IDH1_2	0.621666393445281	0.621666393445281	Lasso	comp
1370	principal_component_DNMT3A_IDH1_2	0.621666393445281	0.621666393445281	Lasso	comp
1371	principal_component_DNMT3A_IDH1_2	0.621666393445281	0.621666393445281	Lasso	comp
1372	principal_component_DNMT3A_IDH1_2	0.621666393445281	0.621666393445281	Lasso	comp
1373	principal_component_inv_3	0.621666393445281	0.621666393445281	Lasso	comp
1374	principal_component_inv_3	0.621666393445281	0.621666393445281	Lasso	comp
1375	principal_component_inv_3	0.621666393445281	0.621666393445281	Lasso	comp
1376	principal_component_inv_3	0.621666393445281	0.621666393445281	Lasso	comp
1377	principal_component_mNOS	0.621666393445281	0.621666393445281	Lasso	comp
1378	principal_component_mNOS	0.621666393445281	0.621666393445281	Lasso	comp
1379	principal_component_mNOS	0.621666393445281	0.621666393445281	Lasso	comp
1380	principal_component_mNOS	0.621666393445281	0.621666393445281	Lasso	comp
1381	principal_component_t_8_21	0.621666393445281	0.604790076442849	Lasso	comp
1382	principal_component_t_8_21	0.621666393445281	0.607242445805362	Lasso	comp
1383	principal_component_t_8_21	0.621666393445281	0.606863224781614	Lasso	comp
1384	principal_component_t_8_21	0.621666393445281	0.607215683458149	Lasso	comp
1385	principal_component_no_events	0.621666393445281	0.621666393445281	Lasso	comp
1386	principal_component_no_events	0.621666393445281	0.621666393445281	Lasso	comp
1387	principal_component_no_events	0.621666393445281	0.621666393445281	Lasso	comp
1388	principal_component_no_events	0.621666393445281	0.621666393445281	Lasso	comp
1389	principal_component_WT1	0.621666393445281	0.621666393445281	Lasso	comp
1390	principal_component_WT1	0.621666393445281	0.621666393445281	Lasso	comp
1391	principal_component_WT1	0.621666393445281	0.621666393445281	Lasso	comp
1392	principal_component_WT1	0.621666393445281	0.621666393445281	Lasso	comp
1393	principal_component_inv_16	0.621666393445281	0.61273992982707	Lasso	comp
1394	principal_component_inv_16	0.621666393445281	0.60969567692503	Lasso	comp
1395	principal_component_inv_16	0.621666393445281	0.615670191407617	Lasso	comp
1396	principal_component_inv_16	0.621666393445281	0.614773293710497	Lasso	comp
1397	principal_component_Trisomies	0.621666393445281	0.621666393445281	Lasso	comp
1398	principal_component_Trisomies	0.621666393445281	0.621666393445281	Lasso	comp
1399	principal_component_Trisomies	0.621666393445281	0.621666393445281	Lasso	comp
1400	principal_component_Trisomies	0.621666393445281	0.621666393445281	Lasso	comp
1401	principal_component_t_6_9	0.621666393445281	0.621666393445281	Lasso	comp
1402	principal_component_t_6_9	0.621666393445281	0.621666393445281	Lasso	comp
1403	principal_component_t_6_9	0.621666393445281	0.621666393445281	Lasso	comp
1404	principal_component_t_6_9	0.621666393445281	0.621666393445281	Lasso	comp
1405	principal_component_t_15_17	0.621666393445281	0.621666393445281	Lasso	comp
1406	principal_component_t_15_17	0.621666393445281	0.621666393445281	Lasso	comp
1407	principal_component_t_15_17	0.621666393445281	0.621666393445281	Lasso	comp
1408	principal_component_t_15_17	0.621666393445281	0.621666393445281	Lasso	comp
1409	principal_component_NPM1	0.641878218551121	0.641878218551121	Lasso	comp
1410	principal_component_NPM1	0.641878218551121	0.641878218551121	Lasso	comp
1411	principal_component_NPM1	0.641878218551121	0.641878218551121	Lasso	comp
1412	principal_component_NPM1	0.641878218551121	0.641878218551121	Lasso	comp
1413	principal_component_t_11	0.641878218551121	0.641878218551121	Lasso	comp
1414	principal_component_t_11	0.641878218551121	0.641878218551121	Lasso	comp
1415	principal_component_t_11	0.641878218551121	0.641878218551121	Lasso	comp
1416	principal_component_t_11	0.641878218551121	0.641878218551121	Lasso	comp
1417	principal_component_TP53_complex	0.641878218551121	0.575495411841254	Lasso	comp
1418	principal_component_TP53_complex	0.641878218551121	0.575945592556123	Lasso	comp
1419	principal_component_TP53_complex	0.641878218551121	0.59316321731032	Lasso	comp
1420	principal_component_TP53_complex	0.641878218551121	0.583652268074408	Lasso	comp
1421	principal_component_sAML2	0.641878218551121	0.57297347564203	Lasso	comp
1422	principal_component_sAML2	0.641878218551121	0.595082869596902	Lasso	comp
1423	principal_component_sAML2	0.641878218551121	0.55478213748424	Lasso	comp
1424	principal_component_sAML2	0.641878218551121	0.576115401402759	Lasso	comp
1425	principal_component_sAML1	0.641878218551121	0.641878218551121	Lasso	comp
1426	principal_component_sAML1	0.641878218551121	0.641878218551121	Lasso	comp
1427	principal_component_sAML1	0.641878218551121	0.641878218551121	Lasso	comp
1428	principal_component_sAML1	0.641878218551121	0.641878218551121	Lasso	comp
1429	principal_component_CEBPA_bi	0.641878218551121	0.641878218551121	Lasso	comp
1430	principal_component_CEBPA_bi	0.641878218551121	0.641878218551121	Lasso	comp
1431	principal_component_CEBPA_bi	0.641878218551121	0.641878218551121	Lasso	comp
1432	principal_component_CEBPA_bi	0.641878218551121	0.641878218551121	Lasso	comp
1433	principal_component_DNMT3A_IDH1_2	0.641878218551121	0.641878218551121	Lasso	comp
1434	principal_component_DNMT3A_IDH1_2	0.641878218551121	0.641878218551121	Lasso	comp
1435	principal_component_DNMT3A_IDH1_2	0.641878218551121	0.641878218551121	Lasso	comp
1436	principal_component_DNMT3A_IDH1_2	0.641878218551121	0.641878218551121	Lasso	comp
1437	principal_component_inv_3	0.641878218551121	0.641878218551121	Lasso	comp
1438	principal_component_inv_3	0.641878218551121	0.641878218551121	Lasso	comp
1439	principal_component_inv_3	0.641878218551121	0.641878218551121	Lasso	comp
1440	principal_component_inv_3	0.641878218551121	0.641878218551121	Lasso	comp
1441	principal_component_mNOS	0.641878218551121	0.641878218551121	Lasso	comp
1442	principal_component_mNOS	0.641878218551121	0.641878218551121	Lasso	comp
1443	principal_component_mNOS	0.641878218551121	0.641878218551121	Lasso	comp
1444	principal_component_mNOS	0.641878218551121	0.641878218551121	Lasso	comp
1445	principal_component_t_8_21	0.641878218551121	0.63010274601097	Lasso	comp
1446	principal_component_t_8_21	0.641878218551121	0.629976812151348	Lasso	comp
1447	principal_component_t_8_21	0.641878218551121	0.631573628197564	Lasso	comp
1448	principal_component_t_8_21	0.641878218551121	0.628551069640972	Lasso	comp
1449	principal_component_no_events	0.641878218551121	0.641878218551121	Lasso	comp
1450	principal_component_no_events	0.641878218551121	0.641878218551121	Lasso	comp
1451	principal_component_no_events	0.641878218551121	0.641878218551121	Lasso	comp
1452	principal_component_no_events	0.641878218551121	0.641878218551121	Lasso	comp
1453	principal_component_WT1	0.641878218551121	0.641878218551121	Lasso	comp
1454	principal_component_WT1	0.641878218551121	0.641878218551121	Lasso	comp
1455	principal_component_WT1	0.641878218551121	0.641878218551121	Lasso	comp
1456	principal_component_WT1	0.641878218551121	0.641878218551121	Lasso	comp
1457	principal_component_inv_16	0.641878218551121	0.629372679846791	Lasso	comp
1458	principal_component_inv_16	0.641878218551121	0.633808674514962	Lasso	comp
1459	principal_component_inv_16	0.641878218551121	0.62765946375188	Lasso	comp
1460	principal_component_inv_16	0.641878218551121	0.62610734960485	Lasso	comp
1461	principal_component_Trisomies	0.641878218551121	0.641878218551121	Lasso	comp
1462	principal_component_Trisomies	0.641878218551121	0.641878218551121	Lasso	comp
1463	principal_component_Trisomies	0.641878218551121	0.641878218551121	Lasso	comp
1464	principal_component_Trisomies	0.641878218551121	0.641878218551121	Lasso	comp
1465	principal_component_t_6_9	0.641878218551121	0.641878218551121	Lasso	comp
1466	principal_component_t_6_9	0.641878218551121	0.641878218551121	Lasso	comp
1467	principal_component_t_6_9	0.641878218551121	0.641878218551121	Lasso	comp
1468	principal_component_t_6_9	0.641878218551121	0.641878218551121	Lasso	comp
1469	principal_component_t_15_17	0.641878218551121	0.641878218551121	Lasso	comp
1470	principal_component_t_15_17	0.641878218551121	0.641878218551121	Lasso	comp
1471	principal_component_t_15_17	0.641878218551121	0.641878218551121	Lasso	comp
1472	principal_component_t_15_17	0.641878218551121	0.641878218551121	Lasso	comp
1473	principal_component_NPM1	0.597158612375521	0.597158612375521	Lasso	comp
1474	principal_component_NPM1	0.597158612375521	0.597158612375521	Lasso	comp
1475	principal_component_NPM1	0.597158612375521	0.597158612375521	Lasso	comp
1476	principal_component_NPM1	0.597158612375521	0.597158612375521	Lasso	comp
1477	principal_component_t_11	0.597158612375521	0.597158612375521	Lasso	comp
1478	principal_component_t_11	0.597158612375521	0.597158612375521	Lasso	comp
1479	principal_component_t_11	0.597158612375521	0.597158612375521	Lasso	comp
1480	principal_component_t_11	0.597158612375521	0.597158612375521	Lasso	comp
1481	principal_component_TP53_complex	0.597158612375521	0.556630704121574	Lasso	comp
1482	principal_component_TP53_complex	0.597158612375521	0.554061157378145	Lasso	comp
1483	principal_component_TP53_complex	0.597158612375521	0.557173014980701	Lasso	comp
1484	principal_component_TP53_complex	0.597158612375521	0.545563070894677	Lasso	comp
1485	principal_component_sAML2	0.597158612375521	0.549503137484584	Lasso	comp
1486	principal_component_sAML2	0.597158612375521	0.563759924145331	Lasso	comp
1487	principal_component_sAML2	0.597158612375521	0.556664185203579	Lasso	comp
1488	principal_component_sAML2	0.597158612375521	0.542890371188036	Lasso	comp
1489	principal_component_sAML1	0.597158612375521	0.597158612375521	Lasso	comp
1490	principal_component_sAML1	0.597158612375521	0.597158612375521	Lasso	comp
1491	principal_component_sAML1	0.597158612375521	0.597158612375521	Lasso	comp
1492	principal_component_sAML1	0.597158612375521	0.597158612375521	Lasso	comp
1493	principal_component_CEBPA_bi	0.597158612375521	0.597158612375521	Lasso	comp
1494	principal_component_CEBPA_bi	0.597158612375521	0.597158612375521	Lasso	comp
1495	principal_component_CEBPA_bi	0.597158612375521	0.597158612375521	Lasso	comp
1496	principal_component_CEBPA_bi	0.597158612375521	0.597158612375521	Lasso	comp
1497	principal_component_DNMT3A_IDH1_2	0.597158612375521	0.597158612375521	Lasso	comp
1498	principal_component_DNMT3A_IDH1_2	0.597158612375521	0.597158612375521	Lasso	comp
1499	principal_component_DNMT3A_IDH1_2	0.597158612375521	0.597158612375521	Lasso	comp
1500	principal_component_DNMT3A_IDH1_2	0.597158612375521	0.597158612375521	Lasso	comp
1501	principal_component_inv_3	0.597158612375521	0.597158612375521	Lasso	comp
1502	principal_component_inv_3	0.597158612375521	0.597158612375521	Lasso	comp
1503	principal_component_inv_3	0.597158612375521	0.597158612375521	Lasso	comp
1504	principal_component_inv_3	0.597158612375521	0.597158612375521	Lasso	comp
1505	principal_component_mNOS	0.597158612375521	0.597158612375521	Lasso	comp
1506	principal_component_mNOS	0.597158612375521	0.597158612375521	Lasso	comp
1507	principal_component_mNOS	0.597158612375521	0.597158612375521	Lasso	comp
1508	principal_component_mNOS	0.597158612375521	0.597158612375521	Lasso	comp
1509	principal_component_t_8_21	0.597158612375521	0.594443567596715	Lasso	comp
1510	principal_component_t_8_21	0.597158612375521	0.589106848463953	Lasso	comp
1511	principal_component_t_8_21	0.597158612375521	0.596134844475724	Lasso	comp
1512	principal_component_t_8_21	0.597158612375521	0.598756518829682	Lasso	comp
1513	principal_component_no_events	0.597158612375521	0.597158612375521	Lasso	comp
1514	principal_component_no_events	0.597158612375521	0.597158612375521	Lasso	comp
1515	principal_component_no_events	0.597158612375521	0.597158612375521	Lasso	comp
1516	principal_component_no_events	0.597158612375521	0.597158612375521	Lasso	comp
1517	principal_component_WT1	0.597158612375521	0.597158612375521	Lasso	comp
1518	principal_component_WT1	0.597158612375521	0.597158612375521	Lasso	comp
1519	principal_component_WT1	0.597158612375521	0.597158612375521	Lasso	comp
1520	principal_component_WT1	0.597158612375521	0.597158612375521	Lasso	comp
1521	principal_component_inv_16	0.597158612375521	0.584049505767171	Lasso	comp
1522	principal_component_inv_16	0.597158612375521	0.588596732719346	Lasso	comp
1523	principal_component_inv_16	0.597158612375521	0.571529418194078	Lasso	comp
1524	principal_component_inv_16	0.597158612375521	0.57721555306331	Lasso	comp
1525	principal_component_Trisomies	0.597158612375521	0.597158612375521	Lasso	comp
1526	principal_component_Trisomies	0.597158612375521	0.597158612375521	Lasso	comp
1527	principal_component_Trisomies	0.597158612375521	0.597158612375521	Lasso	comp
1528	principal_component_Trisomies	0.597158612375521	0.597158612375521	Lasso	comp
1529	principal_component_t_6_9	0.597158612375521	0.597158612375521	Lasso	comp
1530	principal_component_t_6_9	0.597158612375521	0.597158612375521	Lasso	comp
1531	principal_component_t_6_9	0.597158612375521	0.597158612375521	Lasso	comp
1532	principal_component_t_6_9	0.597158612375521	0.597158612375521	Lasso	comp
1533	principal_component_t_15_17	0.597158612375521	0.595846833686634	Lasso	comp
1534	principal_component_t_15_17	0.597158612375521	0.597247619696404	Lasso	comp
1535	principal_component_t_15_17	0.597158612375521	0.596125383429232	Lasso	comp
1536	principal_component_t_15_17	0.597158612375521	0.598126394762336	Lasso	comp
1537	principal_component_NPM1	0.635894565106396	0.635894565106396	Lasso	comp
1538	principal_component_NPM1	0.635894565106396	0.635894565106396	Lasso	comp
1539	principal_component_NPM1	0.635894565106396	0.635894565106396	Lasso	comp
1540	principal_component_NPM1	0.635894565106396	0.635894565106396	Lasso	comp
1541	principal_component_t_11	0.635894565106396	0.635894565106396	Lasso	comp
1542	principal_component_t_11	0.635894565106396	0.635894565106396	Lasso	comp
1543	principal_component_t_11	0.635894565106396	0.635894565106396	Lasso	comp
1544	principal_component_t_11	0.635894565106396	0.635894565106396	Lasso	comp
1545	principal_component_TP53_complex	0.635894565106396	0.564541637451589	Lasso	comp
1546	principal_component_TP53_complex	0.635894565106396	0.568111975381959	Lasso	comp
1547	principal_component_TP53_complex	0.635894565106396	0.58981921088619	Lasso	comp
1548	principal_component_TP53_complex	0.635894565106396	0.564409607427698	Lasso	comp
1549	principal_component_sAML2	0.635894565106396	0.558313876870714	Lasso	comp
1550	principal_component_sAML2	0.635894565106396	0.562916903950456	Lasso	comp
1551	principal_component_sAML2	0.635894565106396	0.55597631581795	Lasso	comp
1552	principal_component_sAML2	0.635894565106396	0.571326836771849	Lasso	comp
1553	principal_component_sAML1	0.635894565106396	0.635894565106396	Lasso	comp
1554	principal_component_sAML1	0.635894565106396	0.635894565106396	Lasso	comp
1555	principal_component_sAML1	0.635894565106396	0.635894565106396	Lasso	comp
1556	principal_component_sAML1	0.635894565106396	0.635894565106396	Lasso	comp
1557	principal_component_CEBPA_bi	0.635894565106396	0.635894565106396	Lasso	comp
1558	principal_component_CEBPA_bi	0.635894565106396	0.635894565106396	Lasso	comp
1559	principal_component_CEBPA_bi	0.635894565106396	0.635894565106396	Lasso	comp
1560	principal_component_CEBPA_bi	0.635894565106396	0.635894565106396	Lasso	comp
1561	principal_component_DNMT3A_IDH1_2	0.635894565106396	0.635894565106396	Lasso	comp
1562	principal_component_DNMT3A_IDH1_2	0.635894565106396	0.635894565106396	Lasso	comp
1563	principal_component_DNMT3A_IDH1_2	0.635894565106396	0.635894565106396	Lasso	comp
1564	principal_component_DNMT3A_IDH1_2	0.635894565106396	0.635894565106396	Lasso	comp
1565	principal_component_inv_3	0.635894565106396	0.635894565106396	Lasso	comp
1566	principal_component_inv_3	0.635894565106396	0.635894565106396	Lasso	comp
1567	principal_component_inv_3	0.635894565106396	0.635894565106396	Lasso	comp
1568	principal_component_inv_3	0.635894565106396	0.635894565106396	Lasso	comp
1569	principal_component_mNOS	0.635894565106396	0.635894565106396	Lasso	comp
1570	principal_component_mNOS	0.635894565106396	0.635894565106396	Lasso	comp
1571	principal_component_mNOS	0.635894565106396	0.635894565106396	Lasso	comp
1572	principal_component_mNOS	0.635894565106396	0.635894565106396	Lasso	comp
1573	principal_component_t_8_21	0.635894565106396	0.622771828512663	Lasso	comp
1574	principal_component_t_8_21	0.635894565106396	0.62635653738484	Lasso	comp
1575	principal_component_t_8_21	0.635894565106396	0.623458509601609	Lasso	comp
1576	principal_component_t_8_21	0.635894565106396	0.623242176460897	Lasso	comp
1577	principal_component_no_events	0.635894565106396	0.635894565106396	Lasso	comp
1578	principal_component_no_events	0.635894565106396	0.635894565106396	Lasso	comp
1579	principal_component_no_events	0.635894565106396	0.635894565106396	Lasso	comp
1580	principal_component_no_events	0.635894565106396	0.635894565106396	Lasso	comp
1581	principal_component_WT1	0.635894565106396	0.635894565106396	Lasso	comp
1582	principal_component_WT1	0.635894565106396	0.635894565106396	Lasso	comp
1583	principal_component_WT1	0.635894565106396	0.635894565106396	Lasso	comp
1584	principal_component_WT1	0.635894565106396	0.635894565106396	Lasso	comp
1585	principal_component_inv_16	0.635894565106396	0.623446686017379	Lasso	comp
1586	principal_component_inv_16	0.635894565106396	0.628477861423594	Lasso	comp
1587	principal_component_inv_16	0.635894565106396	0.630865312234203	Lasso	comp
1588	principal_component_inv_16	0.635894565106396	0.622659360272436	Lasso	comp
1589	principal_component_Trisomies	0.635894565106396	0.635894565106396	Lasso	comp
1590	principal_component_Trisomies	0.635894565106396	0.635894565106396	Lasso	comp
1591	principal_component_Trisomies	0.635894565106396	0.635894565106396	Lasso	comp
1592	principal_component_Trisomies	0.635894565106396	0.635894565106396	Lasso	comp
1593	principal_component_t_6_9	0.635894565106396	0.635894565106396	Lasso	comp
1594	principal_component_t_6_9	0.635894565106396	0.635894565106396	Lasso	comp
1595	principal_component_t_6_9	0.635894565106396	0.635894565106396	Lasso	comp
1596	principal_component_t_6_9	0.635894565106396	0.635894565106396	Lasso	comp
1597	principal_component_t_15_17	0.635894565106396	0.635894565106396	Lasso	comp
1598	principal_component_t_15_17	0.635894565106396	0.635894565106396	Lasso	comp
1599	principal_component_t_15_17	0.635894565106396	0.635894565106396	Lasso	comp
1600	principal_component_t_15_17	0.635894565106396	0.635894565106396	Lasso	comp
1601	principal_component_NPM1	0.619153654413295	0.602809172654777	Ridge	comp
1602	principal_component_NPM1	0.619153654413295	0.627425630050111	Ridge	comp
1603	principal_component_NPM1	0.619153654413295	0.611165091324343	Ridge	comp
1604	principal_component_NPM1	0.619153654413295	0.616577972855686	Ridge	comp
1605	principal_component_t_11	0.619153654413295	0.621580688791379	Ridge	comp
1606	principal_component_t_11	0.619153654413295	0.618281243138411	Ridge	comp
1607	principal_component_t_11	0.619153654413295	0.619357549338016	Ridge	comp
1608	principal_component_t_11	0.619153654413295	0.620548776437618	Ridge	comp
1609	principal_component_TP53_complex	0.619153654413295	0.593916987507398	Ridge	comp
1610	principal_component_TP53_complex	0.619153654413295	0.600859756431402	Ridge	comp
1611	principal_component_TP53_complex	0.619153654413295	0.587891815619526	Ridge	comp
1612	principal_component_TP53_complex	0.619153654413295	0.578432665626643	Ridge	comp
1613	principal_component_sAML2	0.619153654413295	0.58785366393039	Ridge	comp
1614	principal_component_sAML2	0.619153654413295	0.5868724807457	Ridge	comp
1615	principal_component_sAML2	0.619153654413295	0.600325539616987	Ridge	comp
1616	principal_component_sAML2	0.619153654413295	0.605370972401198	Ridge	comp
1617	principal_component_sAML1	0.619153654413295	0.617419033597252	Ridge	comp
1618	principal_component_sAML1	0.619153654413295	0.619106745071464	Ridge	comp
1619	principal_component_sAML1	0.619153654413295	0.618094816935822	Ridge	comp
1620	principal_component_sAML1	0.619153654413295	0.620277615286875	Ridge	comp
1621	principal_component_CEBPA_bi	0.619153654413295	0.619547609034808	Ridge	comp
1622	principal_component_CEBPA_bi	0.619153654413295	0.617003417760295	Ridge	comp
1623	principal_component_CEBPA_bi	0.619153654413295	0.620963367442875	Ridge	comp
1624	principal_component_CEBPA_bi	0.619153654413295	0.619796782887294	Ridge	comp
1625	principal_component_DNMT3A_IDH1_2	0.619153654413295	0.620818120841258	Ridge	comp
1626	principal_component_DNMT3A_IDH1_2	0.619153654413295	0.621057931458681	Ridge	comp
1627	principal_component_DNMT3A_IDH1_2	0.619153654413295	0.621555161165437	Ridge	comp
1628	principal_component_DNMT3A_IDH1_2	0.619153654413295	0.618699840303944	Ridge	comp
1629	principal_component_inv_3	0.619153654413295	0.619670914921428	Ridge	comp
1630	principal_component_inv_3	0.619153654413295	0.616984737873429	Ridge	comp
1631	principal_component_inv_3	0.619153654413295	0.618927772190318	Ridge	comp
1632	principal_component_inv_3	0.619153654413295	0.619126822456101	Ridge	comp
1633	principal_component_mNOS	0.619153654413295	0.61994021274181	Ridge	comp
1634	principal_component_mNOS	0.619153654413295	0.618804140220885	Ridge	comp
1635	principal_component_mNOS	0.619153654413295	0.612978531014645	Ridge	comp
1636	principal_component_mNOS	0.619153654413295	0.620420392975765	Ridge	comp
1637	principal_component_t_8_21	0.619153654413295	0.604057138163862	Ridge	comp
1638	principal_component_t_8_21	0.619153654413295	0.590377265404417	Ridge	comp
1639	principal_component_t_8_21	0.619153654413295	0.597160114000214	Ridge	comp
1640	principal_component_t_8_21	0.619153654413295	0.594586249189706	Ridge	comp
1641	principal_component_no_events	0.619153654413295	0.605473129488224	Ridge	comp
1642	principal_component_no_events	0.619153654413295	0.604233781882057	Ridge	comp
1643	principal_component_no_events	0.619153654413295	0.608894110863969	Ridge	comp
1644	principal_component_no_events	0.619153654413295	0.608333760841245	Ridge	comp
1645	principal_component_WT1	0.619153654413295	0.622136054405388	Ridge	comp
1646	principal_component_WT1	0.619153654413295	0.619337844619451	Ridge	comp
1647	principal_component_WT1	0.619153654413295	0.619403713347702	Ridge	comp
1648	principal_component_WT1	0.619153654413295	0.62086121035585	Ridge	comp
1649	principal_component_inv_16	0.619153654413295	0.599531947216361	Ridge	comp
1650	principal_component_inv_16	0.619153654413295	0.584453086022095	Ridge	comp
1651	principal_component_inv_16	0.619153654413295	0.607520929554644	Ridge	comp
1652	principal_component_inv_16	0.619153654413295	0.587437349344549	Ridge	comp
1653	principal_component_Trisomies	0.619153654413295	0.61936635357397	Ridge	comp
1654	principal_component_Trisomies	0.619153654413295	0.618817602782741	Ridge	comp
1655	principal_component_Trisomies	0.619153654413295	0.618915287876901	Ridge	comp
1656	principal_component_Trisomies	0.619153654413295	0.61959400596079	Ridge	comp
1657	principal_component_t_6_9	0.619153654413295	0.619036031684275	Ridge	comp
1658	principal_component_t_6_9	0.619153654413295	0.619263730654354	Ridge	comp
1659	principal_component_t_6_9	0.619153654413295	0.619517097000152	Ridge	comp
1660	principal_component_t_6_9	0.619153654413295	0.619565357256494	Ridge	comp
1661	principal_component_t_15_17	0.619153654413295	0.610943028928605	Ridge	comp
1662	principal_component_t_15_17	0.619153654413295	0.611634883491537	Ridge	comp
1663	principal_component_t_15_17	0.619153654413295	0.611352961607961	Ridge	comp
1664	principal_component_t_15_17	0.619153654413295	0.611551546041154	Ridge	comp
1665	principal_component_NPM1	0.645887176126891	0.650938144734811	Ridge	comp
1666	principal_component_NPM1	0.645887176126891	0.652612004920016	Ridge	comp
1667	principal_component_NPM1	0.645887176126891	0.635216650301005	Ridge	comp
1668	principal_component_NPM1	0.645887176126891	0.651831696453729	Ridge	comp
1669	principal_component_t_11	0.645887176126891	0.648038071698229	Ridge	comp
1670	principal_component_t_11	0.645887176126891	0.646836163298678	Ridge	comp
1671	principal_component_t_11	0.645887176126891	0.646396068742709	Ridge	comp
1672	principal_component_t_11	0.645887176126891	0.649703701292178	Ridge	comp
1673	principal_component_TP53_complex	0.645887176126891	0.587595369184892	Ridge	comp
1674	principal_component_TP53_complex	0.645887176126891	0.60741337413241	Ridge	comp
1675	principal_component_TP53_complex	0.645887176126891	0.608007961727773	Ridge	comp
1676	principal_component_TP53_complex	0.645887176126891	0.599025336507469	Ridge	comp
1677	principal_component_sAML2	0.645887176126891	0.644262166921551	Ridge	comp
1678	principal_component_sAML2	0.645887176126891	0.625920149062402	Ridge	comp
1679	principal_component_sAML2	0.645887176126891	0.618302252702786	Ridge	comp
1680	principal_component_sAML2	0.645887176126891	0.639933166412487	Ridge	comp
1681	principal_component_sAML1	0.645887176126891	0.645024706993774	Ridge	comp
1682	principal_component_sAML1	0.645887176126891	0.642321732410146	Ridge	comp
1683	principal_component_sAML1	0.645887176126891	0.644927343940743	Ridge	comp
1684	principal_component_sAML1	0.645887176126891	0.64518680122627	Ridge	comp
1685	principal_component_CEBPA_bi	0.645887176126891	0.640328864190917	Ridge	comp
1686	principal_component_CEBPA_bi	0.645887176126891	0.641621938492437	Ridge	comp
1687	principal_component_CEBPA_bi	0.645887176126891	0.640015811231743	Ridge	comp
1688	principal_component_CEBPA_bi	0.645887176126891	0.639898840005426	Ridge	comp
1689	principal_component_DNMT3A_IDH1_2	0.645887176126891	0.64501144121728	Ridge	comp
1690	principal_component_DNMT3A_IDH1_2	0.645887176126891	0.645391500872324	Ridge	comp
1691	principal_component_DNMT3A_IDH1_2	0.645887176126891	0.646240994720402	Ridge	comp
1692	principal_component_DNMT3A_IDH1_2	0.645887176126891	0.645699276570046	Ridge	comp
1693	principal_component_inv_3	0.645887176126891	0.644110385135747	Ridge	comp
1694	principal_component_inv_3	0.645887176126891	0.643458086571108	Ridge	comp
1695	principal_component_inv_3	0.645887176126891	0.64296546147683	Ridge	comp
1696	principal_component_inv_3	0.645887176126891	0.643752741738063	Ridge	comp
1697	principal_component_mNOS	0.645887176126891	0.646794380944244	Ridge	comp
1698	principal_component_mNOS	0.645887176126891	0.644988201900793	Ridge	comp
1699	principal_component_mNOS	0.645887176126891	0.647479940780605	Ridge	comp
1700	principal_component_mNOS	0.645887176126891	0.641565873641413	Ridge	comp
1701	principal_component_t_8_21	0.645887176126891	0.629994098073023	Ridge	comp
1702	principal_component_t_8_21	0.645887176126891	0.630430222579092	Ridge	comp
1703	principal_component_t_8_21	0.645887176126891	0.632498424915932	Ridge	comp
1704	principal_component_t_8_21	0.645887176126891	0.629396218241158	Ridge	comp
1705	principal_component_no_events	0.645887176126891	0.649228554100508	Ridge	comp
1706	principal_component_no_events	0.645887176126891	0.64732796533383	Ridge	comp
1707	principal_component_no_events	0.645887176126891	0.646712268692657	Ridge	comp
1708	principal_component_no_events	0.645887176126891	0.646771867856398	Ridge	comp
1709	principal_component_WT1	0.645887176126891	0.644726420683618	Ridge	comp
1710	principal_component_WT1	0.645887176126891	0.648187335891414	Ridge	comp
1711	principal_component_WT1	0.645887176126891	0.644349169112648	Ridge	comp
1712	principal_component_WT1	0.645887176126891	0.646717884860808	Ridge	comp
1713	principal_component_inv_16	0.645887176126891	0.611594466075084	Ridge	comp
1714	principal_component_inv_16	0.645887176126891	0.617186281358992	Ridge	comp
1715	principal_component_inv_16	0.645887176126891	0.623497498733895	Ridge	comp
1716	principal_component_inv_16	0.645887176126891	0.615708502906645	Ridge	comp
1717	principal_component_Trisomies	0.645887176126891	0.645867180631663	Ridge	comp
1718	principal_component_Trisomies	0.645887176126891	0.6458844648733	Ridge	comp
1719	principal_component_Trisomies	0.645887176126891	0.646555403306371	Ridge	comp
1720	principal_component_Trisomies	0.645887176126891	0.649030874664643	Ridge	comp
1721	principal_component_t_6_9	0.645887176126891	0.64698412028031	Ridge	comp
1722	principal_component_t_6_9	0.645887176126891	0.645535778295513	Ridge	comp
1723	principal_component_t_6_9	0.645887176126891	0.645885094271455	Ridge	comp
1724	principal_component_t_6_9	0.645887176126891	0.646122135299621	Ridge	comp
1725	principal_component_t_15_17	0.645887176126891	0.639058980790642	Ridge	comp
1726	principal_component_t_15_17	0.645887176126891	0.63894210639481	Ridge	comp
1727	principal_component_t_15_17	0.645887176126891	0.640244331177196	Ridge	comp
1728	principal_component_t_15_17	0.645887176126891	0.641638835412133	Ridge	comp
1729	principal_component_NPM1	0.660680305978017	0.653411426222712	Ridge	comp
1730	principal_component_NPM1	0.660680305978017	0.659317427448917	Ridge	comp
1731	principal_component_NPM1	0.660680305978017	0.656697982880924	Ridge	comp
1732	principal_component_NPM1	0.660680305978017	0.644547227747291	Ridge	comp
1733	principal_component_t_11	0.660680305978017	0.663265462461	Ridge	comp
1734	principal_component_t_11	0.660680305978017	0.660039371335136	Ridge	comp
1735	principal_component_t_11	0.660680305978017	0.661801419511113	Ridge	comp
1736	principal_component_t_11	0.660680305978017	0.659330394755854	Ridge	comp
1737	principal_component_TP53_complex	0.660680305978017	0.623377783488923	Ridge	comp
1738	principal_component_TP53_complex	0.660680305978017	0.627210958272893	Ridge	comp
1739	principal_component_TP53_complex	0.660680305978017	0.621710537496995	Ridge	comp
1740	principal_component_TP53_complex	0.660680305978017	0.632007987639163	Ridge	comp
1741	principal_component_sAML2	0.660680305978017	0.634499798938876	Ridge	comp
1742	principal_component_sAML2	0.660680305978017	0.63399611376942	Ridge	comp
1743	principal_component_sAML2	0.660680305978017	0.641304575379233	Ridge	comp
1744	principal_component_sAML2	0.660680305978017	0.611077782908781	Ridge	comp
1745	principal_component_sAML1	0.660680305978017	0.662848128871072	Ridge	comp
1746	principal_component_sAML1	0.660680305978017	0.662363384711748	Ridge	comp
1747	principal_component_sAML1	0.660680305978017	0.66228218120164	Ridge	comp
1748	principal_component_sAML1	0.660680305978017	0.661020807060175	Ridge	comp
1749	principal_component_CEBPA_bi	0.660680305978017	0.655215921688064	Ridge	comp
1750	principal_component_CEBPA_bi	0.660680305978017	0.657233479234065	Ridge	comp
1751	principal_component_CEBPA_bi	0.660680305978017	0.656981612365991	Ridge	comp
1752	principal_component_CEBPA_bi	0.660680305978017	0.65995491385662	Ridge	comp
1753	principal_component_DNMT3A_IDH1_2	0.660680305978017	0.660561317581028	Ridge	comp
1754	principal_component_DNMT3A_IDH1_2	0.660680305978017	0.660034028998944	Ridge	comp
1755	principal_component_DNMT3A_IDH1_2	0.660680305978017	0.659538114500311	Ridge	comp
1756	principal_component_DNMT3A_IDH1_2	0.660680305978017	0.658502672613047	Ridge	comp
1757	principal_component_inv_3	0.660680305978017	0.654001025871464	Ridge	comp
1758	principal_component_inv_3	0.660680305978017	0.658248814510573	Ridge	comp
1759	principal_component_inv_3	0.660680305978017	0.657424977703178	Ridge	comp
1760	principal_component_inv_3	0.660680305978017	0.663336515532345	Ridge	comp
1761	principal_component_mNOS	0.660680305978017	0.662493543448046	Ridge	comp
1762	principal_component_mNOS	0.660680305978017	0.657616913272525	Ridge	comp
1763	principal_component_mNOS	0.660680305978017	0.661384425888034	Ridge	comp
1764	principal_component_mNOS	0.660680305978017	0.655898575119931	Ridge	comp
1765	principal_component_t_8_21	0.660680305978017	0.625786982844441	Ridge	comp
1766	principal_component_t_8_21	0.660680305978017	0.626457300336374	Ridge	comp
1767	principal_component_t_8_21	0.660680305978017	0.639524848927131	Ridge	comp
1768	principal_component_t_8_21	0.660680305978017	0.635942666810769	Ridge	comp
1769	principal_component_no_events	0.660680305978017	0.656732902332938	Ridge	comp
1770	principal_component_no_events	0.660680305978017	0.658015937219324	Ridge	comp
1771	principal_component_no_events	0.660680305978017	0.658593103794758	Ridge	comp
1772	principal_component_no_events	0.660680305978017	0.658698104984264	Ridge	comp
1773	principal_component_WT1	0.660680305978017	0.658091701259856	Ridge	comp
1774	principal_component_WT1	0.660680305978017	0.659393968556531	Ridge	comp
1775	principal_component_WT1	0.660680305978017	0.660090900596036	Ridge	comp
1776	principal_component_WT1	0.660680305978017	0.657192780345626	Ridge	comp
1777	principal_component_inv_16	0.660680305978017	0.653033285953751	Ridge	comp
1778	principal_component_inv_16	0.660680305978017	0.651093969349607	Ridge	comp
1779	principal_component_inv_16	0.660680305978017	0.645312881656893	Ridge	comp
1780	principal_component_inv_16	0.660680305978017	0.653979025159694	Ridge	comp
1781	principal_component_Trisomies	0.660680305978017	0.661518372826358	Ridge	comp
1782	principal_component_Trisomies	0.660680305978017	0.660988024542637	Ridge	comp
1783	principal_component_Trisomies	0.660680305978017	0.658706944122326	Ridge	comp
1784	principal_component_Trisomies	0.660680305978017	0.661624248216332	Ridge	comp
1785	principal_component_t_6_9	0.660680305978017	0.660787055568458	Ridge	comp
1786	principal_component_t_6_9	0.660680305978017	0.661041739304707	Ridge	comp
1787	principal_component_t_6_9	0.660680305978017	0.661428767278422	Ridge	comp
1788	principal_component_t_6_9	0.660680305978017	0.658778677127368	Ridge	comp
1789	principal_component_t_15_17	0.660680305978017	0.647797407952709	Ridge	comp
1790	principal_component_t_15_17	0.660680305978017	0.643536457739892	Ridge	comp
1791	principal_component_t_15_17	0.660680305978017	0.651887112007248	Ridge	comp
1792	principal_component_t_15_17	0.660680305978017	0.648819154032647	Ridge	comp
1793	principal_component_NPM1	0.636122053158098	0.607904498579295	Ridge	comp
1794	principal_component_NPM1	0.636122053158098	0.625491689528453	Ridge	comp
1795	principal_component_NPM1	0.636122053158098	0.620542855117403	Ridge	comp
1796	principal_component_NPM1	0.636122053158098	0.615080180323735	Ridge	comp
1797	principal_component_t_11	0.636122053158098	0.637116177194116	Ridge	comp
1798	principal_component_t_11	0.636122053158098	0.636748714396939	Ridge	comp
1799	principal_component_t_11	0.636122053158098	0.63993769533425	Ridge	comp
1800	principal_component_t_11	0.636122053158098	0.637971233031254	Ridge	comp
1801	principal_component_TP53_complex	0.636122053158098	0.597603104808501	Ridge	comp
1802	principal_component_TP53_complex	0.636122053158098	0.611299898491666	Ridge	comp
1803	principal_component_TP53_complex	0.636122053158098	0.611387943375257	Ridge	comp
1804	principal_component_TP53_complex	0.636122053158098	0.598841713585962	Ridge	comp
1805	principal_component_sAML2	0.636122053158098	0.601518230583579	Ridge	comp
1806	principal_component_sAML2	0.636122053158098	0.622630871569659	Ridge	comp
1807	principal_component_sAML2	0.636122053158098	0.608693485156078	Ridge	comp
1808	principal_component_sAML2	0.636122053158098	0.616499482832641	Ridge	comp
1809	principal_component_sAML1	0.636122053158098	0.63727888224045	Ridge	comp
1810	principal_component_sAML1	0.636122053158098	0.637268108014803	Ridge	comp
1811	principal_component_sAML1	0.636122053158098	0.63791835863755	Ridge	comp
1812	principal_component_sAML1	0.636122053158098	0.639689983071468	Ridge	comp
1813	principal_component_CEBPA_bi	0.636122053158098	0.640055025227639	Ridge	comp
1814	principal_component_CEBPA_bi	0.636122053158098	0.638620771700765	Ridge	comp
1815	principal_component_CEBPA_bi	0.636122053158098	0.640977052132566	Ridge	comp
1816	principal_component_CEBPA_bi	0.636122053158098	0.632963211574469	Ridge	comp
1817	principal_component_DNMT3A_IDH1_2	0.636122053158098	0.633873609909864	Ridge	comp
1818	principal_component_DNMT3A_IDH1_2	0.636122053158098	0.635241841639933	Ridge	comp
1819	principal_component_DNMT3A_IDH1_2	0.636122053158098	0.636823422023232	Ridge	comp
1820	principal_component_DNMT3A_IDH1_2	0.636122053158098	0.63576261170072	Ridge	comp
1821	principal_component_inv_3	0.636122053158098	0.631212518565707	Ridge	comp
1822	principal_component_inv_3	0.636122053158098	0.633470454523761	Ridge	comp
1823	principal_component_inv_3	0.636122053158098	0.632269199559446	Ridge	comp
1824	principal_component_inv_3	0.636122053158098	0.632247413790406	Ridge	comp
1825	principal_component_mNOS	0.636122053158098	0.634694444528098	Ridge	comp
1826	principal_component_mNOS	0.636122053158098	0.634687372459281	Ridge	comp
1827	principal_component_mNOS	0.636122053158098	0.631458901849114	Ridge	comp
1828	principal_component_mNOS	0.636122053158098	0.639431116874646	Ridge	comp
1829	principal_component_t_8_21	0.636122053158098	0.61261848334937	Ridge	comp
1830	principal_component_t_8_21	0.636122053158098	0.608789029280427	Ridge	comp
1831	principal_component_t_8_21	0.636122053158098	0.61293160038282	Ridge	comp
1832	principal_component_t_8_21	0.636122053158098	0.61724304679293	Ridge	comp
1833	principal_component_no_events	0.636122053158098	0.63434777076543	Ridge	comp
1834	principal_component_no_events	0.636122053158098	0.631725646995088	Ridge	comp
1835	principal_component_no_events	0.636122053158098	0.63010956061159	Ridge	comp
1836	principal_component_no_events	0.636122053158098	0.63359737205407	Ridge	comp
1837	principal_component_WT1	0.636122053158098	0.636355289038403	Ridge	comp
1838	principal_component_WT1	0.636122053158098	0.636438682494181	Ridge	comp
1839	principal_component_WT1	0.636122053158098	0.637477137485064	Ridge	comp
1840	principal_component_WT1	0.636122053158098	0.636482681204202	Ridge	comp
1841	principal_component_inv_16	0.636122053158098	0.600382332926383	Ridge	comp
1842	principal_component_inv_16	0.636122053158098	0.612992163871479	Ridge	comp
1843	principal_component_inv_16	0.636122053158098	0.604409662531547	Ridge	comp
1844	principal_component_inv_16	0.636122053158098	0.602401052596945	Ridge	comp
1845	principal_component_Trisomies	0.636122053158098	0.63612722668495	Ridge	comp
1846	principal_component_Trisomies	0.636122053158098	0.633706585680562	Ridge	comp
1847	principal_component_Trisomies	0.636122053158098	0.634972628389406	Ridge	comp
1848	principal_component_Trisomies	0.636122053158098	0.633666099273175	Ridge	comp
1849	principal_component_t_6_9	0.636122053158098	0.635388076834728	Ridge	comp
1850	principal_component_t_6_9	0.636122053158098	0.635155315589914	Ridge	comp
1851	principal_component_t_6_9	0.636122053158098	0.636314992485212	Ridge	comp
1852	principal_component_t_6_9	0.636122053158098	0.635950852136474	Ridge	comp
1853	principal_component_t_15_17	0.636122053158098	0.63989739878106	Ridge	comp
1854	principal_component_t_15_17	0.636122053158098	0.637406701578191	Ridge	comp
1855	principal_component_t_15_17	0.636122053158098	0.6365809782144	Ridge	comp
1856	principal_component_t_15_17	0.636122053158098	0.640702950136481	Ridge	comp
1857	principal_component_NPM1	0.646600812901172	0.642323834868008	Ridge	comp
1858	principal_component_NPM1	0.646600812901172	0.659890507890757	Ridge	comp
1859	principal_component_NPM1	0.646600812901172	0.639470481514204	Ridge	comp
1860	principal_component_NPM1	0.646600812901172	0.650060384286062	Ridge	comp
1861	principal_component_t_11	0.646600812901172	0.645990942085628	Ridge	comp
1862	principal_component_t_11	0.646600812901172	0.647208328632	Ridge	comp
1863	principal_component_t_11	0.646600812901172	0.646660939655861	Ridge	comp
1864	principal_component_t_11	0.646600812901172	0.648758935634213	Ridge	comp
1865	principal_component_TP53_complex	0.646600812901172	0.590686343510315	Ridge	comp
1866	principal_component_TP53_complex	0.646600812901172	0.608080134089726	Ridge	comp
1867	principal_component_TP53_complex	0.646600812901172	0.5856426652447	Ridge	comp
1868	principal_component_TP53_complex	0.646600812901172	0.600424090118598	Ridge	comp
1869	principal_component_sAML2	0.646600812901172	0.634235512694104	Ridge	comp
1870	principal_component_sAML2	0.646600812901172	0.62993541638036	Ridge	comp
1871	principal_component_sAML2	0.646600812901172	0.62511691305137	Ridge	comp
1872	principal_component_sAML2	0.646600812901172	0.635581131200117	Ridge	comp
1873	principal_component_sAML1	0.646600812901172	0.64552059802377	Ridge	comp
1874	principal_component_sAML1	0.646600812901172	0.644241738960014	Ridge	comp
1875	principal_component_sAML1	0.646600812901172	0.646471811934278	Ridge	comp
1876	principal_component_sAML1	0.646600812901172	0.64452367624459	Ridge	comp
1877	principal_component_CEBPA_bi	0.646600812901172	0.643500608218767	Ridge	comp
1878	principal_component_CEBPA_bi	0.646600812901172	0.645223520908877	Ridge	comp
1879	principal_component_CEBPA_bi	0.646600812901172	0.647455612527183	Ridge	comp
1880	principal_component_CEBPA_bi	0.646600812901172	0.645596297175357	Ridge	comp
1881	principal_component_DNMT3A_IDH1_2	0.646600812901172	0.646643348614921	Ridge	comp
1882	principal_component_DNMT3A_IDH1_2	0.646600812901172	0.645554866909536	Ridge	comp
1883	principal_component_DNMT3A_IDH1_2	0.646600812901172	0.64640942622078	Ridge	comp
1884	principal_component_DNMT3A_IDH1_2	0.646600812901172	0.646396545349272	Ridge	comp
1885	principal_component_inv_3	0.646600812901172	0.647071877907331	Ridge	comp
1886	principal_component_inv_3	0.646600812901172	0.641435823741205	Ridge	comp
1887	principal_component_inv_3	0.646600812901172	0.643426158703968	Ridge	comp
1888	principal_component_inv_3	0.646600812901172	0.646453980578571	Ridge	comp
1889	principal_component_mNOS	0.646600812901172	0.643994935694365	Ridge	comp
1890	principal_component_mNOS	0.646600812901172	0.643552468145473	Ridge	comp
1891	principal_component_mNOS	0.646600812901172	0.640041950029991	Ridge	comp
1892	principal_component_mNOS	0.646600812901172	0.645376649478372	Ridge	comp
1893	principal_component_t_8_21	0.646600812901172	0.622820801579151	Ridge	comp
1894	principal_component_t_8_21	0.646600812901172	0.628782290002668	Ridge	comp
1895	principal_component_t_8_21	0.646600812901172	0.627002182398026	Ridge	comp
1896	principal_component_t_8_21	0.646600812901172	0.626661752499176	Ridge	comp
1897	principal_component_no_events	0.646600812901172	0.648451861425016	Ridge	comp
1898	principal_component_no_events	0.646600812901172	0.643320996961955	Ridge	comp
1899	principal_component_no_events	0.646600812901172	0.642947259436407	Ridge	comp
1900	principal_component_no_events	0.646600812901172	0.643273318512193	Ridge	comp
1901	principal_component_WT1	0.646600812901172	0.64790182898644	Ridge	comp
1902	principal_component_WT1	0.646600812901172	0.650337034645765	Ridge	comp
1903	principal_component_WT1	0.646600812901172	0.648368712515654	Ridge	comp
1904	principal_component_WT1	0.646600812901172	0.645795325865338	Ridge	comp
1905	principal_component_inv_16	0.646600812901172	0.633848461730468	Ridge	comp
1906	principal_component_inv_16	0.646600812901172	0.628024193038874	Ridge	comp
1907	principal_component_inv_16	0.646600812901172	0.633397390912919	Ridge	comp
1908	principal_component_inv_16	0.646600812901172	0.625151230000089	Ridge	comp
1909	principal_component_Trisomies	0.646600812901172	0.64636842852154	Ridge	comp
1910	principal_component_Trisomies	0.646600812901172	0.64608005080121	Ridge	comp
1911	principal_component_Trisomies	0.646600812901172	0.645764036882682	Ridge	comp
1912	principal_component_Trisomies	0.646600812901172	0.645941917873172	Ridge	comp
1913	principal_component_t_6_9	0.646600812901172	0.643114182073525	Ridge	comp
1914	principal_component_t_6_9	0.646600812901172	0.645266345000346	Ridge	comp
1915	principal_component_t_6_9	0.646600812901172	0.645420915458443	Ridge	comp
1916	principal_component_t_6_9	0.646600812901172	0.643736020564463	Ridge	comp
1917	principal_component_t_15_17	0.646600812901172	0.638964138300259	Ridge	comp
1918	principal_component_t_15_17	0.646600812901172	0.637293902607062	Ridge	comp
1919	principal_component_t_15_17	0.646600812901172	0.634530378913142	Ridge	comp
1920	principal_component_t_15_17	0.646600812901172	0.637693690253346	Ridge	comp
1921	principal_component_NPM1	0.633175780178007	0.631245750771628	Ridge	comp
1922	principal_component_NPM1	0.633175780178007	0.633743316168293	Ridge	comp
1923	principal_component_NPM1	0.633175780178007	0.624208039443163	Ridge	comp
1924	principal_component_NPM1	0.633175780178007	0.630344679119299	Ridge	comp
1925	principal_component_t_11	0.633175780178007	0.634273839970738	Ridge	comp
1926	principal_component_t_11	0.633175780178007	0.633472303652208	Ridge	comp
1927	principal_component_t_11	0.633175780178007	0.631715975945799	Ridge	comp
1928	principal_component_t_11	0.633175780178007	0.63180547728494	Ridge	comp
1929	principal_component_TP53_complex	0.633175780178007	0.600791204410717	Ridge	comp
1930	principal_component_TP53_complex	0.633175780178007	0.615874144257641	Ridge	comp
1931	principal_component_TP53_complex	0.633175780178007	0.605719694333868	Ridge	comp
1932	principal_component_TP53_complex	0.633175780178007	0.60247142521425	Ridge	comp
1933	principal_component_sAML2	0.633175780178007	0.618469493772055	Ridge	comp
1934	principal_component_sAML2	0.633175780178007	0.633311901728175	Ridge	comp
1935	principal_component_sAML2	0.633175780178007	0.619058328335907	Ridge	comp
1936	principal_component_sAML2	0.633175780178007	0.615385933621347	Ridge	comp
1937	principal_component_sAML1	0.633175780178007	0.632588507509549	Ridge	comp
1938	principal_component_sAML1	0.633175780178007	0.634393916595486	Ridge	comp
1939	principal_component_sAML1	0.633175780178007	0.635160239272388	Ridge	comp
1940	principal_component_sAML1	0.633175780178007	0.634008317753616	Ridge	comp
1941	principal_component_CEBPA_bi	0.633175780178007	0.628178046225685	Ridge	comp
1942	principal_component_CEBPA_bi	0.633175780178007	0.630545926974415	Ridge	comp
1943	principal_component_CEBPA_bi	0.633175780178007	0.631834821986297	Ridge	comp
1944	principal_component_CEBPA_bi	0.633175780178007	0.629420557677356	Ridge	comp
1945	principal_component_DNMT3A_IDH1_2	0.633175780178007	0.63324464556587	Ridge	comp
1946	principal_component_DNMT3A_IDH1_2	0.633175780178007	0.63320820133999	Ridge	comp
1947	principal_component_DNMT3A_IDH1_2	0.633175780178007	0.633318575281225	Ridge	comp
1948	principal_component_DNMT3A_IDH1_2	0.633175780178007	0.633267174723686	Ridge	comp
1949	principal_component_inv_3	0.633175780178007	0.631387267960432	Ridge	comp
1950	principal_component_inv_3	0.633175780178007	0.631217920635502	Ridge	comp
1951	principal_component_inv_3	0.633175780178007	0.632363499912367	Ridge	comp
1952	principal_component_inv_3	0.633175780178007	0.632234809197865	Ridge	comp
1953	principal_component_mNOS	0.633175780178007	0.641471621912091	Ridge	comp
1954	principal_component_mNOS	0.633175780178007	0.637026041646925	Ridge	comp
1955	principal_component_mNOS	0.633175780178007	0.638547327761492	Ridge	comp
1956	principal_component_mNOS	0.633175780178007	0.63928231787017	Ridge	comp
1957	principal_component_t_8_21	0.633175780178007	0.618811690854014	Ridge	comp
1958	principal_component_t_8_21	0.633175780178007	0.619137985001044	Ridge	comp
1959	principal_component_t_8_21	0.633175780178007	0.613242587168164	Ridge	comp
1960	principal_component_t_8_21	0.633175780178007	0.616100761080382	Ridge	comp
1961	principal_component_no_events	0.633175780178007	0.631238367266125	Ridge	comp
1962	principal_component_no_events	0.633175780178007	0.631990538224146	Ridge	comp
1963	principal_component_no_events	0.633175780178007	0.630291385355221	Ridge	comp
1964	principal_component_no_events	0.633175780178007	0.62831658161419	Ridge	comp
1965	principal_component_WT1	0.633175780178007	0.633702517567373	Ridge	comp
1966	principal_component_WT1	0.633175780178007	0.633524603482853	Ridge	comp
1967	principal_component_WT1	0.633175780178007	0.631095477502579	Ridge	comp
1968	principal_component_WT1	0.633175780178007	0.63299805541414	Ridge	comp
1969	principal_component_inv_16	0.633175780178007	0.604668538733146	Ridge	comp
1970	principal_component_inv_16	0.633175780178007	0.612939863442547	Ridge	comp
1971	principal_component_inv_16	0.633175780178007	0.612351786161311	Ridge	comp
1972	principal_component_inv_16	0.633175780178007	0.603609431664958	Ridge	comp
1973	principal_component_Trisomies	0.633175780178007	0.632586850953828	Ridge	comp
1974	principal_component_Trisomies	0.633175780178007	0.636747030333211	Ridge	comp
1975	principal_component_Trisomies	0.633175780178007	0.635580389133598	Ridge	comp
1976	principal_component_Trisomies	0.633175780178007	0.634395999122679	Ridge	comp
1977	principal_component_t_6_9	0.633175780178007	0.633048178057265	Ridge	comp
1978	principal_component_t_6_9	0.633175780178007	0.632384940476423	Ridge	comp
1979	principal_component_t_6_9	0.633175780178007	0.634194940588217	Ridge	comp
1980	principal_component_t_6_9	0.633175780178007	0.633340394486589	Ridge	comp
1981	principal_component_t_15_17	0.633175780178007	0.640269151778724	Ridge	comp
1982	principal_component_t_15_17	0.633175780178007	0.639905608793035	Ridge	comp
1983	principal_component_t_15_17	0.633175780178007	0.636968014866498	Ridge	comp
1984	principal_component_t_15_17	0.633175780178007	0.640162800901384	Ridge	comp
1985	principal_component_NPM1	0.620909960218385	0.616387980253006	Ridge	comp
1986	principal_component_NPM1	0.620909960218385	0.622618721012953	Ridge	comp
1987	principal_component_NPM1	0.620909960218385	0.610569204169932	Ridge	comp
1988	principal_component_NPM1	0.620909960218385	0.607513787322164	Ridge	comp
1989	principal_component_t_11	0.620909960218385	0.621862309308457	Ridge	comp
1990	principal_component_t_11	0.620909960218385	0.620554908833747	Ridge	comp
1991	principal_component_t_11	0.620909960218385	0.623542905319944	Ridge	comp
1992	principal_component_t_11	0.620909960218385	0.621925205792953	Ridge	comp
1993	principal_component_TP53_complex	0.620909960218385	0.568041646458075	Ridge	comp
1994	principal_component_TP53_complex	0.620909960218385	0.567929765627185	Ridge	comp
1995	principal_component_TP53_complex	0.620909960218385	0.579314175252484	Ridge	comp
1996	principal_component_TP53_complex	0.620909960218385	0.574734163186561	Ridge	comp
1997	principal_component_sAML2	0.620909960218385	0.580693082171284	Ridge	comp
1998	principal_component_sAML2	0.620909960218385	0.580873015733659	Ridge	comp
1999	principal_component_sAML2	0.620909960218385	0.591103447554086	Ridge	comp
[truncated: 7,601 more rows]
