# Supplementary material for: Unified classification and risk-stratification in Acute Myeloid Leukemia
Source: Nat Commun. 2022 Aug 8;13:4622. doi: 10.1038/s41467-022-32103-8 (PMC9360033; doi:10.1038/s41467-022-32103-8)
Supplement: Supplementary file 10 — Supplementary Data 7 [file 41467_2022_32103_MOESM10_ESM.zip › data/bootstrap_results_NCRI_cohort_eln_proposal.tsv]

molecular_classification "eln_2017"
1 0.648617278864871 0.622781881151261
2 0.612320450584508 0.605620501432994
3 0.620269857346262 0.596662121464007
4 0.635811495210601 0.622478668833886
5 0.619614266459345 0.594904568163287
6 0.619229978851967 0.60482823154486
7 0.616635382062559 0.600693945821967
8 0.632337392677836 0.605567705715666
9 0.646148085959532 0.620058262814713
10 0.618488458123537 0.590760854079098
11 0.626732445902853 0.605574824242813
12 0.619368235898044 0.613661679978425
13 0.652076704279208 0.615823253566897
14 0.621551671773712 0.600612481404815
15 0.618269225855002 0.5916983581158
16 0.620777849157561 0.612151344832379
17 0.632424301358178 0.62116073534519
18 0.614015375462246 0.594382389051743
19 0.639743337513776 0.613981981432531
20 0.6004649624657 0.594399301429944
21 0.621600652486503 0.599176547575711
22 0.648630821989372 0.639109494210572
23 0.627448217725023 0.614236684235154
24 0.636650119316305 0.611316032719086
25 0.631030998719617 0.601545300372885
26 0.634643488922185 0.616508391675373
27 0.621637350234375 0.607794297528111
28 0.61457825577617 0.605953953469577
29 0.593113898831411 0.582259868821015
30 0.648786848351166 0.622829462959576
31 0.62582267549382 0.609337971025765
32 0.62553560905243 0.613164295447563
33 0.63032184714644 0.587146367292394
34 0.618293798029909 0.593540861465831
35 0.633838400754661 0.609564471933896
36 0.618496344467753 0.600422004286964
37 0.618974757096765 0.613872434293359
38 0.625726322008109 0.614518034364043
39 0.607723030321304 0.593186777023813
40 0.626037244103318 0.622562270473312
41 0.619280654881458 0.60375585925733
42 0.644639110250146 0.622056804738614
43 0.622626790321177 0.612891863831568
44 0.604349857884913 0.584390968295296
45 0.612903241579583 0.595647978996155
46 0.651297672314047 0.632262575569669
47 0.628727602602509 0.611993205787947
48 0.623455306135269 0.59186638848636
49 0.617828136344032 0.59485075530336
50 0.643140222895315 0.639231105586119
51 0.625193645407229 0.615217978055702
52 0.619193172539752 0.603568430021564
53 0.615970920311324 0.589459594881713
54 0.647291861982112 0.633911350863356
55 0.630185359531939 0.596034154689302
56 0.627152608591468 0.614593169896734
57 0.614117322674476 0.597413596686174
58 0.613794397098436 0.58718777885989
59 0.624127329157064 0.60476856113297
60 0.637455695438721 0.628739546822586
61 0.597484026826302 0.59540917145367
62 0.656081158089505 0.654131046249535
63 0.632948347057607 0.602984773165028
64 0.631954666773238 0.603058223029643
65 0.608229655084771 0.5766878515603
66 0.639998263579286 0.602028629978434
67 0.599269363549476 0.590041404613662
68 0.62893388013772 0.620681624583525
69 0.622321738767863 0.600226069439555
70 0.61741328462216 0.592411226076994
71 0.634505783252024 0.603036085780022
72 0.617280189994553 0.605468132587272
73 0.637649649848398 0.616075178103283
74 0.643353257498461 0.629229644303538
75 0.636252494773342 0.629680179640214
76 0.613334460895956 0.605708116030633
77 0.644587799811564 0.632273038680531
78 0.627083807429447 0.593729411358679
79 0.630999620024407 0.608076706308077
80 0.64803345262135 0.638881135819514
81 0.624005637434637 0.610694223666418
82 0.604884285558867 0.597947425156028
83 0.636582434576343 0.620329706645165
84 0.609700500271035 0.585319262618882
85 0.643033481484725 0.62804539257654
86 0.649465119810391 0.630678196156361
87 0.638360826804656 0.629118655241313
88 0.624629851795775 0.627984153178633
89 0.632300573428157 0.616669621629095
90 0.612393501026435 0.599380291649054
91 0.61407002190791 0.605307467080493
92 0.6242495773701 0.608724119937704
93 0.653684103169186 0.631912520734877
94 0.627827803854569 0.602623035329224
95 0.638389856302907 0.617241429997161
96 0.610822461786001 0.598164259671223
97 0.621831990517923 0.620697844597785
98 0.640324667625939 0.619396652742107
99 0.64811333648684 0.625390634730159
100 0.635966979285069 0.615577621924543
