# Supplementary material for: Unified classification and risk-stratification in Acute Myeloid Leukemia
Source: Nat Commun. 2022 Aug 8;13:4622. doi: 10.1038/s41467-022-32103-8 (PMC9360033; doi:10.1038/s41467-022-32103-8)
Supplement: Supplementary file 10 — Supplementary Data 7 [file 41467_2022_32103_MOESM10_ESM.zip › data/results_NCRI_cohort_eln_proposal_RSQUARED.tsv]

Dataset "Model" "R_squared"
1 "Training Cohort" "Model" 0.135215269105004
2 "Training Cohort" "Model" 0.169170334836709
3 "Training Cohort" "Model" 0.159868441842531
4 "Training Cohort" "Model" 0.154846037391822
5 "Training Cohort" "Model" 0.166846512199623
6 "Training Cohort" "Model" 0.156874694694581
7 "Training Cohort" "Model" 0.129970528089677
8 "Training Cohort" "Model" 0.14770507837109
9 "Training Cohort" "Model" 0.142172718215632
10 "Training Cohort" "Model" 0.151152361235136
11 "Training Cohort" "Model" 0.127795316844033
12 "Training Cohort" "Model" 0.14301705654923
13 "Training Cohort" "Model" 0.154693701307427
14 "Training Cohort" "Model" 0.146301405166651
15 "Training Cohort" "Model" 0.149614686798874
16 "Training Cohort" "Model" 0.140254929983916
17 "Training Cohort" "Model" 0.112878531680241
18 "Training Cohort" "Model" 0.147569302782996
19 "Training Cohort" "Model" 0.134249634606248
20 "Training Cohort" "Model" 0.119125623491512
21 "Training Cohort" "Model" 0.160204700800537
22 "Training Cohort" "Model" 0.125979818611906
23 "Training Cohort" "Model" 0.154761328478318
24 "Training Cohort" "Model" 0.15329526084673
25 "Training Cohort" "Model" 0.198803430365866
26 "Training Cohort" "Model" 0.144599330152301
27 "Training Cohort" "Model" 0.149962256374197
28 "Training Cohort" "Model" 0.149340641442736
29 "Training Cohort" "Model" 0.166261415945904
30 "Training Cohort" "Model" 0.136754262485145
31 "Training Cohort" "Model" 0.140775075553954
32 "Training Cohort" "Model" 0.134144930807283
33 "Training Cohort" "Model" 0.156131272355589
34 "Training Cohort" "Model" 0.165573742348182
35 "Training Cohort" "Model" 0.157928725044033
36 "Training Cohort" "Model" 0.157975151232447
37 "Training Cohort" "Model" 0.144184415079009
38 "Training Cohort" "Model" 0.148140741983149
39 "Training Cohort" "Model" 0.121263470138573
40 "Training Cohort" "Model" 0.144676162796959
41 "Training Cohort" "Model" 0.171961661287821
42 "Training Cohort" "Model" 0.125650777124474
43 "Training Cohort" "Model" 0.140601538651978
44 "Training Cohort" "Model" 0.155613091265515
45 "Training Cohort" "Model" 0.122075415667342
46 "Training Cohort" "Model" 0.171522719045372
47 "Training Cohort" "Model" 0.125944295236223
48 "Training Cohort" "Model" 0.145878148489737
49 "Training Cohort" "Model" 0.131036456413867
50 "Training Cohort" "Model" 0.140272113389503
51 "Training Cohort" "Model" 0.135696075506473
52 "Training Cohort" "Model" 0.128557391043364
53 "Training Cohort" "Model" 0.134000140025325
54 "Training Cohort" "Model" 0.181296434013879
55 "Training Cohort" "Model" 0.168843166437169
56 "Training Cohort" "Model" 0.17118021973265
57 "Training Cohort" "Model" 0.13986078266041
58 "Training Cohort" "Model" 0.132918844613676
59 "Training Cohort" "Model" 0.163819141058183
60 "Training Cohort" "Model" 0.145061421249045
61 "Training Cohort" "Model" 0.159449820963899
62 "Training Cohort" "Model" 0.134361199267134
63 "Training Cohort" "Model" 0.143450850895053
64 "Training Cohort" "Model" 0.157140373632763
65 "Training Cohort" "Model" 0.12944838353918
66 "Training Cohort" "Model" 0.133260282919731
67 "Training Cohort" "Model" 0.178140670211289
68 "Training Cohort" "Model" 0.164288734509945
69 "Training Cohort" "Model" 0.149347776779794
70 "Training Cohort" "Model" 0.137777491420334
71 "Training Cohort" "Model" 0.141871694884922
72 "Training Cohort" "Model" 0.117915784568475
73 "Training Cohort" "Model" 0.185937084868737
74 "Training Cohort" "Model" 0.122938057936449
75 "Training Cohort" "Model" 0.135872070411971
76 "Training Cohort" "Model" 0.134573736810293
77 "Training Cohort" "Model" 0.164265005444017
78 "Training Cohort" "Model" 0.188500819787445
79 "Training Cohort" "Model" 0.156923931695414
80 "Training Cohort" "Model" 0.160932008505879
81 "Training Cohort" "Model" 0.150485402698879
82 "Training Cohort" "Model" 0.164009747397218
83 "Training Cohort" "Model" 0.125817053212488
84 "Training Cohort" "Model" 0.137029626488626
85 "Training Cohort" "Model" 0.123853945951484
86 "Training Cohort" "Model" 0.159682358980511
87 "Training Cohort" "Model" 0.165949676819738
88 "Training Cohort" "Model" 0.136420037258438
89 "Training Cohort" "Model" 0.157484326780945
90 "Training Cohort" "Model" 0.145830579781604
91 "Training Cohort" "Model" 0.173615977908545
92 "Training Cohort" "Model" 0.120053179529865
93 "Training Cohort" "Model" 0.120271606387653
94 "Training Cohort" "Model" 0.140842018824954
95 "Training Cohort" "Model" 0.162477792298241
96 "Training Cohort" "Model" 0.141241259947872
97 "Training Cohort" "Model" 0.15017527426277
98 "Training Cohort" "Model" 0.154396547357584
99 "Training Cohort" "Model" 0.134034485393658
100 "Training Cohort" "Model" 0.150288873258233
101 "Training Cohort" "ELN" 0.106290294962546
102 "Training Cohort" "ELN" 0.133997119791642
103 "Training Cohort" "ELN" 0.132125849512992
104 "Training Cohort" "ELN" 0.126836224621475
105 "Training Cohort" "ELN" 0.124911781866224
106 "Training Cohort" "ELN" 0.111340224498772
107 "Training Cohort" "ELN" 0.105613902338405
108 "Training Cohort" "ELN" 0.120202904419956
109 "Training Cohort" "ELN" 0.119403541033623
110 "Training Cohort" "ELN" 0.122297772226404
111 "Training Cohort" "ELN" 0.110110167118691
112 "Training Cohort" "ELN" 0.117594770610387
113 "Training Cohort" "ELN" 0.132542188400048
114 "Training Cohort" "ELN" 0.106286962813225
115 "Training Cohort" "ELN" 0.118016974335691
116 "Training Cohort" "ELN" 0.10840089869713
117 "Training Cohort" "ELN" 0.0882173420040805
118 "Training Cohort" "ELN" 0.124479758466861
119 "Training Cohort" "ELN" 0.0978693746009248
120 "Training Cohort" "ELN" 0.0981875353475921
121 "Training Cohort" "ELN" 0.127743572695976
122 "Training Cohort" "ELN" 0.105207843872736
123 "Training Cohort" "ELN" 0.112882547288057
124 "Training Cohort" "ELN" 0.130430037533944
125 "Training Cohort" "ELN" 0.153770703349273
126 "Training Cohort" "ELN" 0.13127388056819
127 "Training Cohort" "ELN" 0.141532575198356
128 "Training Cohort" "ELN" 0.119095867501543
129 "Training Cohort" "ELN" 0.124775011781303
130 "Training Cohort" "ELN" 0.111886998542453
131 "Training Cohort" "ELN" 0.113870251501532
132 "Training Cohort" "ELN" 0.112731118402802
133 "Training Cohort" "ELN" 0.125263958129442
134 "Training Cohort" "ELN" 0.13652001476183
135 "Training Cohort" "ELN" 0.132445977255547
136 "Training Cohort" "ELN" 0.12691033309346
137 "Training Cohort" "ELN" 0.135149898715954
138 "Training Cohort" "ELN" 0.124617424903376
139 "Training Cohort" "ELN" 0.107620050774063
140 "Training Cohort" "ELN" 0.123952811319145
141 "Training Cohort" "ELN" 0.129167802190016
142 "Training Cohort" "ELN" 0.108168761927685
143 "Training Cohort" "ELN" 0.108293438468556
144 "Training Cohort" "ELN" 0.123061298255931
145 "Training Cohort" "ELN" 0.103573734526825
146 "Training Cohort" "ELN" 0.147044807154423
147 "Training Cohort" "ELN" 0.111923119723337
148 "Training Cohort" "ELN" 0.128372520041763
149 "Training Cohort" "ELN" 0.0877691924263091
150 "Training Cohort" "ELN" 0.108605815029053
151 "Training Cohort" "ELN" 0.117595747943463
152 "Training Cohort" "ELN" 0.106892563094915
153 "Training Cohort" "ELN" 0.104691177332722
154 "Training Cohort" "ELN" 0.151910623320615
155 "Training Cohort" "ELN" 0.13758599314859
156 "Training Cohort" "ELN" 0.132897946472352
157 "Training Cohort" "ELN" 0.109933676521169
158 "Training Cohort" "ELN" 0.1192196843224
159 "Training Cohort" "ELN" 0.13977371158663
160 "Training Cohort" "ELN" 0.122789108784762
161 "Training Cohort" "ELN" 0.137407755260639
162 "Training Cohort" "ELN" 0.121596780802544
163 "Training Cohort" "ELN" 0.112690585689503
164 "Training Cohort" "ELN" 0.112879369086297
165 "Training Cohort" "ELN" 0.102549031477928
166 "Training Cohort" "ELN" 0.122463103678227
167 "Training Cohort" "ELN" 0.126900211193314
168 "Training Cohort" "ELN" 0.137551585400923
169 "Training Cohort" "ELN" 0.114291727904631
170 "Training Cohort" "ELN" 0.109040615300835
171 "Training Cohort" "ELN" 0.116726929644052
172 "Training Cohort" "ELN" 0.0933709650369537
173 "Training Cohort" "ELN" 0.149401875516822
174 "Training Cohort" "ELN" 0.117256527529428
175 "Training Cohort" "ELN" 0.0983482481113237
176 "Training Cohort" "ELN" 0.0969298109817865
177 "Training Cohort" "ELN" 0.129574000550848
178 "Training Cohort" "ELN" 0.14443808730226
179 "Training Cohort" "ELN" 0.117582403620006
180 "Training Cohort" "ELN" 0.142524318936427
181 "Training Cohort" "ELN" 0.119804482518398
182 "Training Cohort" "ELN" 0.12401785274799
183 "Training Cohort" "ELN" 0.0937881135630204
184 "Training Cohort" "ELN" 0.112574946375509
185 "Training Cohort" "ELN" 0.108067723359214
186 "Training Cohort" "ELN" 0.121187206715717
187 "Training Cohort" "ELN" 0.127292335776585
188 "Training Cohort" "ELN" 0.102680475023711
189 "Training Cohort" "ELN" 0.123892744072695
190 "Training Cohort" "ELN" 0.118694320293405
191 "Training Cohort" "ELN" 0.141717586416559
192 "Training Cohort" "ELN" 0.0926478696245508
193 "Training Cohort" "ELN" 0.100332931878576
194 "Training Cohort" "ELN" 0.124152223075389
195 "Training Cohort" "ELN" 0.135444515752017
196 "Training Cohort" "ELN" 0.110326893999018
197 "Training Cohort" "ELN" 0.106133178621665
198 "Training Cohort" "ELN" 0.122601293539718
199 "Training Cohort" "ELN" 0.0954228168648925
200 "Training Cohort" "ELN" 0.122771774303999
