# Supplementary material for: Unified classification and risk-stratification in Acute Myeloid Leukemia
Source: Nat Commun. 2022 Aug 8;13:4622. doi: 10.1038/s41467-022-32103-8 (PMC9360033; doi:10.1038/s41467-022-32103-8)
Supplement: Supplementary file 10 — Supplementary Data 7 [file 41467_2022_32103_MOESM10_ESM.zip › data/bootstrap_results_NEJM_Cohort.tsv]

eln "all_gen" "comp" "comp_ITD" "all_gen_cyto" "clin_demo" "all_gen_cyto_clin_demo" "comp_ITD_clin_demo"
1 0.636164118791387 0.639977202267326 0.673099896897287 0.68759205053815 0.685034867588112 0.686157500622298 0.758245842747302 0.760540038266424
2 0.603151868893621 0.563963956685933 0.646356134847936 0.656831094639282 0.635974936113738 0.676504014136832 0.703293078956745 0.726563680378394
3 0.614198250082624 0.624118370544686 0.649139312266641 0.655626446377335 0.662748587299828 0.686983921873297 0.727287783301467 0.725141236345713
4 0.628786919331473 0.647100949666608 0.693321515507346 0.70983880352702 0.685926165044505 0.695925466276317 0.751748764186103 0.761564828056736
5 0.617051831075527 0.605523416059431 0.643564387904262 0.659514172348287 0.660660923263721 0.664047883380984 0.704814330643275 0.719455258021518
6 0.59945913080304 0.604379240065289 0.634769040480791 0.645028267316317 0.647443248813669 0.66599533745665 0.717983760602417 0.725929717894955
7 0.594568334248808 0.572833104924952 0.649964251647352 0.663655315367266 0.635287814075929 0.655462396683767 0.701599526391809 0.72263329793208
8 0.618723339601736 0.60309564690941 0.655253878684968 0.662037836741661 0.65962363396415 0.639142251727687 0.706713165784314 0.709675510005246
9 0.588943219673925 0.585709828698148 0.655145606910437 0.661330529484673 0.630014315307108 0.642743339486889 0.686017460488305 0.718375410810766
10 0.60360351586168 0.612944157938644 0.649393782606767 0.658667228480928 0.648100656414112 0.660014049987934 0.705952641562327 0.72190760931923
11 0.591981312229545 0.601464023605928 0.649694876790801 0.663661451380141 0.650359937072676 0.666629868589247 0.707367388248236 0.720380543085113
12 0.592416037935148 0.598729910688889 0.635213076867699 0.645258503197045 0.627420993454741 0.668513700500135 0.701863999486615 0.720774078816371
13 0.611525662436722 0.594348997501527 0.654738274065015 0.663824527009767 0.645470976845008 0.679029712680621 0.702346357469719 0.727052177653984
14 0.590469569577587 0.600977531561998 0.637349139174565 0.644769162573654 0.640471024618168 0.655687366825572 0.704069483194996 0.708691954581686
15 0.594149320248153 0.623025647860511 0.667793402512154 0.679559130290873 0.665346107603101 0.682116821011704 0.726446997706459 0.741941150021727
16 0.605956368721375 0.598171812795304 0.649915809199606 0.654342742690648 0.653753592739554 0.666359298513321 0.710042923859094 0.721314214081447
17 0.629921648804321 0.595636824215779 0.666740902059387 0.678534727402119 0.653374079040167 0.686168112735857 0.72956203151903 0.756663342542551
18 0.608753007160422 0.618480395313782 0.637707475347369 0.640455627734831 0.651524741295641 0.660662128579648 0.711721656010045 0.714627537394792
19 0.605426320215517 0.559854991096046 0.657563882928419 0.666426409326643 0.633735341400235 0.686761068386263 0.704051111204198 0.72612088529207
20 0.595893584533284 0.584831898604832 0.63249879324668 0.649437820699052 0.624233513078853 0.68230748360314 0.706881956660144 0.725073668343749
21 0.646862055706102 0.634460220842426 0.695450837869449 0.714136343998214 0.675244063067024 0.664286205238779 0.728892479636457 0.756044451195866
22 0.599896780202063 0.598735163415188 0.652241548125821 0.660846651237781 0.633242437563104 0.653461535492249 0.68419180456906 0.710307659008963
23 0.611273543167303 0.600112304418142 0.658895483271812 0.6682442451961 0.663135774419 0.680013067531154 0.717599830691387 0.740031315262921
24 0.630460736486044 0.629783063148637 0.662088691077675 0.669661214082771 0.654953007742841 0.669355702378381 0.708773088026849 0.727404569455343
25 0.625719063383872 0.616128604244201 0.661618506431431 0.664511239824077 0.68054120795121 0.664016810863595 0.728867773606152 0.731296230057445
26 0.582906540645878 0.587986457074204 0.605133652830173 0.620083919062496 0.619637663857077 0.63229014277523 0.676984106984584 0.685170106752875
27 0.603367315580061 0.59168879480461 0.62165101183524 0.629763737037135 0.648275300977363 0.643036187502391 0.688456859300697 0.694997392817888
28 0.597772877318882 0.611760942386091 0.652722007973299 0.662818103901338 0.667300028614298 0.64125648868074 0.708678491691736 0.707094094742698
29 0.581053003900382 0.584496874606388 0.642357978127665 0.645265033259468 0.615221495923319 0.649369547325366 0.67490517992789 0.707513516633885
30 0.601361512524502 0.620986842286897 0.645408392634042 0.657942939753236 0.634566825736854 0.670012455094142 0.706558367943517 0.733688406063561
31 0.616236359266536 0.61725042487375 0.647149680184653 0.657842867061029 0.651427584709788 0.680770517716404 0.704218632082352 0.722018889412735
32 0.629481147933146 0.647486642929397 0.672917622357358 0.681360716470653 0.683935914153875 0.680814669542957 0.743918351496194 0.745722708248614
33 0.599876395094953 0.584110068451858 0.666033997050467 0.663989196101072 0.655273062228038 0.691378089203564 0.713296995530442 0.734483121031063
34 0.638629834408957 0.604181168842478 0.679708190531127 0.688864776149956 0.666271645761395 0.711813131410776 0.740382462866992 0.759451168755211
35 0.599349220875768 0.603179331538133 0.646391935708477 0.660008182686046 0.641492136249184 0.653959487268175 0.699690970672391 0.726038919303333
36 0.596291423299368 0.57659777677372 0.655162889875487 0.663200437064303 0.641662294467852 0.664733621481707 0.69964332564582 0.727962432181994
37 0.615965848953403 0.607311585493549 0.659352596753458 0.668504678376394 0.659879047342877 0.688008443771997 0.71931436661874 0.738921787831937
38 0.634364055752104 0.628491570120345 0.670254091118623 0.675194196341005 0.682240813953514 0.644388687578307 0.732455007660621 0.727636848478277
39 0.625199093051287 0.60361747240037 0.658019337366541 0.672738442270375 0.652820056552542 0.67586067283877 0.707708190612244 0.73244745251829
40 0.635497438823723 0.634933605105448 0.655389607078286 0.667948259954334 0.663332638734543 0.631241606711437 0.692916302773383 0.704228688061906
41 0.580804723690417 0.568757654783808 0.637617365015277 0.657192497254511 0.624364324799602 0.647163078859421 0.688199520139775 0.716729250618951
42 0.605722353966257 0.580556643486537 0.620250248743853 0.634462541494512 0.620994831921969 0.65525133998487 0.685091485805041 0.704453876771037
43 0.60858305325439 0.578692420303266 0.631579991611332 0.635452741709541 0.623655661445823 0.650254126606069 0.678372452263947 0.695088716355222
44 0.594305738795372 0.610048125212019 0.634016020341143 0.646753107511507 0.646571197459283 0.672628874284064 0.70958300629999 0.713116564463571
45 0.582472780338303 0.577779362900185 0.633942988576964 0.640396246635475 0.624601044544825 0.645784542465042 0.691508125000259 0.705460611066031
46 0.6002716448838 0.606770053676915 0.63254625131074 0.646957479383422 0.644646844812456 0.670914315777223 0.700935877841065 0.711880589447418
47 0.607872615739773 0.613305732798597 0.659369952710656 0.669465689809684 0.652502882572797 0.672046483796209 0.71030932863828 0.727462657649996
48 0.650131818398278 0.633618428718458 0.664236007180336 0.674657112497528 0.680970933310208 0.660448776634707 0.730776715789062 0.731926299966778
49 0.631152844770346 0.629341946903211 0.675924801736238 0.684986946377284 0.682566969255938 0.686504755410221 0.745125224122254 0.741504007360659
50 0.615209361363006 0.625077473273546 0.646961439121345 0.652656511439137 0.663950810971629 0.633964530943198 0.691532658928516 0.693540036270058
51 0.594851347714267 0.576975263211354 0.624555082193266 0.632670745752651 0.622263576551121 0.6583699320428 0.684304101458452 0.701538230736648
52 0.618743818485339 0.609629365685404 0.636063530118897 0.654276533087487 0.654659630593149 0.690583612288008 0.716991646515596 0.727631691742847
53 0.616019552610933 0.612078229373885 0.647913249440853 0.660808136864416 0.642381369308252 0.673616077881668 0.700159450045755 0.720273855381847
54 0.629408490529722 0.607544853109485 0.664873007588404 0.678970967150922 0.676809804466817 0.682970806524862 0.73305825307468 0.743716674699876
55 0.627066187989461 0.605251283691068 0.660381823538823 0.667241906620023 0.657130971322653 0.672302038013519 0.717805974048807 0.736334873551094
56 0.612002192230295 0.611322715657437 0.649621794224759 0.65954002963805 0.657374507329384 0.662022892768498 0.715836252356675 0.721206760703949
57 0.587498265096363 0.560223500058644 0.644588346935741 0.649927639807866 0.626617752977344 0.643902738952884 0.666753099447009 0.689362531502088
58 0.596893733082726 0.564152019774306 0.647423849028908 0.651583279724638 0.612587660279468 0.680479593948896 0.688727266742917 0.720492809446018
59 0.594043115760096 0.580647028966759 0.639598310597581 0.647226796350862 0.633203838211842 0.625507106369858 0.674725254913709 0.687982553979385
60 0.620067313629732 0.608637862252434 0.661812027762439 0.672608117190101 0.665077258949744 0.665224415182707 0.720905059367063 0.731736113471034
61 0.580491773562654 0.583535336157012 0.63445444694473 0.650202319935649 0.624596460444143 0.676529585889126 0.695786813386696 0.73029508131772
62 0.598910303922745 0.601772509072177 0.650380401547874 0.654953454538916 0.646838598501476 0.650005164561138 0.697938673290921 0.708681158310128
63 0.620310021089696 0.576270063450452 0.650156242595471 0.6528130553085 0.633684800603976 0.666510734566054 0.691866394000497 0.719421792612357
64 0.576328661208985 0.567517387020418 0.611370114500325 0.619901814448043 0.612979378432023 0.626829536784044 0.668874943548394 0.680436786138343
65 0.578371774679207 0.574250495595567 0.626040644619633 0.633341664107842 0.615868850371412 0.677791025174189 0.697275527871404 0.72016324371449
66 0.576999931434087 0.586171289241368 0.632596751779399 0.644424729559898 0.62226028206041 0.645039360957935 0.689973442214859 0.714255692971053
67 0.601089037757718 0.58232978331682 0.658646507414031 0.663931055534767 0.623208886654137 0.639226182267779 0.676523162470515 0.702491358113843
68 0.613091753648949 0.599817138406121 0.646820994595027 0.657575002459089 0.655864478647474 0.665129133334968 0.725992890925602 0.723134430863445
69 0.609406658815141 0.600345465034809 0.649542402889835 0.658803723178111 0.670203538151274 0.671505665625788 0.715516219370594 0.725974010281364
70 0.606287404198566 0.600247450594526 0.654181208216883 0.662016885012093 0.641581714468244 0.650891695533418 0.69292195991585 0.704303947175403
71 0.634232907945055 0.601038520416721 0.666203002698153 0.672795343751077 0.662560898282875 0.665096595808152 0.714696021896149 0.723218759464446
72 0.593394494465825 0.62227070052563 0.6311096500575 0.648697382593946 0.640868360783414 0.631649897833538 0.688505215622216 0.696426470276293
73 0.626211442591861 0.627562678774676 0.661654195563423 0.673600096345125 0.666536859598746 0.661293031857465 0.722326459312792 0.725977597660417
74 0.605830486699526 0.580307068684862 0.645777975986686 0.649924541131741 0.631270933425125 0.672719903148127 0.695528822973043 0.716558920831877
75 0.583730611166388 0.590015209951058 0.625218145386585 0.644641569512856 0.622879292114504 0.68041090554032 0.715533526808919 0.729511662595506
76 0.593381437332485 0.588710980084737 0.619749771955021 0.630919683682929 0.618706172790444 0.658524176335326 0.671921244115924 0.68373815612709
77 0.608311000883555 0.577582260544007 0.657453205348594 0.667017235916347 0.626045079114349 0.654860409721227 0.688453700046021 0.723581063212907
78 0.609407179241481 0.559373658121076 0.668635735854713 0.675028166746032 0.626281203363845 0.670460397589905 0.699757592001487 0.73273223804693
79 0.604712632953926 0.602072681901391 0.63119400242664 0.638178555096241 0.638011612455099 0.656155896196061 0.690529832510591 0.702497362558
80 0.620246791874889 0.619196446498704 0.671764164358957 0.67950522653336 0.668758418920091 0.620228686915331 0.710702455778159 0.716855242656995
81 0.576557880394776 0.591177295150001 0.610811918950382 0.617821559852317 0.604533355767228 0.653652620894032 0.667992968019335 0.689813489134745
82 0.626323753260868 0.606797026941393 0.661142511365951 0.669277036055763 0.662769662861681 0.664047091629841 0.712330304513587 0.727705971289148
83 0.623371464709932 0.630701805516593 0.666216409864243 0.673508962943418 0.663315663663304 0.636176003582618 0.699561926905336 0.708021116279939
84 0.619062869669034 0.622549039496 0.686619331897332 0.689202452125825 0.666307882991985 0.662574496123838 0.712761603215251 0.735586859739903
85 0.582077844543632 0.589705219888319 0.624882414530449 0.635094459644795 0.635614735844118 0.679208942251464 0.72096528505392 0.735905988463331
86 0.555652251912336 0.547897494988989 0.600053823211016 0.605453976953119 0.579816916942401 0.648636775072946 0.646866583369104 0.678814820396413
87 0.591298300143711 0.577548261079221 0.613125156992889 0.632411849353949 0.625268665833825 0.660949521299742 0.692708518799902 0.707871051780801
88 0.613404589914096 0.626702899890804 0.645486027044664 0.653607900382138 0.658287907392023 0.67676939456617 0.717388934503425 0.715615668394671
89 0.593247461170619 0.596725903033548 0.651966162596723 0.654107654012658 0.653101977801481 0.656171224238286 0.69978937294188 0.712119637069022
90 0.602849824058049 0.610617414795418 0.631618203306096 0.64138125918496 0.647282506945719 0.673192087586548 0.712362358207338 0.723504584737375
91 0.599651026029099 0.581588973969372 0.666483073290576 0.67239179011094 0.644245202461989 0.687631200940955 0.719798971519114 0.752190915232397
92 0.605481840740094 0.590886078387114 0.637858823698686 0.657524620425024 0.625727249679105 0.658537837710211 0.684537212727235 0.712910776259365
93 0.583991928462633 0.583683259454849 0.635123948890179 0.638808054667358 0.642646526671863 0.673845635245674 0.714881165392508 0.718938465641174
94 0.60520873063787 0.594596746250188 0.647168011118578 0.656871852296885 0.631579469175079 0.709321259964985 0.713662931810431 0.735679909750759
95 0.59456568528058 0.575871606866835 0.625370057751662 0.631861609092975 0.612767854280482 0.65459483239934 0.676419477860943 0.703061926436514
96 0.628883199710859 0.629781005860028 0.659567477082625 0.664503620752237 0.671833105045251 0.629364416524844 0.703885179010615 0.700271076893272
97 0.606287355962539 0.605662452241062 0.674965908478748 0.68037223852222 0.657399163412798 0.656641463646767 0.71028517214138 0.725799824350969
98 0.625267843090483 0.613119097199443 0.669153538304059 0.681716036679475 0.663644179181925 0.658768170539935 0.718685203744217 0.739097055182498
99 0.590707031940006 0.597024857531462 0.634010095692269 0.64009580886647 0.63278993207152 0.691163813397267 0.706990821505815 0.721101783744279
100 0.612908868760009 0.625821314905424 0.641544651138969 0.65217052239213 0.663061380755455 0.683394650432456 0.727418702155227 0.73816367613235
