# Supplementary material for: Unified classification and risk-stratification in Acute Myeloid Leukemia
Source: Nat Commun. 2022 Aug 8;13:4622. doi: 10.1038/s41467-022-32103-8 (PMC9360033; doi:10.1038/s41467-022-32103-8)
Supplement: Supplementary file 10 — Supplementary Data 7 [file 41467_2022_32103_MOESM10_ESM.zip › data/SVM_comp_ITD_clin_demo.tsv]

comp_ITD_clin_demo
1 0.715410240909617
2 0.717676914536467
3 0.743158361134279
4 0.704094758963255
5 0.704064549425374
6 0.750724675023512
7 0.719909278135509
8 0.727187787866825
9 0.714944314944315
10 0.744100246399536
11 0.709292888302729
12 0.705403237932936
13 0.708175842761413
14 0.716509186015205
15 0.727294809511634
16 0.735230391448794
17 0.722537566834757
18 0.726311104129029
19 0.723919225275517
20 0.719696378902493
21 0.701448107321131
22 0.712116496797116
23 0.731386765954667
24 0.705506732449378
25 0.733709635074823
26 0.716301456618113
27 0.716694772344013
28 0.705547126993638
29 0.720551628662327
30 0.706748021193632
31 0.72640111341641
32 0.712788012386501
33 0.742487262139961
34 0.722079885219441
35 0.717220178530085
36 0.703141241791953
37 0.742319362168836
38 0.67684112196723
39 0.735296756251041
40 0.714766233766234
41 0.730019757486538
42 0.734529079335111
43 0.705475272335398
44 0.718904994425007
45 0.70841519318926
46 0.716631005640926
47 0.703366708385482
48 0.699788717248011
49 0.712455934195065
50 0.728245280824838
