# Supplementary material for: Unified classification and risk-stratification in Acute Myeloid Leukemia
Source: Nat Commun. 2022 Aug 8;13:4622. doi: 10.1038/s41467-022-32103-8 (PMC9360033; doi:10.1038/s41467-022-32103-8)
Supplement: Supplementary file 10 — Supplementary Data 7 [file 41467_2022_32103_MOESM10_ESM.zip › data/comp_all_gen_cyto_reshuffle_importance.tsv]

feature	ref_CI	permuted_CI	algo	model
1	principal_component_NPM1	0.62020010074387	0.62020010074387	Lasso	comp_all_gen_cyto
2	principal_component_NPM1	0.62020010074387	0.62020010074387	Lasso	comp_all_gen_cyto
3	principal_component_NPM1	0.62020010074387	0.62020010074387	Lasso	comp_all_gen_cyto
4	principal_component_NPM1	0.62020010074387	0.62020010074387	Lasso	comp_all_gen_cyto
5	principal_component_t_11	0.62020010074387	0.62020010074387	Lasso	comp_all_gen_cyto
6	principal_component_t_11	0.62020010074387	0.62020010074387	Lasso	comp_all_gen_cyto
7	principal_component_t_11	0.62020010074387	0.62020010074387	Lasso	comp_all_gen_cyto
8	principal_component_t_11	0.62020010074387	0.62020010074387	Lasso	comp_all_gen_cyto
9	principal_component_TP53_complex	0.62020010074387	0.596372344506965	Lasso	comp_all_gen_cyto
10	principal_component_TP53_complex	0.62020010074387	0.606560569086735	Lasso	comp_all_gen_cyto
11	principal_component_TP53_complex	0.62020010074387	0.591089616601317	Lasso	comp_all_gen_cyto
12	principal_component_TP53_complex	0.62020010074387	0.579267437628241	Lasso	comp_all_gen_cyto
13	principal_component_sAML2	0.62020010074387	0.563660462026491	Lasso	comp_all_gen_cyto
14	principal_component_sAML2	0.62020010074387	0.542951222064528	Lasso	comp_all_gen_cyto
15	principal_component_sAML2	0.62020010074387	0.57783616699492	Lasso	comp_all_gen_cyto
16	principal_component_sAML2	0.62020010074387	0.568119877412259	Lasso	comp_all_gen_cyto
17	principal_component_sAML1	0.62020010074387	0.62020010074387	Lasso	comp_all_gen_cyto
18	principal_component_sAML1	0.62020010074387	0.62020010074387	Lasso	comp_all_gen_cyto
19	principal_component_sAML1	0.62020010074387	0.62020010074387	Lasso	comp_all_gen_cyto
20	principal_component_sAML1	0.62020010074387	0.62020010074387	Lasso	comp_all_gen_cyto
21	principal_component_CEBPA_bi	0.62020010074387	0.62020010074387	Lasso	comp_all_gen_cyto
22	principal_component_CEBPA_bi	0.62020010074387	0.62020010074387	Lasso	comp_all_gen_cyto
23	principal_component_CEBPA_bi	0.62020010074387	0.62020010074387	Lasso	comp_all_gen_cyto
24	principal_component_CEBPA_bi	0.62020010074387	0.62020010074387	Lasso	comp_all_gen_cyto
25	principal_component_DNMT3A_IDH1_2	0.62020010074387	0.62020010074387	Lasso	comp_all_gen_cyto
26	principal_component_DNMT3A_IDH1_2	0.62020010074387	0.62020010074387	Lasso	comp_all_gen_cyto
27	principal_component_DNMT3A_IDH1_2	0.62020010074387	0.62020010074387	Lasso	comp_all_gen_cyto
28	principal_component_DNMT3A_IDH1_2	0.62020010074387	0.62020010074387	Lasso	comp_all_gen_cyto
29	principal_component_inv_3	0.62020010074387	0.62020010074387	Lasso	comp_all_gen_cyto
30	principal_component_inv_3	0.62020010074387	0.62020010074387	Lasso	comp_all_gen_cyto
31	principal_component_inv_3	0.62020010074387	0.62020010074387	Lasso	comp_all_gen_cyto
32	principal_component_inv_3	0.62020010074387	0.62020010074387	Lasso	comp_all_gen_cyto
33	principal_component_mNOS	0.62020010074387	0.62020010074387	Lasso	comp_all_gen_cyto
34	principal_component_mNOS	0.62020010074387	0.62020010074387	Lasso	comp_all_gen_cyto
35	principal_component_mNOS	0.62020010074387	0.62020010074387	Lasso	comp_all_gen_cyto
36	principal_component_mNOS	0.62020010074387	0.62020010074387	Lasso	comp_all_gen_cyto
37	principal_component_t_8_21	0.62020010074387	0.623244316720679	Lasso	comp_all_gen_cyto
38	principal_component_t_8_21	0.62020010074387	0.614373373539413	Lasso	comp_all_gen_cyto
39	principal_component_t_8_21	0.62020010074387	0.610832952687546	Lasso	comp_all_gen_cyto
40	principal_component_t_8_21	0.62020010074387	0.621902206445119	Lasso	comp_all_gen_cyto
41	principal_component_no_events	0.62020010074387	0.62020010074387	Lasso	comp_all_gen_cyto
42	principal_component_no_events	0.62020010074387	0.62020010074387	Lasso	comp_all_gen_cyto
43	principal_component_no_events	0.62020010074387	0.62020010074387	Lasso	comp_all_gen_cyto
44	principal_component_no_events	0.62020010074387	0.62020010074387	Lasso	comp_all_gen_cyto
45	principal_component_WT1	0.62020010074387	0.62020010074387	Lasso	comp_all_gen_cyto
46	principal_component_WT1	0.62020010074387	0.62020010074387	Lasso	comp_all_gen_cyto
47	principal_component_WT1	0.62020010074387	0.62020010074387	Lasso	comp_all_gen_cyto
48	principal_component_WT1	0.62020010074387	0.62020010074387	Lasso	comp_all_gen_cyto
49	principal_component_inv_16	0.62020010074387	0.609095443709444	Lasso	comp_all_gen_cyto
50	principal_component_inv_16	0.62020010074387	0.603447503053097	Lasso	comp_all_gen_cyto
51	principal_component_inv_16	0.62020010074387	0.612492015457463	Lasso	comp_all_gen_cyto
52	principal_component_inv_16	0.62020010074387	0.605976787684724	Lasso	comp_all_gen_cyto
53	principal_component_Trisomies	0.62020010074387	0.62020010074387	Lasso	comp_all_gen_cyto
54	principal_component_Trisomies	0.62020010074387	0.62020010074387	Lasso	comp_all_gen_cyto
55	principal_component_Trisomies	0.62020010074387	0.62020010074387	Lasso	comp_all_gen_cyto
56	principal_component_Trisomies	0.62020010074387	0.62020010074387	Lasso	comp_all_gen_cyto
57	principal_component_t_6_9	0.62020010074387	0.62020010074387	Lasso	comp_all_gen_cyto
58	principal_component_t_6_9	0.62020010074387	0.62020010074387	Lasso	comp_all_gen_cyto
59	principal_component_t_6_9	0.62020010074387	0.62020010074387	Lasso	comp_all_gen_cyto
60	principal_component_t_6_9	0.62020010074387	0.62020010074387	Lasso	comp_all_gen_cyto
61	principal_component_t_15_17	0.62020010074387	0.62020010074387	Lasso	comp_all_gen_cyto
62	principal_component_t_15_17	0.62020010074387	0.62020010074387	Lasso	comp_all_gen_cyto
63	principal_component_t_15_17	0.62020010074387	0.62020010074387	Lasso	comp_all_gen_cyto
64	principal_component_t_15_17	0.62020010074387	0.62020010074387	Lasso	comp_all_gen_cyto
65	ASXL1	0.62020010074387	0.62020010074387	Lasso	comp_all_gen_cyto
66	ASXL1	0.62020010074387	0.62020010074387	Lasso	comp_all_gen_cyto
67	ASXL1	0.62020010074387	0.62020010074387	Lasso	comp_all_gen_cyto
68	ASXL1	0.62020010074387	0.62020010074387	Lasso	comp_all_gen_cyto
69	ASXL2	0.62020010074387	0.62020010074387	Lasso	comp_all_gen_cyto
70	ASXL2	0.62020010074387	0.62020010074387	Lasso	comp_all_gen_cyto
71	ASXL2	0.62020010074387	0.62020010074387	Lasso	comp_all_gen_cyto
72	ASXL2	0.62020010074387	0.62020010074387	Lasso	comp_all_gen_cyto
73	ASXL3	0.62020010074387	0.62020010074387	Lasso	comp_all_gen_cyto
74	ASXL3	0.62020010074387	0.62020010074387	Lasso	comp_all_gen_cyto
75	ASXL3	0.62020010074387	0.62020010074387	Lasso	comp_all_gen_cyto
76	ASXL3	0.62020010074387	0.62020010074387	Lasso	comp_all_gen_cyto
77	ATRX	0.62020010074387	0.62020010074387	Lasso	comp_all_gen_cyto
78	ATRX	0.62020010074387	0.62020010074387	Lasso	comp_all_gen_cyto
79	ATRX	0.62020010074387	0.62020010074387	Lasso	comp_all_gen_cyto
80	ATRX	0.62020010074387	0.62020010074387	Lasso	comp_all_gen_cyto
81	BAGE3	0.62020010074387	0.62020010074387	Lasso	comp_all_gen_cyto
82	BAGE3	0.62020010074387	0.62020010074387	Lasso	comp_all_gen_cyto
83	BAGE3	0.62020010074387	0.62020010074387	Lasso	comp_all_gen_cyto
84	BAGE3	0.62020010074387	0.62020010074387	Lasso	comp_all_gen_cyto
85	BCOR	0.62020010074387	0.62020010074387	Lasso	comp_all_gen_cyto
86	BCOR	0.62020010074387	0.62020010074387	Lasso	comp_all_gen_cyto
87	BCOR	0.62020010074387	0.62020010074387	Lasso	comp_all_gen_cyto
88	BCOR	0.62020010074387	0.62020010074387	Lasso	comp_all_gen_cyto
89	BRAF	0.62020010074387	0.62020010074387	Lasso	comp_all_gen_cyto
90	BRAF	0.62020010074387	0.62020010074387	Lasso	comp_all_gen_cyto
91	BRAF	0.62020010074387	0.62020010074387	Lasso	comp_all_gen_cyto
92	BRAF	0.62020010074387	0.62020010074387	Lasso	comp_all_gen_cyto
93	CBFB	0.62020010074387	0.62020010074387	Lasso	comp_all_gen_cyto
94	CBFB	0.62020010074387	0.62020010074387	Lasso	comp_all_gen_cyto
95	CBFB	0.62020010074387	0.62020010074387	Lasso	comp_all_gen_cyto
96	CBFB	0.62020010074387	0.62020010074387	Lasso	comp_all_gen_cyto
97	CBL	0.62020010074387	0.62020010074387	Lasso	comp_all_gen_cyto
98	CBL	0.62020010074387	0.62020010074387	Lasso	comp_all_gen_cyto
99	CBL	0.62020010074387	0.62020010074387	Lasso	comp_all_gen_cyto
100	CBL	0.62020010074387	0.62020010074387	Lasso	comp_all_gen_cyto
101	CDKN2A	0.62020010074387	0.62020010074387	Lasso	comp_all_gen_cyto
102	CDKN2A	0.62020010074387	0.62020010074387	Lasso	comp_all_gen_cyto
103	CDKN2A	0.62020010074387	0.62020010074387	Lasso	comp_all_gen_cyto
104	CDKN2A	0.62020010074387	0.62020010074387	Lasso	comp_all_gen_cyto
105	CEBPA_bi	0.62020010074387	0.62020010074387	Lasso	comp_all_gen_cyto
106	CEBPA_bi	0.62020010074387	0.62020010074387	Lasso	comp_all_gen_cyto
107	CEBPA_bi	0.62020010074387	0.62020010074387	Lasso	comp_all_gen_cyto
108	CEBPA_bi	0.62020010074387	0.62020010074387	Lasso	comp_all_gen_cyto
109	CEBPA_mono	0.62020010074387	0.62020010074387	Lasso	comp_all_gen_cyto
110	CEBPA_mono	0.62020010074387	0.62020010074387	Lasso	comp_all_gen_cyto
111	CEBPA_mono	0.62020010074387	0.62020010074387	Lasso	comp_all_gen_cyto
112	CEBPA_mono	0.62020010074387	0.62020010074387	Lasso	comp_all_gen_cyto
113	CNTN5	0.62020010074387	0.62020010074387	Lasso	comp_all_gen_cyto
114	CNTN5	0.62020010074387	0.62020010074387	Lasso	comp_all_gen_cyto
115	CNTN5	0.62020010074387	0.62020010074387	Lasso	comp_all_gen_cyto
116	CNTN5	0.62020010074387	0.62020010074387	Lasso	comp_all_gen_cyto
117	CREBBP	0.62020010074387	0.62020010074387	Lasso	comp_all_gen_cyto
118	CREBBP	0.62020010074387	0.62020010074387	Lasso	comp_all_gen_cyto
119	CREBBP	0.62020010074387	0.62020010074387	Lasso	comp_all_gen_cyto
120	CREBBP	0.62020010074387	0.62020010074387	Lasso	comp_all_gen_cyto
121	CSF1R	0.62020010074387	0.62020010074387	Lasso	comp_all_gen_cyto
122	CSF1R	0.62020010074387	0.62020010074387	Lasso	comp_all_gen_cyto
123	CSF1R	0.62020010074387	0.62020010074387	Lasso	comp_all_gen_cyto
124	CSF1R	0.62020010074387	0.62020010074387	Lasso	comp_all_gen_cyto
125	CSF3R	0.62020010074387	0.62020010074387	Lasso	comp_all_gen_cyto
126	CSF3R	0.62020010074387	0.62020010074387	Lasso	comp_all_gen_cyto
127	CSF3R	0.62020010074387	0.62020010074387	Lasso	comp_all_gen_cyto
128	CSF3R	0.62020010074387	0.62020010074387	Lasso	comp_all_gen_cyto
129	CTCF	0.62020010074387	0.62020010074387	Lasso	comp_all_gen_cyto
130	CTCF	0.62020010074387	0.62020010074387	Lasso	comp_all_gen_cyto
131	CTCF	0.62020010074387	0.62020010074387	Lasso	comp_all_gen_cyto
132	CTCF	0.62020010074387	0.62020010074387	Lasso	comp_all_gen_cyto
133	CUL2	0.62020010074387	0.62020010074387	Lasso	comp_all_gen_cyto
134	CUL2	0.62020010074387	0.62020010074387	Lasso	comp_all_gen_cyto
135	CUL2	0.62020010074387	0.62020010074387	Lasso	comp_all_gen_cyto
136	CUL2	0.62020010074387	0.62020010074387	Lasso	comp_all_gen_cyto
137	CUX1	0.62020010074387	0.62020010074387	Lasso	comp_all_gen_cyto
138	CUX1	0.62020010074387	0.62020010074387	Lasso	comp_all_gen_cyto
139	CUX1	0.62020010074387	0.62020010074387	Lasso	comp_all_gen_cyto
140	CUX1	0.62020010074387	0.62020010074387	Lasso	comp_all_gen_cyto
141	DNMT3A	0.62020010074387	0.62020010074387	Lasso	comp_all_gen_cyto
142	DNMT3A	0.62020010074387	0.62020010074387	Lasso	comp_all_gen_cyto
143	DNMT3A	0.62020010074387	0.62020010074387	Lasso	comp_all_gen_cyto
144	DNMT3A	0.62020010074387	0.62020010074387	Lasso	comp_all_gen_cyto
145	EED	0.62020010074387	0.62020010074387	Lasso	comp_all_gen_cyto
146	EED	0.62020010074387	0.62020010074387	Lasso	comp_all_gen_cyto
147	EED	0.62020010074387	0.62020010074387	Lasso	comp_all_gen_cyto
148	EED	0.62020010074387	0.62020010074387	Lasso	comp_all_gen_cyto
149	ETV6	0.62020010074387	0.62020010074387	Lasso	comp_all_gen_cyto
150	ETV6	0.62020010074387	0.62020010074387	Lasso	comp_all_gen_cyto
151	ETV6	0.62020010074387	0.62020010074387	Lasso	comp_all_gen_cyto
152	ETV6	0.62020010074387	0.62020010074387	Lasso	comp_all_gen_cyto
153	EZH2	0.62020010074387	0.62020010074387	Lasso	comp_all_gen_cyto
154	EZH2	0.62020010074387	0.62020010074387	Lasso	comp_all_gen_cyto
155	EZH2	0.62020010074387	0.62020010074387	Lasso	comp_all_gen_cyto
156	EZH2	0.62020010074387	0.62020010074387	Lasso	comp_all_gen_cyto
157	FBXW7	0.62020010074387	0.62020010074387	Lasso	comp_all_gen_cyto
158	FBXW7	0.62020010074387	0.62020010074387	Lasso	comp_all_gen_cyto
159	FBXW7	0.62020010074387	0.62020010074387	Lasso	comp_all_gen_cyto
160	FBXW7	0.62020010074387	0.62020010074387	Lasso	comp_all_gen_cyto
161	ITD	0.62020010074387	0.62020010074387	Lasso	comp_all_gen_cyto
162	ITD	0.62020010074387	0.62020010074387	Lasso	comp_all_gen_cyto
163	ITD	0.62020010074387	0.62020010074387	Lasso	comp_all_gen_cyto
164	ITD	0.62020010074387	0.62020010074387	Lasso	comp_all_gen_cyto
165	FLT3_TKD	0.62020010074387	0.62020010074387	Lasso	comp_all_gen_cyto
166	FLT3_TKD	0.62020010074387	0.62020010074387	Lasso	comp_all_gen_cyto
167	FLT3_TKD	0.62020010074387	0.62020010074387	Lasso	comp_all_gen_cyto
168	FLT3_TKD	0.62020010074387	0.62020010074387	Lasso	comp_all_gen_cyto
169	FLT3_other	0.62020010074387	0.62020010074387	Lasso	comp_all_gen_cyto
170	FLT3_other	0.62020010074387	0.62020010074387	Lasso	comp_all_gen_cyto
171	FLT3_other	0.62020010074387	0.62020010074387	Lasso	comp_all_gen_cyto
172	FLT3_other	0.62020010074387	0.62020010074387	Lasso	comp_all_gen_cyto
173	GATA1	0.62020010074387	0.62020010074387	Lasso	comp_all_gen_cyto
174	GATA1	0.62020010074387	0.62020010074387	Lasso	comp_all_gen_cyto
175	GATA1	0.62020010074387	0.62020010074387	Lasso	comp_all_gen_cyto
176	GATA1	0.62020010074387	0.62020010074387	Lasso	comp_all_gen_cyto
177	GATA2	0.62020010074387	0.62020010074387	Lasso	comp_all_gen_cyto
178	GATA2	0.62020010074387	0.62020010074387	Lasso	comp_all_gen_cyto
179	GATA2	0.62020010074387	0.62020010074387	Lasso	comp_all_gen_cyto
180	GATA2	0.62020010074387	0.62020010074387	Lasso	comp_all_gen_cyto
181	GNAS	0.62020010074387	0.62020010074387	Lasso	comp_all_gen_cyto
182	GNAS	0.62020010074387	0.62020010074387	Lasso	comp_all_gen_cyto
183	GNAS	0.62020010074387	0.62020010074387	Lasso	comp_all_gen_cyto
184	GNAS	0.62020010074387	0.62020010074387	Lasso	comp_all_gen_cyto
185	GNB1	0.62020010074387	0.62020010074387	Lasso	comp_all_gen_cyto
186	GNB1	0.62020010074387	0.62020010074387	Lasso	comp_all_gen_cyto
187	GNB1	0.62020010074387	0.62020010074387	Lasso	comp_all_gen_cyto
188	GNB1	0.62020010074387	0.62020010074387	Lasso	comp_all_gen_cyto
189	IDH1	0.62020010074387	0.62020010074387	Lasso	comp_all_gen_cyto
190	IDH1	0.62020010074387	0.62020010074387	Lasso	comp_all_gen_cyto
191	IDH1	0.62020010074387	0.62020010074387	Lasso	comp_all_gen_cyto
192	IDH1	0.62020010074387	0.62020010074387	Lasso	comp_all_gen_cyto
193	IDH2_p.R140	0.62020010074387	0.62020010074387	Lasso	comp_all_gen_cyto
194	IDH2_p.R140	0.62020010074387	0.62020010074387	Lasso	comp_all_gen_cyto
195	IDH2_p.R140	0.62020010074387	0.62020010074387	Lasso	comp_all_gen_cyto
196	IDH2_p.R140	0.62020010074387	0.62020010074387	Lasso	comp_all_gen_cyto
197	IDH2_p.R172	0.62020010074387	0.62020010074387	Lasso	comp_all_gen_cyto
198	IDH2_p.R172	0.62020010074387	0.62020010074387	Lasso	comp_all_gen_cyto
199	IDH2_p.R172	0.62020010074387	0.62020010074387	Lasso	comp_all_gen_cyto
200	IDH2_p.R172	0.62020010074387	0.62020010074387	Lasso	comp_all_gen_cyto
201	JAK2	0.62020010074387	0.62020010074387	Lasso	comp_all_gen_cyto
202	JAK2	0.62020010074387	0.62020010074387	Lasso	comp_all_gen_cyto
203	JAK2	0.62020010074387	0.62020010074387	Lasso	comp_all_gen_cyto
204	JAK2	0.62020010074387	0.62020010074387	Lasso	comp_all_gen_cyto
205	JAK3	0.62020010074387	0.62020010074387	Lasso	comp_all_gen_cyto
206	JAK3	0.62020010074387	0.62020010074387	Lasso	comp_all_gen_cyto
207	JAK3	0.62020010074387	0.62020010074387	Lasso	comp_all_gen_cyto
208	JAK3	0.62020010074387	0.62020010074387	Lasso	comp_all_gen_cyto
209	KANSL1	0.62020010074387	0.62020010074387	Lasso	comp_all_gen_cyto
210	KANSL1	0.62020010074387	0.62020010074387	Lasso	comp_all_gen_cyto
211	KANSL1	0.62020010074387	0.62020010074387	Lasso	comp_all_gen_cyto
212	KANSL1	0.62020010074387	0.62020010074387	Lasso	comp_all_gen_cyto
213	KDM6A	0.62020010074387	0.62020010074387	Lasso	comp_all_gen_cyto
214	KDM6A	0.62020010074387	0.62020010074387	Lasso	comp_all_gen_cyto
215	KDM6A	0.62020010074387	0.62020010074387	Lasso	comp_all_gen_cyto
216	KDM6A	0.62020010074387	0.62020010074387	Lasso	comp_all_gen_cyto
217	KIT	0.62020010074387	0.62020010074387	Lasso	comp_all_gen_cyto
218	KIT	0.62020010074387	0.62020010074387	Lasso	comp_all_gen_cyto
219	KIT	0.62020010074387	0.62020010074387	Lasso	comp_all_gen_cyto
220	KIT	0.62020010074387	0.62020010074387	Lasso	comp_all_gen_cyto
221	KMT2C	0.62020010074387	0.62020010074387	Lasso	comp_all_gen_cyto
222	KMT2C	0.62020010074387	0.62020010074387	Lasso	comp_all_gen_cyto
223	KMT2C	0.62020010074387	0.62020010074387	Lasso	comp_all_gen_cyto
224	KMT2C	0.62020010074387	0.62020010074387	Lasso	comp_all_gen_cyto
225	KMT2D	0.62020010074387	0.62020010074387	Lasso	comp_all_gen_cyto
226	KMT2D	0.62020010074387	0.62020010074387	Lasso	comp_all_gen_cyto
227	KMT2D	0.62020010074387	0.62020010074387	Lasso	comp_all_gen_cyto
228	KMT2D	0.62020010074387	0.62020010074387	Lasso	comp_all_gen_cyto
229	KMT2E	0.62020010074387	0.62020010074387	Lasso	comp_all_gen_cyto
230	KMT2E	0.62020010074387	0.62020010074387	Lasso	comp_all_gen_cyto
231	KMT2E	0.62020010074387	0.62020010074387	Lasso	comp_all_gen_cyto
232	KMT2E	0.62020010074387	0.62020010074387	Lasso	comp_all_gen_cyto
233	KRAS	0.62020010074387	0.62020010074387	Lasso	comp_all_gen_cyto
234	KRAS	0.62020010074387	0.62020010074387	Lasso	comp_all_gen_cyto
235	KRAS	0.62020010074387	0.62020010074387	Lasso	comp_all_gen_cyto
236	KRAS	0.62020010074387	0.62020010074387	Lasso	comp_all_gen_cyto
237	LUC7L2	0.62020010074387	0.62020010074387	Lasso	comp_all_gen_cyto
238	LUC7L2	0.62020010074387	0.62020010074387	Lasso	comp_all_gen_cyto
239	LUC7L2	0.62020010074387	0.62020010074387	Lasso	comp_all_gen_cyto
240	LUC7L2	0.62020010074387	0.62020010074387	Lasso	comp_all_gen_cyto
241	MED12	0.62020010074387	0.62020010074387	Lasso	comp_all_gen_cyto
242	MED12	0.62020010074387	0.62020010074387	Lasso	comp_all_gen_cyto
243	MED12	0.62020010074387	0.62020010074387	Lasso	comp_all_gen_cyto
244	MED12	0.62020010074387	0.62020010074387	Lasso	comp_all_gen_cyto
245	MLL	0.62020010074387	0.62020010074387	Lasso	comp_all_gen_cyto
246	MLL	0.62020010074387	0.62020010074387	Lasso	comp_all_gen_cyto
247	MLL	0.62020010074387	0.62020010074387	Lasso	comp_all_gen_cyto
248	MLL	0.62020010074387	0.62020010074387	Lasso	comp_all_gen_cyto
249	MPL	0.62020010074387	0.62020010074387	Lasso	comp_all_gen_cyto
250	MPL	0.62020010074387	0.62020010074387	Lasso	comp_all_gen_cyto
251	MPL	0.62020010074387	0.62020010074387	Lasso	comp_all_gen_cyto
252	MPL	0.62020010074387	0.62020010074387	Lasso	comp_all_gen_cyto
253	MYC	0.62020010074387	0.62020010074387	Lasso	comp_all_gen_cyto
254	MYC	0.62020010074387	0.62020010074387	Lasso	comp_all_gen_cyto
255	MYC	0.62020010074387	0.62020010074387	Lasso	comp_all_gen_cyto
256	MYC	0.62020010074387	0.62020010074387	Lasso	comp_all_gen_cyto
257	NF1	0.62020010074387	0.62020010074387	Lasso	comp_all_gen_cyto
258	NF1	0.62020010074387	0.62020010074387	Lasso	comp_all_gen_cyto
259	NF1	0.62020010074387	0.62020010074387	Lasso	comp_all_gen_cyto
260	NF1	0.62020010074387	0.62020010074387	Lasso	comp_all_gen_cyto
261	NFE2	0.62020010074387	0.62020010074387	Lasso	comp_all_gen_cyto
262	NFE2	0.62020010074387	0.62020010074387	Lasso	comp_all_gen_cyto
263	NFE2	0.62020010074387	0.62020010074387	Lasso	comp_all_gen_cyto
264	NFE2	0.62020010074387	0.62020010074387	Lasso	comp_all_gen_cyto
265	NOTCH1	0.62020010074387	0.62020010074387	Lasso	comp_all_gen_cyto
266	NOTCH1	0.62020010074387	0.62020010074387	Lasso	comp_all_gen_cyto
267	NOTCH1	0.62020010074387	0.62020010074387	Lasso	comp_all_gen_cyto
268	NOTCH1	0.62020010074387	0.62020010074387	Lasso	comp_all_gen_cyto
269	NPM1	0.62020010074387	0.62020010074387	Lasso	comp_all_gen_cyto
270	NPM1	0.62020010074387	0.62020010074387	Lasso	comp_all_gen_cyto
271	NPM1	0.62020010074387	0.62020010074387	Lasso	comp_all_gen_cyto
272	NPM1	0.62020010074387	0.62020010074387	Lasso	comp_all_gen_cyto
273	NRAS_other	0.62020010074387	0.62020010074387	Lasso	comp_all_gen_cyto
274	NRAS_other	0.62020010074387	0.62020010074387	Lasso	comp_all_gen_cyto
275	NRAS_other	0.62020010074387	0.62020010074387	Lasso	comp_all_gen_cyto
276	NRAS_other	0.62020010074387	0.62020010074387	Lasso	comp_all_gen_cyto
277	NRAS_p.G12_13	0.62020010074387	0.62020010074387	Lasso	comp_all_gen_cyto
278	NRAS_p.G12_13	0.62020010074387	0.62020010074387	Lasso	comp_all_gen_cyto
279	NRAS_p.G12_13	0.62020010074387	0.62020010074387	Lasso	comp_all_gen_cyto
280	NRAS_p.G12_13	0.62020010074387	0.62020010074387	Lasso	comp_all_gen_cyto
281	NRAS_p.Q61_62	0.62020010074387	0.62020010074387	Lasso	comp_all_gen_cyto
282	NRAS_p.Q61_62	0.62020010074387	0.62020010074387	Lasso	comp_all_gen_cyto
283	NRAS_p.Q61_62	0.62020010074387	0.62020010074387	Lasso	comp_all_gen_cyto
284	NRAS_p.Q61_62	0.62020010074387	0.62020010074387	Lasso	comp_all_gen_cyto
285	PDS5B	0.62020010074387	0.62020010074387	Lasso	comp_all_gen_cyto
286	PDS5B	0.62020010074387	0.62020010074387	Lasso	comp_all_gen_cyto
287	PDS5B	0.62020010074387	0.62020010074387	Lasso	comp_all_gen_cyto
288	PDS5B	0.62020010074387	0.62020010074387	Lasso	comp_all_gen_cyto
289	PHF6	0.62020010074387	0.62020010074387	Lasso	comp_all_gen_cyto
290	PHF6	0.62020010074387	0.62020010074387	Lasso	comp_all_gen_cyto
291	PHF6	0.62020010074387	0.62020010074387	Lasso	comp_all_gen_cyto
292	PHF6	0.62020010074387	0.62020010074387	Lasso	comp_all_gen_cyto
293	PPFIA2	0.62020010074387	0.62020010074387	Lasso	comp_all_gen_cyto
294	PPFIA2	0.62020010074387	0.62020010074387	Lasso	comp_all_gen_cyto
295	PPFIA2	0.62020010074387	0.62020010074387	Lasso	comp_all_gen_cyto
296	PPFIA2	0.62020010074387	0.62020010074387	Lasso	comp_all_gen_cyto
297	PRPF8	0.62020010074387	0.62020010074387	Lasso	comp_all_gen_cyto
298	PRPF8	0.62020010074387	0.62020010074387	Lasso	comp_all_gen_cyto
299	PRPF8	0.62020010074387	0.62020010074387	Lasso	comp_all_gen_cyto
300	PRPF8	0.62020010074387	0.62020010074387	Lasso	comp_all_gen_cyto
301	PTEN	0.62020010074387	0.62020010074387	Lasso	comp_all_gen_cyto
302	PTEN	0.62020010074387	0.62020010074387	Lasso	comp_all_gen_cyto
303	PTEN	0.62020010074387	0.62020010074387	Lasso	comp_all_gen_cyto
304	PTEN	0.62020010074387	0.62020010074387	Lasso	comp_all_gen_cyto
305	PTPN11	0.62020010074387	0.62020010074387	Lasso	comp_all_gen_cyto
306	PTPN11	0.62020010074387	0.62020010074387	Lasso	comp_all_gen_cyto
307	PTPN11	0.62020010074387	0.62020010074387	Lasso	comp_all_gen_cyto
308	PTPN11	0.62020010074387	0.62020010074387	Lasso	comp_all_gen_cyto
309	PTPRF	0.62020010074387	0.62020010074387	Lasso	comp_all_gen_cyto
310	PTPRF	0.62020010074387	0.62020010074387	Lasso	comp_all_gen_cyto
311	PTPRF	0.62020010074387	0.62020010074387	Lasso	comp_all_gen_cyto
312	PTPRF	0.62020010074387	0.62020010074387	Lasso	comp_all_gen_cyto
313	PTPRT	0.62020010074387	0.62020010074387	Lasso	comp_all_gen_cyto
314	PTPRT	0.62020010074387	0.62020010074387	Lasso	comp_all_gen_cyto
315	PTPRT	0.62020010074387	0.62020010074387	Lasso	comp_all_gen_cyto
316	PTPRT	0.62020010074387	0.62020010074387	Lasso	comp_all_gen_cyto
317	RAD21	0.62020010074387	0.62020010074387	Lasso	comp_all_gen_cyto
318	RAD21	0.62020010074387	0.62020010074387	Lasso	comp_all_gen_cyto
319	RAD21	0.62020010074387	0.62020010074387	Lasso	comp_all_gen_cyto
320	RAD21	0.62020010074387	0.62020010074387	Lasso	comp_all_gen_cyto
321	RIT1	0.62020010074387	0.62020010074387	Lasso	comp_all_gen_cyto
322	RIT1	0.62020010074387	0.62020010074387	Lasso	comp_all_gen_cyto
323	RIT1	0.62020010074387	0.62020010074387	Lasso	comp_all_gen_cyto
324	RIT1	0.62020010074387	0.62020010074387	Lasso	comp_all_gen_cyto
325	RUNX1	0.62020010074387	0.62020010074387	Lasso	comp_all_gen_cyto
326	RUNX1	0.62020010074387	0.62020010074387	Lasso	comp_all_gen_cyto
327	RUNX1	0.62020010074387	0.62020010074387	Lasso	comp_all_gen_cyto
328	RUNX1	0.62020010074387	0.62020010074387	Lasso	comp_all_gen_cyto
329	S100B	0.62020010074387	0.62020010074387	Lasso	comp_all_gen_cyto
330	S100B	0.62020010074387	0.62020010074387	Lasso	comp_all_gen_cyto
331	S100B	0.62020010074387	0.62020010074387	Lasso	comp_all_gen_cyto
332	S100B	0.62020010074387	0.62020010074387	Lasso	comp_all_gen_cyto
333	SETBP1	0.62020010074387	0.62020010074387	Lasso	comp_all_gen_cyto
334	SETBP1	0.62020010074387	0.62020010074387	Lasso	comp_all_gen_cyto
335	SETBP1	0.62020010074387	0.62020010074387	Lasso	comp_all_gen_cyto
336	SETBP1	0.62020010074387	0.62020010074387	Lasso	comp_all_gen_cyto
337	SF1	0.62020010074387	0.62020010074387	Lasso	comp_all_gen_cyto
338	SF1	0.62020010074387	0.62020010074387	Lasso	comp_all_gen_cyto
339	SF1	0.62020010074387	0.62020010074387	Lasso	comp_all_gen_cyto
340	SF1	0.62020010074387	0.62020010074387	Lasso	comp_all_gen_cyto
341	SF3B1	0.62020010074387	0.62020010074387	Lasso	comp_all_gen_cyto
342	SF3B1	0.62020010074387	0.62020010074387	Lasso	comp_all_gen_cyto
343	SF3B1	0.62020010074387	0.62020010074387	Lasso	comp_all_gen_cyto
344	SF3B1	0.62020010074387	0.62020010074387	Lasso	comp_all_gen_cyto
345	SMC1A	0.62020010074387	0.62020010074387	Lasso	comp_all_gen_cyto
346	SMC1A	0.62020010074387	0.62020010074387	Lasso	comp_all_gen_cyto
347	SMC1A	0.62020010074387	0.62020010074387	Lasso	comp_all_gen_cyto
348	SMC1A	0.62020010074387	0.62020010074387	Lasso	comp_all_gen_cyto
349	SMC3	0.62020010074387	0.62020010074387	Lasso	comp_all_gen_cyto
350	SMC3	0.62020010074387	0.62020010074387	Lasso	comp_all_gen_cyto
351	SMC3	0.62020010074387	0.62020010074387	Lasso	comp_all_gen_cyto
352	SMC3	0.62020010074387	0.62020010074387	Lasso	comp_all_gen_cyto
353	SMG1	0.62020010074387	0.62020010074387	Lasso	comp_all_gen_cyto
354	SMG1	0.62020010074387	0.62020010074387	Lasso	comp_all_gen_cyto
355	SMG1	0.62020010074387	0.62020010074387	Lasso	comp_all_gen_cyto
356	SMG1	0.62020010074387	0.62020010074387	Lasso	comp_all_gen_cyto
357	SPP1	0.62020010074387	0.62020010074387	Lasso	comp_all_gen_cyto
358	SPP1	0.62020010074387	0.62020010074387	Lasso	comp_all_gen_cyto
359	SPP1	0.62020010074387	0.62020010074387	Lasso	comp_all_gen_cyto
360	SPP1	0.62020010074387	0.62020010074387	Lasso	comp_all_gen_cyto
361	SRSF2	0.62020010074387	0.62020010074387	Lasso	comp_all_gen_cyto
362	SRSF2	0.62020010074387	0.62020010074387	Lasso	comp_all_gen_cyto
363	SRSF2	0.62020010074387	0.62020010074387	Lasso	comp_all_gen_cyto
364	SRSF2	0.62020010074387	0.62020010074387	Lasso	comp_all_gen_cyto
365	STAG2	0.62020010074387	0.62020010074387	Lasso	comp_all_gen_cyto
366	STAG2	0.62020010074387	0.62020010074387	Lasso	comp_all_gen_cyto
367	STAG2	0.62020010074387	0.62020010074387	Lasso	comp_all_gen_cyto
368	STAG2	0.62020010074387	0.62020010074387	Lasso	comp_all_gen_cyto
369	STAT5B	0.62020010074387	0.62020010074387	Lasso	comp_all_gen_cyto
370	STAT5B	0.62020010074387	0.62020010074387	Lasso	comp_all_gen_cyto
371	STAT5B	0.62020010074387	0.62020010074387	Lasso	comp_all_gen_cyto
372	STAT5B	0.62020010074387	0.62020010074387	Lasso	comp_all_gen_cyto
373	SUZ12	0.62020010074387	0.62020010074387	Lasso	comp_all_gen_cyto
374	SUZ12	0.62020010074387	0.62020010074387	Lasso	comp_all_gen_cyto
375	SUZ12	0.62020010074387	0.62020010074387	Lasso	comp_all_gen_cyto
376	SUZ12	0.62020010074387	0.62020010074387	Lasso	comp_all_gen_cyto
377	TET2	0.62020010074387	0.62020010074387	Lasso	comp_all_gen_cyto
378	TET2	0.62020010074387	0.62020010074387	Lasso	comp_all_gen_cyto
379	TET2	0.62020010074387	0.62020010074387	Lasso	comp_all_gen_cyto
380	TET2	0.62020010074387	0.62020010074387	Lasso	comp_all_gen_cyto
381	TP53	0.62020010074387	0.619643104715795	Lasso	comp_all_gen_cyto
382	TP53	0.62020010074387	0.622035341399392	Lasso	comp_all_gen_cyto
383	TP53	0.62020010074387	0.624651177726274	Lasso	comp_all_gen_cyto
384	TP53	0.62020010074387	0.613884854902094	Lasso	comp_all_gen_cyto
385	U2AF1_p.S34	0.62020010074387	0.62020010074387	Lasso	comp_all_gen_cyto
386	U2AF1_p.S34	0.62020010074387	0.62020010074387	Lasso	comp_all_gen_cyto
387	U2AF1_p.S34	0.62020010074387	0.62020010074387	Lasso	comp_all_gen_cyto
388	U2AF1_p.S34	0.62020010074387	0.62020010074387	Lasso	comp_all_gen_cyto
389	U2AF1_p.Q157	0.62020010074387	0.62020010074387	Lasso	comp_all_gen_cyto
390	U2AF1_p.Q157	0.62020010074387	0.62020010074387	Lasso	comp_all_gen_cyto
391	U2AF1_p.Q157	0.62020010074387	0.62020010074387	Lasso	comp_all_gen_cyto
392	U2AF1_p.Q157	0.62020010074387	0.62020010074387	Lasso	comp_all_gen_cyto
393	WT1	0.62020010074387	0.62020010074387	Lasso	comp_all_gen_cyto
394	WT1	0.62020010074387	0.62020010074387	Lasso	comp_all_gen_cyto
395	WT1	0.62020010074387	0.62020010074387	Lasso	comp_all_gen_cyto
396	WT1	0.62020010074387	0.62020010074387	Lasso	comp_all_gen_cyto
397	ZRSR2	0.62020010074387	0.62020010074387	Lasso	comp_all_gen_cyto
398	ZRSR2	0.62020010074387	0.62020010074387	Lasso	comp_all_gen_cyto
399	ZRSR2	0.62020010074387	0.62020010074387	Lasso	comp_all_gen_cyto
400	ZRSR2	0.62020010074387	0.62020010074387	Lasso	comp_all_gen_cyto
401	add_8	0.62020010074387	0.62020010074387	Lasso	comp_all_gen_cyto
402	add_8	0.62020010074387	0.62020010074387	Lasso	comp_all_gen_cyto
403	add_8	0.62020010074387	0.62020010074387	Lasso	comp_all_gen_cyto
404	add_8	0.62020010074387	0.62020010074387	Lasso	comp_all_gen_cyto
405	add_11	0.62020010074387	0.62020010074387	Lasso	comp_all_gen_cyto
406	add_11	0.62020010074387	0.62020010074387	Lasso	comp_all_gen_cyto
407	add_11	0.62020010074387	0.62020010074387	Lasso	comp_all_gen_cyto
408	add_11	0.62020010074387	0.62020010074387	Lasso	comp_all_gen_cyto
409	add_13	0.62020010074387	0.62020010074387	Lasso	comp_all_gen_cyto
410	add_13	0.62020010074387	0.62020010074387	Lasso	comp_all_gen_cyto
411	add_13	0.62020010074387	0.62020010074387	Lasso	comp_all_gen_cyto
412	add_13	0.62020010074387	0.62020010074387	Lasso	comp_all_gen_cyto
413	add_21	0.62020010074387	0.62020010074387	Lasso	comp_all_gen_cyto
414	add_21	0.62020010074387	0.62020010074387	Lasso	comp_all_gen_cyto
415	add_21	0.62020010074387	0.62020010074387	Lasso	comp_all_gen_cyto
416	add_21	0.62020010074387	0.62020010074387	Lasso	comp_all_gen_cyto
417	add_22	0.62020010074387	0.62020010074387	Lasso	comp_all_gen_cyto
418	add_22	0.62020010074387	0.62020010074387	Lasso	comp_all_gen_cyto
419	add_22	0.62020010074387	0.62020010074387	Lasso	comp_all_gen_cyto
420	add_22	0.62020010074387	0.62020010074387	Lasso	comp_all_gen_cyto
421	del_20	0.62020010074387	0.62020010074387	Lasso	comp_all_gen_cyto
422	del_20	0.62020010074387	0.62020010074387	Lasso	comp_all_gen_cyto
423	del_20	0.62020010074387	0.62020010074387	Lasso	comp_all_gen_cyto
424	del_20	0.62020010074387	0.62020010074387	Lasso	comp_all_gen_cyto
425	del_3	0.62020010074387	0.62020010074387	Lasso	comp_all_gen_cyto
426	del_3	0.62020010074387	0.62020010074387	Lasso	comp_all_gen_cyto
427	del_3	0.62020010074387	0.62020010074387	Lasso	comp_all_gen_cyto
428	del_3	0.62020010074387	0.62020010074387	Lasso	comp_all_gen_cyto
429	del_5	0.62020010074387	0.620020475697097	Lasso	comp_all_gen_cyto
430	del_5	0.62020010074387	0.619461057339553	Lasso	comp_all_gen_cyto
431	del_5	0.62020010074387	0.619133716778436	Lasso	comp_all_gen_cyto
432	del_5	0.62020010074387	0.614223375445376	Lasso	comp_all_gen_cyto
433	del_7	0.62020010074387	0.61925446058581	Lasso	comp_all_gen_cyto
434	del_7	0.62020010074387	0.610868775213731	Lasso	comp_all_gen_cyto
435	del_7	0.62020010074387	0.623019925161991	Lasso	comp_all_gen_cyto
436	del_7	0.62020010074387	0.617567261527446	Lasso	comp_all_gen_cyto
437	del_9	0.62020010074387	0.62020010074387	Lasso	comp_all_gen_cyto
438	del_9	0.62020010074387	0.62020010074387	Lasso	comp_all_gen_cyto
439	del_9	0.62020010074387	0.62020010074387	Lasso	comp_all_gen_cyto
440	del_9	0.62020010074387	0.62020010074387	Lasso	comp_all_gen_cyto
441	del_12	0.62020010074387	0.62020010074387	Lasso	comp_all_gen_cyto
442	del_12	0.62020010074387	0.62020010074387	Lasso	comp_all_gen_cyto
443	del_12	0.62020010074387	0.62020010074387	Lasso	comp_all_gen_cyto
444	del_12	0.62020010074387	0.62020010074387	Lasso	comp_all_gen_cyto
445	del_13	0.62020010074387	0.62020010074387	Lasso	comp_all_gen_cyto
446	del_13	0.62020010074387	0.62020010074387	Lasso	comp_all_gen_cyto
447	del_13	0.62020010074387	0.62020010074387	Lasso	comp_all_gen_cyto
448	del_13	0.62020010074387	0.62020010074387	Lasso	comp_all_gen_cyto
449	del_16	0.62020010074387	0.62020010074387	Lasso	comp_all_gen_cyto
450	del_16	0.62020010074387	0.62020010074387	Lasso	comp_all_gen_cyto
451	del_16	0.62020010074387	0.62020010074387	Lasso	comp_all_gen_cyto
452	del_16	0.62020010074387	0.62020010074387	Lasso	comp_all_gen_cyto
453	del_17	0.62020010074387	0.62020010074387	Lasso	comp_all_gen_cyto
454	del_17	0.62020010074387	0.62020010074387	Lasso	comp_all_gen_cyto
455	del_17	0.62020010074387	0.62020010074387	Lasso	comp_all_gen_cyto
456	del_17	0.62020010074387	0.62020010074387	Lasso	comp_all_gen_cyto
457	del_18	0.62020010074387	0.62020010074387	Lasso	comp_all_gen_cyto
458	del_18	0.62020010074387	0.62020010074387	Lasso	comp_all_gen_cyto
459	del_18	0.62020010074387	0.62020010074387	Lasso	comp_all_gen_cyto
460	del_18	0.62020010074387	0.62020010074387	Lasso	comp_all_gen_cyto
461	minusy	0.62020010074387	0.62020010074387	Lasso	comp_all_gen_cyto
462	minusy	0.62020010074387	0.62020010074387	Lasso	comp_all_gen_cyto
463	minusy	0.62020010074387	0.62020010074387	Lasso	comp_all_gen_cyto
464	minusy	0.62020010074387	0.62020010074387	Lasso	comp_all_gen_cyto
465	t_v_11	0.62020010074387	0.62020010074387	Lasso	comp_all_gen_cyto
466	t_v_11	0.62020010074387	0.62020010074387	Lasso	comp_all_gen_cyto
467	t_v_11	0.62020010074387	0.62020010074387	Lasso	comp_all_gen_cyto
468	t_v_11	0.62020010074387	0.62020010074387	Lasso	comp_all_gen_cyto
469	t_10_21	0.62020010074387	0.62020010074387	Lasso	comp_all_gen_cyto
470	t_10_21	0.62020010074387	0.62020010074387	Lasso	comp_all_gen_cyto
471	t_10_21	0.62020010074387	0.62020010074387	Lasso	comp_all_gen_cyto
472	t_10_21	0.62020010074387	0.62020010074387	Lasso	comp_all_gen_cyto
473	t_12_13	0.62020010074387	0.62020010074387	Lasso	comp_all_gen_cyto
474	t_12_13	0.62020010074387	0.62020010074387	Lasso	comp_all_gen_cyto
475	t_12_13	0.62020010074387	0.62020010074387	Lasso	comp_all_gen_cyto
476	t_12_13	0.62020010074387	0.62020010074387	Lasso	comp_all_gen_cyto
477	t_12_17	0.62020010074387	0.62020010074387	Lasso	comp_all_gen_cyto
478	t_12_17	0.62020010074387	0.62020010074387	Lasso	comp_all_gen_cyto
479	t_12_17	0.62020010074387	0.62020010074387	Lasso	comp_all_gen_cyto
480	t_12_17	0.62020010074387	0.62020010074387	Lasso	comp_all_gen_cyto
481	t_12_22	0.62020010074387	0.62020010074387	Lasso	comp_all_gen_cyto
482	t_12_22	0.62020010074387	0.62020010074387	Lasso	comp_all_gen_cyto
483	t_12_22	0.62020010074387	0.62020010074387	Lasso	comp_all_gen_cyto
484	t_12_22	0.62020010074387	0.62020010074387	Lasso	comp_all_gen_cyto
485	t_13_19	0.62020010074387	0.62020010074387	Lasso	comp_all_gen_cyto
486	t_13_19	0.62020010074387	0.62020010074387	Lasso	comp_all_gen_cyto
487	t_13_19	0.62020010074387	0.62020010074387	Lasso	comp_all_gen_cyto
488	t_13_19	0.62020010074387	0.62020010074387	Lasso	comp_all_gen_cyto
489	t_15_16	0.62020010074387	0.62020010074387	Lasso	comp_all_gen_cyto
490	t_15_16	0.62020010074387	0.62020010074387	Lasso	comp_all_gen_cyto
491	t_15_16	0.62020010074387	0.62020010074387	Lasso	comp_all_gen_cyto
492	t_15_16	0.62020010074387	0.62020010074387	Lasso	comp_all_gen_cyto
493	t_15_17	0.62020010074387	0.62020010074387	Lasso	comp_all_gen_cyto
494	t_15_17	0.62020010074387	0.62020010074387	Lasso	comp_all_gen_cyto
495	t_15_17	0.62020010074387	0.62020010074387	Lasso	comp_all_gen_cyto
496	t_15_17	0.62020010074387	0.62020010074387	Lasso	comp_all_gen_cyto
497	t_16_17	0.62020010074387	0.62020010074387	Lasso	comp_all_gen_cyto
498	t_16_17	0.62020010074387	0.62020010074387	Lasso	comp_all_gen_cyto
499	t_16_17	0.62020010074387	0.62020010074387	Lasso	comp_all_gen_cyto
500	t_16_17	0.62020010074387	0.62020010074387	Lasso	comp_all_gen_cyto
501	t_16_21	0.62020010074387	0.62020010074387	Lasso	comp_all_gen_cyto
502	t_16_21	0.62020010074387	0.62020010074387	Lasso	comp_all_gen_cyto
503	t_16_21	0.62020010074387	0.62020010074387	Lasso	comp_all_gen_cyto
504	t_16_21	0.62020010074387	0.62020010074387	Lasso	comp_all_gen_cyto
505	t_17_19	0.62020010074387	0.62020010074387	Lasso	comp_all_gen_cyto
506	t_17_19	0.62020010074387	0.62020010074387	Lasso	comp_all_gen_cyto
507	t_17_19	0.62020010074387	0.62020010074387	Lasso	comp_all_gen_cyto
508	t_17_19	0.62020010074387	0.62020010074387	Lasso	comp_all_gen_cyto
509	t_17_21	0.62020010074387	0.62020010074387	Lasso	comp_all_gen_cyto
510	t_17_21	0.62020010074387	0.62020010074387	Lasso	comp_all_gen_cyto
511	t_17_21	0.62020010074387	0.62020010074387	Lasso	comp_all_gen_cyto
512	t_17_21	0.62020010074387	0.62020010074387	Lasso	comp_all_gen_cyto
513	t_1_12	0.62020010074387	0.62020010074387	Lasso	comp_all_gen_cyto
514	t_1_12	0.62020010074387	0.62020010074387	Lasso	comp_all_gen_cyto
515	t_1_12	0.62020010074387	0.62020010074387	Lasso	comp_all_gen_cyto
516	t_1_12	0.62020010074387	0.62020010074387	Lasso	comp_all_gen_cyto
517	t_1_14	0.62020010074387	0.62020010074387	Lasso	comp_all_gen_cyto
518	t_1_14	0.62020010074387	0.62020010074387	Lasso	comp_all_gen_cyto
519	t_1_14	0.62020010074387	0.62020010074387	Lasso	comp_all_gen_cyto
520	t_1_14	0.62020010074387	0.62020010074387	Lasso	comp_all_gen_cyto
521	t_1_16	0.62020010074387	0.62020010074387	Lasso	comp_all_gen_cyto
522	t_1_16	0.62020010074387	0.62020010074387	Lasso	comp_all_gen_cyto
523	t_1_16	0.62020010074387	0.62020010074387	Lasso	comp_all_gen_cyto
524	t_1_16	0.62020010074387	0.62020010074387	Lasso	comp_all_gen_cyto
525	t_1_17	0.62020010074387	0.62020010074387	Lasso	comp_all_gen_cyto
526	t_1_17	0.62020010074387	0.62020010074387	Lasso	comp_all_gen_cyto
527	t_1_17	0.62020010074387	0.62020010074387	Lasso	comp_all_gen_cyto
528	t_1_17	0.62020010074387	0.62020010074387	Lasso	comp_all_gen_cyto
529	t_1_19	0.62020010074387	0.62020010074387	Lasso	comp_all_gen_cyto
530	t_1_19	0.62020010074387	0.62020010074387	Lasso	comp_all_gen_cyto
531	t_1_19	0.62020010074387	0.62020010074387	Lasso	comp_all_gen_cyto
532	t_1_19	0.62020010074387	0.62020010074387	Lasso	comp_all_gen_cyto
533	t_1_3	0.62020010074387	0.62020010074387	Lasso	comp_all_gen_cyto
534	t_1_3	0.62020010074387	0.62020010074387	Lasso	comp_all_gen_cyto
535	t_1_3	0.62020010074387	0.62020010074387	Lasso	comp_all_gen_cyto
536	t_1_3	0.62020010074387	0.62020010074387	Lasso	comp_all_gen_cyto
537	t_1_4	0.62020010074387	0.62020010074387	Lasso	comp_all_gen_cyto
538	t_1_4	0.62020010074387	0.62020010074387	Lasso	comp_all_gen_cyto
539	t_1_4	0.62020010074387	0.62020010074387	Lasso	comp_all_gen_cyto
540	t_1_4	0.62020010074387	0.62020010074387	Lasso	comp_all_gen_cyto
541	t_1_5	0.62020010074387	0.62020010074387	Lasso	comp_all_gen_cyto
542	t_1_5	0.62020010074387	0.62020010074387	Lasso	comp_all_gen_cyto
543	t_1_5	0.62020010074387	0.62020010074387	Lasso	comp_all_gen_cyto
544	t_1_5	0.62020010074387	0.62020010074387	Lasso	comp_all_gen_cyto
545	t_1_6	0.62020010074387	0.62020010074387	Lasso	comp_all_gen_cyto
546	t_1_6	0.62020010074387	0.62020010074387	Lasso	comp_all_gen_cyto
547	t_1_6	0.62020010074387	0.62020010074387	Lasso	comp_all_gen_cyto
548	t_1_6	0.62020010074387	0.62020010074387	Lasso	comp_all_gen_cyto
549	t_2_17	0.62020010074387	0.62020010074387	Lasso	comp_all_gen_cyto
550	t_2_17	0.62020010074387	0.62020010074387	Lasso	comp_all_gen_cyto
551	t_2_17	0.62020010074387	0.62020010074387	Lasso	comp_all_gen_cyto
552	t_2_17	0.62020010074387	0.62020010074387	Lasso	comp_all_gen_cyto
553	t_2_3	0.62020010074387	0.62020010074387	Lasso	comp_all_gen_cyto
554	t_2_3	0.62020010074387	0.62020010074387	Lasso	comp_all_gen_cyto
555	t_2_3	0.62020010074387	0.62020010074387	Lasso	comp_all_gen_cyto
556	t_2_3	0.62020010074387	0.62020010074387	Lasso	comp_all_gen_cyto
557	t_2_5	0.62020010074387	0.62020010074387	Lasso	comp_all_gen_cyto
558	t_2_5	0.62020010074387	0.62020010074387	Lasso	comp_all_gen_cyto
559	t_2_5	0.62020010074387	0.62020010074387	Lasso	comp_all_gen_cyto
560	t_2_5	0.62020010074387	0.62020010074387	Lasso	comp_all_gen_cyto
561	t_2_7	0.62020010074387	0.62020010074387	Lasso	comp_all_gen_cyto
562	t_2_7	0.62020010074387	0.62020010074387	Lasso	comp_all_gen_cyto
563	t_2_7	0.62020010074387	0.62020010074387	Lasso	comp_all_gen_cyto
564	t_2_7	0.62020010074387	0.62020010074387	Lasso	comp_all_gen_cyto
565	t_2_9	0.62020010074387	0.62020010074387	Lasso	comp_all_gen_cyto
566	t_2_9	0.62020010074387	0.62020010074387	Lasso	comp_all_gen_cyto
567	t_2_9	0.62020010074387	0.62020010074387	Lasso	comp_all_gen_cyto
568	t_2_9	0.62020010074387	0.62020010074387	Lasso	comp_all_gen_cyto
569	t_3_16	0.62020010074387	0.62020010074387	Lasso	comp_all_gen_cyto
570	t_3_16	0.62020010074387	0.62020010074387	Lasso	comp_all_gen_cyto
571	t_3_16	0.62020010074387	0.62020010074387	Lasso	comp_all_gen_cyto
572	t_3_16	0.62020010074387	0.62020010074387	Lasso	comp_all_gen_cyto
573	t_3_21	0.62020010074387	0.62020010074387	Lasso	comp_all_gen_cyto
574	t_3_21	0.62020010074387	0.62020010074387	Lasso	comp_all_gen_cyto
575	t_3_21	0.62020010074387	0.62020010074387	Lasso	comp_all_gen_cyto
576	t_3_21	0.62020010074387	0.62020010074387	Lasso	comp_all_gen_cyto
577	t_3_5	0.62020010074387	0.62020010074387	Lasso	comp_all_gen_cyto
578	t_3_5	0.62020010074387	0.62020010074387	Lasso	comp_all_gen_cyto
579	t_3_5	0.62020010074387	0.62020010074387	Lasso	comp_all_gen_cyto
580	t_3_5	0.62020010074387	0.62020010074387	Lasso	comp_all_gen_cyto
581	t_3_7	0.62020010074387	0.62020010074387	Lasso	comp_all_gen_cyto
582	t_3_7	0.62020010074387	0.62020010074387	Lasso	comp_all_gen_cyto
583	t_3_7	0.62020010074387	0.62020010074387	Lasso	comp_all_gen_cyto
584	t_3_7	0.62020010074387	0.62020010074387	Lasso	comp_all_gen_cyto
585	t_3_9	0.62020010074387	0.62020010074387	Lasso	comp_all_gen_cyto
586	t_3_9	0.62020010074387	0.62020010074387	Lasso	comp_all_gen_cyto
587	t_3_9	0.62020010074387	0.62020010074387	Lasso	comp_all_gen_cyto
588	t_3_9	0.62020010074387	0.62020010074387	Lasso	comp_all_gen_cyto
589	t_4_12	0.62020010074387	0.62020010074387	Lasso	comp_all_gen_cyto
590	t_4_12	0.62020010074387	0.62020010074387	Lasso	comp_all_gen_cyto
591	t_4_12	0.62020010074387	0.62020010074387	Lasso	comp_all_gen_cyto
592	t_4_12	0.62020010074387	0.62020010074387	Lasso	comp_all_gen_cyto
593	t_4_21	0.62020010074387	0.62020010074387	Lasso	comp_all_gen_cyto
594	t_4_21	0.62020010074387	0.62020010074387	Lasso	comp_all_gen_cyto
595	t_4_21	0.62020010074387	0.62020010074387	Lasso	comp_all_gen_cyto
596	t_4_21	0.62020010074387	0.62020010074387	Lasso	comp_all_gen_cyto
597	t_4_9	0.62020010074387	0.62020010074387	Lasso	comp_all_gen_cyto
598	t_4_9	0.62020010074387	0.62020010074387	Lasso	comp_all_gen_cyto
599	t_4_9	0.62020010074387	0.62020010074387	Lasso	comp_all_gen_cyto
600	t_4_9	0.62020010074387	0.62020010074387	Lasso	comp_all_gen_cyto
601	t_5_12	0.62020010074387	0.62020010074387	Lasso	comp_all_gen_cyto
602	t_5_12	0.62020010074387	0.62020010074387	Lasso	comp_all_gen_cyto
603	t_5_12	0.62020010074387	0.62020010074387	Lasso	comp_all_gen_cyto
604	t_5_12	0.62020010074387	0.62020010074387	Lasso	comp_all_gen_cyto
605	t_5_17	0.62020010074387	0.62020010074387	Lasso	comp_all_gen_cyto
606	t_5_17	0.62020010074387	0.62020010074387	Lasso	comp_all_gen_cyto
607	t_5_17	0.62020010074387	0.62020010074387	Lasso	comp_all_gen_cyto
608	t_5_17	0.62020010074387	0.62020010074387	Lasso	comp_all_gen_cyto
609	t_5_9	0.62020010074387	0.62020010074387	Lasso	comp_all_gen_cyto
610	t_5_9	0.62020010074387	0.62020010074387	Lasso	comp_all_gen_cyto
611	t_5_9	0.62020010074387	0.62020010074387	Lasso	comp_all_gen_cyto
612	t_5_9	0.62020010074387	0.62020010074387	Lasso	comp_all_gen_cyto
613	t_6_9	0.62020010074387	0.62020010074387	Lasso	comp_all_gen_cyto
614	t_6_9	0.62020010074387	0.62020010074387	Lasso	comp_all_gen_cyto
615	t_6_9	0.62020010074387	0.62020010074387	Lasso	comp_all_gen_cyto
616	t_6_9	0.62020010074387	0.62020010074387	Lasso	comp_all_gen_cyto
617	t_7_16	0.62020010074387	0.62020010074387	Lasso	comp_all_gen_cyto
618	t_7_16	0.62020010074387	0.62020010074387	Lasso	comp_all_gen_cyto
619	t_7_16	0.62020010074387	0.62020010074387	Lasso	comp_all_gen_cyto
620	t_7_16	0.62020010074387	0.62020010074387	Lasso	comp_all_gen_cyto
621	t_7_17	0.62020010074387	0.62020010074387	Lasso	comp_all_gen_cyto
622	t_7_17	0.62020010074387	0.62020010074387	Lasso	comp_all_gen_cyto
623	t_7_17	0.62020010074387	0.62020010074387	Lasso	comp_all_gen_cyto
624	t_7_17	0.62020010074387	0.62020010074387	Lasso	comp_all_gen_cyto
625	t_7_8	0.62020010074387	0.62020010074387	Lasso	comp_all_gen_cyto
626	t_7_8	0.62020010074387	0.62020010074387	Lasso	comp_all_gen_cyto
627	t_7_8	0.62020010074387	0.62020010074387	Lasso	comp_all_gen_cyto
628	t_7_8	0.62020010074387	0.62020010074387	Lasso	comp_all_gen_cyto
629	t_8_10	0.62020010074387	0.62020010074387	Lasso	comp_all_gen_cyto
630	t_8_10	0.62020010074387	0.62020010074387	Lasso	comp_all_gen_cyto
631	t_8_10	0.62020010074387	0.62020010074387	Lasso	comp_all_gen_cyto
632	t_8_10	0.62020010074387	0.62020010074387	Lasso	comp_all_gen_cyto
633	t_8_13	0.62020010074387	0.62020010074387	Lasso	comp_all_gen_cyto
634	t_8_13	0.62020010074387	0.62020010074387	Lasso	comp_all_gen_cyto
635	t_8_13	0.62020010074387	0.62020010074387	Lasso	comp_all_gen_cyto
636	t_8_13	0.62020010074387	0.62020010074387	Lasso	comp_all_gen_cyto
637	t_8_16	0.62020010074387	0.62020010074387	Lasso	comp_all_gen_cyto
638	t_8_16	0.62020010074387	0.62020010074387	Lasso	comp_all_gen_cyto
639	t_8_16	0.62020010074387	0.62020010074387	Lasso	comp_all_gen_cyto
640	t_8_16	0.62020010074387	0.62020010074387	Lasso	comp_all_gen_cyto
641	t_8_17	0.62020010074387	0.62020010074387	Lasso	comp_all_gen_cyto
642	t_8_17	0.62020010074387	0.62020010074387	Lasso	comp_all_gen_cyto
643	t_8_17	0.62020010074387	0.62020010074387	Lasso	comp_all_gen_cyto
644	t_8_17	0.62020010074387	0.62020010074387	Lasso	comp_all_gen_cyto
645	t_8_21	0.62020010074387	0.624521117267096	Lasso	comp_all_gen_cyto
646	t_8_21	0.62020010074387	0.620351775835231	Lasso	comp_all_gen_cyto
647	t_8_21	0.62020010074387	0.615393686661678	Lasso	comp_all_gen_cyto
648	t_8_21	0.62020010074387	0.622342371659578	Lasso	comp_all_gen_cyto
649	t_9_11	0.62020010074387	0.62020010074387	Lasso	comp_all_gen_cyto
650	t_9_11	0.62020010074387	0.62020010074387	Lasso	comp_all_gen_cyto
651	t_9_11	0.62020010074387	0.62020010074387	Lasso	comp_all_gen_cyto
652	t_9_11	0.62020010074387	0.62020010074387	Lasso	comp_all_gen_cyto
653	t_9_13	0.62020010074387	0.62020010074387	Lasso	comp_all_gen_cyto
654	t_9_13	0.62020010074387	0.62020010074387	Lasso	comp_all_gen_cyto
655	t_9_13	0.62020010074387	0.62020010074387	Lasso	comp_all_gen_cyto
656	t_9_13	0.62020010074387	0.62020010074387	Lasso	comp_all_gen_cyto
657	t_9_17	0.62020010074387	0.62020010074387	Lasso	comp_all_gen_cyto
658	t_9_17	0.62020010074387	0.62020010074387	Lasso	comp_all_gen_cyto
659	t_9_17	0.62020010074387	0.62020010074387	Lasso	comp_all_gen_cyto
660	t_9_17	0.62020010074387	0.62020010074387	Lasso	comp_all_gen_cyto
661	t_9_22	0.62020010074387	0.62020010074387	Lasso	comp_all_gen_cyto
662	t_9_22	0.62020010074387	0.62020010074387	Lasso	comp_all_gen_cyto
663	t_9_22	0.62020010074387	0.62020010074387	Lasso	comp_all_gen_cyto
664	t_9_22	0.62020010074387	0.62020010074387	Lasso	comp_all_gen_cyto
665	complex	0.62020010074387	0.62020010074387	Lasso	comp_all_gen_cyto
666	complex	0.62020010074387	0.62020010074387	Lasso	comp_all_gen_cyto
667	complex	0.62020010074387	0.62020010074387	Lasso	comp_all_gen_cyto
668	complex	0.62020010074387	0.62020010074387	Lasso	comp_all_gen_cyto
669	others_transloc	0.62020010074387	0.62020010074387	Lasso	comp_all_gen_cyto
670	others_transloc	0.62020010074387	0.62020010074387	Lasso	comp_all_gen_cyto
671	others_transloc	0.62020010074387	0.62020010074387	Lasso	comp_all_gen_cyto
672	others_transloc	0.62020010074387	0.62020010074387	Lasso	comp_all_gen_cyto
673	inv_3	0.62020010074387	0.62020010074387	Lasso	comp_all_gen_cyto
674	inv_3	0.62020010074387	0.62020010074387	Lasso	comp_all_gen_cyto
675	inv_3	0.62020010074387	0.62020010074387	Lasso	comp_all_gen_cyto
676	inv_3	0.62020010074387	0.62020010074387	Lasso	comp_all_gen_cyto
677	inv_16	0.62020010074387	0.62020010074387	Lasso	comp_all_gen_cyto
678	inv_16	0.62020010074387	0.62020010074387	Lasso	comp_all_gen_cyto
679	inv_16	0.62020010074387	0.62020010074387	Lasso	comp_all_gen_cyto
680	inv_16	0.62020010074387	0.62020010074387	Lasso	comp_all_gen_cyto
681	principal_component_NPM1	0.633077616464123	0.633077616464123	Lasso	comp_all_gen_cyto
682	principal_component_NPM1	0.633077616464123	0.633077616464123	Lasso	comp_all_gen_cyto
683	principal_component_NPM1	0.633077616464123	0.633077616464123	Lasso	comp_all_gen_cyto
684	principal_component_NPM1	0.633077616464123	0.633077616464123	Lasso	comp_all_gen_cyto
685	principal_component_t_11	0.633077616464123	0.633077616464123	Lasso	comp_all_gen_cyto
686	principal_component_t_11	0.633077616464123	0.633077616464123	Lasso	comp_all_gen_cyto
687	principal_component_t_11	0.633077616464123	0.633077616464123	Lasso	comp_all_gen_cyto
688	principal_component_t_11	0.633077616464123	0.633077616464123	Lasso	comp_all_gen_cyto
689	principal_component_TP53_complex	0.633077616464123	0.582800371965025	Lasso	comp_all_gen_cyto
690	principal_component_TP53_complex	0.633077616464123	0.599782454072512	Lasso	comp_all_gen_cyto
691	principal_component_TP53_complex	0.633077616464123	0.601096782665569	Lasso	comp_all_gen_cyto
692	principal_component_TP53_complex	0.633077616464123	0.593561240633753	Lasso	comp_all_gen_cyto
693	principal_component_sAML2	0.633077616464123	0.596295636709881	Lasso	comp_all_gen_cyto
694	principal_component_sAML2	0.633077616464123	0.571929503864926	Lasso	comp_all_gen_cyto
695	principal_component_sAML2	0.633077616464123	0.566083944294128	Lasso	comp_all_gen_cyto
696	principal_component_sAML2	0.633077616464123	0.588842981573535	Lasso	comp_all_gen_cyto
697	principal_component_sAML1	0.633077616464123	0.633077616464123	Lasso	comp_all_gen_cyto
698	principal_component_sAML1	0.633077616464123	0.633077616464123	Lasso	comp_all_gen_cyto
699	principal_component_sAML1	0.633077616464123	0.633077616464123	Lasso	comp_all_gen_cyto
700	principal_component_sAML1	0.633077616464123	0.633077616464123	Lasso	comp_all_gen_cyto
701	principal_component_CEBPA_bi	0.633077616464123	0.633077616464123	Lasso	comp_all_gen_cyto
702	principal_component_CEBPA_bi	0.633077616464123	0.633077616464123	Lasso	comp_all_gen_cyto
703	principal_component_CEBPA_bi	0.633077616464123	0.633077616464123	Lasso	comp_all_gen_cyto
704	principal_component_CEBPA_bi	0.633077616464123	0.633077616464123	Lasso	comp_all_gen_cyto
705	principal_component_DNMT3A_IDH1_2	0.633077616464123	0.633077616464123	Lasso	comp_all_gen_cyto
706	principal_component_DNMT3A_IDH1_2	0.633077616464123	0.633077616464123	Lasso	comp_all_gen_cyto
707	principal_component_DNMT3A_IDH1_2	0.633077616464123	0.633077616464123	Lasso	comp_all_gen_cyto
708	principal_component_DNMT3A_IDH1_2	0.633077616464123	0.633077616464123	Lasso	comp_all_gen_cyto
709	principal_component_inv_3	0.633077616464123	0.633077616464123	Lasso	comp_all_gen_cyto
710	principal_component_inv_3	0.633077616464123	0.633077616464123	Lasso	comp_all_gen_cyto
711	principal_component_inv_3	0.633077616464123	0.633077616464123	Lasso	comp_all_gen_cyto
712	principal_component_inv_3	0.633077616464123	0.633077616464123	Lasso	comp_all_gen_cyto
713	principal_component_mNOS	0.633077616464123	0.633077616464123	Lasso	comp_all_gen_cyto
714	principal_component_mNOS	0.633077616464123	0.633077616464123	Lasso	comp_all_gen_cyto
715	principal_component_mNOS	0.633077616464123	0.633077616464123	Lasso	comp_all_gen_cyto
716	principal_component_mNOS	0.633077616464123	0.633077616464123	Lasso	comp_all_gen_cyto
717	principal_component_t_8_21	0.633077616464123	0.631940245583065	Lasso	comp_all_gen_cyto
718	principal_component_t_8_21	0.633077616464123	0.632979236690996	Lasso	comp_all_gen_cyto
719	principal_component_t_8_21	0.633077616464123	0.635087768924989	Lasso	comp_all_gen_cyto
720	principal_component_t_8_21	0.633077616464123	0.629526164752513	Lasso	comp_all_gen_cyto
721	principal_component_no_events	0.633077616464123	0.633077616464123	Lasso	comp_all_gen_cyto
722	principal_component_no_events	0.633077616464123	0.633077616464123	Lasso	comp_all_gen_cyto
723	principal_component_no_events	0.633077616464123	0.633077616464123	Lasso	comp_all_gen_cyto
724	principal_component_no_events	0.633077616464123	0.633077616464123	Lasso	comp_all_gen_cyto
725	principal_component_WT1	0.633077616464123	0.633077616464123	Lasso	comp_all_gen_cyto
726	principal_component_WT1	0.633077616464123	0.633077616464123	Lasso	comp_all_gen_cyto
727	principal_component_WT1	0.633077616464123	0.633077616464123	Lasso	comp_all_gen_cyto
728	principal_component_WT1	0.633077616464123	0.633077616464123	Lasso	comp_all_gen_cyto
729	principal_component_inv_16	0.633077616464123	0.615352505627213	Lasso	comp_all_gen_cyto
730	principal_component_inv_16	0.633077616464123	0.618992847724385	Lasso	comp_all_gen_cyto
731	principal_component_inv_16	0.633077616464123	0.623073526453739	Lasso	comp_all_gen_cyto
732	principal_component_inv_16	0.633077616464123	0.61694280110355	Lasso	comp_all_gen_cyto
733	principal_component_Trisomies	0.633077616464123	0.633077616464123	Lasso	comp_all_gen_cyto
734	principal_component_Trisomies	0.633077616464123	0.633077616464123	Lasso	comp_all_gen_cyto
735	principal_component_Trisomies	0.633077616464123	0.633077616464123	Lasso	comp_all_gen_cyto
736	principal_component_Trisomies	0.633077616464123	0.633077616464123	Lasso	comp_all_gen_cyto
737	principal_component_t_6_9	0.633077616464123	0.633077616464123	Lasso	comp_all_gen_cyto
738	principal_component_t_6_9	0.633077616464123	0.633077616464123	Lasso	comp_all_gen_cyto
739	principal_component_t_6_9	0.633077616464123	0.633077616464123	Lasso	comp_all_gen_cyto
740	principal_component_t_6_9	0.633077616464123	0.633077616464123	Lasso	comp_all_gen_cyto
741	principal_component_t_15_17	0.633077616464123	0.633077616464123	Lasso	comp_all_gen_cyto
742	principal_component_t_15_17	0.633077616464123	0.633077616464123	Lasso	comp_all_gen_cyto
743	principal_component_t_15_17	0.633077616464123	0.633077616464123	Lasso	comp_all_gen_cyto
744	principal_component_t_15_17	0.633077616464123	0.633077616464123	Lasso	comp_all_gen_cyto
745	ASXL1	0.633077616464123	0.633077616464123	Lasso	comp_all_gen_cyto
746	ASXL1	0.633077616464123	0.633077616464123	Lasso	comp_all_gen_cyto
747	ASXL1	0.633077616464123	0.633077616464123	Lasso	comp_all_gen_cyto
748	ASXL1	0.633077616464123	0.633077616464123	Lasso	comp_all_gen_cyto
749	ASXL2	0.633077616464123	0.633077616464123	Lasso	comp_all_gen_cyto
750	ASXL2	0.633077616464123	0.633077616464123	Lasso	comp_all_gen_cyto
751	ASXL2	0.633077616464123	0.633077616464123	Lasso	comp_all_gen_cyto
752	ASXL2	0.633077616464123	0.633077616464123	Lasso	comp_all_gen_cyto
753	ASXL3	0.633077616464123	0.633077616464123	Lasso	comp_all_gen_cyto
754	ASXL3	0.633077616464123	0.633077616464123	Lasso	comp_all_gen_cyto
755	ASXL3	0.633077616464123	0.633077616464123	Lasso	comp_all_gen_cyto
756	ASXL3	0.633077616464123	0.633077616464123	Lasso	comp_all_gen_cyto
757	ATRX	0.633077616464123	0.633077616464123	Lasso	comp_all_gen_cyto
758	ATRX	0.633077616464123	0.633077616464123	Lasso	comp_all_gen_cyto
759	ATRX	0.633077616464123	0.633077616464123	Lasso	comp_all_gen_cyto
760	ATRX	0.633077616464123	0.633077616464123	Lasso	comp_all_gen_cyto
761	BAGE3	0.633077616464123	0.633077616464123	Lasso	comp_all_gen_cyto
762	BAGE3	0.633077616464123	0.633077616464123	Lasso	comp_all_gen_cyto
763	BAGE3	0.633077616464123	0.633077616464123	Lasso	comp_all_gen_cyto
764	BAGE3	0.633077616464123	0.633077616464123	Lasso	comp_all_gen_cyto
765	BCOR	0.633077616464123	0.633077616464123	Lasso	comp_all_gen_cyto
766	BCOR	0.633077616464123	0.633077616464123	Lasso	comp_all_gen_cyto
767	BCOR	0.633077616464123	0.633077616464123	Lasso	comp_all_gen_cyto
768	BCOR	0.633077616464123	0.633077616464123	Lasso	comp_all_gen_cyto
769	BRAF	0.633077616464123	0.633077616464123	Lasso	comp_all_gen_cyto
770	BRAF	0.633077616464123	0.633077616464123	Lasso	comp_all_gen_cyto
771	BRAF	0.633077616464123	0.633077616464123	Lasso	comp_all_gen_cyto
772	BRAF	0.633077616464123	0.633077616464123	Lasso	comp_all_gen_cyto
773	CBFB	0.633077616464123	0.633077616464123	Lasso	comp_all_gen_cyto
774	CBFB	0.633077616464123	0.633077616464123	Lasso	comp_all_gen_cyto
775	CBFB	0.633077616464123	0.633077616464123	Lasso	comp_all_gen_cyto
776	CBFB	0.633077616464123	0.633077616464123	Lasso	comp_all_gen_cyto
777	CBL	0.633077616464123	0.633077616464123	Lasso	comp_all_gen_cyto
778	CBL	0.633077616464123	0.633077616464123	Lasso	comp_all_gen_cyto
779	CBL	0.633077616464123	0.633077616464123	Lasso	comp_all_gen_cyto
780	CBL	0.633077616464123	0.633077616464123	Lasso	comp_all_gen_cyto
781	CDKN2A	0.633077616464123	0.633077616464123	Lasso	comp_all_gen_cyto
782	CDKN2A	0.633077616464123	0.633077616464123	Lasso	comp_all_gen_cyto
783	CDKN2A	0.633077616464123	0.633077616464123	Lasso	comp_all_gen_cyto
784	CDKN2A	0.633077616464123	0.633077616464123	Lasso	comp_all_gen_cyto
785	CEBPA_bi	0.633077616464123	0.633077616464123	Lasso	comp_all_gen_cyto
786	CEBPA_bi	0.633077616464123	0.633077616464123	Lasso	comp_all_gen_cyto
787	CEBPA_bi	0.633077616464123	0.633077616464123	Lasso	comp_all_gen_cyto
788	CEBPA_bi	0.633077616464123	0.633077616464123	Lasso	comp_all_gen_cyto
789	CEBPA_mono	0.633077616464123	0.633077616464123	Lasso	comp_all_gen_cyto
790	CEBPA_mono	0.633077616464123	0.633077616464123	Lasso	comp_all_gen_cyto
791	CEBPA_mono	0.633077616464123	0.633077616464123	Lasso	comp_all_gen_cyto
792	CEBPA_mono	0.633077616464123	0.633077616464123	Lasso	comp_all_gen_cyto
793	CNTN5	0.633077616464123	0.633077616464123	Lasso	comp_all_gen_cyto
794	CNTN5	0.633077616464123	0.633077616464123	Lasso	comp_all_gen_cyto
795	CNTN5	0.633077616464123	0.633077616464123	Lasso	comp_all_gen_cyto
796	CNTN5	0.633077616464123	0.633077616464123	Lasso	comp_all_gen_cyto
797	CREBBP	0.633077616464123	0.633077616464123	Lasso	comp_all_gen_cyto
798	CREBBP	0.633077616464123	0.633077616464123	Lasso	comp_all_gen_cyto
799	CREBBP	0.633077616464123	0.633077616464123	Lasso	comp_all_gen_cyto
800	CREBBP	0.633077616464123	0.633077616464123	Lasso	comp_all_gen_cyto
801	CSF1R	0.633077616464123	0.633077616464123	Lasso	comp_all_gen_cyto
802	CSF1R	0.633077616464123	0.633077616464123	Lasso	comp_all_gen_cyto
803	CSF1R	0.633077616464123	0.633077616464123	Lasso	comp_all_gen_cyto
804	CSF1R	0.633077616464123	0.633077616464123	Lasso	comp_all_gen_cyto
805	CSF3R	0.633077616464123	0.633077616464123	Lasso	comp_all_gen_cyto
806	CSF3R	0.633077616464123	0.633077616464123	Lasso	comp_all_gen_cyto
807	CSF3R	0.633077616464123	0.633077616464123	Lasso	comp_all_gen_cyto
808	CSF3R	0.633077616464123	0.633077616464123	Lasso	comp_all_gen_cyto
809	CTCF	0.633077616464123	0.633077616464123	Lasso	comp_all_gen_cyto
810	CTCF	0.633077616464123	0.633077616464123	Lasso	comp_all_gen_cyto
811	CTCF	0.633077616464123	0.633077616464123	Lasso	comp_all_gen_cyto
812	CTCF	0.633077616464123	0.633077616464123	Lasso	comp_all_gen_cyto
813	CUL2	0.633077616464123	0.633077616464123	Lasso	comp_all_gen_cyto
814	CUL2	0.633077616464123	0.633077616464123	Lasso	comp_all_gen_cyto
815	CUL2	0.633077616464123	0.633077616464123	Lasso	comp_all_gen_cyto
816	CUL2	0.633077616464123	0.633077616464123	Lasso	comp_all_gen_cyto
817	CUX1	0.633077616464123	0.633077616464123	Lasso	comp_all_gen_cyto
818	CUX1	0.633077616464123	0.633077616464123	Lasso	comp_all_gen_cyto
819	CUX1	0.633077616464123	0.633077616464123	Lasso	comp_all_gen_cyto
820	CUX1	0.633077616464123	0.633077616464123	Lasso	comp_all_gen_cyto
821	DNMT3A	0.633077616464123	0.633077616464123	Lasso	comp_all_gen_cyto
822	DNMT3A	0.633077616464123	0.633077616464123	Lasso	comp_all_gen_cyto
823	DNMT3A	0.633077616464123	0.633077616464123	Lasso	comp_all_gen_cyto
824	DNMT3A	0.633077616464123	0.633077616464123	Lasso	comp_all_gen_cyto
825	EED	0.633077616464123	0.633077616464123	Lasso	comp_all_gen_cyto
826	EED	0.633077616464123	0.633077616464123	Lasso	comp_all_gen_cyto
827	EED	0.633077616464123	0.633077616464123	Lasso	comp_all_gen_cyto
828	EED	0.633077616464123	0.633077616464123	Lasso	comp_all_gen_cyto
829	ETV6	0.633077616464123	0.633077616464123	Lasso	comp_all_gen_cyto
830	ETV6	0.633077616464123	0.633077616464123	Lasso	comp_all_gen_cyto
831	ETV6	0.633077616464123	0.633077616464123	Lasso	comp_all_gen_cyto
832	ETV6	0.633077616464123	0.633077616464123	Lasso	comp_all_gen_cyto
833	EZH2	0.633077616464123	0.633077616464123	Lasso	comp_all_gen_cyto
834	EZH2	0.633077616464123	0.633077616464123	Lasso	comp_all_gen_cyto
835	EZH2	0.633077616464123	0.633077616464123	Lasso	comp_all_gen_cyto
836	EZH2	0.633077616464123	0.633077616464123	Lasso	comp_all_gen_cyto
837	FBXW7	0.633077616464123	0.633077616464123	Lasso	comp_all_gen_cyto
838	FBXW7	0.633077616464123	0.633077616464123	Lasso	comp_all_gen_cyto
839	FBXW7	0.633077616464123	0.633077616464123	Lasso	comp_all_gen_cyto
840	FBXW7	0.633077616464123	0.633077616464123	Lasso	comp_all_gen_cyto
841	ITD	0.633077616464123	0.633077616464123	Lasso	comp_all_gen_cyto
842	ITD	0.633077616464123	0.633077616464123	Lasso	comp_all_gen_cyto
843	ITD	0.633077616464123	0.633077616464123	Lasso	comp_all_gen_cyto
844	ITD	0.633077616464123	0.633077616464123	Lasso	comp_all_gen_cyto
845	FLT3_TKD	0.633077616464123	0.633077616464123	Lasso	comp_all_gen_cyto
846	FLT3_TKD	0.633077616464123	0.633077616464123	Lasso	comp_all_gen_cyto
847	FLT3_TKD	0.633077616464123	0.633077616464123	Lasso	comp_all_gen_cyto
848	FLT3_TKD	0.633077616464123	0.633077616464123	Lasso	comp_all_gen_cyto
849	FLT3_other	0.633077616464123	0.633077616464123	Lasso	comp_all_gen_cyto
850	FLT3_other	0.633077616464123	0.633077616464123	Lasso	comp_all_gen_cyto
851	FLT3_other	0.633077616464123	0.633077616464123	Lasso	comp_all_gen_cyto
852	FLT3_other	0.633077616464123	0.633077616464123	Lasso	comp_all_gen_cyto
853	GATA1	0.633077616464123	0.633077616464123	Lasso	comp_all_gen_cyto
854	GATA1	0.633077616464123	0.633077616464123	Lasso	comp_all_gen_cyto
855	GATA1	0.633077616464123	0.633077616464123	Lasso	comp_all_gen_cyto
856	GATA1	0.633077616464123	0.633077616464123	Lasso	comp_all_gen_cyto
857	GATA2	0.633077616464123	0.633077616464123	Lasso	comp_all_gen_cyto
858	GATA2	0.633077616464123	0.633077616464123	Lasso	comp_all_gen_cyto
859	GATA2	0.633077616464123	0.633077616464123	Lasso	comp_all_gen_cyto
860	GATA2	0.633077616464123	0.633077616464123	Lasso	comp_all_gen_cyto
861	GNAS	0.633077616464123	0.633077616464123	Lasso	comp_all_gen_cyto
862	GNAS	0.633077616464123	0.633077616464123	Lasso	comp_all_gen_cyto
863	GNAS	0.633077616464123	0.633077616464123	Lasso	comp_all_gen_cyto
864	GNAS	0.633077616464123	0.633077616464123	Lasso	comp_all_gen_cyto
865	GNB1	0.633077616464123	0.633077616464123	Lasso	comp_all_gen_cyto
866	GNB1	0.633077616464123	0.633077616464123	Lasso	comp_all_gen_cyto
867	GNB1	0.633077616464123	0.633077616464123	Lasso	comp_all_gen_cyto
868	GNB1	0.633077616464123	0.633077616464123	Lasso	comp_all_gen_cyto
869	IDH1	0.633077616464123	0.633077616464123	Lasso	comp_all_gen_cyto
870	IDH1	0.633077616464123	0.633077616464123	Lasso	comp_all_gen_cyto
871	IDH1	0.633077616464123	0.633077616464123	Lasso	comp_all_gen_cyto
872	IDH1	0.633077616464123	0.633077616464123	Lasso	comp_all_gen_cyto
873	IDH2_p.R140	0.633077616464123	0.633077616464123	Lasso	comp_all_gen_cyto
874	IDH2_p.R140	0.633077616464123	0.633077616464123	Lasso	comp_all_gen_cyto
875	IDH2_p.R140	0.633077616464123	0.633077616464123	Lasso	comp_all_gen_cyto
876	IDH2_p.R140	0.633077616464123	0.633077616464123	Lasso	comp_all_gen_cyto
877	IDH2_p.R172	0.633077616464123	0.633077616464123	Lasso	comp_all_gen_cyto
878	IDH2_p.R172	0.633077616464123	0.633077616464123	Lasso	comp_all_gen_cyto
879	IDH2_p.R172	0.633077616464123	0.633077616464123	Lasso	comp_all_gen_cyto
880	IDH2_p.R172	0.633077616464123	0.633077616464123	Lasso	comp_all_gen_cyto
881	JAK2	0.633077616464123	0.633077616464123	Lasso	comp_all_gen_cyto
882	JAK2	0.633077616464123	0.633077616464123	Lasso	comp_all_gen_cyto
883	JAK2	0.633077616464123	0.633077616464123	Lasso	comp_all_gen_cyto
884	JAK2	0.633077616464123	0.633077616464123	Lasso	comp_all_gen_cyto
885	JAK3	0.633077616464123	0.633077616464123	Lasso	comp_all_gen_cyto
886	JAK3	0.633077616464123	0.633077616464123	Lasso	comp_all_gen_cyto
887	JAK3	0.633077616464123	0.633077616464123	Lasso	comp_all_gen_cyto
888	JAK3	0.633077616464123	0.633077616464123	Lasso	comp_all_gen_cyto
889	KANSL1	0.633077616464123	0.633077616464123	Lasso	comp_all_gen_cyto
890	KANSL1	0.633077616464123	0.633077616464123	Lasso	comp_all_gen_cyto
891	KANSL1	0.633077616464123	0.633077616464123	Lasso	comp_all_gen_cyto
892	KANSL1	0.633077616464123	0.633077616464123	Lasso	comp_all_gen_cyto
893	KDM6A	0.633077616464123	0.633077616464123	Lasso	comp_all_gen_cyto
894	KDM6A	0.633077616464123	0.633077616464123	Lasso	comp_all_gen_cyto
895	KDM6A	0.633077616464123	0.633077616464123	Lasso	comp_all_gen_cyto
896	KDM6A	0.633077616464123	0.633077616464123	Lasso	comp_all_gen_cyto
897	KIT	0.633077616464123	0.633077616464123	Lasso	comp_all_gen_cyto
898	KIT	0.633077616464123	0.633077616464123	Lasso	comp_all_gen_cyto
899	KIT	0.633077616464123	0.633077616464123	Lasso	comp_all_gen_cyto
900	KIT	0.633077616464123	0.633077616464123	Lasso	comp_all_gen_cyto
901	KMT2C	0.633077616464123	0.633077616464123	Lasso	comp_all_gen_cyto
902	KMT2C	0.633077616464123	0.633077616464123	Lasso	comp_all_gen_cyto
903	KMT2C	0.633077616464123	0.633077616464123	Lasso	comp_all_gen_cyto
904	KMT2C	0.633077616464123	0.633077616464123	Lasso	comp_all_gen_cyto
905	KMT2D	0.633077616464123	0.633077616464123	Lasso	comp_all_gen_cyto
906	KMT2D	0.633077616464123	0.633077616464123	Lasso	comp_all_gen_cyto
907	KMT2D	0.633077616464123	0.633077616464123	Lasso	comp_all_gen_cyto
908	KMT2D	0.633077616464123	0.633077616464123	Lasso	comp_all_gen_cyto
909	KMT2E	0.633077616464123	0.633077616464123	Lasso	comp_all_gen_cyto
910	KMT2E	0.633077616464123	0.633077616464123	Lasso	comp_all_gen_cyto
911	KMT2E	0.633077616464123	0.633077616464123	Lasso	comp_all_gen_cyto
912	KMT2E	0.633077616464123	0.633077616464123	Lasso	comp_all_gen_cyto
913	KRAS	0.633077616464123	0.633077616464123	Lasso	comp_all_gen_cyto
914	KRAS	0.633077616464123	0.633077616464123	Lasso	comp_all_gen_cyto
915	KRAS	0.633077616464123	0.633077616464123	Lasso	comp_all_gen_cyto
916	KRAS	0.633077616464123	0.633077616464123	Lasso	comp_all_gen_cyto
917	LUC7L2	0.633077616464123	0.633077616464123	Lasso	comp_all_gen_cyto
918	LUC7L2	0.633077616464123	0.633077616464123	Lasso	comp_all_gen_cyto
919	LUC7L2	0.633077616464123	0.633077616464123	Lasso	comp_all_gen_cyto
920	LUC7L2	0.633077616464123	0.633077616464123	Lasso	comp_all_gen_cyto
921	MED12	0.633077616464123	0.633077616464123	Lasso	comp_all_gen_cyto
922	MED12	0.633077616464123	0.633077616464123	Lasso	comp_all_gen_cyto
923	MED12	0.633077616464123	0.633077616464123	Lasso	comp_all_gen_cyto
924	MED12	0.633077616464123	0.633077616464123	Lasso	comp_all_gen_cyto
925	MLL	0.633077616464123	0.633077616464123	Lasso	comp_all_gen_cyto
926	MLL	0.633077616464123	0.633077616464123	Lasso	comp_all_gen_cyto
927	MLL	0.633077616464123	0.633077616464123	Lasso	comp_all_gen_cyto
928	MLL	0.633077616464123	0.633077616464123	Lasso	comp_all_gen_cyto
929	MPL	0.633077616464123	0.633077616464123	Lasso	comp_all_gen_cyto
930	MPL	0.633077616464123	0.633077616464123	Lasso	comp_all_gen_cyto
931	MPL	0.633077616464123	0.633077616464123	Lasso	comp_all_gen_cyto
932	MPL	0.633077616464123	0.633077616464123	Lasso	comp_all_gen_cyto
933	MYC	0.633077616464123	0.633077616464123	Lasso	comp_all_gen_cyto
934	MYC	0.633077616464123	0.633077616464123	Lasso	comp_all_gen_cyto
935	MYC	0.633077616464123	0.633077616464123	Lasso	comp_all_gen_cyto
936	MYC	0.633077616464123	0.633077616464123	Lasso	comp_all_gen_cyto
937	NF1	0.633077616464123	0.633077616464123	Lasso	comp_all_gen_cyto
938	NF1	0.633077616464123	0.633077616464123	Lasso	comp_all_gen_cyto
939	NF1	0.633077616464123	0.633077616464123	Lasso	comp_all_gen_cyto
940	NF1	0.633077616464123	0.633077616464123	Lasso	comp_all_gen_cyto
941	NFE2	0.633077616464123	0.633077616464123	Lasso	comp_all_gen_cyto
942	NFE2	0.633077616464123	0.633077616464123	Lasso	comp_all_gen_cyto
943	NFE2	0.633077616464123	0.633077616464123	Lasso	comp_all_gen_cyto
944	NFE2	0.633077616464123	0.633077616464123	Lasso	comp_all_gen_cyto
945	NOTCH1	0.633077616464123	0.633077616464123	Lasso	comp_all_gen_cyto
946	NOTCH1	0.633077616464123	0.633077616464123	Lasso	comp_all_gen_cyto
947	NOTCH1	0.633077616464123	0.633077616464123	Lasso	comp_all_gen_cyto
948	NOTCH1	0.633077616464123	0.633077616464123	Lasso	comp_all_gen_cyto
949	NPM1	0.633077616464123	0.633077616464123	Lasso	comp_all_gen_cyto
950	NPM1	0.633077616464123	0.633077616464123	Lasso	comp_all_gen_cyto
951	NPM1	0.633077616464123	0.633077616464123	Lasso	comp_all_gen_cyto
952	NPM1	0.633077616464123	0.633077616464123	Lasso	comp_all_gen_cyto
953	NRAS_other	0.633077616464123	0.633077616464123	Lasso	comp_all_gen_cyto
954	NRAS_other	0.633077616464123	0.633077616464123	Lasso	comp_all_gen_cyto
955	NRAS_other	0.633077616464123	0.633077616464123	Lasso	comp_all_gen_cyto
956	NRAS_other	0.633077616464123	0.633077616464123	Lasso	comp_all_gen_cyto
957	NRAS_p.G12_13	0.633077616464123	0.633077616464123	Lasso	comp_all_gen_cyto
958	NRAS_p.G12_13	0.633077616464123	0.633077616464123	Lasso	comp_all_gen_cyto
959	NRAS_p.G12_13	0.633077616464123	0.633077616464123	Lasso	comp_all_gen_cyto
960	NRAS_p.G12_13	0.633077616464123	0.633077616464123	Lasso	comp_all_gen_cyto
961	NRAS_p.Q61_62	0.633077616464123	0.633077616464123	Lasso	comp_all_gen_cyto
962	NRAS_p.Q61_62	0.633077616464123	0.633077616464123	Lasso	comp_all_gen_cyto
963	NRAS_p.Q61_62	0.633077616464123	0.633077616464123	Lasso	comp_all_gen_cyto
964	NRAS_p.Q61_62	0.633077616464123	0.633077616464123	Lasso	comp_all_gen_cyto
965	PDS5B	0.633077616464123	0.633077616464123	Lasso	comp_all_gen_cyto
966	PDS5B	0.633077616464123	0.633077616464123	Lasso	comp_all_gen_cyto
967	PDS5B	0.633077616464123	0.633077616464123	Lasso	comp_all_gen_cyto
968	PDS5B	0.633077616464123	0.633077616464123	Lasso	comp_all_gen_cyto
969	PHF6	0.633077616464123	0.633077616464123	Lasso	comp_all_gen_cyto
970	PHF6	0.633077616464123	0.633077616464123	Lasso	comp_all_gen_cyto
971	PHF6	0.633077616464123	0.633077616464123	Lasso	comp_all_gen_cyto
972	PHF6	0.633077616464123	0.633077616464123	Lasso	comp_all_gen_cyto
973	PPFIA2	0.633077616464123	0.633077616464123	Lasso	comp_all_gen_cyto
974	PPFIA2	0.633077616464123	0.633077616464123	Lasso	comp_all_gen_cyto
975	PPFIA2	0.633077616464123	0.633077616464123	Lasso	comp_all_gen_cyto
976	PPFIA2	0.633077616464123	0.633077616464123	Lasso	comp_all_gen_cyto
977	PRPF8	0.633077616464123	0.633077616464123	Lasso	comp_all_gen_cyto
978	PRPF8	0.633077616464123	0.633077616464123	Lasso	comp_all_gen_cyto
979	PRPF8	0.633077616464123	0.633077616464123	Lasso	comp_all_gen_cyto
980	PRPF8	0.633077616464123	0.633077616464123	Lasso	comp_all_gen_cyto
981	PTEN	0.633077616464123	0.633077616464123	Lasso	comp_all_gen_cyto
982	PTEN	0.633077616464123	0.633077616464123	Lasso	comp_all_gen_cyto
983	PTEN	0.633077616464123	0.633077616464123	Lasso	comp_all_gen_cyto
984	PTEN	0.633077616464123	0.633077616464123	Lasso	comp_all_gen_cyto
985	PTPN11	0.633077616464123	0.633077616464123	Lasso	comp_all_gen_cyto
986	PTPN11	0.633077616464123	0.633077616464123	Lasso	comp_all_gen_cyto
987	PTPN11	0.633077616464123	0.633077616464123	Lasso	comp_all_gen_cyto
988	PTPN11	0.633077616464123	0.633077616464123	Lasso	comp_all_gen_cyto
989	PTPRF	0.633077616464123	0.633077616464123	Lasso	comp_all_gen_cyto
990	PTPRF	0.633077616464123	0.633077616464123	Lasso	comp_all_gen_cyto
991	PTPRF	0.633077616464123	0.633077616464123	Lasso	comp_all_gen_cyto
992	PTPRF	0.633077616464123	0.633077616464123	Lasso	comp_all_gen_cyto
993	PTPRT	0.633077616464123	0.633077616464123	Lasso	comp_all_gen_cyto
994	PTPRT	0.633077616464123	0.633077616464123	Lasso	comp_all_gen_cyto
995	PTPRT	0.633077616464123	0.633077616464123	Lasso	comp_all_gen_cyto
996	PTPRT	0.633077616464123	0.633077616464123	Lasso	comp_all_gen_cyto
997	RAD21	0.633077616464123	0.633077616464123	Lasso	comp_all_gen_cyto
998	RAD21	0.633077616464123	0.633077616464123	Lasso	comp_all_gen_cyto
999	RAD21	0.633077616464123	0.633077616464123	Lasso	comp_all_gen_cyto
1000	RAD21	0.633077616464123	0.633077616464123	Lasso	comp_all_gen_cyto
1001	RIT1	0.633077616464123	0.633077616464123	Lasso	comp_all_gen_cyto
1002	RIT1	0.633077616464123	0.633077616464123	Lasso	comp_all_gen_cyto
1003	RIT1	0.633077616464123	0.633077616464123	Lasso	comp_all_gen_cyto
1004	RIT1	0.633077616464123	0.633077616464123	Lasso	comp_all_gen_cyto
1005	RUNX1	0.633077616464123	0.633077616464123	Lasso	comp_all_gen_cyto
1006	RUNX1	0.633077616464123	0.633077616464123	Lasso	comp_all_gen_cyto
1007	RUNX1	0.633077616464123	0.633077616464123	Lasso	comp_all_gen_cyto
1008	RUNX1	0.633077616464123	0.633077616464123	Lasso	comp_all_gen_cyto
1009	S100B	0.633077616464123	0.633077616464123	Lasso	comp_all_gen_cyto
1010	S100B	0.633077616464123	0.633077616464123	Lasso	comp_all_gen_cyto
1011	S100B	0.633077616464123	0.633077616464123	Lasso	comp_all_gen_cyto
1012	S100B	0.633077616464123	0.633077616464123	Lasso	comp_all_gen_cyto
1013	SETBP1	0.633077616464123	0.633077616464123	Lasso	comp_all_gen_cyto
1014	SETBP1	0.633077616464123	0.633077616464123	Lasso	comp_all_gen_cyto
1015	SETBP1	0.633077616464123	0.633077616464123	Lasso	comp_all_gen_cyto
1016	SETBP1	0.633077616464123	0.633077616464123	Lasso	comp_all_gen_cyto
1017	SF1	0.633077616464123	0.633077616464123	Lasso	comp_all_gen_cyto
1018	SF1	0.633077616464123	0.633077616464123	Lasso	comp_all_gen_cyto
1019	SF1	0.633077616464123	0.633077616464123	Lasso	comp_all_gen_cyto
1020	SF1	0.633077616464123	0.633077616464123	Lasso	comp_all_gen_cyto
1021	SF3B1	0.633077616464123	0.633077616464123	Lasso	comp_all_gen_cyto
1022	SF3B1	0.633077616464123	0.633077616464123	Lasso	comp_all_gen_cyto
1023	SF3B1	0.633077616464123	0.633077616464123	Lasso	comp_all_gen_cyto
1024	SF3B1	0.633077616464123	0.633077616464123	Lasso	comp_all_gen_cyto
1025	SMC1A	0.633077616464123	0.633077616464123	Lasso	comp_all_gen_cyto
1026	SMC1A	0.633077616464123	0.633077616464123	Lasso	comp_all_gen_cyto
1027	SMC1A	0.633077616464123	0.633077616464123	Lasso	comp_all_gen_cyto
1028	SMC1A	0.633077616464123	0.633077616464123	Lasso	comp_all_gen_cyto
1029	SMC3	0.633077616464123	0.633077616464123	Lasso	comp_all_gen_cyto
1030	SMC3	0.633077616464123	0.633077616464123	Lasso	comp_all_gen_cyto
1031	SMC3	0.633077616464123	0.633077616464123	Lasso	comp_all_gen_cyto
1032	SMC3	0.633077616464123	0.633077616464123	Lasso	comp_all_gen_cyto
1033	SMG1	0.633077616464123	0.633077616464123	Lasso	comp_all_gen_cyto
1034	SMG1	0.633077616464123	0.633077616464123	Lasso	comp_all_gen_cyto
1035	SMG1	0.633077616464123	0.633077616464123	Lasso	comp_all_gen_cyto
1036	SMG1	0.633077616464123	0.633077616464123	Lasso	comp_all_gen_cyto
1037	SPP1	0.633077616464123	0.633077616464123	Lasso	comp_all_gen_cyto
1038	SPP1	0.633077616464123	0.633077616464123	Lasso	comp_all_gen_cyto
1039	SPP1	0.633077616464123	0.633077616464123	Lasso	comp_all_gen_cyto
1040	SPP1	0.633077616464123	0.633077616464123	Lasso	comp_all_gen_cyto
1041	SRSF2	0.633077616464123	0.633077616464123	Lasso	comp_all_gen_cyto
1042	SRSF2	0.633077616464123	0.633077616464123	Lasso	comp_all_gen_cyto
1043	SRSF2	0.633077616464123	0.633077616464123	Lasso	comp_all_gen_cyto
1044	SRSF2	0.633077616464123	0.633077616464123	Lasso	comp_all_gen_cyto
1045	STAG2	0.633077616464123	0.633077616464123	Lasso	comp_all_gen_cyto
1046	STAG2	0.633077616464123	0.633077616464123	Lasso	comp_all_gen_cyto
1047	STAG2	0.633077616464123	0.633077616464123	Lasso	comp_all_gen_cyto
1048	STAG2	0.633077616464123	0.633077616464123	Lasso	comp_all_gen_cyto
1049	STAT5B	0.633077616464123	0.633077616464123	Lasso	comp_all_gen_cyto
1050	STAT5B	0.633077616464123	0.633077616464123	Lasso	comp_all_gen_cyto
1051	STAT5B	0.633077616464123	0.633077616464123	Lasso	comp_all_gen_cyto
1052	STAT5B	0.633077616464123	0.633077616464123	Lasso	comp_all_gen_cyto
1053	SUZ12	0.633077616464123	0.633077616464123	Lasso	comp_all_gen_cyto
1054	SUZ12	0.633077616464123	0.633077616464123	Lasso	comp_all_gen_cyto
1055	SUZ12	0.633077616464123	0.633077616464123	Lasso	comp_all_gen_cyto
1056	SUZ12	0.633077616464123	0.633077616464123	Lasso	comp_all_gen_cyto
1057	TET2	0.633077616464123	0.633077616464123	Lasso	comp_all_gen_cyto
1058	TET2	0.633077616464123	0.633077616464123	Lasso	comp_all_gen_cyto
1059	TET2	0.633077616464123	0.633077616464123	Lasso	comp_all_gen_cyto
1060	TET2	0.633077616464123	0.633077616464123	Lasso	comp_all_gen_cyto
1061	TP53	0.633077616464123	0.625125751760495	Lasso	comp_all_gen_cyto
1062	TP53	0.633077616464123	0.626015914412424	Lasso	comp_all_gen_cyto
1063	TP53	0.633077616464123	0.630285315757749	Lasso	comp_all_gen_cyto
1064	TP53	0.633077616464123	0.624586648033243	Lasso	comp_all_gen_cyto
1065	U2AF1_p.S34	0.633077616464123	0.633077616464123	Lasso	comp_all_gen_cyto
1066	U2AF1_p.S34	0.633077616464123	0.633077616464123	Lasso	comp_all_gen_cyto
1067	U2AF1_p.S34	0.633077616464123	0.633077616464123	Lasso	comp_all_gen_cyto
1068	U2AF1_p.S34	0.633077616464123	0.633077616464123	Lasso	comp_all_gen_cyto
1069	U2AF1_p.Q157	0.633077616464123	0.633077616464123	Lasso	comp_all_gen_cyto
1070	U2AF1_p.Q157	0.633077616464123	0.633077616464123	Lasso	comp_all_gen_cyto
1071	U2AF1_p.Q157	0.633077616464123	0.633077616464123	Lasso	comp_all_gen_cyto
1072	U2AF1_p.Q157	0.633077616464123	0.633077616464123	Lasso	comp_all_gen_cyto
1073	WT1	0.633077616464123	0.633077616464123	Lasso	comp_all_gen_cyto
1074	WT1	0.633077616464123	0.633077616464123	Lasso	comp_all_gen_cyto
1075	WT1	0.633077616464123	0.633077616464123	Lasso	comp_all_gen_cyto
1076	WT1	0.633077616464123	0.633077616464123	Lasso	comp_all_gen_cyto
1077	ZRSR2	0.633077616464123	0.633077616464123	Lasso	comp_all_gen_cyto
1078	ZRSR2	0.633077616464123	0.633077616464123	Lasso	comp_all_gen_cyto
1079	ZRSR2	0.633077616464123	0.633077616464123	Lasso	comp_all_gen_cyto
1080	ZRSR2	0.633077616464123	0.633077616464123	Lasso	comp_all_gen_cyto
1081	add_8	0.633077616464123	0.633077616464123	Lasso	comp_all_gen_cyto
1082	add_8	0.633077616464123	0.633077616464123	Lasso	comp_all_gen_cyto
1083	add_8	0.633077616464123	0.633077616464123	Lasso	comp_all_gen_cyto
1084	add_8	0.633077616464123	0.633077616464123	Lasso	comp_all_gen_cyto
1085	add_11	0.633077616464123	0.633077616464123	Lasso	comp_all_gen_cyto
1086	add_11	0.633077616464123	0.633077616464123	Lasso	comp_all_gen_cyto
1087	add_11	0.633077616464123	0.633077616464123	Lasso	comp_all_gen_cyto
1088	add_11	0.633077616464123	0.633077616464123	Lasso	comp_all_gen_cyto
1089	add_13	0.633077616464123	0.633077616464123	Lasso	comp_all_gen_cyto
1090	add_13	0.633077616464123	0.633077616464123	Lasso	comp_all_gen_cyto
1091	add_13	0.633077616464123	0.633077616464123	Lasso	comp_all_gen_cyto
1092	add_13	0.633077616464123	0.633077616464123	Lasso	comp_all_gen_cyto
1093	add_21	0.633077616464123	0.633077616464123	Lasso	comp_all_gen_cyto
1094	add_21	0.633077616464123	0.633077616464123	Lasso	comp_all_gen_cyto
1095	add_21	0.633077616464123	0.633077616464123	Lasso	comp_all_gen_cyto
1096	add_21	0.633077616464123	0.633077616464123	Lasso	comp_all_gen_cyto
1097	add_22	0.633077616464123	0.633077616464123	Lasso	comp_all_gen_cyto
1098	add_22	0.633077616464123	0.633077616464123	Lasso	comp_all_gen_cyto
1099	add_22	0.633077616464123	0.633077616464123	Lasso	comp_all_gen_cyto
1100	add_22	0.633077616464123	0.633077616464123	Lasso	comp_all_gen_cyto
1101	del_20	0.633077616464123	0.633077616464123	Lasso	comp_all_gen_cyto
1102	del_20	0.633077616464123	0.633077616464123	Lasso	comp_all_gen_cyto
1103	del_20	0.633077616464123	0.633077616464123	Lasso	comp_all_gen_cyto
1104	del_20	0.633077616464123	0.633077616464123	Lasso	comp_all_gen_cyto
1105	del_3	0.633077616464123	0.633077616464123	Lasso	comp_all_gen_cyto
1106	del_3	0.633077616464123	0.633077616464123	Lasso	comp_all_gen_cyto
1107	del_3	0.633077616464123	0.633077616464123	Lasso	comp_all_gen_cyto
1108	del_3	0.633077616464123	0.633077616464123	Lasso	comp_all_gen_cyto
1109	del_5	0.633077616464123	0.628616200266327	Lasso	comp_all_gen_cyto
1110	del_5	0.633077616464123	0.628067074583841	Lasso	comp_all_gen_cyto
1111	del_5	0.633077616464123	0.629662792567358	Lasso	comp_all_gen_cyto
1112	del_5	0.633077616464123	0.634194168790828	Lasso	comp_all_gen_cyto
1113	del_7	0.633077616464123	0.633077616464123	Lasso	comp_all_gen_cyto
1114	del_7	0.633077616464123	0.633077616464123	Lasso	comp_all_gen_cyto
1115	del_7	0.633077616464123	0.633077616464123	Lasso	comp_all_gen_cyto
1116	del_7	0.633077616464123	0.633077616464123	Lasso	comp_all_gen_cyto
1117	del_9	0.633077616464123	0.633077616464123	Lasso	comp_all_gen_cyto
1118	del_9	0.633077616464123	0.633077616464123	Lasso	comp_all_gen_cyto
1119	del_9	0.633077616464123	0.633077616464123	Lasso	comp_all_gen_cyto
1120	del_9	0.633077616464123	0.633077616464123	Lasso	comp_all_gen_cyto
1121	del_12	0.633077616464123	0.633077616464123	Lasso	comp_all_gen_cyto
1122	del_12	0.633077616464123	0.633077616464123	Lasso	comp_all_gen_cyto
1123	del_12	0.633077616464123	0.633077616464123	Lasso	comp_all_gen_cyto
1124	del_12	0.633077616464123	0.633077616464123	Lasso	comp_all_gen_cyto
1125	del_13	0.633077616464123	0.633077616464123	Lasso	comp_all_gen_cyto
1126	del_13	0.633077616464123	0.633077616464123	Lasso	comp_all_gen_cyto
1127	del_13	0.633077616464123	0.633077616464123	Lasso	comp_all_gen_cyto
1128	del_13	0.633077616464123	0.633077616464123	Lasso	comp_all_gen_cyto
1129	del_16	0.633077616464123	0.633077616464123	Lasso	comp_all_gen_cyto
1130	del_16	0.633077616464123	0.633077616464123	Lasso	comp_all_gen_cyto
1131	del_16	0.633077616464123	0.633077616464123	Lasso	comp_all_gen_cyto
1132	del_16	0.633077616464123	0.633077616464123	Lasso	comp_all_gen_cyto
1133	del_17	0.633077616464123	0.633077616464123	Lasso	comp_all_gen_cyto
1134	del_17	0.633077616464123	0.633077616464123	Lasso	comp_all_gen_cyto
1135	del_17	0.633077616464123	0.633077616464123	Lasso	comp_all_gen_cyto
1136	del_17	0.633077616464123	0.633077616464123	Lasso	comp_all_gen_cyto
1137	del_18	0.633077616464123	0.633077616464123	Lasso	comp_all_gen_cyto
1138	del_18	0.633077616464123	0.633077616464123	Lasso	comp_all_gen_cyto
1139	del_18	0.633077616464123	0.633077616464123	Lasso	comp_all_gen_cyto
1140	del_18	0.633077616464123	0.633077616464123	Lasso	comp_all_gen_cyto
1141	minusy	0.633077616464123	0.633077616464123	Lasso	comp_all_gen_cyto
1142	minusy	0.633077616464123	0.633077616464123	Lasso	comp_all_gen_cyto
1143	minusy	0.633077616464123	0.633077616464123	Lasso	comp_all_gen_cyto
1144	minusy	0.633077616464123	0.633077616464123	Lasso	comp_all_gen_cyto
1145	t_v_11	0.633077616464123	0.633077616464123	Lasso	comp_all_gen_cyto
1146	t_v_11	0.633077616464123	0.633077616464123	Lasso	comp_all_gen_cyto
1147	t_v_11	0.633077616464123	0.633077616464123	Lasso	comp_all_gen_cyto
1148	t_v_11	0.633077616464123	0.633077616464123	Lasso	comp_all_gen_cyto
1149	t_10_21	0.633077616464123	0.633077616464123	Lasso	comp_all_gen_cyto
1150	t_10_21	0.633077616464123	0.633077616464123	Lasso	comp_all_gen_cyto
1151	t_10_21	0.633077616464123	0.633077616464123	Lasso	comp_all_gen_cyto
1152	t_10_21	0.633077616464123	0.633077616464123	Lasso	comp_all_gen_cyto
1153	t_12_13	0.633077616464123	0.633077616464123	Lasso	comp_all_gen_cyto
1154	t_12_13	0.633077616464123	0.633077616464123	Lasso	comp_all_gen_cyto
1155	t_12_13	0.633077616464123	0.633077616464123	Lasso	comp_all_gen_cyto
1156	t_12_13	0.633077616464123	0.633077616464123	Lasso	comp_all_gen_cyto
1157	t_12_17	0.633077616464123	0.633077616464123	Lasso	comp_all_gen_cyto
1158	t_12_17	0.633077616464123	0.633077616464123	Lasso	comp_all_gen_cyto
1159	t_12_17	0.633077616464123	0.633077616464123	Lasso	comp_all_gen_cyto
1160	t_12_17	0.633077616464123	0.633077616464123	Lasso	comp_all_gen_cyto
1161	t_12_22	0.633077616464123	0.633077616464123	Lasso	comp_all_gen_cyto
1162	t_12_22	0.633077616464123	0.633077616464123	Lasso	comp_all_gen_cyto
1163	t_12_22	0.633077616464123	0.633077616464123	Lasso	comp_all_gen_cyto
1164	t_12_22	0.633077616464123	0.633077616464123	Lasso	comp_all_gen_cyto
1165	t_13_19	0.633077616464123	0.633077616464123	Lasso	comp_all_gen_cyto
1166	t_13_19	0.633077616464123	0.633077616464123	Lasso	comp_all_gen_cyto
1167	t_13_19	0.633077616464123	0.633077616464123	Lasso	comp_all_gen_cyto
1168	t_13_19	0.633077616464123	0.633077616464123	Lasso	comp_all_gen_cyto
1169	t_15_16	0.633077616464123	0.633077616464123	Lasso	comp_all_gen_cyto
1170	t_15_16	0.633077616464123	0.633077616464123	Lasso	comp_all_gen_cyto
1171	t_15_16	0.633077616464123	0.633077616464123	Lasso	comp_all_gen_cyto
1172	t_15_16	0.633077616464123	0.633077616464123	Lasso	comp_all_gen_cyto
1173	t_15_17	0.633077616464123	0.633077616464123	Lasso	comp_all_gen_cyto
1174	t_15_17	0.633077616464123	0.633077616464123	Lasso	comp_all_gen_cyto
1175	t_15_17	0.633077616464123	0.633077616464123	Lasso	comp_all_gen_cyto
1176	t_15_17	0.633077616464123	0.633077616464123	Lasso	comp_all_gen_cyto
1177	t_16_17	0.633077616464123	0.633077616464123	Lasso	comp_all_gen_cyto
1178	t_16_17	0.633077616464123	0.633077616464123	Lasso	comp_all_gen_cyto
1179	t_16_17	0.633077616464123	0.633077616464123	Lasso	comp_all_gen_cyto
1180	t_16_17	0.633077616464123	0.633077616464123	Lasso	comp_all_gen_cyto
1181	t_16_21	0.633077616464123	0.633077616464123	Lasso	comp_all_gen_cyto
1182	t_16_21	0.633077616464123	0.633077616464123	Lasso	comp_all_gen_cyto
1183	t_16_21	0.633077616464123	0.633077616464123	Lasso	comp_all_gen_cyto
1184	t_16_21	0.633077616464123	0.633077616464123	Lasso	comp_all_gen_cyto
1185	t_17_19	0.633077616464123	0.633077616464123	Lasso	comp_all_gen_cyto
1186	t_17_19	0.633077616464123	0.633077616464123	Lasso	comp_all_gen_cyto
1187	t_17_19	0.633077616464123	0.633077616464123	Lasso	comp_all_gen_cyto
1188	t_17_19	0.633077616464123	0.633077616464123	Lasso	comp_all_gen_cyto
1189	t_17_21	0.633077616464123	0.633077616464123	Lasso	comp_all_gen_cyto
1190	t_17_21	0.633077616464123	0.633077616464123	Lasso	comp_all_gen_cyto
1191	t_17_21	0.633077616464123	0.633077616464123	Lasso	comp_all_gen_cyto
1192	t_17_21	0.633077616464123	0.633077616464123	Lasso	comp_all_gen_cyto
1193	t_1_12	0.633077616464123	0.633077616464123	Lasso	comp_all_gen_cyto
1194	t_1_12	0.633077616464123	0.633077616464123	Lasso	comp_all_gen_cyto
1195	t_1_12	0.633077616464123	0.633077616464123	Lasso	comp_all_gen_cyto
1196	t_1_12	0.633077616464123	0.633077616464123	Lasso	comp_all_gen_cyto
1197	t_1_14	0.633077616464123	0.633077616464123	Lasso	comp_all_gen_cyto
1198	t_1_14	0.633077616464123	0.633077616464123	Lasso	comp_all_gen_cyto
1199	t_1_14	0.633077616464123	0.633077616464123	Lasso	comp_all_gen_cyto
1200	t_1_14	0.633077616464123	0.633077616464123	Lasso	comp_all_gen_cyto
1201	t_1_16	0.633077616464123	0.633077616464123	Lasso	comp_all_gen_cyto
1202	t_1_16	0.633077616464123	0.633077616464123	Lasso	comp_all_gen_cyto
1203	t_1_16	0.633077616464123	0.633077616464123	Lasso	comp_all_gen_cyto
1204	t_1_16	0.633077616464123	0.633077616464123	Lasso	comp_all_gen_cyto
1205	t_1_17	0.633077616464123	0.633077616464123	Lasso	comp_all_gen_cyto
1206	t_1_17	0.633077616464123	0.633077616464123	Lasso	comp_all_gen_cyto
1207	t_1_17	0.633077616464123	0.633077616464123	Lasso	comp_all_gen_cyto
1208	t_1_17	0.633077616464123	0.633077616464123	Lasso	comp_all_gen_cyto
1209	t_1_19	0.633077616464123	0.633077616464123	Lasso	comp_all_gen_cyto
1210	t_1_19	0.633077616464123	0.633077616464123	Lasso	comp_all_gen_cyto
1211	t_1_19	0.633077616464123	0.633077616464123	Lasso	comp_all_gen_cyto
1212	t_1_19	0.633077616464123	0.633077616464123	Lasso	comp_all_gen_cyto
1213	t_1_3	0.633077616464123	0.633077616464123	Lasso	comp_all_gen_cyto
1214	t_1_3	0.633077616464123	0.633077616464123	Lasso	comp_all_gen_cyto
1215	t_1_3	0.633077616464123	0.633077616464123	Lasso	comp_all_gen_cyto
1216	t_1_3	0.633077616464123	0.633077616464123	Lasso	comp_all_gen_cyto
1217	t_1_4	0.633077616464123	0.633077616464123	Lasso	comp_all_gen_cyto
1218	t_1_4	0.633077616464123	0.633077616464123	Lasso	comp_all_gen_cyto
1219	t_1_4	0.633077616464123	0.633077616464123	Lasso	comp_all_gen_cyto
1220	t_1_4	0.633077616464123	0.633077616464123	Lasso	comp_all_gen_cyto
1221	t_1_5	0.633077616464123	0.633077616464123	Lasso	comp_all_gen_cyto
1222	t_1_5	0.633077616464123	0.633077616464123	Lasso	comp_all_gen_cyto
1223	t_1_5	0.633077616464123	0.633077616464123	Lasso	comp_all_gen_cyto
1224	t_1_5	0.633077616464123	0.633077616464123	Lasso	comp_all_gen_cyto
1225	t_1_6	0.633077616464123	0.633077616464123	Lasso	comp_all_gen_cyto
1226	t_1_6	0.633077616464123	0.633077616464123	Lasso	comp_all_gen_cyto
1227	t_1_6	0.633077616464123	0.633077616464123	Lasso	comp_all_gen_cyto
1228	t_1_6	0.633077616464123	0.633077616464123	Lasso	comp_all_gen_cyto
1229	t_2_17	0.633077616464123	0.633077616464123	Lasso	comp_all_gen_cyto
1230	t_2_17	0.633077616464123	0.633077616464123	Lasso	comp_all_gen_cyto
1231	t_2_17	0.633077616464123	0.633077616464123	Lasso	comp_all_gen_cyto
1232	t_2_17	0.633077616464123	0.633077616464123	Lasso	comp_all_gen_cyto
1233	t_2_3	0.633077616464123	0.633077616464123	Lasso	comp_all_gen_cyto
1234	t_2_3	0.633077616464123	0.633077616464123	Lasso	comp_all_gen_cyto
1235	t_2_3	0.633077616464123	0.633077616464123	Lasso	comp_all_gen_cyto
1236	t_2_3	0.633077616464123	0.633077616464123	Lasso	comp_all_gen_cyto
1237	t_2_5	0.633077616464123	0.633077616464123	Lasso	comp_all_gen_cyto
1238	t_2_5	0.633077616464123	0.633077616464123	Lasso	comp_all_gen_cyto
1239	t_2_5	0.633077616464123	0.633077616464123	Lasso	comp_all_gen_cyto
1240	t_2_5	0.633077616464123	0.633077616464123	Lasso	comp_all_gen_cyto
1241	t_2_7	0.633077616464123	0.633077616464123	Lasso	comp_all_gen_cyto
1242	t_2_7	0.633077616464123	0.633077616464123	Lasso	comp_all_gen_cyto
1243	t_2_7	0.633077616464123	0.633077616464123	Lasso	comp_all_gen_cyto
1244	t_2_7	0.633077616464123	0.633077616464123	Lasso	comp_all_gen_cyto
1245	t_2_9	0.633077616464123	0.633077616464123	Lasso	comp_all_gen_cyto
1246	t_2_9	0.633077616464123	0.633077616464123	Lasso	comp_all_gen_cyto
1247	t_2_9	0.633077616464123	0.633077616464123	Lasso	comp_all_gen_cyto
1248	t_2_9	0.633077616464123	0.633077616464123	Lasso	comp_all_gen_cyto
1249	t_3_16	0.633077616464123	0.633077616464123	Lasso	comp_all_gen_cyto
1250	t_3_16	0.633077616464123	0.633077616464123	Lasso	comp_all_gen_cyto
1251	t_3_16	0.633077616464123	0.633077616464123	Lasso	comp_all_gen_cyto
1252	t_3_16	0.633077616464123	0.633077616464123	Lasso	comp_all_gen_cyto
1253	t_3_21	0.633077616464123	0.633077616464123	Lasso	comp_all_gen_cyto
1254	t_3_21	0.633077616464123	0.633077616464123	Lasso	comp_all_gen_cyto
1255	t_3_21	0.633077616464123	0.633077616464123	Lasso	comp_all_gen_cyto
1256	t_3_21	0.633077616464123	0.633077616464123	Lasso	comp_all_gen_cyto
1257	t_3_5	0.633077616464123	0.633077616464123	Lasso	comp_all_gen_cyto
1258	t_3_5	0.633077616464123	0.633077616464123	Lasso	comp_all_gen_cyto
1259	t_3_5	0.633077616464123	0.633077616464123	Lasso	comp_all_gen_cyto
1260	t_3_5	0.633077616464123	0.633077616464123	Lasso	comp_all_gen_cyto
1261	t_3_7	0.633077616464123	0.633077616464123	Lasso	comp_all_gen_cyto
1262	t_3_7	0.633077616464123	0.633077616464123	Lasso	comp_all_gen_cyto
1263	t_3_7	0.633077616464123	0.633077616464123	Lasso	comp_all_gen_cyto
1264	t_3_7	0.633077616464123	0.633077616464123	Lasso	comp_all_gen_cyto
1265	t_3_9	0.633077616464123	0.633077616464123	Lasso	comp_all_gen_cyto
1266	t_3_9	0.633077616464123	0.633077616464123	Lasso	comp_all_gen_cyto
1267	t_3_9	0.633077616464123	0.633077616464123	Lasso	comp_all_gen_cyto
1268	t_3_9	0.633077616464123	0.633077616464123	Lasso	comp_all_gen_cyto
1269	t_4_12	0.633077616464123	0.633077616464123	Lasso	comp_all_gen_cyto
1270	t_4_12	0.633077616464123	0.633077616464123	Lasso	comp_all_gen_cyto
1271	t_4_12	0.633077616464123	0.633077616464123	Lasso	comp_all_gen_cyto
1272	t_4_12	0.633077616464123	0.633077616464123	Lasso	comp_all_gen_cyto
1273	t_4_21	0.633077616464123	0.633077616464123	Lasso	comp_all_gen_cyto
1274	t_4_21	0.633077616464123	0.633077616464123	Lasso	comp_all_gen_cyto
1275	t_4_21	0.633077616464123	0.633077616464123	Lasso	comp_all_gen_cyto
1276	t_4_21	0.633077616464123	0.633077616464123	Lasso	comp_all_gen_cyto
1277	t_4_9	0.633077616464123	0.633077616464123	Lasso	comp_all_gen_cyto
1278	t_4_9	0.633077616464123	0.633077616464123	Lasso	comp_all_gen_cyto
1279	t_4_9	0.633077616464123	0.633077616464123	Lasso	comp_all_gen_cyto
1280	t_4_9	0.633077616464123	0.633077616464123	Lasso	comp_all_gen_cyto
1281	t_5_12	0.633077616464123	0.633077616464123	Lasso	comp_all_gen_cyto
1282	t_5_12	0.633077616464123	0.633077616464123	Lasso	comp_all_gen_cyto
1283	t_5_12	0.633077616464123	0.633077616464123	Lasso	comp_all_gen_cyto
1284	t_5_12	0.633077616464123	0.633077616464123	Lasso	comp_all_gen_cyto
1285	t_5_17	0.633077616464123	0.633077616464123	Lasso	comp_all_gen_cyto
1286	t_5_17	0.633077616464123	0.633077616464123	Lasso	comp_all_gen_cyto
1287	t_5_17	0.633077616464123	0.633077616464123	Lasso	comp_all_gen_cyto
1288	t_5_17	0.633077616464123	0.633077616464123	Lasso	comp_all_gen_cyto
1289	t_5_9	0.633077616464123	0.633077616464123	Lasso	comp_all_gen_cyto
1290	t_5_9	0.633077616464123	0.633077616464123	Lasso	comp_all_gen_cyto
1291	t_5_9	0.633077616464123	0.633077616464123	Lasso	comp_all_gen_cyto
1292	t_5_9	0.633077616464123	0.633077616464123	Lasso	comp_all_gen_cyto
1293	t_6_9	0.633077616464123	0.633077616464123	Lasso	comp_all_gen_cyto
1294	t_6_9	0.633077616464123	0.633077616464123	Lasso	comp_all_gen_cyto
1295	t_6_9	0.633077616464123	0.633077616464123	Lasso	comp_all_gen_cyto
1296	t_6_9	0.633077616464123	0.633077616464123	Lasso	comp_all_gen_cyto
1297	t_7_16	0.633077616464123	0.633077616464123	Lasso	comp_all_gen_cyto
1298	t_7_16	0.633077616464123	0.633077616464123	Lasso	comp_all_gen_cyto
1299	t_7_16	0.633077616464123	0.633077616464123	Lasso	comp_all_gen_cyto
1300	t_7_16	0.633077616464123	0.633077616464123	Lasso	comp_all_gen_cyto
1301	t_7_17	0.633077616464123	0.633077616464123	Lasso	comp_all_gen_cyto
1302	t_7_17	0.633077616464123	0.633077616464123	Lasso	comp_all_gen_cyto
1303	t_7_17	0.633077616464123	0.633077616464123	Lasso	comp_all_gen_cyto
1304	t_7_17	0.633077616464123	0.633077616464123	Lasso	comp_all_gen_cyto
1305	t_7_8	0.633077616464123	0.633077616464123	Lasso	comp_all_gen_cyto
1306	t_7_8	0.633077616464123	0.633077616464123	Lasso	comp_all_gen_cyto
1307	t_7_8	0.633077616464123	0.633077616464123	Lasso	comp_all_gen_cyto
1308	t_7_8	0.633077616464123	0.633077616464123	Lasso	comp_all_gen_cyto
1309	t_8_10	0.633077616464123	0.633077616464123	Lasso	comp_all_gen_cyto
1310	t_8_10	0.633077616464123	0.633077616464123	Lasso	comp_all_gen_cyto
1311	t_8_10	0.633077616464123	0.633077616464123	Lasso	comp_all_gen_cyto
1312	t_8_10	0.633077616464123	0.633077616464123	Lasso	comp_all_gen_cyto
1313	t_8_13	0.633077616464123	0.633077616464123	Lasso	comp_all_gen_cyto
1314	t_8_13	0.633077616464123	0.633077616464123	Lasso	comp_all_gen_cyto
1315	t_8_13	0.633077616464123	0.633077616464123	Lasso	comp_all_gen_cyto
1316	t_8_13	0.633077616464123	0.633077616464123	Lasso	comp_all_gen_cyto
1317	t_8_16	0.633077616464123	0.633077616464123	Lasso	comp_all_gen_cyto
1318	t_8_16	0.633077616464123	0.633077616464123	Lasso	comp_all_gen_cyto
1319	t_8_16	0.633077616464123	0.633077616464123	Lasso	comp_all_gen_cyto
1320	t_8_16	0.633077616464123	0.633077616464123	Lasso	comp_all_gen_cyto
1321	t_8_17	0.633077616464123	0.633077616464123	Lasso	comp_all_gen_cyto
1322	t_8_17	0.633077616464123	0.633077616464123	Lasso	comp_all_gen_cyto
1323	t_8_17	0.633077616464123	0.633077616464123	Lasso	comp_all_gen_cyto
1324	t_8_17	0.633077616464123	0.633077616464123	Lasso	comp_all_gen_cyto
1325	t_8_21	0.633077616464123	0.632400480879989	Lasso	comp_all_gen_cyto
1326	t_8_21	0.633077616464123	0.633448089901117	Lasso	comp_all_gen_cyto
1327	t_8_21	0.633077616464123	0.634825697216357	Lasso	comp_all_gen_cyto
1328	t_8_21	0.633077616464123	0.630752038697192	Lasso	comp_all_gen_cyto
1329	t_9_11	0.633077616464123	0.633077616464123	Lasso	comp_all_gen_cyto
1330	t_9_11	0.633077616464123	0.633077616464123	Lasso	comp_all_gen_cyto
1331	t_9_11	0.633077616464123	0.633077616464123	Lasso	comp_all_gen_cyto
1332	t_9_11	0.633077616464123	0.633077616464123	Lasso	comp_all_gen_cyto
1333	t_9_13	0.633077616464123	0.633077616464123	Lasso	comp_all_gen_cyto
1334	t_9_13	0.633077616464123	0.633077616464123	Lasso	comp_all_gen_cyto
1335	t_9_13	0.633077616464123	0.633077616464123	Lasso	comp_all_gen_cyto
1336	t_9_13	0.633077616464123	0.633077616464123	Lasso	comp_all_gen_cyto
1337	t_9_17	0.633077616464123	0.633077616464123	Lasso	comp_all_gen_cyto
1338	t_9_17	0.633077616464123	0.633077616464123	Lasso	comp_all_gen_cyto
1339	t_9_17	0.633077616464123	0.633077616464123	Lasso	comp_all_gen_cyto
1340	t_9_17	0.633077616464123	0.633077616464123	Lasso	comp_all_gen_cyto
1341	t_9_22	0.633077616464123	0.633077616464123	Lasso	comp_all_gen_cyto
1342	t_9_22	0.633077616464123	0.633077616464123	Lasso	comp_all_gen_cyto
1343	t_9_22	0.633077616464123	0.633077616464123	Lasso	comp_all_gen_cyto
1344	t_9_22	0.633077616464123	0.633077616464123	Lasso	comp_all_gen_cyto
1345	complex	0.633077616464123	0.633077616464123	Lasso	comp_all_gen_cyto
1346	complex	0.633077616464123	0.633077616464123	Lasso	comp_all_gen_cyto
1347	complex	0.633077616464123	0.633077616464123	Lasso	comp_all_gen_cyto
1348	complex	0.633077616464123	0.633077616464123	Lasso	comp_all_gen_cyto
1349	others_transloc	0.633077616464123	0.633077616464123	Lasso	comp_all_gen_cyto
1350	others_transloc	0.633077616464123	0.633077616464123	Lasso	comp_all_gen_cyto
1351	others_transloc	0.633077616464123	0.633077616464123	Lasso	comp_all_gen_cyto
1352	others_transloc	0.633077616464123	0.633077616464123	Lasso	comp_all_gen_cyto
1353	inv_3	0.633077616464123	0.633077616464123	Lasso	comp_all_gen_cyto
1354	inv_3	0.633077616464123	0.633077616464123	Lasso	comp_all_gen_cyto
1355	inv_3	0.633077616464123	0.633077616464123	Lasso	comp_all_gen_cyto
1356	inv_3	0.633077616464123	0.633077616464123	Lasso	comp_all_gen_cyto
1357	inv_16	0.633077616464123	0.633077616464123	Lasso	comp_all_gen_cyto
1358	inv_16	0.633077616464123	0.633077616464123	Lasso	comp_all_gen_cyto
1359	inv_16	0.633077616464123	0.633077616464123	Lasso	comp_all_gen_cyto
1360	inv_16	0.633077616464123	0.633077616464123	Lasso	comp_all_gen_cyto
1361	principal_component_NPM1	0.647533885078399	0.647533885078399	Lasso	comp_all_gen_cyto
1362	principal_component_NPM1	0.647533885078399	0.647533885078399	Lasso	comp_all_gen_cyto
1363	principal_component_NPM1	0.647533885078399	0.647533885078399	Lasso	comp_all_gen_cyto
1364	principal_component_NPM1	0.647533885078399	0.647533885078399	Lasso	comp_all_gen_cyto
1365	principal_component_t_11	0.647533885078399	0.647533885078399	Lasso	comp_all_gen_cyto
1366	principal_component_t_11	0.647533885078399	0.647533885078399	Lasso	comp_all_gen_cyto
1367	principal_component_t_11	0.647533885078399	0.647533885078399	Lasso	comp_all_gen_cyto
1368	principal_component_t_11	0.647533885078399	0.647533885078399	Lasso	comp_all_gen_cyto
1369	principal_component_TP53_complex	0.647533885078399	0.615454030449946	Lasso	comp_all_gen_cyto
1370	principal_component_TP53_complex	0.647533885078399	0.622736848846041	Lasso	comp_all_gen_cyto
1371	principal_component_TP53_complex	0.647533885078399	0.622483962077421	Lasso	comp_all_gen_cyto
1372	principal_component_TP53_complex	0.647533885078399	0.638577458453639	Lasso	comp_all_gen_cyto
1373	principal_component_sAML2	0.647533885078399	0.603227025608855	Lasso	comp_all_gen_cyto
1374	principal_component_sAML2	0.647533885078399	0.593194118241543	Lasso	comp_all_gen_cyto
1375	principal_component_sAML2	0.647533885078399	0.608233668820597	Lasso	comp_all_gen_cyto
1376	principal_component_sAML2	0.647533885078399	0.570709245112792	Lasso	comp_all_gen_cyto
1377	principal_component_sAML1	0.647533885078399	0.647533885078399	Lasso	comp_all_gen_cyto
1378	principal_component_sAML1	0.647533885078399	0.647533885078399	Lasso	comp_all_gen_cyto
1379	principal_component_sAML1	0.647533885078399	0.647533885078399	Lasso	comp_all_gen_cyto
1380	principal_component_sAML1	0.647533885078399	0.647533885078399	Lasso	comp_all_gen_cyto
1381	principal_component_CEBPA_bi	0.647533885078399	0.647533885078399	Lasso	comp_all_gen_cyto
1382	principal_component_CEBPA_bi	0.647533885078399	0.647533885078399	Lasso	comp_all_gen_cyto
1383	principal_component_CEBPA_bi	0.647533885078399	0.647533885078399	Lasso	comp_all_gen_cyto
1384	principal_component_CEBPA_bi	0.647533885078399	0.647533885078399	Lasso	comp_all_gen_cyto
1385	principal_component_DNMT3A_IDH1_2	0.647533885078399	0.647533885078399	Lasso	comp_all_gen_cyto
1386	principal_component_DNMT3A_IDH1_2	0.647533885078399	0.647533885078399	Lasso	comp_all_gen_cyto
1387	principal_component_DNMT3A_IDH1_2	0.647533885078399	0.647533885078399	Lasso	comp_all_gen_cyto
1388	principal_component_DNMT3A_IDH1_2	0.647533885078399	0.647533885078399	Lasso	comp_all_gen_cyto
1389	principal_component_inv_3	0.647533885078399	0.647533885078399	Lasso	comp_all_gen_cyto
1390	principal_component_inv_3	0.647533885078399	0.647533885078399	Lasso	comp_all_gen_cyto
1391	principal_component_inv_3	0.647533885078399	0.647533885078399	Lasso	comp_all_gen_cyto
1392	principal_component_inv_3	0.647533885078399	0.647533885078399	Lasso	comp_all_gen_cyto
1393	principal_component_mNOS	0.647533885078399	0.647533885078399	Lasso	comp_all_gen_cyto
1394	principal_component_mNOS	0.647533885078399	0.647533885078399	Lasso	comp_all_gen_cyto
1395	principal_component_mNOS	0.647533885078399	0.647533885078399	Lasso	comp_all_gen_cyto
1396	principal_component_mNOS	0.647533885078399	0.647533885078399	Lasso	comp_all_gen_cyto
1397	principal_component_t_8_21	0.647533885078399	0.63951877809055	Lasso	comp_all_gen_cyto
1398	principal_component_t_8_21	0.647533885078399	0.642512866125634	Lasso	comp_all_gen_cyto
1399	principal_component_t_8_21	0.647533885078399	0.651028112914375	Lasso	comp_all_gen_cyto
1400	principal_component_t_8_21	0.647533885078399	0.644540476977013	Lasso	comp_all_gen_cyto
1401	principal_component_no_events	0.647533885078399	0.647533885078399	Lasso	comp_all_gen_cyto
1402	principal_component_no_events	0.647533885078399	0.647533885078399	Lasso	comp_all_gen_cyto
1403	principal_component_no_events	0.647533885078399	0.647533885078399	Lasso	comp_all_gen_cyto
1404	principal_component_no_events	0.647533885078399	0.647533885078399	Lasso	comp_all_gen_cyto
1405	principal_component_WT1	0.647533885078399	0.647533885078399	Lasso	comp_all_gen_cyto
1406	principal_component_WT1	0.647533885078399	0.647533885078399	Lasso	comp_all_gen_cyto
1407	principal_component_WT1	0.647533885078399	0.647533885078399	Lasso	comp_all_gen_cyto
1408	principal_component_WT1	0.647533885078399	0.647533885078399	Lasso	comp_all_gen_cyto
1409	principal_component_inv_16	0.647533885078399	0.643225290940093	Lasso	comp_all_gen_cyto
1410	principal_component_inv_16	0.647533885078399	0.640426732409613	Lasso	comp_all_gen_cyto
1411	principal_component_inv_16	0.647533885078399	0.637425553637403	Lasso	comp_all_gen_cyto
1412	principal_component_inv_16	0.647533885078399	0.63906215404627	Lasso	comp_all_gen_cyto
1413	principal_component_Trisomies	0.647533885078399	0.647533885078399	Lasso	comp_all_gen_cyto
1414	principal_component_Trisomies	0.647533885078399	0.647533885078399	Lasso	comp_all_gen_cyto
1415	principal_component_Trisomies	0.647533885078399	0.647533885078399	Lasso	comp_all_gen_cyto
1416	principal_component_Trisomies	0.647533885078399	0.647533885078399	Lasso	comp_all_gen_cyto
1417	principal_component_t_6_9	0.647533885078399	0.647533885078399	Lasso	comp_all_gen_cyto
1418	principal_component_t_6_9	0.647533885078399	0.647533885078399	Lasso	comp_all_gen_cyto
1419	principal_component_t_6_9	0.647533885078399	0.647533885078399	Lasso	comp_all_gen_cyto
1420	principal_component_t_6_9	0.647533885078399	0.647533885078399	Lasso	comp_all_gen_cyto
1421	principal_component_t_15_17	0.647533885078399	0.647533885078399	Lasso	comp_all_gen_cyto
1422	principal_component_t_15_17	0.647533885078399	0.647533885078399	Lasso	comp_all_gen_cyto
1423	principal_component_t_15_17	0.647533885078399	0.647533885078399	Lasso	comp_all_gen_cyto
1424	principal_component_t_15_17	0.647533885078399	0.647533885078399	Lasso	comp_all_gen_cyto
1425	ASXL1	0.647533885078399	0.647533885078399	Lasso	comp_all_gen_cyto
1426	ASXL1	0.647533885078399	0.647533885078399	Lasso	comp_all_gen_cyto
1427	ASXL1	0.647533885078399	0.647533885078399	Lasso	comp_all_gen_cyto
1428	ASXL1	0.647533885078399	0.647533885078399	Lasso	comp_all_gen_cyto
1429	ASXL2	0.647533885078399	0.647533885078399	Lasso	comp_all_gen_cyto
1430	ASXL2	0.647533885078399	0.647533885078399	Lasso	comp_all_gen_cyto
1431	ASXL2	0.647533885078399	0.647533885078399	Lasso	comp_all_gen_cyto
1432	ASXL2	0.647533885078399	0.647533885078399	Lasso	comp_all_gen_cyto
1433	ASXL3	0.647533885078399	0.647533885078399	Lasso	comp_all_gen_cyto
1434	ASXL3	0.647533885078399	0.647533885078399	Lasso	comp_all_gen_cyto
1435	ASXL3	0.647533885078399	0.647533885078399	Lasso	comp_all_gen_cyto
1436	ASXL3	0.647533885078399	0.647533885078399	Lasso	comp_all_gen_cyto
1437	ATRX	0.647533885078399	0.647533885078399	Lasso	comp_all_gen_cyto
1438	ATRX	0.647533885078399	0.647533885078399	Lasso	comp_all_gen_cyto
1439	ATRX	0.647533885078399	0.647533885078399	Lasso	comp_all_gen_cyto
1440	ATRX	0.647533885078399	0.647533885078399	Lasso	comp_all_gen_cyto
1441	BAGE3	0.647533885078399	0.647533885078399	Lasso	comp_all_gen_cyto
1442	BAGE3	0.647533885078399	0.647533885078399	Lasso	comp_all_gen_cyto
1443	BAGE3	0.647533885078399	0.647533885078399	Lasso	comp_all_gen_cyto
1444	BAGE3	0.647533885078399	0.647533885078399	Lasso	comp_all_gen_cyto
1445	BCOR	0.647533885078399	0.647533885078399	Lasso	comp_all_gen_cyto
1446	BCOR	0.647533885078399	0.647533885078399	Lasso	comp_all_gen_cyto
1447	BCOR	0.647533885078399	0.647533885078399	Lasso	comp_all_gen_cyto
1448	BCOR	0.647533885078399	0.647533885078399	Lasso	comp_all_gen_cyto
1449	BRAF	0.647533885078399	0.647533885078399	Lasso	comp_all_gen_cyto
1450	BRAF	0.647533885078399	0.647533885078399	Lasso	comp_all_gen_cyto
1451	BRAF	0.647533885078399	0.647533885078399	Lasso	comp_all_gen_cyto
1452	BRAF	0.647533885078399	0.647533885078399	Lasso	comp_all_gen_cyto
1453	CBFB	0.647533885078399	0.647533885078399	Lasso	comp_all_gen_cyto
1454	CBFB	0.647533885078399	0.647533885078399	Lasso	comp_all_gen_cyto
1455	CBFB	0.647533885078399	0.647533885078399	Lasso	comp_all_gen_cyto
1456	CBFB	0.647533885078399	0.647533885078399	Lasso	comp_all_gen_cyto
1457	CBL	0.647533885078399	0.647533885078399	Lasso	comp_all_gen_cyto
1458	CBL	0.647533885078399	0.647533885078399	Lasso	comp_all_gen_cyto
1459	CBL	0.647533885078399	0.647533885078399	Lasso	comp_all_gen_cyto
1460	CBL	0.647533885078399	0.647533885078399	Lasso	comp_all_gen_cyto
1461	CDKN2A	0.647533885078399	0.647533885078399	Lasso	comp_all_gen_cyto
1462	CDKN2A	0.647533885078399	0.647533885078399	Lasso	comp_all_gen_cyto
1463	CDKN2A	0.647533885078399	0.647533885078399	Lasso	comp_all_gen_cyto
1464	CDKN2A	0.647533885078399	0.647533885078399	Lasso	comp_all_gen_cyto
1465	CEBPA_bi	0.647533885078399	0.647533885078399	Lasso	comp_all_gen_cyto
1466	CEBPA_bi	0.647533885078399	0.647533885078399	Lasso	comp_all_gen_cyto
1467	CEBPA_bi	0.647533885078399	0.647533885078399	Lasso	comp_all_gen_cyto
1468	CEBPA_bi	0.647533885078399	0.647533885078399	Lasso	comp_all_gen_cyto
1469	CEBPA_mono	0.647533885078399	0.647533885078399	Lasso	comp_all_gen_cyto
1470	CEBPA_mono	0.647533885078399	0.647533885078399	Lasso	comp_all_gen_cyto
1471	CEBPA_mono	0.647533885078399	0.647533885078399	Lasso	comp_all_gen_cyto
1472	CEBPA_mono	0.647533885078399	0.647533885078399	Lasso	comp_all_gen_cyto
1473	CNTN5	0.647533885078399	0.647533885078399	Lasso	comp_all_gen_cyto
1474	CNTN5	0.647533885078399	0.647533885078399	Lasso	comp_all_gen_cyto
1475	CNTN5	0.647533885078399	0.647533885078399	Lasso	comp_all_gen_cyto
1476	CNTN5	0.647533885078399	0.647533885078399	Lasso	comp_all_gen_cyto
1477	CREBBP	0.647533885078399	0.647533885078399	Lasso	comp_all_gen_cyto
1478	CREBBP	0.647533885078399	0.647533885078399	Lasso	comp_all_gen_cyto
1479	CREBBP	0.647533885078399	0.647533885078399	Lasso	comp_all_gen_cyto
1480	CREBBP	0.647533885078399	0.647533885078399	Lasso	comp_all_gen_cyto
1481	CSF1R	0.647533885078399	0.647533885078399	Lasso	comp_all_gen_cyto
1482	CSF1R	0.647533885078399	0.647533885078399	Lasso	comp_all_gen_cyto
1483	CSF1R	0.647533885078399	0.647533885078399	Lasso	comp_all_gen_cyto
1484	CSF1R	0.647533885078399	0.647533885078399	Lasso	comp_all_gen_cyto
1485	CSF3R	0.647533885078399	0.647533885078399	Lasso	comp_all_gen_cyto
1486	CSF3R	0.647533885078399	0.647533885078399	Lasso	comp_all_gen_cyto
1487	CSF3R	0.647533885078399	0.647533885078399	Lasso	comp_all_gen_cyto
1488	CSF3R	0.647533885078399	0.647533885078399	Lasso	comp_all_gen_cyto
1489	CTCF	0.647533885078399	0.647533885078399	Lasso	comp_all_gen_cyto
1490	CTCF	0.647533885078399	0.647533885078399	Lasso	comp_all_gen_cyto
1491	CTCF	0.647533885078399	0.647533885078399	Lasso	comp_all_gen_cyto
1492	CTCF	0.647533885078399	0.647533885078399	Lasso	comp_all_gen_cyto
1493	CUL2	0.647533885078399	0.647533885078399	Lasso	comp_all_gen_cyto
1494	CUL2	0.647533885078399	0.647533885078399	Lasso	comp_all_gen_cyto
1495	CUL2	0.647533885078399	0.647533885078399	Lasso	comp_all_gen_cyto
1496	CUL2	0.647533885078399	0.647533885078399	Lasso	comp_all_gen_cyto
1497	CUX1	0.647533885078399	0.647533885078399	Lasso	comp_all_gen_cyto
1498	CUX1	0.647533885078399	0.647533885078399	Lasso	comp_all_gen_cyto
1499	CUX1	0.647533885078399	0.647533885078399	Lasso	comp_all_gen_cyto
1500	CUX1	0.647533885078399	0.647533885078399	Lasso	comp_all_gen_cyto
1501	DNMT3A	0.647533885078399	0.647533885078399	Lasso	comp_all_gen_cyto
1502	DNMT3A	0.647533885078399	0.647533885078399	Lasso	comp_all_gen_cyto
1503	DNMT3A	0.647533885078399	0.647533885078399	Lasso	comp_all_gen_cyto
1504	DNMT3A	0.647533885078399	0.647533885078399	Lasso	comp_all_gen_cyto
1505	EED	0.647533885078399	0.647533885078399	Lasso	comp_all_gen_cyto
1506	EED	0.647533885078399	0.647533885078399	Lasso	comp_all_gen_cyto
1507	EED	0.647533885078399	0.647533885078399	Lasso	comp_all_gen_cyto
1508	EED	0.647533885078399	0.647533885078399	Lasso	comp_all_gen_cyto
1509	ETV6	0.647533885078399	0.647533885078399	Lasso	comp_all_gen_cyto
1510	ETV6	0.647533885078399	0.647533885078399	Lasso	comp_all_gen_cyto
1511	ETV6	0.647533885078399	0.647533885078399	Lasso	comp_all_gen_cyto
1512	ETV6	0.647533885078399	0.647533885078399	Lasso	comp_all_gen_cyto
1513	EZH2	0.647533885078399	0.647533885078399	Lasso	comp_all_gen_cyto
1514	EZH2	0.647533885078399	0.647533885078399	Lasso	comp_all_gen_cyto
1515	EZH2	0.647533885078399	0.647533885078399	Lasso	comp_all_gen_cyto
1516	EZH2	0.647533885078399	0.647533885078399	Lasso	comp_all_gen_cyto
1517	FBXW7	0.647533885078399	0.647533885078399	Lasso	comp_all_gen_cyto
1518	FBXW7	0.647533885078399	0.647533885078399	Lasso	comp_all_gen_cyto
1519	FBXW7	0.647533885078399	0.647533885078399	Lasso	comp_all_gen_cyto
1520	FBXW7	0.647533885078399	0.647533885078399	Lasso	comp_all_gen_cyto
1521	ITD	0.647533885078399	0.647533885078399	Lasso	comp_all_gen_cyto
1522	ITD	0.647533885078399	0.647533885078399	Lasso	comp_all_gen_cyto
1523	ITD	0.647533885078399	0.647533885078399	Lasso	comp_all_gen_cyto
1524	ITD	0.647533885078399	0.647533885078399	Lasso	comp_all_gen_cyto
1525	FLT3_TKD	0.647533885078399	0.647533885078399	Lasso	comp_all_gen_cyto
1526	FLT3_TKD	0.647533885078399	0.647533885078399	Lasso	comp_all_gen_cyto
1527	FLT3_TKD	0.647533885078399	0.647533885078399	Lasso	comp_all_gen_cyto
1528	FLT3_TKD	0.647533885078399	0.647533885078399	Lasso	comp_all_gen_cyto
1529	FLT3_other	0.647533885078399	0.647533885078399	Lasso	comp_all_gen_cyto
1530	FLT3_other	0.647533885078399	0.647533885078399	Lasso	comp_all_gen_cyto
1531	FLT3_other	0.647533885078399	0.647533885078399	Lasso	comp_all_gen_cyto
1532	FLT3_other	0.647533885078399	0.647533885078399	Lasso	comp_all_gen_cyto
1533	GATA1	0.647533885078399	0.647533885078399	Lasso	comp_all_gen_cyto
1534	GATA1	0.647533885078399	0.647533885078399	Lasso	comp_all_gen_cyto
1535	GATA1	0.647533885078399	0.647533885078399	Lasso	comp_all_gen_cyto
1536	GATA1	0.647533885078399	0.647533885078399	Lasso	comp_all_gen_cyto
1537	GATA2	0.647533885078399	0.647533885078399	Lasso	comp_all_gen_cyto
1538	GATA2	0.647533885078399	0.647533885078399	Lasso	comp_all_gen_cyto
1539	GATA2	0.647533885078399	0.647533885078399	Lasso	comp_all_gen_cyto
1540	GATA2	0.647533885078399	0.647533885078399	Lasso	comp_all_gen_cyto
1541	GNAS	0.647533885078399	0.647533885078399	Lasso	comp_all_gen_cyto
1542	GNAS	0.647533885078399	0.647533885078399	Lasso	comp_all_gen_cyto
1543	GNAS	0.647533885078399	0.647533885078399	Lasso	comp_all_gen_cyto
1544	GNAS	0.647533885078399	0.647533885078399	Lasso	comp_all_gen_cyto
1545	GNB1	0.647533885078399	0.647533885078399	Lasso	comp_all_gen_cyto
1546	GNB1	0.647533885078399	0.647533885078399	Lasso	comp_all_gen_cyto
1547	GNB1	0.647533885078399	0.647533885078399	Lasso	comp_all_gen_cyto
1548	GNB1	0.647533885078399	0.647533885078399	Lasso	comp_all_gen_cyto
1549	IDH1	0.647533885078399	0.647533885078399	Lasso	comp_all_gen_cyto
1550	IDH1	0.647533885078399	0.647533885078399	Lasso	comp_all_gen_cyto
1551	IDH1	0.647533885078399	0.647533885078399	Lasso	comp_all_gen_cyto
1552	IDH1	0.647533885078399	0.647533885078399	Lasso	comp_all_gen_cyto
1553	IDH2_p.R140	0.647533885078399	0.647533885078399	Lasso	comp_all_gen_cyto
1554	IDH2_p.R140	0.647533885078399	0.647533885078399	Lasso	comp_all_gen_cyto
1555	IDH2_p.R140	0.647533885078399	0.647533885078399	Lasso	comp_all_gen_cyto
1556	IDH2_p.R140	0.647533885078399	0.647533885078399	Lasso	comp_all_gen_cyto
1557	IDH2_p.R172	0.647533885078399	0.647533885078399	Lasso	comp_all_gen_cyto
1558	IDH2_p.R172	0.647533885078399	0.647533885078399	Lasso	comp_all_gen_cyto
1559	IDH2_p.R172	0.647533885078399	0.647533885078399	Lasso	comp_all_gen_cyto
1560	IDH2_p.R172	0.647533885078399	0.647533885078399	Lasso	comp_all_gen_cyto
1561	JAK2	0.647533885078399	0.647533885078399	Lasso	comp_all_gen_cyto
1562	JAK2	0.647533885078399	0.647533885078399	Lasso	comp_all_gen_cyto
1563	JAK2	0.647533885078399	0.647533885078399	Lasso	comp_all_gen_cyto
1564	JAK2	0.647533885078399	0.647533885078399	Lasso	comp_all_gen_cyto
1565	JAK3	0.647533885078399	0.647533885078399	Lasso	comp_all_gen_cyto
1566	JAK3	0.647533885078399	0.647533885078399	Lasso	comp_all_gen_cyto
1567	JAK3	0.647533885078399	0.647533885078399	Lasso	comp_all_gen_cyto
1568	JAK3	0.647533885078399	0.647533885078399	Lasso	comp_all_gen_cyto
1569	KANSL1	0.647533885078399	0.647533885078399	Lasso	comp_all_gen_cyto
1570	KANSL1	0.647533885078399	0.647533885078399	Lasso	comp_all_gen_cyto
1571	KANSL1	0.647533885078399	0.647533885078399	Lasso	comp_all_gen_cyto
1572	KANSL1	0.647533885078399	0.647533885078399	Lasso	comp_all_gen_cyto
1573	KDM6A	0.647533885078399	0.647533885078399	Lasso	comp_all_gen_cyto
1574	KDM6A	0.647533885078399	0.647533885078399	Lasso	comp_all_gen_cyto
1575	KDM6A	0.647533885078399	0.647533885078399	Lasso	comp_all_gen_cyto
1576	KDM6A	0.647533885078399	0.647533885078399	Lasso	comp_all_gen_cyto
1577	KIT	0.647533885078399	0.647533885078399	Lasso	comp_all_gen_cyto
1578	KIT	0.647533885078399	0.647533885078399	Lasso	comp_all_gen_cyto
1579	KIT	0.647533885078399	0.647533885078399	Lasso	comp_all_gen_cyto
1580	KIT	0.647533885078399	0.647533885078399	Lasso	comp_all_gen_cyto
1581	KMT2C	0.647533885078399	0.647533885078399	Lasso	comp_all_gen_cyto
1582	KMT2C	0.647533885078399	0.647533885078399	Lasso	comp_all_gen_cyto
1583	KMT2C	0.647533885078399	0.647533885078399	Lasso	comp_all_gen_cyto
1584	KMT2C	0.647533885078399	0.647533885078399	Lasso	comp_all_gen_cyto
1585	KMT2D	0.647533885078399	0.647533885078399	Lasso	comp_all_gen_cyto
1586	KMT2D	0.647533885078399	0.647533885078399	Lasso	comp_all_gen_cyto
1587	KMT2D	0.647533885078399	0.647533885078399	Lasso	comp_all_gen_cyto
1588	KMT2D	0.647533885078399	0.647533885078399	Lasso	comp_all_gen_cyto
1589	KMT2E	0.647533885078399	0.647533885078399	Lasso	comp_all_gen_cyto
1590	KMT2E	0.647533885078399	0.647533885078399	Lasso	comp_all_gen_cyto
1591	KMT2E	0.647533885078399	0.647533885078399	Lasso	comp_all_gen_cyto
1592	KMT2E	0.647533885078399	0.647533885078399	Lasso	comp_all_gen_cyto
1593	KRAS	0.647533885078399	0.647533885078399	Lasso	comp_all_gen_cyto
1594	KRAS	0.647533885078399	0.647533885078399	Lasso	comp_all_gen_cyto
1595	KRAS	0.647533885078399	0.647533885078399	Lasso	comp_all_gen_cyto
1596	KRAS	0.647533885078399	0.647533885078399	Lasso	comp_all_gen_cyto
1597	LUC7L2	0.647533885078399	0.647533885078399	Lasso	comp_all_gen_cyto
1598	LUC7L2	0.647533885078399	0.647533885078399	Lasso	comp_all_gen_cyto
1599	LUC7L2	0.647533885078399	0.647533885078399	Lasso	comp_all_gen_cyto
1600	LUC7L2	0.647533885078399	0.647533885078399	Lasso	comp_all_gen_cyto
1601	MED12	0.647533885078399	0.647533885078399	Lasso	comp_all_gen_cyto
1602	MED12	0.647533885078399	0.647533885078399	Lasso	comp_all_gen_cyto
1603	MED12	0.647533885078399	0.647533885078399	Lasso	comp_all_gen_cyto
1604	MED12	0.647533885078399	0.647533885078399	Lasso	comp_all_gen_cyto
1605	MLL	0.647533885078399	0.647533885078399	Lasso	comp_all_gen_cyto
1606	MLL	0.647533885078399	0.647533885078399	Lasso	comp_all_gen_cyto
1607	MLL	0.647533885078399	0.647533885078399	Lasso	comp_all_gen_cyto
1608	MLL	0.647533885078399	0.647533885078399	Lasso	comp_all_gen_cyto
1609	MPL	0.647533885078399	0.647533885078399	Lasso	comp_all_gen_cyto
1610	MPL	0.647533885078399	0.647533885078399	Lasso	comp_all_gen_cyto
1611	MPL	0.647533885078399	0.647533885078399	Lasso	comp_all_gen_cyto
1612	MPL	0.647533885078399	0.647533885078399	Lasso	comp_all_gen_cyto
1613	MYC	0.647533885078399	0.647533885078399	Lasso	comp_all_gen_cyto
1614	MYC	0.647533885078399	0.647533885078399	Lasso	comp_all_gen_cyto
1615	MYC	0.647533885078399	0.647533885078399	Lasso	comp_all_gen_cyto
1616	MYC	0.647533885078399	0.647533885078399	Lasso	comp_all_gen_cyto
1617	NF1	0.647533885078399	0.647533885078399	Lasso	comp_all_gen_cyto
1618	NF1	0.647533885078399	0.647533885078399	Lasso	comp_all_gen_cyto
1619	NF1	0.647533885078399	0.647533885078399	Lasso	comp_all_gen_cyto
1620	NF1	0.647533885078399	0.647533885078399	Lasso	comp_all_gen_cyto
1621	NFE2	0.647533885078399	0.647533885078399	Lasso	comp_all_gen_cyto
1622	NFE2	0.647533885078399	0.647533885078399	Lasso	comp_all_gen_cyto
1623	NFE2	0.647533885078399	0.647533885078399	Lasso	comp_all_gen_cyto
1624	NFE2	0.647533885078399	0.647533885078399	Lasso	comp_all_gen_cyto
1625	NOTCH1	0.647533885078399	0.647533885078399	Lasso	comp_all_gen_cyto
1626	NOTCH1	0.647533885078399	0.647533885078399	Lasso	comp_all_gen_cyto
1627	NOTCH1	0.647533885078399	0.647533885078399	Lasso	comp_all_gen_cyto
1628	NOTCH1	0.647533885078399	0.647533885078399	Lasso	comp_all_gen_cyto
1629	NPM1	0.647533885078399	0.647533885078399	Lasso	comp_all_gen_cyto
1630	NPM1	0.647533885078399	0.647533885078399	Lasso	comp_all_gen_cyto
1631	NPM1	0.647533885078399	0.647533885078399	Lasso	comp_all_gen_cyto
1632	NPM1	0.647533885078399	0.647533885078399	Lasso	comp_all_gen_cyto
1633	NRAS_other	0.647533885078399	0.647533885078399	Lasso	comp_all_gen_cyto
1634	NRAS_other	0.647533885078399	0.647533885078399	Lasso	comp_all_gen_cyto
1635	NRAS_other	0.647533885078399	0.647533885078399	Lasso	comp_all_gen_cyto
1636	NRAS_other	0.647533885078399	0.647533885078399	Lasso	comp_all_gen_cyto
1637	NRAS_p.G12_13	0.647533885078399	0.647533885078399	Lasso	comp_all_gen_cyto
1638	NRAS_p.G12_13	0.647533885078399	0.647533885078399	Lasso	comp_all_gen_cyto
1639	NRAS_p.G12_13	0.647533885078399	0.647533885078399	Lasso	comp_all_gen_cyto
1640	NRAS_p.G12_13	0.647533885078399	0.647533885078399	Lasso	comp_all_gen_cyto
1641	NRAS_p.Q61_62	0.647533885078399	0.647533885078399	Lasso	comp_all_gen_cyto
1642	NRAS_p.Q61_62	0.647533885078399	0.647533885078399	Lasso	comp_all_gen_cyto
1643	NRAS_p.Q61_62	0.647533885078399	0.647533885078399	Lasso	comp_all_gen_cyto
1644	NRAS_p.Q61_62	0.647533885078399	0.647533885078399	Lasso	comp_all_gen_cyto
1645	PDS5B	0.647533885078399	0.647533885078399	Lasso	comp_all_gen_cyto
1646	PDS5B	0.647533885078399	0.647533885078399	Lasso	comp_all_gen_cyto
1647	PDS5B	0.647533885078399	0.647533885078399	Lasso	comp_all_gen_cyto
1648	PDS5B	0.647533885078399	0.647533885078399	Lasso	comp_all_gen_cyto
1649	PHF6	0.647533885078399	0.647533885078399	Lasso	comp_all_gen_cyto
1650	PHF6	0.647533885078399	0.647533885078399	Lasso	comp_all_gen_cyto
1651	PHF6	0.647533885078399	0.647533885078399	Lasso	comp_all_gen_cyto
1652	PHF6	0.647533885078399	0.647533885078399	Lasso	comp_all_gen_cyto
1653	PPFIA2	0.647533885078399	0.647533885078399	Lasso	comp_all_gen_cyto
1654	PPFIA2	0.647533885078399	0.647533885078399	Lasso	comp_all_gen_cyto
1655	PPFIA2	0.647533885078399	0.647533885078399	Lasso	comp_all_gen_cyto
1656	PPFIA2	0.647533885078399	0.647533885078399	Lasso	comp_all_gen_cyto
1657	PRPF8	0.647533885078399	0.647533885078399	Lasso	comp_all_gen_cyto
1658	PRPF8	0.647533885078399	0.647533885078399	Lasso	comp_all_gen_cyto
1659	PRPF8	0.647533885078399	0.647533885078399	Lasso	comp_all_gen_cyto
1660	PRPF8	0.647533885078399	0.647533885078399	Lasso	comp_all_gen_cyto
1661	PTEN	0.647533885078399	0.647533885078399	Lasso	comp_all_gen_cyto
1662	PTEN	0.647533885078399	0.647533885078399	Lasso	comp_all_gen_cyto
1663	PTEN	0.647533885078399	0.647533885078399	Lasso	comp_all_gen_cyto
1664	PTEN	0.647533885078399	0.647533885078399	Lasso	comp_all_gen_cyto
1665	PTPN11	0.647533885078399	0.647533885078399	Lasso	comp_all_gen_cyto
1666	PTPN11	0.647533885078399	0.647533885078399	Lasso	comp_all_gen_cyto
1667	PTPN11	0.647533885078399	0.647533885078399	Lasso	comp_all_gen_cyto
1668	PTPN11	0.647533885078399	0.647533885078399	Lasso	comp_all_gen_cyto
1669	PTPRF	0.647533885078399	0.647533885078399	Lasso	comp_all_gen_cyto
1670	PTPRF	0.647533885078399	0.647533885078399	Lasso	comp_all_gen_cyto
1671	PTPRF	0.647533885078399	0.647533885078399	Lasso	comp_all_gen_cyto
1672	PTPRF	0.647533885078399	0.647533885078399	Lasso	comp_all_gen_cyto
1673	PTPRT	0.647533885078399	0.647533885078399	Lasso	comp_all_gen_cyto
1674	PTPRT	0.647533885078399	0.647533885078399	Lasso	comp_all_gen_cyto
1675	PTPRT	0.647533885078399	0.647533885078399	Lasso	comp_all_gen_cyto
1676	PTPRT	0.647533885078399	0.647533885078399	Lasso	comp_all_gen_cyto
1677	RAD21	0.647533885078399	0.647533885078399	Lasso	comp_all_gen_cyto
1678	RAD21	0.647533885078399	0.647533885078399	Lasso	comp_all_gen_cyto
1679	RAD21	0.647533885078399	0.647533885078399	Lasso	comp_all_gen_cyto
1680	RAD21	0.647533885078399	0.647533885078399	Lasso	comp_all_gen_cyto
1681	RIT1	0.647533885078399	0.647533885078399	Lasso	comp_all_gen_cyto
1682	RIT1	0.647533885078399	0.647533885078399	Lasso	comp_all_gen_cyto
1683	RIT1	0.647533885078399	0.647533885078399	Lasso	comp_all_gen_cyto
1684	RIT1	0.647533885078399	0.647533885078399	Lasso	comp_all_gen_cyto
1685	RUNX1	0.647533885078399	0.647533885078399	Lasso	comp_all_gen_cyto
1686	RUNX1	0.647533885078399	0.647533885078399	Lasso	comp_all_gen_cyto
1687	RUNX1	0.647533885078399	0.647533885078399	Lasso	comp_all_gen_cyto
1688	RUNX1	0.647533885078399	0.647533885078399	Lasso	comp_all_gen_cyto
1689	S100B	0.647533885078399	0.647533885078399	Lasso	comp_all_gen_cyto
1690	S100B	0.647533885078399	0.647533885078399	Lasso	comp_all_gen_cyto
1691	S100B	0.647533885078399	0.647533885078399	Lasso	comp_all_gen_cyto
1692	S100B	0.647533885078399	0.647533885078399	Lasso	comp_all_gen_cyto
1693	SETBP1	0.647533885078399	0.647533885078399	Lasso	comp_all_gen_cyto
1694	SETBP1	0.647533885078399	0.647533885078399	Lasso	comp_all_gen_cyto
1695	SETBP1	0.647533885078399	0.647533885078399	Lasso	comp_all_gen_cyto
1696	SETBP1	0.647533885078399	0.647533885078399	Lasso	comp_all_gen_cyto
1697	SF1	0.647533885078399	0.647533885078399	Lasso	comp_all_gen_cyto
1698	SF1	0.647533885078399	0.647533885078399	Lasso	comp_all_gen_cyto
1699	SF1	0.647533885078399	0.647533885078399	Lasso	comp_all_gen_cyto
1700	SF1	0.647533885078399	0.647533885078399	Lasso	comp_all_gen_cyto
1701	SF3B1	0.647533885078399	0.647533885078399	Lasso	comp_all_gen_cyto
1702	SF3B1	0.647533885078399	0.647533885078399	Lasso	comp_all_gen_cyto
1703	SF3B1	0.647533885078399	0.647533885078399	Lasso	comp_all_gen_cyto
1704	SF3B1	0.647533885078399	0.647533885078399	Lasso	comp_all_gen_cyto
1705	SMC1A	0.647533885078399	0.647533885078399	Lasso	comp_all_gen_cyto
1706	SMC1A	0.647533885078399	0.647533885078399	Lasso	comp_all_gen_cyto
1707	SMC1A	0.647533885078399	0.647533885078399	Lasso	comp_all_gen_cyto
1708	SMC1A	0.647533885078399	0.647533885078399	Lasso	comp_all_gen_cyto
1709	SMC3	0.647533885078399	0.647533885078399	Lasso	comp_all_gen_cyto
1710	SMC3	0.647533885078399	0.647533885078399	Lasso	comp_all_gen_cyto
1711	SMC3	0.647533885078399	0.647533885078399	Lasso	comp_all_gen_cyto
1712	SMC3	0.647533885078399	0.647533885078399	Lasso	comp_all_gen_cyto
1713	SMG1	0.647533885078399	0.647533885078399	Lasso	comp_all_gen_cyto
1714	SMG1	0.647533885078399	0.647533885078399	Lasso	comp_all_gen_cyto
1715	SMG1	0.647533885078399	0.647533885078399	Lasso	comp_all_gen_cyto
1716	SMG1	0.647533885078399	0.647533885078399	Lasso	comp_all_gen_cyto
1717	SPP1	0.647533885078399	0.647533885078399	Lasso	comp_all_gen_cyto
1718	SPP1	0.647533885078399	0.647533885078399	Lasso	comp_all_gen_cyto
1719	SPP1	0.647533885078399	0.647533885078399	Lasso	comp_all_gen_cyto
1720	SPP1	0.647533885078399	0.647533885078399	Lasso	comp_all_gen_cyto
1721	SRSF2	0.647533885078399	0.647533885078399	Lasso	comp_all_gen_cyto
1722	SRSF2	0.647533885078399	0.647533885078399	Lasso	comp_all_gen_cyto
1723	SRSF2	0.647533885078399	0.647533885078399	Lasso	comp_all_gen_cyto
1724	SRSF2	0.647533885078399	0.647533885078399	Lasso	comp_all_gen_cyto
1725	STAG2	0.647533885078399	0.647533885078399	Lasso	comp_all_gen_cyto
1726	STAG2	0.647533885078399	0.647533885078399	Lasso	comp_all_gen_cyto
1727	STAG2	0.647533885078399	0.647533885078399	Lasso	comp_all_gen_cyto
1728	STAG2	0.647533885078399	0.647533885078399	Lasso	comp_all_gen_cyto
1729	STAT5B	0.647533885078399	0.647533885078399	Lasso	comp_all_gen_cyto
1730	STAT5B	0.647533885078399	0.647533885078399	Lasso	comp_all_gen_cyto
1731	STAT5B	0.647533885078399	0.647533885078399	Lasso	comp_all_gen_cyto
1732	STAT5B	0.647533885078399	0.647533885078399	Lasso	comp_all_gen_cyto
1733	SUZ12	0.647533885078399	0.647533885078399	Lasso	comp_all_gen_cyto
1734	SUZ12	0.647533885078399	0.647533885078399	Lasso	comp_all_gen_cyto
1735	SUZ12	0.647533885078399	0.647533885078399	Lasso	comp_all_gen_cyto
1736	SUZ12	0.647533885078399	0.647533885078399	Lasso	comp_all_gen_cyto
1737	TET2	0.647533885078399	0.644256701791868	Lasso	comp_all_gen_cyto
1738	TET2	0.647533885078399	0.652941592038031	Lasso	comp_all_gen_cyto
1739	TET2	0.647533885078399	0.656183807305855	Lasso	comp_all_gen_cyto
1740	TET2	0.647533885078399	0.646300339651821	Lasso	comp_all_gen_cyto
1741	TP53	0.647533885078399	0.635017471315816	Lasso	comp_all_gen_cyto
1742	TP53	0.647533885078399	0.638260269383952	Lasso	comp_all_gen_cyto
1743	TP53	0.647533885078399	0.64492735925065	Lasso	comp_all_gen_cyto
1744	TP53	0.647533885078399	0.646203254833217	Lasso	comp_all_gen_cyto
1745	U2AF1_p.S34	0.647533885078399	0.647533885078399	Lasso	comp_all_gen_cyto
1746	U2AF1_p.S34	0.647533885078399	0.647533885078399	Lasso	comp_all_gen_cyto
1747	U2AF1_p.S34	0.647533885078399	0.647533885078399	Lasso	comp_all_gen_cyto
1748	U2AF1_p.S34	0.647533885078399	0.647533885078399	Lasso	comp_all_gen_cyto
1749	U2AF1_p.Q157	0.647533885078399	0.647533885078399	Lasso	comp_all_gen_cyto
1750	U2AF1_p.Q157	0.647533885078399	0.647533885078399	Lasso	comp_all_gen_cyto
1751	U2AF1_p.Q157	0.647533885078399	0.647533885078399	Lasso	comp_all_gen_cyto
1752	U2AF1_p.Q157	0.647533885078399	0.647533885078399	Lasso	comp_all_gen_cyto
1753	WT1	0.647533885078399	0.647533885078399	Lasso	comp_all_gen_cyto
1754	WT1	0.647533885078399	0.647533885078399	Lasso	comp_all_gen_cyto
1755	WT1	0.647533885078399	0.647533885078399	Lasso	comp_all_gen_cyto
1756	WT1	0.647533885078399	0.647533885078399	Lasso	comp_all_gen_cyto
1757	ZRSR2	0.647533885078399	0.647533885078399	Lasso	comp_all_gen_cyto
1758	ZRSR2	0.647533885078399	0.647533885078399	Lasso	comp_all_gen_cyto
1759	ZRSR2	0.647533885078399	0.647533885078399	Lasso	comp_all_gen_cyto
1760	ZRSR2	0.647533885078399	0.647533885078399	Lasso	comp_all_gen_cyto
1761	add_8	0.647533885078399	0.647533885078399	Lasso	comp_all_gen_cyto
1762	add_8	0.647533885078399	0.647533885078399	Lasso	comp_all_gen_cyto
1763	add_8	0.647533885078399	0.647533885078399	Lasso	comp_all_gen_cyto
1764	add_8	0.647533885078399	0.647533885078399	Lasso	comp_all_gen_cyto
1765	add_11	0.647533885078399	0.647533885078399	Lasso	comp_all_gen_cyto
1766	add_11	0.647533885078399	0.647533885078399	Lasso	comp_all_gen_cyto
1767	add_11	0.647533885078399	0.647533885078399	Lasso	comp_all_gen_cyto
1768	add_11	0.647533885078399	0.647533885078399	Lasso	comp_all_gen_cyto
1769	add_13	0.647533885078399	0.647533885078399	Lasso	comp_all_gen_cyto
1770	add_13	0.647533885078399	0.647533885078399	Lasso	comp_all_gen_cyto
1771	add_13	0.647533885078399	0.647533885078399	Lasso	comp_all_gen_cyto
1772	add_13	0.647533885078399	0.647533885078399	Lasso	comp_all_gen_cyto
1773	add_21	0.647533885078399	0.647533885078399	Lasso	comp_all_gen_cyto
1774	add_21	0.647533885078399	0.647533885078399	Lasso	comp_all_gen_cyto
1775	add_21	0.647533885078399	0.647533885078399	Lasso	comp_all_gen_cyto
1776	add_21	0.647533885078399	0.647533885078399	Lasso	comp_all_gen_cyto
1777	add_22	0.647533885078399	0.647533885078399	Lasso	comp_all_gen_cyto
1778	add_22	0.647533885078399	0.647533885078399	Lasso	comp_all_gen_cyto
1779	add_22	0.647533885078399	0.647533885078399	Lasso	comp_all_gen_cyto
1780	add_22	0.647533885078399	0.647533885078399	Lasso	comp_all_gen_cyto
1781	del_20	0.647533885078399	0.647533885078399	Lasso	comp_all_gen_cyto
1782	del_20	0.647533885078399	0.647533885078399	Lasso	comp_all_gen_cyto
1783	del_20	0.647533885078399	0.647533885078399	Lasso	comp_all_gen_cyto
1784	del_20	0.647533885078399	0.647533885078399	Lasso	comp_all_gen_cyto
1785	del_3	0.647533885078399	0.647533885078399	Lasso	comp_all_gen_cyto
1786	del_3	0.647533885078399	0.647533885078399	Lasso	comp_all_gen_cyto
1787	del_3	0.647533885078399	0.647533885078399	Lasso	comp_all_gen_cyto
1788	del_3	0.647533885078399	0.647533885078399	Lasso	comp_all_gen_cyto
1789	del_5	0.647533885078399	0.650921363323934	Lasso	comp_all_gen_cyto
1790	del_5	0.647533885078399	0.645700880964462	Lasso	comp_all_gen_cyto
1791	del_5	0.647533885078399	0.653506519806917	Lasso	comp_all_gen_cyto
1792	del_5	0.647533885078399	0.656209839053114	Lasso	comp_all_gen_cyto
1793	del_7	0.647533885078399	0.647533885078399	Lasso	comp_all_gen_cyto
1794	del_7	0.647533885078399	0.647533885078399	Lasso	comp_all_gen_cyto
1795	del_7	0.647533885078399	0.647533885078399	Lasso	comp_all_gen_cyto
1796	del_7	0.647533885078399	0.647533885078399	Lasso	comp_all_gen_cyto
1797	del_9	0.647533885078399	0.647533885078399	Lasso	comp_all_gen_cyto
1798	del_9	0.647533885078399	0.647533885078399	Lasso	comp_all_gen_cyto
1799	del_9	0.647533885078399	0.647533885078399	Lasso	comp_all_gen_cyto
1800	del_9	0.647533885078399	0.647533885078399	Lasso	comp_all_gen_cyto
1801	del_12	0.647533885078399	0.647533885078399	Lasso	comp_all_gen_cyto
1802	del_12	0.647533885078399	0.647533885078399	Lasso	comp_all_gen_cyto
1803	del_12	0.647533885078399	0.647533885078399	Lasso	comp_all_gen_cyto
1804	del_12	0.647533885078399	0.647533885078399	Lasso	comp_all_gen_cyto
1805	del_13	0.647533885078399	0.647533885078399	Lasso	comp_all_gen_cyto
1806	del_13	0.647533885078399	0.647533885078399	Lasso	comp_all_gen_cyto
1807	del_13	0.647533885078399	0.647533885078399	Lasso	comp_all_gen_cyto
1808	del_13	0.647533885078399	0.647533885078399	Lasso	comp_all_gen_cyto
1809	del_16	0.647533885078399	0.647533885078399	Lasso	comp_all_gen_cyto
1810	del_16	0.647533885078399	0.647533885078399	Lasso	comp_all_gen_cyto
1811	del_16	0.647533885078399	0.647533885078399	Lasso	comp_all_gen_cyto
1812	del_16	0.647533885078399	0.647533885078399	Lasso	comp_all_gen_cyto
1813	del_17	0.647533885078399	0.647533885078399	Lasso	comp_all_gen_cyto
1814	del_17	0.647533885078399	0.647533885078399	Lasso	comp_all_gen_cyto
1815	del_17	0.647533885078399	0.647533885078399	Lasso	comp_all_gen_cyto
1816	del_17	0.647533885078399	0.647533885078399	Lasso	comp_all_gen_cyto
1817	del_18	0.647533885078399	0.647533885078399	Lasso	comp_all_gen_cyto
1818	del_18	0.647533885078399	0.647533885078399	Lasso	comp_all_gen_cyto
1819	del_18	0.647533885078399	0.647533885078399	Lasso	comp_all_gen_cyto
1820	del_18	0.647533885078399	0.647533885078399	Lasso	comp_all_gen_cyto
1821	minusy	0.647533885078399	0.647533885078399	Lasso	comp_all_gen_cyto
1822	minusy	0.647533885078399	0.647533885078399	Lasso	comp_all_gen_cyto
1823	minusy	0.647533885078399	0.647533885078399	Lasso	comp_all_gen_cyto
1824	minusy	0.647533885078399	0.647533885078399	Lasso	comp_all_gen_cyto
1825	t_v_11	0.647533885078399	0.647533885078399	Lasso	comp_all_gen_cyto
1826	t_v_11	0.647533885078399	0.647533885078399	Lasso	comp_all_gen_cyto
1827	t_v_11	0.647533885078399	0.647533885078399	Lasso	comp_all_gen_cyto
1828	t_v_11	0.647533885078399	0.647533885078399	Lasso	comp_all_gen_cyto
1829	t_10_21	0.647533885078399	0.647533885078399	Lasso	comp_all_gen_cyto
1830	t_10_21	0.647533885078399	0.647533885078399	Lasso	comp_all_gen_cyto
1831	t_10_21	0.647533885078399	0.647533885078399	Lasso	comp_all_gen_cyto
1832	t_10_21	0.647533885078399	0.647533885078399	Lasso	comp_all_gen_cyto
1833	t_12_13	0.647533885078399	0.647533885078399	Lasso	comp_all_gen_cyto
1834	t_12_13	0.647533885078399	0.647533885078399	Lasso	comp_all_gen_cyto
1835	t_12_13	0.647533885078399	0.647533885078399	Lasso	comp_all_gen_cyto
1836	t_12_13	0.647533885078399	0.647533885078399	Lasso	comp_all_gen_cyto
1837	t_12_17	0.647533885078399	0.647533885078399	Lasso	comp_all_gen_cyto
1838	t_12_17	0.647533885078399	0.647533885078399	Lasso	comp_all_gen_cyto
1839	t_12_17	0.647533885078399	0.647533885078399	Lasso	comp_all_gen_cyto
1840	t_12_17	0.647533885078399	0.647533885078399	Lasso	comp_all_gen_cyto
1841	t_12_22	0.647533885078399	0.647533885078399	Lasso	comp_all_gen_cyto
1842	t_12_22	0.647533885078399	0.647533885078399	Lasso	comp_all_gen_cyto
1843	t_12_22	0.647533885078399	0.647533885078399	Lasso	comp_all_gen_cyto
1844	t_12_22	0.647533885078399	0.647533885078399	Lasso	comp_all_gen_cyto
1845	t_13_19	0.647533885078399	0.647533885078399	Lasso	comp_all_gen_cyto
1846	t_13_19	0.647533885078399	0.647533885078399	Lasso	comp_all_gen_cyto
1847	t_13_19	0.647533885078399	0.647533885078399	Lasso	comp_all_gen_cyto
1848	t_13_19	0.647533885078399	0.647533885078399	Lasso	comp_all_gen_cyto
1849	t_15_16	0.647533885078399	0.647533885078399	Lasso	comp_all_gen_cyto
1850	t_15_16	0.647533885078399	0.647533885078399	Lasso	comp_all_gen_cyto
1851	t_15_16	0.647533885078399	0.647533885078399	Lasso	comp_all_gen_cyto
1852	t_15_16	0.647533885078399	0.647533885078399	Lasso	comp_all_gen_cyto
1853	t_15_17	0.647533885078399	0.647533885078399	Lasso	comp_all_gen_cyto
1854	t_15_17	0.647533885078399	0.647533885078399	Lasso	comp_all_gen_cyto
1855	t_15_17	0.647533885078399	0.647533885078399	Lasso	comp_all_gen_cyto
1856	t_15_17	0.647533885078399	0.647533885078399	Lasso	comp_all_gen_cyto
1857	t_16_17	0.647533885078399	0.647533885078399	Lasso	comp_all_gen_cyto
1858	t_16_17	0.647533885078399	0.647533885078399	Lasso	comp_all_gen_cyto
1859	t_16_17	0.647533885078399	0.647533885078399	Lasso	comp_all_gen_cyto
1860	t_16_17	0.647533885078399	0.647533885078399	Lasso	comp_all_gen_cyto
1861	t_16_21	0.647533885078399	0.647533885078399	Lasso	comp_all_gen_cyto
1862	t_16_21	0.647533885078399	0.647533885078399	Lasso	comp_all_gen_cyto
1863	t_16_21	0.647533885078399	0.647533885078399	Lasso	comp_all_gen_cyto
1864	t_16_21	0.647533885078399	0.647533885078399	Lasso	comp_all_gen_cyto
1865	t_17_19	0.647533885078399	0.647533885078399	Lasso	comp_all_gen_cyto
1866	t_17_19	0.647533885078399	0.647533885078399	Lasso	comp_all_gen_cyto
1867	t_17_19	0.647533885078399	0.647533885078399	Lasso	comp_all_gen_cyto
1868	t_17_19	0.647533885078399	0.647533885078399	Lasso	comp_all_gen_cyto
1869	t_17_21	0.647533885078399	0.647533885078399	Lasso	comp_all_gen_cyto
1870	t_17_21	0.647533885078399	0.647533885078399	Lasso	comp_all_gen_cyto
1871	t_17_21	0.647533885078399	0.647533885078399	Lasso	comp_all_gen_cyto
1872	t_17_21	0.647533885078399	0.647533885078399	Lasso	comp_all_gen_cyto
1873	t_1_12	0.647533885078399	0.647533885078399	Lasso	comp_all_gen_cyto
1874	t_1_12	0.647533885078399	0.647533885078399	Lasso	comp_all_gen_cyto
1875	t_1_12	0.647533885078399	0.647533885078399	Lasso	comp_all_gen_cyto
1876	t_1_12	0.647533885078399	0.647533885078399	Lasso	comp_all_gen_cyto
1877	t_1_14	0.647533885078399	0.647533885078399	Lasso	comp_all_gen_cyto
1878	t_1_14	0.647533885078399	0.647533885078399	Lasso	comp_all_gen_cyto
1879	t_1_14	0.647533885078399	0.647533885078399	Lasso	comp_all_gen_cyto
1880	t_1_14	0.647533885078399	0.647533885078399	Lasso	comp_all_gen_cyto
1881	t_1_16	0.647533885078399	0.647533885078399	Lasso	comp_all_gen_cyto
1882	t_1_16	0.647533885078399	0.647533885078399	Lasso	comp_all_gen_cyto
1883	t_1_16	0.647533885078399	0.647533885078399	Lasso	comp_all_gen_cyto
1884	t_1_16	0.647533885078399	0.647533885078399	Lasso	comp_all_gen_cyto
1885	t_1_17	0.647533885078399	0.647533885078399	Lasso	comp_all_gen_cyto
1886	t_1_17	0.647533885078399	0.647533885078399	Lasso	comp_all_gen_cyto
1887	t_1_17	0.647533885078399	0.647533885078399	Lasso	comp_all_gen_cyto
1888	t_1_17	0.647533885078399	0.647533885078399	Lasso	comp_all_gen_cyto
1889	t_1_19	0.647533885078399	0.647533885078399	Lasso	comp_all_gen_cyto
1890	t_1_19	0.647533885078399	0.647533885078399	Lasso	comp_all_gen_cyto
1891	t_1_19	0.647533885078399	0.647533885078399	Lasso	comp_all_gen_cyto
1892	t_1_19	0.647533885078399	0.647533885078399	Lasso	comp_all_gen_cyto
1893	t_1_3	0.647533885078399	0.647533885078399	Lasso	comp_all_gen_cyto
1894	t_1_3	0.647533885078399	0.647533885078399	Lasso	comp_all_gen_cyto
1895	t_1_3	0.647533885078399	0.647533885078399	Lasso	comp_all_gen_cyto
1896	t_1_3	0.647533885078399	0.647533885078399	Lasso	comp_all_gen_cyto
1897	t_1_4	0.647533885078399	0.647533885078399	Lasso	comp_all_gen_cyto
1898	t_1_4	0.647533885078399	0.647533885078399	Lasso	comp_all_gen_cyto
1899	t_1_4	0.647533885078399	0.647533885078399	Lasso	comp_all_gen_cyto
1900	t_1_4	0.647533885078399	0.647533885078399	Lasso	comp_all_gen_cyto
1901	t_1_5	0.647533885078399	0.647533885078399	Lasso	comp_all_gen_cyto
1902	t_1_5	0.647533885078399	0.647533885078399	Lasso	comp_all_gen_cyto
1903	t_1_5	0.647533885078399	0.647533885078399	Lasso	comp_all_gen_cyto
1904	t_1_5	0.647533885078399	0.647533885078399	Lasso	comp_all_gen_cyto
1905	t_1_6	0.647533885078399	0.647533885078399	Lasso	comp_all_gen_cyto
1906	t_1_6	0.647533885078399	0.647533885078399	Lasso	comp_all_gen_cyto
1907	t_1_6	0.647533885078399	0.647533885078399	Lasso	comp_all_gen_cyto
1908	t_1_6	0.647533885078399	0.647533885078399	Lasso	comp_all_gen_cyto
1909	t_2_17	0.647533885078399	0.647533885078399	Lasso	comp_all_gen_cyto
1910	t_2_17	0.647533885078399	0.647533885078399	Lasso	comp_all_gen_cyto
1911	t_2_17	0.647533885078399	0.647533885078399	Lasso	comp_all_gen_cyto
1912	t_2_17	0.647533885078399	0.647533885078399	Lasso	comp_all_gen_cyto
1913	t_2_3	0.647533885078399	0.647533885078399	Lasso	comp_all_gen_cyto
1914	t_2_3	0.647533885078399	0.647533885078399	Lasso	comp_all_gen_cyto
1915	t_2_3	0.647533885078399	0.647533885078399	Lasso	comp_all_gen_cyto
1916	t_2_3	0.647533885078399	0.647533885078399	Lasso	comp_all_gen_cyto
1917	t_2_5	0.647533885078399	0.647533885078399	Lasso	comp_all_gen_cyto
1918	t_2_5	0.647533885078399	0.647533885078399	Lasso	comp_all_gen_cyto
1919	t_2_5	0.647533885078399	0.647533885078399	Lasso	comp_all_gen_cyto
1920	t_2_5	0.647533885078399	0.647533885078399	Lasso	comp_all_gen_cyto
1921	t_2_7	0.647533885078399	0.647533885078399	Lasso	comp_all_gen_cyto
1922	t_2_7	0.647533885078399	0.647533885078399	Lasso	comp_all_gen_cyto
1923	t_2_7	0.647533885078399	0.647533885078399	Lasso	comp_all_gen_cyto
1924	t_2_7	0.647533885078399	0.647533885078399	Lasso	comp_all_gen_cyto
1925	t_2_9	0.647533885078399	0.647533885078399	Lasso	comp_all_gen_cyto
1926	t_2_9	0.647533885078399	0.647533885078399	Lasso	comp_all_gen_cyto
1927	t_2_9	0.647533885078399	0.647533885078399	Lasso	comp_all_gen_cyto
1928	t_2_9	0.647533885078399	0.647533885078399	Lasso	comp_all_gen_cyto
1929	t_3_16	0.647533885078399	0.647533885078399	Lasso	comp_all_gen_cyto
1930	t_3_16	0.647533885078399	0.647533885078399	Lasso	comp_all_gen_cyto
1931	t_3_16	0.647533885078399	0.647533885078399	Lasso	comp_all_gen_cyto
1932	t_3_16	0.647533885078399	0.647533885078399	Lasso	comp_all_gen_cyto
1933	t_3_21	0.647533885078399	0.647533885078399	Lasso	comp_all_gen_cyto
1934	t_3_21	0.647533885078399	0.647533885078399	Lasso	comp_all_gen_cyto
1935	t_3_21	0.647533885078399	0.647533885078399	Lasso	comp_all_gen_cyto
1936	t_3_21	0.647533885078399	0.647533885078399	Lasso	comp_all_gen_cyto
1937	t_3_5	0.647533885078399	0.647533885078399	Lasso	comp_all_gen_cyto
1938	t_3_5	0.647533885078399	0.647533885078399	Lasso	comp_all_gen_cyto
1939	t_3_5	0.647533885078399	0.647533885078399	Lasso	comp_all_gen_cyto
1940	t_3_5	0.647533885078399	0.647533885078399	Lasso	comp_all_gen_cyto
1941	t_3_7	0.647533885078399	0.647533885078399	Lasso	comp_all_gen_cyto
1942	t_3_7	0.647533885078399	0.647533885078399	Lasso	comp_all_gen_cyto
1943	t_3_7	0.647533885078399	0.647533885078399	Lasso	comp_all_gen_cyto
1944	t_3_7	0.647533885078399	0.647533885078399	Lasso	comp_all_gen_cyto
1945	t_3_9	0.647533885078399	0.647533885078399	Lasso	comp_all_gen_cyto
1946	t_3_9	0.647533885078399	0.647533885078399	Lasso	comp_all_gen_cyto
1947	t_3_9	0.647533885078399	0.647533885078399	Lasso	comp_all_gen_cyto
1948	t_3_9	0.647533885078399	0.647533885078399	Lasso	comp_all_gen_cyto
1949	t_4_12	0.647533885078399	0.647533885078399	Lasso	comp_all_gen_cyto
1950	t_4_12	0.647533885078399	0.647533885078399	Lasso	comp_all_gen_cyto
1951	t_4_12	0.647533885078399	0.647533885078399	Lasso	comp_all_gen_cyto
1952	t_4_12	0.647533885078399	0.647533885078399	Lasso	comp_all_gen_cyto
1953	t_4_21	0.647533885078399	0.647533885078399	Lasso	comp_all_gen_cyto
1954	t_4_21	0.647533885078399	0.647533885078399	Lasso	comp_all_gen_cyto
1955	t_4_21	0.647533885078399	0.647533885078399	Lasso	comp_all_gen_cyto
1956	t_4_21	0.647533885078399	0.647533885078399	Lasso	comp_all_gen_cyto
1957	t_4_9	0.647533885078399	0.647533885078399	Lasso	comp_all_gen_cyto
1958	t_4_9	0.647533885078399	0.647533885078399	Lasso	comp_all_gen_cyto
1959	t_4_9	0.647533885078399	0.647533885078399	Lasso	comp_all_gen_cyto
1960	t_4_9	0.647533885078399	0.647533885078399	Lasso	comp_all_gen_cyto
1961	t_5_12	0.647533885078399	0.647533885078399	Lasso	comp_all_gen_cyto
1962	t_5_12	0.647533885078399	0.647533885078399	Lasso	comp_all_gen_cyto
1963	t_5_12	0.647533885078399	0.647533885078399	Lasso	comp_all_gen_cyto
1964	t_5_12	0.647533885078399	0.647533885078399	Lasso	comp_all_gen_cyto
1965	t_5_17	0.647533885078399	0.647533885078399	Lasso	comp_all_gen_cyto
1966	t_5_17	0.647533885078399	0.647533885078399	Lasso	comp_all_gen_cyto
1967	t_5_17	0.647533885078399	0.647533885078399	Lasso	comp_all_gen_cyto
1968	t_5_17	0.647533885078399	0.647533885078399	Lasso	comp_all_gen_cyto
1969	t_5_9	0.647533885078399	0.647533885078399	Lasso	comp_all_gen_cyto
1970	t_5_9	0.647533885078399	0.647533885078399	Lasso	comp_all_gen_cyto
1971	t_5_9	0.647533885078399	0.647533885078399	Lasso	comp_all_gen_cyto
1972	t_5_9	0.647533885078399	0.647533885078399	Lasso	comp_all_gen_cyto
1973	t_6_9	0.647533885078399	0.647533885078399	Lasso	comp_all_gen_cyto
1974	t_6_9	0.647533885078399	0.647533885078399	Lasso	comp_all_gen_cyto
1975	t_6_9	0.647533885078399	0.647533885078399	Lasso	comp_all_gen_cyto
1976	t_6_9	0.647533885078399	0.647533885078399	Lasso	comp_all_gen_cyto
1977	t_7_16	0.647533885078399	0.647533885078399	Lasso	comp_all_gen_cyto
1978	t_7_16	0.647533885078399	0.647533885078399	Lasso	comp_all_gen_cyto
1979	t_7_16	0.647533885078399	0.647533885078399	Lasso	comp_all_gen_cyto
1980	t_7_16	0.647533885078399	0.647533885078399	Lasso	comp_all_gen_cyto
1981	t_7_17	0.647533885078399	0.647533885078399	Lasso	comp_all_gen_cyto
1982	t_7_17	0.647533885078399	0.647533885078399	Lasso	comp_all_gen_cyto
1983	t_7_17	0.647533885078399	0.647533885078399	Lasso	comp_all_gen_cyto
1984	t_7_17	0.647533885078399	0.647533885078399	Lasso	comp_all_gen_cyto
1985	t_7_8	0.647533885078399	0.647533885078399	Lasso	comp_all_gen_cyto
1986	t_7_8	0.647533885078399	0.647533885078399	Lasso	comp_all_gen_cyto
1987	t_7_8	0.647533885078399	0.647533885078399	Lasso	comp_all_gen_cyto
1988	t_7_8	0.647533885078399	0.647533885078399	Lasso	comp_all_gen_cyto
1989	t_8_10	0.647533885078399	0.647533885078399	Lasso	comp_all_gen_cyto
1990	t_8_10	0.647533885078399	0.647533885078399	Lasso	comp_all_gen_cyto
1991	t_8_10	0.647533885078399	0.647533885078399	Lasso	comp_all_gen_cyto
1992	t_8_10	0.647533885078399	0.647533885078399	Lasso	comp_all_gen_cyto
1993	t_8_13	0.647533885078399	0.647533885078399	Lasso	comp_all_gen_cyto
1994	t_8_13	0.647533885078399	0.647533885078399	Lasso	comp_all_gen_cyto
1995	t_8_13	0.647533885078399	0.647533885078399	Lasso	comp_all_gen_cyto
1996	t_8_13	0.647533885078399	0.647533885078399	Lasso	comp_all_gen_cyto
1997	t_8_16	0.647533885078399	0.647533885078399	Lasso	comp_all_gen_cyto
1998	t_8_16	0.647533885078399	0.647533885078399	Lasso	comp_all_gen_cyto
1999	t_8_16	0.647533885078399	0.647533885078399	Lasso	comp_all_gen_cyto
[truncated: 100,001 more rows]
