# Supplementary material for: Unified classification and risk-stratification in Acute Myeloid Leukemia
Source: Nat Commun. 2022 Aug 8;13:4622. doi: 10.1038/s41467-022-32103-8 (PMC9360033; doi:10.1038/s41467-022-32103-8)
Supplement: Supplementary file 10 — Supplementary Data 7 [file 41467_2022_32103_MOESM10_ESM.zip › data/paper_full_data_validation.tsv]

ASXL1 "ATRX" "BCOR" "BRAF" "CBL" "CBLB" "CDKN2A" "CEBPA_mono" "CEBPA_bi" "CREBBP" "CUX1" "DNMT3A" "EP300" "ETV6" "EZH2" "FBXW7" "FLT3_other" "FLT3_TKD" "GATA2" "GNAS" "IDH1" "IKZF1" "ITD" "JAK2" "KDM5A" "KDM6A" "KIT" "KRAS" "MLL" "MLL2" "MLL3" "MLL5" "MPL" "MYC" "NF1" "NPM1" "PHF6" "PRPF40B" "PTEN" "PTPN11" "RAD21" "RB1" "RUNX1" "SF1" "SF3A1" "SF3B1" "SRSF2" "SH2B3" "STAG2" "TET2" "TP53" "U2AF1" …
PD10789a 0 0 0 0 0 0 0 0 0 0 0 0 0 0 0 0 0 0 0 0 0 0 0 0 0 0 0 0 0 0 0 0 0 0 0 0 0 0 0 0 0 0 0 0 0 0 0 0 0 0 0 0 0 0 0 0 0 0 0 0 0 0 0 0 0 0 0 0 0 0 0 1 0 0 0 0 0 1 0 0 0 43 1 45 6.2 1 20 2.7 1 0 2.97260274 0 "favorable" 0 0 1 0 0 0 0 0 0 0 0 0 0 0 0 0 0 0 1 0 "t_8_21" 1 0 0 0 0 0 0 0 0 0 0 0 0 0 0 0
PD10790a 1 0 0 0 0 0 0 0 0 0 0 0 0 0 0 0 0 0 0 0 0 0 0 0 0 0 0 1 0 0 0 0 0 0 0 0 0 0 0 0 0 0 0 0 0 0 0 0 0 0 0 0 0 0 0 0 0 0 0 0 0 1 0 0 1 0 0 0 0 0 0 0 0 0 0 0 0 0 0 0 0 56 0 15 7.6 2 76 59.4 1 0 0.75890411 1 "adverse" 0 0 0 0 0 0 0 0 0 0 1 0 0 0 0 0 0 1 0 0 "sAML1" 0 1 0 0 0 0 0 0 0 0 0 0 0 0 0 0
PD10792a 0 0 0 0 0 0 0 0 0 0 0 0 0 0 0 0 0 0 0 0 0 0 0 0 0 0 0 0 0 0 0 0 0 0 0 0 0 0 0 0 0 0 0 0 0 0 0 0 0 0 0 0 0 0 0 0 0 0 0 0 0 0 0 0 0 0 0 0 0 0 0 0 0 0 0 0 0 0 0 0 0 48 1 32 16 0 99 1.5 1 0 1.82739726 1 "intermediate" 0 0 0 0 0 0 0 0 0 0 0 0 0 0 1 0 0 0 0 1 "no_events" 0 0 1 0 0 0 0 0 0 0 0 0 0 0 0 0
PD10793a 0 0 0 0 0 0 0 1 0 0 0 0 1 0 0 0 0 0 1 0 0 0 0 0 0 0 0 0 0 0 0 0 0 0 0 0 0 0 0 1 0 0 0 0 0 0 0 0 0 0 0 0 0 0 0 0 0 0 0 1 0 0 1 0 0 0 0 0 0 0 0 0 0 0 0 0 0 0 0 0 0 54 1 30 6.8 1 60 9.8 1 0 4.715068493 0 "adverse" 0 0 0 0 0 0 0 0 0 0 0 0 1 0 0 0 0 1 0 0 "Trisomies" 0 0 0 1 0 0 0 0 0 0 0 0 0 0 0 0
PD10794a 0 0 0 0 0 0 0 0 0 0 0 1 0 0 0 0 0 0 0 0 0 0 0 0 0 0 0 0 0 0 0 0 0 0 0 1 0 0 0 0 1 0 0 0 0 0 0 0 0 0 0 0 0 0 0 0 1 0 0 0 0 0 0 0 0 0 0 0 0 0 0 0 0 0 0 0 0 0 0 0 0 46 0 52 7.6 1 74 8.2 1 0 5.673972603 0 "favorable" 0 0 0 0 0 0 1 0 0 0 0 0 0 0 0 0 0 0 1 0 "NPM1" 0 0 0 0 1 0 0 0 0 0 0 0 0 0 0 0
PD10795a 0 0 0 0 0 0 0 0 0 0 0 1 0 0 0 0 0 0 0 0 0 0 1 0 0 0 0 0 0 1 0 0 0 0 0 1 0 0 0 0 0 0 0 0 0 0 0 0 1 0 0 0 0 0 0 0 0 0 0 0 0 0 0 0 0 0 0 0 0 0 0 0 0 0 0 0 0 0 0 0 0 49 0 50 8 1 58 1.6 1 0 4.509589041 0 "favorable" 0 0 0 0 0 0 1 0 0 0 0 0 0 0 0 0 0 0 1 0 "NPM1" 0 0 0 0 1 0 0 0 0 0 0 0 0 0 0 0
PD10796a 0 0 0 0 0 0 0 1 1 0 0 0 0 0 0 0 0 1 0 0 0 0 0 0 0 0 0 0 0 0 0 0 0 0 0 0 0 0 0 0 0 0 0 0 0 0 0 0 0 0 0 0 0 0 0 0 0 0 0 0 0 0 0 0 0 0 0 0 0 0 0 0 0 0 0 0 0 0 0 0 0 53 1 88 7.4 2 50 56.3 1 0 2.852054795 0 "favorable" 0 0 0 0 0 0 0 1 0 0 0 0 0 0 0 0 0 0 1 0 "CEBPA_bi" 0 0 0 0 0 1 0 0 0 0 0 0 0 0 0 0
PD10798a 0 0 0 0 0 0 0 0 0 0 0 0 0 0 0 0 0 0 0 0 0 0 0 0 0 0 0 0 0 0 0 0 0 0 0 1 0 0 0 0 0 0 0 0 0 0 0 0 0 0 0 0 0 0 0 0 0 0 0 0 0 1 0 0 0 0 0 0 0 0 0 0 0 0 0 0 0 0 0 0 0 58 1 62 6.4 1 25 0.8 1 0 4.493150685 1 "favorable" 0 0 0 0 0 0 1 0 0 0 0 0 0 0 0 0 0 0 1 0 "NPM1" 0 0 0 0 1 0 0 0 0 0 0 0 0 0 0 0
PD10800a 0 0 0 0 0 0 0 0 0 0 0 0 0 0 0 0 0 0 0 0 0 0 1 0 0 0 0 0 0 0 0 0 0 1 0 0 0 0 0 0 0 0 0 0 0 0 0 0 0 0 0 0 0 1 0 0 0 0 0 0 0 0 0 0 0 0 0 0 0 0 0 0 0 0 0 0 0 0 0 0 0 18 1 77 9.1 2 43 41.4 1 0 1.197260274 0 "adverse" 0 0 0 0 0 0 0 0 0 0 0 1 0 0 0 0 0 1 0 0 "WT1" 0 0 0 0 0 0 1 0 0 0 0 0 0 0 0 0
PD10801a 0 0 0 0 1 0 0 0 0 0 0 0 0 0 0 0 0 0 0 0 0 0 0 0 0 0 0 0 0 0 0 0 0 0 0 0 0 0 0 0 0 0 0 0 0 0 0 0 0 0 0 0 0 0 0 0 0 0 0 0 0 0 0 0 0 0 0 1 0 0 0 0 0 0 0 0 0 0 0 0 0 49 0 80 11.9 1 42 9.9 1 0 1.476712329 1 "adverse" 0 0 0 0 0 0 0 0 0 0 0 0 0 0 0 1 0 1 0 0 "mNOS" 0 0 0 0 0 0 0 1 0 0 0 0 0 0 0 0
PD10802a 0 0 0 0 0 0 0 0 0 0 0 0 0 0 0 0 0 0 0 0 0 0 1 0 0 0 0 0 1 0 0 0 0 0 0 0 0 0 0 0 0 0 1 0 0 0 0 0 0 0 0 0 0 0 0 0 0 0 0 0 0 0 0 0 0 0 0 0 0 0 0 0 0 0 0 0 0 0 0 0 0 50 0 80 8.9 1 130 57.3 1 0 4.098630137 0 "adverse" 0 0 0 0 0 0 0 0 0 1 0 0 0 0 0 0 0 1 0 0 "sAML2" 0 0 0 0 0 0 0 0 1 0 0 0 0 0 0 0
PD10803a 0 0 0 0 0 0 0 0 0 0 0 0 0 0 0 0 0 0 0 0 1 0 1 0 0 0 0 0 0 0 0 0 0 0 0 1 0 0 0 0 0 0 0 0 0 0 0 0 0 0 0 0 0 0 0 0 0 0 0 0 0 0 0 0 0 0 0 0 0 0 0 0 0 0 0 0 0 0 0 0 0 44 0 75 8 0 80 50 1 0 5.134246575 0 "favorable" 0 0 0 0 0 0 1 0 0 0 0 0 0 0 0 0 0 0 1 0 "NPM1" 0 0 0 0 1 0 0 0 0 0 0 0 0 0 0 0
PD10804a 0 0 0 0 0 0 0 0 0 0 0 0 0 0 0 0 0 0 0 0 0 0 1 0 0 0 0 0 1 0 0 0 0 0 0 0 0 0 0 0 0 0 0 0 0 0 0 0 0 0 0 1 0 0 0 0 0 1 0 0 0 0 0 0 0 0 0 0 0 0 0 0 0 0 0 0 0 0 0 0 0 57 1 60 7.7 0 157 124.6 1 0 1.917808219 1 "adverse" 0 0 0 0 0 0 0 0 0 1 0 0 0 0 0 0 0 1 0 0 "sAML2" 0 0 0 0 0 0 0 0 1 0 0 0 0 0 0 0
PD10805a 0 0 0 0 0 0 0 0 0 0 0 0 0 0 0 0 0 0 0 0 0 0 0 0 0 0 0 0 0 0 0 0 0 0 0 0 0 0 0 1 0 0 0 0 0 0 0 0 0 0 0 0 0 0 0 0 0 0 0 0 0 0 0 0 0 0 0 0 0 0 1 0 0 1 0 0 0 0 0 0 0 48 1 90 7.7 1 119 108 1 0 1.265753425 1 "adverse" 0 0 0 0 0 1 0 0 0 0 0 0 0 0 0 0 0 1 0 0 "inv_3" 0 0 0 0 0 0 0 0 0 1 0 0 0 0 0 0
PD10806a 0 0 0 0 1 0 0 0 0 0 0 0 0 0 0 0 0 0 0 0 0 0 0 0 0 0 0 0 0 0 0 0 0 0 0 0 0 0 0 0 0 0 0 0 0 0 0 0 0 0 0 0 0 0 0 0 1 0 0 0 0 0 1 0 0 0 0 0 0 1 0 0 0 0 0 0 0 0 0 0 0 58 1 58 11.2 0 449 2.6 3 1 0.569863014 1 "adverse" 0 0 0 0 0 0 0 0 1 0 0 0 0 0 0 0 0 1 0 0 "TP53_complex" 0 0 0 0 0 0 0 0 0 0 1 0 0 0 0 0
PD10807a 0 0 0 0 0 0 0 0 0 0 0 1 0 0 0 0 0 0 0 0 0 0 1 0 0 0 0 0 0 0 0 0 0 0 0 1 0 0 0 1 0 0 0 0 0 0 0 0 0 0 0 0 0 0 0 0 1 0 0 0 0 0 0 0 0 0 0 0 0 0 0 0 0 0 0 0 0 0 0 0 0 46 0 60 7.7 1 55 20.1 1 0 0.668493151 1 "intermediate" 0 0 0 0 0 0 1 0 0 0 0 0 0 0 0 0 0 0 0 1 "NPM1" 0 0 0 0 1 0 0 0 0 0 0 0 0 0 0 0
PD10808a 0 0 0 0 0 0 0 0 0 0 0 0 0 0 0 0 0 0 0 0 0 0 0 0 0 0 0 0 0 0 0 0 0 0 0 0 0 0 0 0 0 0 0 0 0 0 0 0 0 0 0 0 0 0 0 0 0 0 0 0 0 0 1 0 1 0 1 1 0 0 1 0 0 0 0 0 0 0 0 0 0 54 0 25 5.4 1 16 5 3 1 1.076712329 1 "adverse" 0 0 0 0 0 0 0 0 1 0 0 0 0 0 0 0 0 1 0 0 "TP53_complex" 0 0 0 0 0 0 0 0 0 0 1 0 0 0 0 0
PD10809a 0 0 0 0 0 0 0 1 1 0 0 0 0 0 0 0 0 0 0 0 0 0 0 0 0 0 0 0 0 0 0 0 0 0 0 0 0 0 0 0 0 0 0 0 0 0 0 0 0 1 0 0 0 0 0 0 0 0 0 0 0 0 0 0 0 0 0 0 0 0 0 0 0 0 0 0 0 0 0 0 0 44 0 80 10.4 0 64 91.1 1 0 5.273972603 0 "favorable" 0 0 0 0 0 0 0 1 0 0 0 0 0 0 0 0 0 0 1 0 "CEBPA_bi" 0 0 0 0 0 1 0 0 0 0 0 0 0 0 0 0
PD10810a 0 0 0 0 0 0 0 0 0 0 0 0 0 0 0 0 0 0 0 0 0 0 0 0 0 0 0 0 0 0 0 0 0 0 0 0 1 0 0 0 0 0 0 0 0 0 0 0 0 0 0 0 0 0 0 1 0 0 0 0 0 0 0 0 0 0 0 0 0 0 0 0 0 0 0 0 0 0 0 0 0 41 1 90 8 0 17 20.2 1 0 5.915068493 0 "intermediate" 0 0 0 0 0 0 0 0 0 0 1 0 0 0 0 0 0 0 0 1 "sAML1" 0 1 0 0 0 0 0 0 0 0 0 0 0 0 0 0
PD10811a 0 0 0 0 0 0 0 1 1 0 0 0 0 0 0 0 0 0 0 0 0 0 0 0 0 0 0 0 0 0 0 0 0 0 0 0 0 0 0 0 0 0 0 0 0 0 0 0 0 0 0 0 0 0 0 0 0 0 0 0 0 0 0 0 0 0 0 0 0 0 0 0 0 0 0 0 0 0 0 0 0 51 0 75 12.8 0 46 34 1 0 5.476712329 0 "favorable" 0 0 0 0 0 0 0 1 0 0 0 0 0 0 0 0 0 0 1 0 "CEBPA_bi" 0 0 0 0 0 1 0 0 0 0 0 0 0 0 0 0
PD10812a 0 0 0 0 0 0 0 0 0 0 0 1 0 0 0 0 0 0 0 0 0 0 1 0 0 0 0 0 1 0 0 0 0 0 0 0 0 0 0 0 0 0 0 0 0 0 0 0 0 0 0 0 0 0 0 0 0 0 0 0 0 0 0 0 0 0 0 0 0 0 0 0 0 0 0 0 0 0 0 0 0 38 0 75 9.7 1 47 143.1 1 0 5.747945205 0 "adverse" 0 0 0 0 0 0 0 0 0 1 0 0 0 0 0 0 0 1 0 0 "sAML2" 0 0 0 0 0 0 0 0 1 0 0 0 0 0 0 0
PD10813a 0 0 0 0 0 0 0 0 0 0 0 0 0 0 0 0 0 0 0 0 0 0 0 0 0 0 0 0 0 0 0 0 0 0 0 0 0 0 0 0 0 0 0 0 0 0 0 0 0 0 0 0 0 0 0 0 1 0 0 0 0 0 0 0 0 0 0 0 0 0 1 0 1 0 0 0 0 0 0 0 0 49 1 75 9.4 1 33 9.3 1 0 2.887671233 0 "favorable" 0 1 0 0 0 0 0 0 0 0 0 0 0 0 0 0 0 0 1 0 "inv_16" 0 0 0 0 0 0 0 0 0 0 0 1 0 0 0 0
PD10814a 0 0 0 0 0 0 0 0 0 0 0 0 0 0 0 0 0 1 0 0 0 0 1 0 0 0 0 0 0 0 0 0 0 0 0 0 0 0 0 0 0 0 0 0 0 0 0 0 0 0 0 0 0 0 0 0 0 0 0 0 0 0 0 0 0 0 0 0 0 0 0 0 0 0 0 0 0 0 0 0 0 49 1 86 9.8 1 50 14.9 1 0 4.882191781 0 "intermediate" 0 0 0 0 0 0 0 0 0 0 0 0 0 0 0 1 0 0 0 1 "mNOS" 0 0 0 0 0 0 0 1 0 0 0 0 0 0 0 0
PD10815a 0 0 0 0 0 0 0 1 1 0 0 0 1 0 0 0 0 0 0 0 0 0 0 0 0 0 1 0 0 0 0 0 0 0 0 0 0 0 0 0 0 0 0 0 0 0 0 0 0 0 0 0 0 0 0 0 0 0 0 0 0 0 0 0 0 0 0 0 0 0 0 0 0 0 0 0 0 0 0 0 0 50 1 85 9.8 2 36 52.7 1 0 4.597260274 0 "favorable" 0 0 0 0 0 0 0 1 0 0 0 0 0 0 0 0 0 0 1 0 "CEBPA_bi" 0 0 0 0 0 1 0 0 0 0 0 0 0 0 0 0
PD10816a 0 0 0 0 0 0 0 0 0 0 0 1 0 0 0 0 0 0 0 0 0 0 0 0 0 0 0 0 0 0 0 0 0 0 0 0 0 0 0 0 0 0 0 0 0 0 0 0 0 0 0 0 0 0 0 1 0 0 0 0 0 0 0 0 0 0 0 0 0 0 0 0 0 0 0 0 0 0 0 0 0 53 1 81 8.6 1 33 13.6 1 0 0.126027397 1 "intermediate" 0 0 0 0 0 0 0 0 0 0 0 0 0 1 0 0 0 0 0 1 "DNMT3A_IDH1_2" 0 0 0 0 0 0 0 0 0 0 0 0 1 0 0 0
PD10817a 0 0 0 0 0 0 0 0 0 0 0 0 0 0 0 0 0 0 0 0 0 0 0 0 0 0 0 0 0 0 0 0 0 0 0 0 0 0 0 0 0 0 1 0 0 0 0 0 0 0 0 0 0 0 0 0 1 0 0 0 0 0 1 0 1 0 0 0 0 0 1 0 0 0 0 0 0 0 0 0 0 51 1 90 13.6 1 178 0.9 1 0 0.794520548 1 "adverse" 0 0 0 0 0 0 0 0 1 0 0 0 0 0 0 0 0 1 0 0 "TP53_complex" 0 0 0 0 0 0 0 0 0 0 1 0 0 0 0 0
PD10818a 0 0 0 0 0 0 0 1 1 0 0 0 0 0 0 0 0 0 1 0 0 0 0 0 0 0 0 0 0 0 1 0 0 0 0 0 0 0 0 0 0 0 0 0 0 0 0 0 0 0 0 0 0 0 0 0 1 0 0 0 0 0 0 0 0 0 0 0 0 0 0 0 0 0 0 0 0 0 0 0 0 34 1 96 5 1 40 56.2 1 0 5.01369863 0 "favorable" 0 0 0 0 0 0 0 1 0 0 0 0 0 0 0 0 0 0 1 0 "CEBPA_bi" 0 0 0 0 0 1 0 0 0 0 0 0 0 0 0 0
PD10819a 0 0 0 0 0 0 0 0 0 0 0 0 0 0 0 0 1 0 0 0 0 0 1 0 0 0 0 0 0 0 0 0 0 0 0 0 1 0 0 0 0 0 1 0 0 0 0 0 1 1 0 0 0 0 1 0 0 0 0 0 0 0 0 0 0 0 0 0 0 0 0 0 0 0 0 0 0 0 0 0 0 55 1 90 8.7 1 40 71.6 1 0 0.994520548 1 "adverse" 0 0 0 0 0 0 0 0 0 1 0 0 0 0 0 0 0 1 0 0 "sAML2" 0 0 0 0 0 0 0 0 1 0 0 0 0 0 0 0
PD10820a 0 0 0 0 0 0 0 0 0 0 0 1 0 0 0 0 0 0 0 0 0 0 0 0 0 0 0 0 1 0 0 0 0 0 0 0 0 0 0 0 0 0 0 0 0 0 0 0 0 0 0 0 0 0 0 1 0 0 0 0 0 1 0 0 0 0 0 0 0 0 0 0 0 0 0 0 0 0 0 0 0 39 1 75 7.3 1 81 8.5 1 0 0.657534247 1 "adverse" 0 0 0 0 0 0 0 0 0 1 0 0 0 0 0 0 0 1 0 0 "sAML2" 0 0 0 0 0 0 0 0 1 0 0 0 0 0 0 0
PD10821a 0 0 0 0 0 0 0 0 0 0 0 0 0 0 0 0 0 0 0 0 0 0 0 0 0 0 0 0 0 0 0 0 0 0 0 0 0 0 0 0 0 0 0 0 0 0 0 0 0 0 0 0 0 0 0 0 0 0 0 0 0 0 0 1 0 0 0 0 0 0 0 0 0 0 1 0 0 0 0 0 0 38 1 63 8.8 2 21 1.5 1 0 1.117808219 1 "adverse" 0 0 0 0 0 0 0 0 0 0 0 0 0 0 0 1 0 1 0 0 "mNOS" 0 0 0 0 0 0 0 1 0 0 0 0 0 0 0 0
PD10822a 0 0 0 0 0 0 0 0 0 0 0 0 0 0 0 0 0 0 0 0 0 0 1 0 0 0 0 0 0 0 0 0 0 0 0 0 0 0 0 0 0 0 0 0 0 0 0 0 0 0 0 0 0 0 0 0 0 0 0 0 0 0 0 0 0 0 0 0 0 0 0 0 0 0 0 0 1 0 0 0 0 57 0 80 7.5 1 55 3.9 1 0 1.906849315 1 "adverse" 0 0 0 0 1 0 0 0 0 0 0 0 0 0 0 0 0 1 0 0 "t_6_9" 0 0 0 0 0 0 0 0 0 0 0 0 0 1 0 0
PD10823a 0 0 0 0 0 0 0 0 0 0 0 0 0 0 0 0 0 0 0 0 0 0 0 0 0 0 0 0 0 0 0 0 0 0 0 0 0 0 0 0 0 0 0 0 0 0 0 0 0 0 0 0 0 0 0 0 0 0 0 0 0 0 1 0 0 0 0 0 0 1 1 0 0 0 0 0 0 0 0 0 0 21 1 30 5.7 1 12 22.4 2 1 0.391780822 1 "adverse" 0 0 0 0 0 0 0 0 1 0 0 0 0 0 0 0 0 1 0 0 "TP53_complex" 0 0 0 0 0 0 0 0 0 0 1 0 0 0 0 0
PD10824a 0 0 0 0 0 0 0 0 0 0 0 1 0 0 0 0 0 0 0 0 0 0 0 0 0 0 0 0 0 0 0 0 0 0 0 1 0 0 0 0 0 0 0 0 0 0 0 0 0 1 0 0 0 0 0 0 1 0 0 0 0 0 0 0 0 0 0 0 0 0 0 0 0 0 0 0 0 0 0 0 0 52 1 40 10 0 146 42.8 1 0 5.556164384 0 "favorable" 0 0 0 0 0 0 1 0 0 0 0 0 0 0 0 0 0 0 1 0 "NPM1" 0 0 0 0 1 0 0 0 0 0 0 0 0 0 0 0
PD10825a 0 0 0 0 0 0 0 0 0 0 0 0 0 0 0 0 0 0 0 0 0 0 0 0 0 0 0 0 0 0 0 0 0 0 0 0 0 0 0 0 0 0 1 0 0 0 0 0 0 0 0 0 0 0 0 1 0 0 1 0 0 0 0 0 0 0 0 0 0 0 0 0 0 0 0 0 0 0 0 0 0 44 0 60 10.3 1 125 1.7 1 0 4.901369863 0 "adverse" 0 0 0 0 0 0 0 0 0 0 1 0 0 0 0 0 0 1 0 0 "sAML1" 0 1 0 0 0 0 0 0 0 0 0 0 0 0 0 0
PD10826a 0 0 0 0 0 0 0 0 0 0 0 0 0 0 0 0 0 0 0 0 0 0 0 0 0 0 0 0 0 0 0 0 0 0 1 0 0 0 0 0 0 0 0 0 0 0 0 0 0 0 0 0 0 0 0 0 0 0 0 0 0 0 1 0 0 0 0 1 0 0 1 1 0 0 0 0 0 0 0 0 0 27 0 71 9.7 2 299 12.7 1 0 0.663013699 1 "adverse" 0 0 0 0 0 0 0 0 1 0 0 0 0 0 0 0 0 1 0 0 "TP53_complex" 0 0 0 0 0 0 0 0 0 0 1 0 0 0 0 0
PD10827a 0 0 0 0 0 0 0 0 0 0 0 0 0 0 0 0 0 0 0 0 0 0 0 0 0 0 0 0 0 0 0 0 0 0 0 0 0 0 0 1 1 0 0 0 0 0 0 0 0 0 0 0 0 0 0 0 0 1 0 0 0 1 1 0 0 0 0 1 0 0 0 0 0 0 0 0 0 0 0 0 0 38 0 99 10.7 0 39 34 1 0 1.493150685 1 "adverse" 0 0 0 0 0 0 0 0 1 0 0 0 0 0 0 0 0 1 0 0 "TP53_complex" 0 0 0 0 0 0 0 0 0 0 1 0 0 0 0 0
PD10828a 0 0 0 0 0 0 0 0 0 0 0 0 0 0 0 0 0 0 0 0 0 0 0 0 0 0 1 0 0 0 0 0 0 0 0 0 0 0 0 0 0 0 0 0 0 0 0 0 0 0 0 0 0 0 0 0 0 0 0 0 0 0 0 0 0 0 0 0 0 0 0 0 0 0 0 0 0 1 0 0 0 46 1 90 9.8 1 16 1.5 1 0 4.353424658 0 "favorable" 0 0 1 0 0 0 0 0 0 0 0 0 0 0 0 0 0 0 1 0 "t_8_21" 1 0 0 0 0 0 0 0 0 0 0 0 0 0 0 0
PD10829a 0 0 0 0 0 0 0 0 0 0 0 1 0 0 0 0 0 0 0 0 0 0 1 0 0 0 0 0 0 0 0 0 0 0 0 1 0 0 0 0 0 0 0 0 0 0 0 0 0 0 0 0 0 0 0 0 0 0 0 0 0 0 0 0 0 0 0 0 0 0 0 0 0 0 0 0 0 0 0 0 0 39 1 88 13.3 1 105 60.2 1 0 0.619178082 1 "intermediate" 0 0 0 0 0 0 1 0 0 0 0 0 0 0 0 0 0 0 0 1 "NPM1" 0 0 0 0 1 0 0 0 0 0 0 0 0 0 0 0
PD10830a 0 0 0 0 0 0 0 1 1 0 0 0 0 0 0 0 0 0 0 0 0 0 0 0 0 0 0 0 0 0 0 0 0 0 0 0 0 0 0 0 0 0 0 0 0 0 0 0 0 0 0 0 0 1 0 0 0 0 0 0 0 0 0 0 0 0 0 0 0 0 0 0 0 0 0 0 0 0 0 0 0 51 0 80 8.5 1 15 13 1 0 2.687671233 1 "favorable" 0 0 0 0 0 0 0 1 0 0 0 0 0 0 0 0 0 0 1 0 "CEBPA_bi" 0 0 0 0 0 1 0 0 0 0 0 0 0 0 0 0
PD10831a 0 0 0 0 0 0 0 0 0 0 0 0 0 0 0 0 0 0 0 0 0 0 0 0 0 0 0 0 0 0 0 0 0 0 0 0 1 0 0 1 0 0 0 0 0 0 0 0 0 0 0 0 0 0 0 0 0 0 0 0 0 0 1 0 1 0 0 0 0 0 0 1 0 0 0 0 0 0 0 0 0 28 0 95 9 1 26 172 1 0 0.61369863 1 "adverse" 0 0 0 0 0 0 0 0 1 0 0 0 0 0 0 0 0 1 0 0 "TP53_complex" 0 0 0 0 0 0 0 0 0 0 1 0 0 0 0 0
PD10832a 0 0 0 0 0 0 0 0 0 0 0 0 0 0 0 0 0 0 0 0 0 0 0 0 0 0 0 0 0 0 0 0 0 0 0 1 0 0 0 0 0 0 0 0 0 0 0 0 0 0 0 0 0 0 0 0 0 0 0 0 0 0 0 0 0 0 0 0 0 0 0 0 0 0 1 0 0 0 0 0 0 46 1 68 6.5 1 31 12.4 1 0 5.589041096 0 "favorable" 0 0 0 0 0 0 1 0 0 0 0 0 0 0 0 0 0 0 1 0 "NPM1" 0 0 0 0 1 0 0 0 0 0 0 0 0 0 0 0
PD10833a 0 0 0 0 0 0 0 0 0 0 0 0 0 0 0 0 0 0 0 0 0 0 0 0 0 0 0 0 0 0 0 0 0 0 0 0 0 0 0 1 0 0 0 0 0 0 0 0 0 0 0 0 0 0 0 0 0 0 0 0 0 0 0 0 0 0 0 0 0 0 0 0 0 0 0 0 0 0 0 0 1 51 0 75 11.9 1 95 2 1 0 2.797260274 0 "intermediate" 0 0 0 1 0 0 0 0 0 0 0 0 0 0 0 0 0 0 0 1 "t_11" 0 0 0 0 0 0 0 0 0 0 0 0 0 0 1 0
PD10834a 0 0 0 0 0 0 0 0 0 0 0 0 0 0 0 0 0 0 0 0 0 0 0 0 0 0 0 0 0 0 0 0 0 0 0 0 0 0 0 0 0 0 0 0 0 0 0 0 0 0 0 0 0 0 0 0 0 0 0 0 0 0 0 0 0 0 0 0 0 0 0 0 0 0 0 0 0 0 1 0 0 43 0 80 9.5 1 20 0.8 3 1 0.432876712 1 "intermediate" 0 0 0 1 0 0 0 0 0 0 0 0 0 0 0 0 0 0 0 1 "t_11" 0 0 0 0 0 0 0 0 0 0 0 0 0 0 1 0
PD10835a 0 0 0 0 0 0 0 0 0 0 0 0 0 0 0 0 0 0 0 0 0 0 0 0 0 0 0 0 0 0 0 0 0 0 0 0 0 0 0 0 0 0 0 0 0 0 0 0 0 0 0 0 0 0 0 0 0 0 0 0 0 0 1 0 1 0 0 0 0 1 0 0 0 0 1 0 0 0 0 0 0 46 1 50 8 1 44 1.7 1 0 4.583561644 0 "adverse" 0 0 0 0 0 0 0 0 1 0 0 0 0 0 0 0 0 1 0 0 "TP53_complex" 0 0 0 0 0 0 0 0 0 0 1 0 0 0 0 0
PD10836a 0 0 0 0 0 0 0 0 0 0 0 0 0 0 0 0 0 0 0 0 0 0 0 0 0 0 0 0 1 0 0 0 0 0 0 0 0 0 0 0 0 0 0 0 0 0 0 0 0 0 0 0 0 0 0 0 1 0 0 0 0 0 0 0 0 0 0 0 0 0 0 0 0 0 0 0 0 0 0 0 0 55 0 75 11.8 1 85 65.8 1 0 1.002739726 1 "adverse" 0 0 0 0 0 0 0 0 0 0 1 0 0 0 0 0 0 1 0 0 "sAML1" 0 1 0 0 0 0 0 0 0 0 0 0 0 0 0 0
PD10837a 0 0 0 0 0 0 0 0 0 0 0 0 0 0 0 0 0 0 0 0 0 0 0 0 0 0 0 0 0 0 0 0 0 0 0 0 0 0 0 0 0 0 0 0 0 0 0 0 0 0 0 0 0 0 0 0 0 0 0 0 0 0 0 0 0 0 0 0 0 0 0 0 1 0 0 0 0 0 0 0 0 22 1 4 14.5 1 319 7.2 1 0 5.75890411 0 "favorable" 0 1 0 0 0 0 0 0 0 0 0 0 0 0 0 0 0 0 1 0 "inv_16" 0 0 0 0 0 0 0 0 0 0 0 1 0 0 0 0
PD10838a 0 0 0 0 0 0 0 0 0 0 0 0 0 0 0 0 0 0 0 0 0 0 0 0 0 0 0 0 1 0 0 0 0 0 0 0 0 0 0 0 0 0 0 0 0 0 0 0 0 0 0 0 0 0 0 0 0 0 0 0 0 0 0 0 0 0 0 0 0 0 0 0 0 0 0 0 0 0 0 0 0 58 1 54 12.3 1 49 1.7 1 0 0.698630137 1 "adverse" 0 0 0 0 0 0 0 0 0 0 1 0 0 0 0 0 0 1 0 0 "sAML1" 0 1 0 0 0 0 0 0 0 0 0 0 0 0 0 0
PD10839a 0 0 0 0 0 0 0 0 0 0 0 0 0 0 0 0 0 0 0 0 0 0 0 0 0 0 0 0 0 0 0 0 0 0 0 0 0 0 0 0 0 0 0 0 0 0 0 0 0 0 0 0 0 0 0 1 0 0 0 0 0 0 0 0 0 0 0 0 1 0 0 0 0 0 0 0 0 0 0 0 0 61 0 75 10.4 1 266 2.8 1 0 5.293150685 0 "adverse" 0 0 0 0 0 0 0 0 0 0 0 0 0 0 0 1 0 1 0 0 "mNOS" 0 0 0 0 0 0 0 1 0 0 0 0 0 0 0 0
PD10840a 0 0 0 0 0 0 0 0 0 0 0 0 0 0 0 0 0 0 0 0 0 0 0 0 0 0 0 0 0 0 0 0 0 0 0 0 0 0 0 0 0 0 0 0 0 0 0 0 0 0 1 0 0 0 0 0 0 0 0 1 0 1 1 0 1 0 0 0 1 1 1 1 0 0 0 0 0 0 0 0 0 56 1 25 6.6 0 43 3.5 1 0 0.57260274 1 "adverse" 0 0 0 0 0 0 0 0 1 0 0 0 0 0 0 0 0 1 0 0 "TP53_complex" 0 0 0 0 0 0 0 0 0 0 1 0 0 0 0 0
PD10841a 0 0 0 0 0 0 0 0 0 0 0 1 0 0 0 0 0 1 0 0 0 0 1 0 0 0 0 0 0 0 0 0 0 0 0 1 0 0 0 0 0 0 0 0 0 0 0 0 0 1 0 0 0 1 0 0 0 0 0 0 0 0 0 0 0 0 0 0 0 0 0 0 0 0 0 0 0 0 0 0 0 38 0 90 11.5 1 80 54.8 1 0 1.252054795 1 "intermediate" 0 0 0 0 0 0 1 0 0 0 0 0 0 0 0 0 0 0 0 1 "NPM1" 0 0 0 0 1 0 0 0 0 0 0 0 0 0 0 0
PD10842a 0 0 0 0 0 0 0 0 0 0 0 0 0 0 0 0 0 0 0 0 1 0 0 0 0 0 0 0 1 0 0 0 0 0 0 0 0 0 0 0 0 0 0 0 0 0 0 0 0 0 0 1 0 0 0 0 0 0 0 0 0 0 0 0 0 0 0 0 0 0 0 0 0 0 0 0 0 0 0 0 0 49 1 80 9 0 63 2.4 2 1 4.534246575 0 "adverse" 0 0 0 0 0 0 0 0 0 1 0 0 0 0 0 0 0 1 0 0 "sAML2" 0 0 0 0 0 0 0 0 1 0 0 0 0 0 0 0
PD10843a 0 0 0 0 0 0 0 0 0 0 0 1 0 0 0 0 0 0 0 0 0 0 0 0 0 0 0 0 0 0 0 0 0 0 0 1 0 0 0 0 0 0 0 0 0 0 0 0 0 0 0 0 0 0 0 0 0 0 0 0 0 0 0 0 0 0 0 0 0 0 0 0 0 0 0 0 0 0 0 0 0 39 0 30 9 1 79 3.6 1 0 5.375342466 0 "favorable" 0 0 0 0 0 0 1 0 0 0 0 0 0 0 0 0 0 0 1 0 "NPM1" 0 0 0 0 1 0 0 0 0 0 0 0 0 0 0 0
PD10844a 0 0 0 0 0 0 0 0 0 0 0 0 0 0 0 0 0 0 0 0 0 0 0 0 0 0 0 0 0 0 0 0 0 0 0 1 0 0 0 1 1 0 0 0 0 0 0 0 0 0 0 0 0 0 0 0 0 0 0 0 0 0 0 0 0 0 0 0 0 0 0 0 0 0 0 0 0 0 0 0 0 43 0 60 7 1 139 25.5 1 0 5.2 0 "favorable" 0 0 0 0 0 0 1 0 0 0 0 0 0 0 0 0 0 0 1 0 "NPM1" 0 0 0 0 1 0 0 0 0 0 0 0 0 0 0 0
PD10845a 0 0 0 0 1 0 0 0 0 0 0 0 0 0 0 0 0 0 0 0 0 0 0 0 0 0 0 0 0 0 0 0 0 0 0 0 0 0 0 0 0 0 0 0 0 0 0 0 0 0 0 0 0 1 0 0 0 0 0 0 0 0 0 0 0 0 0 0 0 0 0 0 0 0 0 0 0 0 0 0 0 43 1 90 10.3 2 17 38.9 1 0 1.131506849 1 "intermediate" 0 0 0 0 0 0 0 0 0 0 0 1 0 0 0 0 0 0 0 1 "WT1" 0 0 0 0 0 0 1 0 0 0 0 0 0 0 0 0
PD10846a 0 0 0 0 0 0 0 0 0 0 0 0 0 0 0 1 0 0 0 0 0 1 0 0 0 0 1 0 0 0 0 0 0 0 0 0 0 0 0 0 0 0 0 0 0 0 0 0 0 0 0 1 0 0 0 0 0 0 0 0 0 0 0 0 0 0 0 0 0 0 0 0 0 0 0 0 0 0 0 0 0 41 1 85 9.1 1 119 3.1 1 0 1.454794521 1 "intermediate" 0 0 0 0 0 0 0 0 0 0 1 0 0 0 0 0 0 0 0 1 "sAML1" 0 1 0 0 0 0 0 0 0 0 0 0 0 0 0 0
PD10847a 0 0 0 0 0 0 0 0 0 0 0 1 0 0 0 0 0 1 0 0 1 0 0 0 0 0 0 0 0 0 0 0 0 0 0 1 0 0 0 0 0 0 0 0 0 0 0 0 0 0 0 0 0 0 0 0 0 0 0 0 0 0 0 0 0 0 0 0 0 0 0 0 0 0 0 0 0 0 0 0 0 42 0 70 7.6 1 120 59.3 1 0 1.008219178 1 "favorable" 0 0 0 0 0 0 1 0 0 0 0 0 0 0 0 0 0 0 1 0 "NPM1" 0 0 0 0 1 0 0 0 0 0 0 0 0 0 0 0
PD10848a 0 0 0 0 0 0 0 0 0 0 0 1 0 0 0 0 0 0 0 0 0 0 1 0 0 0 0 0 0 0 0 0 0 0 0 0 0 0 0 0 0 0 0 0 0 0 0 0 0 0 0 0 0 0 0 0 0 0 0 0 0 0 0 0 0 0 0 0 0 1 0 0 0 0 0 0 0 0 0 0 1 54 1 80 10.7 0 247 21.3 1 0 4.128767123 0 "adverse" 0 0 0 1 0 0 0 0 0 0 0 0 0 0 0 0 0 1 0 0 "t_11" 0 0 0 0 0 0 0 0 0 0 0 0 0 0 1 0
PD10849a 0 0 0 0 0 0 0 0 0 0 0 0 0 0 0 0 0 0 0 0 0 0 0 0 0 0 0 0 0 0 0 0 0 0 0 0 0 0 0 0 0 0 1 0 0 0 1 0 0 0 0 0 0 0 0 1 0 0 0 0 0 0 0 0 0 0 0 0 0 0 0 0 0 0 0 0 0 0 0 0 0 60 1 96 5.8 1 31 2.6 1 0 4.334246575 0 "adverse" 0 0 0 0 0 0 0 0 0 1 0 0 0 0 0 0 0 1 0 0 "sAML2" 0 0 0 0 0 0 0 0 1 0 0 0 0 0 0 0
PD10850a 0 0 0 0 0 0 0 0 0 0 0 1 0 0 0 0 0 1 0 0 0 0 0 0 0 0 0 0 0 0 0 0 0 1 0 1 0 0 0 0 0 0 0 0 0 0 0 0 0 0 0 0 0 0 0 0 0 0 0 0 0 0 0 0 0 0 0 0 0 0 0 0 0 0 0 0 0 0 0 0 0 50 0 90 10.9 1 159 40.9 1 0 5.55890411 0 "favorable" 0 0 0 0 0 0 1 0 0 0 0 0 0 0 0 0 0 0 1 0 "NPM1" 0 0 0 0 1 0 0 0 0 0 0 0 0 0 0 0
PD10851a 0 0 0 0 0 0 0 0 0 0 0 0 0 0 0 0 0 0 0 0 0 0 0 0 0 0 0 1 0 0 0 0 0 1 0 0 0 0 0 0 0 0 0 0 0 0 0 0 0 0 0 0 0 0 0 0 0 1 0 0 0 0 0 0 0 0 0 0 0 0 0 0 0 0 0 0 0 0 0 0 0 45 0 80 8.4 1 18 4.4 1 0 1.394520548 1 "intermediate" 0 0 0 0 0 0 0 0 0 0 0 0 1 0 0 0 0 0 0 1 "Trisomies" 0 0 0 1 0 0 0 0 0 0 0 0 0 0 0 0
PD10852a 0 0 0 0 0 0 0 0 0 0 0 0 0 0 0 0 0 0 0 0 0 0 1 0 0 0 0 0 0 0 0 0 0 0 0 1 0 0 0 0 0 0 0 0 0 0 0 0 0 0 0 0 0 0 0 0 0 0 0 0 0 0 0 0 0 0 0 0 0 0 0 0 0 0 0 0 0 0 0 0 0 46 0 95 6.7 1 39 5.7 1 0 0.723287671 1 "intermediate" 0 0 0 0 0 0 1 0 0 0 0 0 0 0 0 0 0 0 0 1 "NPM1" 0 0 0 0 1 0 0 0 0 0 0 0 0 0 0 0
PD10853a 0 0 0 0 0 0 0 0 0 0 0 1 0 0 0 0 0 0 0 0 0 0 1 0 0 0 0 0 0 0 0 0 0 0 0 1 0 0 0 0 0 0 0 0 0 0 0 0 0 0 0 0 0 0 0 0 0 0 0 0 0 0 0 0 0 0 0 0 0 0 0 0 0 0 0 0 0 0 0 0 0 51 0 80 8.2 1 148 38.6 3 1 0.945205479 1 "favorable" 0 0 0 0 0 0 1 0 0 0 0 0 0 0 0 0 0 0 1 0 "NPM1" 0 0 0 0 1 0 0 0 0 0 0 0 0 0 0 0
PD10855a 0 0 0 0 0 0 0 0 0 0 0 0 0 0 0 0 0 0 0 0 1 0 1 0 0 0 0 0 0 0 0 0 0 0 0 1 0 0 0 0 0 0 0 0 0 0 0 0 0 0 0 0 0 0 0 0 0 0 0 0 0 0 0 0 0 0 0 0 0 0 0 0 0 0 0 0 0 0 0 0 0 47 1 95 10.8 1 38 99.6 3 1 0.273972603 1 "intermediate" 0 0 0 0 0 0 1 0 0 0 0 0 0 0 0 0 0 0 0 1 "NPM1" 0 0 0 0 1 0 0 0 0 0 0 0 0 0 0 0
PD10856a 0 0 0 0 0 0 0 0 0 0 0 0 0 0 0 0 0 0 0 0 0 0 0 0 0 0 0 0 0 0 0 0 0 0 0 0 0 0 0 0 0 0 0 0 0 0 0 0 0 0 0 0 0 0 0 0 0 0 0 0 0 0 1 1 0 0 0 1 0 1 1 0 0 0 0 0 0 0 0 0 0 51 1 20 7.3 0 10 2.8 1 0 0.479452055 1 "adverse" 0 0 0 0 0 0 0 0 1 0 0 0 0 0 0 0 0 1 0 0 "TP53_complex" 0 0 0 0 0 0 0 0 0 0 1 0 0 0 0 0
PD10857a 0 0 0 0 0 0 0 0 0 0 0 0 0 0 0 0 0 0 0 0 0 0 0 0 0 0 0 1 0 0 0 0 0 0 0 0 0 0 0 1 0 0 1 0 0 0 0 0 0 0 0 0 0 0 0 0 0 0 0 0 0 0 0 0 0 0 0 0 0 0 1 0 0 0 0 0 0 0 0 0 0 58 1 40 6.7 1 10 2.1 3 1 1.750684932 1 "adverse" 0 0 0 0 0 0 0 0 0 0 1 0 0 0 0 0 0 1 0 0 "sAML1" 0 1 0 0 0 0 0 0 0 0 0 0 0 0 0 0
PD10859a 0 0 0 0 0 0 0 0 0 0 0 0 0 0 0 0 0 0 0 0 0 0 0 0 0 0 0 1 0 0 0 0 0 0 0 0 0 0 0 0 0 0 0 0 0 0 1 0 1 0 0 0 0 0 0 0 0 0 0 0 0 1 0 1 0 0 0 0 0 0 0 0 0 0 0 0 0 0 0 0 0 56 0 37 7.8 1 66 53.6 3 1 1.832876712 1 "adverse" 0 0 0 0 0 0 0 0 0 1 0 0 0 0 0 0 0 1 0 0 "sAML2" 0 0 0 0 0 0 0 0 1 0 0 0 0 0 0 0
PD10860a 0 0 0 0 0 0 0 0 0 0 0 0 0 0 0 0 0 0 0 0 0 0 0 0 0 0 0 0 0 0 0 0 0 0 0 0 0 0 0 0 0 0 1 0 0 0 0 0 0 0 0 0 0 0 0 0 0 0 0 0 0 0 0 1 0 0 0 0 0 0 0 0 0 0 0 0 0 0 0 0 0 59 0 65 9.8 1 15 1.4 1 0 1.58630137 1 "adverse" 0 0 0 0 0 0 0 0 0 0 1 0 0 0 0 0 0 1 0 0 "sAML1" 0 1 0 0 0 0 0 0 0 0 0 0 0 0 0 0
PD10861a 0 0 0 0 0 0 0 1 1 0 0 0 0 0 0 0 0 0 0 0 0 0 0 0 0 0 0 0 0 0 0 0 0 0 0 0 0 0 0 0 0 0 0 0 0 0 0 0 0 1 0 0 0 0 0 0 0 0 0 0 0 0 0 0 0 0 0 0 0 0 0 0 0 0 0 0 0 0 0 0 0 49 0 80 13 1 28 4 1 0 5.520547945 0 "favorable" 0 0 0 0 0 0 0 1 0 0 0 0 0 0 0 0 0 0 1 0 "CEBPA_bi" 0 0 0 0 0 1 0 0 0 0 0 0 0 0 0 0
PD10862a 0 0 0 0 0 0 0 0 0 0 0 0 0 0 0 0 0 0 0 0 0 0 0 0 0 0 0 1 0 0 0 0 0 0 0 1 0 0 0 0 0 0 0 0 0 0 0 0 0 1 0 0 0 0 0 0 0 0 0 0 0 0 0 0 0 0 0 0 0 0 0 0 0 0 0 0 0 0 0 0 0 52 1 70 10.4 1 93 8.7 1 0 3.731506849 1 "favorable" 0 0 0 0 0 0 1 0 0 0 0 0 0 0 0 0 0 0 1 0 "NPM1" 0 0 0 0 1 0 0 0 0 0 0 0 0 0 0 0
PD10863a 0 0 0 0 0 0 0 0 0 0 0 0 0 0 0 0 0 0 0 0 0 0 0 0 0 0 0 0 0 0 0 0 0 0 0 0 0 0 0 0 0 0 0 0 0 0 0 0 0 1 0 0 0 0 0 0 0 0 0 0 0 0 1 0 0 0 0 0 1 0 0 0 0 0 0 0 0 0 0 0 0 29 1 92 7.6 1 42 20.3 1 0 4.063013699 0 "adverse" 0 0 0 0 0 0 0 0 1 0 0 0 0 0 0 0 0 1 0 0 "TP53_complex" 0 0 0 0 0 0 0 0 0 0 1 0 0 0 0 0
PD10864a 0 0 0 0 0 0 0 0 0 0 0 0 0 0 0 0 0 0 0 0 0 0 0 0 0 0 0 0 0 0 0 0 0 0 0 0 0 0 0 0 0 0 1 0 0 0 0 0 0 0 0 0 0 0 0 0 0 0 0 0 0 0 1 0 0 0 0 0 1 0 0 1 0 0 1 0 0 0 0 0 1 57 1 90 9.6 1 316 13.5 1 0 1.326027397 1 "adverse" 0 0 0 1 0 0 0 0 1 0 0 0 0 0 0 0 1 1 0 0 "TP53_complex" 0 0 0 0 0 0 0 0 0 0 1 0 0 0 0 0
PD10865a 0 0 0 0 0 0 0 0 0 0 0 1 0 0 0 0 0 0 0 0 0 0 0 0 0 0 0 0 1 0 0 0 0 0 0 0 0 0 0 0 1 0 0 0 0 0 1 0 0 1 0 0 0 0 0 0 0 0 0 0 0 0 0 0 0 0 0 0 0 0 0 0 0 0 0 0 0 0 0 0 0 58 1 40 11.3 1 145 1.8 1 0 5.463013699 0 "adverse" 0 0 0 0 0 0 0 0 0 1 0 0 0 0 0 0 0 1 0 0 "sAML2" 0 0 0 0 0 0 0 0 1 0 0 0 0 0 0 0
PD10866a 0 0 0 0 0 0 0 1 1 0 0 0 0 0 0 0 0 0 0 0 0 0 0 0 0 0 0 0 0 0 0 0 0 0 0 0 0 0 0 0 0 0 0 0 0 0 0 0 0 0 0 0 0 0 0 0 0 0 0 1 0 0 0 0 0 0 0 0 0 0 0 0 0 0 0 0 0 0 0 0 0 23 0 85 10.9 1 44 15.2 1 0 5.076712329 0 "favorable" 0 0 0 0 0 0 0 1 0 0 0 0 0 0 0 0 0 0 1 0 "CEBPA_bi" 0 0 0 0 0 1 0 0 0 0 0 0 0 0 0 0
PD10867a 0 0 0 0 0 0 0 0 0 0 0 0 0 0 0 0 1 0 0 0 0 0 0 0 0 0 0 0 1 0 0 0 0 0 0 0 0 0 0 0 0 0 0 0 0 0 0 0 0 0 0 0 0 0 0 0 0 0 0 0 1 0 0 0 0 0 0 0 0 0 0 0 0 0 0 0 0 0 0 0 0 34 1 85 5.9 0 63 2 1 0 3.720547945 1 "adverse" 0 0 0 0 0 0 0 0 0 0 1 0 0 0 0 0 0 1 0 0 "sAML1" 0 1 0 0 0 0 0 0 0 0 0 0 0 0 0 0
PD10868a 0 0 0 0 0 0 0 0 0 0 0 0 0 0 0 0 0 0 0 0 0 0 1 0 0 0 0 0 1 0 0 0 0 0 0 0 1 0 0 0 0 0 0 0 0 0 0 0 0 0 0 0 0 0 0 0 0 0 0 0 0 0 0 0 0 0 0 0 0 0 0 0 0 0 0 0 0 0 0 0 0 24 1 95 4.8 1 41 2.9 1 0 5.180821918 0 "adverse" 0 0 0 0 0 0 0 0 0 1 0 0 0 0 0 0 0 1 0 0 "sAML2" 0 0 0 0 0 0 0 0 1 0 0 0 0 0 0 0
PD10869a 0 0 0 0 0 0 0 0 0 0 0 0 0 0 0 0 0 0 0 0 0 0 1 0 0 0 0 0 0 0 0 0 0 0 0 0 0 0 0 0 0 0 0 0 0 0 0 0 0 0 0 0 0 1 0 0 0 0 0 0 0 0 0 0 0 0 0 0 0 0 0 0 0 0 0 0 0 0 0 0 0 58 1 90 9.1 0 260 3.6 1 0 3.005479452 1 "intermediate" 0 0 0 0 0 0 0 0 0 0 0 1 0 0 0 0 0 0 0 1 "WT1" 0 0 0 0 0 0 1 0 0 0 0 0 0 0 0 0
PD10870a 0 0 0 0 0 0 0 0 0 0 0 0 0 0 0 0 0 0 0 0 0 0 1 0 0 0 0 0 0 0 0 0 0 0 0 1 0 0 0 0 0 0 0 0 0 0 0 0 0 0 0 0 0 1 0 0 0 0 0 0 0 0 0 0 1 0 0 1 0 0 0 0 0 0 0 0 0 0 0 0 0 34 1 85 8.9 1 23 36.9 1 0 2.328767123 1 "adverse" 0 0 0 0 0 0 1 0 0 0 0 0 0 0 0 0 0 1 0 0 "NPM1" 0 0 0 0 1 0 0 0 0 0 0 0 0 0 0 0
PD10871a 0 0 0 0 0 0 0 0 0 0 0 0 0 0 0 0 0 1 0 0 0 0 0 0 0 0 0 0 0 0 0 0 0 0 0 0 0 0 0 0 0 0 0 0 0 0 0 0 0 0 0 0 0 0 0 0 0 0 0 0 0 0 0 0 0 0 0 0 0 0 0 1 0 0 0 0 0 1 0 0 0 25 0 50 6.6 1 35 14.9 1 0 4.309589041 0 "favorable" 0 0 1 0 0 0 0 0 0 0 0 0 0 0 0 0 0 0 1 0 "t_8_21" 1 0 0 0 0 0 0 0 0 0 0 0 0 0 0 0
PD10873a 0 0 0 0 0 0 0 0 0 0 0 0 0 0 0 0 0 0 0 0 0 0 0 0 0 0 0 0 0 0 0 0 0 0 0 0 0 0 0 0 0 0 0 0 0 0 0 0 0 0 0 0 0 0 0 0 0 0 0 0 0 1 0 0 0 0 0 0 0 0 0 0 0 0 0 0 0 0 0 0 0 55 1 80 10.5 1 35 1.4 2 1 0.736986301 1 "intermediate" 0 0 0 0 0 0 0 0 0 0 0 0 1 0 0 0 0 0 0 1 "Trisomies" 0 0 0 1 0 0 0 0 0 0 0 0 0 0 0 0
PD10874a 0 0 0 0 0 0 0 0 0 0 0 0 0 0 0 0 0 0 0 0 0 0 0 0 0 0 0 0 1 0 0 0 0 0 0 0 0 0 0 0 0 0 0 0 0 0 0 0 0 0 0 0 0 1 0 0 0 0 0 0 0 0 0 0 0 0 0 0 0 0 0 0 0 0 0 0 0 0 0 0 0 51 0 90 9 2 47 2.4 1 0 4.945205479 0 "adverse" 0 0 0 0 0 0 0 0 0 0 1 0 0 0 0 0 0 1 0 0 "sAML1" 0 1 0 0 0 0 0 0 0 0 0 0 0 0 0 0
PD10875a 0 0 0 0 0 0 0 0 0 0 0 0 0 0 0 0 0 0 0 0 0 0 0 0 0 0 1 0 0 0 0 0 0 0 0 0 0 0 0 0 0 0 1 0 0 0 1 0 0 1 0 0 0 0 0 0 0 0 0 0 0 0 0 0 0 0 0 0 0 0 1 0 0 0 0 0 0 0 0 0 0 58 1 40 9.7 1 32 66.6 2 1 0.578082192 1 "adverse" 0 0 0 0 0 0 0 0 0 1 0 0 0 0 0 0 0 1 0 0 "sAML2" 0 0 0 0 0 0 0 0 1 0 0 0 0 0 0 0
PD10876a 0 0 0 0 0 0 0 1 1 0 0 0 0 0 0 0 0 0 0 0 0 0 0 0 0 0 1 0 0 0 0 0 0 0 0 0 0 0 0 0 0 0 0 0 0 0 0 0 0 0 0 0 0 0 0 0 1 0 0 0 0 0 0 0 0 0 0 0 0 0 0 0 0 0 0 0 0 0 0 0 0 56 1 85 11.2 0 43 18.3 1 0 2.175342466 1 "favorable" 0 0 0 0 0 0 0 1 0 0 0 0 0 0 0 0 0 0 1 0 "CEBPA_bi" 0 0 0 0 0 1 0 0 0 0 0 0 0 0 0 0
PD10877a 0 0 0 0 0 0 0 0 0 0 0 0 0 0 0 0 0 0 0 0 0 0 0 0 0 0 0 0 0 0 0 0 0 0 0 0 0 0 0 0 0 0 1 0 0 0 1 0 0 0 0 0 0 0 0 0 0 0 0 0 0 0 0 0 0 0 0 0 0 0 0 0 0 0 0 0 0 0 0 0 0 61 0 85 10.5 1 60 14.7 1 0 0.61369863 1 "adverse" 0 0 0 0 0 0 0 0 0 1 0 0 0 0 0 0 0 1 0 0 "sAML2" 0 0 0 0 0 0 0 0 1 0 0 0 0 0 0 0
PD10878a 0 0 0 0 0 0 0 0 0 0 0 0 0 0 0 0 0 0 0 0 0 0 0 0 0 0 0 0 0 0 0 0 0 0 0 0 0 0 0 0 0 0 0 0 0 0 0 0 0 0 0 0 0 0 0 0 0 0 0 0 0 0 0 0 0 0 0 0 0 0 0 0 0 0 0 0 0 0 0 0 0 24 1 90 7.2 1 34 122 1 0 3.964383562 1 "intermediate" 0 0 0 0 0 0 0 0 0 0 0 0 0 0 1 0 0 0 0 1 "no_events" 0 0 1 0 0 0 0 0 0 0 0 0 0 0 0 0
PD10879a 0 0 1 0 0 0 0 0 0 0 0 0 0 0 0 0 0 0 0 0 0 0 0 0 0 0 0 0 0 0 0 0 0 0 1 0 1 0 0 0 0 0 0 0 0 0 0 0 0 1 0 0 0 0 0 0 0 0 0 0 0 0 0 0 0 0 0 0 0 0 0 0 0 0 0 0 0 0 0 0 0 55 1 75 7.5 0 26 5 1 0 5.468493151 0 "intermediate" 0 0 0 0 0 0 0 0 0 1 0 0 0 0 0 0 0 0 0 1 "sAML2" 0 0 0 0 0 0 0 0 1 0 0 0 0 0 0 0
PD10880a 0 0 0 0 0 0 0 0 0 0 0 1 0 0 0 0 0 0 0 0 0 0 1 0 0 0 0 0 0 0 0 0 0 0 0 1 0 0 0 0 0 0 0 0 0 0 0 0 0 0 0 0 0 0 0 0 0 0 0 0 0 0 0 0 0 0 0 0 0 0 0 0 0 0 0 0 0 0 0 0 0 52 0 93 10.8 0 58 209.1 3 1 1.720547945 1 "intermediate" 0 0 0 0 0 0 1 0 0 0 0 0 0 0 0 0 0 0 0 1 "NPM1" 0 0 0 0 1 0 0 0 0 0 0 0 0 0 0 0
PD10881a 0 0 0 0 0 0 0 0 0 0 0 0 0 0 0 0 0 0 0 0 0 0 1 0 0 0 0 0 0 0 0 0 0 0 0 1 0 0 0 0 0 0 0 0 0 0 0 0 0 0 0 0 0 1 0 0 0 0 0 0 0 0 0 0 0 0 0 0 0 0 0 0 0 0 0 0 0 0 0 0 0 53 1 46 8 0 83 4.8 1 0 2.082191781 1 "favorable" 0 0 0 0 0 0 1 0 0 0 0 0 0 0 0 0 0 0 1 0 "NPM1" 0 0 0 0 1 0 0 0 0 0 0 0 0 0 0 0
PD10882a 0 0 0 0 0 0 0 0 0 0 0 1 0 0 0 0 0 0 0 0 0 0 0 0 0 0 0 0 0 0 0 0 0 0 0 0 0 0 0 0 0 0 0 0 0 0 0 0 0 0 0 0 0 0 0 1 0 0 0 0 0 0 0 0 0 0 0 0 0 0 0 0 0 0 0 0 0 0 0 0 0 39 0 70 10.2 1 45 3.9 1 0 5.419178082 0 "intermediate" 0 0 0 0 0 0 0 0 0 0 0 0 0 1 0 0 0 0 0 1 "DNMT3A_IDH1_2" 0 0 0 0 0 0 0 0 0 0 0 0 1 0 0 0
PD10883a 0 0 0 0 0 0 0 0 0 0 0 0 0 0 0 0 0 0 0 0 0 0 1 0 0 0 0 0 0 0 0 0 0 0 0 0 0 0 0 0 0 0 0 0 0 0 0 0 0 0 0 0 0 0 0 0 0 0 0 0 0 0 0 0 0 0 0 0 0 0 0 0 0 0 0 0 1 0 0 0 0 51 0 78 6.8 0 18 87.1 1 0 1.101369863 1 "adverse" 0 0 0 0 1 0 0 0 0 0 0 0 0 0 0 0 0 1 0 0 "t_6_9" 0 0 0 0 0 0 0 0 0 0 0 0 0 1 0 0
PD10884a 0 0 0 0 0 0 0 0 0 0 0 0 0 0 0 0 0 1 0 0 0 0 1 0 0 0 0 0 0 0 0 0 0 0 0 0 0 0 0 0 0 0 0 0 0 0 0 0 0 0 0 0 0 0 0 0 0 0 0 0 0 0 0 0 0 0 0 0 0 0 0 0 0 0 0 0 0 0 0 0 0 30 0 95 10.9 0 58 126.8 1 0 5.076712329 0 "intermediate" 0 0 0 0 0 0 0 0 0 0 0 0 0 0 0 1 0 0 0 1 "mNOS" 0 0 0 0 0 0 0 1 0 0 0 0 0 0 0 0
PD10885a 0 0 0 0 0 0 0 0 0 0 0 0 0 0 0 0 0 0 0 0 0 0 1 0 0 0 0 0 0 0 0 0 0 0 0 1 0 0 0 1 1 0 0 0 0 0 0 0 0 0 0 0 0 0 0 0 1 0 0 0 0 0 0 0 0 0 0 0 0 0 0 0 0 0 0 0 0 0 0 0 0 62 0 1.5 9.1 1 40 76.3 1 0 12.29589041 0 "favorable" 0 0 0 0 0 0 1 0 0 0 0 0 0 0 0 0 0 0 1 0 "NPM1" 0 0 0 0 1 0 0 0 0 0 0 0 0 0 0 0
PD10886a 0 0 0 0 0 0 0 0 0 0 0 0 0 0 0 0 0 1 0 0 0 0 0 0 0 0 1 0 0 0 0 0 0 0 0 1 0 0 0 0 0 0 0 0 0 0 0 0 0 1 0 0 0 0 0 0 0 0 0 0 0 0 0 0 0 0 0 0 0 0 0 0 0 0 0 0 0 0 0 0 0 75 1 91 8.1 2 52 114.5 1 0 0.364383562 1 "favorable" 0 0 0 0 0 0 1 0 0 0 0 0 0 0 0 0 0 0 1 0 "NPM1" 0 0 0 0 1 0 0 0 0 0 0 0 0 0 0 0
PD10887a 0 0 0 0 0 0 0 0 0 0 0 0 0 0 0 0 0 0 0 0 0 0 0 0 0 0 0 0 0 0 0 0 0 0 0 0 0 0 0 0 0 0 1 0 0 0 0 0 0 0 0 0 0 0 0 0 1 0 0 0 0 0 0 0 0 0 0 0 0 0 1 0 0 0 0 0 0 0 0 0 0 61 0 80 7.5 1 330 30 1 0 1.189041096 1 "adverse" 0 0 0 0 0 0 0 0 0 0 1 0 0 0 0 0 0 1 0 0 "sAML1" 0 1 0 0 0 0 0 0 0 0 0 0 0 0 0 0
PD10888a 0 0 0 0 0 0 0 0 0 0 0 0 0 0 0 0 0 0 0 0 0 0 0 0 0 0 0 0 0 0 0 0 0 0 0 0 0 0 0 0 0 0 0 0 0 0 0 0 0 0 0 0 0 0 0 0 0 0 0 0 0 0 0 0 0 0 0 0 0 0 0 0 0 0 0 0 0 0 0 0 0 79 0 23 12.2 0 112 1.13 1 0 2.830136986 1 "intermediate" 0 0 0 0 0 0 0 0 0 0 0 0 0 0 1 0 0 0 0 1 "no_events" 0 0 1 0 0 0 0 0 0 0 0 0 0 0 0 0
PD10889a 0 0 0 0 0 0 0 0 0 0 0 0 0 0 0 0 0 0 0 0 0 0 0 0 0 0 0 0 0 0 0 0 0 0 0 0 0 0 0 0 0 0 1 0 0 0 1 0 0 0 0 0 0 0 0 0 0 0 0 0 0 0 0 0 0 0 0 0 0 0 0 0 0 0 0 0 0 0 0 0 0 58 0 30 7.7 1 22 29.7 1 0 0.071232877 1 "adverse" 0 0 0 0 0 0 0 0 0 1 0 0 0 0 0 0 0 1 0 0 "sAML2" 0 0 0 0 0 0 0 0 1 0 0 0 0 0 0 0
PD10890a 0 0 0 0 0 0 0 1 1 0 0 0 0 0 0 0 0 0 1 0 0 0 0 0 0 0 0 1 0 0 0 0 0 0 0 0 0 0 0 0 0 0 0 0 0 0 0 0 0 0 0 0 0 0 0 0 1 0 0 0 0 0 0 0 0 0 0 0 0 0 0 0 0 0 0 0 0 0 0 0 0 44 1 70 7.7 2 62 41.9 1 0 4.471232877 0 "favorable" 0 0 0 0 0 0 0 1 0 0 0 0 0 0 0 0 0 0 1 0 "CEBPA_bi" 0 0 0 0 0 1 0 0 0 0 0 0 0 0 0 0
PD10891a 0 0 0 0 0 0 0 0 0 0 0 0 0 0 0 0 0 0 0 0 0 0 0 0 0 0 0 0 0 0 0 0 0 0 0 1 0 0 0 0 0 0 1 0 0 0 1 0 0 0 0 0 0 0 0 1 0 0 0 0 0 0 0 0 0 0 0 0 0 0 0 0 0 0 0 0 0 0 0 0 0 47 1 100 7.7 1 40 144 1 0 5.243835616 0 "favorable" 0 0 0 0 0 0 1 0 0 1 0 0 0 0 0 0 1 0 1 0 "NPM1" 0 0 0 0 1 0 0 0 0 0 0 0 0 0 0 0
PD10892a 0 0 0 0 0 0 0 0 0 0 0 0 0 0 1 0 0 0 0 0 0 0 0 0 0 0 0 0 0 0 0 0 0 0 0 0 0 0 0 0 0 0 0 0 0 0 0 0 0 0 0 0 0 0 0 0 0 0 0 0 0 0 0 0 0 0 0 0 0 0 0 0 0 0 0 0 0 0 0 0 0 53 1 50 11 1 22 1.5 1 0 1.238356164 1 "intermediate" 0 0 0 0 0 0 0 0 0 0 1 0 0 0 0 0 0 0 0 1 "sAML1" 0 1 0 0 0 0 0 0 0 0 0 0 0 0 0 0
PD10893a 0 0 0 0 0 0 0 0 0 0 0 0 0 0 0 0 0 0 0 0 0 0 0 0 0 0 0 0 0 0 0 0 0 0 0 0 0 0 0 0 0 0 0 0 0 0 0 0 0 0 0 0 0 0 0 0 0 0 0 0 0 0 0 0 0 0 0 0 0 0 0 0 0 0 1 0 0 0 0 0 0 56 1 60 9.3 0 45 2.9 1 0 0.095890411 1 "adverse" 0 0 0 0 0 0 0 0 0 0 0 0 0 0 0 1 0 1 0 0 "mNOS" 0 0 0 0 0 0 0 1 0 0 0 0 0 0 0 0
PD10894a 0 0 0 0 1 0 0 0 0 0 0 0 0 0 0 0 0 0 0 0 0 0 0 0 0 0 0 0 1 0 0 0 0 0 0 0 0 0 0 0 0 0 1 0 0 0 1 0 0 1 0 0 0 0 0 0 0 1 0 0 0 0 0 0 0 0 0 0 0 0 0 0 0 0 0 0 0 0 0 0 0 58 1 80 11.2 0 122 46.5 1 0 5.468493151 0 "adverse" 0 0 0 0 0 0 0 0 0 1 0 0 0 0 0 0 0 1 0 0 "sAML2" 0 0 0 0 0 0 0 0 1 0 0 0 0 0 0 0
PD10895a 0 0 0 0 0 0 0 0 0 0 0 1 1 0 0 0 0 0 0 0 0 0 1 0 0 0 0 0 0 0 0 0 0 0 0 1 0 0 0 0 0 0 0 0 0 0 0 0 0 0 0 0 0 0 0 0 0 0 0 0 0 0 0 0 0 0 0 0 0 0 0 0 0 0 0 0 0 0 0 0 0 47 1 90 8.1 1 28 20.8 1 0 0.98630137 1 "intermediate" 0 0 0 0 0 0 1 0 0 0 0 0 0 0 0 0 0 0 0 1 "NPM1" 0 0 0 0 1 0 0 0 0 0 0 0 0 0 0 0
PD10896a 0 0 0 0 0 0 0 0 0 0 0 1 0 0 0 0 0 0 0 0 0 0 1 0 0 0 0 0 1 0 0 0 0 0 0 1 0 0 0 0 0 0 0 0 0 0 0 0 0 0 0 0 0 0 0 0 0 0 0 0 0 0 0 0 0 0 0 0 0 0 0 0 0 0 0 0 0 0 0 0 0 54 0 80 5.9 1 80 81.9 1 0 4.153424658 0 "adverse" 0 0 0 0 0 0 1 0 0 0 0 0 0 0 0 0 0 1 0 0 "NPM1" 0 0 0 0 1 0 0 0 0 0 0 0 0 0 0 0
PD10897a 0 0 0 0 1 0 0 0 0 0 0 1 0 0 0 0 0 0 0 0 0 0 0 0 0 0 0 0 0 0 0 0 0 0 0 1 0 0 0 0 0 0 0 0 0 0 0 0 0 0 0 0 0 0 0 1 0 0 0 0 0 0 0 0 0 0 0 0 0 0 0 0 0 0 0 0 0 0 0 0 0 54 0 90 10.4 0 114 8.1 1 0 4.145205479 0 "favorable" 0 0 0 0 0 0 1 0 0 0 0 0 0 0 0 0 0 0 1 0 "NPM1" 0 0 0 0 1 0 0 0 0 0 0 0 0 0 0 0
PD10898a 0 0 0 0 0 0 0 1 0 0 0 0 0 0 0 0 0 0 0 0 0 0 0 0 0 0 0 0 0 0 0 0 0 0 0 0 0 0 0 0 0 0 0 0 0 0 1 0 0 1 0 0 0 0 0 0 0 0 0 0 0 0 0 0 0 0 0 1 0 0 0 0 0 0 0 0 0 0 0 0 0 46 1 53 9.6 1 14 4.4 1 0 4.712328767 0 "adverse" 0 0 0 0 0 0 0 0 0 1 0 0 0 0 0 0 0 1 0 0 "sAML2" 0 0 0 0 0 0 0 0 1 0 0 0 0 0 0 0
PD10899a 0 0 0 0 0 0 0 0 0 0 0 1 0 0 0 0 0 0 0 0 0 0 0 0 0 0 0 1 0 0 0 0 0 0 0 1 0 0 0 0 1 0 0 0 0 0 0 0 0 0 0 0 0 0 0 0 0 0 0 0 0 0 0 0 0 0 0 0 0 0 0 0 0 0 0 0 0 0 0 0 0 55 1 55 8.3 1 97 18.9 1 0 4.471232877 0 "favorable" 0 0 0 0 0 0 1 0 0 0 0 0 0 0 0 0 0 0 1 0 "NPM1" 0 0 0 0 1 0 0 0 0 0 0 0 0 0 0 0
PD10900a 0 0 0 0 0 0 0 0 0 0 0 0 0 0 0 0 0 0 0 0 0 0 1 0 0 0 0 0 0 0 0 0 0 0 0 0 0 0 0 0 0 0 0 0 0 0 0 0 0 0 0 0 0 0 0 0 0 0 0 0 0 0 0 0 0 0 0 0 0 0 0 0 0 0 0 0 0 0 0 0 0 40 0 63 10.4 3 102 12.8 1 0 0.747945205 1 "adverse" 0 0 0 0 0 0 0 0 0 0 0 0 0 0 0 1 0 1 0 0 "mNOS" 0 0 0 0 0 0 0 1 0 0 0 0 0 0 0 0
PD10902a 0 0 0 0 0 0 0 0 0 0 0 0 0 0 0 0 0 0 0 0 0 0 0 0 0 0 0 0 0 0 0 0 0 0 0 0 0 0 0 0 0 0 0 0 0 0 1 0 0 0 0 0 0 0 0 0 0 0 0 0 0 0 0 0 0 0 0 0 0 0 0 0 0 0 0 0 0 0 0 0 0 47 1 40 9.6 1 61 1.8 1 0 1.095890411 1 "intermediate" 0 0 0 0 0 0 0 0 0 0 1 0 0 0 0 0 0 0 0 1 "sAML1" 0 1 0 0 0 0 0 0 0 0 0 0 0 0 0 0
PD10903a 0 0 0 0 0 0 0 0 0 0 0 0 0 0 0 0 0 0 0 0 0 0 0 0 0 0 0 0 0 0 0 0 0 0 0 0 0 0 0 0 0 0 0 0 0 0 0 0 0 0 1 0 0 0 0 0 0 0 0 0 0 0 1 1 0 0 0 1 0 1 1 1 0 0 0 0 0 0 0 0 0 56 1 21 9.1 0 66 5.6 3 1 3.747945205 1 "adverse" 0 0 0 0 0 0 0 0 1 0 0 0 0 0 0 0 0 1 0 0 "TP53_complex" 0 0 0 0 0 0 0 0 0 0 1 0 0 0 0 0
PD10904a 0 0 0 0 0 0 0 0 0 0 0 1 0 0 0 0 0 0 0 0 0 0 1 0 0 0 0 0 0 0 0 0 0 0 0 0 0 0 0 0 0 0 0 0 0 0 0 0 0 1 0 0 0 0 0 0 0 0 0 0 0 0 0 0 0 0 0 0 0 0 0 0 0 0 0 0 0 0 0 0 0 54 1 60 12.7 1 40 28.1 1 0 3.926027397 0 "intermediate" 0 0 0 0 0 0 0 0 0 0 0 0 0 0 0 1 0 0 0 1 "mNOS" 0 0 0 0 0 0 0 1 0 0 0 0 0 0 0 0
PD10905a 0 0 0 0 0 0 0 0 0 0 0 0 0 0 0 0 0 0 0 0 0 0 1 0 0 0 0 0 0 0 0 0 0 0 0 1 0 0 0 0 0 0 0 0 0 0 0 0 0 0 0 0 0 0 0 1 1 0 0 0 0 0 0 0 0 0 0 0 0 0 0 0 0 0 0 0 0 0 0 0 0 28 0 90 9 0 80 5.1 1 0 4.049315068 0 "favorable" 0 0 0 0 0 0 1 0 0 0 0 0 0 0 0 0 0 0 1 0 "NPM1" 0 0 0 0 1 0 0 0 0 0 0 0 0 0 0 0
PD10906a 0 0 0 0 0 0 0 0 0 0 0 1 0 0 0 0 0 0 0 0 0 0 1 0 0 0 0 0 0 0 0 0 0 0 0 0 0 0 0 0 0 0 1 0 0 0 0 0 0 0 0 0 0 0 0 0 0 0 0 0 0 0 0 0 0 0 0 0 0 0 0 0 0 0 0 0 0 0 0 0 0 35 1 100 9.3 1 43 77 1 0 0.887671233 0 "adverse" 0 0 0 0 0 0 0 0 0 1 0 0 0 0 0 0 0 1 0 0 "sAML2" 0 0 0 0 0 0 0 0 1 0 0 0 0 0 0 0
PD10907a 0 0 0 0 0 0 0 0 0 0 0 0 0 0 0 0 1 0 0 0 0 0 0 0 0 0 0 0 0 0 0 0 0 0 0 1 0 0 0 0 0 0 0 0 0 0 0 0 0 0 0 0 0 0 0 0 0 0 0 0 0 1 1 0 0 0 0 0 0 1 0 0 0 0 0 0 0 0 0 0 0 59 0 90 7.4 2 47 11.7 3 1 4.81369863 0 "adverse" 0 0 0 0 0 0 1 0 1 0 0 0 0 0 0 0 1 1 0 0 "NPM1" 0 0 0 0 1 0 0 0 0 0 0 0 0 0 0 0
PD10908a 0 0 0 0 0 0 0 0 0 0 0 0 0 0 0 0 1 0 0 0 0 0 0 0 0 0 0 0 0 0 0 0 0 0 0 0 0 0 0 0 0 0 0 0 0 0 0 0 0 0 0 0 0 0 0 0 0 0 0 0 1 1 1 0 0 0 0 0 0 0 0 0 0 0 0 0 0 0 0 0 0 54 0 90 8.5 3 8 0.7 3 1 0.35890411 1 "adverse" 0 0 0 0 0 0 0 0 0 0 0 0 1 0 0 0 0 1 0 0 "Trisomies" 0 0 0 1 0 0 0 0 0 0 0 0 0 0 0 0
PD10909a 0 0 0 0 0 0 0 0 0 0 0 0 0 0 0 0 0 0 0 0 0 0 0 0 0 0 0 0 0 0 0 0 0 0 0 0 0 0 0 0 0 0 0 0 0 0 0 0 0 0 1 0 0 0 0 0 0 0 0 0 0 0 1 0 0 0 0 1 0 0 0 0 0 0 0 0 0 0 0 0 0 51 0 32 8.4 1 35 2.3 3 1 4.835616438 0 "adverse" 0 0 0 0 0 0 0 0 1 0 0 0 0 0 0 0 0 1 0 0 "TP53_complex" 0 0 0 0 0 0 0 0 0 0 1 0 0 0 0 0
PD10910a 0 0 0 0 0 0 0 0 0 0 0 0 0 0 0 0 0 1 0 0 0 0 0 0 0 0 0 0 0 0 0 0 0 0 0 1 0 0 0 0 0 0 0 0 0 0 0 0 0 0 0 0 0 0 0 0 1 0 0 0 0 0 0 0 0 0 0 0 0 0 0 0 0 0 0 0 0 0 0 0 0 49 1 60 7.3 0 69 21.8 1 0 2.232876712 0 "favorable" 0 0 0 0 0 0 1 0 0 0 0 0 0 0 0 0 0 0 1 0 "NPM1" 0 0 0 0 1 0 0 0 0 0 0 0 0 0 0 0
PD10912a 0 0 0 0 0 0 0 0 0 0 0 0 0 0 0 0 0 0 0 0 0 0 0 0 0 0 0 0 0 0 0 0 0 0 0 0 0 0 0 0 0 0 0 0 0 0 0 0 0 0 0 0 0 0 0 0 1 0 0 0 0 0 1 1 1 1 0 0 0 1 1 0 0 0 0 0 0 0 0 0 0 55 1 20 9.9 1 32 9.1 1 0 1.443835616 1 "adverse" 0 0 0 0 0 0 0 0 1 0 0 0 0 0 0 0 0 1 0 0 "TP53_complex" 0 0 0 0 0 0 0 0 0 0 1 0 0 0 0 0
PD10913a 0 0 0 0 0 0 0 0 0 0 0 0 0 0 0 0 0 0 0 0 0 0 0 0 0 0 1 0 0 0 0 0 0 0 0 0 0 0 0 0 0 0 0 0 0 0 0 0 0 0 0 0 0 0 0 0 0 0 0 0 0 0 0 0 0 0 0 0 0 0 0 0 0 0 0 0 0 1 0 0 0 25 1 80 8.8 1 41 18 1 0 1.309589041 0 "favorable" 0 0 1 0 0 0 0 0 0 0 0 0 0 0 0 0 0 0 1 0 "t_8_21" 1 0 0 0 0 0 0 0 0 0 0 0 0 0 0 0
PD10914a 0 0 0 0 0 0 0 1 0 0 0 0 0 0 0 0 0 0 1 0 0 0 0 0 0 0 0 0 0 0 0 0 0 0 0 1 0 0 0 0 0 0 0 0 0 0 0 0 0 0 0 0 0 0 0 0 0 0 0 0 0 0 0 0 0 0 0 0 0 0 0 0 0 0 0 0 0 0 0 0 0 26 0 25 4.6 0 26 89.1 1 0 5.005479452 0 "favorable" 0 0 0 0 0 0 1 0 0 0 0 0 0 0 0 0 0 0 1 0 "NPM1" 0 0 0 0 1 0 0 0 0 0 0 0 0 0 0 0
PD10915a 1 0 0 0 0 0 0 0 0 0 0 0 0 0 0 0 0 0 0 0 0 0 0 0 0 0 0 0 0 0 0 0 0 0 0 0 0 0 0 0 0 0 0 0 0 0 0 0 0 0 0 0 0 0 0 0 0 0 0 0 0 0 0 0 0 0 0 0 0 0 0 0 0 0 0 0 0 0 0 0 0 52 1 75 7.5 2 27 0.8 1 0 2.364383562 1 "adverse" 0 0 0 0 0 0 0 0 0 0 1 0 0 0 0 0 0 1 0 0 "sAML1" 0 1 0 0 0 0 0 0 0 0 0 0 0 0 0 0
PD10916a 0 0 0 0 0 0 0 0 0 0 0 0 0 0 0 0 0 0 0 0 0 0 1 0 0 0 0 0 0 0 0 0 0 0 0 0 0 0 0 0 0 0 0 0 0 0 0 0 0 0 0 0 0 1 0 0 0 0 0 0 0 0 0 0 0 0 0 0 0 0 0 0 0 0 0 0 0 0 0 0 0 44 1 94 7.9 2 234 10.7 1 0 5.117808219 0 "adverse" 0 0 0 0 0 0 0 0 0 0 0 1 0 0 0 0 0 1 0 0 "WT1" 0 0 0 0 0 0 1 0 0 0 0 0 0 0 0 0
PD10917a 0 0 0 0 0 0 0 0 0 0 0 1 0 0 0 0 0 0 0 0 0 0 0 0 1 0 0 0 0 0 0 0 0 0 0 1 0 0 0 0 0 0 0 0 0 0 0 0 0 0 0 0 0 1 0 0 1 0 0 0 0 0 0 0 0 0 0 0 0 0 0 0 0 0 0 0 0 0 0 0 0 51 0 73 11.5 0 22 10 1 0 3.197260274 0 "favorable" 0 0 0 0 0 0 1 0 0 0 0 0 0 0 0 0 0 0 1 0 "NPM1" 0 0 0 0 1 0 0 0 0 0 0 0 0 0 0 0
PD10918a 0 0 0 0 0 0 0 0 0 0 0 1 0 0 0 0 0 1 0 0 1 0 0 0 0 0 0 0 0 0 0 0 0 0 0 1 0 0 0 0 0 0 0 0 0 0 0 0 0 0 0 0 0 0 0 1 0 0 0 0 0 0 0 0 0 0 0 0 0 0 0 1 0 0 0 0 0 0 0 0 0 55 1 93 8.1 2 73 97.2 1 0 1.408219178 1 "favorable" 0 0 0 0 0 0 1 0 0 0 0 0 0 0 0 0 0 0 1 0 "NPM1" 0 0 0 0 1 0 0 0 0 0 0 0 0 0 0 0
PD10919a 0 0 0 0 0 0 0 1 1 0 0 1 0 0 0 0 0 0 1 0 0 0 0 0 0 0 0 0 0 0 0 0 0 0 0 0 0 0 0 0 0 0 0 0 0 0 0 0 0 1 1 0 0 0 0 0 0 0 0 0 0 0 0 0 0 0 0 0 0 0 0 0 0 0 0 0 0 0 0 0 0 41 1 100 7.5 0 25 93.2 1 0 0.534246575 0 "adverse" 0 0 0 0 0 0 0 1 1 0 0 0 0 0 0 0 1 1 0 0 "TP53_complex" 0 0 0 0 0 0 0 0 0 0 1 0 0 0 0 0
PD10920a 0 0 0 0 0 0 0 0 0 0 0 0 0 0 0 0 0 0 0 0 0 0 0 0 0 0 1 0 0 0 0 0 0 0 0 0 0 0 0 0 0 0 0 0 0 0 0 0 0 0 0 0 0 0 0 0 0 0 0 0 0 0 0 0 0 0 0 0 0 0 0 0 0 0 1 0 0 1 0 0 0 30 1 30 7 1 20 5.9 1 0 3.904109589 1 "favorable" 0 0 1 0 0 0 0 0 0 0 0 0 0 0 0 0 0 0 1 0 "t_8_21" 1 0 0 0 0 0 0 0 0 0 0 0 0 0 0 0
PD10921a 0 0 0 0 0 0 0 0 0 0 0 1 0 0 0 0 0 0 0 0 1 0 0 0 0 0 0 0 0 0 0 0 0 0 0 1 0 0 0 1 0 0 0 0 0 0 0 0 0 0 0 0 0 0 0 0 1 0 0 0 0 0 0 0 0 0 0 0 0 0 0 0 0 0 0 0 0 0 0 0 0 51 1 68 9.1 0 43 33.7 1 0 5.117808219 0 "favorable" 0 0 0 0 0 0 1 0 0 0 0 0 0 0 0 0 0 0 1 0 "NPM1" 0 0 0 0 1 0 0 0 0 0 0 0 0 0 0 0
PD10923a 0 0 0 0 0 0 0 0 0 0 0 0 0 0 0 0 0 1 0 0 0 0 0 0 0 0 0 0 0 0 0 0 0 0 0 0 0 0 0 1 0 0 0 0 0 0 0 0 0 0 0 0 0 0 0 0 0 0 0 0 0 0 0 0 0 0 0 0 0 0 0 0 0 0 0 0 0 0 0 0 0 54 1 60 9.1 2 32 19.6 1 0 5.063013699 0 "intermediate" 0 0 0 0 0 0 0 0 0 0 0 0 0 0 0 1 0 0 0 1 "mNOS" 0 0 0 0 0 0 0 1 0 0 0 0 0 0 0 0
PD10924a 0 0 0 0 0 0 0 0 0 0 0 1 0 0 0 0 0 0 0 0 0 0 0 0 0 0 0 0 0 0 0 0 0 0 0 1 0 0 0 0 0 0 0 0 0 0 0 0 0 1 0 0 0 0 0 0 0 0 0 0 0 0 0 0 0 0 0 0 0 0 0 0 0 0 0 0 0 0 0 0 0 49 0 80 8.9 2 133 55.5 1 0 4.178082192 0 "favorable" 0 0 0 0 0 0 1 0 0 0 0 0 0 0 0 0 0 0 1 0 "NPM1" 0 0 0 0 1 0 0 0 0 0 0 0 0 0 0 0
PD10925a 0 0 0 0 0 0 0 0 0 0 0 0 0 0 0 0 1 0 0 0 0 0 0 0 0 0 0 0 0 0 0 0 0 0 0 1 0 0 0 0 0 0 0 0 0 0 0 0 0 0 0 0 0 0 0 0 1 0 0 0 0 0 0 0 0 0 0 0 0 0 0 0 0 0 0 0 0 0 0 0 0 54 1 90 8.2 0 30 36.2 1 0 4.610958904 0 "favorable" 0 0 0 0 0 0 1 0 0 0 0 0 0 0 0 0 0 0 1 0 "NPM1" 0 0 0 0 1 0 0 0 0 0 0 0 0 0 0 0
PD10926a 0 0 0 0 0 0 0 0 0 0 0 0 0 0 0 0 0 0 0 0 0 0 1 0 0 0 0 0 0 0 0 0 0 0 0 0 0 0 0 0 0 0 0 0 0 0 0 0 0 0 0 0 0 1 0 0 0 0 0 0 0 0 0 0 0 0 0 0 0 0 0 0 0 0 0 0 0 0 0 0 0 38 0 95 12.3 0 63 98.9 1 0 0.808219178 1 "adverse" 0 0 0 0 0 0 0 0 0 0 0 1 0 0 0 0 0 1 0 0 "WT1" 0 0 0 0 0 0 1 0 0 0 0 0 0 0 0 0
PD10927a 0 0 0 0 0 0 0 0 0 0 0 0 0 1 0 0 0 0 0 0 0 0 0 0 0 0 0 0 0 0 0 0 0 0 0 0 0 0 0 0 0 0 1 0 0 0 0 0 0 0 0 0 0 0 0 0 1 0 0 0 0 0 0 0 0 0 0 0 0 0 1 0 0 1 0 0 0 0 0 0 0 28 0 88 8.5 1 518 145.7 1 0 1.687671233 1 "adverse" 0 0 0 0 0 1 0 0 0 0 0 0 0 0 0 0 0 1 0 0 "inv_3" 0 0 0 0 0 0 0 0 0 1 0 0 0 0 0 0
PD10928a 0 0 0 0 0 0 0 1 0 0 0 1 0 0 0 0 0 0 0 0 0 0 0 0 0 0 0 1 0 0 0 0 0 0 0 0 0 0 0 0 0 0 1 0 0 0 0 0 1 1 0 0 0 0 0 0 0 0 0 0 0 0 0 0 0 0 0 0 0 0 0 0 0 0 0 0 0 0 0 0 0 55 1 20 10.4 0 87 3.1 1 0 4.268493151 0 "adverse" 0 0 0 0 0 0 0 0 0 1 0 0 0 0 0 0 0 1 0 0 "sAML2" 0 0 0 0 0 0 0 0 1 0 0 0 0 0 0 0
PD10929a 0 0 0 0 0 0 0 0 0 0 0 0 0 0 0 0 0 0 0 0 0 0 0 0 0 0 0 0 1 0 0 0 0 0 1 0 0 0 0 0 0 0 1 0 0 0 0 0 0 0 0 0 0 0 0 0 0 0 0 0 0 0 0 0 0 0 0 0 0 0 0 0 0 0 0 0 0 0 0 0 0 38 0 34 10.5 0 71 2.4 1 0 4.920547945 0 "adverse" 0 0 0 0 0 0 0 0 0 1 0 0 0 0 0 0 0 1 0 0 "sAML2" 0 0 0 0 0 0 0 0 1 0 0 0 0 0 0 0
PD10930a 0 0 0 0 0 0 0 0 0 0 0 1 0 0 0 0 0 0 0 0 0 0 0 0 0 0 0 0 0 0 0 0 0 0 0 1 0 0 0 0 0 0 0 0 0 0 0 0 0 1 0 0 0 0 0 0 0 0 0 0 0 0 0 0 0 0 0 0 0 0 0 0 0 0 0 0 0 0 0 0 0 60 0 90 8 0 312 3.6 1 0 4.520547945 0 "favorable" 0 0 0 0 0 0 1 0 0 0 0 0 0 0 0 0 0 0 1 0 "NPM1" 0 0 0 0 1 0 0 0 0 0 0 0 0 0 0 0
PD10931a 0 0 0 0 0 0 0 0 0 0 0 1 0 0 0 0 0 0 0 0 0 0 0 0 0 0 0 0 0 0 0 0 0 0 0 0 0 0 0 0 0 0 0 0 0 0 0 0 0 0 1 0 0 0 0 0 0 0 0 0 0 0 1 1 1 1 0 0 0 1 1 0 0 0 0 0 0 0 0 0 0 60 1 40 10.2 1 87 3.9 1 0 0.350684932 1 "adverse" 0 0 0 0 0 0 0 0 1 0 0 0 0 0 0 0 0 1 0 0 "TP53_complex" 0 0 0 0 0 0 0 0 0 0 1 0 0 0 0 0
PD10933a 0 0 0 0 0 0 0 0 0 0 0 1 0 0 0 0 0 0 0 0 0 0 0 0 0 0 0 0 0 0 0 0 0 0 0 0 0 0 0 0 0 0 0 0 0 0 0 0 0 1 0 0 0 0 0 0 0 0 0 0 0 0 1 0 0 0 0 0 0 0 0 0 0 0 0 0 0 0 0 0 0 49 0 94 7.9 0 71 20.3 1 0 3.868493151 0 "adverse" 0 0 0 0 0 0 0 0 1 0 0 0 0 0 0 0 0 1 0 0 "TP53_complex" 0 0 0 0 0 0 0 0 0 0 1 0 0 0 0 0
PD10934a 0 0 0 0 0 0 0 0 0 0 0 0 0 0 0 0 1 0 0 0 0 0 0 0 0 0 0 0 0 0 0 0 0 0 0 1 0 0 0 0 0 0 0 0 0 0 0 0 0 0 0 0 0 0 0 0 0 0 0 0 0 0 0 0 0 0 0 0 0 0 0 0 0 0 0 0 0 0 0 0 0 43 0 65 7.5 1 46 1.2 1 0 4.389041096 0 "favorable" 0 0 0 0 0 0 1 0 0 0 0 0 0 0 0 0 0 0 1 0 "NPM1" 0 0 0 0 1 0 0 0 0 0 0 0 0 0 0 0
PD10935a 0 0 0 0 0 0 0 0 0 0 0 0 0 0 0 0 0 0 0 0 0 0 0 0 0 0 0 1 0 0 0 0 0 0 0 0 0 0 0 0 0 0 0 0 0 0 0 0 0 0 0 0 0 0 0 0 0 0 0 0 0 0 0 0 0 0 0 0 0 0 0 0 0 0 0 0 0 0 0 0 0 45 0 85 7.8 1 145 15.6 3 1 0.539726027 1 "intermediate" 0 0 0 0 0 0 0 0 0 0 0 0 0 0 0 1 0 0 0 1 "mNOS" 0 0 0 0 0 0 0 1 0 0 0 0 0 0 0 0
PD10936a 0 0 0 0 0 0 0 0 0 0 0 0 0 0 0 0 0 0 0 0 0 0 0 0 0 0 0 0 0 0 0 0 0 0 0 0 0 0 0 0 0 0 0 0 0 0 0 0 0 0 0 0 0 0 0 0 1 0 0 0 0 0 0 0 0 0 0 0 0 0 0 0 0 0 0 0 0 0 0 0 0 20 0 29 11.4 1 41 10.4 2 1 4.810958904 0 "intermediate" 0 0 0 0 0 0 0 0 0 0 0 0 0 0 0 1 0 0 0 1 "mNOS" 0 0 0 0 0 0 0 1 0 0 0 0 0 0 0 0
PD10937a 0 0 0 0 0 0 0 0 0 0 0 0 0 0 0 0 0 0 0 0 0 0 0 0 0 0 0 0 0 0 0 0 0 0 0 0 0 0 0 0 0 0 0 0 0 0 0 0 0 0 0 0 0 0 0 0 0 0 0 1 0 1 1 1 0 0 0 0 0 0 0 0 0 0 0 0 0 0 0 0 0 53 1 97 9.4 1 231 1.4 1 0 4.583561644 0 "adverse" 0 0 0 0 0 0 0 0 1 0 0 0 0 0 0 0 0 1 0 0 "TP53_complex" 0 0 0 0 0 0 0 0 0 0 1 0 0 0 0 0
PD10938a 0 0 0 0 0 0 0 0 0 0 0 0 0 0 0 0 0 1 0 0 0 0 0 0 0 0 0 1 0 0 0 0 0 0 0 0 0 0 0 0 0 0 0 0 0 0 0 0 0 0 0 0 0 0 0 0 0 0 0 0 1 0 0 0 0 0 0 0 0 0 0 0 0 0 0 0 0 0 0 0 0 24 0 60 8.2 0 29 24.7 1 0 3.756164384 0 "intermediate" 0 0 0 0 0 0 0 0 0 0 0 0 1 0 0 0 0 0 0 1 "Trisomies" 0 0 0 1 0 0 0 0 0 0 0 0 0 0 0 0
PD10939a 0 0 0 0 0 0 0 0 0 0 0 0 0 0 0 0 0 0 0 0 0 0 0 0 0 0 0 0 0 0 0 0 0 0 0 1 0 0 0 0 0 0 0 0 0 0 1 0 0 0 0 0 0 0 0 1 0 0 0 0 0 0 0 0 0 0 0 0 0 0 0 0 0 0 0 0 0 0 0 0 0 55 1 90 7.5 1 11 2.3 1 0 4.81369863 0 "favorable" 0 0 0 0 0 0 1 0 0 0 0 0 0 0 0 0 0 0 1 0 "NPM1" 0 0 0 0 1 0 0 0 0 0 0 0 0 0 0 0
PD10940a 0 0 0 0 0 0 0 0 0 0 0 0 0 0 0 0 0 1 0 0 0 0 0 0 0 0 0 0 0 0 0 0 0 1 0 1 0 0 0 0 0 0 0 0 0 0 0 0 0 0 0 0 0 0 0 0 0 0 0 0 0 0 0 0 0 0 0 0 0 0 0 0 0 0 0 0 0 0 0 0 0 45 1 90 8.7 1 22 7.6 1 0 2.610958904 1 "favorable" 0 0 0 0 0 0 1 0 0 0 0 0 0 0 0 0 0 0 1 0 "NPM1" 0 0 0 0 1 0 0 0 0 0 0 0 0 0 0 0
PD10941a 0 0 0 0 0 0 0 0 0 1 0 1 0 0 0 0 0 0 0 0 0 0 0 0 0 0 0 0 0 0 0 0 0 0 0 0 0 0 0 0 0 0 0 0 0 0 0 0 0 0 0 0 0 0 0 1 0 0 0 0 0 0 0 0 0 0 0 0 0 0 0 0 0 0 0 0 0 0 0 0 0 44 0 43 8.9 1 119 1.2 1 0 3.942465753 0 "intermediate" 0 0 0 0 0 0 0 0 0 0 0 0 0 1 0 0 0 0 0 1 "DNMT3A_IDH1_2" 0 0 0 0 0 0 0 0 0 0 0 0 1 0 0 0
PD10942a 0 0 0 0 0 0 0 0 0 0 0 0 0 0 0 0 0 0 0 0 0 0 1 0 0 0 1 0 0 0 0 0 0 0 0 0 0 0 0 0 0 0 0 0 0 0 0 0 0 0 0 0 0 0 0 0 0 0 0 0 0 0 0 0 0 0 0 0 0 0 0 0 0 0 1 0 0 1 0 0 0 44 1 80 8.6 1 16 4.8 1 0 3.197260274 0 "favorable" 0 0 1 0 0 0 0 0 0 0 0 0 0 0 0 0 0 0 1 0 "t_8_21" 1 0 0 0 0 0 0 0 0 0 0 0 0 0 0 0
PD10943a 0 0 0 0 0 0 0 0 0 0 0 0 0 0 0 0 0 0 0 0 0 0 1 0 0 0 0 0 0 1 0 0 0 0 0 1 0 0 0 0 0 0 0 0 0 0 0 0 0 1 0 0 0 0 0 0 0 0 0 0 0 0 0 0 0 0 0 0 0 0 0 0 0 0 0 0 0 0 0 0 0 57 1 80 7.5 1 35 106.8 1 0 0.079452055 1 "favorable" 0 0 0 0 0 0 1 0 0 0 0 0 0 0 0 0 0 0 1 0 "NPM1" 0 0 0 0 1 0 0 0 0 0 0 0 0 0 0 0
PD10944a 0 0 0 0 0 0 0 0 0 0 0 0 0 0 0 0 0 0 0 0 0 0 1 0 0 0 0 0 0 0 0 0 0 0 0 1 0 0 0 0 0 0 0 0 0 0 0 0 0 1 0 0 0 0 0 0 0 0 0 0 0 0 0 0 0 0 0 0 0 0 0 0 0 0 0 0 0 0 0 0 0 53 0 90 8.9 1 137 3.2 1 0 4.504109589 0 "intermediate" 0 0 0 0 0 0 1 0 0 0 0 0 0 0 0 0 0 0 0 1 "NPM1" 0 0 0 0 1 0 0 0 0 0 0 0 0 0 0 0
PD10945a 0 0 0 0 0 0 0 0 0 0 0 0 0 0 0 0 0 0 0 0 0 0 0 0 0 0 0 0 0 0 0 0 0 0 0 1 0 0 0 0 0 0 0 0 0 0 0 0 0 0 0 0 0 0 0 0 0 0 0 0 0 1 0 0 0 0 0 0 0 0 0 0 0 0 0 0 0 0 0 0 0 46 0 90 7.7 1 23 2.9 1 0 3.684931507 0 "favorable" 0 0 0 0 0 0 1 0 0 0 0 0 0 0 0 0 0 0 1 0 "NPM1" 0 0 0 0 1 0 0 0 0 0 0 0 0 0 0 0
PD10946a 0 0 0 0 0 0 0 0 0 0 0 0 0 0 0 0 0 0 0 0 0 0 0 0 0 0 0 0 0 0 0 0 0 0 0 0 0 0 0 0 0 0 0 0 0 0 0 0 0 0 0 0 0 0 0 0 0 0 0 0 0 0 0 0 0 0 0 0 0 0 1 0 0 0 0 0 0 0 0 0 0 46 0 42 8.7 2 23 19.5 1 0 4.068493151 0 "adverse" 0 0 0 0 0 0 0 0 0 0 0 0 0 0 0 1 0 1 0 0 "mNOS" 0 0 0 0 0 0 0 1 0 0 0 0 0 0 0 0
PD10947a 0 0 0 0 0 0 0 0 0 0 0 1 0 0 0 0 0 0 0 0 0 0 1 0 0 0 0 0 0 0 0 0 0 0 0 1 0 0 0 0 0 0 0 0 0 0 0 0 0 0 0 0 0 0 0 0 0 0 0 0 0 0 0 0 0 0 0 0 0 0 0 0 0 0 0 0 0 0 0 0 0 47 0 80 10.2 1 53 39.5 1 0 0.97260274 1 "intermediate" 0 0 0 0 0 0 1 0 0 0 0 0 0 0 0 0 0 0 0 1 "NPM1" 0 0 0 0 1 0 0 0 0 0 0 0 0 0 0 0
PD10948a 0 0 0 0 0 0 0 0 0 0 0 0 0 0 0 0 0 0 0 0 0 0 0 0 0 0 0 1 0 0 0 0 0 0 0 0 0 0 0 0 0 0 0 0 0 0 0 0 0 0 0 0 0 0 0 0 0 0 0 1 0 1 1 0 0 0 0 0 0 0 0 0 0 0 0 0 0 0 0 0 1 43 1 86 13.2 1 72 46 1 0 0.463013699 1 "adverse" 0 0 0 1 0 0 0 0 0 0 0 0 0 0 0 0 0 1 0 0 "t_11" 0 0 0 0 0 0 0 0 0 0 0 0 0 0 1 0
PD10949a 1 0 0 0 0 0 0 0 0 0 0 0 0 0 0 0 0 0 0 0 0 0 0 0 0 0 0 0 0 0 0 0 0 0 0 0 0 0 0 0 0 0 0 0 0 0 1 0 0 0 0 0 0 0 0 0 1 0 0 0 0 0 0 0 1 0 0 0 0 0 0 0 0 0 0 0 0 0 0 0 0 60 1 20 8.8 1 30 4.7 2 1 1.849315068 1 "adverse" 0 0 0 0 0 0 0 0 0 1 0 0 0 0 0 0 0 1 0 0 "sAML2" 0 0 0 0 0 0 0 0 1 0 0 0 0 0 0 0
PD10950a 0 0 0 0 0 0 0 0 0 0 0 1 0 0 0 0 1 0 0 0 0 0 0 0 0 0 0 0 0 0 0 0 0 0 1 1 0 0 0 0 0 0 0 0 0 0 0 0 0 0 0 0 0 0 0 0 1 0 0 0 0 0 0 0 0 0 0 0 0 0 0 0 0 0 0 0 0 0 0 0 0 46 1 85 9.1 2 43 83.9 1 0 0.095890411 0 "favorable" 0 0 0 0 0 0 1 0 0 0 0 0 0 0 0 0 0 0 1 0 "NPM1" 0 0 0 0 1 0 0 0 0 0 0 0 0 0 0 0
PD10951a 0 0 0 0 0 0 0 0 0 0 0 0 0 0 0 0 0 0 0 0 0 0 1 0 0 0 0 0 0 0 0 0 0 0 0 0 0 0 0 0 0 0 0 0 0 0 0 0 0 0 0 0 0 0 0 0 0 0 0 0 0 0 0 0 0 0 0 0 0 0 0 0 0 0 0 0 0 0 0 0 0 26 1 89 7.7 2 76 109 1 0 0.057534247 1 "intermediate" 0 0 0 0 0 0 0 0 0 0 0 0 0 0 0 1 0 0 0 1 "mNOS" 0 0 0 0 0 0 0 1 0 0 0 0 0 0 0 0
PD10952a 0 0 0 0 0 0 0 0 0 0 0 0 0 0 0 0 0 0 0 0 0 0 0 0 0 0 0 0 0 0 0 0 0 0 0 0 0 0 0 0 0 0 1 0 0 0 0 0 0 0 0 0 0 0 0 0 0 0 0 1 0 0 0 0 0 0 0 0 0 0 0 0 0 0 0 0 0 0 0 0 0 59 1 20 10.5 2 84 4.3 1 0 3.912328767 0 "adverse" 0 0 0 0 0 0 0 0 0 0 1 0 0 0 0 0 0 1 0 0 "sAML1" 0 1 0 0 0 0 0 0 0 0 0 0 0 0 0 0
PD10953a 0 0 0 0 0 0 0 0 0 0 0 0 0 0 0 0 1 0 0 0 0 0 0 0 0 0 0 0 0 0 0 0 0 0 0 1 0 0 0 0 0 0 0 0 0 0 0 0 1 0 0 0 0 0 0 0 1 0 0 0 0 0 0 0 0 0 0 0 0 0 0 0 0 0 0 0 0 0 0 0 0 23 0 52 7.8 1 43 1.1 1 0 4.712328767 0 "favorable" 0 0 0 0 0 0 1 0 0 0 0 0 0 0 0 0 0 0 1 0 "NPM1" 0 0 0 0 1 0 0 0 0 0 0 0 0 0 0 0
PD10954a 0 0 0 0 0 0 0 0 0 0 0 1 0 0 0 0 0 0 0 0 0 0 0 0 0 0 0 0 0 0 0 0 0 0 0 1 0 0 0 1 0 0 0 0 0 0 0 0 0 0 0 0 0 0 0 1 0 0 0 0 0 0 0 0 0 0 0 0 0 0 0 0 0 0 0 0 0 0 0 0 0 52 1 90 7.4 1 58 39.8 1 0 3.997260274 0 "favorable" 0 0 0 0 0 0 1 0 0 0 0 0 0 0 0 0 0 0 1 0 "NPM1" 0 0 0 0 1 0 0 0 0 0 0 0 0 0 0 0
PD10956a 0 0 0 0 0 0 0 0 0 0 0 0 0 0 0 0 0 0 0 0 0 0 0 0 0 0 0 0 0 0 0 0 0 0 0 0 1 0 0 0 0 0 0 0 0 0 0 0 0 0 0 1 0 0 0 0 0 0 0 0 0 0 0 0 0 0 1 0 0 0 0 0 0 0 0 0 0 0 0 0 0 60 1 80 6.1 1 5 17 1 0 0.945205479 0 "adverse" 0 0 0 0 0 0 0 0 0 1 0 0 0 0 0 0 0 1 0 0 "sAML2" 0 0 0 0 0 0 0 0 1 0 0 0 0 0 0 0
PD10957a 0 0 0 0 0 0 0 0 0 0 0 0 0 0 0 0 0 1 0 0 1 0 0 0 0 0 0 0 0 0 0 0 0 0 0 1 0 0 0 0 0 0 0 0 0 0 0 0 0 0 0 0 0 0 0 0 0 0 0 0 0 0 0 0 0 0 0 0 0 0 0 0 0 0 0 0 0 0 0 0 0 52 1 96 10.4 2 31 187.5 1 0 3.873972603 0 "favorable" 0 0 0 0 0 0 1 0 0 0 0 0 0 0 0 0 0 0 1 0 "NPM1" 0 0 0 0 1 0 0 0 0 0 0 0 0 0 0 0
PD10958a 0 0 0 0 0 0 0 0 0 0 0 0 0 0 0 0 0 0 0 0 0 0 1 0 0 0 0 0 0 0 0 0 0 0 0 0 0 0 0 0 0 0 0 0 0 0 0 0 0 0 0 0 0 0 0 0 0 0 0 0 0 0 0 0 0 0 0 0 0 0 0 0 0 0 0 0 0 0 0 0 0 40 0 80 11.1 1 94 190.1 1 0 4.454794521 0 "adverse" 0 0 0 0 0 0 0 0 0 0 0 0 0 0 0 1 0 1 0 0 "mNOS" 0 0 0 0 0 0 0 1 0 0 0 0 0 0 0 0
PD10959a 0 0 0 0 0 0 0 0 0 0 0 0 0 0 0 0 1 0 0 0 0 0 0 0 0 0 0 0 0 0 0 0 0 0 0 1 0 0 0 0 0 0 0 0 0 0 0 0 0 0 0 0 0 0 0 0 0 0 0 0 0 0 0 0 0 0 0 0 0 0 0 0 0 0 0 0 0 0 0 0 0 29 0 75 9.1 1 53 14.2 1 0 2.052054795 0 "favorable" 0 0 0 0 0 0 1 0 0 0 0 0 0 0 0 0 0 0 1 0 "NPM1" 0 0 0 0 1 0 0 0 0 0 0 0 0 0 0 0
PD10960a 0 0 0 0 0 0 0 0 0 0 0 0 0 0 0 0 0 0 0 0 0 0 0 0 0 0 1 0 0 0 0 0 0 0 0 0 0 0 0 0 0 0 0 0 0 0 0 0 0 1 0 0 0 0 0 0 0 0 0 0 0 0 0 0 0 0 0 0 0 0 0 0 1 0 0 0 0 0 0 0 0 54 0 80 10 1 28 13.1 3 1 0.18630137 1 "favorable" 0 1 0 0 0 0 0 0 0 0 0 0 0 0 0 0 0 0 1 0 "inv_16" 0 0 0 0 0 0 0 0 0 0 0 1 0 0 0 0
PD10961a 0 0 0 0 0 0 0 0 0 0 0 0 0 0 0 0 0 0 0 0 0 0 0 0 0 0 0 1 0 0 0 0 0 0 0 0 0 0 0 0 0 0 0 0 0 0 0 0 0 0 0 0 0 1 0 0 0 0 0 0 0 0 0 0 0 0 0 0 0 0 0 0 0 0 0 0 0 0 0 0 1 43 0 82 7.9 0 57 18.1 1 0 1.64109589 1 "intermediate" 0 0 0 1 0 0 0 0 0 0 0 0 0 0 0 0 0 0 0 1 "t_11" 0 0 0 0 0 0 0 0 0 0 0 0 0 0 1 0
PD10962a 0 0 0 0 0 0 0 0 0 0 0 0 0 0 0 0 0 0 0 0 0 0 0 0 0 0 0 0 0 0 0 0 0 0 0 0 1 0 0 0 0 0 0 0 0 0 0 0 0 0 0 0 0 0 0 0 0 0 0 0 0 0 0 0 0 0 0 0 0 0 0 0 0 0 0 0 0 0 0 0 0 59 0 75 10.6 1 123 1.8 1 0 3.619178082 0 "intermediate" 0 0 0 0 0 0 0 0 0 0 1 0 0 0 0 0 0 0 0 1 "sAML1" 0 1 0 0 0 0 0 0 0 0 0 0 0 0 0 0
PD10963a 0 0 0 0 0 0 0 0 0 0 0 0 0 0 0 0 0 0 0 0 0 0 0 1 0 0 0 0 0 0 0 0 0 0 0 0 0 0 0 0 0 0 0 0 0 0 0 0 0 0 1 0 0 0 1 0 0 0 0 0 0 0 1 0 0 0 1 0 0 0 0 1 0 0 0 0 0 0 0 0 0 54 0 20 9.6 1 28 34.3 2 1 0.147945205 1 "adverse" 0 0 0 0 0 0 0 0 1 0 0 0 0 0 0 0 0 1 0 0 "TP53_complex" 0 0 0 0 0 0 0 0 0 0 1 0 0 0 0 0
PD10964a 0 0 0 0 0 0 0 0 0 0 0 0 0 0 0 0 0 1 0 0 0 0 0 0 0 0 0 0 0 0 0 0 0 1 0 1 0 0 0 0 0 0 0 0 0 0 0 0 0 0 0 0 0 0 0 0 0 0 0 0 0 0 0 0 0 0 0 0 0 0 0 0 0 0 0 0 0 0 0 0 0 54 0 95 9.8 1 45 14.2 1 0 0.498630137 1 "favorable" 0 0 0 0 0 0 1 0 0 0 0 0 0 0 0 0 0 0 1 0 "NPM1" 0 0 0 0 1 0 0 0 0 0 0 0 0 0 0 0
PD10965a 0 0 0 0 0 0 0 0 0 0 0 1 0 0 0 0 0 0 0 0 0 0 0 0 0 0 0 0 0 0 0 0 0 0 0 0 0 0 0 0 0 0 0 0 0 0 0 0 0 0 0 0 0 0 0 1 0 0 0 0 0 1 0 0 0 0 0 0 0 0 0 0 0 0 0 0 0 0 0 0 0 33 0 84 7.9 2 87 21.8 1 0 4.638356164 0 "intermediate" 0 0 0 0 0 0 0 0 0 0 0 0 1 0 0 0 0 0 0 1 "Trisomies" 0 0 0 1 0 0 0 0 0 0 0 0 0 0 0 0
PD10966a 0 0 0 0 0 0 0 0 0 0 0 1 0 0 0 0 0 0 0 0 0 0 0 0 0 0 0 0 0 0 0 0 0 0 0 1 0 0 0 0 0 0 0 0 0 0 0 0 0 0 0 0 0 0 0 1 1 0 0 0 0 0 0 0 0 0 0 0 0 0 0 0 0 0 0 0 0 0 0 0 0 45 1 90 8.7 1 55 83.7 1 0 4.4 0 "favorable" 0 0 0 0 0 0 1 0 0 0 0 0 0 0 0 0 0 0 1 0 "NPM1" 0 0 0 0 1 0 0 0 0 0 0 0 0 0 0 0
PD10967a 0 0 0 0 0 0 0 0 0 0 0 0 0 0 0 0 1 0 0 0 0 0 0 0 0 0 0 1 0 0 0 0 0 0 0 1 0 0 0 0 0 0 0 0 0 0 0 0 0 0 0 0 0 0 0 0 1 0 0 0 0 0 0 0 0 0 0 0 0 0 0 0 0 0 0 0 0 0 0 0 0 44 0 90 7.3 1 119 24.9 1 0 3.649315068 0 "favorable" 0 0 0 0 0 0 1 0 0 0 0 0 0 0 0 0 0 0 1 0 "NPM1" 0 0 0 0 1 0 0 0 0 0 0 0 0 0 0 0
PD10969a 0 0 0 0 0 0 0 0 0 0 0 0 0 0 0 0 0 0 0 0 0 0 1 0 0 0 0 0 0 0 0 0 0 0 0 0 0 0 0 0 0 0 0 0 0 0 0 0 0 0 0 0 0 1 0 0 0 0 0 0 0 1 0 0 0 0 0 0 0 0 0 0 0 0 0 0 0 0 0 0 0 46 0 95 8.9 3 34 53.5 1 0 0.860273973 1 "adverse" 0 0 0 0 0 0 0 0 0 0 0 1 0 0 0 0 0 1 0 0 "WT1" 0 0 0 0 0 0 1 0 0 0 0 0 0 0 0 0
PD10970a 0 0 0 0 0 0 0 1 1 0 0 0 0 0 0 0 0 0 1 0 0 0 0 0 0 0 0 0 0 0 0 0 0 0 0 0 0 0 0 1 0 0 0 0 0 0 0 0 0 0 0 0 0 1 0 0 0 0 0 0 0 0 0 0 0 0 0 0 0 0 0 0 0 0 0 0 0 0 0 0 0 52 1 84 8.8 1 69 43.7 1 0 3.701369863 0 "favorable" 0 0 0 0 0 0 0 1 0 0 0 0 0 0 0 0 0 0 1 0 "CEBPA_bi" 0 0 0 0 0 1 0 0 0 0 0 0 0 0 0 0
PD10971a 0 0 0 1 0 0 0 0 0 0 0 0 0 0 1 0 0 0 0 0 0 0 0 0 0 0 0 0 0 0 0 0 0 0 0 1 0 0 0 0 0 0 1 0 0 0 0 0 1 0 0 0 0 0 0 0 0 0 0 0 0 1 0 0 0 0 0 0 0 0 0 0 0 0 0 0 0 0 0 0 0 60 0 39 8.7 1 59 78.6 1 0 0.284931507 1 "favorable" 0 0 0 0 0 0 1 0 0 1 0 0 0 0 0 0 1 0 1 0 "NPM1" 0 0 0 0 1 0 0 0 0 0 0 0 0 0 0 0
PD10972a 0 0 0 0 1 0 0 0 0 0 0 0 0 0 0 0 0 0 0 0 0 0 1 0 0 0 0 0 0 0 0 0 0 0 0 1 0 0 0 0 0 0 0 0 0 0 0 0 0 0 0 0 0 0 0 0 0 0 0 0 0 0 0 0 0 0 0 0 0 0 0 0 0 0 0 0 0 0 0 0 0 19 1 90 6.1 2 43 150.8 1 0 3.473972603 0 "intermediate" 0 0 0 0 0 0 1 0 0 0 0 0 0 0 0 0 0 0 0 1 "NPM1" 0 0 0 0 1 0 0 0 0 0 0 0 0 0 0 0
PD10973a 0 0 0 0 0 0 0 0 0 0 0 1 0 0 0 0 0 0 0 0 0 0 0 0 0 0 0 0 0 0 0 0 0 0 0 1 0 0 0 1 0 0 0 0 0 0 0 0 0 0 0 0 0 0 0 1 0 0 0 0 0 0 0 0 0 0 0 0 0 0 0 0 0 0 0 0 0 0 0 0 0 57 0 94 9.1 2 103 122.4 1 0 0.939726027 1 "favorable" 0 0 0 0 0 0 1 0 0 0 0 0 0 0 0 0 0 0 1 0 "NPM1" 0 0 0 0 1 0 0 0 0 0 0 0 0 0 0 0
PD10974a 0 0 0 0 0 0 0 0 0 0 0 0 0 0 0 0 0 0 0 0 0 0 0 0 0 0 0 0 0 0 0 0 0 0 0 0 0 0 0 0 0 0 1 0 0 0 1 0 0 0 0 0 0 0 0 1 0 0 0 0 0 1 0 0 0 0 0 0 0 0 0 0 0 0 0 0 0 0 0 0 0 59 1 24 10 1 74 3.2 1 0 1.797260274 1 "adverse" 0 0 0 0 0 0 0 0 0 1 0 0 0 0 0 0 0 1 0 0 "sAML2" 0 0 0 0 0 0 0 0 1 0 0 0 0 0 0 0
PD10975a 0 0 0 0 0 0 0 0 0 0 0 1 0 0 0 0 0 0 0 0 0 0 1 0 0 0 0 0 0 0 0 0 0 0 0 1 0 0 0 0 0 0 0 0 0 0 0 0 0 0 0 0 0 0 0 0 0 0 0 0 0 0 0 0 0 0 0 0 0 0 0 0 0 0 0 0 0 0 0 0 0 31 0 90 10.1 1 60 54.2 1 0 0.745205479 1 "favorable" 0 0 0 0 0 0 1 0 0 0 0 0 0 0 0 0 0 0 1 0 "NPM1" 0 0 0 0 1 0 0 0 0 0 0 0 0 0 0 0
PD10976a 0 0 0 0 0 0 0 0 0 0 0 1 0 0 0 0 1 0 0 0 1 0 0 0 0 0 0 1 0 0 0 0 0 0 0 0 0 0 0 0 0 0 1 0 0 0 0 0 0 0 0 0 0 0 0 0 1 0 0 0 0 0 0 0 0 0 0 0 0 0 0 0 0 0 0 0 0 0 0 0 0 58 1 80 8.9 1 265 8.9 1 0 3.6 0 "adverse" 0 0 0 0 0 0 0 0 0 1 0 0 0 0 0 0 0 1 0 0 "sAML2" 0 0 0 0 0 0 0 0 1 0 0 0 0 0 0 0
PD10977a 0 0 0 0 0 0 0 0 0 0 0 0 0 0 0 0 0 0 0 0 0 0 0 0 0 0 0 0 0 0 0 0 0 0 0 1 0 0 0 0 0 0 0 0 0 0 0 0 0 0 0 0 0 0 0 0 0 0 0 0 0 0 0 0 0 0 0 0 0 0 0 0 0 0 0 0 0 0 0 0 0 42 0 75 8.8 1 108 15.7 1 0 3.010958904 1 "favorable" 0 0 0 0 0 0 1 0 0 0 0 0 0 0 0 0 0 0 1 0 "NPM1" 0 0 0 0 1 0 0 0 0 0 0 0 0 0 0 0
PD10978a 0 0 0 0 0 0 0 0 0 0 0 0 0 0 0 0 0 0 0 0 0 0 0 0 0 0 0 0 0 0 0 0 0 1 0 1 0 0 0 0 0 0 0 0 0 0 0 0 0 0 0 0 0 0 0 0 0 0 0 0 0 0 0 0 0 0 0 0 0 0 0 0 0 0 0 0 0 0 0 0 0 44 0 30 9.5 0 92 1.5 1 0 4.676712329 0 "favorable" 0 0 0 0 0 0 1 0 0 0 0 0 0 0 0 0 0 0 1 0 "NPM1" 0 0 0 0 1 0 0 0 0 0 0 0 0 0 0 0
PD10979a 0 0 0 0 0 0 0 1 0 0 0 0 0 0 0 0 0 0 0 0 0 0 0 0 0 0 0 0 0 0 0 0 0 0 0 0 0 0 0 0 0 0 0 0 0 0 0 0 0 0 0 0 0 1 0 0 0 0 0 0 0 0 0 0 0 0 0 0 0 0 0 0 0 0 0 0 0 0 0 0 1 20 1 88 6.9 1 39 0.9 1 0 4.723287671 0 "intermediate" 0 0 0 1 0 0 0 0 0 0 0 0 0 0 0 0 0 0 0 1 "t_11" 0 0 0 0 0 0 0 0 0 0 0 0 0 0 1 0
PD10980a 0 0 0 0 0 0 0 0 0 0 0 0 0 0 0 0 0 1 0 0 0 0 0 0 0 0 0 0 0 0 0 0 0 0 0 1 0 0 0 0 0 0 0 0 0 0 0 0 0 0 0 0 0 1 0 0 0 0 0 0 0 0 0 0 0 0 0 0 0 0 0 0 0 0 0 0 0 0 0 0 0 33 1 90 11.6 1 61 10.1 1 0 3.134246575 0 "favorable" 0 0 0 0 0 0 1 0 0 0 0 0 0 0 0 0 0 0 1 0 "NPM1" 0 0 0 0 1 0 0 0 0 0 0 0 0 0 0 0
PD10981a 0 0 0 0 0 0 0 0 0 0 0 1 0 0 0 0 0 0 0 0 0 0 1 0 0 0 0 0 0 0 0 0 0 0 0 1 0 0 0 0 0 0 0 0 0 0 0 0 0 1 0 0 0 0 0 0 0 0 0 0 0 0 0 0 0 0 0 0 1 0 0 0 0 0 0 0 0 0 0 0 0 55 0 90 12.7 0 28 84.9 1 0 3.41369863 0 "adverse" 0 0 0 0 0 0 1 0 0 0 0 0 0 0 0 0 0 1 0 0 "NPM1" 0 0 0 0 1 0 0 0 0 0 0 0 0 0 0 0
PD10982a 0 0 0 0 0 0 0 0 0 0 0 0 0 0 0 0 0 0 0 0 0 0 0 0 0 0 0 0 1 0 0 0 0 0 0 0 0 0 0 0 0 0 0 0 0 0 0 0 0 0 0 0 0 0 0 0 1 0 0 0 0 0 0 1 0 0 0 0 0 1 0 0 0 0 0 0 0 0 0 0 0 58 0 90 7.2 2 27 5.1 3 1 0.063013699 1 "adverse" 0 0 0 0 0 0 0 0 0 0 1 0 0 0 0 0 0 1 0 0 "sAML1" 0 1 0 0 0 0 0 0 0 0 0 0 0 0 0 0
PD10983a 0 0 0 0 0 0 0 0 0 0 0 0 0 0 0 0 0 0 0 0 0 0 0 0 0 0 0 0 0 0 0 0 0 0 0 0 0 0 0 0 0 0 0 0 0 0 1 0 1 0 0 0 0 0 0 1 0 0 0 0 0 0 0 0 0 0 0 0 0 0 0 0 0 0 0 0 0 0 0 0 0 59 1 50 10.6 1 348 1.9 1 0 2.452054795 1 "intermediate" 0 0 0 0 0 0 0 0 0 1 0 0 0 0 0 0 0 0 0 1 "sAML2" 0 0 0 0 0 0 0 0 1 0 0 0 0 0 0 0
PD10984a 0 0 0 0 0 0 0 0 0 0 0 1 0 0 0 0 0 1 0 0 0 0 0 0 0 0 0 0 0 0 0 0 0 0 0 1 0 0 0 0 0 0 0 0 0 0 0 0 0 0 0 0 0 0 0 0 0 0 0 0 0 0 0 0 0 0 0 0 0 0 0 0 0 0 0 0 0 0 0 0 0 56 0 90 9.4 1 35 58.3 1 0 1.81369863 0 "favorable" 0 0 0 0 0 0 1 0 0 0 0 0 0 0 0 0 0 0 1 0 "NPM1" 0 0 0 0 1 0 0 0 0 0 0 0 0 0 0 0
PD10985a 0 0 0 0 0 0 0 0 0 0 0 0 0 0 0 0 0 0 0 0 0 0 0 0 0 0 0 0 0 0 0 0 0 0 0 0 0 0 0 0 0 0 0 0 0 0 0 0 0 0 0 0 0 0 0 0 0 0 0 0 0 0 0 0 0 0 0 0 0 0 0 0 0 0 0 0 0 0 0 0 0 61 0 25 9.9 1 20 0.9 1 0 0.123287671 1 "intermediate" 0 0 0 0 0 0 0 0 0 0 0 0 0 0 1 0 0 0 0 1 "no_events" 0 0 1 0 0 0 0 0 0 0 0 0 0 0 0 0
PD10986a 0 0 0 0 0 0 0 0 0 0 0 0 0 0 0 0 0 0 0 0 0 0 0 0 0 0 0 0 0 0 0 0 0 0 0 0 0 0 0 0 0 0 0 0 0 0 0 0 0 0 0 0 0 0 0 0 0 0 0 0 0 0 0 0 0 0 0 0 0 0 0 0 0 0 0 0 0 0 0 0 0 62 1 100 10.3 1 27 0.4 1 0 2.997260274 1 "intermediate" 0 0 0 0 0 0 0 0 0 0 0 0 0 0 1 0 0 0 0 1 "no_events" 0 0 1 0 0 0 0 0 0 0 0 0 0 0 0 0
PD10987a 0 0 0 0 1 0 0 0 0 0 0 1 0 0 0 0 0 0 0 0 0 0 1 0 0 0 0 0 0 0 0 0 0 0 0 0 0 0 0 0 0 0 1 0 0 1 0 0 0 0 0 0 0 0 0 0 1 0 0 0 0 0 0 0 0 0 0 0 0 0 0 0 0 0 0 0 0 0 0 0 0 70 1 75 7.7 0 77 35.14 1 0 1.136986301 1 "adverse" 0 0 0 0 0 0 0 0 0 1 0 0 0 0 0 0 0 1 0 0 "sAML2" 0 0 0 0 0 0 0 0 1 0 0 0 0 0 0 0
PD10988a 0 0 0 0 0 0 0 0 0 0 0 1 0 0 0 0 0 0 0 0 0 0 0 0 0 0 0 0 0 0 0 0 0 0 0 1 0 0 0 0 0 0 0 0 0 0 0 0 0 0 0 0 0 0 0 1 0 0 0 0 0 0 0 0 0 0 0 0 0 0 0 0 0 0 0 0 0 0 0 0 0 69 1 95 11.5 1 196 5 1 0 1.419178082 1 "favorable" 0 0 0 0 0 0 1 0 0 0 0 0 0 0 0 0 0 0 1 0 "NPM1" 0 0 0 0 1 0 0 0 0 0 0 0 0 0 0 0
PD10989a 0 0 0 0 0 0 0 0 0 0 0 0 0 0 0 0 0 0 0 0 0 0 0 0 0 0 0 1 0 0 0 0 0 0 0 0 0 0 0 0 0 0 0 0 0 0 0 0 0 0 0 0 0 0 0 0 0 0 0 0 0 0 0 0 0 0 0 0 0 0 1 0 0 1 0 0 0 0 0 0 0 48 1 75 8.6 2 114 28.7 1 0 0.265753425 1 "adverse" 0 0 0 0 0 1 0 0 0 0 0 0 0 0 0 0 0 1 0 0 "inv_3" 0 0 0 0 0 0 0 0 0 1 0 0 0 0 0 0
PD10990a 0 0 0 0 0 0 0 0 0 0 0 0 0 0 0 0 0 0 0 0 0 0 0 0 0 0 0 0 0 1 0 0 0 0 0 0 0 0 0 0 0 0 0 0 0 0 0 0 0 0 1 0 0 0 0 0 1 0 0 0 0 0 1 0 0 0 0 0 0 1 1 0 0 1 0 0 0 0 0 0 0 56 1 42 9.8 1 132 2.8 1 0 0.657534247 1 "adverse" 0 0 0 0 0 1 0 0 1 0 0 0 0 0 0 0 1 1 0 0 "TP53_complex" 0 0 0 0 0 0 0 0 0 0 1 0 0 0 0 0
PD10991a 0 0 0 0 0 0 0 0 0 0 0 0 0 0 0 0 0 0 0 0 0 0 0 1 0 0 0 0 0 0 0 0 0 0 0 0 0 0 0 0 1 0 0 0 0 0 0 0 0 0 0 0 0 0 0 0 0 0 0 0 0 0 0 0 0 0 0 0 0 0 0 0 0 0 1 0 0 1 0 0 0 56 1 88 11.1 1 23 7.7 1 0 3.408219178 0 "favorable" 0 0 1 0 0 0 0 0 0 0 0 0 0 0 0 0 0 0 1 0 "t_8_21" 1 0 0 0 0 0 0 0 0 0 0 0 0 0 0 0
PD10992a 0 0 1 0 0 0 0 0 0 0 0 1 0 0 0 0 0 0 0 0 0 0 0 0 0 0 0 0 0 0 0 0 0 0 0 0 0 0 0 0 0 0 0 0 0 0 0 0 0 0 0 0 0 0 0 1 0 0 0 0 0 0 0 0 0 0 0 0 0 0 0 0 0 0 0 0 0 0 0 0 0 57 0 54 9.1 1 53 14.2 1 0 0.208219178 1 "intermediate" 0 0 0 0 0 0 0 0 0 1 0 0 0 0 0 0 0 0 0 1 "sAML2" 0 0 0 0 0 0 0 0 1 0 0 0 0 0 0 0
PD10993a 0 0 0 0 0 0 0 1 0 0 0 1 0 0 0 0 0 0 0 0 0 0 0 0 0 0 0 0 0 0 0 0 0 0 0 1 0 0 0 0 0 0 0 0 0 0 0 0 0 0 0 0 0 0 0 0 0 0 0 0 0 0 0 0 0 0 0 0 0 0 0 0 0 0 0 0 0 0 0 0 0 44 0 90 9.5 1 169 13 1 0 3.561643836 0 "favorable" 0 0 0 0 0 0 1 0 0 0 0 0 0 0 0 0 0 0 1 0 "NPM1" 0 0 0 0 1 0 0 0 0 0 0 0 0 0 0 0
PD10994a 0 0 0 0 0 0 0 0 0 0 0 0 0 0 0 0 0 0 0 0 0 0 1 0 0 0 0 0 0 0 0 0 0 0 0 0 0 0 0 0 0 0 0 0 0 0 0 0 0 0 0 0 0 0 0 0 0 0 0 0 0 1 0 0 0 0 0 0 0 0 0 0 0 0 0 0 0 0 0 0 0 34 0 80 9.5 1 22 107 1 0 0.709589041 1 "adverse" 0 0 0 0 0 0 0 0 0 0 0 0 1 0 0 0 0 1 0 0 "Trisomies" 0 0 0 1 0 0 0 0 0 0 0 0 0 0 0 0
PD10995a 0 0 0 0 0 0 0 0 0 0 0 0 0 0 0 0 0 1 0 0 0 0 0 0 0 0 0 0 0 0 0 0 0 0 0 0 0 0 0 0 0 0 0 0 0 0 0 0 0 0 0 0 0 0 0 0 0 0 0 0 0 0 0 0 0 0 0 0 0 0 0 0 1 0 0 0 0 0 0 0 0 43 1 50 7.9 1 80 95.6 1 0 2.315068493 0 "favorable" 0 1 0 0 0 0 0 0 0 0 0 0 0 0 0 0 0 0 1 0 "inv_16" 0 0 0 0 0 0 0 0 0 0 0 1 0 0 0 0
PD10996a 1 0 0 0 0 0 0 0 0 0 0 0 0 0 0 0 0 0 0 0 0 0 0 0 0 0 0 1 0 0 0 0 0 0 0 0 0 0 0 1 0 0 1 0 0 0 0 0 0 0 0 1 0 0 0 0 1 0 0 0 0 0 0 0 0 0 0 0 0 0 0 0 0 0 0 0 0 0 0 0 0 54 1 20 6.7 2 49 51.2 1 0 1.04109589 1 "adverse" 0 0 0 0 0 0 0 0 0 1 0 0 0 0 0 0 0 1 0 0 "sAML2" 0 0 0 0 0 0 0 0 1 0 0 0 0 0 0 0
PD10997a 0 0 0 0 0 0 0 0 0 0 0 1 0 0 0 0 0 0 0 0 0 0 0 0 0 0 0 0 0 0 0 0 0 0 0 1 0 0 0 1 0 0 0 0 0 0 0 0 0 0 0 0 0 0 0 1 1 0 0 0 0 0 0 0 0 0 0 0 0 0 0 0 0 0 0 0 0 0 0 0 0 60 1 70 9.8 1 128 3.4 1 0 0.063013699 1 "favorable" 0 0 0 0 0 0 1 0 0 0 0 0 0 0 0 0 0 0 1 0 "NPM1" 0 0 0 0 1 0 0 0 0 0 0 0 0 0 0 0
PD10998a 0 0 0 0 0 0 0 0 0 0 0 0 0 0 0 0 0 0 0 0 0 0 0 0 0 0 0 0 0 0 0 0 0 0 0 0 0 0 0 0 0 0 0 0 0 0 0 0 0 0 0 0 0 0 0 0 1 0 0 0 1 0 0 0 0 0 0 0 0 0 0 0 1 0 0 0 0 0 0 0 0 27 1 71 11 1 380 294.9 1 0 4.38630137 0 "favorable" 0 1 0 0 0 0 0 0 0 0 0 0 0 0 0 0 0 0 1 0 "inv_16" 0 0 0 0 0 0 0 0 0 0 0 1 0 0 0 0
PD10999a 0 0 0 0 0 0 0 0 0 0 0 0 0 0 0 0 0 0 0 0 0 0 0 0 0 0 0 0 0 0 0 0 0 0 0 1 0 0 0 0 0 0 0 0 0 0 0 0 0 0 0 0 0 0 0 1 0 0 0 0 0 0 0 0 0 0 0 0 0 0 0 0 0 0 0 0 0 0 0 0 0 50 0 60 7.9 0 251 1.6 1 0 3.61369863 0 "favorable" 0 0 0 0 0 0 1 0 0 0 0 0 0 0 0 0 0 0 1 0 "NPM1" 0 0 0 0 1 0 0 0 0 0 0 0 0 0 0 0
PD11001a 0 0 0 0 0 0 0 1 1 0 0 0 0 0 1 0 0 0 1 0 0 0 0 0 0 0 0 0 0 0 0 0 1 0 0 0 0 0 0 0 0 0 0 0 0 0 0 0 0 0 0 0 0 0 0 0 1 0 0 0 0 0 0 0 0 0 0 0 0 0 0 0 0 0 0 0 0 0 0 0 0 51 0 66 7.1 1 37 61 1 0 2.454794521 0 "favorable" 0 0 0 0 0 0 0 1 0 0 0 0 0 0 0 0 0 0 1 0 "CEBPA_bi" 0 0 0 0 0 1 0 0 0 0 0 0 0 0 0 0
PD11002a 0 0 0 0 0 0 0 1 0 0 0 0 0 0 0 0 0 0 0 0 1 0 0 0 0 0 0 0 0 0 0 0 0 0 0 1 0 0 0 0 0 0 0 0 0 0 0 0 0 0 0 0 0 0 0 0 0 0 0 0 0 0 0 0 0 0 0 0 0 0 0 0 0 0 0 0 0 0 0 0 0 40 0 40 11.5 1 148 1.4 1 0 0.060273973 1 "favorable" 0 0 0 0 0 0 1 0 0 0 0 0 0 0 0 0 0 0 1 0 "NPM1" 0 0 0 0 1 0 0 0 0 0 0 0 0 0 0 0
PD11003a 0 0 0 0 0 0 0 0 0 0 0 1 0 0 0 0 0 0 0 0 0 0 0 0 0 0 0 0 0 0 0 0 0 0 0 0 0 0 0 0 0 0 0 0 0 0 0 0 0 0 0 0 0 0 0 1 0 1 0 0 0 0 0 0 0 0 0 0 0 0 0 0 0 0 0 0 0 0 0 0 0 39 1 70 9.4 2 37 16.1 1 0 4.147945205 0 "intermediate" 0 0 0 0 0 0 0 0 0 0 0 0 1 0 0 0 0 0 0 1 "Trisomies" 0 0 0 1 0 0 0 0 0 0 0 0 0 0 0 0
PD11004a 0 0 0 0 0 0 0 0 0 0 0 1 0 0 0 0 0 0 0 0 0 0 0 0 0 0 0 0 0 0 0 0 0 0 0 0 0 0 0 0 1 0 0 0 0 0 0 0 0 0 0 0 0 0 0 1 0 0 0 0 0 0 0 0 0 0 0 0 0 0 0 0 0 0 0 0 0 0 0 0 0 60 1 85 9.4 1 125 1.7 1 0 3.197260274 0 "intermediate" 0 0 0 0 0 0 0 0 0 0 0 0 0 1 0 0 0 0 0 1 "DNMT3A_IDH1_2" 0 0 0 0 0 0 0 0 0 0 0 0 1 0 0 0
PD11005a 0 0 0 0 0 0 0 0 0 0 0 0 0 0 0 0 0 0 0 0 0 0 0 0 0 0 0 0 0 0 0 0 0 0 0 1 0 0 0 0 0 0 0 0 0 0 1 0 0 1 0 0 0 0 0 0 0 0 0 0 0 0 0 0 0 0 0 0 0 0 0 0 0 0 0 0 0 0 0 0 0 44 1 89 6.3 1 26 46 1 0 3.550684932 0 "favorable" 0 0 0 0 0 0 1 0 0 0 0 0 0 0 0 0 0 0 1 0 "NPM1" 0 0 0 0 1 0 0 0 0 0 0 0 0 0 0 0
PD11006a 0 0 0 0 0 0 0 0 0 0 0 1 0 0 0 0 0 0 0 0 0 0 1 0 0 0 0 0 0 0 0 0 0 0 0 0 0 0 0 0 0 0 0 0 0 0 0 0 0 0 0 0 0 0 0 0 0 0 0 0 0 1 1 0 0 0 0 0 0 0 0 1 0 0 1 0 0 0 0 0 0 22 1 80 6.9 1 56 86.7 1 0 1.717808219 0 "adverse" 0 0 0 0 0 0 0 0 1 0 0 0 0 0 0 0 0 1 0 0 "TP53_complex" 0 0 0 0 0 0 0 0 0 0 1 0 0 0 0 0
PD11007a 0 0 0 0 0 0 0 0 0 0 0 0 0 0 0 0 0 0 0 0 1 0 0 0 0 0 0 0 0 0 0 0 0 0 0 0 0 0 0 0 0 0 0 0 0 0 1 0 0 0 0 0 0 0 0 0 0 0 0 0 0 0 0 0 0 0 0 0 0 0 0 0 0 0 0 0 0 0 0 0 0 60 1 40 7.3 1 78 2.2 1 0 1.063013699 1 "intermediate" 0 0 0 0 0 0 0 0 0 0 1 0 0 0 0 0 0 0 0 1 "sAML1" 0 1 0 0 0 0 0 0 0 0 0 0 0 0 0 0
PD11008a 0 0 0 0 0 0 0 0 0 0 0 0 0 0 0 0 0 0 0 0 0 0 0 0 0 0 0 0 0 0 0 0 0 0 1 0 0 0 0 0 0 0 0 0 0 0 0 0 0 0 0 0 0 0 0 0 0 0 0 0 0 0 0 0 0 0 0 0 0 1 1 0 0 0 0 0 0 0 0 0 0 51 0 81 6.9 2 38 1.9 2 1 4.084931507 0 "adverse" 0 0 0 0 0 0 0 0 0 0 1 0 0 0 0 0 0 1 0 0 "sAML1" 0 1 0 0 0 0 0 0 0 0 0 0 0 0 0 0
PD11009a 0 0 0 0 0 0 0 0 0 0 0 0 0 1 0 0 0 0 0 0 0 0 0 0 0 0 0 0 0 0 0 0 0 0 1 0 0 0 0 0 0 0 0 0 0 0 0 0 0 0 0 0 0 0 0 0 0 0 0 0 0 0 0 0 0 0 0 0 0 0 0 0 0 0 0 0 0 0 0 0 0 20 0 60 6.5 1 120 12.5 1 0 4.164383562 0 "intermediate" 0 0 0 0 0 0 0 0 0 0 1 0 0 0 0 0 0 0 0 1 "sAML1" 0 1 0 0 0 0 0 0 0 0 0 0 0 0 0 0
PD11010a 0 0 0 0 0 0 0 0 0 0 0 0 0 0 0 0 0 0 0 0 1 0 0 0 0 0 0 0 0 0 0 0 0 0 0 1 0 0 0 1 0 0 0 0 0 0 0 0 0 0 0 0 0 0 0 0 0 0 0 0 0 0 0 0 0 0 0 0 0 0 0 0 0 0 0 0 0 0 0 0 0 42 0 40 9.7 2 173 19.9 1 0 4.536986301 0 "favorable" 0 0 0 0 0 0 1 0 0 0 0 0 0 0 0 0 0 0 1 0 "NPM1" 0 0 0 0 1 0 0 0 0 0 0 0 0 0 0 0
PD11011a 0 0 0 0 0 0 0 0 0 0 0 0 0 0 0 0 0 0 0 0 0 0 0 0 0 0 0 0 0 0 0 0 0 0 1 0 0 0 0 0 0 0 0 0 0 0 0 0 0 0 0 0 0 0 0 0 0 0 0 0 0 0 0 0 0 0 0 0 0 0 1 0 0 1 0 0 0 0 0 0 0 32 1 95 5.7 1 84 5.8 1 0 4.419178082 0 "adverse" 0 0 0 0 0 1 0 0 0 0 0 0 0 0 0 0 0 1 0 0 "inv_3" 0 0 0 0 0 0 0 0 0 1 0 0 0 0 0 0
PD11012a 0 0 1 0 0 0 0 0 0 0 0 0 0 0 0 0 0 0 0 0 0 0 0 0 0 0 0 0 0 0 0 0 0 0 0 0 0 0 0 0 0 0 0 0 0 0 0 0 0 0 1 0 0 0 0 0 0 0 0 0 0 0 1 0 1 0 0 0 0 1 0 0 0 0 0 0 0 0 0 0 0 50 1 75 7.7 1 64 16.1 1 0 0.430136986 1 "adverse" 0 0 0 0 0 0 0 0 1 0 0 0 0 0 0 0 0 1 0 0 "TP53_complex" 0 0 0 0 0 0 0 0 0 0 1 0 0 0 0 0
PD11013a 0 0 0 0 0 0 0 0 0 0 0 0 0 0 0 0 0 0 0 0 0 0 1 0 0 0 0 1 0 0 0 0 0 0 0 0 0 0 0 0 0 0 0 0 0 0 0 0 0 0 0 0 0 0 0 0 0 0 0 0 0 1 0 0 0 0 0 0 0 0 0 0 0 0 0 0 1 0 0 0 0 51 1 82 7 1 25 71 1 0 0.854794521 1 "adverse" 0 0 0 0 1 0 0 0 0 0 0 0 0 0 0 0 0 1 0 0 "t_6_9" 0 0 0 0 0 0 0 0 0 0 0 0 0 1 0 0
PD11014a 0 0 0 0 0 0 0 0 0 0 0 1 0 0 0 0 0 0 0 0 0 0 0 0 0 0 0 0 0 0 0 0 0 0 0 0 0 0 0 0 0 0 0 0 0 0 0 0 0 0 0 0 0 0 0 1 0 0 0 0 0 0 0 0 0 0 0 0 0 0 0 0 0 0 0 0 0 0 0 0 0 55 0 65 7.3 0 91 0.9 1 0 4.336986301 0 "intermediate" 0 0 0 0 0 0 0 0 0 0 0 0 0 1 0 0 0 0 0 1 "DNMT3A_IDH1_2" 0 0 0 0 0 0 0 0 0 0 0 0 1 0 0 0
PD11015a 0 0 0 0 0 0 0 0 0 0 0 0 0 0 0 0 0 0 0 0 0 0 0 0 0 0 0 0 0 0 0 0 0 0 0 0 0 0 0 0 0 0 0 0 0 0 0 0 0 0 1 0 0 0 0 0 0 0 0 0 0 0 1 0 1 0 1 0 0 1 1 0 0 0 0 0 0 0 0 0 0 59 1 14 8 1 31 1.9 1 0 1.460273973 1 "adverse" 0 0 0 0 0 0 0 0 1 0 0 0 0 0 0 0 0 1 0 0 "TP53_complex" 0 0 0 0 0 0 0 0 0 0 1 0 0 0 0 0
PD11016a 0 0 0 0 0 0 0 0 0 0 0 1 0 0 0 0 0 0 0 0 0 0 1 0 0 0 0 0 0 0 0 0 0 0 0 1 0 0 0 0 0 0 0 0 0 0 0 0 0 0 0 0 0 0 0 0 0 0 0 0 0 0 0 0 0 0 0 0 0 0 0 0 0 0 0 0 0 0 0 0 0 42 1 80 10.1 0 17 141 1 0 3.345205479 0 "intermediate" 0 0 0 0 0 0 1 0 0 0 0 0 0 0 0 0 0 0 0 1 "NPM1" 0 0 0 0 1 0 0 0 0 0 0 0 0 0 0 0
PD11017a 0 0 0 0 0 0 0 0 0 0 0 0 0 0 0 0 0 0 0 0 0 0 0 0 0 0 0 1 0 0 0 0 0 1 0 0 0 0 0 0 0 0 0 0 0 0 0 0 0 0 0 0 0 0 0 0 0 0 0 0 0 0 0 0 0 0 0 0 0 0 0 0 0 0 0 0 1 0 0 0 0 43 1 61 7.7 0 21 7.2 1 0 1.931506849 1 "adverse" 0 0 0 0 1 0 0 0 0 0 0 0 0 0 0 0 0 1 0 0 "t_6_9" 0 0 0 0 0 0 0 0 0 0 0 0 0 1 0 0
PD11018a 0 0 0 0 0 0 0 0 0 0 0 0 0 0 0 0 0 0 0 0 0 0 0 0 0 0 0 0 0 0 0 0 0 0 0 0 0 0 0 0 0 0 0 0 0 0 0 0 0 0 0 0 0 0 0 0 1 0 0 0 0 0 0 0 0 0 0 0 0 0 0 0 0 0 0 0 0 0 0 0 1 30 1 66 6.9 1 38 88 1 0 3.663013699 0 "intermediate" 0 0 0 1 0 0 0 0 0 0 0 0 0 0 0 0 0 0 0 1 "t_11" 0 0 0 0 0 0 0 0 0 0 0 0 0 0 1 0
PD11019a 0 0 0 0 0 0 0 0 0 0 0 0 0 1 0 0 0 0 0 0 0 0 0 0 0 0 0 0 0 0 0 0 0 0 0 0 0 0 0 0 0 0 0 0 0 0 1 0 0 0 0 0 0 0 0 0 0 0 0 0 0 1 0 0 0 0 0 0 0 0 0 0 0 0 0 0 0 0 0 0 0 60 1 50 10.7 1 45 13 1 0 0.15890411 1 "intermediate" 0 0 0 0 0 0 0 0 0 0 1 0 0 0 0 0 0 0 0 1 "sAML1" 0 1 0 0 0 0 0 0 0 0 0 0 0 0 0 0
PD11020a 0 0 0 0 0 0 0 0 0 0 0 1 0 0 0 0 0 0 0 0 0 0 0 0 0 0 0 0 0 0 0 0 0 0 0 0 0 0 0 0 0 0 0 0 0 0 0 0 0 0 1 0 0 0 0 0 0 0 0 0 0 0 1 0 0 0 0 0 0 1 1 0 0 0 0 0 0 0 0 0 0 56 0 80 6.7 1 27 8.8 1 0 0.665753425 1 "adverse" 0 0 0 0 0 0 0 0 1 0 0 0 0 0 0 0 0 1 0 0 "TP53_complex" 0 0 0 0 0 0 0 0 0 0 1 0 0 0 0 0
PD11021a 0 0 0 0 0 0 0 0 0 0 0 0 0 0 0 0 0 0 0 0 0 0 0 0 0 0 0 1 0 0 0 0 0 0 0 0 0 0 0 0 0 0 0 0 0 0 0 0 0 1 0 0 0 0 0 0 1 0 0 0 0 1 0 0 0 0 0 0 0 0 0 0 1 0 0 0 0 0 0 0 0 44 1 90 7.8 1 71 5 1 0 4.106849315 0 "favorable" 0 1 0 0 0 0 0 0 0 0 0 0 0 0 0 0 0 0 1 0 "inv_16" 0 0 0 0 0 0 0 0 0 0 0 1 0 0 0 0
PD11022a 0 0 0 0 1 0 0 0 0 0 0 0 0 0 1 0 0 0 0 0 0 0 0 0 0 0 0 0 0 0 0 0 0 0 0 0 0 0 0 1 0 0 1 0 0 0 0 0 0 0 0 0 0 0 0 0 1 0 0 0 0 0 0 0 0 0 0 0 0 0 1 0 0 0 0 0 0 0 0 0 0 19 0 20 9.8 0 68 8.1 3 1 3.095890411 0 "adverse" 0 0 0 0 0 0 0 0 0 1 0 0 0 0 0 0 0 1 0 0 "sAML2" 0 0 0 0 0 0 0 0 1 0 0 0 0 0 0 0
PD11024a 0 0 0 0 1 0 0 0 0 0 0 0 0 0 0 0 1 0 0 0 0 0 0 0 0 0 0 0 0 0 0 0 0 0 0 0 0 0 0 0 0 0 0 0 0 0 0 0 0 0 0 0 0 0 0 1 0 0 0 0 0 1 0 0 0 0 0 0 0 0 0 0 0 0 0 0 0 0 0 0 0 60 1 98 6.1 1 14 59.8 1 0 4.364383562 0 "intermediate" 0 0 0 0 0 0 0 0 0 0 0 0 1 0 0 0 0 0 0 1 "Trisomies" 0 0 0 1 0 0 0 0 0 0 0 0 0 0 0 0
PD11025a 0 0 0 0 0 0 0 0 0 0 0 0 0 0 0 0 0 0 0 0 0 0 0 0 0 0 0 0 0 0 0 0 0 0 0 0 0 0 0 0 0 0 1 0 0 0 0 0 0 0 0 0 0 0 0 0 0 0 0 0 0 0 0 0 0 0 0 0 0 0 1 0 0 0 0 0 0 0 0 0 0 58 0 56 8 0 117 17.5 1 0 3.44109589 0 "adverse" 0 0 0 0 0 0 0 0 0 0 1 0 0 0 0 0 0 1 0 0 "sAML1" 0 1 0 0 0 0 0 0 0 0 0 0 0 0 0 0
PD11026a 0 0 0 0 0 0 0 0 0 0 0 0 0 0 0 0 0 0 0 0 0 0 0 0 0 0 0 0 0 0 0 0 0 0 0 0 0 0 0 0 0 0 0 0 0 0 0 0 0 0 0 1 0 0 0 0 0 0 0 0 0 0 0 0 0 0 0 0 0 0 0 0 0 0 0 0 0 0 0 0 0 59 1 35 11.3 1 72 7.1 1 0 0.62739726 1 "intermediate" 0 0 0 0 0 0 0 0 0 0 1 0 0 0 0 0 0 0 0 1 "sAML1" 0 1 0 0 0 0 0 0 0 0 0 0 0 0 0 0
PD11027a 1 0 0 0 0 0 0 0 0 0 0 1 0 0 0 0 0 0 0 0 0 0 0 0 0 0 0 0 0 0 0 0 0 0 0 0 0 0 0 0 0 0 0 0 0 0 0 0 0 0 0 1 0 0 0 0 1 0 0 0 0 0 0 0 0 0 0 0 0 0 0 0 0 0 0 0 0 0 0 0 0 56 1 50 10 0 19 303 3 1 0.216438356 1 "adverse" 0 0 0 0 0 0 0 0 0 1 0 0 0 0 0 0 0 1 0 0 "sAML2" 0 0 0 0 0 0 0 0 1 0 0 0 0 0 0 0
PD11028a 0 0 0 0 0 0 0 0 0 0 0 0 0 0 0 0 0 0 0 0 1 0 0 0 0 0 0 0 0 0 0 0 0 0 0 0 1 0 0 0 0 0 0 0 0 0 0 0 0 0 0 0 0 0 0 0 0 0 0 0 0 0 0 0 0 0 0 0 0 0 0 0 0 0 0 0 0 0 0 0 0 40 1 75 10.6 0 67 2.3 1 0 1.410958904 1 "intermediate" 0 0 0 0 0 0 0 0 0 0 1 0 0 0 0 0 0 0 0 1 "sAML1" 0 1 0 0 0 0 0 0 0 0 0 0 0 0 0 0
PD11029a 0 0 0 0 0 0 0 0 0 0 0 1 0 0 0 0 0 0 0 0 1 0 1 0 0 0 0 0 0 0 0 0 0 0 0 1 0 0 0 0 0 0 0 0 0 0 0 0 0 0 0 0 0 0 0 1 0 0 0 0 0 0 0 0 0 0 0 0 0 0 0 0 0 0 0 0 0 0 0 0 0 37 0 70 4.7 1 192 5.6 1 0 0.978082192 1 "favorable" 0 0 0 0 0 0 1 0 0 0 0 0 0 0 0 0 0 0 1 0 "NPM1" 0 0 0 0 1 0 0 0 0 0 0 0 0 0 0 0
PD11030a 0 0 0 0 0 0 0 0 0 0 0 0 0 0 0 0 0 0 0 0 0 0 0 0 0 0 0 0 0 0 0 0 0 0 0 0 0 0 0 0 0 0 0 0 0 0 0 0 0 0 1 0 0 0 0 0 0 0 0 0 0 0 1 0 1 0 0 0 0 1 1 0 0 0 0 0 0 0 0 0 0 48 1 26 7.8 1 20 1 1 0 0.789041096 1 "adverse" 0 0 0 0 0 0 0 0 1 0 0 0 0 0 0 0 0 1 0 0 "TP53_complex" 0 0 0 0 0 0 0 0 0 0 1 0 0 0 0 0
PD11031a 0 0 0 0 0 0 0 0 0 0 0 0 0 0 0 0 0 0 0 0 0 0 0 0 0 0 0 0 0 0 0 0 0 0 0 0 0 0 0 1 0 0 1 0 0 0 0 0 0 0 0 0 0 0 0 0 0 0 0 0 0 0 1 0 0 0 0 0 0 1 1 0 0 0 0 0 0 0 0 0 0 50 1 70 9 2 575 5.1 1 0 0.323287671 1 "adverse" 0 0 0 0 0 0 0 0 1 0 0 0 0 0 0 0 0 1 0 0 "TP53_complex" 0 0 0 0 0 0 0 0 0 0 1 0 0 0 0 0
PD11032a 0 0 0 0 0 0 0 0 0 0 0 0 0 0 0 0 0 0 0 0 0 0 0 0 0 0 0 0 1 0 0 0 0 0 0 0 0 0 0 0 0 0 0 0 0 0 0 0 0 0 0 0 0 0 0 1 0 0 0 0 0 0 0 0 0 0 0 0 0 0 0 0 0 0 0 0 0 0 0 0 0 51 0 50 9.1 1 53 2.5 1 0 1.723287671 1 "adverse" 0 0 0 0 0 0 0 0 0 0 1 0 0 0 0 0 0 1 0 0 "sAML1" 0 1 0 0 0 0 0 0 0 0 0 0 0 0 0 0
PD11033a 0 0 0 0 0 0 0 0 0 0 0 0 0 0 0 0 0 0 0 0 0 0 0 0 0 0 0 0 0 0 0 0 0 0 0 0 0 0 0 0 0 0 0 0 0 0 0 0 0 0 0 0 0 0 0 0 1 0 0 1 0 0 0 0 0 0 0 0 0 0 1 0 1 0 0 0 0 0 0 0 0 55 0 36 9.1 1 53 14.2 1 0 3.983561644 0 "favorable" 0 1 0 0 0 0 0 0 0 0 0 0 0 0 0 0 0 0 1 0 "inv_16" 0 0 0 0 0 0 0 0 0 0 0 1 0 0 0 0
PD11034a 0 0 0 0 0 0 0 0 0 0 0 0 0 0 0 0 0 0 0 0 0 0 0 0 0 0 0 0 0 0 0 0 0 0 0 0 0 0 0 0 0 0 0 0 0 0 0 0 0 0 0 0 0 0 0 0 0 0 0 1 0 0 1 0 0 0 1 0 0 0 1 0 0 0 0 0 0 0 0 0 0 54 1 40 12 2 138 4.8 1 0 2.202739726 1 "adverse" 0 0 0 0 0 0 0 0 1 0 0 0 0 0 0 0 0 1 0 0 "TP53_complex" 0 0 0 0 0 0 0 0 0 0 1 0 0 0 0 0
PD11035a 0 0 0 0 0 0 0 0 0 0 0 0 0 0 0 0 0 0 0 0 0 0 0 0 0 0 0 0 1 0 0 0 0 0 0 0 0 0 0 0 0 0 1 0 0 0 0 0 0 0 0 0 0 0 0 1 0 0 0 0 0 0 0 0 0 0 0 0 0 0 0 0 0 0 0 0 0 0 0 0 0 50 0 54 8 0 93 2 3 1 4.221917808 0 "adverse" 0 0 0 0 0 0 0 0 0 1 0 0 0 0 0 0 0 1 0 0 "sAML2" 0 0 0 0 0 0 0 0 1 0 0 0 0 0 0 0
PD11036a 0 0 0 0 0 0 0 0 0 0 0 0 0 0 0 0 0 0 0 0 0 0 0 0 0 0 0 1 0 0 0 0 0 0 0 0 0 0 0 0 0 0 0 0 0 0 0 0 0 0 0 0 0 0 0 0 1 0 0 0 0 0 0 0 0 0 0 0 0 0 0 0 1 0 0 0 0 0 0 0 0 50 0 75 7.9 0 26 21.9 1 0 3.75890411 0 "favorable" 0 1 0 0 0 0 0 0 0 0 0 0 0 0 0 0 0 0 1 0 "inv_16" 0 0 0 0 0 0 0 0 0 0 0 1 0 0 0 0
PD11037a 0 0 0 0 0 0 0 0 0 0 0 0 0 0 0 0 0 0 0 0 0 0 0 0 0 0 0 0 0 0 0 0 0 0 0 1 0 0 0 0 0 0 0 0 0 0 0 0 0 0 0 0 0 0 0 0 1 0 0 0 0 0 0 0 0 0 0 0 0 0 0 0 0 0 0 0 0 0 0 0 0 30 1 90 9.2 1 211 2.9 1 0 3.783561644 0 "favorable" 0 0 0 0 0 0 1 0 0 0 0 0 0 0 0 0 0 0 1 0 "NPM1" 0 0 0 0 1 0 0 0 0 0 0 0 0 0 0 0
PD11038a 0 0 0 0 0 0 0 0 0 0 0 1 0 0 0 0 0 0 0 0 1 0 0 0 0 0 0 0 0 0 0 0 0 0 0 1 0 0 0 1 0 0 0 0 0 0 0 0 0 0 0 0 0 0 0 0 1 0 0 0 0 0 0 0 0 0 0 0 0 0 0 0 0 0 0 0 0 0 0 0 0 42 0 10 9.1 0 26 13.5 1 0 4.219178082 0 "favorable" 0 0 0 0 0 0 1 0 0 0 0 0 0 0 0 0 0 0 1 0 "NPM1" 0 0 0 0 1 0 0 0 0 0 0 0 0 0 0 0
PD11039a 0 0 0 0 0 0 0 0 0 0 0 0 0 0 0 0 0 0 0 0 0 0 0 0 0 0 0 0 0 0 0 0 0 0 0 0 0 0 0 0 0 0 0 0 0 0 0 0 0 0 0 0 0 0 0 0 0 0 0 0 0 0 0 0 0 0 0 0 0 0 0 0 0 0 0 0 0 0 0 0 0 24 1 0 11.6 1 216 3.9 1 0 2.002739726 1 "intermediate" 0 0 0 0 0 0 0 0 0 0 0 0 0 0 1 0 0 0 0 1 "no_events" 0 0 1 0 0 0 0 0 0 0 0 0 0 0 0 0
PD11040a 0 0 0 0 0 0 0 0 0 0 0 0 0 0 0 0 0 0 0 0 1 0 0 0 0 0 0 0 0 0 0 0 0 0 0 0 0 0 0 0 0 0 1 0 0 0 1 0 0 0 0 0 0 0 0 0 0 0 0 0 0 1 0 0 0 0 0 0 0 0 0 0 0 0 0 0 0 0 0 0 0 55 1 90 11.4 1 29 2.5 1 0 0.484931507 1 "adverse" 0 0 0 0 0 0 0 0 0 1 0 0 0 0 0 0 0 1 0 0 "sAML2" 0 0 0 0 0 0 0 0 1 0 0 0 0 0 0 0
PD11041a 0 0 0 0 0 0 0 0 0 0 0 0 0 0 0 0 0 0 0 0 0 0 0 0 0 0 0 0 0 0 0 0 0 0 0 0 0 0 0 0 0 0 0 0 0 0 0 0 0 0 0 0 0 0 0 0 0 0 0 0 0 0 0 0 0 0 0 0 0 0 0 0 0 0 0 0 0 0 0 0 0 45 1 90 5.8 1 43 17.3 1 0 3.753424658 0 "intermediate" 0 0 0 0 0 0 0 0 0 0 0 0 0 0 1 0 0 0 0 1 "no_events" 0 0 1 0 0 0 0 0 0 0 0 0 0 0 0 0
PD11042a 0 0 0 0 0 0 0 0 0 0 0 0 0 0 0 0 0 0 0 0 1 0 0 0 0 0 0 0 1 0 0 0 0 0 0 0 0 0 0 0 0 0 0 0 0 0 0 0 0 0 0 0 0 0 0 0 0 0 0 0 0 0 0 0 0 0 0 0 0 0 0 0 0 0 0 0 0 0 0 0 0 51 1 42 11.1 1 49 0.5 1 0 4.369863014 0 "adverse" 0 0 0 0 0 0 0 0 0 0 1 0 0 0 0 0 0 1 0 0 "sAML1" 0 1 0 0 0 0 0 0 0 0 0 0 0 0 0 0
PD11043a 0 0 0 0 0 0 0 0 0 0 1 0 0 0 0 0 0 0 0 0 0 0 0 0 0 0 0 0 0 0 0 0 0 0 0 0 0 0 0 0 0 0 0 0 0 0 1 0 0 0 0 0 0 0 0 0 0 0 0 0 0 1 0 0 0 0 0 0 0 0 0 0 0 0 0 0 0 0 0 0 0 59 1 52 12.2 0 96 126.5 1 0 2.049315068 1 "intermediate" 0 0 0 0 0 0 0 0 0 1 0 0 0 0 0 0 0 0 0 1 "sAML2" 0 0 0 0 0 0 0 0 1 0 0 0 0 0 0 0
PD11044a 0 0 0 0 0 0 0 0 0 0 0 0 0 0 0 0 0 0 0 0 0 0 0 0 0 0 0 0 0 0 0 0 0 0 0 0 0 0 0 0 0 0 0 0 0 0 0 0 0 0 1 0 0 0 0 0 0 0 0 0 0 0 1 0 0 0 0 0 0 0 1 0 0 0 0 0 0 0 0 0 0 47 0 50 6.8 1 86 1.5 3 1 0.745205479 1 "adverse" 0 0 0 0 0 0 0 0 1 0 0 0 0 0 0 0 0 1 0 0 "TP53_complex" 0 0 0 0 0 0 0 0 0 0 1 0 0 0 0 0
PD11045a 0 0 0 0 0 0 0 0 0 0 0 1 0 0 0 0 0 0 0 0 0 0 1 0 0 0 0 0 0 0 0 0 0 0 0 1 0 0 0 0 0 0 0 0 0 0 0 0 0 0 0 0 0 0 0 0 0 0 0 0 0 0 0 0 0 0 0 0 0 0 0 0 0 0 0 0 0 0 0 0 0 47 0 90 10.5 1 70 28.7 1 0 3.117808219 0 "intermediate" 0 0 0 0 0 0 1 0 0 0 0 0 0 0 0 0 0 0 0 1 "NPM1" 0 0 0 0 1 0 0 0 0 0 0 0 0 0 0 0
PD11046a 0 0 0 0 0 0 0 0 0 0 0 0 0 0 0 0 0 0 0 0 0 0 0 0 0 0 1 0 0 0 0 0 0 0 0 0 0 0 0 0 0 0 0 0 0 0 0 0 0 1 0 0 0 0 0 0 0 0 0 0 0 0 0 0 0 0 0 0 0 0 1 0 0 0 0 0 0 1 0 0 0 50 0 80 12 0 57 12.6 2 1 2.810958904 1 "adverse" 0 0 1 0 0 0 0 0 0 0 0 0 0 0 0 0 0 1 0 0 "t_8_21" 1 0 0 0 0 0 0 0 0 0 0 0 0 0 0 0
PD11047a 0 0 0 0 0 0 0 0 0 0 0 0 0 0 0 0 0 0 0 0 0 0 1 0 0 0 0 0 0 0 0 0 0 0 0 1 0 0 0 1 0 0 0 0 0 0 0 0 1 0 0 0 0 0 0 0 0 0 0 0 0 0 0 0 0 0 0 0 0 0 0 0 0 0 0 0 0 0 0 0 0 44 1 89 11 0 54 0.8 3 1 3.936986301 0 "favorable" 0 0 0 0 0 0 1 0 0 0 0 0 0 0 0 0 0 0 1 0 "NPM1" 0 0 0 0 1 0 0 0 0 0 0 0 0 0 0 0
PD11048a 0 0 0 0 0 0 0 0 0 0 0 0 0 0 0 0 0 0 0 0 0 0 1 0 0 0 0 0 0 0 0 0 0 0 0 1 0 0 0 0 0 0 0 0 0 0 0 0 0 0 0 0 0 1 0 0 0 0 0 0 0 1 0 0 0 0 0 0 0 0 0 0 0 0 0 0 0 0 0 0 0 46 1 87 9.4 2 31 118.4 1 0 0.865753425 0 "favorable" 0 0 0 0 0 0 1 0 0 0 0 0 0 0 0 0 0 0 1 0 "NPM1" 0 0 0 0 1 0 0 0 0 0 0 0 0 0 0 0
PD11049a 0 0 0 0 0 0 0 0 0 0 0 0 0 0 0 0 0 0 0 0 0 0 0 0 0 0 0 0 0 0 0 0 0 0 1 0 0 0 0 0 0 0 0 0 0 0 0 0 0 0 0 0 0 0 0 0 0 0 0 0 0 0 0 0 0 0 0 0 0 0 0 0 0 0 0 0 0 0 0 0 0 39 1 76 16 0 394 7.8 1 0 0.961643836 1 "intermediate" 0 0 0 0 0 0 0 0 0 0 1 0 0 0 0 0 0 0 0 1 "sAML1" 0 1 0 0 0 0 0 0 0 0 0 0 0 0 0 0
PD11050a 0 0 0 0 0 0 0 1 1 0 0 0 0 0 0 0 0 0 0 0 0 0 0 0 0 0 0 0 0 0 0 0 0 0 0 0 0 0 0 0 0 0 0 0 0 0 0 0 0 0 0 0 0 0 0 0 0 0 0 0 0 0 0 0 0 0 0 0 0 0 0 1 0 0 0 0 0 0 0 0 0 37 1 50 10 2 46 13 1 0 3.435616438 0 "favorable" 0 0 0 0 0 0 0 1 0 0 0 0 0 0 0 0 0 0 1 0 "CEBPA_bi" 0 0 0 0 0 1 0 0 0 0 0 0 0 0 0 0
PD11051a 0 0 0 0 0 0 0 0 0 0 0 0 0 0 0 0 0 0 0 0 0 0 0 0 0 0 0 0 0 0 0 0 0 0 0 0 0 0 0 0 0 0 0 0 0 0 0 0 0 0 0 0 0 0 0 0 1 0 0 0 0 0 0 0 0 0 0 0 0 0 0 0 0 0 0 0 0 1 0 0 0 38 0 20 6.6 1 22 15.1 1 0 3.01369863 0 "favorable" 0 0 1 0 0 0 0 0 0 0 0 0 0 0 0 0 0 0 1 0 "t_8_21" 1 0 0 0 0 0 0 0 0 0 0 0 0 0 0 0
PD11052a 0 0 0 0 0 0 0 0 0 0 0 1 0 0 0 0 0 0 0 0 0 0 1 0 0 0 0 0 0 0 0 0 0 0 0 1 0 0 0 0 1 0 0 0 0 0 0 0 0 0 0 0 0 0 0 0 0 0 0 0 0 0 0 0 0 0 0 0 0 0 0 0 0 0 0 0 0 0 0 0 0 61 0 95 10.1 1 26 96.6 1 0 3.830136986 0 "intermediate" 0 0 0 0 0 0 1 0 0 0 0 0 0 0 0 0 0 0 0 1 "NPM1" 0 0 0 0 1 0 0 0 0 0 0 0 0 0 0 0
PD11053a 0 0 0 0 0 0 0 1 1 0 0 0 0 0 0 1 0 0 0 0 0 0 0 0 0 0 0 0 0 0 0 0 0 0 0 0 0 0 0 0 0 0 0 0 0 0 0 0 0 0 0 0 0 0 0 0 1 0 0 0 0 0 0 0 0 0 0 0 0 0 0 0 0 0 0 0 0 0 0 0 0 42 0 90 9.1 0 17 98.4 1 0 3.197260274 0 "favorable" 0 0 0 0 0 0 0 1 0 0 0 0 0 0 0 0 0 0 1 0 "CEBPA_bi" 0 0 0 0 0 1 0 0 0 0 0 0 0 0 0 0
PD11054a 0 0 0 0 0 0 0 0 0 0 0 0 0 0 0 0 0 0 0 0 0 0 0 0 0 0 0 0 0 0 0 0 0 0 0 1 0 0 0 0 0 0 0 0 0 0 0 0 0 0 0 0 0 0 0 1 0 0 0 0 0 0 0 0 0 0 0 0 0 0 0 0 0 0 0 0 0 0 0 0 0 60 1 80 8.4 1 47 42.3 1 0 0.383561644 1 "favorable" 0 0 0 0 0 0 1 0 0 0 0 0 0 0 0 0 0 0 1 0 "NPM1" 0 0 0 0 1 0 0 0 0 0 0 0 0 0 0 0
PD11055a 0 1 0 0 0 0 0 0 0 0 0 0 0 0 0 0 0 0 0 0 0 0 0 0 0 0 0 0 0 0 0 0 0 0 0 0 0 0 0 0 0 0 0 0 0 0 0 0 0 0 0 0 0 0 0 0 1 0 0 0 0 0 0 0 0 0 0 0 0 0 0 0 1 0 0 0 0 0 0 0 0 39 1 44 8.5 0 34 1.2 3 1 4.019178082 0 "favorable" 0 1 0 0 0 0 0 0 0 0 0 0 0 0 0 0 0 0 1 0 "inv_16" 0 0 0 0 0 0 0 0 0 0 0 1 0 0 0 0
PD11056a 0 0 0 0 0 0 0 0 0 0 0 0 0 0 0 0 0 0 0 0 0 0 0 0 0 0 0 0 0 0 0 0 0 0 0 0 0 0 0 0 0 0 0 0 0 0 0 0 0 0 1 0 0 0 0 0 0 0 0 0 0 0 1 0 0 1 0 0 0 1 1 0 0 0 0 0 0 0 0 0 0 60 0 40 9 0 30 24.8 1 0 0.104109589 1 "adverse" 0 0 0 0 0 0 0 0 1 0 0 0 0 0 0 0 0 1 0 0 "TP53_complex" 0 0 0 0 0 0 0 0 0 0 1 0 0 0 0 0
PD11057a 0 0 0 0 0 0 0 0 0 0 0 1 0 0 0 0 0 0 0 0 1 0 0 0 0 0 0 1 0 0 0 0 0 0 0 1 0 0 0 0 1 0 0 0 0 0 0 0 0 0 0 0 0 0 0 0 1 0 0 0 0 0 0 0 0 0 0 0 0 0 0 0 0 0 0 0 0 0 0 0 0 59 1 50 10.6 1 352 5.2 1 0 2.98630137 0 "favorable" 0 0 0 0 0 0 1 0 0 0 0 0 0 0 0 0 0 0 1 0 "NPM1" 0 0 0 0 1 0 0 0 0 0 0 0 0 0 0 0
PD11058a 0 0 0 0 0 0 0 0 0 0 0 0 0 0 0 0 0 0 0 0 0 0 0 0 0 0 1 0 0 0 0 0 0 0 0 0 0 0 0 0 0 0 0 0 0 0 0 0 0 0 0 0 0 0 0 0 0 0 0 0 0 0 0 0 0 0 0 0 0 0 0 0 0 0 0 0 0 1 0 0 0 57 1 90 9.2 1 14 19 1 0 1.008219178 1 "favorable" 0 0 1 0 0 0 0 0 0 0 0 0 0 0 0 0 0 0 1 0 "t_8_21" 1 0 0 0 0 0 0 0 0 0 0 0 0 0 0 0
PD11059a 0 0 0 0 0 0 0 0 0 0 0 0 0 0 0 0 0 0 0 0 1 0 0 0 0 0 0 0 0 0 0 0 0 0 0 1 0 0 0 1 0 0 0 0 0 0 0 0 0 0 0 0 0 0 0 0 0 0 0 0 0 0 0 0 0 0 0 0 0 0 0 0 0 0 0 0 0 0 0 0 0 21 1 80 9.6 1 78 10.9 1 0 1.265753425 1 "favorable" 0 0 0 0 0 0 1 0 0 0 0 0 0 0 0 0 0 0 1 0 "NPM1" 0 0 0 0 1 0 0 0 0 0 0 0 0 0 0 0
PD11060a 1 0 0 0 0 0 0 0 0 0 0 0 0 0 1 0 0 0 0 0 0 0 0 0 0 0 0 0 0 0 0 0 0 0 0 0 1 0 0 0 0 0 0 0 0 0 0 0 0 0 0 0 0 0 0 0 0 0 0 0 0 0 0 0 0 0 0 0 0 0 0 0 0 0 0 0 0 0 0 0 0 51 1 55 12.9 0 5 2.1 2 1 4.112328767 0 "adverse" 0 0 0 0 0 0 0 0 0 1 0 0 0 0 0 0 0 1 0 0 "sAML2" 0 0 0 0 0 0 0 0 1 0 0 0 0 0 0 0
PD11061a 0 0 0 0 0 0 0 0 0 0 0 0 0 0 0 0 1 0 0 0 0 0 0 0 0 0 0 0 0 0 0 0 0 0 0 0 0 0 0 0 0 0 0 0 0 0 0 0 0 0 0 0 0 0 0 0 0 0 0 0 0 0 0 0 0 0 0 0 0 0 0 0 0 0 0 0 0 0 0 0 0 20 0 75 11 1 177 6.4 1 0 3.983561644 0 "intermediate" 0 0 0 0 0 0 0 0 0 0 0 0 0 0 0 1 0 0 0 1 "mNOS" 0 0 0 0 0 0 0 1 0 0 0 0 0 0 0 0
PD11062a 0 0 0 0 0 0 0 0 0 0 0 0 0 0 0 0 0 0 0 0 0 0 0 0 0 0 0 0 0 0 0 0 0 0 0 0 0 0 0 0 0 0 0 0 0 0 0 0 0 0 0 0 0 0 0 0 1 0 0 0 0 0 0 0 0 0 0 0 0 0 0 0 0 1 0 0 0 0 0 0 0 27 1 80 9.7 1 69 68.1 1 0 1.556164384 1 "adverse" 0 0 0 0 0 1 0 0 0 0 0 0 0 0 0 0 0 1 0 0 "inv_3" 0 0 0 0 0 0 0 0 0 1 0 0 0 0 0 0
PD11063a 0 0 0 0 0 0 0 1 1 0 0 0 0 0 0 0 0 0 0 0 1 0 0 0 0 0 0 0 0 0 0 0 0 0 0 0 0 0 0 0 0 0 0 0 0 0 0 0 0 0 0 0 0 0 0 0 0 0 0 0 0 0 0 0 0 0 0 0 0 0 0 0 0 0 0 0 0 0 0 0 0 37 0 80 10.8 1 129 23 1 0 1.076712329 1 "favorable" 0 0 0 0 0 0 0 1 0 0 0 0 0 0 0 0 0 0 1 0 "CEBPA_bi" 0 0 0 0 0 1 0 0 0 0 0 0 0 0 0 0
PD11064a 0 0 0 0 0 0 0 1 0 0 0 1 0 0 0 0 0 0 0 0 0 0 1 0 0 0 0 0 0 0 0 0 0 0 0 0 0 0 0 0 0 0 0 0 0 0 0 0 0 0 0 0 0 0 0 0 0 0 0 0 0 0 0 0 0 0 0 0 0 0 0 0 0 0 1 0 0 0 0 0 0 61 1 95 11.7 1 190 54.9 1 0 1.868493151 0 "adverse" 0 0 0 0 0 0 0 0 0 0 0 0 0 0 0 1 0 1 0 0 "mNOS" 0 0 0 0 0 0 0 1 0 0 0 0 0 0 0 0
PD11065a 0 0 0 0 1 0 0 0 0 0 0 0 0 0 0 0 0 0 0 0 0 0 0 0 0 0 0 0 0 0 0 0 0 0 0 0 0 0 0 0 0 0 0 0 0 0 0 0 0 0 0 0 0 0 0 0 0 0 0 0 0 0 0 0 0 0 0 0 0 1 1 0 0 0 0 0 0 0 0 0 0 57 0 40 8.3 0 78 6.2 2 1 0.18630137 1 "adverse" 0 0 0 0 0 0 0 0 0 0 0 0 0 0 0 1 0 1 0 0 "mNOS" 0 0 0 0 0 0 0 1 0 0 0 0 0 0 0 0
PD11066a 0 0 0 0 0 0 0 0 0 0 0 0 0 0 0 0 0 0 0 0 0 0 0 0 0 0 0 0 0 0 0 0 0 0 0 0 0 0 0 0 0 0 0 0 0 0 0 0 0 0 1 0 0 0 0 0 0 0 0 0 0 0 1 0 1 0 0 0 0 1 1 1 0 0 0 0 0 0 0 0 0 20 0 50 9.5 1 82 1.7 1 0 1.715068493 1 "adverse" 0 0 0 0 0 0 0 0 1 0 0 0 0 0 0 0 0 1 0 0 "TP53_complex" 0 0 0 0 0 0 0 0 0 0 1 0 0 0 0 0
PD11067a 0 0 0 1 0 0 0 0 0 0 0 0 0 0 0 0 0 0 1 0 0 0 0 0 0 0 0 0 0 0 0 0 0 0 0 0 0 0 0 0 0 0 0 0 0 0 0 0 0 0 0 0 0 0 0 0 0 0 0 0 0 0 0 0 0 0 0 0 0 0 0 0 0 0 0 0 0 0 1 0 0 34 0 90 8 2 37 49.9 1 0 0.534246575 1 "intermediate" 0 0 0 1 0 0 0 0 0 0 0 0 0 0 0 0 0 0 0 1 "t_11" 0 0 0 0 0 0 0 0 0 0 0 0 0 0 1 0
PD11068a 0 0 0 0 0 0 0 0 0 0 0 0 0 0 0 0 0 0 0 0 0 0 0 0 0 0 0 0 0 0 0 0 0 0 0 0 0 0 0 0 0 0 0 0 0 0 0 0 0 0 1 0 0 0 0 0 0 0 0 0 0 1 1 0 0 0 0 0 0 1 0 0 0 0 0 0 0 0 0 0 0 48 1 75 9 1 56 4.5 1 0 0.553424658 1 "adverse" 0 0 0 0 0 0 0 0 1 0 0 0 0 0 0 0 0 1 0 0 "TP53_complex" 0 0 0 0 0 0 0 0 0 0 1 0 0 0 0 0
PD11069a 0 0 0 0 0 0 0 0 0 0 0 0 0 0 0 0 0 0 0 0 0 0 0 0 0 0 0 0 0 0 0 0 0 0 0 0 0 0 0 0 0 0 1 0 0 0 0 0 0 0 0 0 0 0 0 0 0 0 1 0 1 0 1 1 0 0 0 0 0 0 0 0 0 0 0 0 0 0 0 0 0 31 0 90 9.6 1 149 1.2 1 0 2.095890411 1 "adverse" 0 0 0 0 0 0 0 0 1 0 0 0 0 0 0 0 0 1 0 0 "TP53_complex" 0 0 0 0 0 0 0 0 0 0 1 0 0 0 0 0
PD11070a 0 0 0 0 0 0 0 0 0 0 0 0 0 0 0 0 0 0 0 0 0 0 0 0 0 0 0 0 0 0 0 0 0 0 0 0 0 0 0 0 0 0 0 0 0 0 0 0 0 0 0 0 0 0 0 0 1 0 0 0 0 0 0 0 0 0 0 0 0 0 0 0 1 0 0 0 0 0 0 0 0 37 0 75 7.7 1 54 32 1 0 3.024657534 0 "favorable" 0 1 0 0 0 0 0 0 0 0 0 0 0 0 0 0 0 0 1 0 "inv_16" 0 0 0 0 0 0 0 0 0 0 0 1 0 0 0 0
PD11071a 0 0 0 0 0 0 0 0 0 0 0 1 0 0 0 0 0 0 0 0 0 0 0 0 0 0 0 0 0 0 0 0 0 0 0 1 0 0 0 0 0 0 0 0 0 0 0 0 0 0 0 0 0 0 0 0 0 0 0 0 0 0 0 0 0 0 0 0 0 0 0 0 0 0 0 0 0 0 0 0 0 42 1 75 9.3 1 53 9.4 1 0 3.095890411 0 "favorable" 0 0 0 0 0 0 1 0 0 0 0 0 0 0 0 0 0 0 1 0 "NPM1" 0 0 0 0 1 0 0 0 0 0 0 0 0 0 0 0
PD11072a 0 0 0 0 0 0 0 0 0 0 0 1 0 0 0 0 0 0 0 0 0 0 0 0 0 0 1 0 0 0 0 0 0 0 0 1 0 0 0 1 0 0 0 0 0 0 0 0 0 1 0 0 0 0 0 0 1 0 0 0 0 0 0 0 0 0 0 0 0 0 0 0 0 0 0 0 0 0 0 0 0 57 0 75 7.7 1 77 55.9 1 0 1.24109589 1 "favorable" 0 0 0 0 0 0 1 0 0 0 0 0 0 0 0 0 0 0 1 0 "NPM1" 0 0 0 0 1 0 0 0 0 0 0 0 0 0 0 0
PD11073a 0 0 0 0 0 0 0 0 0 0 0 1 0 0 0 0 1 0 0 0 0 0 0 0 0 0 0 0 0 0 0 0 0 0 0 1 1 0 0 0 0 0 0 0 0 0 0 0 0 0 0 0 0 0 0 0 0 0 0 0 0 0 0 0 0 0 0 0 0 0 0 0 0 0 0 0 0 0 0 0 0 48 1 94 11 1 30 1.4 1 0 2.298630137 1 "favorable" 0 0 0 0 0 0 1 0 0 0 0 0 0 0 0 0 0 0 1 0 "NPM1" 0 0 0 0 1 0 0 0 0 0 0 0 0 0 0 0
PD11074a 0 0 0 0 0 0 0 0 0 0 0 0 0 0 0 0 0 0 0 0 0 0 0 0 0 0 0 0 0 0 0 0 0 0 0 0 0 0 0 0 0 0 0 0 0 0 0 0 0 0 0 0 0 0 0 1 0 0 0 0 0 0 0 0 0 0 0 0 0 0 0 0 0 0 0 0 0 0 0 0 0 39 0 80 5.4 1 26 4.9 1 0 3.991780822 0 "intermediate" 0 0 0 0 0 0 0 0 0 0 0 0 0 0 0 1 0 0 0 1 "mNOS" 0 0 0 0 0 0 0 1 0 0 0 0 0 0 0 0
PD11075a 0 0 0 0 0 0 0 0 0 0 0 0 0 0 0 0 0 0 0 0 0 0 0 0 0 0 0 0 0 0 0 0 0 0 0 0 0 0 0 0 0 0 0 0 0 0 0 0 0 0 0 0 0 0 0 0 0 0 0 0 1 0 1 0 1 0 1 1 0 1 0 0 0 0 0 0 0 0 0 0 0 44 0 70 13.3 0 88 1.7 1 0 2.230136986 1 "adverse" 0 0 0 0 0 0 0 0 1 0 0 0 0 0 0 0 0 1 0 0 "TP53_complex" 0 0 0 0 0 0 0 0 0 0 1 0 0 0 0 0
PD11076a 0 0 0 0 0 0 0 0 0 0 0 0 0 0 0 0 0 0 0 0 1 0 1 0 0 0 0 0 0 0 0 0 0 0 0 0 0 0 0 0 0 0 0 0 0 0 0 0 0 0 0 0 0 0 0 0 0 0 0 0 0 0 0 0 0 0 0 0 0 0 0 0 0 0 0 0 0 0 0 0 0 43 1 80 12.4 2 133 62.7 1 0 3.843835616 0 "adverse" 0 0 0 0 0 0 0 0 0 0 0 0 0 0 0 1 0 1 0 0 "mNOS" 0 0 0 0 0 0 0 1 0 0 0 0 0 0 0 0
PD11077a 0 0 0 0 0 0 0 0 0 0 0 1 0 0 0 0 0 0 0 0 0 0 0 0 0 0 0 0 0 0 0 0 0 0 0 1 0 0 0 0 0 0 0 0 0 0 0 0 0 0 0 0 0 0 0 0 0 0 0 0 0 0 0 0 0 0 0 0 0 0 0 0 0 0 0 0 0 0 0 0 0 48 0 75 10.7 2 20 44 1 0 3.991780822 0 "favorable" 0 0 0 0 0 0 1 0 0 0 0 0 0 0 0 0 0 0 1 0 "NPM1" 0 0 0 0 1 0 0 0 0 0 0 0 0 0 0 0
PD11078a 0 0 0 0 0 0 0 0 0 0 0 0 0 0 0 0 0 0 0 0 0 0 0 0 0 0 0 0 0 0 0 0 0 0 0 0 0 0 0 0 0 0 0 0 0 0 0 0 0 0 0 0 0 0 0 0 0 0 0 0 0 0 0 0 0 0 0 0 0 0 0 0 0 0 0 0 0 1 0 0 0 19 1 65 6.7 1 10 10.2 1 0 4.046575342 0 "favorable" 0 0 1 0 0 0 0 0 0 0 0 0 0 0 0 0 0 0 1 0 "t_8_21" 1 0 0 0 0 0 0 0 0 0 0 0 0 0 0 0
PD11079a 0 0 0 0 0 0 0 0 0 0 0 0 0 0 0 0 0 0 0 0 0 0 0 0 0 0 0 0 0 0 0 0 0 0 0 0 0 0 0 0 0 0 0 0 0 0 0 0 0 0 0 0 0 0 0 0 1 0 0 0 0 0 0 0 0 0 0 0 0 0 0 0 0 0 0 0 0 0 0 0 0 56 0 25 6.4 1 24 6.2 1 0 3.660273973 0 "intermediate" 0 0 0 0 0 0 0 0 0 0 0 0 0 0 0 1 0 0 0 1 "mNOS" 0 0 0 0 0 0 0 1 0 0 0 0 0 0 0 0
PD11080a 0 0 0 0 0 0 0 0 0 0 0 0 0 0 1 0 0 0 0 0 0 0 0 0 0 0 0 0 0 0 0 0 0 0 0 0 0 0 0 0 0 0 0 0 0 0 0 0 0 0 0 0 0 0 0 0 0 0 0 0 0 0 0 0 0 0 0 0 0 0 0 0 0 0 0 0 1 0 0 0 0 32 0 23 8.9 0 46 1.2 1 0 3.561643836 0 "adverse" 0 0 0 0 1 0 0 0 0 0 0 0 0 0 0 0 0 1 0 0 "t_6_9" 0 0 0 0 0 0 0 0 0 0 0 0 0 1 0 0
PD11081a 0 0 0 0 0 0 0 0 0 0 0 0 0 0 0 0 0 0 0 0 0 0 0 0 0 0 0 0 0 0 0 0 0 0 0 0 0 0 0 0 0 0 1 0 0 0 0 0 0 0 0 0 0 0 0 0 0 0 0 0 0 0 0 0 0 0 0 0 0 0 0 0 0 0 0 0 0 0 0 0 0 41 1 63 10.5 0 209 26.7 1 0 2.4 1 "adverse" 0 0 0 0 0 0 0 0 0 0 1 0 0 0 0 0 0 1 0 0 "sAML1" 0 1 0 0 0 0 0 0 0 0 0 0 0 0 0 0
PD11082a 0 0 0 0 0 0 0 0 0 0 0 0 0 0 0 0 0 0 0 0 0 0 0 0 0 0 0 0 0 0 0 0 0 0 0 0 0 0 0 0 0 0 0 0 0 0 0 0 0 0 0 0 0 0 0 0 0 0 0 0 0 0 0 0 0 0 0 0 0 0 0 0 0 0 0 0 0 1 0 0 0 31 0 99 4.6 0 5 9.7 1 0 3.295890411 0 "favorable" 0 0 1 0 0 0 0 0 0 0 0 0 0 0 0 0 0 0 1 0 "t_8_21" 1 0 0 0 0 0 0 0 0 0 0 0 0 0 0 0
PD11083a 0 0 0 0 0 0 0 0 0 0 0 0 0 0 0 0 0 0 0 0 0 0 0 0 0 0 0 0 0 0 0 0 0 0 0 0 0 0 0 0 0 0 0 0 0 0 0 0 0 0 0 0 0 0 0 0 0 0 0 0 0 0 0 0 0 0 0 0 0 0 1 0 0 0 0 0 0 0 0 0 0 51 0 47 10.6 1 17 65.9 1 0 4.019178082 0 "adverse" 0 0 0 0 0 0 0 0 0 0 0 0 0 0 0 1 0 1 0 0 "mNOS" 0 0 0 0 0 0 0 1 0 0 0 0 0 0 0 0
PD11084a 0 0 0 0 0 0 0 0 0 0 0 0 0 0 0 0 0 0 0 0 0 0 0 0 0 0 0 0 0 0 0 0 0 0 0 0 1 0 0 0 0 0 0 0 0 0 0 0 0 0 0 0 0 0 0 0 0 0 0 0 0 0 0 0 0 0 0 0 0 0 1 0 0 0 0 0 0 0 0 0 0 57 1 55 9.8 0 34 1.7 1 0 0.095890411 1 "adverse" 0 0 0 0 0 0 0 0 0 0 1 0 0 0 0 0 0 1 0 0 "sAML1" 0 1 0 0 0 0 0 0 0 0 0 0 0 0 0 0
PD11085a 0 0 0 0 0 0 0 0 0 0 0 0 1 0 0 0 0 0 0 0 0 0 0 0 0 0 0 0 0 0 0 0 0 0 1 0 0 0 0 0 0 0 0 0 0 0 0 0 0 0 1 0 0 0 0 0 0 0 0 0 0 0 1 0 1 1 0 0 0 1 0 1 0 0 0 0 0 0 0 0 0 66 1 80 6.4 1 23 7.7 1 0 0.046575342 1 "adverse" 0 0 0 0 0 0 0 0 1 0 0 0 0 0 0 0 0 1 0 0 "TP53_complex" 0 0 0 0 0 0 0 0 0 0 1 0 0 0 0 0
PD11086a 0 0 0 0 0 0 0 0 0 0 0 1 0 0 0 0 1 0 0 0 0 0 0 0 0 0 0 0 0 0 0 0 0 0 0 0 0 0 0 0 0 0 1 0 0 0 0 0 0 1 0 0 0 0 0 0 0 0 1 0 0 0 0 0 0 0 0 0 0 0 0 0 0 0 0 0 0 0 0 0 0 69 0 75 9.6 1 25 3.85 1 0 0.084931507 1 "adverse" 0 0 0 0 0 0 0 0 0 1 0 0 0 0 0 0 0 1 0 0 "sAML2" 0 0 0 0 0 0 0 0 1 0 0 0 0 0 0 0
PD11087a 0 0 0 0 0 0 0 0 0 0 0 1 0 0 0 0 0 0 0 0 1 0 0 0 0 0 0 0 0 0 0 0 0 0 0 0 0 0 0 0 0 0 0 0 0 0 1 0 0 0 0 0 0 0 0 0 1 0 1 0 0 0 0 0 0 0 0 0 0 0 0 0 0 0 0 0 0 0 0 0 0 61 1 72 8.8 1 29 110 1 0 0.191780822 1 "intermediate" 0 0 0 0 0 0 0 0 0 1 0 0 0 0 0 0 0 0 0 1 "sAML2" 0 0 0 0 0 0 0 0 1 0 0 0 0 0 0 0
PD11088a 0 0 1 0 0 0 0 0 0 0 0 0 0 0 0 0 0 0 0 0 0 0 0 0 0 0 0 0 0 0 0 0 0 0 0 0 0 0 0 0 0 0 0 0 0 0 0 0 0 0 0 1 0 0 0 0 0 0 0 0 0 0 0 0 0 0 1 0 0 0 0 0 0 0 0 0 0 0 0 0 0 61 1 25 7.5 1 72 0.5 1 0 2.704109589 1 "adverse" 0 0 0 0 0 0 0 0 0 1 0 0 0 0 0 0 0 1 0 0 "sAML2" 0 0 0 0 0 0 0 0 1 0 0 0 0 0 0 0
PD11089a 1 0 0 0 0 0 0 0 0 0 0 0 0 1 0 0 0 0 0 0 0 0 0 0 0 0 0 1 0 0 0 0 0 0 0 0 1 0 0 0 0 0 0 0 0 0 0 0 0 0 0 0 0 0 0 0 0 0 0 0 0 0 0 0 1 0 0 0 0 0 0 0 0 0 0 0 0 0 0 0 0 29 0 22 4.9 1 12 4.8 1 0 1.016438356 1 "adverse" 0 0 0 0 0 0 0 0 0 1 0 0 0 0 0 0 0 1 0 0 "sAML2" 0 0 0 0 0 0 0 0 1 0 0 0 0 0 0 0
PD11090a 0 0 0 0 0 0 0 1 1 0 0 0 0 0 0 0 1 0 0 0 0 0 0 0 0 0 0 0 0 0 0 0 0 0 0 0 0 0 0 0 0 0 0 0 0 0 0 0 0 0 0 0 0 0 0 0 0 0 0 0 0 0 0 0 0 0 0 0 0 0 0 1 0 0 0 0 0 0 0 0 0 53 1 35 11.3 0 81 5.1 1 0 3.665753425 0 "favorable" 0 0 0 0 0 0 0 1 0 0 0 0 0 0 0 0 0 0 1 0 "CEBPA_bi" 0 0 0 0 0 1 0 0 0 0 0 0 0 0 0 0
PD11091a 0 0 0 0 0 0 0 0 0 0 0 0 0 0 0 0 0 0 0 0 0 0 0 0 0 0 1 0 0 0 0 0 0 0 0 0 0 0 0 0 0 0 0 0 0 0 0 0 0 0 0 0 0 0 0 0 0 0 0 0 0 0 0 0 0 0 0 0 0 0 0 0 1 0 0 0 0 0 0 0 0 33 1 60 8.7 2 54 84.1 1 0 0.430136986 0 "favorable" 0 1 0 0 0 0 0 0 0 0 0 0 0 0 0 0 0 0 1 0 "inv_16" 0 0 0 0 0 0 0 0 0 0 0 1 0 0 0 0
PD11092a 0 0 0 0 0 0 0 0 0 0 0 0 0 0 0 0 0 0 0 0 0 0 0 0 0 0 0 0 0 0 0 0 0 0 0 0 0 0 0 0 0 0 0 0 0 0 0 0 0 0 0 0 0 0 0 0 0 0 0 0 1 0 0 0 0 0 1 0 0 0 0 0 1 0 0 0 0 0 0 0 0 21 1 80 5.2 0 18 90.9 1 0 2.865753425 0 "favorable" 0 1 0 0 0 0 0 0 0 0 0 0 0 0 0 0 0 0 1 0 "inv_16" 0 0 0 0 0 0 0 0 0 0 0 1 0 0 0 0
PD11093a 0 0 0 0 0 0 0 0 0 0 0 1 0 0 0 0 1 0 0 0 0 0 0 0 0 0 0 0 0 0 0 0 0 0 0 1 0 0 0 1 0 0 0 0 0 0 0 0 0 0 0 0 0 0 0 0 0 0 0 0 0 0 0 0 0 0 0 0 0 0 0 0 0 0 0 0 0 0 0 0 0 46 0 82 9.1 1 85 35.9 1 0 3.038356164 0 "favorable" 0 0 0 0 0 0 1 0 0 0 0 0 0 0 0 0 0 0 1 0 "NPM1" 0 0 0 0 1 0 0 0 0 0 0 0 0 0 0 0
PD11094a 0 0 0 0 0 0 0 0 0 0 0 0 0 0 0 0 0 0 0 0 0 0 0 0 0 0 0 0 0 0 0 0 0 0 0 0 0 0 0 0 0 0 1 0 0 0 0 0 0 0 0 0 0 0 0 1 0 0 1 1 0 0 0 0 0 0 0 0 0 0 0 0 0 0 0 0 0 0 0 0 0 59 1 77 8.3 1 136 66.1 1 0 0.054794521 1 "adverse" 0 0 0 0 0 0 0 0 0 0 1 0 0 0 0 0 0 1 0 0 "sAML1" 0 1 0 0 0 0 0 0 0 0 0 0 0 0 0 0
PD11095a 0 0 0 0 0 0 0 0 0 0 0 0 0 0 0 0 0 1 0 0 0 0 0 0 0 0 0 0 0 0 0 0 0 0 0 1 0 0 0 0 0 0 0 0 0 0 0 0 0 0 0 0 0 0 0 0 0 0 0 0 0 0 0 0 0 0 0 0 0 0 0 0 0 0 0 0 0 0 0 0 0 60 1 90 11.5 3 58 70.6 1 0 1.663013699 0 "favorable" 0 0 0 0 0 0 1 0 0 0 0 0 0 0 0 0 0 0 1 0 "NPM1" 0 0 0 0 1 0 0 0 0 0 0 0 0 0 0 0
PD11096a 0 0 0 0 0 0 0 0 0 0 0 0 0 0 0 0 0 0 0 0 0 0 1 0 0 0 0 0 0 0 0 0 0 0 0 0 0 0 0 0 0 0 0 0 0 0 0 0 0 0 0 0 0 0 0 0 0 0 0 0 0 0 0 0 0 0 0 0 0 0 0 0 0 0 0 0 0 0 0 0 0 47 0 80 10.8 2 72 126.3 1 0 3.797260274 0 "adverse" 0 0 0 0 0 0 0 0 0 0 0 0 0 0 0 1 0 1 0 0 "mNOS" 0 0 0 0 0 0 0 1 0 0 0 0 0 0 0 0
PD11097a 0 0 0 0 0 0 0 0 0 0 0 0 0 0 0 0 0 0 0 0 0 0 0 0 0 0 0 0 0 0 0 0 0 0 0 0 0 0 0 1 0 0 0 0 0 0 0 0 0 0 0 0 0 0 0 0 0 0 0 0 0 0 0 0 0 0 0 0 0 0 1 0 0 1 0 0 0 0 0 0 0 33 1 80 7.2 0 52 39 1 0 0.78630137 1 "adverse" 0 0 0 0 0 1 0 0 0 0 0 0 0 0 0 0 0 1 0 0 "inv_3" 0 0 0 0 0 0 0 0 0 1 0 0 0 0 0 0
PD11098a 0 0 0 0 0 0 0 0 0 0 0 1 0 0 0 0 0 0 0 0 0 0 1 0 0 0 0 0 0 0 0 0 0 0 0 1 0 0 0 0 0 0 0 0 0 0 0 0 0 0 0 0 0 0 0 0 0 0 0 0 0 0 0 0 0 0 0 0 0 0 0 0 0 0 0 0 0 0 0 0 0 49 1 100 7.3 1 60 17.9 1 0 1.243835616 1 "intermediate" 0 0 0 0 0 0 1 0 0 0 0 0 0 0 0 0 0 0 0 1 "NPM1" 0 0 0 0 1 0 0 0 0 0 0 0 0 0 0 0
PD11099a 0 0 0 0 0 0 0 0 0 0 0 0 0 0 0 0 0 0 0 0 0 0 0 0 0 0 0 0 0 0 0 0 0 0 0 0 0 0 0 0 0 0 1 0 0 1 0 0 0 0 0 0 0 0 0 0 0 0 0 0 0 0 0 0 0 0 0 0 0 0 0 0 0 0 0 0 0 0 0 0 0 52 0 50 8.3 1 24 4.6 1 0 3.517808219 0 "adverse" 0 0 0 0 0 0 0 0 0 1 0 0 0 0 0 0 0 1 0 0 "sAML2" 0 0 0 0 0 0 0 0 1 0 0 0 0 0 0 0
PD11100a 0 0 0 0 0 0 0 1 0 0 0 1 0 0 0 0 0 0 0 0 0 0 0 0 0 0 0 0 0 0 0 0 0 0 0 1 0 0 0 0 0 0 0 0 0 0 0 0 0 0 0 0 0 0 0 0 0 0 0 0 0 0 0 0 0 0 0 0 0 0 0 0 0 0 0 0 0 0 0 0 0 54 0 25 10 0 307 6.1 1 0 3.564383562 0 "favorable" 0 0 0 0 0 0 1 0 0 0 0 0 0 0 0 0 0 0 1 0 "NPM1" 0 0 0 0 1 0 0 0 0 0 0 0 0 0 0 0
PD11101a 0 0 0 0 0 0 0 0 0 0 0 1 0 0 0 0 0 0 0 0 1 0 0 0 0 0 0 0 0 0 0 0 0 0 0 1 0 0 0 0 0 0 1 0 0 0 1 0 0 0 0 0 0 0 0 0 0 0 0 0 0 0 0 0 0 0 0 0 0 0 0 0 0 0 0 0 0 0 0 0 0 55 1 70 12.9 1 115 1.3 1 0 2.824657534 0 "favorable" 0 0 0 0 0 0 1 0 0 1 0 0 0 0 0 0 1 0 1 0 "NPM1" 0 0 0 0 1 0 0 0 0 0 0 0 0 0 0 0
PD11102a 0 0 0 0 0 0 0 0 0 0 0 0 0 0 0 0 0 0 0 0 0 0 0 0 0 0 0 0 0 0 0 0 0 0 0 0 0 0 0 0 0 0 0 0 0 0 0 0 0 0 1 0 0 0 0 0 0 0 0 0 0 0 1 0 1 0 0 0 0 0 1 0 0 0 0 0 0 0 0 0 0 59 1 75 9 1 36 2.5 3 1 0.761643836 1 "adverse" 0 0 0 0 0 0 0 0 1 0 0 0 0 0 0 0 0 1 0 0 "TP53_complex" 0 0 0 0 0 0 0 0 0 0 1 0 0 0 0 0
PD11103a 0 0 0 0 0 0 0 0 0 0 0 0 0 0 0 0 0 0 0 0 0 0 1 0 0 0 0 0 0 0 0 0 0 0 0 1 0 0 0 0 0 0 0 0 0 0 0 0 0 0 0 0 0 0 0 0 0 0 0 0 0 0 0 0 0 0 0 0 0 0 0 0 0 0 0 0 0 0 0 0 0 61 0 95 12.2 0 29 14.9 1 0 2.619178082 1 "intermediate" 0 0 0 0 0 0 1 0 0 0 0 0 0 0 0 0 0 0 0 1 "NPM1" 0 0 0 0 1 0 0 0 0 0 0 0 0 0 0 0
PD11104a 0 0 0 0 0 0 0 0 0 0 0 0 0 0 0 0 0 0 0 0 0 0 0 0 0 0 0 0 0 0 0 0 0 0 0 0 0 0 0 0 0 0 0 0 0 0 0 0 0 0 0 0 0 0 0 0 0 0 0 0 0 0 0 0 0 0 0 0 0 0 0 0 0 0 0 0 0 1 0 0 0 29 0 80 8.3 1 28 13.5 1 0 3.635616438 0 "favorable" 0 0 1 0 0 0 0 0 0 0 0 0 0 0 0 0 0 0 1 0 "t_8_21" 1 0 0 0 0 0 0 0 0 0 0 0 0 0 0 0
PD11105a 0 0 0 0 0 0 0 0 0 0 0 0 0 0 0 0 0 0 0 0 0 0 0 0 0 0 0 0 0 0 0 0 0 0 0 0 0 0 0 0 0 0 0 0 0 0 0 0 0 0 0 0 0 0 0 0 0 0 0 0 0 0 0 0 0 0 0 0 0 0 0 0 0 0 0 0 0 0 0 0 0 56 1 65 11.2 1 294 2.7 1 0 0.643835616 1 "intermediate" 0 0 0 0 0 0 0 0 0 0 0 0 0 0 1 0 0 0 0 1 "no_events" 0 0 1 0 0 0 0 0 0 0 0 0 0 0 0 0
PD11106a 0 0 0 0 0 0 0 1 1 0 0 0 0 0 0 0 0 0 0 0 0 0 0 0 0 0 0 0 0 0 0 0 0 0 0 0 0 0 0 0 0 0 0 0 0 0 0 0 0 0 0 0 0 0 0 0 0 0 0 0 0 0 0 0 1 0 0 0 0 0 0 0 0 0 0 0 0 0 0 0 0 36 0 57 9.1 1 32 159.6 1 0 0.479452055 1 "adverse" 0 0 0 0 0 0 0 1 0 0 0 0 0 0 0 0 0 1 0 0 "CEBPA_bi" 0 0 0 0 0 1 0 0 0 0 0 0 0 0 0 0
PD11107a 0 0 1 0 0 0 0 0 0 0 0 1 0 0 0 0 0 0 0 0 1 0 0 0 0 0 0 0 0 0 0 0 0 0 0 0 0 0 0 0 0 0 0 0 0 0 0 0 0 0 0 0 0 0 0 0 0 0 0 0 0 0 0 0 0 0 0 0 0 1 1 0 0 0 0 0 0 0 0 0 0 52 0 80 10.8 1 39 9.2 1 0 3.632876712 0 "adverse" 0 0 0 0 0 0 0 0 0 1 0 0 0 0 0 0 0 1 0 0 "sAML2" 0 0 0 0 0 0 0 0 1 0 0 0 0 0 0 0
PD11108a 0 0 0 0 0 0 0 1 0 0 0 1 0 0 0 0 0 0 0 0 0 0 0 0 0 0 1 0 0 0 0 0 0 0 0 1 0 0 0 0 0 0 0 0 0 0 0 0 0 0 0 0 0 0 0 0 0 0 0 0 0 0 0 0 0 0 0 0 0 0 0 0 0 0 0 0 0 0 0 0 0 50 0 60 9.9 1 125 41.7 1 0 3.619178082 0 "favorable" 0 0 0 0 0 0 1 0 0 0 0 0 0 0 0 0 0 0 1 0 "NPM1" 0 0 0 0 1 0 0 0 0 0 0 0 0 0 0 0
PD11109a 0 0 0 0 0 0 0 0 0 0 0 0 0 0 0 0 0 0 0 0 0 0 0 0 0 0 0 0 0 0 0 0 0 0 0 0 0 0 0 0 0 0 0 0 0 0 0 0 0 1 0 0 0 0 0 0 0 0 0 0 0 0 0 0 0 0 0 0 0 0 0 0 1 0 0 0 0 0 0 0 0 60 1 90 6.9 2 63 76.7 1 0 3.460273973 0 "favorable" 0 1 0 0 0 0 0 0 0 0 0 0 0 0 0 0 0 0 1 0 "inv_16" 0 0 0 0 0 0 0 0 0 0 0 1 0 0 0 0
PD11110a 0 0 0 0 0 0 0 0 0 0 0 0 1 0 0 0 0 0 0 0 0 0 0 0 0 0 0 0 0 0 0 0 0 0 0 0 0 0 0 0 0 0 0 0 0 0 0 0 0 0 0 0 0 0 0 0 1 0 0 0 0 0 0 0 0 0 0 0 0 0 0 0 0 0 0 0 0 0 0 0 1 41 1 98 9.4 0 184 1.4 1 0 0.890410959 1 "intermediate" 0 0 0 1 0 0 0 0 0 0 0 0 0 0 0 0 0 0 0 1 "t_11" 0 0 0 0 0 0 0 0 0 0 0 0 0 0 1 0
PD11111a 0 0 0 0 0 0 0 0 0 0 0 0 0 0 0 0 1 0 0 0 0 0 0 0 0 0 0 0 0 0 0 0 0 0 0 0 0 0 0 0 0 0 0 0 0 0 0 0 0 0 0 0 0 0 0 0 0 0 0 0 0 0 0 0 0 0 0 0 0 0 0 0 0 0 0 0 0 0 0 0 0 45 0 60 6.3 0 107 52.1 1 0 1.380821918 1 "intermediate" 0 0 0 0 0 0 0 0 0 0 0 0 0 0 0 1 0 0 0 1 "mNOS" 0 0 0 0 0 0 0 1 0 0 0 0 0 0 0 0
PD11112a 0 0 0 0 0 0 0 0 0 0 0 0 0 0 0 0 0 0 0 0 0 0 1 0 0 0 1 0 0 0 0 0 0 0 0 1 0 0 0 0 0 0 0 0 0 0 0 0 0 0 0 0 0 0 0 0 0 0 0 0 0 0 0 0 0 0 0 0 0 0 0 0 0 0 0 0 0 0 0 0 0 46 1 50 8.2 1 48 11.2 1 0 3.545205479 0 "favorable" 0 0 0 0 0 0 1 0 0 0 0 0 0 0 0 0 0 0 1 0 "NPM1" 0 0 0 0 1 0 0 0 0 0 0 0 0 0 0 0
PD11113a 0 0 0 0 0 0 0 1 0 0 0 1 0 0 0 0 1 0 0 0 0 0 0 0 0 0 0 0 0 0 0 0 0 0 0 1 0 0 0 1 0 0 0 0 0 0 0 0 0 1 0 0 0 0 0 0 0 0 0 0 0 0 0 0 0 0 0 0 0 0 0 0 0 0 0 0 0 0 0 0 0 60 1 90 8.1 2 81 21.5 1 0 3.487671233 0 "favorable" 0 0 0 0 0 0 1 0 0 0 0 0 0 0 0 0 0 0 1 0 "NPM1" 0 0 0 0 1 0 0 0 0 0 0 0 0 0 0 0
PD11114a 0 0 0 0 0 0 0 0 0 0 0 0 0 0 0 0 0 0 0 0 0 0 1 0 0 0 0 0 0 0 0 0 0 0 0 0 0 0 0 0 0 0 0 0 0 0 0 0 0 0 0 0 0 0 0 1 0 0 0 0 0 0 0 0 0 0 0 0 0 0 0 0 0 0 0 0 0 0 0 0 0 39 0 80 9.7 1 187 3.2 1 0 3.605479452 0 "intermediate" 0 0 0 0 0 0 0 0 0 0 0 0 0 0 0 1 0 0 0 1 "mNOS" 0 0 0 0 0 0 0 1 0 0 0 0 0 0 0 0
PD11115a 0 0 0 0 0 0 0 0 0 0 0 0 0 0 0 0 0 0 0 0 0 0 1 0 0 0 0 0 0 0 0 0 0 0 0 1 0 0 0 0 0 0 0 0 0 0 0 0 0 0 0 0 0 0 0 0 1 0 0 0 0 0 0 0 0 0 0 0 0 0 0 0 0 0 0 0 0 0 0 0 0 32 1 95 3.8 1 28 59.2 1 0 3.780821918 0 "favorable" 0 0 0 0 0 0 1 0 0 0 0 0 0 0 0 0 0 0 1 0 "NPM1" 0 0 0 0 1 0 0 0 0 0 0 0 0 0 0 0
PD11116a 0 0 0 0 0 0 0 0 0 0 0 0 0 0 0 0 0 0 0 0 0 0 0 0 0 0 0 0 1 0 0 0 0 0 0 0 0 0 0 0 0 0 0 0 0 0 0 0 1 0 0 0 0 0 0 0 0 0 0 0 0 0 0 0 0 0 0 0 0 0 0 0 0 0 0 0 0 0 0 0 0 70 1 25 7.5 1 39.6 3.12 1 0 1.323287671 1 "adverse" 0 0 0 0 0 0 0 0 0 1 0 0 0 0 0 0 0 1 0 0 "sAML2" 0 0 0 0 0 0 0 0 1 0 0 0 0 0 0 0
PD11117a 0 0 0 0 0 0 0 0 0 0 0 0 0 0 0 0 0 0 0 0 0 0 0 0 0 0 0 0 0 0 0 0 0 0 0 1 0 0 0 0 0 0 0 0 0 0 0 0 0 0 0 0 0 0 0 1 0 0 0 0 0 0 0 0 0 0 0 0 0 0 0 0 0 0 0 0 0 0 0 0 0 69 1 90 9.6 0 192 1.23 1 0 3.961643836 1 "favorable" 0 0 0 0 0 0 1 0 0 0 0 0 0 0 0 0 0 0 1 0 "NPM1" 0 0 0 0 1 0 0 0 0 0 0 0 0 0 0 0
PD11118a 0 0 0 0 0 0 0 0 0 0 0 0 0 0 0 0 1 0 0 0 0 0 0 0 0 0 0 0 0 0 0 0 0 0 0 0 0 0 0 0 0 0 0 0 0 0 0 0 0 0 0 0 0 0 0 0 0 0 0 0 0 0 0 0 0 0 0 0 0 0 0 0 0 0 0 0 0 0 0 0 0 67 0 50 7.1 2 164 5.17 1 0 1.4 1 "intermediate" 0 0 0 0 0 0 0 0 0 0 0 0 0 0 0 1 0 0 0 1 "mNOS" 0 0 0 0 0 0 0 1 0 0 0 0 0 0 0 0
PD11119a 1 0 0 0 0 0 0 0 0 0 0 0 0 0 0 0 1 0 0 0 0 0 1 0 0 0 0 0 1 0 0 0 0 0 0 0 0 0 0 0 1 0 1 0 0 0 1 0 1 1 0 0 0 0 0 0 0 0 0 0 0 0 0 0 0 0 0 0 0 0 0 0 0 0 0 0 0 0 0 0 0 63 1 95 7 1 28 69 1 0 1.04109589 1 "adverse" 0 0 0 0 0 0 0 0 0 1 0 0 0 0 0 0 0 1 0 0 "sAML2" 0 0 0 0 0 0 0 0 1 0 0 0 0 0 0 0
PD11120a 0 0 0 0 0 0 0 1 0 0 0 0 0 0 0 0 0 0 0 0 0 0 0 0 0 0 0 0 0 0 0 0 0 0 0 0 0 0 0 0 0 0 0 0 0 0 0 0 0 1 0 0 0 0 0 0 0 0 0 0 0 0 0 0 0 0 0 0 0 0 0 0 0 0 0 0 0 0 0 0 0 73 0 80 7.5 2 67 30.66 1 0 1.087671233 1 "intermediate" 0 0 0 0 0 0 0 0 0 0 0 0 0 0 0 1 0 0 0 1 "mNOS" 0 0 0 0 0 0 0 1 0 0 0 0 0 0 0 0
PD11122a 0 0 0 0 0 0 0 1 0 0 0 0 0 0 0 0 0 0 0 0 0 0 1 0 0 0 0 0 0 0 0 0 0 0 0 1 0 0 0 0 0 0 0 0 0 0 1 0 0 0 0 0 0 0 0 1 0 0 0 0 0 0 0 0 0 0 0 0 0 0 0 0 0 0 0 0 0 0 0 0 0 68 1 86 7.2 1 47 17.7 1 0 14.37808219 1 "favorable" 0 0 0 0 0 0 1 0 0 0 0 0 0 0 0 0 0 0 1 0 "NPM1" 0 0 0 0 1 0 0 0 0 0 0 0 0 0 0 0
PD11123a 0 0 0 0 0 0 0 0 0 0 0 0 0 0 1 0 0 0 0 0 0 0 0 0 0 0 0 0 0 0 0 0 0 0 0 0 0 0 0 0 0 0 0 0 0 0 0 0 0 0 0 0 0 0 0 0 0 0 0 0 0 0 1 0 0 0 0 0 0 0 0 0 0 0 1 0 0 0 0 0 0 60 1 29 8.3 1 11 5.5 2 1 0.852054795 1 "adverse" 0 0 0 0 0 0 0 0 1 0 0 0 0 0 0 0 0 1 0 0 "TP53_complex" 0 0 0 0 0 0 0 0 0 0 1 0 0 0 0 0
PD11124a 1 0 0 0 0 0 0 0 0 0 0 0 0 0 0 0 0 1 0 0 0 0 0 0 0 0 0 0 0 0 0 0 0 0 0 0 0 0 0 0 0 0 0 0 0 0 1 0 0 1 0 0 0 0 0 0 0 0 0 0 0 0 0 0 0 0 0 0 0 0 0 0 0 0 0 0 0 0 0 0 0 73 1 75 9.5 1 109 17 1 0 0.961643836 1 "adverse" 0 0 0 0 0 0 0 0 0 1 0 0 0 0 0 0 0 1 0 0 "sAML2" 0 0 0 0 0 0 0 0 1 0 0 0 0 0 0 0
PD11125a 0 0 0 0 0 0 0 0 0 0 0 0 0 0 0 0 0 0 0 0 1 0 0 0 0 0 0 0 0 0 0 0 0 0 0 1 0 0 0 1 0 0 0 0 0 0 0 0 0 0 0 0 0 0 0 0 1 0 0 0 0 0 0 0 0 0 0 0 0 0 0 0 0 0 0 0 0 0 0 0 0 79 0 80 10.7 1 98 68 1 0 0.526027397 1 "favorable" 0 0 0 0 0 0 1 0 0 0 0 0 0 0 0 0 0 0 1 0 "NPM1" 0 0 0 0 1 0 0 0 0 0 0 0 0 0 0 0
PD11127a 0 0 0 0 0 0 0 0 0 0 0 0 0 0 1 0 0 0 0 0 0 0 0 0 0 0 0 0 0 0 0 0 0 0 0 0 0 0 0 0 0 0 0 0 0 0 0 0 0 0 0 0 0 0 0 0 0 0 0 1 0 1 1 0 0 0 1 0 0 0 0 0 0 0 0 0 0 0 0 0 0 66 1 59 8.8 2 123 33.02 1 0 0.076712329 1 "adverse" 0 0 0 0 0 0 0 0 1 0 0 0 0 0 0 0 0 1 0 0 "TP53_complex" 0 0 0 0 0 0 0 0 0 0 1 0 0 0 0 0
PD11128a 0 0 0 0 0 0 0 0 0 0 0 0 0 0 0 0 0 0 0 0 0 0 0 0 0 0 0 0 0 0 0 0 0 0 0 0 0 0 0 1 0 0 0 0 0 1 0 0 0 0 0 0 0 0 0 0 1 0 0 0 0 0 0 0 0 0 0 0 0 0 1 0 0 1 0 0 0 0 0 0 0 63 1 60 7.7 2 134 6.48 1 0 1.063013699 1 "adverse" 0 0 0 0 0 1 0 0 0 0 0 0 0 0 0 0 0 1 0 0 "inv_3" 0 0 0 0 0 0 0 0 0 1 0 0 0 0 0 0
PD11129a 0 0 0 0 0 0 0 0 0 0 0 0 0 0 0 0 0 0 0 0 0 0 1 0 0 0 0 0 0 0 0 0 0 0 0 0 0 0 0 0 0 0 1 0 0 0 1 0 0 0 0 0 0 0 0 0 0 0 1 0 0 0 0 0 0 0 0 0 0 0 0 0 0 0 0 0 0 0 0 0 0 65 1 95 8.1 1 40 37.5 3 1 0.249315068 1 "adverse" 0 0 0 0 0 0 0 0 0 1 0 0 0 0 0 0 0 1 0 0 "sAML2" 0 0 0 0 0 0 0 0 1 0 0 0 0 0 0 0
PD11130a 0 0 0 0 0 0 0 0 0 0 0 0 0 0 0 0 0 0 0 0 0 0 0 0 0 0 0 0 0 0 0 0 0 0 0 0 0 0 0 0 0 0 0 0 0 0 0 0 0 0 0 0 0 0 0 0 0 0 0 0 0 0 0 0 0 0 0 0 0 0 0 0 0 0 0 0 0 0 0 0 0 63 1 35 10.6 0 50 2.3 1 0 3.331506849 1 "intermediate" 0 0 0 0 0 0 0 0 0 0 0 0 0 0 1 0 0 0 0 1 "no_events" 0 0 1 0 0 0 0 0 0 0 0 0 0 0 0 0
PD11131a 0 0 0 0 0 0 0 0 0 1 0 1 0 0 0 0 0 0 0 0 0 0 1 0 0 0 0 0 0 0 0 0 0 0 0 0 0 0 0 0 1 0 0 0 0 0 0 0 0 0 0 0 0 0 0 1 0 0 0 0 0 0 0 0 0 0 0 0 0 0 0 0 0 0 0 0 0 0 0 0 0 69 0 90 11.5 1 165 1.46 1 0 2.019178082 1 "intermediate" 0 0 0 0 0 0 0 0 0 0 0 0 0 1 0 0 0 0 0 1 "DNMT3A_IDH1_2" 0 0 0 0 0 0 0 0 0 0 0 0 1 0 0 0
PD11132a 0 0 0 0 0 0 0 0 0 0 0 0 0 0 0 0 0 0 0 0 0 0 1 0 0 0 0 0 0 0 0 0 0 0 0 0 0 0 0 0 0 0 0 0 0 0 0 0 0 0 0 0 0 1 0 0 0 0 0 0 0 0 0 0 0 0 0 0 0 0 0 0 0 0 0 1 0 0 0 0 0 62 0 33 9.7 0 12 0.67 3 1 0.134246575 1 "favorable" 1 0 0 0 0 0 0 0 0 0 0 0 0 0 0 0 0 0 1 0 "t_15_17" 0 0 0 0 0 0 0 0 0 0 0 0 0 0 0 1
PD11133a 0 0 0 0 0 0 0 0 0 0 0 0 0 0 0 0 0 0 0 0 0 0 0 0 0 0 0 0 0 0 0 0 0 0 0 1 0 0 0 1 0 0 0 0 0 0 0 0 1 1 0 0 0 0 0 0 0 0 0 0 0 0 0 0 0 0 0 0 0 0 0 0 0 0 0 0 0 0 0 0 0 62 0 75 7.7 1 32 7.22 1 0 8.893150685 0 "favorable" 0 0 0 0 0 0 1 0 0 0 0 0 0 0 0 0 0 0 1 0 "NPM1" 0 0 0 0 1 0 0 0 0 0 0 0 0 0 0 0
PD11134a 1 0 0 0 0 0 0 0 0 0 0 0 0 0 0 0 0 0 0 0 0 0 0 0 0 0 0 0 0 0 0 0 0 0 0 0 0 0 0 0 0 1 0 0 0 0 1 0 0 0 0 0 0 0 0 1 0 0 0 0 0 0 0 0 0 0 0 0 0 0 0 0 0 0 0 0 0 0 0 0 0 62 1 40 8.7 1 41 2.06 1 0 0.279452055 1 "adverse" 0 0 0 0 0 0 0 0 0 1 0 0 0 0 0 0 0 1 0 0 "sAML2" 0 0 0 0 0 0 0 0 1 0 0 0 0 0 0 0
PD11135a 0 0 0 0 0 0 0 0 0 0 0 1 0 0 0 0 0 0 0 0 0 0 0 0 0 0 0 0 0 0 0 0 0 0 0 0 0 0 0 0 0 0 1 0 0 0 1 0 0 0 0 0 0 0 0 0 0 0 0 1 0 0 1 0 0 0 1 0 0 0 0 0 0 0 0 0 0 0 0 0 0 75 1 27 8.2 0 12 7 1 0 1.071232877 1 "adverse" 0 0 0 0 0 0 0 0 1 1 0 0 0 0 0 0 1 1 0 0 "TP53_complex" 0 0 0 0 0 0 0 0 0 0 1 0 0 0 0 0
PD11136a 0 0 0 0 0 0 0 0 0 0 0 0 0 0 0 0 0 0 0 0 0 0 0 0 0 0 0 0 0 0 0 0 0 0 0 0 0 0 0 0 0 0 0 0 0 1 1 0 1 0 0 0 0 0 0 0 0 0 0 0 0 0 0 0 0 0 0 0 0 0 1 0 0 0 0 0 0 0 0 0 0 61 0 20 8.1 0 84 26.8 3 1 0.989041096 1 "adverse" 0 0 0 0 0 0 0 0 0 1 0 0 0 0 0 0 0 1 0 0 "sAML2" 0 0 0 0 0 0 0 0 1 0 0 0 0 0 0 0
PD11137a 0 0 0 0 0 0 0 0 0 0 0 0 0 0 0 0 0 0 0 0 0 0 0 0 0 0 0 0 0 0 0 0 0 0 0 0 0 0 0 0 0 0 0 0 0 0 0 0 0 0 0 0 0 0 0 0 0 0 0 0 0 0 1 0 0 0 1 0 0 1 1 0 0 0 0 0 0 0 0 0 0 65 1 95 5.6 1 135 9.1 1 0 0.128767123 1 "adverse" 0 0 0 0 0 0 0 0 1 0 0 0 0 0 0 0 0 1 0 0 "TP53_complex" 0 0 0 0 0 0 0 0 0 0 1 0 0 0 0 0
PD11138a 0 0 0 0 0 0 0 0 0 0 0 0 0 0 0 0 0 0 0 0 0 0 0 0 0 0 0 0 0 0 0 0 0 0 0 0 0 0 0 0 0 0 0 0 0 0 0 0 0 0 1 0 0 0 0 0 0 0 0 0 0 0 0 1 0 0 0 0 0 0 1 0 0 0 0 0 0 0 0 0 0 69 1 80 6.6 2 139 2.3 1 0 0.41369863 1 "adverse" 0 0 0 0 0 0 0 0 1 0 0 0 0 0 0 0 0 1 0 0 "TP53_complex" 0 0 0 0 0 0 0 0 0 0 1 0 0 0 0 0
PD11139a 0 0 0 0 0 0 0 0 0 0 0 0 0 0 0 0 0 0 0 0 0 0 0 0 0 0 0 0 0 0 0 0 0 0 0 0 0 0 0 1 0 0 0 0 0 0 0 0 0 0 0 0 0 0 0 0 0 0 0 0 0 0 1 0 0 0 0 1 0 1 0 0 0 0 0 0 0 0 0 0 0 66 1 75 7.1 1 234 6.2 1 0 1.167123288 1 "adverse" 0 0 0 0 0 0 0 0 1 0 0 0 0 0 0 0 0 1 0 0 "TP53_complex" 0 0 0 0 0 0 0 0 0 0 1 0 0 0 0 0
PD11140a 0 0 0 0 0 0 0 0 0 0 0 1 0 0 0 0 0 0 0 0 1 0 0 0 0 0 0 0 0 0 0 0 0 0 0 0 0 0 0 0 0 0 0 0 0 0 0 0 0 0 0 0 0 0 0 0 0 0 0 0 0 0 0 0 0 0 0 0 0 0 0 0 0 0 0 0 0 0 0 0 0 62 1 50 9.1 1 131 1.6 1 0 0.312328767 1 "intermediate" 0 0 0 0 0 0 0 0 0 0 0 0 0 1 0 0 0 0 0 1 "DNMT3A_IDH1_2" 0 0 0 0 0 0 0 0 0 0 0 0 1 0 0 0
PD11141a 0 0 0 0 0 0 0 0 0 0 0 0 0 0 0 0 0 0 0 0 0 0 0 0 0 0 0 1 0 0 0 0 0 0 0 0 0 0 0 0 0 0 0 0 0 0 0 0 0 0 0 0 0 0 0 0 1 0 0 0 0 0 0 0 0 0 0 0 0 0 0 0 1 0 0 0 0 0 0 0 0 68 0 73 8.6 1 13 19 1 0 2.989041096 1 "favorable" 0 1 0 0 0 0 0 0 0 0 0 0 0 0 0 0 0 0 1 0 "inv_16" 0 0 0 0 0 0 0 0 0 0 0 1 0 0 0 0
PD11143a 0 0 0 0 0 0 0 0 0 0 0 0 0 0 0 0 0 0 0 0 0 0 0 0 0 0 0 0 0 0 0 0 0 0 0 0 0 0 0 0 0 0 0 0 0 0 0 0 0 0 1 0 0 0 0 0 0 0 0 0 0 0 1 0 0 0 0 0 0 1 0 0 0 0 0 0 0 0 0 0 0 78 0 40 10.5 1 6 6.7 1 0 0.37260274 1 "adverse" 0 0 0 0 0 0 0 0 1 0 0 0 0 0 0 0 0 1 0 0 "TP53_complex" 0 0 0 0 0 0 0 0 0 0 1 0 0 0 0 0
PD11144a 0 0 0 0 0 0 0 0 0 0 0 1 0 0 0 0 0 0 0 0 0 0 0 0 0 0 0 0 0 0 0 0 0 0 0 0 0 0 0 0 0 0 0 0 0 1 0 0 0 0 0 0 0 0 0 1 0 0 0 0 0 0 0 0 0 0 0 0 0 0 1 0 0 0 0 0 0 0 0 0 0 60 0 50 9.1 1 17 1.37 1 0 1.498630137 1 "adverse" 0 0 0 0 0 0 0 0 0 1 0 0 0 0 0 0 0 1 0 0 "sAML2" 0 0 0 0 0 0 0 0 1 0 0 0 0 0 0 0
PD11145a 0 0 0 0 0 0 0 0 0 0 0 1 0 0 0 0 0 0 0 0 0 0 0 0 0 0 0 0 0 0 0 0 0 0 0 0 0 0 0 0 0 0 1 0 0 0 1 0 0 0 0 0 0 0 0 1 0 0 0 0 1 0 1 0 0 0 0 0 0 1 0 0 0 0 0 0 0 0 0 0 0 64 1 70 7.5 1 47 19.8 1 0 0.493150685 1 "adverse" 0 0 0 0 0 0 0 0 1 1 0 0 0 0 0 0 1 1 0 0 "TP53_complex" 0 0 0 0 0 0 0 0 0 0 1 0 0 0 0 0
PD11146a 0 0 1 0 0 0 0 0 0 0 0 1 0 0 0 0 0 0 0 0 0 0 0 0 0 0 0 0 0 0 0 0 0 0 0 0 0 0 0 0 0 0 0 0 0 0 0 0 1 1 0 1 0 0 0 0 0 0 0 0 0 0 0 0 0 0 1 0 0 0 0 0 0 0 0 0 0 0 0 0 0 61 1 15 8.7 1 32 0.98 2 1 0.265753425 1 "adverse" 0 0 0 0 0 0 0 0 0 1 0 0 0 0 0 0 0 1 0 0 "sAML2" 0 0 0 0 0 0 0 0 1 0 0 0 0 0 0 0
PD11147a 1 0 0 0 0 0 0 1 0 0 0 0 0 0 0 0 0 0 0 0 0 0 0 0 0 0 0 0 0 0 0 0 0 0 0 0 0 0 0 0 0 0 0 0 0 0 1 0 0 1 0 0 0 0 0 0 0 0 0 0 0 0 0 0 0 0 0 0 0 0 0 0 0 0 0 0 0 0 0 0 0 63 1 90 11.8 1 22 112 1 0 1.339726027 1 "adverse" 0 0 0 0 0 0 0 0 0 1 0 0 0 0 0 0 0 1 0 0 "sAML2" 0 0 0 0 0 0 0 0 1 0 0 0 0 0 0 0
PD11148a 0 0 0 0 0 0 0 0 0 1 0 0 0 0 0 0 0 0 0 0 0 0 0 0 0 0 0 0 0 0 0 0 0 0 0 1 0 0 0 0 0 0 0 0 0 0 0 0 0 1 0 0 0 0 0 0 0 0 0 0 0 0 0 0 0 0 0 0 0 0 0 0 0 0 0 0 0 0 0 0 0 61 1 80 6.6 2 64 17.4 1 0 0.073972603 1 "favorable" 0 0 0 0 0 0 1 0 0 0 0 0 0 0 0 0 0 0 1 0 "NPM1" 0 0 0 0 1 0 0 0 0 0 0 0 0 0 0 0
PD11149a 0 0 0 0 0 0 0 0 0 0 0 0 0 0 0 0 0 0 0 0 0 0 0 0 0 0 0 0 0 0 0 0 0 0 0 0 0 0 0 0 0 0 0 0 0 0 0 0 0 0 0 0 0 0 0 0 0 0 0 0 0 0 0 0 0 0 0 0 0 0 0 0 0 0 0 0 0 0 0 0 0 66 1 40 9.6 1 21 2.1 1 0 2.879452055 1 "intermediate" 0 0 0 0 0 0 0 0 0 0 0 0 0 0 1 0 0 0 0 1 "no_events" 0 0 1 0 0 0 0 0 0 0 0 0 0 0 0 0
PD11150a 0 0 0 0 0 0 0 0 0 0 0 1 0 0 0 0 1 0 0 0 0 0 1 0 0 0 0 0 0 0 0 0 0 0 0 1 0 0 0 0 0 0 1 0 0 0 0 0 0 1 0 0 0 0 0 0 0 0 0 0 0 0 0 0 0 0 0 0 0 0 0 0 0 0 0 0 0 0 0 0 0 73 0 80 12.4 1 68 81 3 1 0.232876712 1 "favorable" 0 0 0 0 0 0 1 0 0 0 0 0 0 0 0 0 0 0 1 0 "NPM1" 0 0 0 0 1 0 0 0 0 0 0 0 0 0 0 0
PD11151a 0 0 1 0 0 0 0 0 0 0 0 1 0 0 0 0 0 0 0 0 0 0 0 0 0 0 0 0 0 0 0 0 0 0 0 0 0 0 0 0 0 0 0 0 0 0 0 0 0 0 1 0 0 0 0 0 0 1 0 0 0 0 0 0 0 0 0 0 0 0 0 0 0 0 0 0 0 0 0 0 0 63 0 75 10.7 2 36 8.1 1 0 0.906849315 1 "adverse" 0 0 0 0 0 0 0 0 1 0 0 0 0 0 0 0 0 1 0 0 "TP53_complex" 0 0 0 0 0 0 0 0 0 0 1 0 0 0 0 0
PD11152a 0 0 0 0 0 0 0 0 0 0 0 0 0 0 0 0 0 0 0 0 0 0 0 0 0 1 0 0 0 0 0 0 0 0 0 0 0 0 0 0 0 0 0 0 0 0 0 0 1 0 1 0 0 0 0 0 0 0 0 0 0 1 1 0 0 0 0 1 1 1 0 0 0 0 0 0 0 0 0 0 0 67 1 30 6.1 2 16 3.3 1 0 0.797260274 1 "adverse" 0 0 0 0 0 0 0 0 1 0 0 0 0 0 0 0 0 1 0 0 "TP53_complex" 0 0 0 0 0 0 0 0 0 0 1 0 0 0 0 0
PD11153a 1 0 0 0 1 0 0 0 0 0 0 0 0 0 1 0 0 0 0 0 0 0 0 0 0 0 0 0 0 0 0 0 0 0 0 0 1 0 0 0 0 1 0 0 0 0 0 0 0 0 0 0 0 0 0 0 0 0 0 0 0 0 0 0 0 0 0 0 0 0 0 0 0 0 0 0 0 0 0 0 0 69 1 70 13.6 1 123 91.1 1 0 3.394520548 1 "adverse" 0 0 0 0 0 0 0 0 0 1 0 0 0 0 0 0 0 1 0 0 "sAML2" 0 0 0 0 0 0 0 0 1 0 0 0 0 0 0 0
PD11154a 0 0 0 0 0 0 0 0 0 0 0 0 0 0 0 0 0 0 0 0 0 0 0 0 0 0 0 0 0 0 0 0 0 0 1 0 0 0 0 0 0 0 0 0 0 0 0 0 0 0 1 0 0 0 0 0 0 0 0 1 0 0 1 0 1 1 0 0 0 1 0 0 0 0 0 0 0 0 0 0 0 71 0 75 10.7 3 89 12.2 1 0 0.306849315 1 "adverse" 0 0 0 0 0 0 0 0 1 0 0 0 0 0 0 0 0 1 0 0 "TP53_complex" 0 0 0 0 0 0 0 0 0 0 1 0 0 0 0 0
PD11155a 0 0 0 0 0 0 0 0 0 0 0 0 0 0 0 0 0 0 0 0 0 0 0 0 0 0 1 0 0 0 0 0 0 0 0 0 0 0 0 0 0 0 0 0 0 0 0 0 0 0 0 0 0 0 0 0 0 0 0 0 0 0 0 0 0 0 0 0 0 0 0 0 0 0 0 0 0 1 0 0 0 72 0 60 9.9 1 35 5.83 1 0 0.383561644 1 "favorable" 0 0 1 0 0 0 0 0 0 0 0 0 0 0 0 0 0 0 1 0 "t_8_21" 1 0 0 0 0 0 0 0 0 0 0 0 0 0 0 0
PD11156a 0 0 0 0 0 0 0 0 0 0 0 0 0 0 0 0 0 0 0 0 0 0 0 0 0 0 0 0 0 0 0 0 0 0 0 0 0 0 0 0 0 0 0 0 0 0 0 0 0 0 0 0 0 0 0 0 0 0 0 0 0 0 1 0 0 0 0 0 0 1 1 0 0 0 0 0 0 0 0 0 0 63 0 75 7.2 1 44 116 1 0 0.032876712 1 "adverse" 0 0 0 0 0 0 0 0 1 0 0 0 0 0 0 0 0 1 0 0 "TP53_complex" 0 0 0 0 0 0 0 0 0 0 1 0 0 0 0 0
PD11158a 0 0 0 0 0 0 0 0 0 0 0 0 0 0 0 0 0 0 0 0 0 0 0 0 0 0 0 0 0 0 0 0 0 0 0 0 0 0 0 0 0 0 0 0 0 0 0 0 0 0 0 0 0 0 0 0 0 0 0 0 0 0 0 0 1 0 0 0 0 0 0 0 0 0 0 1 0 0 0 0 0 67 1 30 9.3 1 18 0.6 1 0 14.20547945 0 "favorable" 1 0 0 0 0 0 0 0 0 0 0 0 0 0 0 0 0 0 1 0 "t_15_17" 0 0 0 0 0 0 0 0 0 0 0 0 0 0 0 1
PD11159a 0 0 0 0 0 0 0 0 0 0 0 0 0 0 0 0 0 0 0 0 0 0 0 0 0 0 0 0 0 0 0 0 0 0 0 1 0 0 0 1 0 0 0 0 0 0 0 0 0 0 0 0 0 0 0 1 0 0 0 0 0 0 0 0 0 0 0 0 0 0 0 0 0 0 0 0 0 0 0 0 0 61 0 100 11 1 151 72.3 1 0 8.178082192 0 "favorable" 0 0 0 0 0 0 1 0 0 0 0 0 0 0 0 0 0 0 1 0 "NPM1" 0 0 0 0 1 0 0 0 0 0 0 0 0 0 0 0
PD11160a 0 0 0 0 0 0 0 0 0 0 0 0 0 0 0 0 0 0 0 0 0 0 0 0 0 0 0 0 0 0 0 0 0 0 0 0 0 0 0 0 0 0 0 0 0 0 0 0 0 0 1 0 0 0 0 0 0 0 0 0 1 0 1 1 0 0 0 0 0 1 0 0 0 0 0 0 0 0 0 0 0 64 0 32 10.8 1 57 3.65 3 1 0.452054795 1 "adverse" 0 0 0 0 0 0 0 0 1 0 0 0 0 0 0 0 0 1 0 0 "TP53_complex" 0 0 0 0 0 0 0 0 0 0 1 0 0 0 0 0
PD11161a 0 0 0 0 0 0 0 0 0 0 0 0 0 0 0 0 0 0 0 0 0 0 0 0 0 0 0 0 0 0 0 0 0 0 0 0 0 0 0 0 0 0 0 0 0 0 0 0 0 0 0 0 0 0 0 0 0 0 0 0 0 0 0 0 0 0 0 0 0 0 0 0 0 0 0 0 0 0 0 0 0 73 1 82.5 9.4 0 30 1.4 1 0 4.495890411 1 "intermediate" 0 0 0 0 0 0 0 0 0 0 0 0 0 0 1 0 0 0 0 1 "no_events" 0 0 1 0 0 0 0 0 0 0 0 0 0 0 0 0
PD11162a 0 0 0 0 0 0 0 0 0 0 0 1 0 0 0 0 0 0 0 0 0 0 1 0 0 0 0 0 0 0 0 0 0 0 0 1 0 0 0 0 0 0 0 0 0 0 0 0 0 0 0 0 0 0 0 1 0 0 0 0 0 0 0 0 0 0 0 0 0 0 0 0 0 0 0 0 0 0 0 0 0 67 1 90 7.8 2 133 158 1 0 0.350684932 1 "favorable" 0 0 0 0 0 0 1 0 0 0 0 0 0 0 0 0 0 0 1 0 "NPM1" 0 0 0 0 1 0 0 0 0 0 0 0 0 0 0 0
PD11163a 0 0 0 0 0 0 0 0 0 0 0 1 0 0 0 1 0 0 0 0 1 0 0 0 0 0 0 0 0 0 0 0 0 0 0 0 0 0 0 0 0 0 0 0 0 0 0 0 0 0 0 0 0 0 0 0 0 0 0 0 0 0 0 0 0 0 0 0 0 0 1 0 0 0 0 0 0 0 0 0 0 61 0 73 8.8 1 204 1.2 1 0 0.931506849 1 "adverse" 0 0 0 0 0 0 0 0 0 0 0 0 0 1 0 0 0 1 0 0 "DNMT3A_IDH1_2" 0 0 0 0 0 0 0 0 0 0 0 0 1 0 0 0
PD11164a 0 0 0 0 0 0 0 0 0 0 0 0 0 0 0 0 0 0 0 0 0 0 0 0 0 0 0 1 0 0 0 0 0 0 0 0 0 0 0 0 0 0 0 0 0 0 0 0 0 1 0 0 0 0 1 0 0 0 0 0 0 0 0 0 0 0 0 0 0 0 0 0 0 0 0 0 0 0 0 0 0 67 1 85 6 1 95 56.3 1 0 0.260273973 1 "intermediate" 0 0 0 0 0 0 0 0 0 1 0 0 0 0 0 0 0 0 0 1 "sAML2" 0 0 0 0 0 0 0 0 1 0 0 0 0 0 0 0
PD11165a 0 0 0 0 0 0 0 0 0 0 0 1 0 0 0 0 0 0 0 0 0 0 0 0 0 0 0 0 0 0 0 0 0 0 0 1 0 0 0 0 0 0 0 0 0 0 0 0 0 1 0 0 0 0 0 0 1 0 0 0 0 0 0 0 0 0 0 0 0 0 0 0 0 0 0 0 0 0 0 0 0 77 0 55 12 0 130 4.7 1 0 1.852054795 1 "favorable" 0 0 0 0 0 0 1 0 0 0 0 0 0 0 0 0 0 0 1 0 "NPM1" 0 0 0 0 1 0 0 0 0 0 0 0 0 0 0 0
PD11166a 0 0 0 0 0 0 0 0 0 0 0 0 1 0 0 0 0 1 0 0 0 0 0 0 0 0 0 0 0 0 0 0 0 0 0 0 0 0 0 0 0 0 0 0 0 0 0 0 0 0 0 0 0 0 0 1 0 0 0 0 0 1 0 0 0 0 0 0 0 0 0 0 0 0 0 0 0 0 0 0 0 65 0 70 11.4 1 200 1.31 1 0 1.58630137 1 "intermediate" 0 0 0 0 0 0 0 0 0 0 0 0 1 0 0 0 0 0 0 1 "Trisomies" 0 0 0 1 0 0 0 0 0 0 0 0 0 0 0 0
PD11167a 0 0 0 0 0 0 0 0 0 0 0 0 0 0 0 0 0 0 0 0 0 0 0 0 0 0 0 0 0 0 0 0 0 0 0 0 0 0 0 0 0 0 0 0 0 0 0 0 0 0 0 0 0 0 0 0 1 0 0 0 0 1 0 0 0 0 0 0 0 0 0 0 0 0 0 0 0 0 0 0 0 63 0 75 5 1 28 9.5 1 0 5.953424658 0 "intermediate" 0 0 0 0 0 0 0 0 0 0 0 0 1 0 0 0 0 0 0 1 "Trisomies" 0 0 0 1 0 0 0 0 0 0 0 0 0 0 0 0
PD11168a 0 0 0 0 0 0 0 0 0 0 0 0 0 0 0 0 0 0 0 0 0 0 0 0 0 0 0 0 0 0 0 0 0 0 0 0 0 0 0 0 0 0 0 0 0 0 0 0 0 0 1 0 0 0 0 0 0 1 0 0 1 0 1 0 0 0 0 0 0 1 0 0 0 0 0 0 0 0 0 0 0 73 1 70 11.3 1 66 1.95 1 0 0.068493151 1 "adverse" 0 0 0 0 0 0 0 0 1 0 0 0 0 0 0 0 0 1 0 0 "TP53_complex" 0 0 0 0 0 0 0 0 0 0 1 0 0 0 0 0
PD11169a 0 0 1 0 0 0 0 0 0 0 0 0 0 0 0 0 0 0 0 0 0 0 0 0 0 0 0 0 0 0 0 0 0 0 0 0 0 0 0 1 0 0 0 0 0 0 0 0 0 0 1 0 0 0 0 0 0 0 0 0 0 0 0 0 0 0 0 0 0 1 0 0 0 0 0 0 0 0 0 0 0 79 1 90 7.7 1 17 17.6 1 0 0.079452055 1 "adverse" 0 0 0 0 0 0 0 0 1 0 0 0 0 0 0 0 0 1 0 0 "TP53_complex" 0 0 0 0 0 0 0 0 0 0 1 0 0 0 0 0
PD11170a 0 0 0 0 0 0 0 0 0 0 0 1 0 0 0 0 0 0 0 0 0 0 0 0 0 0 0 0 0 0 0 0 0 0 0 0 0 0 0 0 0 0 0 0 0 0 0 0 0 0 0 0 0 0 0 1 0 0 0 0 0 0 0 0 0 0 0 0 0 0 0 0 0 0 0 0 0 0 0 0 0 61 0 44 10.3 0 86 30 1 0 2.657534247 1 "intermediate" 0 0 0 0 0 0 0 0 0 0 0 0 0 1 0 0 0 0 0 1 "DNMT3A_IDH1_2" 0 0 0 0 0 0 0 0 0 0 0 0 1 0 0 0
PD11171a 0 0 0 0 0 0 0 1 0 0 0 1 0 0 0 0 0 0 0 0 0 0 1 0 0 0 0 0 0 0 0 0 0 0 0 0 0 0 0 0 0 0 0 0 0 0 0 0 0 0 0 0 0 0 0 0 0 0 0 0 0 0 0 0 0 0 0 0 0 0 0 0 0 0 0 0 0 0 0 0 0 71 0 91 9.1 1 58 93.4 1 0 0.306849315 1 "intermediate" 0 0 0 0 0 0 0 0 0 0 0 0 0 0 0 1 0 0 0 1 "mNOS" 0 0 0 0 0 0 0 1 0 0 0 0 0 0 0 0
PD11172a 0 0 0 0 0 0 0 0 0 0 0 0 0 0 0 0 1 0 0 0 0 0 1 0 0 0 0 0 0 0 0 0 0 0 0 1 0 0 0 0 0 0 0 0 0 0 0 0 0 0 0 0 0 0 0 0 0 0 0 0 0 0 0 0 0 0 0 0 0 0 0 0 0 0 0 0 0 0 0 0 0 65 1 34 8.6 1 69 39.1 1 0 12.43013699 0 "favorable" 0 0 0 0 0 0 1 0 0 0 0 0 0 0 0 0 0 0 1 0 "NPM1" 0 0 0 0 1 0 0 0 0 0 0 0 0 0 0 0
PD11174a 0 0 0 0 0 0 0 0 0 0 0 0 0 0 0 0 0 0 0 0 0 0 0 0 0 0 0 0 0 0 0 0 0 0 0 1 0 0 0 0 0 0 0 0 0 0 1 0 0 1 0 0 0 0 0 0 1 0 0 0 0 0 0 0 0 0 0 0 0 0 0 0 0 0 0 0 0 0 0 0 0 73 1 97 12.4 1 86 158 3 1 0.194520548 1 "favorable" 0 0 0 0 0 0 1 0 0 0 0 0 0 0 0 0 0 0 1 0 "NPM1" 0 0 0 0 1 0 0 0 0 0 0 0 0 0 0 0
PD11176a 0 0 0 0 0 0 0 0 0 0 0 0 0 0 0 0 0 0 0 0 0 0 1 0 0 0 0 0 0 0 0 0 0 0 0 1 0 0 0 0 0 0 0 0 0 0 0 0 0 0 0 0 0 0 0 1 0 0 0 0 0 0 0 0 0 0 0 0 0 0 0 0 0 0 0 0 0 0 0 0 0 63 1 94.5 11.3 1 30 85.6 1 0 1.591780822 1 "favorable" 0 0 0 0 0 0 1 0 0 0 0 0 0 0 0 0 0 0 1 0 "NPM1" 0 0 0 0 1 0 0 0 0 0 0 0 0 0 0 0
PD11177a 0 0 0 0 0 0 0 0 0 1 0 0 0 0 0 0 0 0 0 0 0 0 0 0 0 0 0 0 0 0 0 0 0 0 0 0 1 0 0 0 0 0 0 0 0 0 0 0 0 0 0 0 0 0 0 0 0 0 0 0 0 0 0 0 0 0 0 0 0 0 0 0 0 0 0 0 0 0 0 0 0 71 1 75 9 3 33 1.17 1 0 0.057534247 1 "intermediate" 0 0 0 0 0 0 0 0 0 0 1 0 0 0 0 0 0 0 0 1 "sAML1" 0 1 0 0 0 0 0 0 0 0 0 0 0 0 0 0
PD11178a 0 0 0 0 0 0 0 0 0 0 0 0 0 0 0 0 0 0 0 0 0 0 0 0 0 0 0 0 0 0 0 0 0 0 0 0 0 0 0 0 0 0 0 0 0 0 0 0 0 0 1 0 0 0 0 0 0 0 0 0 0 0 0 0 0 0 0 0 0 0 0 0 0 0 0 0 0 0 0 0 0 74 1 60 9.3 1 13 52.3 1 0 0.065753425 1 "adverse" 0 0 0 0 0 0 0 0 1 0 0 0 0 0 0 0 0 1 0 0 "TP53_complex" 0 0 0 0 0 0 0 0 0 0 1 0 0 0 0 0
PD11179a 0 0 0 0 0 0 0 0 0 0 0 1 0 0 0 0 0 0 0 0 0 0 0 0 0 0 0 0 0 0 0 0 0 0 1 0 0 0 0 0 0 0 0 0 0 0 0 0 0 0 0 0 0 0 0 0 0 0 0 0 0 0 0 0 0 0 0 0 0 0 0 0 0 0 0 0 0 0 0 0 0 73 0 23 11.5 1 82 1.1 1 0 0.065753425 1 "intermediate" 0 0 0 0 0 0 0 0 0 1 0 0 0 0 0 0 0 0 0 1 "sAML2" 0 0 0 0 0 0 0 0 1 0 0 0 0 0 0 0
PD11181a 1 0 0 0 0 0 0 0 0 0 1 0 0 0 0 0 0 0 0 0 1 0 0 0 0 0 0 0 0 0 0 0 0 0 0 0 0 0 0 0 0 0 0 0 0 0 0 0 0 0 0 0 0 0 0 0 0 0 0 0 0 0 0 0 0 0 0 0 0 0 0 0 0 0 0 0 0 0 0 0 0 73 1 40 10 1 43 1.6 2 1 0.84109589 1 "adverse" 0 0 0 0 0 0 0 0 0 1 0 0 0 0 0 0 0 1 0 0 "sAML2" 0 0 0 0 0 0 0 0 1 0 0 0 0 0 0 0
PD11182a 0 0 0 0 0 0 0 0 0 0 0 0 0 0 0 0 0 0 0 0 0 0 0 0 0 0 0 0 0 0 0 0 0 0 0 0 0 0 0 0 0 0 0 0 0 0 0 0 0 0 0 0 0 0 0 0 0 0 0 0 0 0 0 0 0 0 0 0 0 0 0 0 0 0 0 0 0 0 0 0 0 75 0 75 8.7 1 74 0.5 1 0 7.663013699 0 "intermediate" 0 0 0 0 0 0 0 0 0 0 0 0 0 0 1 0 0 0 0 1 "no_events" 0 0 1 0 0 0 0 0 0 0 0 0 0 0 0 0
PD11183a 1 0 1 0 0 0 0 0 0 0 0 0 0 0 0 0 0 0 0 0 0 0 0 0 0 0 0 0 0 0 0 0 0 0 0 0 0 0 0 0 0 0 1 0 0 0 1 0 1 0 0 0 0 0 0 0 0 0 0 0 0 0 0 0 0 0 0 0 0 0 0 0 0 0 0 0 0 0 0 0 0 65 1 30 8.2 1 11 2.4 1 0 1.402739726 1 "adverse" 0 0 0 0 0 0 0 0 0 1 0 0 0 0 0 0 0 1 0 0 "sAML2" 0 0 0 0 0 0 0 0 1 0 0 0 0 0 0 0
PD11184a 0 0 0 0 0 0 0 0 0 0 0 1 0 0 0 0 0 0 0 0 0 0 0 0 0 0 0 0 0 0 0 0 0 0 0 0 0 0 0 0 0 0 0 0 0 0 0 0 0 0 0 0 0 0 0 1 1 0 0 0 0 0 0 0 0 0 0 0 0 0 0 0 0 0 0 0 0 0 0 0 0 61 1 92.5 6.9 1 100 18.3 1 0 0.594520548 1 "intermediate" 0 0 0 0 0 0 0 0 0 0 0 0 0 1 0 0 0 0 0 1 "DNMT3A_IDH1_2" 0 0 0 0 0 0 0 0 0 0 0 0 1 0 0 0
PD11185a 0 0 0 0 0 0 0 0 0 0 0 0 0 0 0 0 1 0 0 0 0 0 0 0 0 0 0 0 0 0 0 0 0 0 0 0 0 0 0 0 0 0 0 0 0 0 0 0 0 0 0 0 0 0 0 0 0 0 0 0 0 1 0 0 0 0 0 0 0 0 0 0 0 0 0 1 0 0 0 0 0 66 1 51 9.1 1 35 19.8 1 0 0.835616438 1 "favorable" 1 0 0 0 0 0 0 0 0 0 0 0 0 0 0 0 0 0 1 0 "t_15_17" 0 0 0 0 0 0 0 0 0 0 0 0 0 0 0 1
PD11186a 0 0 0 0 0 0 0 0 0 0 0 0 0 0 0 0 0 0 0 0 0 0 0 0 0 0 0 0 0 0 0 0 0 0 0 1 0 0 0 0 0 0 0 0 0 0 0 0 0 0 0 0 0 0 0 1 0 0 0 0 0 0 0 0 0 0 0 0 0 0 0 0 0 0 0 0 0 0 0 0 0 63 0 66 11 1 109 2.3 1 0 4.860273973 0 "favorable" 0 0 0 0 0 0 1 0 0 0 0 0 0 0 0 0 0 0 1 0 "NPM1" 0 0 0 0 1 0 0 0 0 0 0 0 0 0 0 0
PD11187a 0 0 0 0 0 0 0 0 0 0 0 0 0 0 0 0 0 0 0 0 0 0 0 0 0 0 0 0 0 0 0 0 0 0 0 1 0 0 0 0 0 0 0 0 0 0 0 0 0 0 0 0 0 0 0 0 1 0 0 0 0 0 0 0 0 0 0 0 0 0 0 0 0 0 0 0 0 0 0 0 0 71 1 35 6.9 1 132 5.7 1 0 0.167123288 1 "favorable" 0 0 0 0 0 0 1 0 0 0 0 0 0 0 0 0 0 0 1 0 "NPM1" 0 0 0 0 1 0 0 0 0 0 0 0 0 0 0 0
PD11189a 0 0 0 0 0 0 0 1 0 0 0 0 0 0 0 0 0 0 0 0 0 0 0 0 0 0 0 0 0 0 0 0 0 0 0 0 0 0 0 0 0 0 0 0 0 0 0 0 0 1 0 0 0 0 0 0 0 0 0 0 0 0 0 0 0 0 0 0 0 0 0 0 0 0 0 0 0 0 0 0 0 68 0 85 11.8 1 129 12.6 1 0 2.197260274 1 "intermediate" 0 0 0 0 0 0 0 0 0 0 0 0 0 0 0 1 0 0 0 1 "mNOS" 0 0 0 0 0 0 0 1 0 0 0 0 0 0 0 0
PD11190a 0 0 0 0 0 0 0 0 0 0 0 1 0 0 0 0 0 0 0 0 0 0 1 0 0 0 0 0 0 0 0 0 0 0 0 1 0 0 0 0 0 0 0 0 0 0 0 0 0 0 0 0 0 0 0 1 1 0 0 0 0 0 0 0 0 0 0 0 0 0 0 0 0 0 0 0 0 0 0 0 0 65 0 75 8.9 1 137 34.2 1 0 1.575342466 1 "favorable" 0 0 0 0 0 0 1 0 0 0 0 0 0 0 0 0 0 0 1 0 "NPM1" 0 0 0 0 1 0 0 0 0 0 0 0 0 0 0 0
PD11191a 0 0 0 0 0 0 0 0 0 0 0 0 0 0 0 0 0 0 0 0 0 0 0 0 0 0 0 0 0 0 0 0 0 0 0 0 1 0 0 0 0 0 0 0 0 0 0 0 0 0 0 0 0 0 0 0 0 0 0 0 0 0 0 0 0 0 0 0 0 0 0 0 0 0 0 0 0 0 0 0 0 58 1 80 7.1 1 20 1.4 1 0 4.57260274 1 "intermediate" 0 0 0 0 0 0 0 0 0 0 1 0 0 0 0 0 0 0 0 1 "sAML1" 0 1 0 0 0 0 0 0 0 0 0 0 0 0 0 0
PD11192a 0 0 0 0 0 0 0 0 0 0 0 1 0 0 0 0 0 0 0 0 0 0 1 0 0 0 0 0 0 0 0 0 0 0 0 1 0 0 0 0 0 0 0 0 0 0 0 0 0 0 0 0 0 0 0 0 0 0 0 0 0 0 0 0 0 0 0 0 0 0 0 0 0 0 0 0 0 0 0 0 0 72 0 76 7.1 1 28 49.7 1 0 0.076712329 1 "favorable" 0 0 0 0 0 0 1 0 0 0 0 0 0 0 0 0 0 0 1 0 "NPM1" 0 0 0 0 1 0 0 0 0 0 0 0 0 0 0 0
PD11193a 0 0 0 0 0 0 0 0 0 0 0 0 0 0 0 0 0 0 1 0 0 0 0 1 0 0 0 0 0 0 0 0 0 0 0 0 0 0 0 0 0 0 0 0 0 1 0 0 0 0 0 0 0 0 0 0 0 0 0 0 0 0 0 0 0 0 0 0 0 0 0 0 0 0 0 0 0 0 0 0 0 65 1 75 8.8 0 75 1.2 2 1 1.2 1 "intermediate" 0 0 0 0 0 0 0 0 0 0 1 0 0 0 0 0 0 0 0 1 "sAML1" 0 1 0 0 0 0 0 0 0 0 0 0 0 0 0 0
PD11195a 0 0 0 0 0 0 0 0 0 0 0 0 0 0 0 0 0 0 0 0 0 0 1 0 0 0 0 0 0 0 0 0 0 0 0 1 0 0 0 0 1 0 0 0 0 0 0 0 0 1 0 0 0 0 0 0 0 0 0 0 0 0 0 0 0 0 0 0 0 0 0 0 0 0 0 0 0 0 0 0 0 60 0 90 6.3 1 119 12.9 1 0 9.950684932 0 "favorable" 0 0 0 0 0 0 1 0 0 0 0 0 0 0 0 0 0 0 1 0 "NPM1" 0 0 0 0 1 0 0 0 0 0 0 0 0 0 0 0
PD11196a 0 0 0 0 0 0 0 0 0 0 0 1 0 0 0 0 0 0 0 0 1 0 0 0 0 0 0 0 0 0 0 0 0 0 0 1 0 0 0 0 0 0 0 0 0 0 0 0 0 0 0 0 0 0 0 0 1 0 0 0 0 0 0 0 0 0 0 0 0 0 0 0 0 0 0 0 0 0 0 0 0 68 1 50 10.2 1 24 29.6 1 0 1.709589041 1 "favorable" 0 0 0 0 0 0 1 0 0 0 0 0 0 0 0 0 0 0 1 0 "NPM1" 0 0 0 0 1 0 0 0 0 0 0 0 0 0 0 0
PD11197a 0 0 0 0 0 0 0 0 0 0 0 0 0 0 0 0 0 0 0 0 0 0 1 0 0 0 0 0 0 0 0 0 0 0 0 0 0 0 0 0 0 0 1 0 0 0 1 0 0 1 0 0 0 0 0 0 0 0 0 0 0 0 0 0 0 0 0 0 0 0 0 0 0 0 0 0 0 0 0 0 0 65 1 89 10.3 1 55 89.8 1 0 0.01369863 1 "adverse" 0 0 0 0 0 0 0 0 0 1 0 0 0 0 0 0 0 1 0 0 "sAML2" 0 0 0 0 0 0 0 0 1 0 0 0 0 0 0 0
PD11198a 0 0 0 1 0 0 0 0 0 0 0 0 0 0 0 0 0 0 0 0 0 0 0 0 0 0 0 0 0 0 0 0 0 0 0 0 0 0 0 0 0 0 0 0 0 0 0 0 0 1 0 0 0 0 0 0 0 0 0 0 0 0 0 0 0 0 0 0 0 0 0 0 0 0 0 0 0 0 0 0 0 71 1 90 8.6 2 44 7.4 1 0 0.290410959 1 "intermediate" 0 0 0 0 0 0 0 0 0 0 0 0 0 0 0 1 0 0 0 1 "mNOS" 0 0 0 0 0 0 0 1 0 0 0 0 0 0 0 0
PD11199a 0 0 0 0 0 0 0 0 0 0 0 0 0 0 0 0 0 0 0 0 0 0 1 0 0 0 0 0 1 0 0 0 0 0 0 0 0 0 0 1 0 0 0 0 0 0 0 0 0 1 0 0 0 0 0 0 0 0 0 0 0 0 0 0 0 0 0 0 0 0 0 0 0 0 0 0 0 0 0 0 0 64 0 90 9.4 1 64 7.1 1 0 4.128767123 1 "adverse" 0 0 0 0 0 0 0 0 0 1 0 0 0 0 0 0 0 1 0 0 "sAML2" 0 0 0 0 0 0 0 0 1 0 0 0 0 0 0 0
PD11200a 0 0 0 0 0 0 0 0 0 0 0 0 0 0 0 0 0 0 0 0 0 0 0 0 0 0 0 0 0 0 0 0 0 0 0 0 0 0 0 0 0 0 0 0 0 0 0 0 0 0 1 0 0 0 0 0 0 0 0 0 0 0 1 0 1 0 0 0 0 1 0 0 0 0 0 0 0 0 0 0 0 62 1 28 11.3 1 72 2.34 1 0 0.208219178 1 "adverse" 0 0 0 0 0 0 0 0 1 0 0 0 0 0 0 0 0 1 0 0 "TP53_complex" 0 0 0 0 0 0 0 0 0 0 1 0 0 0 0 0
PD11201a 0 0 0 0 0 0 0 0 0 0 0 0 0 0 0 0 0 0 0 0 0 0 0 0 0 0 0 0 0 0 0 0 0 0 0 0 0 0 0 0 0 0 0 0 0 0 0 0 0 0 0 0 0 0 0 0 0 0 0 0 0 0 0 0 0 0 0 0 0 0 0 0 0 0 0 1 0 0 0 0 0 72 0 39 12.2 0 164 1.5 1 0 6.087671233 0 "favorable" 1 0 0 0 0 0 0 0 0 0 0 0 0 0 0 0 0 0 1 0 "t_15_17" 0 0 0 0 0 0 0 0 0 0 0 0 0 0 0 1
PD11202a 0 0 0 0 0 0 0 0 0 0 0 1 0 0 0 0 1 0 0 0 1 0 0 0 0 0 0 0 0 0 0 0 0 0 0 1 0 0 0 0 0 0 0 0 0 0 0 0 0 0 0 0 0 0 0 0 0 0 0 0 0 0 0 0 0 0 0 0 0 0 0 0 0 0 0 0 0 0 0 0 0 65 0 30 8.1 2 65 1.4 3 1 2.317808219 1 "favorable" 0 0 0 0 0 0 1 0 0 0 0 0 0 0 0 0 0 0 1 0 "NPM1" 0 0 0 0 1 0 0 0 0 0 0 0 0 0 0 0
PD11203a 0 0 0 0 0 0 0 0 0 0 0 0 0 0 0 0 0 0 0 0 0 0 1 0 0 0 0 0 0 0 0 0 0 0 0 0 0 0 0 0 0 0 0 0 0 0 0 0 0 1 0 0 0 0 0 0 0 0 0 0 0 0 0 0 0 0 0 0 0 0 0 0 0 0 0 0 0 0 0 0 0 69 1 91 10.2 1 19 64.6 1 0 0.084931507 1 "intermediate" 0 0 0 0 0 0 0 0 0 0 0 0 0 0 0 1 0 0 0 1 "mNOS" 0 0 0 0 0 0 0 1 0 0 0 0 0 0 0 0
PD11204a 0 0 0 0 0 0 0 1 0 0 0 0 0 0 0 0 0 0 0 0 0 0 1 0 0 0 0 0 0 0 0 0 0 0 0 0 0 0 0 0 0 0 1 0 0 0 0 0 0 0 0 0 0 0 0 0 0 0 0 0 0 0 0 0 0 0 0 0 0 0 0 0 0 0 0 0 0 0 0 0 0 63 1 80 9.7 1 54 54 1 0 0.564383562 1 "adverse" 0 0 0 0 0 0 0 0 0 0 1 0 0 0 0 0 0 1 0 0 "sAML1" 0 1 0 0 0 0 0 0 0 0 0 0 0 0 0 0
PD11205a 0 0 0 0 0 0 0 0 0 0 0 0 0 0 0 0 0 0 0 0 0 0 0 0 0 0 0 0 0 0 0 0 0 0 0 0 0 0 0 0 0 0 1 0 0 0 0 0 0 0 0 0 0 0 0 0 0 0 0 0 0 1 0 0 0 0 0 0 0 0 0 0 0 0 0 0 0 0 0 0 0 62 0 40 11 0 161 0.87 1 0 5.709589041 0 "adverse" 0 0 0 0 0 0 0 0 0 0 1 0 0 0 0 0 0 1 0 0 "sAML1" 0 1 0 0 0 0 0 0 0 0 0 0 0 0 0 0
PD11206a 0 0 1 0 0 0 0 0 0 0 0 0 0 0 0 0 0 0 0 0 0 0 0 0 0 0 0 0 0 0 0 0 0 0 0 1 0 0 0 1 0 0 0 0 0 0 0 0 0 0 0 0 0 0 0 0 0 0 0 0 0 0 0 0 0 0 0 0 0 0 0 0 0 0 0 0 0 0 0 0 0 62 0 80 9.6 0 41 61.68 1 0 7.421917808 0 "favorable" 0 0 0 0 0 0 1 0 0 0 0 0 0 0 0 0 0 0 1 0 "NPM1" 0 0 0 0 1 0 0 0 0 0 0 0 0 0 0 0
PD11207a 0 0 0 0 0 0 0 0 0 0 0 0 0 0 0 0 0 0 0 0 0 0 0 0 0 0 0 0 0 0 0 0 0 0 0 0 0 0 0 0 0 0 0 0 0 0 0 0 0 0 0 0 0 0 0 0 0 0 0 0 0 0 0 0 0 0 0 0 0 0 0 0 0 0 0 0 0 0 0 0 0 67 1 30 9.1 1 42 1.5 2 1 0.084931507 1 "intermediate" 0 0 0 0 0 0 0 0 0 0 0 0 0 0 1 0 0 0 0 1 "no_events" 0 0 1 0 0 0 0 0 0 0 0 0 0 0 0 0
PD11208a 0 0 0 0 0 0 0 0 0 0 0 0 0 0 0 0 0 0 0 0 0 0 0 0 0 0 0 0 0 0 0 0 0 0 0 0 0 0 0 0 0 0 0 0 0 0 0 0 0 0 0 0 0 0 0 0 0 0 0 0 0 1 0 0 0 0 0 0 0 0 0 0 0 0 1 0 0 0 0 0 1 65 1 100 9.8 1 32 31.9 1 0 7.268493151 0 "adverse" 0 0 0 1 0 0 0 0 0 0 0 0 0 0 0 0 0 1 0 0 "t_11" 0 0 0 0 0 0 0 0 0 0 0 0 0 0 1 0
PD11209a 1 0 0 0 0 0 0 0 0 0 0 0 0 0 0 0 0 0 0 0 0 0 0 0 0 0 0 0 0 0 0 0 0 0 0 0 0 0 0 0 0 0 0 0 0 0 1 0 0 0 0 0 0 0 0 0 1 0 0 0 0 0 0 0 0 0 0 0 0 0 0 0 0 0 0 0 0 0 0 0 0 75 1 72 11.8 1 120 73.2 1 0 0.936986301 1 "adverse" 0 0 0 0 0 0 0 0 0 1 0 0 0 0 0 0 0 1 0 0 "sAML2" 0 0 0 0 0 0 0 0 1 0 0 0 0 0 0 0
PD11210a 0 0 0 0 0 0 0 0 0 0 0 0 0 0 0 0 0 0 0 0 0 0 0 0 0 0 0 0 0 0 0 0 0 0 0 0 0 0 0 0 0 0 0 0 0 0 0 0 0 0 0 0 0 0 0 0 0 0 0 0 0 0 0 1 0 0 0 0 0 0 0 0 0 0 0 0 0 0 0 0 0 70 0 80 11.6 1 38 34 1 0 0.887671233 1 "adverse" 0 0 0 0 0 0 0 0 0 0 0 0 0 0 0 1 0 1 0 0 "mNOS" 0 0 0 0 0 0 0 1 0 0 0 0 0 0 0 0
PD11211a 0 0 0 0 0 0 0 0 0 0 0 0 0 0 0 0 0 0 0 0 0 0 0 0 0 0 0 0 0 0 0 0 0 0 0 0 0 0 0 0 0 0 0 0 0 0 0 0 0 1 0 0 0 0 0 0 1 0 0 0 0 0 0 0 0 0 0 0 0 0 0 0 0 0 0 0 0 0 0 0 0 62 0 70 8 0 114 16 2 1 0.898630137 1 "intermediate" 0 0 0 0 0 0 0 0 0 0 0 0 0 0 0 1 0 0 0 1 "mNOS" 0 0 0 0 0 0 0 1 0 0 0 0 0 0 0 0
PD11212a 0 0 0 0 0 0 0 0 0 0 0 0 0 0 0 0 0 0 0 0 0 0 1 0 0 0 0 0 0 0 0 0 0 0 0 1 0 0 0 0 0 0 0 0 0 0 0 0 0 1 0 0 0 0 0 0 0 0 0 0 0 0 0 0 0 0 0 0 0 0 0 0 0 0 0 0 0 0 0 0 0 70 0 85 9.4 1 6 61.78 1 0 2.126027397 1 "favorable" 0 0 0 0 0 0 1 0 0 0 0 0 0 0 0 0 0 0 1 0 "NPM1" 0 0 0 0 1 0 0 0 0 0 0 0 0 0 0 0
PD11213a 0 0 0 0 0 0 0 0 0 0 0 0 0 0 0 0 0 0 0 0 0 0 0 0 0 0 0 0 0 0 0 0 0 0 0 0 0 0 0 0 0 0 0 0 0 0 0 0 0 0 1 0 0 0 0 0 0 0 0 0 0 0 1 0 1 0 0 0 0 1 1 0 0 0 0 0 0 0 0 0 0 63 1 60 7.1 1 12 5 1 0 0.432876712 1 "adverse" 0 0 0 0 0 0 0 0 1 0 0 0 0 0 0 0 0 1 0 0 "TP53_complex" 0 0 0 0 0 0 0 0 0 0 1 0 0 0 0 0
PD11214a 0 0 0 0 0 0 0 0 0 0 0 0 0 0 0 0 0 0 0 0 0 0 0 0 0 0 0 0 0 0 0 0 0 0 0 0 0 0 0 0 0 0 0 0 0 0 0 0 0 0 0 0 0 0 0 0 0 0 0 0 0 0 0 0 0 0 0 0 0 0 0 0 0 0 1 0 0 1 0 0 0 71 1 85 7.2 1 19 5.4 1 0 1.482191781 1 "favorable" 0 0 1 0 0 0 0 0 0 0 0 0 0 0 0 0 0 0 1 0 "t_8_21" 1 0 0 0 0 0 0 0 0 0 0 0 0 0 0 0
PD11215a 0 0 0 0 0 0 0 0 0 0 0 0 0 0 0 0 0 0 0 0 0 0 0 0 0 0 0 0 0 0 0 0 0 0 0 0 0 0 0 0 0 0 0 0 0 0 0 0 0 0 1 0 0 0 0 0 0 0 0 0 0 0 1 0 0 0 0 0 0 1 1 0 0 0 0 0 0 0 0 0 0 61 1 60 6.7 0 11 1.2 1 0 0.638356164 1 "adverse" 0 0 0 0 0 0 0 0 1 0 0 0 0 0 0 0 0 1 0 0 "TP53_complex" 0 0 0 0 0 0 0 0 0 0 1 0 0 0 0 0
PD11216a 0 0 0 0 0 0 0 0 0 0 0 0 0 0 0 0 0 1 0 0 0 0 0 0 0 0 0 0 0 0 0 0 0 0 0 0 0 0 0 0 0 0 0 0 0 0 0 0 0 0 0 0 0 0 0 1 0 0 0 0 0 0 0 0 0 0 0 0 0 0 0 0 0 0 0 0 0 0 0 0 0 75 0 50 10 2 77 7.7 3 1 0.309589041 1 "intermediate" 0 0 0 0 0 0 0 0 0 0 0 0 0 0 0 1 0 0 0 1 "mNOS" 0 0 0 0 0 0 0 1 0 0 0 0 0 0 0 0
PD11217a 0 0 0 0 0 0 0 0 0 0 0 1 0 0 0 0 0 0 0 0 0 0 1 0 0 0 0 0 0 0 0 0 0 0 0 1 0 0 0 0 0 0 0 0 0 0 0 0 0 1 0 0 0 0 0 0 0 0 0 0 0 0 0 0 0 0 0 0 0 0 0 0 0 0 0 0 0 0 0 0 0 63 0 59 8 2 75 41.5 1 0 0.597260274 1 "favorable" 0 0 0 0 0 0 1 0 0 0 0 0 0 0 0 0 0 0 1 0 "NPM1" 0 0 0 0 1 0 0 0 0 0 0 0 0 0 0 0
PD11218a 0 0 0 0 0 0 0 0 0 0 0 1 0 0 0 0 0 0 0 0 0 0 0 0 0 0 0 0 0 0 0 0 0 0 0 1 0 0 0 0 0 0 0 0 0 0 0 0 0 1 0 0 0 0 0 0 0 0 0 0 0 0 0 0 0 0 0 0 0 0 0 0 0 0 0 0 0 0 0 0 0 69 0 90 8.5 2 37 157.5 1 0 0.219178082 1 "favorable" 0 0 0 0 0 0 1 0 0 0 0 0 0 0 0 0 0 0 1 0 "NPM1" 0 0 0 0 1 0 0 0 0 0 0 0 0 0 0 0
PD11219a 0 0 0 0 0 0 0 0 0 0 0 0 0 0 0 0 0 0 0 0 0 0 0 0 0 0 0 0 0 0 0 0 0 0 0 0 0 0 0 0 0 0 0 0 0 0 0 0 0 0 0 0 0 0 0 0 1 0 0 0 0 0 0 0 0 0 0 0 0 0 0 0 0 0 0 0 0 0 0 0 0 63 0 70 8.8 2 120 91.5 1 0 0.77260274 1 "intermediate" 0 0 0 0 0 0 0 0 0 0 0 0 0 0 0 1 0 0 0 1 "mNOS" 0 0 0 0 0 0 0 1 0 0 0 0 0 0 0 0
PD11221a 0 0 0 0 0 0 0 1 0 0 0 0 0 0 0 0 0 0 0 0 0 0 1 0 0 0 0 0 0 0 0 0 0 0 0 1 0 0 0 0 0 0 0 0 0 0 0 0 1 0 0 0 0 1 0 0 0 0 0 0 0 0 0 0 0 0 0 0 0 0 0 0 0 0 0 0 0 0 0 0 0 73 1 90 9.6 1 7 1.2 1 0 0.109589041 1 "favorable" 0 0 0 0 0 0 1 0 0 0 0 0 0 0 0 0 0 0 1 0 "NPM1" 0 0 0 0 1 0 0 0 0 0 0 0 0 0 0 0
PD11222a 0 0 0 0 0 0 0 0 0 0 0 0 0 0 0 0 0 0 0 0 0 0 0 0 0 0 0 0 0 0 0 0 0 0 0 0 0 0 0 0 0 0 1 0 0 0 0 0 0 0 0 0 0 0 0 0 0 0 0 0 0 1 0 0 0 0 0 0 0 0 0 0 0 0 0 0 0 0 0 0 0 65 1 35 11.2 1 96 2.5 1 0 2.063013699 1 "adverse" 0 0 0 0 0 0 0 0 0 0 1 0 0 0 0 0 0 1 0 0 "sAML1" 0 1 0 0 0 0 0 0 0 0 0 0 0 0 0 0
PD11223a 0 0 0 0 0 0 0 0 0 0 0 0 0 0 0 0 0 0 0 0 1 0 0 0 0 0 0 0 0 0 0 0 0 0 0 0 0 0 0 0 0 0 0 0 0 0 0 0 0 0 1 0 0 0 0 0 0 0 0 0 0 0 1 0 1 0 0 0 0 1 1 0 0 0 0 0 0 0 0 0 0 65 1 83 10.7 1 257 1.6 1 0 0.098630137 1 "adverse" 0 0 0 0 0 0 0 0 1 0 0 0 0 0 0 0 0 1 0 0 "TP53_complex" 0 0 0 0 0 0 0 0 0 0 1 0 0 0 0 0
PD11224a 0 0 0 0 0 0 0 0 0 0 0 0 0 0 0 0 0 0 0 0 0 0 0 0 0 0 0 0 0 0 0 0 0 0 0 0 0 0 0 0 0 0 1 0 0 0 1 0 0 0 0 0 0 0 0 0 0 0 1 0 0 0 0 0 0 0 0 0 0 0 0 0 0 0 0 0 0 0 0 0 0 61 1 89 12 1 126 78 1 0 1.115068493 1 "adverse" 0 0 0 0 0 0 0 0 0 1 0 0 0 0 0 0 0 1 0 0 "sAML2" 0 0 0 0 0 0 0 0 1 0 0 0 0 0 0 0
PD11225a 0 0 0 0 0 0 0 0 0 0 0 0 0 0 0 0 0 0 0 0 0 0 0 0 0 0 0 0 0 0 0 0 0 0 0 0 0 0 0 0 0 0 0 0 0 0 0 0 0 0 0 0 0 0 0 0 0 0 0 0 0 1 0 0 0 0 0 0 0 0 0 0 0 0 0 0 0 0 0 0 0 63 0 80 10.3 1 156 1.8 1 0 10.13972603 0 "intermediate" 0 0 0 0 0 0 0 0 0 0 0 0 1 0 0 0 0 0 0 1 "Trisomies" 0 0 0 1 0 0 0 0 0 0 0 0 0 0 0 0
PD11226a 0 0 0 0 0 0 0 0 0 0 0 0 0 0 0 0 0 0 0 0 0 0 0 0 0 0 0 0 0 0 0 0 0 0 0 0 0 0 0 0 0 0 0 0 0 0 0 0 0 0 1 0 0 0 0 1 0 0 0 0 0 0 0 0 0 0 0 0 0 1 0 0 0 0 0 0 0 0 0 0 0 74 0 91 10.8 1 111 21.2 3 1 0.967123288 1 "adverse" 0 0 0 0 0 0 0 0 1 0 0 0 0 0 0 0 0 1 0 0 "TP53_complex" 0 0 0 0 0 0 0 0 0 0 1 0 0 0 0 0
PD11227a 0 0 0 0 0 0 0 0 0 0 0 0 0 0 0 0 0 0 0 0 1 0 0 0 0 0 0 0 0 0 0 0 0 0 0 0 1 0 0 0 0 0 1 0 0 0 1 0 0 0 0 0 0 0 0 0 0 0 0 0 0 0 1 0 1 0 0 0 0 0 1 0 0 0 0 0 0 0 0 0 0 72 1 90 6.8 2 137 3.5 1 0 0.101369863 1 "adverse" 0 0 0 0 0 0 0 0 1 1 0 0 0 0 0 0 1 1 0 0 "TP53_complex" 0 0 0 0 0 0 0 0 0 0 1 0 0 0 0 0
PD11228a 0 0 0 0 0 0 0 0 0 0 0 0 0 0 0 0 0 0 0 0 0 0 0 0 0 0 0 0 0 0 0 0 0 0 0 0 0 0 0 0 0 0 0 0 0 0 0 0 0 0 0 0 0 0 0 0 0 0 0 0 0 0 0 0 0 0 0 0 0 0 0 0 0 0 0 0 0 0 0 0 0 84 0 52 9.4 1 13 1.1 1 0 1.44109589 1 "intermediate" 0 0 0 0 0 0 0 0 0 0 0 0 0 0 1 0 0 0 0 1 "no_events" 0 0 1 0 0 0 0 0 0 0 0 0 0 0 0 0
PD11229a 0 0 0 0 0 0 0 0 0 0 0 1 0 0 0 0 0 0 0 0 0 0 0 0 0 0 0 0 0 0 0 0 0 0 0 0 0 0 0 0 0 0 1 0 0 0 0 0 0 0 0 0 0 0 0 1 0 0 0 0 0 0 0 0 0 0 0 0 0 0 0 0 0 0 0 0 0 0 0 0 0 67 0 75 7.7 2 39 31.7 1 0 1.873972603 1 "adverse" 0 0 0 0 0 0 0 0 0 1 0 0 0 0 0 0 0 1 0 0 "sAML2" 0 0 0 0 0 0 0 0 1 0 0 0 0 0 0 0
PD11230a 0 0 0 0 0 0 0 0 0 0 0 0 0 0 1 0 0 0 0 0 0 0 1 0 0 0 0 0 0 0 0 0 0 0 0 0 0 0 0 0 0 0 1 0 0 0 0 0 1 1 0 0 0 0 0 0 1 0 0 0 0 0 0 1 0 0 0 0 0 0 0 0 0 0 0 0 0 0 0 0 0 78 1 30 11.5 0 107 100.4 1 0 0.194520548 1 "adverse" 0 0 0 0 0 0 0 0 0 1 0 0 0 0 0 0 0 1 0 0 "sAML2" 0 0 0 0 0 0 0 0 1 0 0 0 0 0 0 0
PD11231a 0 0 0 0 0 0 0 0 0 0 0 1 0 0 0 0 0 0 0 0 0 0 1 0 0 1 0 0 0 0 0 0 0 0 0 1 0 0 0 0 0 0 0 0 0 0 0 0 0 1 0 0 0 0 0 1 0 0 0 0 0 0 0 0 0 0 0 0 0 0 0 0 0 0 0 0 0 1 0 0 0 73 1 90 9 0 39 57.5 1 0 0.079452055 1 "favorable" 0 0 1 0 0 0 1 0 0 0 0 0 0 0 0 0 1 0 1 0 "NPM1" 0 0 0 0 1 0 0 0 0 0 0 0 0 0 0 0
PD11232a 0 0 0 0 0 0 0 0 0 0 0 1 0 0 0 0 0 0 0 0 1 0 1 0 0 0 0 0 1 0 0 0 0 0 0 0 0 0 0 0 0 0 0 0 0 0 0 0 0 0 0 0 0 0 0 0 0 1 0 0 0 0 0 0 0 0 0 0 0 0 0 0 0 0 0 0 0 0 0 0 0 61 0 75 9.4 1 143 103 1 0 1.734246575 1 "adverse" 0 0 0 0 0 0 0 0 0 1 0 0 0 0 0 0 0 1 0 0 "sAML2" 0 0 0 0 0 0 0 0 1 0 0 0 0 0 0 0
PD11233a 0 0 0 0 0 0 0 1 1 0 0 0 0 0 0 0 0 0 0 0 0 0 1 0 0 0 0 0 0 0 0 0 0 0 0 1 0 0 0 0 0 0 0 0 0 0 0 0 0 1 0 0 0 0 0 0 0 0 0 0 0 0 0 0 0 0 0 0 0 0 0 0 0 0 0 0 0 0 0 0 0 77 0 90 11 1 20 149 1 0 0.04109589 1 "favorable" 0 0 0 0 0 0 1 1 0 0 0 0 0 0 0 0 1 0 1 0 "NPM1" 0 0 0 0 1 0 0 0 0 0 0 0 0 0 0 0
PD11234a 0 0 0 0 0 0 0 0 0 1 0 1 0 0 0 0 0 0 0 0 0 0 0 0 0 0 0 0 0 0 0 0 0 0 0 0 0 0 0 0 0 0 0 0 0 0 0 0 0 0 0 0 0 0 0 0 0 0 0 0 0 0 0 0 0 0 0 0 0 0 0 0 0 0 0 0 0 0 0 0 0 62 0 80 9.9 1 101 0.7 1 0 0.501369863 1 "intermediate" 0 0 0 0 0 0 0 0 0 0 0 0 0 0 0 1 0 0 0 1 "mNOS" 0 0 0 0 0 0 0 1 0 0 0 0 0 0 0 0
PD11235a 0 0 0 0 0 0 0 0 0 0 0 0 0 0 0 0 0 0 0 0 0 0 0 0 0 0 0 0 0 0 0 0 0 0 0 0 0 0 0 0 0 0 0 0 0 0 0 0 0 0 0 0 0 0 0 0 0 0 0 1 0 0 0 0 0 0 0 0 0 0 0 0 0 0 0 0 0 0 0 0 0 69 1 70 7.7 1 93 78 2 1 1.405479452 1 "intermediate" 0 0 0 0 0 0 0 0 0 0 0 0 1 0 0 0 0 0 0 1 "Trisomies" 0 0 0 1 0 0 0 0 0 0 0 0 0 0 0 0
PD11236a 0 0 0 0 0 0 0 0 0 0 0 0 0 0 0 0 0 0 0 0 0 0 0 0 0 0 0 0 0 0 0 0 0 0 0 0 1 0 0 1 0 0 0 0 0 0 0 0 0 0 0 0 0 0 0 1 0 0 1 0 0 0 0 0 0 0 0 0 0 0 0 0 0 0 0 0 0 0 0 0 0 62 1 70 9.3 1 20 1.6 3 1 0.652054795 1 "intermediate" 0 0 0 0 0 0 0 0 0 0 1 0 0 0 0 0 0 0 0 1 "sAML1" 0 1 0 0 0 0 0 0 0 0 0 0 0 0 0 0
PD11237a 0 0 0 0 0 0 0 0 0 0 0 0 0 0 0 0 0 0 0 0 0 0 0 0 0 0 0 0 0 0 0 0 0 0 0 0 0 0 0 0 0 0 0 0 0 1 0 0 0 0 0 0 0 0 0 0 0 0 0 0 0 0 0 0 0 0 0 0 0 0 0 0 0 0 0 0 0 0 0 0 0 68 1 38.5 14.1 1 100 1.4 1 0 1.443835616 1 "intermediate" 0 0 0 0 0 0 0 0 0 0 1 0 0 0 0 0 0 0 0 1 "sAML1" 0 1 0 0 0 0 0 0 0 0 0 0 0 0 0 0
PD11238a 0 0 0 0 0 0 0 0 0 0 0 0 0 0 0 0 0 0 0 0 1 0 0 0 0 0 0 0 1 0 0 0 1 0 0 0 0 0 0 0 0 0 0 0 0 0 0 0 0 0 0 0 0 0 0 0 0 0 0 0 0 0 0 0 0 0 0 0 0 0 0 0 0 0 0 0 0 0 0 0 0 73 0 81 9 1 54 0.8 1 0 0.528767123 1 "adverse" 0 0 0 0 0 0 0 0 0 0 1 0 0 0 0 0 0 1 0 0 "sAML1" 0 1 0 0 0 0 0 0 0 0 0 0 0 0 0 0
PD11239a 0 0 0 0 0 0 0 0 0 0 0 0 0 0 0 0 1 0 0 0 0 0 1 0 1 0 0 0 0 0 0 0 0 0 0 0 0 0 0 0 0 0 0 0 0 0 0 0 0 0 0 0 0 0 0 0 0 0 0 0 0 1 0 0 0 0 0 0 0 0 0 0 0 0 0 0 0 0 0 0 1 62 1 95 7.5 2 42 15.6 1 0 2.230136986 1 "intermediate" 0 0 0 1 0 0 0 0 0 0 0 0 0 0 0 0 0 0 0 1 "t_11" 0 0 0 0 0 0 0 0 0 0 0 0 0 0 1 0
PD11240a 0 0 0 0 0 0 0 0 0 0 0 0 0 0 0 0 0 0 0 0 0 0 1 0 0 0 0 0 0 0 0 0 0 0 0 1 0 0 0 0 0 0 0 0 0 0 1 0 0 1 0 0 0 0 0 0 0 0 0 0 0 0 0 0 0 0 0 0 0 0 0 0 0 0 0 0 0 0 0 0 0 69 0 90 7.8 1 42 12.7 1 0 5.58630137 0 "favorable" 0 0 0 0 0 0 1 0 0 0 0 0 0 0 0 0 0 0 1 0 "NPM1" 0 0 0 0 1 0 0 0 0 0 0 0 0 0 0 0
PD11241a 1 0 0 0 0 0 0 0 0 0 0 0 0 0 0 0 0 0 0 0 0 0 0 0 0 0 0 0 0 0 0 0 0 0 0 0 0 0 0 0 0 0 0 0 0 0 0 0 1 1 0 1 0 0 0 0 0 0 0 0 0 1 1 0 0 0 0 0 0 0 0 0 0 0 0 0 0 0 0 0 0 72 1 50 6.8 1 111 1.3 3 1 3.473972603 1 "adverse" 0 0 0 0 0 0 0 0 0 1 0 0 0 0 0 0 0 1 0 0 "sAML2" 0 0 0 0 0 0 0 0 1 0 0 0 0 0 0 0
PD11242a 0 0 0 0 0 0 0 0 0 0 0 0 0 0 0 0 0 0 0 0 0 0 0 0 0 0 0 0 0 0 0 0 0 0 0 0 0 0 0 0 0 0 1 0 0 0 0 0 0 1 0 0 0 0 0 0 0 0 0 0 0 0 0 0 0 0 0 0 0 0 0 0 0 0 0 0 0 0 0 0 0 66 1 75 9.6 1 362 3.3 3 1 2.58630137 1 "adverse" 0 0 0 0 0 0 0 0 0 1 0 0 0 0 0 0 0 1 0 0 "sAML2" 0 0 0 0 0 0 0 0 1 0 0 0 0 0 0 0
PD11243a 0 0 0 0 1 0 0 0 0 0 0 0 0 0 0 0 0 0 0 0 0 0 1 0 0 0 0 0 0 0 0 0 0 0 0 1 0 0 0 0 0 0 0 0 0 0 1 0 0 1 0 0 0 0 0 0 0 0 0 0 0 0 0 0 0 0 0 0 0 0 0 0 0 0 0 0 0 0 0 0 0 68 0 75 9.1 1 76 35.3 1 0 5.115068493 0 "favorable" 0 0 0 0 0 0 1 0 0 0 0 0 0 0 0 0 0 0 1 0 "NPM1" 0 0 0 0 1 0 0 0 0 0 0 0 0 0 0 0
PD11244a 0 0 0 0 0 0 0 0 0 0 0 0 0 0 0 0 1 0 0 0 0 0 1 0 0 0 0 0 0 0 0 0 0 0 0 1 0 0 0 0 0 0 0 0 0 0 0 0 0 1 0 0 0 0 0 1 0 0 0 0 0 0 0 0 0 0 0 0 0 0 0 0 0 0 0 0 0 0 0 0 0 69 0 100 10.7 1 53 190.4 1 0 0.701369863 1 "favorable" 0 0 0 0 0 0 1 0 0 0 0 0 0 0 0 0 0 0 1 0 "NPM1" 0 0 0 0 1 0 0 0 0 0 0 0 0 0 0 0
PD11245a 0 0 0 0 0 0 0 0 0 0 0 0 0 0 0 0 0 0 0 0 0 0 1 0 0 0 0 0 0 0 0 0 0 0 0 1 0 0 0 0 1 0 0 0 0 0 0 0 0 0 0 0 0 0 0 0 0 0 0 0 0 0 0 0 0 0 0 0 0 0 0 0 0 0 0 0 0 0 0 0 0 80 0 90 9.2 2 83 84.3 1 0 0.589041096 1 "favorable" 0 0 0 0 0 0 1 0 0 0 0 0 0 0 0 0 0 0 1 0 "NPM1" 0 0 0 0 1 0 0 0 0 0 0 0 0 0 0 0
PD11246a 1 0 0 0 0 0 0 0 0 0 0 0 0 0 0 0 0 0 0 0 0 0 1 0 0 0 0 0 0 0 0 0 0 0 0 0 1 0 0 0 0 0 1 0 0 0 0 0 0 0 0 0 0 0 0 0 0 0 0 1 0 0 0 0 0 0 0 0 0 0 0 0 0 0 0 0 0 0 0 0 0 73 1 30 9.9 2 28 24.5 2 1 0.147945205 1 "adverse" 0 0 0 0 0 0 0 0 0 1 0 0 0 0 0 0 0 1 0 0 "sAML2" 0 0 0 0 0 0 0 0 1 0 0 0 0 0 0 0
PD11247a 0 0 0 0 0 0 0 0 0 0 0 1 0 0 0 0 0 0 0 0 0 0 0 0 0 0 0 0 0 0 0 0 0 0 0 0 0 0 0 1 0 0 0 0 0 0 0 0 0 0 1 0 0 0 0 0 0 0 0 0 0 0 1 1 1 1 0 1 1 1 1 0 0 0 0 0 0 0 0 0 0 76 1 60 13.9 1 166 2.4 1 0 0.090410959 1 "adverse" 0 0 0 0 0 0 0 0 1 0 0 0 0 0 0 0 0 1 0 0 "TP53_complex" 0 0 0 0 0 0 0 0 0 0 1 0 0 0 0 0
PD11248a 0 0 0 0 0 0 0 0 0 0 0 0 0 0 0 0 0 0 0 0 0 0 1 0 0 0 0 0 0 0 0 0 0 0 0 1 0 0 0 0 1 0 0 0 0 0 0 0 0 0 0 0 0 0 0 0 1 0 0 0 0 0 0 0 0 0 0 0 0 0 0 0 0 0 0 0 0 0 0 0 0 61 0 80 10.3 1 18 7.9 1 0 3.479452055 1 "favorable" 0 0 0 0 0 0 1 0 0 0 0 0 0 0 0 0 0 0 1 0 "NPM1" 0 0 0 0 1 0 0 0 0 0 0 0 0 0 0 0
PD11249a 0 0 0 0 0 0 0 0 0 0 0 0 0 0 0 0 0 0 0 0 0 0 0 0 0 0 0 0 0 0 0 0 0 0 0 0 0 0 0 0 0 0 1 0 0 0 1 0 0 0 0 0 0 0 0 0 0 0 0 0 0 0 0 0 0 0 0 0 0 0 0 0 0 0 0 0 0 0 0 0 0 60 0 80 10.6 1 55 25.2 1 0 0.191780822 1 "adverse" 0 0 0 0 0 0 0 0 0 1 0 0 0 0 0 0 0 1 0 0 "sAML2" 0 0 0 0 0 0 0 0 1 0 0 0 0 0 0 0
PD11250a 0 0 0 0 0 0 0 0 0 0 0 0 0 0 0 0 0 0 0 0 0 0 1 0 0 0 0 0 0 0 0 0 0 0 0 1 0 0 0 0 0 0 0 0 0 0 0 0 0 1 0 0 0 0 0 0 0 0 0 0 0 0 0 0 0 0 0 0 0 0 0 0 0 0 0 0 0 0 0 0 0 72 1 95 11.4 2 32 303 1 0 0.298630137 1 "favorable" 0 0 0 0 0 0 1 0 0 0 0 0 0 0 0 0 0 0 1 0 "NPM1" 0 0 0 0 1 0 0 0 0 0 0 0 0 0 0 0
PD11251a 0 0 0 0 0 0 0 0 0 0 0 1 0 0 0 0 0 0 0 0 1 0 0 0 0 0 1 0 0 0 0 0 0 0 0 0 0 0 0 0 0 0 1 0 0 0 0 0 0 0 0 0 0 0 0 0 1 0 0 0 0 0 0 0 0 0 0 0 0 0 0 0 0 0 0 0 0 0 0 0 0 65 0 100 6.9 2 123 42.9 1 0 0.835616438 1 "adverse" 0 0 0 0 0 0 0 0 0 1 0 0 0 0 0 0 0 1 0 0 "sAML2" 0 0 0 0 0 0 0 0 1 0 0 0 0 0 0 0
PD11252a 0 0 0 0 0 0 0 0 0 0 0 0 0 0 0 0 0 0 0 0 0 0 0 0 0 0 0 0 0 0 0 0 0 0 0 0 0 0 0 0 0 0 0 0 0 0 0 0 0 0 0 0 0 0 0 0 0 0 0 0 0 0 0 0 0 0 0 0 0 0 0 0 0 0 0 0 0 0 0 0 0 67 1 75 7.9 1 105 1 3 1 6.84109589 0 "intermediate" 0 0 0 0 0 0 0 0 0 0 0 0 0 0 1 0 0 0 0 1 "no_events" 0 0 1 0 0 0 0 0 0 0 0 0 0 0 0 0
PD11253a 0 0 0 0 0 0 0 0 0 0 0 0 0 0 0 0 0 0 0 0 0 0 0 0 0 0 0 0 0 0 0 0 0 0 0 0 0 0 0 0 0 0 0 0 0 0 0 0 0 0 0 0 0 0 0 1 0 0 0 0 0 1 1 0 0 0 0 0 0 0 0 0 0 0 0 0 0 0 0 0 1 70 0 80 10.8 1 47 1 1 0 1.597260274 1 "adverse" 0 0 0 1 0 0 0 0 0 0 0 0 0 0 0 0 0 1 0 0 "t_11" 0 0 0 0 0 0 0 0 0 0 0 0 0 0 1 0
PD11254a 0 0 0 0 1 0 0 0 0 0 0 0 0 0 0 0 0 0 0 0 0 0 0 0 0 0 0 0 0 0 0 0 0 0 0 1 0 0 0 0 0 0 0 0 0 0 0 0 0 1 0 0 0 0 0 0 0 0 0 0 0 0 0 0 0 0 0 0 0 0 0 0 0 0 0 0 0 0 0 0 0 68 0 65 9.9 1 115 52.1 1 0 1.42739726 1 "favorable" 0 0 0 0 0 0 1 0 0 0 0 0 0 0 0 0 0 0 1 0 "NPM1" 0 0 0 0 1 0 0 0 0 0 0 0 0 0 0 0
PD11255a 1 0 0 0 0 0 0 0 0 0 0 0 0 0 0 0 0 0 0 0 0 0 0 0 0 0 0 0 0 0 0 0 0 0 0 0 0 0 0 0 0 0 1 0 0 0 1 0 0 0 0 0 0 0 0 0 0 0 0 0 0 0 0 0 0 0 0 0 0 0 0 0 0 0 0 0 0 0 0 0 0 64 1 15 8.5 1 75 5.1 1 0 2.347945205 1 "adverse" 0 0 0 0 0 0 0 0 0 1 0 0 0 0 0 0 0 1 0 0 "sAML2" 0 0 0 0 0 0 0 0 1 0 0 0 0 0 0 0
PD11256a 0 0 0 0 0 0 0 0 0 0 0 0 0 0 0 0 0 0 0 0 0 0 1 0 0 0 0 0 0 0 0 0 0 0 0 0 0 0 0 0 0 0 0 0 0 0 0 0 0 0 0 0 0 0 0 0 0 0 0 0 0 0 0 0 0 0 0 0 0 0 0 0 0 0 0 0 1 0 0 0 0 67 0 90 9 1 68 10.6 1 0 0.342465753 1 "adverse" 0 0 0 0 1 0 0 0 0 0 0 0 0 0 0 0 0 1 0 0 "t_6_9" 0 0 0 0 0 0 0 0 0 0 0 0 0 1 0 0
PD11257a 0 0 0 0 0 0 0 0 0 0 0 0 0 0 0 0 0 0 0 0 0 0 1 0 0 0 0 0 0 0 0 0 0 0 0 0 0 0 0 0 0 0 0 0 0 1 0 0 0 1 1 0 0 0 0 0 0 0 0 0 0 1 0 0 0 0 0 0 0 1 0 0 0 0 0 0 0 0 0 0 0 74 1 55 7.9 0 80 2.1 1 0 0.060273973 1 "adverse" 0 0 0 0 0 0 0 0 1 0 0 0 0 0 0 0 0 1 0 0 "TP53_complex" 0 0 0 0 0 0 0 0 0 0 1 0 0 0 0 0
PD11258a 0 0 0 0 0 0 0 0 0 0 0 0 0 0 0 0 0 0 0 0 0 0 0 0 0 0 0 0 0 0 0 0 0 0 0 0 0 0 0 0 0 0 0 0 0 0 1 0 1 1 0 0 0 0 0 0 0 0 0 0 0 0 0 0 0 0 0 0 0 0 0 0 0 0 0 0 0 0 0 0 0 74 1 75 7.7 1 24 1.3 1 0 0.868493151 1 "intermediate" 0 0 0 0 0 0 0 0 0 1 0 0 0 0 0 0 0 0 0 1 "sAML2" 0 0 0 0 0 0 0 0 1 0 0 0 0 0 0 0
PD11259a 1 0 0 0 0 0 0 0 0 0 0 0 0 0 0 0 0 0 0 0 0 0 0 0 0 0 0 0 0 0 0 0 0 0 0 0 0 0 0 0 0 0 0 0 0 0 0 0 1 0 0 0 0 0 0 0 1 0 0 0 0 1 0 0 0 0 0 0 0 0 0 0 0 0 0 0 0 0 0 0 0 70 1 50 7.5 1 16 5.2 1 0 1.057534247 1 "adverse" 0 0 0 0 0 0 0 0 0 1 0 0 0 0 0 0 0 1 0 0 "sAML2" 0 0 0 0 0 0 0 0 1 0 0 0 0 0 0 0
PD11260a 0 0 1 0 0 0 0 0 0 0 0 1 0 0 0 0 0 0 0 0 0 0 0 0 0 0 0 0 0 0 0 0 0 0 0 0 0 0 0 0 0 0 1 0 0 0 0 0 1 1 0 0 0 0 0 0 1 0 0 0 0 1 0 0 0 0 0 0 0 0 0 0 0 0 0 0 0 0 0 0 0 66 0 68 7 1 28 11 1 0 0.18630137 1 "adverse" 0 0 0 0 0 0 0 0 0 1 0 0 0 0 0 0 0 1 0 0 "sAML2" 0 0 0 0 0 0 0 0 1 0 0 0 0 0 0 0
PD11261a 0 0 0 0 0 0 0 0 0 0 0 1 0 0 0 0 0 0 0 0 0 0 1 0 0 0 0 0 0 0 0 0 0 0 0 1 0 0 0 1 0 0 0 0 0 0 0 0 0 0 0 0 0 0 0 1 0 0 0 0 0 0 0 0 0 0 0 0 0 0 0 0 0 0 0 0 0 0 0 0 0 63 1 80 7.6 2 99 224 1 0 1.326027397 1 "favorable" 0 0 0 0 0 0 1 0 0 0 0 0 0 0 0 0 0 0 1 0 "NPM1" 0 0 0 0 1 0 0 0 0 0 0 0 0 0 0 0
PD11263a 0 0 0 0 0 0 0 0 0 0 0 0 0 0 0 0 0 0 0 0 0 0 1 0 0 0 0 0 0 0 0 0 0 0 0 0 0 0 0 0 0 0 0 0 0 1 0 0 0 0 0 0 0 0 0 0 0 0 0 0 0 0 0 0 0 0 0 0 0 0 0 0 0 0 0 0 0 0 0 0 0 72 1 31 9.3 1 41 133 1 0 0.323287671 1 "intermediate" 0 0 0 0 0 0 0 0 0 0 1 0 0 0 0 0 0 0 0 1 "sAML1" 0 1 0 0 0 0 0 0 0 0 0 0 0 0 0 0
PD11265a 0 0 0 0 0 0 0 0 0 0 0 0 0 0 0 0 0 0 0 0 1 0 0 0 0 0 0 0 0 0 0 0 0 0 0 1 0 0 0 0 0 0 0 0 0 0 0 0 0 0 0 0 0 0 0 0 0 0 0 0 0 0 0 0 0 0 0 0 0 0 0 0 0 0 0 0 0 0 0 0 0 62 0 75 9.8 0 157 1 1 0 6.271232877 0 "favorable" 0 0 0 0 0 0 1 0 0 0 0 0 0 0 0 0 0 0 1 0 "NPM1" 0 0 0 0 1 0 0 0 0 0 0 0 0 0 0 0
PD11266a 0 0 0 0 0 0 0 0 0 0 0 0 0 0 0 0 0 0 0 0 1 0 0 0 0 0 0 0 0 0 0 0 0 0 0 0 0 0 0 0 0 0 0 0 0 0 1 0 1 0 0 0 0 0 0 0 0 0 0 0 0 0 0 0 0 0 0 0 0 0 0 0 0 0 0 0 0 0 0 0 0 62 1 50 10.3 1 445 1.6 1 0 1.194520548 1 "intermediate" 0 0 0 0 0 0 0 0 0 1 0 0 0 0 0 0 0 0 0 1 "sAML2" 0 0 0 0 0 0 0 0 1 0 0 0 0 0 0 0
PD11267a 0 0 0 0 0 0 0 0 0 0 0 0 0 0 0 0 0 0 0 0 0 0 0 0 0 0 0 0 0 0 0 0 0 0 0 0 0 0 0 0 0 0 0 0 0 0 0 0 0 0 0 0 0 0 0 0 0 0 0 0 0 0 0 0 0 0 0 0 0 0 0 0 0 0 0 0 0 0 0 0 0 65 1 30 10.7 0 37 1.5 1 0 1.624657534 1 "intermediate" 0 0 0 0 0 0 0 0 0 0 0 0 0 0 1 0 0 0 0 1 "no_events" 0 0 1 0 0 0 0 0 0 0 0 0 0 0 0 0
PD11268a 1 0 0 0 0 0 0 0 0 0 0 1 0 0 0 0 0 0 0 0 0 0 0 0 0 0 0 0 0 0 0 0 0 0 0 0 0 0 0 0 0 0 0 0 0 0 0 0 0 0 0 0 0 0 0 1 0 0 0 0 0 0 0 0 0 0 0 0 0 0 0 0 0 0 0 0 0 0 0 0 0 70 1 50 10.9 1 130 2.39 1 0 0.597260274 1 "adverse" 0 0 0 0 0 0 0 0 0 1 0 0 0 0 0 0 0 1 0 0 "sAML2" 0 0 0 0 0 0 0 0 1 0 0 0 0 0 0 0
PD11269a 0 0 0 0 0 0 0 0 0 0 0 1 0 0 1 0 0 0 0 0 0 0 0 0 0 0 0 0 0 0 0 0 0 0 0 0 0 0 0 0 0 0 0 0 0 0 0 0 0 0 0 0 0 0 0 1 0 0 0 0 0 0 0 0 0 0 0 0 0 0 0 0 0 0 0 0 0 0 0 0 0 64 0 59 9.4 1 85 5.4 1 0 1.463013699 1 "intermediate" 0 0 0 0 0 0 0 0 0 1 0 0 0 0 0 0 0 0 0 1 "sAML2" 0 0 0 0 0 0 0 0 1 0 0 0 0 0 0 0
PD11270a 0 0 0 0 0 0 0 0 0 0 0 0 0 0 0 0 0 0 0 0 0 0 0 0 0 0 0 0 0 0 0 0 0 0 0 0 0 0 0 0 0 0 0 0 0 0 0 0 0 0 0 0 0 0 0 0 0 0 0 0 0 0 0 0 0 0 0 0 0 0 0 0 0 0 0 0 0 0 0 0 0 65 1 31 10.2 0 32 0.8 2 1 2.397260274 1 "intermediate" 0 0 0 0 0 0 0 0 0 0 0 0 0 0 1 0 0 0 0 1 "no_events" 0 0 1 0 0 0 0 0 0 0 0 0 0 0 0 0
PD11271a 0 0 0 0 0 0 0 0 0 0 0 1 0 0 0 0 0 0 0 0 0 0 0 0 0 0 0 0 0 0 0 0 0 0 0 0 0 0 0 0 0 0 0 0 0 0 0 0 0 0 0 0 0 0 0 0 0 0 0 0 0 1 1 1 0 0 0 0 0 0 0 0 0 0 1 0 0 0 0 0 0 65 1 75 9.4 0 66 33.4 1 0 0.821917808 1 "adverse" 0 0 0 0 0 0 0 0 1 0 0 0 0 0 0 0 0 1 0 0 "TP53_complex" 0 0 0 0 0 0 0 0 0 0 1 0 0 0 0 0
PD11272a 0 0 0 0 0 0 0 0 0 0 0 1 0 0 0 0 0 0 0 0 0 0 0 0 0 0 0 0 0 0 0 0 0 0 0 0 0 0 0 0 0 0 0 0 0 0 0 0 0 0 0 0 0 0 0 0 0 0 0 0 0 0 0 0 0 0 0 0 0 0 0 0 0 0 0 0 0 0 0 0 0 66 0 25 10.1 1 74 1.09 1 0 1.731506849 1 "intermediate" 0 0 0 0 0 0 0 0 0 0 0 0 0 0 0 1 0 0 0 1 "mNOS" 0 0 0 0 0 0 0 1 0 0 0 0 0 0 0 0
PD11273a 0 0 0 0 0 0 0 0 0 0 0 0 0 0 0 0 0 0 0 0 0 0 0 0 0 0 0 0 0 0 0 0 0 0 0 0 0 0 0 0 0 0 0 0 0 0 0 0 0 0 0 0 0 0 0 1 0 0 0 0 0 0 0 0 0 0 0 0 0 0 0 0 0 0 0 0 0 0 0 0 0 64 0 30 10.1 0 239 1.4 1 0 1.361643836 1 "intermediate" 0 0 0 0 0 0 0 0 0 0 0 0 0 0 0 1 0 0 0 1 "mNOS" 0 0 0 0 0 0 0 1 0 0 0 0 0 0 0 0
PD11274a 0 0 0 0 0 0 0 0 0 0 0 0 0 0 0 0 0 0 0 0 0 0 1 0 0 0 0 0 0 0 0 0 0 0 0 0 0 0 0 0 0 0 0 0 0 0 0 0 0 0 0 0 0 0 0 0 0 0 0 0 0 0 0 0 0 0 0 0 0 0 0 0 0 0 0 1 0 0 0 0 0 68 0 70 8.3 1 10 0.5 1 0 12.60547945 0 "favorable" 1 0 0 0 0 0 0 0 0 0 0 0 0 0 0 0 0 0 1 0 "t_15_17" 0 0 0 0 0 0 0 0 0 0 0 0 0 0 0 1
PD11275a 0 0 0 0 0 0 0 0 0 0 0 0 0 0 0 0 0 0 0 0 0 0 0 0 0 0 0 1 0 0 0 0 0 0 0 0 0 0 0 0 0 0 0 0 0 0 0 0 0 0 0 1 1 0 0 0 0 0 0 0 0 0 0 0 0 0 0 0 0 0 0 0 0 0 0 0 0 0 0 0 0 65 0 80 8.9 1 42 74 1 0 0.712328767 1 "intermediate" 0 0 0 0 0 0 0 0 0 0 1 0 0 0 0 0 0 0 0 1 "sAML1" 0 1 0 0 0 0 0 0 0 0 0 0 0 0 0 0
PD11276a 0 0 0 0 0 0 0 0 0 0 0 0 0 0 0 0 0 0 0 0 0 0 0 0 0 0 0 0 0 0 0 0 0 0 0 0 0 0 0 0 0 0 0 0 0 0 1 0 0 0 0 0 0 0 0 1 0 0 0 0 0 0 0 0 0 0 0 0 0 0 0 0 0 0 0 0 0 0 0 0 0 65 1 60 10 1 16 3.9 1 0 1.578082192 1 "intermediate" 0 0 0 0 0 0 0 0 0 0 1 0 0 0 0 0 0 0 0 1 "sAML1" 0 1 0 0 0 0 0 0 0 0 0 0 0 0 0 0
PD11277a 0 0 0 0 0 0 0 0 0 0 0 0 0 0 0 0 0 0 0 0 0 0 0 0 0 0 0 0 0 0 0 0 0 0 0 0 0 0 0 0 0 0 0 0 0 0 0 0 0 0 1 0 0 0 0 0 0 0 0 0 0 0 1 0 1 1 0 0 0 1 0 0 0 0 0 0 0 0 0 0 0 65 1 29 4.7 4 28 5.9 1 0 1.260273973 1 "adverse" 0 0 0 0 0 0 0 0 1 0 0 0 0 0 0 0 0 1 0 0 "TP53_complex" 0 0 0 0 0 0 0 0 0 0 1 0 0 0 0 0
PD11278a 0 0 0 0 0 0 0 0 0 0 0 0 0 0 0 0 0 0 0 0 0 0 0 0 0 0 0 0 0 0 0 0 0 0 0 0 0 0 0 0 0 0 1 0 0 0 0 0 0 0 0 0 0 0 0 1 0 0 0 0 0 0 0 0 0 0 0 0 0 0 0 0 0 0 0 0 0 0 0 0 0 65 0 70 12.8 1 246 2.1 1 0 2.643835616 1 "adverse" 0 0 0 0 0 0 0 0 0 0 1 0 0 0 0 0 0 1 0 0 "sAML1" 0 1 0 0 0 0 0 0 0 0 0 0 0 0 0 0
PD11279a 0 0 0 0 0 0 0 0 0 0 0 0 0 0 0 0 0 0 0 0 0 0 0 0 0 0 0 0 0 0 0 0 0 0 0 0 0 0 0 0 0 0 0 0 0 0 0 0 0 0 0 0 0 0 0 0 0 0 0 0 0 0 0 0 0 0 0 0 0 0 0 0 0 0 0 0 0 0 1 0 0 60 0 90 8.9 1 197 105.4 3 1 0.928767123 1 "intermediate" 0 0 0 1 0 0 0 0 0 0 0 0 0 0 0 0 0 0 0 1 "t_11" 0 0 0 0 0 0 0 0 0 0 0 0 0 0 1 0
PD11280a 0 0 0 0 0 0 0 0 0 0 0 0 0 0 0 0 0 0 0 0 0 0 1 0 0 0 0 0 0 0 0 0 0 0 0 1 0 0 0 0 0 0 0 0 0 0 0 0 0 1 0 0 0 0 0 0 0 0 0 0 0 0 0 0 0 0 0 0 0 0 0 0 0 0 0 0 0 0 0 0 0 72 1 70 9.9 1 217 61.1 3 1 0.087671233 1 "favorable" 0 0 0 0 0 0 1 0 0 0 0 0 0 0 0 0 0 0 1 0 "NPM1" 0 0 0 0 1 0 0 0 0 0 0 0 0 0 0 0
PD11281a 0 0 0 0 0 0 0 0 0 0 0 1 0 0 0 0 0 0 0 0 0 0 0 0 0 0 0 0 0 0 0 0 0 0 0 0 0 0 0 0 0 0 0 0 0 0 0 0 0 0 0 0 0 0 0 0 0 0 0 0 0 0 0 0 0 0 0 0 0 0 0 0 0 0 0 0 0 0 0 0 0 62 0 50 7.9 2 17 134 1 0 1.038356164 1 "intermediate" 0 0 0 0 0 0 0 0 0 0 0 0 0 0 0 1 0 0 0 1 "mNOS" 0 0 0 0 0 0 0 1 0 0 0 0 0 0 0 0
PD11282a 0 0 0 0 0 0 0 0 0 0 0 1 0 0 0 0 0 0 0 0 0 0 1 0 0 0 0 0 0 0 0 0 0 0 0 0 0 0 0 0 0 0 1 0 0 0 1 0 0 0 0 0 0 0 0 0 0 0 0 0 0 0 0 0 0 0 0 0 0 0 0 0 0 0 0 0 0 0 0 0 0 66 1 80 10 1 38 162 1 0 1.468493151 1 "adverse" 0 0 0 0 0 0 0 0 0 1 0 0 0 0 0 0 0 1 0 0 "sAML2" 0 0 0 0 0 0 0 0 1 0 0 0 0 0 0 0
PD11283a 0 0 0 0 1 0 0 0 0 0 0 0 0 0 0 0 0 1 0 0 0 0 0 0 0 0 0 0 1 0 0 0 0 0 0 0 0 0 0 0 0 0 0 0 0 0 0 0 1 1 0 1 0 0 0 0 0 0 0 0 0 0 0 0 0 0 0 0 0 0 0 0 0 0 0 0 0 0 0 0 0 63 1 80 10 2 35 1.6 1 0 0.342465753 1 "adverse" 0 0 0 0 0 0 0 0 0 1 0 0 0 0 0 0 0 1 0 0 "sAML2" 0 0 0 0 0 0 0 0 1 0 0 0 0 0 0 0
PD11284a 0 0 0 0 0 0 0 1 0 0 0 1 0 0 1 0 0 0 0 0 0 0 0 0 0 0 0 0 0 0 0 0 0 0 0 0 0 0 0 0 0 0 0 0 0 0 0 0 1 1 0 0 0 0 0 0 0 0 0 0 0 0 0 0 0 0 0 0 0 0 0 0 0 0 0 0 0 0 0 0 0 75 1 80 11.5 0 27 11.1 3 1 1.109589041 1 "intermediate" 0 0 0 0 0 0 0 0 0 1 0 0 0 0 0 0 0 0 0 1 "sAML2" 0 0 0 0 0 0 0 0 1 0 0 0 0 0 0 0
PD11285a 0 0 0 0 0 0 0 0 0 0 0 1 1 0 0 0 0 0 0 0 1 0 0 0 0 0 0 0 1 0 0 0 0 0 0 0 0 0 0 0 0 0 0 0 0 0 0 0 0 0 0 0 0 0 0 0 0 0 0 0 0 0 0 0 0 0 0 0 0 1 0 0 0 0 0 0 0 0 0 0 0 68 0 80 9.1 1 275 2.56 1 0 1.747945205 1 "adverse" 0 0 0 0 0 0 0 0 0 1 0 0 0 0 0 0 0 1 0 0 "sAML2" 0 0 0 0 0 0 0 0 1 0 0 0 0 0 0 0
PD11286a 0 0 0 0 0 0 0 1 0 0 0 1 0 0 0 0 0 0 0 0 0 0 0 0 0 0 0 0 0 0 0 0 0 0 0 1 0 0 0 0 0 0 0 0 0 0 0 0 0 0 0 0 0 0 0 0 0 0 0 0 0 0 0 0 0 0 0 0 0 0 0 0 0 0 0 0 0 0 0 0 0 71 1 75 9.2 1 118 1.8 1 0 1.495890411 1 "favorable" 0 0 0 0 0 0 1 0 0 0 0 0 0 0 0 0 0 0 1 0 "NPM1" 0 0 0 0 1 0 0 0 0 0 0 0 0 0 0 0
PD11287a 1 0 0 0 0 0 0 0 0 0 0 0 0 0 0 0 0 0 0 0 0 0 1 0 0 0 0 0 0 0 0 0 0 0 0 0 0 0 0 0 0 0 0 0 0 0 0 0 1 1 0 0 0 0 0 0 0 0 0 0 0 0 0 0 0 0 0 0 0 0 0 0 0 0 0 0 0 0 0 0 0 69 1 70 9.6 1 101 69.7 1 0 0.649315068 1 "adverse" 0 0 0 0 0 0 0 0 0 1 0 0 0 0 0 0 0 1 0 0 "sAML2" 0 0 0 0 0 0 0 0 1 0 0 0 0 0 0 0
PD11288a 0 0 0 0 0 0 0 0 0 0 0 0 0 0 0 0 0 0 0 0 0 0 0 0 0 0 0 0 0 0 0 0 0 0 0 0 0 0 0 0 0 0 0 0 0 0 0 0 0 0 1 0 0 0 0 0 0 1 1 1 1 1 1 0 1 0 0 0 0 1 0 0 0 0 0 0 0 0 0 0 0 64 1 70 10 1 220 10.7 1 0 0.17260274 1 "adverse" 0 0 0 0 0 0 0 0 1 0 0 0 0 0 0 0 0 1 0 0 "TP53_complex" 0 0 0 0 0 0 0 0 0 0 1 0 0 0 0 0
PD7607a 0 0 0 0 0 0 0 1 1 0 0 0 0 0 0 0 0 0 0 0 0 0 0 0 0 0 0 0 0 0 0 0 0 0 0 0 0 0 0 0 0 0 0 0 0 0 0 0 0 0 0 0 0 0 0 0 0 0 0 0 0 0 0 0 0 0 0 0 0 0 0 0 0 0 0 0 0 0 0 0 0 38 0 44 11.89999962 1 90 2.7 1 0 3.487671233 0 "favorable" 0 0 0 0 0 0 0 1 0 0 0 0 0 0 0 0 0 0 1 0 "CEBPA_bi" 0 0 0 0 0 1 0 0 0 0 0 0 0 0 0 0
PD7610a 0 0 0 0 0 0 0 0 0 0 0 1 0 0 0 0 0 1 0 0 0 0 0 0 0 0 0 0 0 0 0 0 0 0 0 1 0 0 0 0 1 0 0 0 0 0 0 0 0 0 0 0 0 0 0 0 0 0 0 0 0 0 0 0 0 0 0 0 0 0 0 0 0 0 0 0 0 0 0 0 0 47 0 90 7.099999905 0 11 58 3 1 11.81643836 0 "favorable" 0 0 0 0 0 0 1 0 0 0 0 0 0 0 0 0 0 0 1 0 "NPM1" 0 0 0 0 1 0 0 0 0 0 0 0 0 0 0 0
PD7611a 0 0 0 0 0 0 0 0 0 0 0 0 0 0 0 0 0 0 0 0 0 0 0 0 0 0 0 0 0 0 0 0 0 0 0 0 0 0 0 0 0 0 0 0 0 0 0 0 0 0 0 0 0 1 0 0 0 0 0 0 0 0 0 0 0 0 0 0 0 0 0 0 1 0 0 0 0 0 0 0 0 32 1 81 11.5 0 61 77.6 1 0 4.550684932 0 "favorable" 0 1 0 0 0 0 0 0 0 0 0 0 0 0 0 0 0 0 1 0 "inv_16" 0 0 0 0 0 0 0 0 0 0 0 1 0 0 0 0
PD7612a 0 0 0 0 0 0 0 0 0 0 0 1 0 0 0 0 1 0 0 0 0 0 0 0 0 0 0 0 0 0 0 0 0 0 0 1 0 0 0 0 0 0 0 0 0 0 0 0 0 0 0 0 0 0 0 0 1 0 0 0 0 0 0 0 0 0 0 0 0 0 0 0 0 0 0 0 0 0 0 0 0 33 0 40 7.300000191 1 126 10.8 1 0 6.876712329 0 "favorable" 0 0 0 0 0 0 1 0 0 0 0 0 0 0 0 0 0 0 1 0 "NPM1" 0 0 0 0 1 0 0 0 0 0 0 0 0 0 0 0
PD7613a 0 0 0 0 0 0 0 1 0 0 0 0 0 0 1 0 0 0 0 0 0 0 0 0 0 0 0 0 0 0 0 0 0 0 0 0 0 0 0 0 0 0 0 0 0 0 0 0 0 1 0 0 0 0 0 0 0 0 0 0 0 0 0 0 0 0 0 0 0 0 0 0 0 0 0 0 0 0 0 0 0 56 1 10 8.800000191 1 88 2.6 1 0 4.950684932 1 "intermediate" 0 0 0 0 0 0 0 0 0 1 0 0 0 0 0 0 0 0 0 1 "sAML2" 0 0 0 0 0 0 0 0 1 0 0 0 0 0 0 0
PD7614a 0 0 0 0 0 0 0 1 1 0 0 0 0 0 0 0 0 1 0 0 0 0 0 0 0 0 0 0 0 0 0 0 0 0 0 0 0 0 0 0 0 0 0 0 0 0 0 0 0 0 0 0 0 0 0 0 0 0 0 0 0 0 0 0 0 0 0 0 0 0 0 0 0 0 0 1 0 0 0 0 0 34 1 0 11.80000019 0 19 11.5 1 0 5.320547945 0 "favorable" 1 0 0 0 0 0 0 1 0 0 0 0 0 0 0 0 1 0 1 0 "t_15_17" 0 0 0 0 0 0 0 0 0 0 0 0 0 0 0 1
PD7615a 0 0 0 0 0 0 0 0 0 0 0 0 0 0 0 0 0 0 0 0 0 0 1 0 0 0 0 0 0 0 0 0 0 0 0 0 0 0 0 0 0 0 0 0 0 0 0 0 0 0 0 0 0 0 0 0 0 0 0 0 0 0 0 0 0 0 0 0 0 0 0 0 0 0 0 1 0 0 0 0 0 19 1 90 10.69999981 1 29 8.9 1 0 10.89863014 0 "favorable" 1 0 0 0 0 0 0 0 0 0 0 0 0 0 0 0 0 0 1 0 "t_15_17" 0 0 0 0 0 0 0 0 0 0 0 0 0 0 0 1
PD7617a 0 0 0 0 0 0 0 0 0 0 0 0 0 0 0 0 1 0 0 0 0 0 0 0 0 0 0 0 0 0 0 0 0 0 0 0 0 0 0 0 0 0 0 0 0 0 0 0 0 0 0 0 0 0 0 0 0 0 0 0 0 0 0 0 0 0 0 0 0 0 0 0 0 0 0 0 0 0 0 0 0 34 0 96 7.599999905 0 13 4 1 0 11.67123288 0 "intermediate" 0 0 0 0 0 0 0 0 0 0 0 0 0 0 0 1 0 0 0 1 "mNOS" 0 0 0 0 0 0 0 1 0 0 0 0 0 0 0 0
PD7618a 0 0 0 0 0 0 0 0 0 0 0 0 0 0 0 0 0 1 0 0 0 0 1 0 0 0 0 0 0 0 0 0 0 0 0 0 0 0 0 0 0 0 0 0 0 0 0 0 0 0 0 0 0 0 0 0 0 0 0 0 0 0 0 0 0 0 0 0 0 0 0 0 0 0 0 1 0 0 0 0 0 35 1 95 7.199999809 0 48 36.1 1 0 4.767123288 0 "favorable" 1 0 0 0 0 0 0 0 0 0 0 0 0 0 0 0 0 0 1 0 "t_15_17" 0 0 0 0 0 0 0 0 0 0 0 0 0 0 0 1
PD7619a 0 0 0 0 1 0 0 1 1 0 0 0 0 0 0 0 0 0 0 0 0 0 0 0 0 0 0 1 0 0 0 0 0 0 0 0 0 0 0 0 0 0 0 0 0 0 0 0 0 0 0 0 0 0 0 0 0 0 0 0 0 0 0 0 0 0 0 0 0 0 0 0 0 0 0 0 0 0 0 0 0 35 1 91 11.69999981 0 11 69.9 1 0 11.34520548 0 "favorable" 0 0 0 0 0 0 0 1 0 0 0 0 0 0 0 0 0 0 1 0 "CEBPA_bi" 0 0 0 0 0 1 0 0 0 0 0 0 0 0 0 0
PD7620a 0 0 0 0 0 0 0 0 0 0 0 0 0 0 0 0 0 0 0 0 0 0 1 0 0 0 0 0 0 0 0 0 0 0 0 0 0 0 0 0 0 0 0 0 0 0 0 0 0 0 0 0 0 1 0 0 0 0 0 0 0 0 0 0 0 0 0 0 0 0 0 0 0 0 0 0 0 0 0 0 0 57 1 95 9.300000191 1 80 18.7 1 0 0.879452055 1 "adverse" 0 0 0 0 0 0 0 0 0 0 0 1 0 0 0 0 0 1 0 0 "WT1" 0 0 0 0 0 0 1 0 0 0 0 0 0 0 0 0
PD7621a 0 0 0 0 0 0 0 0 0 0 0 0 0 0 0 0 0 0 0 0 0 0 0 0 0 0 0 0 1 0 0 0 0 0 0 0 0 0 0 0 0 0 0 0 0 0 0 0 0 0 0 0 0 0 0 1 0 0 0 0 0 0 0 0 0 0 1 0 0 0 0 0 0 0 0 0 0 0 0 0 0 56 1 40 7.900000095 1 33 2.3 1 0 7.257534247 0 "adverse" 0 0 0 0 0 0 0 0 0 0 1 0 0 0 0 0 0 1 0 0 "sAML1" 0 1 0 0 0 0 0 0 0 0 0 0 0 0 0 0
PD7622a 0 0 0 0 0 0 0 1 1 0 0 0 0 0 0 0 0 0 0 0 0 0 0 0 0 0 0 0 0 0 0 0 0 0 0 0 0 0 0 0 0 0 0 0 0 0 0 0 0 0 0 0 0 1 0 0 0 0 0 0 0 0 0 0 0 0 0 0 0 0 0 0 0 0 0 0 0 0 0 0 0 38 0 96 6.5 0 12 66.5 1 0 7.169863014 0 "favorable" 0 0 0 0 0 0 0 1 0 0 0 0 0 0 0 0 0 0 1 0 "CEBPA_bi" 0 0 0 0 0 1 0 0 0 0 0 0 0 0 0 0
PD7623a 0 0 0 0 0 0 0 0 0 0 0 0 1 0 0 0 0 0 0 0 0 0 0 0 0 0 0 0 0 0 0 0 0 0 0 0 0 0 0 0 0 0 0 0 0 0 0 0 0 0 0 0 0 0 0 0 0 0 0 0 0 0 0 0 0 0 0 0 0 0 0 0 0 0 0 1 0 0 0 0 0 55 1 6 14.10000038 1 220 1.1 1 0 4.723287671 0 "favorable" 1 0 0 0 0 0 0 0 0 0 0 0 0 0 0 0 0 0 1 0 "t_15_17" 0 0 0 0 0 0 0 0 0 0 0 0 0 0 0 1
PD7624a 0 0 0 0 0 0 0 0 0 0 0 0 0 0 0 0 1 0 0 0 0 0 0 0 0 0 0 0 0 0 0 0 0 0 0 0 0 0 0 0 0 0 0 0 0 0 0 0 0 0 0 0 0 0 0 0 0 0 0 0 0 1 0 0 0 0 0 0 0 0 0 0 0 0 0 0 0 0 1 0 0 34 0 75 10.5 0 32 3.18 1 0 7.41369863 0 "intermediate" 0 0 0 1 0 0 0 0 0 0 0 0 0 0 0 0 0 0 0 1 "t_11" 0 0 0 0 0 0 0 0 0 0 0 0 0 0 1 0
PD7625a 0 0 0 0 0 0 0 0 0 0 0 0 0 0 0 0 0 0 0 0 0 0 1 0 0 0 0 0 0 0 0 0 0 0 0 0 0 0 0 0 0 0 0 0 0 0 1 0 0 0 0 0 0 0 0 0 0 0 1 0 0 1 1 0 0 0 0 0 0 0 0 1 0 0 0 0 0 0 0 0 0 39 0 88 10.10000038 1 11 14.1 1 0 0.589041096 1 "adverse" 0 0 0 0 0 0 0 0 1 0 0 0 0 0 0 0 0 1 0 0 "TP53_complex" 0 0 0 0 0 0 0 0 0 0 1 0 0 0 0 0
PD7626a 0 0 0 0 0 0 0 0 0 0 0 0 0 0 0 0 0 0 0 0 0 0 1 0 0 0 0 0 0 0 0 0 0 0 0 0 0 0 0 0 0 0 0 0 0 0 0 0 0 0 0 0 0 0 0 0 0 0 0 0 0 0 0 0 0 0 0 0 0 0 0 0 0 0 0 0 0 0 0 0 0 34 1 80 11.19999981 1 57 177.5 1 0 0.643835616 1 "adverse" 0 0 0 0 0 0 0 0 0 0 0 0 0 0 0 1 0 1 0 0 "mNOS" 0 0 0 0 0 0 0 1 0 0 0 0 0 0 0 0
PD7627a 0 1 0 0 0 0 0 0 0 0 0 1 0 0 0 0 0 0 0 0 0 0 0 0 0 0 0 0 0 0 0 0 0 0 0 1 0 0 0 0 0 0 0 0 0 0 0 0 0 0 0 0 0 0 0 0 1 0 0 0 0 0 0 0 0 0 0 0 0 0 0 0 0 0 0 0 0 0 0 0 0 42 1 44 6.5 0 12 9.09 1 0 7.44109589 0 "favorable" 0 0 0 0 0 0 1 0 0 0 0 0 0 0 0 0 0 0 1 0 "NPM1" 0 0 0 0 1 0 0 0 0 0 0 0 0 0 0 0
PD7628a 0 0 0 0 0 0 0 0 0 0 0 0 0 0 0 0 0 0 0 0 0 0 0 0 0 0 0 0 0 0 0 0 0 0 0 1 0 0 0 0 0 0 0 0 0 0 0 0 0 0 0 0 0 0 0 0 0 0 0 0 0 1 0 0 0 0 0 0 0 0 0 0 0 0 0 0 0 0 0 0 0 19 0 100 7 1 28 2.3 1 0 12.0739726 0 "favorable" 0 0 0 0 0 0 1 0 0 0 0 0 0 0 0 0 0 0 1 0 "NPM1" 0 0 0 0 1 0 0 0 0 0 0 0 0 0 0 0
PD7630a 0 0 0 0 0 0 0 0 0 0 0 0 0 1 0 0 0 0 0 0 0 0 0 0 0 0 0 0 0 0 0 0 0 0 0 0 0 0 0 0 0 0 0 0 0 0 0 0 0 0 0 0 0 0 0 0 0 0 0 0 0 0 0 0 0 0 0 0 0 0 0 0 0 0 0 1 0 0 0 0 0 23 0 80 10.30000019 0 153 1.2 1 0 5.473972603 0 "favorable" 1 0 0 0 0 0 0 0 0 0 0 0 0 0 0 0 0 0 1 0 "t_15_17" 0 0 0 0 0 0 0 0 0 0 0 0 0 0 0 1
PD7631a 0 0 0 0 0 0 0 0 0 0 0 1 0 0 0 0 0 0 0 0 0 0 0 0 0 0 0 0 0 0 0 0 0 0 0 1 0 0 0 1 0 0 0 0 0 0 0 0 0 0 0 0 0 0 0 1 0 0 0 0 0 0 0 0 0 0 0 0 0 0 0 0 0 0 0 0 0 0 0 0 0 31 1 95 8.800000191 1 31 112 1 0 11.91506849 0 "favorable" 0 0 0 0 0 0 1 0 0 0 0 0 0 0 0 0 0 0 1 0 "NPM1" 0 0 0 0 1 0 0 0 0 0 0 0 0 0 0 0
PD7632a 0 0 0 0 0 0 0 0 0 0 0 1 0 0 0 0 0 0 0 0 0 0 0 0 0 0 0 0 0 0 0 0 0 0 0 0 0 0 0 0 0 0 0 0 0 0 0 0 0 0 0 0 0 0 0 0 0 0 0 0 0 0 0 0 0 0 0 0 0 0 0 0 0 0 0 0 0 0 0 0 1 56 0 81 8 1 35 10.7 3 1 0.257534247 1 "intermediate" 0 0 0 1 0 0 0 0 0 0 0 0 0 0 0 0 0 0 0 1 "t_11" 0 0 0 0 0 0 0 0 0 0 0 0 0 0 1 0
PD7633a 0 0 0 0 0 0 0 0 0 0 0 0 0 0 0 0 0 0 0 0 0 0 0 0 0 0 1 0 0 0 0 0 0 0 0 0 0 0 0 0 0 0 0 0 0 0 0 0 0 0 0 0 0 0 0 0 0 0 0 0 0 0 0 0 0 0 0 0 0 0 0 0 0 0 1 0 0 0 0 0 0 23 1 25 10.39999962 1 22 13.8 1 0 5.345205479 0 "adverse" 0 0 0 0 0 0 0 0 0 0 0 0 0 0 0 1 0 1 0 0 "mNOS" 0 0 0 0 0 0 0 1 0 0 0 0 0 0 0 0
PD7634a 0 0 0 0 0 0 0 0 0 0 0 1 0 0 0 0 1 1 0 0 0 0 0 0 0 0 0 0 1 0 0 0 0 0 0 1 0 0 0 1 0 1 0 0 0 0 0 0 0 0 0 0 0 0 0 0 0 0 0 0 0 0 0 0 0 0 0 0 0 0 0 0 0 0 0 0 0 0 0 0 0 40 0 85 7.699999809 0 234 24.75 1 0 7.446575342 0 "adverse" 0 0 0 0 0 0 1 0 0 0 0 0 0 0 0 0 0 1 0 0 "NPM1" 0 0 0 0 1 0 0 0 0 0 0 0 0 0 0 0
PD7635a 0 0 0 0 0 0 0 0 0 0 0 0 0 0 0 0 0 0 0 0 0 0 0 0 0 0 0 0 0 0 0 0 0 0 0 0 0 0 0 0 0 0 0 0 0 0 0 0 0 0 0 0 0 0 0 0 0 0 0 0 0 0 0 0 0 0 0 0 0 0 0 0 0 0 0 1 0 0 0 0 0 47 1 23 8.399999619 1 6 0.6 1 0 7.219178082 0 "favorable" 1 0 0 0 0 0 0 0 0 0 0 0 0 0 0 0 0 0 1 0 "t_15_17" 0 0 0 0 0 0 0 0 0 0 0 0 0 0 0 1
PD7636a 0 0 0 0 0 0 0 0 0 0 0 0 0 0 0 0 0 1 0 0 0 0 0 0 0 0 0 0 0 1 0 0 0 0 0 0 0 0 0 0 0 0 0 0 0 0 0 0 0 0 0 0 0 0 0 0 1 0 1 1 0 1 0 0 0 0 0 0 0 0 0 0 1 0 0 0 0 0 0 0 0 34 0 50 6.5 1 34 37.8 1 0 1.410958904 1 "favorable" 0 1 0 0 0 0 0 0 0 0 0 0 0 0 0 0 0 0 1 0 "inv_16" 0 0 0 0 0 0 0 0 0 0 0 1 0 0 0 0
PD7637a 0 0 0 0 0 0 0 0 0 0 0 0 0 0 0 0 0 0 0 0 0 0 1 0 0 0 0 0 0 0 0 0 0 0 0 0 0 0 0 0 0 0 0 0 0 0 0 0 0 0 0 0 0 0 0 0 0 0 0 0 0 0 0 0 0 0 0 0 0 0 0 0 0 0 0 0 0 0 1 0 0 23 1 85 9.699999809 1 49 81.3 3 1 0.060273973 1 "intermediate" 0 0 0 1 0 0 0 0 0 0 0 0 0 0 0 0 0 0 0 1 "t_11" 0 0 0 0 0 0 0 0 0 0 0 0 0 0 1 0
PD7638a 0 0 0 0 0 0 0 0 0 0 0 0 0 0 0 0 0 0 0 0 0 0 0 0 0 0 0 0 0 0 0 0 0 0 0 0 0 0 0 0 0 0 0 0 0 0 0 0 0 0 0 0 0 0 0 0 1 0 0 0 0 0 0 0 0 0 0 0 0 0 0 0 0 0 0 0 0 0 0 0 1 49 1 80 11 2 274 1.2 3 1 2.917808219 1 "intermediate" 0 0 0 1 0 0 0 0 0 0 0 0 0 0 0 0 0 0 0 1 "t_11" 0 0 0 0 0 0 0 0 0 0 0 0 0 0 1 0
PD7639a 0 0 0 0 0 0 0 0 0 0 0 0 0 0 0 0 0 1 0 0 0 0 0 0 0 0 0 0 0 0 0 0 0 0 0 0 0 0 1 0 1 0 0 0 0 0 0 0 0 0 0 0 0 0 0 0 1 0 0 0 0 0 0 0 0 0 0 0 0 0 0 0 0 0 0 0 0 0 0 0 0 24 1 90 4.099999905 1 68 4.97 1 0 11.34520548 0 "intermediate" 0 0 0 0 0 0 0 0 0 0 0 0 0 0 0 1 0 0 0 1 "mNOS" 0 0 0 0 0 0 0 1 0 0 0 0 0 0 0 0
PD7640a 0 0 0 0 0 0 0 0 0 0 0 0 0 0 0 0 0 0 0 0 0 0 0 0 0 0 0 0 0 0 0 0 0 0 0 0 0 0 0 0 0 0 0 0 0 0 0 0 0 0 0 0 0 0 0 0 1 0 0 0 0 0 0 0 0 0 0 0 0 0 0 0 1 0 0 0 0 0 0 0 0 36 0 85 8.399999619 1 25 84.9 1 0 7.342465753 0 "favorable" 0 1 0 0 0 0 0 0 0 0 0 0 0 0 0 0 0 0 1 0 "inv_16" 0 0 0 0 0 0 0 0 0 0 0 1 0 0 0 0
PD7641a 0 0 0 0 0 0 0 0 0 0 0 0 0 0 0 0 0 0 0 0 0 0 0 0 0 0 0 0 0 0 0 0 0 0 0 0 0 0 0 0 0 0 0 0 0 0 0 0 0 0 0 0 0 0 0 0 0 0 0 0 0 0 0 0 0 0 0 0 0 0 0 0 0 0 0 1 0 0 0 0 0 52 0 90 9.899999619 1 68 0.5 1 0 5.97260274 0 "favorable" 1 0 0 0 0 0 0 0 0 0 0 0 0 0 0 0 0 0 1 0 "t_15_17" 0 0 0 0 0 0 0 0 0 0 0 0 0 0 0 1
PD7642a 0 0 0 0 0 0 0 0 0 0 0 0 0 0 0 0 0 0 0 0 0 0 0 0 0 0 0 0 0 0 0 0 0 0 0 0 0 0 0 0 0 0 0 0 0 0 0 0 0 0 0 0 0 0 0 0 1 0 0 0 0 0 0 0 0 0 0 0 0 0 0 0 0 0 0 0 0 0 0 0 0 34 1 90 9.300000191 1 127 45.5 1 0 2.117808219 1 "intermediate" 0 0 0 0 0 0 0 0 0 0 0 0 0 0 0 1 0 0 0 1 "mNOS" 0 0 0 0 0 0 0 1 0 0 0 0 0 0 0 0
PD7643a 0 0 0 0 0 0 0 0 0 0 0 1 0 0 0 0 0 0 1 0 0 0 0 0 0 0 1 0 0 0 0 0 0 0 0 1 0 0 0 0 0 0 0 0 0 0 0 0 0 0 0 0 0 0 0 1 0 0 0 0 0 0 0 0 0 0 0 0 0 0 0 0 0 0 0 0 0 0 0 0 0 43 0 80 6.800000191 1 22 21.5 1 0 3.528767123 1 "favorable" 0 0 0 0 0 0 1 0 0 0 0 0 0 0 0 0 0 0 1 0 "NPM1" 0 0 0 0 1 0 0 0 0 0 0 0 0 0 0 0
PD7644a 0 0 0 0 0 0 0 0 0 0 0 1 0 0 0 0 0 0 0 0 1 0 0 0 0 0 0 0 0 0 0 0 0 0 0 1 0 0 0 0 0 0 0 0 0 0 0 0 0 0 0 0 0 0 0 0 1 0 0 0 0 0 0 0 0 0 0 0 0 0 0 0 0 0 0 0 0 0 0 0 0 39 0 85 6.300000191 1 26 175.1 1 0 10.1369863 0 "favorable" 0 0 0 0 0 0 1 0 0 0 0 0 0 0 0 0 0 0 1 0 "NPM1" 0 0 0 0 1 0 0 0 0 0 0 0 0 0 0 0
PD7645a 0 0 0 0 0 0 0 0 0 0 0 0 0 0 0 0 0 0 0 0 1 0 0 0 0 0 0 0 0 0 0 0 0 0 0 1 0 0 0 0 0 0 0 0 0 0 0 0 0 0 0 0 0 0 0 0 1 0 0 0 0 0 0 0 0 0 0 0 0 0 0 0 0 0 0 0 0 0 0 0 0 35 0 80 11.30000019 2 84 77.1 1 0 7.616438356 0 "favorable" 0 0 0 0 0 0 1 0 0 0 0 0 0 0 0 0 0 0 1 0 "NPM1" 0 0 0 0 1 0 0 0 0 0 0 0 0 0 0 0
PD7646a 0 0 0 0 0 0 0 0 0 0 0 0 0 0 0 0 0 0 1 0 0 0 0 0 0 0 0 0 0 0 0 0 0 0 1 0 0 0 0 0 0 0 0 0 0 0 0 0 0 0 0 0 0 0 0 0 0 0 0 0 0 0 0 0 0 0 0 0 0 1 0 0 0 0 0 0 0 0 0 0 0 40 0 45 10.39999962 1 92 5.1 1 0 0.495890411 1 "adverse" 0 0 0 0 0 0 0 0 0 0 1 0 0 0 0 0 0 1 0 0 "sAML1" 0 1 0 0 0 0 0 0 0 0 0 0 0 0 0 0
PD7647a 0 0 0 0 0 0 0 0 0 0 0 0 0 0 0 0 0 0 0 0 0 0 0 0 0 0 0 0 0 0 0 0 0 0 0 0 0 0 0 0 0 0 0 0 0 0 0 0 0 0 0 0 0 0 0 0 0 0 0 0 0 0 0 0 0 0 0 0 0 0 0 0 0 0 0 0 0 0 0 0 0 51 0 75 8.600000381 1 28 1.5 1 0 0.764383562 1 "intermediate" 0 0 0 0 0 0 0 0 0 0 0 0 0 0 1 0 0 0 0 1 "no_events" 0 0 1 0 0 0 0 0 0 0 0 0 0 0 0 0
PD7648a 0 0 0 0 0 0 0 1 0 0 0 0 0 0 0 0 0 0 0 0 0 0 0 0 0 0 0 0 0 0 0 0 0 0 0 0 0 0 0 0 0 0 0 0 0 0 0 0 0 0 0 0 0 1 0 0 0 0 0 0 0 0 0 0 0 0 0 0 0 0 0 0 0 0 0 0 0 0 0 0 0 51 0 40 10.19999981 1 62 1.8 3 1 12.48493151 0 "intermediate" 0 0 0 0 0 0 0 0 0 0 0 1 0 0 0 0 0 0 0 1 "WT1" 0 0 0 0 0 0 1 0 0 0 0 0 0 0 0 0
PD7650a 0 0 0 0 0 0 0 0 0 0 0 0 0 0 0 0 0 0 0 0 0 0 1 0 0 0 0 0 0 0 0 0 0 0 0 0 0 0 0 0 0 0 0 0 0 0 0 0 0 0 0 0 0 0 0 0 0 0 0 0 0 0 0 0 0 0 0 0 0 0 0 0 0 0 0 0 0 0 0 0 0 25 1 90 6.300000191 1 33 57.5 1 0 0.82739726 1 "intermediate" 0 0 0 0 0 0 0 0 0 0 0 0 0 0 0 1 0 0 0 1 "mNOS" 0 0 0 0 0 0 0 1 0 0 0 0 0 0 0 0
PD7651a 0 0 0 0 0 0 0 0 0 0 0 0 0 0 0 0 0 0 0 0 0 0 0 0 0 0 0 0 0 0 0 0 0 0 0 0 0 0 0 0 0 0 0 0 0 0 0 0 0 0 0 0 0 0 0 0 0 0 0 0 0 0 0 0 0 0 0 0 0 0 0 0 0 0 1 0 0 1 0 0 0 50 1 50 6.900000095 1 21 3.8 1 0 0.136986301 1 "favorable" 0 0 1 0 0 0 0 0 0 0 0 0 0 0 0 0 0 0 1 0 "t_8_21" 1 0 0 0 0 0 0 0 0 0 0 0 0 0 0 0
PD7652a 0 0 0 0 0 0 0 0 0 0 0 0 0 0 0 0 0 0 0 0 0 0 0 0 0 0 1 0 0 0 0 0 0 0 0 0 0 0 0 0 0 0 1 0 0 0 0 0 0 1 0 0 0 0 0 0 0 0 0 0 0 0 0 0 0 0 0 0 0 0 0 0 0 0 0 0 0 0 0 0 0 60 0 50 12 1 12 20 1 0 0.81369863 1 "adverse" 0 0 0 0 0 0 0 0 0 1 0 0 0 0 0 0 0 1 0 0 "sAML2" 0 0 0 0 0 0 0 0 1 0 0 0 0 0 0 0
PD7653a 0 0 0 0 0 0 0 0 0 0 0 0 0 0 0 0 0 0 0 0 0 0 0 0 0 0 0 0 0 0 0 0 0 0 0 0 0 0 0 0 0 0 0 0 0 0 0 0 0 0 0 0 0 0 0 0 0 0 0 0 0 0 0 0 0 0 0 0 0 0 0 0 0 0 0 1 0 0 0 0 0 19 0 75 7.800000191 1 27 4.7 1 0 10.05479452 0 "favorable" 1 0 0 0 0 0 0 0 0 0 0 0 0 0 0 0 0 0 1 0 "t_15_17" 0 0 0 0 0 0 0 0 0 0 0 0 0 0 0 1
PD7654a 0 0 0 0 0 0 0 0 0 0 0 0 0 0 0 0 0 0 0 0 0 0 0 0 0 0 0 0 0 0 0 0 0 0 0 0 0 0 0 0 0 0 0 0 0 0 0 0 0 0 0 0 0 0 0 0 1 0 0 0 0 0 0 0 0 0 0 0 0 0 0 0 1 0 0 0 0 0 0 0 0 31 1 75 9.609999657 1 27.8 50.8 1 0 7.863013699 0 "favorable" 0 1 0 0 0 0 0 0 0 0 0 0 0 0 0 0 0 0 1 0 "inv_16" 0 0 0 0 0 0 0 0 0 0 0 1 0 0 0 0
PD7655a 0 0 0 0 0 0 0 0 0 0 0 1 0 0 0 0 0 0 0 0 0 0 0 0 0 0 0 1 0 0 0 0 0 0 0 1 0 0 0 0 0 0 0 0 0 0 0 0 0 0 0 0 0 0 0 0 0 0 0 0 0 0 0 0 0 0 0 0 0 0 0 0 0 0 0 0 0 0 0 0 0 53 1 90 11 1 39 105.4 1 0 5.97260274 1 "favorable" 0 0 0 0 0 0 1 0 0 0 0 0 0 0 0 0 0 0 1 0 "NPM1" 0 0 0 0 1 0 0 0 0 0 0 0 0 0 0 0
PD7656a 0 0 0 0 0 0 0 0 0 0 0 1 0 0 0 0 0 0 0 0 0 0 1 0 0 0 0 0 1 0 0 0 0 0 0 1 0 0 0 0 0 0 0 0 0 0 0 0 0 1 0 0 0 0 0 0 0 0 0 0 0 0 0 0 0 0 0 0 0 0 0 0 0 0 0 0 0 0 0 0 0 47 0 90 12.19999981 1 50 114 1 0 0.397260274 1 "adverse" 0 0 0 0 0 0 1 0 0 0 0 0 0 0 0 0 0 1 0 0 "NPM1" 0 0 0 0 1 0 0 0 0 0 0 0 0 0 0 0
PD7657a 0 0 0 0 0 0 0 1 0 0 0 1 0 0 0 0 0 0 0 0 0 0 0 0 0 0 0 0 0 0 0 0 0 0 0 1 0 0 0 0 0 0 0 0 0 0 0 0 0 0 0 0 0 0 0 0 1 0 0 0 0 0 0 0 0 0 0 0 0 0 0 0 0 0 0 0 0 0 0 0 0 49 1 40 8.579999924 2 68 12 1 0 7.854794521 0 "favorable" 0 0 0 0 0 0 1 0 0 0 0 0 0 0 0 0 0 0 1 0 "NPM1" 0 0 0 0 1 0 0 0 0 0 0 0 0 0 0 0
PD7658a 0 0 0 0 0 0 0 0 0 0 0 0 0 0 0 0 0 1 0 0 0 0 0 0 0 0 0 0 0 0 0 0 0 0 0 0 0 0 0 0 0 0 0 0 0 0 0 0 0 0 0 0 0 0 0 0 0 0 0 0 0 0 0 0 0 0 0 0 0 0 0 0 0 0 0 0 0 0 0 0 0 57 0 90 7.900000095 1 55 2.2 2 1 1.715068493 1 "intermediate" 0 0 0 0 0 0 0 0 0 0 0 0 0 0 0 1 0 0 0 1 "mNOS" 0 0 0 0 0 0 0 1 0 0 0 0 0 0 0 0
PD7659a 0 0 0 0 0 0 0 0 0 0 0 0 0 0 0 0 0 0 0 0 0 0 0 0 0 0 0 0 0 0 0 0 0 0 0 0 0 0 0 1 0 0 0 0 0 0 1 0 0 0 0 0 0 0 0 0 0 0 0 0 0 0 0 0 0 0 0 0 0 0 0 0 0 0 0 0 0 0 0 0 0 58 0 20 8.399999619 1 28 3.39 1 0 1.304109589 1 "intermediate" 0 0 0 0 0 0 0 0 0 0 1 0 0 0 0 0 0 0 0 1 "sAML1" 0 1 0 0 0 0 0 0 0 0 0 0 0 0 0 0
PD7660a 0 0 0 0 0 0 0 0 0 0 0 0 0 0 1 0 0 0 0 0 0 0 0 0 0 0 1 1 0 0 0 0 0 0 0 0 0 0 0 0 0 0 0 0 0 0 0 0 0 0 0 0 0 0 0 0 1 0 0 0 0 0 0 0 0 0 0 0 0 0 0 0 0 0 1 0 0 1 0 0 0 45 1 32 5.400000095 1 42 17 1 0 7.8 0 "favorable" 0 0 1 0 0 0 0 0 0 0 0 0 0 0 0 0 0 0 1 0 "t_8_21" 1 0 0 0 0 0 0 0 0 0 0 0 0 0 0 0
PD7661a 0 0 1 0 0 0 0 0 0 0 0 0 0 0 0 0 0 0 0 0 0 0 0 0 0 0 0 0 0 0 0 0 0 1 0 1 1 0 0 0 0 0 0 0 0 0 0 0 0 1 0 0 0 0 0 0 0 0 0 0 0 0 0 0 0 0 0 0 0 0 0 0 0 0 0 0 0 0 0 0 0 36 1 30 8.800000191 1 109 1.8 1 0 12.36986301 0 "favorable" 0 0 0 0 0 0 1 0 0 1 0 0 0 0 0 0 1 0 1 0 "NPM1" 0 0 0 0 1 0 0 0 0 0 0 0 0 0 0 0
PD7662a 0 0 0 0 0 0 0 0 0 0 0 1 0 0 1 0 0 0 0 0 0 0 1 0 0 0 0 0 0 0 0 0 0 0 0 1 0 0 0 1 0 0 0 0 0 0 0 0 0 0 1 0 0 0 0 0 0 0 0 0 0 0 0 0 0 0 0 0 0 0 0 0 0 0 0 0 0 0 0 0 0 54 0 88 6.900000095 1 73 145.4 1 0 0.01369863 1 "adverse" 0 0 0 0 0 0 1 0 1 0 0 0 0 0 0 0 1 1 0 0 "NPM1" 0 0 0 0 1 0 0 0 0 0 0 0 0 0 0 0
PD7663a 0 0 0 0 0 0 0 0 0 0 0 0 0 0 0 0 0 0 0 0 0 0 0 0 0 0 0 0 0 0 0 0 0 0 0 0 0 0 0 0 0 0 0 0 0 0 0 0 0 1 0 0 0 0 0 0 0 0 0 0 0 0 0 0 0 0 0 0 0 0 0 0 0 0 0 0 0 0 0 0 0 32 0 25 13.10000038 1 40 2.6 1 0 4.361643836 1 "intermediate" 0 0 0 0 0 0 0 0 0 0 0 0 0 0 0 1 0 0 0 1 "mNOS" 0 0 0 0 0 0 0 1 0 0 0 0 0 0 0 0
PD7664a 0 0 0 0 0 0 0 0 0 0 0 0 0 0 1 0 0 0 0 0 0 0 0 0 0 0 0 0 0 0 0 0 0 0 0 0 0 0 0 0 0 0 0 0 0 0 0 0 1 0 0 0 0 0 0 0 1 0 0 0 0 0 0 0 0 0 0 0 0 0 0 0 0 0 0 0 0 0 0 0 0 50 1 90 9.5 1 72 9.2 1 0 1.389041096 1 "intermediate" 0 0 0 0 0 0 0 0 0 1 0 0 0 0 0 0 0 0 0 1 "sAML2" 0 0 0 0 0 0 0 0 1 0 0 0 0 0 0 0
PD7665a 0 0 0 0 0 0 0 0 0 0 0 0 0 0 0 0 0 0 0 0 0 0 0 0 0 0 0 0 0 0 0 0 0 0 0 0 0 0 0 0 0 0 0 0 0 0 0 0 0 0 0 0 0 0 0 0 0 0 0 0 0 0 0 0 0 0 0 0 0 0 0 0 0 0 1 0 0 1 0 0 0 41 1 70 7.5 2 39 30.2 1 0 4.942465753 1 "favorable" 0 0 1 0 0 0 0 0 0 0 0 0 0 0 0 0 0 0 1 0 "t_8_21" 1 0 0 0 0 0 0 0 0 0 0 0 0 0 0 0
PD7666a 0 0 0 0 0 0 0 1 0 0 0 0 0 0 0 0 0 0 0 0 0 0 0 0 0 0 0 0 0 0 0 0 0 0 0 0 0 0 0 0 0 0 0 0 0 0 0 0 0 0 0 0 0 0 1 0 1 0 0 0 0 0 0 0 0 0 0 0 0 0 0 0 0 0 0 0 0 0 0 0 0 27 1 88 8.149999619 1 119 2.23 1 0 0.421917808 1 "intermediate" 0 0 0 0 0 0 0 0 0 0 1 0 0 0 0 0 0 0 0 1 "sAML1" 0 1 0 0 0 0 0 0 0 0 0 0 0 0 0 0
PD7667a 0 0 0 0 0 0 0 1 0 0 0 1 0 0 0 0 0 0 0 0 0 0 1 0 0 0 0 0 0 0 0 0 0 0 0 1 0 0 0 0 0 0 0 0 0 0 0 0 0 0 0 0 0 0 0 0 0 0 0 0 0 0 0 0 0 0 0 0 0 0 0 0 0 0 0 0 0 0 0 0 0 51 0 30 11.60000038 2 110 22.1 1 0 7.608219178 0 "intermediate" 0 0 0 0 0 0 1 0 0 0 0 0 0 0 0 0 0 0 0 1 "NPM1" 0 0 0 0 1 0 0 0 0 0 0 0 0 0 0 0
PD7668a 0 0 0 0 0 0 0 0 0 0 0 0 0 0 0 0 0 0 0 0 0 0 0 0 0 0 0 0 0 0 0 0 0 0 0 0 0 0 0 0 0 0 0 0 0 0 0 0 0 0 0 0 0 1 0 0 0 0 0 0 0 0 0 0 0 0 0 0 0 0 0 0 0 0 0 0 0 0 0 0 0 30 1 56 7.599999905 0 131 2.4 1 0 7.44109589 0 "intermediate" 0 0 0 0 0 0 0 0 0 0 0 1 0 0 0 0 0 0 0 1 "WT1" 0 0 0 0 0 0 1 0 0 0 0 0 0 0 0 0
PD7669a 0 0 0 0 0 0 0 0 0 0 0 0 0 0 0 0 0 0 0 0 0 0 0 0 0 1 0 0 0 0 0 0 0 0 0 0 0 0 0 0 0 0 0 0 0 0 0 0 0 0 0 0 0 0 0 0 0 0 0 0 0 0 0 0 0 0 0 0 0 0 0 0 0 0 0 0 0 0 0 0 0 54 1 80 9.800000191 1 27 2.6 1 0 3.602739726 1 "intermediate" 0 0 0 0 0 0 0 0 0 0 0 0 0 0 0 1 0 0 0 1 "mNOS" 0 0 0 0 0 0 0 1 0 0 0 0 0 0 0 0
PD7670a 0 0 0 0 0 0 0 0 0 0 0 0 0 0 0 0 0 0 0 0 0 0 1 0 0 0 0 0 0 0 0 0 0 0 0 1 0 0 0 0 0 0 0 0 0 0 0 0 0 0 0 0 0 0 0 1 0 0 0 0 0 0 0 0 0 0 0 0 0 0 0 0 0 0 0 0 0 0 0 0 0 58 1 75 7.599999905 1 133 28 3 1 12.56712329 0 "favorable" 0 0 0 0 0 0 1 0 0 0 0 0 0 0 0 0 0 0 1 0 "NPM1" 0 0 0 0 1 0 0 0 0 0 0 0 0 0 0 0
PD7671a 0 0 0 0 0 0 0 0 0 0 0 0 0 0 0 0 0 0 0 0 0 0 0 0 0 0 0 0 0 0 0 0 0 0 0 0 0 0 0 0 0 0 0 0 0 0 0 0 0 0 0 0 0 0 0 0 0 0 0 0 0 0 0 0 0 0 0 0 0 0 0 0 0 0 0 0 0 0 0 0 0 47 0 56 8.699999809 0 81 0.9 1 0 12.34246575 0 "intermediate" 0 0 0 0 0 0 0 0 0 0 0 0 0 0 1 0 0 0 0 1 "no_events" 0 0 1 0 0 0 0 0 0 0 0 0 0 0 0 0
PD7672a 0 0 0 0 0 0 0 0 0 0 0 1 0 0 0 0 0 0 0 0 0 0 0 0 0 0 0 0 0 0 0 0 0 0 0 1 0 0 0 1 0 0 0 0 0 0 0 0 0 0 0 0 0 0 0 0 0 0 0 0 0 0 0 0 0 0 0 0 0 0 0 1 0 0 0 0 0 0 0 0 0 43 0 24 7.300000191 1 107 42.7 1 0 0.123287671 1 "favorable" 0 0 0 0 0 0 1 0 0 0 0 0 0 0 0 0 0 0 1 0 "NPM1" 0 0 0 0 1 0 0 0 0 0 0 0 0 0 0 0
PD7673a 0 0 0 0 0 0 0 0 0 0 0 0 0 0 0 0 0 0 0 0 0 0 0 0 0 0 0 0 0 0 0 0 0 0 0 0 0 0 0 0 0 0 0 0 0 0 0 0 0 0 0 0 0 0 0 0 0 0 0 0 0 1 1 0 0 0 0 0 0 0 0 0 0 0 0 0 0 0 0 0 1 37 1 62 13.10000038 0 246 1.3 1 0 2.326027397 1 "adverse" 0 0 0 1 0 0 0 0 0 0 0 0 0 0 0 0 0 1 0 0 "t_11" 0 0 0 0 0 0 0 0 0 0 0 0 0 0 1 0
PD7674a 0 0 0 0 0 0 0 0 0 0 0 0 0 0 0 0 0 0 0 0 0 0 0 0 0 0 0 0 0 0 0 0 0 0 0 0 0 0 0 0 0 0 0 0 0 0 0 0 0 0 0 0 0 0 0 0 0 0 0 1 0 1 1 0 0 0 0 0 0 0 0 0 0 0 0 0 0 0 0 0 0 50 1 48 8.100000381 1 51 1.4 2 1 2.230136986 1 "adverse" 0 0 0 0 0 0 0 0 0 0 0 0 1 0 0 0 0 1 0 0 "Trisomies" 0 0 0 1 0 0 0 0 0 0 0 0 0 0 0 0
PD7675a 0 0 0 0 0 0 0 0 0 0 0 0 0 0 0 0 0 0 0 0 0 0 0 0 0 0 0 0 0 0 0 0 0 0 0 0 0 0 0 0 0 0 0 0 0 0 1 0 0 0 0 0 0 1 0 0 0 0 0 0 0 0 0 0 0 0 0 0 0 0 0 0 0 0 0 1 0 0 0 0 0 45 0 80 7.800000191 0 13 2.4 1 0 11.72328767 0 "favorable" 1 0 0 0 0 0 0 0 0 0 0 0 0 0 0 0 0 0 1 0 "t_15_17" 0 0 0 0 0 0 0 0 0 0 0 0 0 0 0 1
PD7676a 0 0 0 0 0 0 0 0 0 0 0 0 0 0 0 0 0 0 0 0 0 0 0 0 0 0 0 0 0 0 0 0 0 0 0 0 0 0 0 0 0 0 0 1 0 0 0 0 0 0 0 0 0 0 0 0 0 0 0 0 0 0 1 0 1 0 0 0 0 1 0 0 0 0 0 0 0 0 0 0 0 60 0 90 9.5 1 139 3.2 1 0 0.509589041 1 "adverse" 0 0 0 0 0 0 0 0 1 0 0 0 0 0 0 0 0 1 0 0 "TP53_complex" 0 0 0 0 0 0 0 0 0 0 1 0 0 0 0 0
PD7677a 0 0 0 0 0 0 0 0 0 0 0 0 0 0 0 0 0 0 0 0 0 0 0 0 0 0 0 0 0 0 0 0 0 0 0 1 0 0 0 0 0 0 0 0 0 0 0 0 0 0 0 0 0 0 0 0 1 0 0 0 0 0 0 0 0 0 0 0 0 0 0 0 0 0 0 0 0 0 0 0 0 58 0 50 8.300000191 1 20 12.4 2 1 0.542465753 1 "favorable" 0 0 0 0 0 0 1 0 0 0 0 0 0 0 0 0 0 0 1 0 "NPM1" 0 0 0 0 1 0 0 0 0 0 0 0 0 0 0 0
PD7678a 0 0 0 0 0 0 0 0 0 0 0 1 0 0 0 0 0 0 0 0 0 0 1 0 0 0 0 0 0 0 0 0 0 0 0 1 0 0 0 0 0 0 0 0 0 0 0 0 0 0 0 0 0 0 0 0 0 0 0 0 0 0 0 0 0 0 0 0 0 0 0 0 0 0 0 0 0 0 0 0 0 50 0 100 8.600000381 0 242 42.6 1 0 0.210958904 1 "intermediate" 0 0 0 0 0 0 1 0 0 0 0 0 0 0 0 0 0 0 0 1 "NPM1" 0 0 0 0 1 0 0 0 0 0 0 0 0 0 0 0
PD7679a 0 0 0 0 0 0 0 0 0 0 0 0 0 0 0 0 0 0 0 0 0 0 1 0 0 0 0 0 0 0 0 0 0 0 0 0 0 0 0 0 0 0 0 0 0 0 0 0 0 0 0 0 0 0 0 0 0 0 0 0 0 0 0 0 0 0 0 0 0 0 0 0 0 0 0 1 0 0 0 0 0 50 1 75 11 1 33 29 1 0 2.02739726 1 "favorable" 1 0 0 0 0 0 0 0 0 0 0 0 0 0 0 0 0 0 1 0 "t_15_17" 0 0 0 0 0 0 0 0 0 0 0 0 0 0 0 1
PD7680a 0 0 0 0 0 0 0 0 0 0 0 1 0 0 0 0 0 0 0 0 1 0 1 0 0 0 0 0 0 0 0 0 0 0 0 1 0 0 0 0 0 0 0 0 0 0 0 0 0 0 0 0 0 0 0 0 0 0 0 0 0 0 0 0 0 0 0 0 0 0 0 0 0 0 0 0 0 0 0 0 0 38 1 80 8.699999809 1 95 20.1 1 0 9.736986301 1 "favorable" 0 0 0 0 0 0 1 0 0 0 0 0 0 0 0 0 0 0 1 0 "NPM1" 0 0 0 0 1 0 0 0 0 0 0 0 0 0 0 0
PD7681a 0 0 0 0 0 0 0 0 0 0 0 0 0 0 0 0 0 0 0 0 0 0 0 0 0 0 0 0 0 0 0 0 0 0 0 0 0 0 0 0 0 0 1 0 0 0 0 0 0 0 0 0 0 0 0 0 1 0 0 0 0 0 0 0 0 0 0 0 0 0 0 0 0 0 0 0 0 0 0 0 0 42 0 45 8.300000191 0 58 9.05 1 0 1.520547945 1 "adverse" 0 0 0 0 0 0 0 0 0 0 1 0 0 0 0 0 0 1 0 0 "sAML1" 0 1 0 0 0 0 0 0 0 0 0 0 0 0 0 0
PD7682a 0 0 0 0 0 0 0 0 0 0 0 0 0 1 0 0 0 1 0 0 0 0 0 0 0 0 0 0 0 0 0 0 0 0 0 0 0 0 0 0 0 0 0 0 0 0 0 0 0 0 1 0 0 0 0 0 0 0 0 0 0 0 0 0 0 0 0 0 0 1 0 0 0 0 0 0 0 0 0 0 0 59 0 80 7.400000095 1 149 87.6 1 0 1.076712329 1 "adverse" 0 0 0 0 0 0 0 0 1 0 0 0 0 0 0 0 0 1 0 0 "TP53_complex" 0 0 0 0 0 0 0 0 0 0 1 0 0 0 0 0
PD7683a 0 0 0 0 0 0 0 0 0 0 0 0 0 0 0 0 0 0 0 0 0 0 0 0 0 0 0 0 0 0 0 0 0 0 0 1 0 0 0 1 0 0 0 0 0 0 0 0 0 0 0 0 0 0 0 0 1 0 0 0 0 0 0 0 0 0 0 0 0 0 0 0 0 0 0 0 0 0 0 0 0 40 0 45 8.699999809 1 145 47.5 1 0 6.180821918 1 "favorable" 0 0 0 0 0 0 1 0 0 0 0 0 0 0 0 0 0 0 1 0 "NPM1" 0 0 0 0 1 0 0 0 0 0 0 0 0 0 0 0
PD7684a 0 0 0 0 0 0 0 0 0 0 0 0 0 0 0 0 0 0 0 0 0 0 0 0 0 0 0 0 0 0 0 0 0 0 0 0 0 0 0 0 0 0 0 0 0 0 0 0 0 0 0 0 0 0 0 0 0 0 0 0 0 0 0 0 0 0 0 0 0 0 0 0 0 0 0 1 0 0 0 0 0 49 0 80 9.899999619 1 9 1 1 0 4.994520548 0 "favorable" 1 0 0 0 0 0 0 0 0 0 0 0 0 0 0 0 0 0 1 0 "t_15_17" 0 0 0 0 0 0 0 0 0 0 0 0 0 0 0 1
PD7685a 0 0 0 0 0 0 0 0 0 0 0 1 0 0 0 0 0 0 0 0 0 0 1 0 0 0 0 0 0 0 0 0 0 0 0 1 0 0 0 0 0 0 0 0 0 0 0 0 0 0 0 0 0 0 0 0 0 0 0 0 0 0 0 0 0 0 0 0 0 0 0 0 0 0 0 0 0 0 0 0 0 47 0 66 7.300000191 1 20 13.9 1 0 1.271232877 1 "intermediate" 0 0 0 0 0 0 1 0 0 0 0 0 0 0 0 0 0 0 0 1 "NPM1" 0 0 0 0 1 0 0 0 0 0 0 0 0 0 0 0
PD7686a 1 0 0 0 0 0 0 0 0 0 0 0 0 0 0 0 0 0 0 0 0 0 0 0 0 0 0 0 0 0 0 0 0 0 0 0 0 0 0 0 0 0 0 0 0 0 0 0 0 0 0 0 0 0 0 0 0 0 0 0 0 0 0 0 0 0 0 0 0 0 1 0 0 0 0 0 0 1 0 0 0 58 0 49 8.800000191 1 18 3.87 1 0 11.16712329 1 "adverse" 0 0 1 0 0 0 0 0 0 0 0 0 0 0 0 0 0 1 0 0 "t_8_21" 1 0 0 0 0 0 0 0 0 0 0 0 0 0 0 0
PD7687a 0 0 0 0 0 0 0 0 0 0 0 0 0 1 0 0 0 0 0 0 0 0 1 0 0 0 0 0 0 0 0 0 0 0 0 1 0 0 0 0 0 0 0 0 0 0 0 0 0 0 0 0 0 0 0 0 0 0 0 0 0 0 0 0 0 0 0 0 0 0 0 0 0 0 0 0 0 0 0 0 0 46 1 50 7.400000095 1 35 9.14 1 0 5.657534247 1 "favorable" 0 0 0 0 0 0 1 0 0 0 0 0 0 0 0 0 0 0 1 0 "NPM1" 0 0 0 0 1 0 0 0 0 0 0 0 0 0 0 0
PD7688a 0 0 0 0 0 0 0 0 0 0 0 0 0 0 0 0 0 0 0 0 0 0 0 0 0 0 0 0 0 0 0 0 0 0 0 0 0 0 0 0 0 0 0 0 0 0 0 0 0 0 0 0 0 0 0 0 1 0 0 0 0 0 0 0 0 0 0 0 0 0 0 0 1 0 0 0 0 0 0 0 0 33 1 91 7.900000095 1 128 32 1 0 11.07945205 0 "favorable" 0 1 0 0 0 0 0 0 0 0 0 0 0 0 0 0 0 0 1 0 "inv_16" 0 0 0 0 0 0 0 0 0 0 0 1 0 0 0 0
PD7689a 0 0 0 0 0 0 0 0 0 0 0 1 0 0 0 0 0 0 0 0 0 0 1 0 0 0 0 0 0 0 0 0 0 0 0 1 0 0 0 0 0 0 0 0 0 0 0 0 0 0 0 0 0 0 0 0 0 0 0 0 0 0 0 0 0 0 0 0 0 0 0 0 0 0 0 0 0 0 0 0 0 54 0 70 7.400000095 1 63 66.8 1 0 0.843835616 1 "intermediate" 0 0 0 0 0 0 1 0 0 0 0 0 0 0 0 0 0 0 0 1 "NPM1" 0 0 0 0 1 0 0 0 0 0 0 0 0 0 0 0
PD7690a 0 0 0 0 0 0 0 0 0 0 0 0 0 0 0 0 0 0 0 0 0 0 0 0 0 0 0 0 0 0 0 0 0 0 0 1 0 0 0 0 0 0 0 0 0 0 0 0 0 1 0 0 0 0 0 0 1 0 0 0 0 0 0 0 0 0 0 0 0 0 0 0 0 0 0 0 0 0 0 0 0 55 1 90 5.900000095 2 147 46.7 1 0 4.531506849 0 "favorable" 0 0 0 0 0 0 1 0 0 0 0 0 0 0 0 0 0 0 1 0 "NPM1" 0 0 0 0 1 0 0 0 0 0 0 0 0 0 0 0
PD7691a 1 0 0 0 0 0 0 0 0 0 0 0 0 0 0 0 0 0 0 0 0 0 0 0 0 0 0 0 0 0 0 0 0 0 0 0 0 0 0 0 0 0 0 0 0 0 0 0 0 0 0 0 0 0 0 0 0 0 0 0 0 0 0 0 0 0 0 0 1 0 0 0 0 0 0 0 0 0 0 0 0 42 0 90 6.099999905 1 33 0.9 1 0 8.945205479 0 "adverse" 0 0 0 0 0 0 0 0 0 0 1 0 0 0 0 0 0 1 0 0 "sAML1" 0 1 0 0 0 0 0 0 0 0 0 0 0 0 0 0
PD7692a 0 0 0 0 0 0 0 0 0 0 0 0 0 0 0 0 0 0 0 0 0 0 1 0 0 0 1 0 0 0 0 0 0 0 0 0 0 0 0 0 0 0 0 0 0 0 0 0 0 0 0 0 0 0 0 0 0 0 0 0 0 0 0 0 0 0 0 0 0 0 0 0 0 0 1 0 0 1 0 0 0 34 1 75 9.600000381 3 42 13.85 1 0 0.868493151 1 "favorable" 0 0 1 0 0 0 0 0 0 0 0 0 0 0 0 0 0 0 1 0 "t_8_21" 1 0 0 0 0 0 0 0 0 0 0 0 0 0 0 0
PD7694a 0 0 0 0 0 0 0 0 0 0 0 0 0 0 0 0 0 0 0 0 0 0 0 0 0 0 0 0 0 0 0 0 0 0 0 0 0 0 0 0 0 0 0 0 0 0 0 0 0 0 0 0 0 0 0 0 1 0 0 0 0 0 0 0 0 0 0 0 0 0 0 0 0 0 0 0 0 0 0 0 0 38 1 30 10.30000019 0 47 30.4 1 0 1.926027397 1 "intermediate" 0 0 0 0 0 0 0 0 0 0 0 0 0 0 0 1 0 0 0 1 "mNOS" 0 0 0 0 0 0 0 1 0 0 0 0 0 0 0 0
PD7695a 0 0 0 0 0 0 0 0 0 0 0 0 0 0 0 0 0 0 0 0 0 0 0 0 0 0 1 0 0 0 0 0 0 0 0 0 0 0 0 0 0 0 1 0 0 0 0 0 0 0 0 0 0 0 0 0 0 0 1 0 0 0 1 0 0 0 0 0 0 0 0 0 0 0 0 0 0 0 0 0 0 45 1 91 11.69999981 1 66 33 1 0 9.717808219 1 "adverse" 0 0 0 0 0 0 0 0 0 0 1 0 0 0 0 0 0 1 0 0 "sAML1" 0 1 0 0 0 0 0 0 0 0 0 0 0 0 0 0
PD7696a 0 0 0 0 0 0 0 0 0 0 0 0 0 0 0 0 0 0 0 0 0 0 0 0 0 0 0 0 0 0 0 0 0 0 0 0 0 0 0 0 0 0 0 0 0 0 0 0 0 0 0 0 0 0 0 0 0 0 0 0 0 1 1 0 1 0 1 0 0 0 0 0 0 0 0 0 0 0 0 0 0 57 1 45 4.199999809 1 14 2.4 3 1 0.065753425 1 "adverse" 0 0 0 0 0 0 0 0 1 0 0 0 0 0 0 0 0 1 0 0 "TP53_complex" 0 0 0 0 0 0 0 0 0 0 1 0 0 0 0 0
PD7697a 0 0 0 0 0 0 0 0 0 0 0 0 0 0 0 0 0 0 0 0 0 0 0 0 0 0 0 0 0 0 0 0 0 0 0 0 0 0 0 0 0 0 0 0 0 0 0 0 0 0 0 0 0 0 0 0 0 0 0 0 0 1 0 0 0 0 0 0 0 0 0 0 0 0 0 1 0 0 0 0 0 48 1 6 14 0 127 1.8 1 0 6.882191781 0 "favorable" 1 0 0 0 0 0 0 0 0 0 0 0 0 0 0 0 0 0 1 0 "t_15_17" 0 0 0 0 0 0 0 0 0 0 0 0 0 0 0 1
PD7698a 0 0 0 0 0 0 0 0 0 0 0 0 0 0 0 0 0 0 0 0 0 0 0 0 0 0 0 0 0 0 0 0 0 0 0 0 0 0 0 0 0 0 0 0 0 0 0 0 0 0 1 0 0 0 0 0 1 0 0 0 0 0 1 1 1 0 0 1 0 1 1 0 0 0 0 0 0 0 0 0 0 59 1 25 6.699999809 2 42 1.9 3 1 1.065753425 1 "adverse" 0 0 0 0 0 0 0 0 1 0 0 0 0 0 0 0 0 1 0 0 "TP53_complex" 0 0 0 0 0 0 0 0 0 0 1 0 0 0 0 0
PD7699a 0 0 0 0 0 0 0 0 0 0 0 0 0 0 0 0 0 0 0 0 0 0 0 0 0 0 0 1 0 0 0 0 0 0 0 0 0 0 0 0 0 0 0 0 0 0 0 0 0 0 0 0 0 0 0 0 0 0 0 0 0 0 0 0 0 0 0 0 0 0 0 0 1 0 1 0 0 0 0 0 0 55 1 60 9.899999619 1 33 116.1 1 0 1.808219178 1 "favorable" 0 1 0 0 0 0 0 0 0 0 0 0 0 0 0 0 0 0 1 0 "inv_16" 0 0 0 0 0 0 0 0 0 0 0 1 0 0 0 0
PD7700a 0 0 0 0 0 0 0 0 0 0 0 0 0 0 0 0 0 0 0 0 0 0 0 0 0 0 0 0 0 0 0 0 0 0 0 0 0 0 0 0 0 0 0 0 0 0 0 0 0 0 0 0 0 0 0 0 0 0 0 0 0 0 0 0 0 0 0 0 0 0 0 0 0 0 0 0 0 0 0 0 0 28 0 34 6.300000191 1 51 1 1 0 12.66849315 0 "intermediate" 0 0 0 0 0 0 0 0 0 0 0 0 0 0 1 0 0 0 0 1 "no_events" 0 0 1 0 0 0 0 0 0 0 0 0 0 0 0 0
PD7702a 0 0 0 0 0 0 0 0 0 0 0 0 0 0 0 0 0 0 0 0 0 0 1 0 0 0 0 0 0 0 0 0 0 0 0 0 0 0 0 0 0 0 0 0 0 0 0 0 1 0 0 0 0 0 0 0 0 0 0 0 0 0 0 1 0 0 0 0 0 0 0 0 0 0 0 0 0 0 0 0 0 28 1 90 6.699999809 0 30 26.2 1 0 0.904109589 1 "adverse" 0 0 0 0 0 0 0 0 0 0 1 0 0 0 0 0 0 1 0 0 "sAML1" 0 1 0 0 0 0 0 0 0 0 0 0 0 0 0 0
PD7703a 0 0 0 0 0 0 0 0 0 0 0 0 0 0 0 0 1 0 0 0 0 0 0 0 0 0 0 0 1 0 0 0 0 0 0 0 0 0 0 0 0 0 1 0 0 0 0 0 0 0 0 0 0 0 0 0 0 0 0 0 0 0 0 0 0 0 0 0 0 0 0 0 0 0 0 0 0 0 0 0 0 43 0 51 5.900000095 1 108 10.4 1 0 12.08493151 0 "adverse" 0 0 0 0 0 0 0 0 0 1 0 0 0 0 0 0 0 1 0 0 "sAML2" 0 0 0 0 0 0 0 0 1 0 0 0 0 0 0 0
PD7704a 0 0 0 0 0 0 0 0 0 0 0 0 0 0 0 0 0 0 0 0 0 0 0 0 0 0 0 0 0 0 0 0 0 0 0 0 0 0 0 0 0 0 0 0 0 0 0 0 0 0 0 0 0 0 0 0 0 0 0 0 0 0 0 0 0 0 0 0 0 0 0 0 0 0 0 0 0 0 0 0 1 35 1 72 11.30000019 1 228 1.57 1 0 0.843835616 1 "intermediate" 0 0 0 1 0 0 0 0 0 0 0 0 0 0 0 0 0 0 0 1 "t_11" 0 0 0 0 0 0 0 0 0 0 0 0 0 0 1 0
PD7705a 0 0 0 0 0 0 0 0 0 0 0 1 0 0 0 0 0 0 0 0 0 0 1 0 0 0 0 0 0 0 0 0 0 0 0 1 0 0 0 0 0 0 0 0 0 0 0 0 0 0 0 0 0 0 1 0 0 0 0 0 0 0 0 0 0 0 0 0 0 0 0 0 0 0 0 0 0 0 0 0 0 32 0 80 7.5 0 199 17.4 1 0 0.389041096 1 "favorable" 0 0 0 0 0 0 1 0 0 0 0 0 0 0 0 0 0 0 1 0 "NPM1" 0 0 0 0 1 0 0 0 0 0 0 0 0 0 0 0
PD7706a 0 0 0 0 0 0 0 0 0 0 0 0 0 1 0 0 0 0 0 0 0 0 0 0 0 0 0 0 0 0 0 0 0 0 0 0 0 0 0 0 0 0 0 0 0 1 0 0 0 0 0 0 0 0 0 0 0 0 0 0 0 0 0 0 0 0 0 0 0 0 0 0 0 0 0 0 0 0 0 0 0 39 1 50 9.600000381 1 67 2.3 1 0 0.44109589 1 "intermediate" 0 0 0 0 0 0 0 0 0 0 1 0 0 0 0 0 0 0 0 1 "sAML1" 0 1 0 0 0 0 0 0 0 0 0 0 0 0 0 0
PD7707a 0 0 0 0 0 0 0 0 0 0 0 0 0 0 0 0 0 0 0 0 1 0 1 0 0 0 0 0 0 1 0 0 0 0 0 1 0 0 0 0 0 0 0 0 0 0 0 0 0 0 0 0 0 0 0 0 0 0 0 0 0 0 0 0 0 0 0 0 0 0 0 0 0 0 0 0 0 0 0 0 0 51 1 10 9.699999809 2 24 10.1 1 0 4.791780822 1 "favorable" 0 0 0 0 0 0 1 0 0 0 0 0 0 0 0 0 0 0 1 0 "NPM1" 0 0 0 0 1 0 0 0 0 0 0 0 0 0 0 0
PD7708a 0 0 0 0 0 0 0 0 0 0 0 0 0 0 0 0 0 0 0 0 0 0 0 0 0 0 0 0 0 0 0 0 0 0 0 0 0 0 0 0 0 0 0 0 0 0 0 0 0 0 0 0 0 0 0 0 1 0 0 0 0 0 0 0 0 0 0 0 0 0 0 0 1 0 0 0 0 0 0 0 0 59 0 66 11.39999962 0 33 8.1 1 0 6.197260274 1 "favorable" 0 1 0 0 0 0 0 0 0 0 0 0 0 0 0 0 0 0 1 0 "inv_16" 0 0 0 0 0 0 0 0 0 0 0 1 0 0 0 0
PD7709a 0 0 0 0 0 0 0 1 0 0 0 0 0 0 0 0 0 0 0 0 0 0 0 0 0 0 0 0 0 0 0 0 0 0 0 1 0 0 0 0 0 0 0 0 0 0 0 0 0 0 0 0 0 0 0 0 0 0 0 0 0 0 0 0 0 0 0 0 0 0 0 0 0 0 0 0 0 0 0 0 0 53 0 22 11.39999962 3 43 6.9 2 1 0.071232877 1 "favorable" 0 0 0 0 0 0 1 0 0 0 0 0 0 0 0 0 0 0 1 0 "NPM1" 0 0 0 0 1 0 0 0 0 0 0 0 0 0 0 0
PD7710a 0 0 0 0 0 0 0 0 0 0 0 0 0 0 0 0 0 0 0 0 0 0 1 0 0 0 0 0 0 0 0 0 0 0 0 0 0 0 0 0 0 0 0 0 0 0 0 0 1 1 0 0 0 0 0 0 0 0 0 0 0 0 1 0 0 0 0 0 0 0 0 0 0 0 0 0 0 0 0 0 0 31 0 90 9.609999657 4 45.9 30.1 1 0 7.901369863 0 "adverse" 0 0 0 0 0 0 0 0 1 0 0 0 0 0 0 0 0 1 0 0 "TP53_complex" 0 0 0 0 0 0 0 0 0 0 1 0 0 0 0 0
PD7711a 0 0 0 0 0 0 0 0 0 0 0 0 0 0 0 0 0 0 0 0 0 0 0 0 0 0 0 0 0 0 0 0 0 0 0 0 0 0 0 0 0 0 0 0 0 0 0 0 0 1 1 1 0 0 0 0 0 0 0 0 0 0 0 0 0 0 0 0 0 0 0 0 0 0 0 0 0 0 0 0 0 58 1 90 9 2 38 67 1 0 1.101369863 1 "adverse" 0 0 0 0 0 0 0 0 1 0 0 0 0 0 0 0 0 1 0 0 "TP53_complex" 0 0 0 0 0 0 0 0 0 0 1 0 0 0 0 0
PD7712a 1 0 0 0 0 0 0 0 0 0 0 0 0 0 0 0 0 0 0 0 0 0 0 0 0 0 0 0 0 0 0 0 0 0 0 0 0 0 0 0 1 0 0 0 0 0 0 0 0 0 0 0 0 0 0 0 0 0 0 0 0 0 0 0 0 0 0 0 0 0 1 0 0 0 0 0 0 0 0 0 0 55 1 93 8.699999809 1 12 74.7 1 0 0.093150685 1 "adverse" 0 0 0 0 0 0 0 0 0 0 1 0 0 0 0 0 0 1 0 0 "sAML1" 0 1 0 0 0 0 0 0 0 0 0 0 0 0 0 0
PD7713a 0 0 0 0 0 0 0 0 0 0 0 0 0 0 0 0 0 0 0 0 0 0 0 0 0 0 0 0 0 0 0 0 0 0 0 0 0 0 0 0 0 0 0 0 0 0 0 0 0 0 0 0 0 0 0 0 0 0 0 0 0 0 0 0 0 0 0 0 0 0 0 0 0 0 0 0 0 0 0 0 0 38 0 31 10.39999962 1 30 3 1 0 4.723287671 0 "intermediate" 0 0 0 0 0 0 0 0 0 0 0 0 0 0 1 0 0 0 0 1 "no_events" 0 0 1 0 0 0 0 0 0 0 0 0 0 0 0 0
PD7714a 0 0 0 0 0 0 0 0 0 0 0 0 0 0 0 0 0 0 0 0 0 0 0 0 0 0 0 0 0 0 0 0 0 0 0 0 0 0 0 0 0 0 0 0 0 0 0 0 0 0 0 0 0 0 0 0 0 0 0 0 0 0 0 0 0 0 0 0 0 0 0 0 0 0 0 0 0 0 0 0 0 56 0 30 9.800000191 2 435 1.9 1 0 3.446575342 1 "intermediate" 0 0 0 0 0 0 0 0 0 0 0 0 0 0 1 0 0 0 0 1 "no_events" 0 0 1 0 0 0 0 0 0 0 0 0 0 0 0 0
PD7715a 1 0 0 0 0 0 0 0 0 0 0 0 1 0 0 0 0 0 0 0 0 0 0 0 0 0 1 0 0 0 0 0 0 0 0 0 0 0 0 0 0 0 1 0 0 0 1 0 0 0 0 0 0 0 0 0 0 0 0 0 0 1 0 0 0 0 0 0 0 0 0 0 0 0 0 0 0 0 0 0 0 57 1 20 13.39999962 0 45 2.4 1 0 1.923287671 1 "adverse" 0 0 0 0 0 0 0 0 0 1 0 0 0 0 0 0 0 1 0 0 "sAML2" 0 0 0 0 0 0 0 0 1 0 0 0 0 0 0 0
PD7716a 0 0 0 0 0 0 0 0 0 0 0 1 0 0 0 0 0 0 0 0 0 0 0 0 0 0 0 0 0 0 0 0 0 0 0 0 0 0 0 0 0 0 0 0 0 0 0 0 0 0 0 0 0 0 0 0 1 0 0 0 0 0 0 0 0 0 0 0 0 1 1 0 0 0 0 0 0 0 0 0 0 53 0 90 9.899999619 1 6 19 1 0 1.112328767 1 "adverse" 0 0 0 0 0 0 0 0 0 0 0 0 0 0 0 1 0 1 0 0 "mNOS" 0 0 0 0 0 0 0 1 0 0 0 0 0 0 0 0
PD7717a 0 0 0 0 0 0 0 0 0 0 0 0 0 0 0 0 0 0 0 0 0 0 0 0 0 0 0 0 0 0 0 0 0 0 0 0 0 0 0 0 0 0 0 0 0 0 0 0 0 0 1 0 0 0 0 0 0 0 1 0 0 0 1 1 0 0 1 1 0 1 0 0 0 0 0 0 0 0 0 0 0 57 1 30 9.5 2 53 1.5 1 0 0.298630137 1 "adverse" 0 0 0 0 0 0 0 0 1 0 0 0 0 0 0 0 0 1 0 0 "TP53_complex" 0 0 0 0 0 0 0 0 0 0 1 0 0 0 0 0
PD7718a 0 0 0 0 0 0 0 0 0 0 0 0 0 0 0 0 0 0 0 0 0 0 1 0 0 0 0 0 0 0 0 0 0 0 0 0 0 0 0 0 0 0 0 0 0 0 0 0 1 0 0 0 0 0 0 0 0 0 0 0 0 0 1 0 1 1 0 0 0 1 1 0 0 0 1 0 0 0 0 0 0 35 1 60 11.30000019 1 91 22.27 1 0 0.975342466 1 "adverse" 0 0 0 0 0 0 0 0 1 0 0 0 0 0 0 0 0 1 0 0 "TP53_complex" 0 0 0 0 0 0 0 0 0 0 1 0 0 0 0 0
PD7720a 0 0 0 0 0 0 0 0 0 0 0 1 0 0 0 0 0 0 0 0 0 0 0 0 0 0 0 0 1 0 0 0 0 0 0 0 0 0 0 0 0 0 0 0 0 0 0 0 0 0 0 0 0 0 0 1 0 0 0 0 0 0 0 0 0 0 0 0 0 0 1 0 0 0 0 0 0 0 0 0 0 36 0 75 9.1 1 53 1.1 1 0 6.62739726 0 "adverse" 0 0 0 0 0 0 0 0 0 1 0 0 0 0 0 0 0 1 0 0 "sAML2" 0 0 0 0 0 0 0 0 1 0 0 0 0 0 0 0
PD7721a 0 0 0 0 0 0 0 0 0 0 0 0 0 0 0 1 0 1 0 0 0 0 0 0 0 0 0 0 0 0 0 0 0 0 0 0 0 0 0 0 0 0 0 0 0 0 0 0 0 0 0 0 0 0 0 0 0 0 0 0 0 0 0 0 0 0 0 0 0 0 0 0 0 0 0 0 0 0 0 0 0 31 1 65 10.10000038 1 173 7.3 1 0 6.852054795 0 "intermediate" 0 0 0 0 0 0 0 0 0 0 0 0 0 0 0 1 0 0 0 1 "mNOS" 0 0 0 0 0 0 0 1 0 0 0 0 0 0 0 0
PD7722a 0 0 0 0 0 0 0 0 0 0 0 0 0 0 0 0 0 0 0 0 0 0 0 0 0 0 0 0 0 0 0 0 0 0 0 0 0 0 0 0 0 0 0 0 0 0 1 0 0 1 0 1 0 0 0 0 0 0 0 0 0 0 0 0 0 0 1 0 0 0 0 0 0 0 0 0 0 0 0 0 0 61 1 75 7.800000191 1 53 2.5 2 1 1.860273973 1 "adverse" 0 0 0 0 0 0 0 0 0 1 0 0 0 0 0 0 0 1 0 0 "sAML2" 0 0 0 0 0 0 0 0 1 0 0 0 0 0 0 0
PD7723a 0 0 0 0 0 0 0 1 1 0 0 0 0 0 0 0 0 0 0 0 0 0 0 0 0 0 0 0 0 0 0 0 0 0 0 0 0 0 0 0 0 0 0 0 0 0 0 0 0 0 0 0 0 0 0 0 0 0 0 0 0 0 0 0 0 0 0 0 0 0 0 0 0 0 0 0 0 0 0 0 0 32 0 99 12.39999962 1 26 6.7 1 0 6.101369863 0 "favorable" 0 0 0 0 0 0 0 1 0 0 0 0 0 0 0 0 0 0 1 0 "CEBPA_bi" 0 0 0 0 0 1 0 0 0 0 0 0 0 0 0 0
PD7724a 0 0 0 0 0 0 0 0 0 0 0 0 0 0 0 0 0 1 0 0 0 0 0 0 0 0 0 0 0 0 0 0 0 0 0 0 0 0 0 0 0 0 0 0 0 0 0 0 0 0 0 0 0 1 0 0 0 0 0 0 0 1 0 0 1 0 0 0 0 0 0 0 0 0 0 1 0 0 0 0 0 40 0 50 11.60000038 0 27 17.3 1 0 6.553424658 0 "favorable" 1 0 0 0 0 0 0 0 0 0 0 0 0 0 0 0 0 0 1 0 "t_15_17" 0 0 0 0 0 0 0 0 0 0 0 0 0 0 0 1
PD7725a 0 0 0 0 0 0 0 0 0 0 0 0 0 0 0 0 0 0 0 0 0 0 0 0 0 0 0 0 0 0 0 0 0 0 0 0 0 0 0 0 0 0 0 0 0 0 0 0 0 0 0 0 0 0 0 0 0 0 0 0 0 0 0 0 0 0 0 0 0 0 0 0 0 0 1 0 0 1 0 0 0 48 1 35 10.39999962 1 61 26.6 1 0 6.62739726 0 "favorable" 0 0 1 0 0 0 0 0 0 0 0 0 0 0 0 0 0 0 1 0 "t_8_21" 1 0 0 0 0 0 0 0 0 0 0 0 0 0 0 0
PD7726a 0 0 0 0 0 0 0 0 0 1 0 0 0 0 0 0 0 0 0 0 0 0 0 0 0 0 0 0 0 0 0 0 0 0 0 0 0 0 0 0 0 0 0 0 0 0 0 0 0 0 0 0 0 0 0 0 0 0 0 0 0 0 0 0 0 0 0 0 0 0 0 0 0 0 0 0 0 0 0 0 0 59 1 86 9.699999809 1 19 53.9 1 0 11.20821918 0 "intermediate" 0 0 0 0 0 0 0 0 0 0 0 0 0 0 0 1 0 0 0 1 "mNOS" 0 0 0 0 0 0 0 1 0 0 0 0 0 0 0 0
PD7727a 0 0 0 0 0 0 0 0 0 0 0 0 0 0 0 0 0 0 0 0 0 0 0 0 0 0 0 0 0 0 0 0 0 0 0 0 0 0 0 1 0 0 0 0 0 0 0 0 0 0 0 0 0 0 0 0 1 0 0 0 0 1 0 0 0 0 0 0 0 0 0 0 0 0 0 0 0 0 0 0 0 27 1 20 6.300000191 1 18 3.9 1 0 6.583561644 0 "intermediate" 0 0 0 0 0 0 0 0 0 0 0 0 1 0 0 0 0 0 0 1 "Trisomies" 0 0 0 1 0 0 0 0 0 0 0 0 0 0 0 0
PD7728a 0 0 0 0 0 0 0 1 1 0 0 0 1 0 0 0 0 0 0 0 0 0 0 0 0 0 0 0 0 0 0 0 0 0 0 0 0 0 0 0 0 0 0 0 0 0 0 0 0 0 0 0 0 0 0 0 0 0 0 0 0 0 0 0 0 0 0 0 0 0 0 0 0 0 0 0 0 0 0 0 0 50 1 40 12.10000038 1 44 23.9 1 0 1.819178082 1 "favorable" 0 0 0 0 0 0 0 1 0 0 0 0 0 0 0 0 0 0 1 0 "CEBPA_bi" 0 0 0 0 0 1 0 0 0 0 0 0 0 0 0 0
PD7730a 0 0 0 0 0 0 0 0 0 0 0 0 0 0 0 0 0 1 0 0 0 0 0 0 0 0 0 0 0 0 0 0 0 0 0 1 0 0 0 1 1 0 0 0 0 0 0 0 0 0 0 0 0 0 0 0 0 0 0 0 0 0 0 0 0 0 0 0 0 0 0 0 0 0 0 0 0 0 0 0 0 57 1 20 10.5 0 98 6.3 1 0 10.46575342 0 "favorable" 0 0 0 0 0 0 1 0 0 0 0 0 0 0 0 0 0 0 1 0 "NPM1" 0 0 0 0 1 0 0 0 0 0 0 0 0 0 0 0
PD7731a 0 0 0 0 0 0 0 0 0 0 0 0 0 0 0 0 0 0 0 0 0 0 0 0 0 0 0 0 0 0 0 0 0 0 0 0 0 0 0 0 0 0 0 0 0 1 0 0 0 0 0 0 0 0 0 0 1 0 0 0 0 0 0 0 0 0 0 0 0 0 0 0 0 0 0 0 0 0 0 0 0 57 0 50 6.300000191 1 82 2.2 1 0 6.679452055 0 "intermediate" 0 0 0 0 0 0 0 0 0 0 1 0 0 0 0 0 0 0 0 1 "sAML1" 0 1 0 0 0 0 0 0 0 0 0 0 0 0 0 0
PD7732a 0 0 0 0 0 0 0 0 0 0 0 1 0 0 0 0 0 1 0 0 0 0 0 0 0 0 0 1 0 0 0 0 0 0 0 1 0 0 0 0 0 0 0 0 0 0 0 0 0 0 0 0 0 0 0 0 0 0 0 0 0 0 0 0 0 0 0 0 0 0 0 1 0 0 0 0 0 0 0 0 0 42 1 90 10.39999962 1 31 13.3 1 0 3.216438356 1 "favorable" 0 0 0 0 0 0 1 0 0 0 0 0 0 0 0 0 0 0 1 0 "NPM1" 0 0 0 0 1 0 0 0 0 0 0 0 0 0 0 0
PD7733a 0 0 0 0 0 0 0 0 0 0 0 0 0 0 0 0 1 0 0 0 0 0 0 0 0 0 0 0 0 0 0 0 0 0 0 0 0 0 0 0 0 0 0 0 0 0 0 0 0 0 0 0 0 0 0 0 1 0 0 0 0 0 0 0 0 0 0 0 0 0 0 0 1 0 0 0 0 0 0 0 0 22 0 75 10.10000038 1 33 22.5 1 0 11.55068493 0 "favorable" 0 1 0 0 0 0 0 0 0 0 0 0 0 0 0 0 0 0 1 0 "inv_16" 0 0 0 0 0 0 0 0 0 0 0 1 0 0 0 0
PD7735a 0 0 0 0 0 0 0 0 0 0 0 0 0 0 0 0 0 0 0 0 0 0 0 0 0 0 0 0 0 0 0 0 0 0 0 0 0 0 0 0 0 0 0 0 0 0 0 0 0 0 1 0 0 0 0 0 0 0 0 0 0 0 1 0 1 0 1 0 0 1 1 0 0 0 0 0 0 0 0 0 0 59 1 91 8.399999619 1 13 3.4 1 0 0.682191781 1 "adverse" 0 0 0 0 0 0 0 0 1 0 0 0 0 0 0 0 0 1 0 0 "TP53_complex" 0 0 0 0 0 0 0 0 0 0 1 0 0 0 0 0
PD7736a 0 0 0 0 0 0 0 0 0 0 0 0 0 0 0 0 0 0 0 0 0 0 0 0 0 0 1 0 0 0 0 0 0 0 0 0 0 0 0 0 0 0 0 0 0 0 0 0 0 0 0 0 0 0 0 0 0 0 0 0 0 0 0 0 0 0 0 0 0 0 0 0 0 0 1 0 0 1 0 0 0 41 1 90 7 1 6 10.8 1 0 1.150684932 1 "favorable" 0 0 1 0 0 0 0 0 0 0 0 0 0 0 0 0 0 0 1 0 "t_8_21" 1 0 0 0 0 0 0 0 0 0 0 0 0 0 0 0
PD7737a 0 0 0 0 0 0 0 0 0 0 0 1 0 0 0 0 0 0 0 0 0 0 1 0 0 0 0 0 0 0 0 0 0 0 0 1 0 0 0 0 0 0 0 0 0 0 0 0 0 1 0 0 0 0 0 0 0 0 0 0 0 0 0 0 0 0 0 0 0 0 0 0 0 0 0 0 0 0 0 0 0 57 1 92 12.80000019 0 107 6.2 1 0 0.882191781 1 "intermediate" 0 0 0 0 0 0 1 0 0 0 0 0 0 0 0 0 0 0 0 1 "NPM1" 0 0 0 0 1 0 0 0 0 0 0 0 0 0 0 0
PD7739a 0 0 0 0 0 0 0 0 0 0 0 0 0 0 0 0 0 0 0 0 0 0 0 0 0 0 0 0 0 0 0 0 0 0 0 1 0 0 0 0 0 0 0 0 0 0 1 0 0 0 0 0 0 0 0 1 0 0 0 0 0 0 0 0 0 0 0 0 0 0 0 0 0 0 0 0 0 0 0 0 0 57 0 28 12.30000019 0 169 2 2 1 0.2 1 "favorable" 0 0 0 0 0 0 1 0 0 0 0 0 0 0 0 0 0 0 1 0 "NPM1" 0 0 0 0 1 0 0 0 0 0 0 0 0 0 0 0
PD7740a 0 0 0 0 0 0 0 0 0 0 0 0 0 0 0 0 0 0 0 0 0 0 1 0 0 0 0 0 0 0 0 0 0 0 0 0 0 0 0 0 0 0 0 0 0 0 0 0 0 0 0 0 0 0 0 0 0 0 0 0 0 0 0 0 0 0 0 0 0 0 0 0 0 0 0 1 0 0 0 0 0 35 1 0 6 1 40 13.6 1 0 9.983561644 0 "favorable" 1 0 0 0 0 0 0 0 0 0 0 0 0 0 0 0 0 0 1 0 "t_15_17" 0 0 0 0 0 0 0 0 0 0 0 0 0 0 0 1
PD7741a 0 0 0 0 0 0 0 0 0 0 0 0 0 0 0 0 0 0 0 0 0 0 0 0 0 0 0 0 1 0 0 0 0 0 0 0 0 0 0 0 0 0 1 0 0 0 0 0 0 0 0 0 0 0 0 1 0 0 0 0 0 0 0 0 0 0 0 0 0 0 0 0 0 0 0 0 0 0 0 0 0 53 0 90 10.10000038 1 120 4 1 0 1.832876712 1 "adverse" 0 0 0 0 0 0 0 0 0 1 0 0 0 0 0 0 0 1 0 0 "sAML2" 0 0 0 0 0 0 0 0 1 0 0 0 0 0 0 0
PD7742a 0 0 0 0 0 0 0 0 0 0 0 0 0 0 0 0 0 0 0 0 0 0 0 0 0 0 0 0 0 0 0 0 0 0 0 0 0 0 0 0 0 0 0 0 0 0 0 0 0 0 0 0 0 0 0 0 0 0 0 0 0 0 0 0 0 0 0 0 0 0 0 0 0 0 0 0 0 1 0 0 0 51 1 25 9.699999809 1 30 22.1 1 0 0.084931507 1 "favorable" 0 0 1 0 0 0 0 0 0 0 0 0 0 0 0 0 0 0 1 0 "t_8_21" 1 0 0 0 0 0 0 0 0 0 0 0 0 0 0 0
PD7743a 0 0 1 0 0 0 0 0 0 0 0 1 0 0 0 0 0 0 0 0 0 0 0 0 0 0 0 0 0 0 0 0 0 0 0 0 0 0 0 0 0 0 0 0 0 0 0 0 0 0 0 0 0 0 0 1 0 0 0 0 0 0 0 0 0 0 0 0 0 0 1 0 0 0 0 0 0 0 0 0 0 35 1 90 12.10000038 1 126 2 1 0 12.18082192 0 "adverse" 0 0 0 0 0 0 0 0 0 1 0 0 0 0 0 0 0 1 0 0 "sAML2" 0 0 0 0 0 0 0 0 1 0 0 0 0 0 0 0
PD7744a 0 0 0 0 0 0 0 0 0 0 0 1 0 0 0 0 0 0 0 0 0 0 0 0 0 0 0 0 0 0 0 0 0 0 0 0 0 0 0 1 0 0 0 0 0 0 0 0 0 0 1 0 0 0 0 0 0 0 0 0 0 0 1 1 1 0 0 1 1 1 1 0 0 0 0 0 0 0 0 0 0 59 0 69 10.10000038 3 11 7.45 3 1 0.134246575 1 "adverse" 0 0 0 0 0 0 0 0 1 0 0 0 0 0 0 0 0 1 0 0 "TP53_complex" 0 0 0 0 0 0 0 0 0 0 1 0 0 0 0 0
PD7745a 0 0 0 0 0 0 0 0 0 0 0 1 0 0 0 0 0 0 0 0 0 0 0 0 0 0 0 0 0 0 0 0 0 0 0 1 0 0 0 0 0 0 0 0 0 0 0 0 0 0 0 0 0 0 0 0 1 0 0 0 0 0 0 0 0 0 0 0 0 0 0 0 0 0 0 0 0 0 0 0 0 53 0 65 8.800000191 1 253 16.97 1 0 3.791780822 0 "favorable" 0 0 0 0 0 0 1 0 0 0 0 0 0 0 0 0 0 0 1 0 "NPM1" 0 0 0 0 1 0 0 0 0 0 0 0 0 0 0 0
PD7747a 0 0 0 0 0 0 0 0 0 0 0 0 0 0 0 0 0 0 0 0 0 0 0 0 0 0 0 0 0 0 0 0 0 0 0 0 0 0 0 0 0 0 0 0 0 0 0 0 0 0 0 0 0 0 0 0 0 0 0 0 0 0 0 0 0 0 0 0 0 0 0 0 0 0 0 1 0 0 0 0 0 54 1 95 7.099999905 1 26 5.18 1 0 9.956164384 0 "favorable" 1 0 0 0 0 0 0 0 0 0 0 0 0 0 0 0 0 0 1 0 "t_15_17" 0 0 0 0 0 0 0 0 0 0 0 0 0 0 0 1
PD7748a 0 0 0 0 0 0 0 1 1 0 0 0 0 0 0 0 0 0 0 0 0 0 0 0 0 0 0 0 0 0 0 0 0 0 0 0 0 0 0 0 0 0 0 0 0 0 0 0 0 0 0 0 0 0 0 0 0 0 0 1 0 0 0 0 0 0 0 0 0 0 0 1 0 0 0 0 0 0 0 0 0 38 1 76 11.80000019 1 86 66 1 0 6.463013699 0 "favorable" 0 0 0 0 0 0 0 1 0 0 0 0 0 0 0 0 0 0 1 0 "CEBPA_bi" 0 0 0 0 0 1 0 0 0 0 0 0 0 0 0 0
PD7749a 0 0 0 0 0 0 0 1 1 0 0 0 0 0 0 0 0 0 0 0 0 0 1 0 0 0 0 0 0 0 0 0 0 0 0 0 0 0 0 0 0 0 0 0 0 0 0 0 0 0 0 0 0 1 0 0 0 0 0 0 0 0 0 0 0 0 0 0 0 0 0 0 0 0 0 0 0 0 0 0 0 38 0 80 10.10000038 2 41 60.3 1 0 6.35890411 0 "favorable" 0 0 0 0 0 0 0 1 0 0 0 0 0 0 0 0 0 0 1 0 "CEBPA_bi" 0 0 0 0 0 1 0 0 0 0 0 0 0 0 0 0
PD7750a 0 0 0 0 0 0 0 0 0 0 0 0 0 0 0 0 1 0 0 0 0 0 0 0 0 0 0 0 0 0 0 0 0 0 0 0 0 0 0 0 0 0 0 0 0 0 0 0 0 0 0 0 0 0 0 0 0 0 0 0 0 0 0 0 0 0 0 0 0 0 1 0 0 0 0 1 0 0 0 0 0 29 0 95 10.19999981 0 10 9.5 1 0 0.068493151 1 "favorable" 1 0 0 0 0 0 0 0 0 0 0 0 0 0 0 0 0 0 1 0 "t_15_17" 0 0 0 0 0 0 0 0 0 0 0 0 0 0 0 1
PD7751a 0 0 0 0 0 0 0 0 0 0 0 0 0 0 0 0 0 0 0 0 0 0 0 0 0 0 0 0 0 0 0 0 0 0 0 0 0 0 0 0 0 0 0 0 0 0 0 0 0 0 0 0 0 0 0 0 0 0 0 0 0 0 0 0 0 0 0 0 1 0 0 0 0 0 1 0 0 0 0 0 1 39 1 88 7.800000191 1 88 20.3 1 0 1.175342466 1 "adverse" 0 0 0 1 0 0 0 0 0 0 0 0 0 0 0 0 0 1 0 0 "t_11" 0 0 0 0 0 0 0 0 0 0 0 0 0 0 1 0
PD7752a 0 0 0 0 0 0 0 0 0 0 0 0 0 0 0 0 0 0 0 0 0 0 0 0 0 0 0 0 0 0 0 0 0 0 0 0 0 0 0 1 0 0 0 0 0 0 0 0 0 0 1 0 0 0 0 0 0 0 0 0 0 0 1 0 1 0 1 0 0 1 1 0 0 0 0 0 0 0 0 0 0 59 1 85 7.400000095 1 16 7.7 1 0 0.663013699 1 "adverse" 0 0 0 0 0 0 0 0 1 0 0 0 0 0 0 0 0 1 0 0 "TP53_complex" 0 0 0 0 0 0 0 0 0 0 1 0 0 0 0 0
PD7753a 0 0 0 0 0 0 0 0 0 0 0 0 0 0 0 0 0 0 0 0 0 0 0 0 0 0 0 0 0 0 0 0 0 0 0 0 0 0 0 0 0 0 0 0 0 0 0 0 0 0 0 0 0 1 0 0 0 0 0 0 0 0 0 0 0 0 0 0 0 0 0 0 0 0 0 1 0 0 0 0 0 32 1 32 11.5 1 25 9.4 1 0 11.1260274 0 "favorable" 1 0 0 0 0 0 0 0 0 0 0 0 0 0 0 0 0 0 1 0 "t_15_17" 0 0 0 0 0 0 0 0 0 0 0 0 0 0 0 1
PD7754a 0 0 0 0 0 0 0 0 0 0 0 1 0 0 0 0 0 0 0 0 0 0 0 0 0 0 0 0 0 0 0 0 0 0 0 1 0 0 0 0 0 0 0 0 0 0 0 0 0 1 0 0 0 0 0 0 1 0 0 0 0 0 0 0 0 0 0 0 0 0 0 0 0 0 0 0 0 0 0 0 0 34 0 75 11.69999981 0 124 61.2 1 0 6.169863014 0 "favorable" 0 0 0 0 0 0 1 0 0 0 0 0 0 0 0 0 0 0 1 0 "NPM1" 0 0 0 0 1 0 0 0 0 0 0 0 0 0 0 0
PD7755a 0 0 0 0 0 0 0 0 0 0 0 0 0 0 0 0 0 0 0 0 0 0 0 0 0 0 0 0 0 0 0 0 0 0 0 0 0 0 0 0 0 0 0 0 0 0 0 0 0 0 0 0 0 0 0 0 0 0 0 0 0 0 0 0 0 0 0 0 0 0 0 0 0 0 0 0 0 0 0 0 1 31 1 30 10.89999962 2 130 0.7 1 0 0.942465753 1 "intermediate" 0 0 0 1 0 0 0 0 0 0 0 0 0 0 0 0 0 0 0 1 "t_11" 0 0 0 0 0 0 0 0 0 0 0 0 0 0 1 0
PD7756a 0 0 0 0 0 0 0 0 0 0 1 0 0 0 0 0 0 0 0 0 0 0 1 0 0 0 0 1 0 0 0 0 0 0 0 0 0 0 0 0 1 0 0 0 0 0 0 0 0 1 0 0 0 0 0 0 0 0 0 0 0 0 0 0 0 0 0 0 0 0 0 0 0 0 0 0 0 0 1 0 0 34 1 80 6.900000095 2 21 54 1 0 0.898630137 1 "intermediate" 0 0 0 1 0 0 0 0 0 0 0 0 0 0 0 0 0 0 0 1 "t_11" 0 0 0 0 0 0 0 0 0 0 0 0 0 0 1 0
PD7757a 0 0 1 0 0 0 0 0 0 0 0 1 0 0 1 0 0 0 0 0 1 0 0 0 0 0 0 0 0 0 0 0 0 0 0 0 0 0 0 0 0 0 1 0 0 0 0 0 0 0 0 0 0 0 0 0 1 0 0 0 0 0 0 0 0 0 0 0 0 0 0 0 0 0 0 0 0 0 0 0 0 60 0 100 9.5 1 10 1.2 1 0 5.97260274 0 "adverse" 0 0 0 0 0 0 0 0 0 1 0 0 0 0 0 0 0 1 0 0 "sAML2" 0 0 0 0 0 0 0 0 1 0 0 0 0 0 0 0
PD7758a 0 0 0 0 0 0 0 0 0 0 0 0 0 0 0 0 0 0 0 0 0 0 0 0 0 0 0 0 0 0 0 0 0 0 0 0 0 0 0 0 0 0 0 0 0 0 0 0 0 0 0 0 0 0 0 0 0 0 0 0 0 0 0 0 0 0 0 0 0 0 0 0 0 0 0 0 0 0 0 0 0 58 1 20 9.5 0 65 1.25 2 1 2.736986301 1 "intermediate" 0 0 0 0 0 0 0 0 0 0 0 0 0 0 1 0 0 0 0 1 "no_events" 0 0 1 0 0 0 0 0 0 0 0 0 0 0 0 0
PD7759a 0 0 0 0 0 0 0 0 0 0 0 1 0 0 0 0 0 0 0 0 0 0 1 0 0 0 0 0 0 0 0 0 0 0 0 1 0 0 0 0 0 0 0 0 0 0 0 0 0 0 0 0 0 0 0 0 0 0 0 0 0 0 0 0 0 0 0 0 0 0 0 0 0 0 0 0 0 0 0 0 0 47 0 95 7.099999905 1 90 91.1 1 0 0.742465753 1 "intermediate" 0 0 0 0 0 0 1 0 0 0 0 0 0 0 0 0 0 0 0 1 "NPM1" 0 0 0 0 1 0 0 0 0 0 0 0 0 0 0 0
PD7760a 0 0 0 0 0 0 0 1 0 0 0 0 0 0 0 0 0 1 0 0 0 0 1 0 0 0 0 0 0 0 0 0 0 0 0 1 0 0 0 0 1 0 0 0 0 0 0 0 0 0 0 0 0 0 0 0 0 0 0 0 0 0 0 0 0 0 0 0 0 0 0 0 0 0 0 0 0 0 0 0 0 24 0 90 3.900000095 1 25 58.7 1 0 1.093150685 1 "intermediate" 0 0 0 0 0 0 1 0 0 0 0 0 0 0 0 0 0 0 0 1 "NPM1" 0 0 0 0 1 0 0 0 0 0 0 0 0 0 0 0
PD7761a 0 0 0 0 0 0 0 1 0 0 0 0 0 0 0 0 0 1 0 0 0 0 1 0 0 0 0 0 0 0 0 0 0 0 0 1 0 0 0 0 1 0 0 0 0 0 0 0 0 0 0 0 0 0 0 0 1 0 0 0 0 0 0 0 0 0 0 0 0 0 0 0 0 0 1 0 0 1 0 0 0 55 1 50 8.399999619 1 470 3.5 1 0 6.649315068 0 "favorable" 0 0 1 0 0 0 1 0 0 0 0 0 0 0 0 0 1 0 1 0 "NPM1" 0 0 0 0 1 0 0 0 0 0 0 0 0 0 0 0
PD7762a 0 0 0 0 0 0 0 0 0 0 0 0 0 0 0 0 0 0 0 0 0 0 0 0 0 0 0 0 0 0 0 0 0 0 0 0 0 0 0 0 0 0 1 0 0 0 0 0 0 0 0 0 0 0 0 0 0 0 0 0 0 0 1 0 1 0 0 0 0 1 1 0 0 0 0 0 0 0 0 0 0 34 1 90 11 1 202 5.4 3 1 0.731506849 1 "adverse" 0 0 0 0 0 0 0 0 1 0 0 0 0 0 0 0 0 1 0 0 "TP53_complex" 0 0 0 0 0 0 0 0 0 0 1 0 0 0 0 0
PD7763a 0 0 0 0 0 0 0 0 0 0 0 0 0 0 0 0 0 0 0 0 0 0 0 0 0 0 0 0 0 0 0 0 0 0 0 0 0 0 0 0 0 0 0 0 0 0 0 0 0 0 0 0 0 0 0 0 0 0 0 0 0 0 0 0 0 0 0 0 0 0 0 0 0 0 0 0 0 0 0 0 0 54 1 51 9.5 0 109 0.7 1 0 10.77534247 0 "intermediate" 0 0 0 0 0 0 0 0 0 0 0 0 0 0 1 0 0 0 0 1 "no_events" 0 0 1 0 0 0 0 0 0 0 0 0 0 0 0 0
PD7764a 0 0 0 0 0 0 0 0 0 0 0 0 0 0 0 0 0 0 0 0 0 0 1 0 0 0 0 0 0 0 0 0 0 0 0 0 0 0 0 0 1 0 0 0 0 0 0 0 0 0 0 0 0 0 0 0 0 0 0 0 0 0 0 0 0 0 0 0 0 0 0 1 0 0 0 0 0 1 0 0 0 49 0 51 8.800000191 0 54 13 1 0 3.219178082 1 "favorable" 0 0 1 0 0 0 0 0 0 0 0 0 0 0 0 0 0 0 1 0 "t_8_21" 1 0 0 0 0 0 0 0 0 0 0 0 0 0 0 0
PD7765a 0 0 0 0 0 0 0 1 1 0 0 0 0 0 0 0 0 0 0 0 0 0 0 0 0 0 0 0 0 0 0 0 0 0 0 0 0 0 0 0 0 0 0 0 0 0 0 0 0 0 0 0 0 0 0 0 0 0 0 0 0 0 0 0 0 0 0 0 0 0 0 0 0 0 0 0 0 0 0 0 0 59 0 86 5.400000095 1 13 32 1 0 5.010958904 1 "favorable" 0 0 0 0 0 0 0 1 0 0 0 0 0 0 0 0 0 0 1 0 "CEBPA_bi" 0 0 0 0 0 1 0 0 0 0 0 0 0 0 0 0
PD7766a 0 0 0 0 0 0 0 1 1 0 0 0 0 0 0 0 0 0 0 0 0 0 1 0 0 0 0 0 0 0 0 0 0 0 0 0 0 0 0 0 0 0 0 0 0 0 0 0 0 0 0 0 0 0 0 0 0 0 0 0 0 0 0 0 0 0 0 0 0 0 0 0 0 0 0 1 0 0 0 0 0 37 1 94 14.69999981 1 13 23.2 1 0 0.268493151 1 "favorable" 1 0 0 0 0 0 0 1 0 0 0 0 0 0 0 0 1 0 1 0 "t_15_17" 0 0 0 0 0 0 0 0 0 0 0 0 0 0 0 1
PD7767a 1 0 1 0 0 0 0 0 0 0 0 0 0 0 0 0 0 0 0 0 0 0 0 0 0 0 0 0 0 0 0 0 0 0 0 0 0 0 0 1 0 0 0 0 0 0 0 0 0 0 0 0 0 0 0 0 0 0 0 0 0 0 0 0 0 0 0 0 0 0 1 0 0 1 0 0 0 0 0 0 0 52 1 57 10.10000038 1 327 30.7 3 1 0.443835616 1 "adverse" 0 0 0 0 0 1 0 0 0 1 0 0 0 0 0 0 1 1 0 0 "inv_3" 0 0 0 0 0 0 0 0 0 1 0 0 0 0 0 0
PD7768a 0 0 0 0 0 0 0 0 0 0 0 0 0 1 0 0 0 0 0 0 1 0 0 0 0 0 0 0 0 0 0 0 0 0 0 0 0 0 0 0 0 0 0 0 0 0 0 0 0 0 0 0 0 0 0 0 0 0 0 0 0 1 0 0 0 0 0 0 0 0 0 0 0 0 0 0 0 0 0 1 0 39 1 95 7.400000095 0 85 67.9 1 0 1.035616438 0 "adverse" 0 0 0 0 0 0 0 0 0 0 0 0 1 0 0 0 0 1 0 0 "Trisomies" 0 0 0 1 0 0 0 0 0 0 0 0 0 0 0 0
PD7769a 0 0 0 0 0 0 0 0 0 0 0 0 0 0 0 0 0 0 0 0 0 0 0 0 0 0 0 0 0 0 0 0 0 0 0 0 0 0 0 0 0 0 0 0 0 0 1 0 0 0 0 0 0 0 0 0 0 0 0 0 0 1 0 0 0 0 0 0 0 0 0 0 0 0 0 0 0 0 0 0 0 57 0 87 8.199999809 1 34 3.4 2 1 0.079452055 1 "intermediate" 0 0 0 0 0 0 0 0 0 0 1 0 0 0 0 0 0 0 0 1 "sAML1" 0 1 0 0 0 0 0 0 0 0 0 0 0 0 0 0
PD7770a 0 0 0 0 0 0 0 0 0 0 0 0 0 0 0 0 0 0 0 0 0 0 0 0 0 0 0 0 0 0 0 0 0 0 0 0 0 0 0 0 0 0 0 0 0 0 0 0 0 1 0 0 0 0 0 0 1 0 0 0 0 0 0 0 0 0 0 0 0 0 0 0 0 0 0 0 0 0 0 0 0 60 1 50 11 1 32 189.1 3 1 0.939726027 1 "intermediate" 0 0 0 0 0 0 0 0 0 0 0 0 0 0 0 1 0 0 0 1 "mNOS" 0 0 0 0 0 0 0 1 0 0 0 0 0 0 0 0
PD7771a 0 0 0 0 0 0 0 0 0 0 0 0 0 0 0 0 0 0 0 0 0 0 0 0 0 0 0 0 0 0 0 0 0 1 0 0 0 0 0 1 0 0 0 0 0 1 0 0 0 0 0 0 0 0 0 0 0 0 0 0 0 1 0 0 0 0 0 0 0 0 0 0 0 0 0 0 0 0 0 0 0 55 0 47 6.099999905 1 35 13.9 2 1 0.854794521 1 "intermediate" 0 0 0 0 0 0 0 0 0 0 1 0 0 0 0 0 0 0 0 1 "sAML1" 0 1 0 0 0 0 0 0 0 0 0 0 0 0 0 0
PD7773a 0 0 0 0 0 0 0 0 0 0 0 0 0 0 0 0 0 0 0 0 0 0 0 0 0 0 0 0 0 0 0 0 0 0 0 0 0 0 0 0 0 0 0 0 0 0 0 0 0 0 0 0 0 0 0 0 0 0 0 0 0 0 0 0 0 0 0 0 0 0 0 0 0 0 0 0 0 0 0 0 0 54 0 48 7.800000191 0 32 1.5 1 0 7.293150685 0 "intermediate" 0 0 0 0 0 0 0 0 0 0 0 0 0 0 1 0 0 0 0 1 "no_events" 0 0 1 0 0 0 0 0 0 0 0 0 0 0 0 0
PD7774a 0 0 0 0 1 0 0 0 0 0 0 0 0 0 0 0 1 1 0 0 0 0 0 0 0 0 0 0 0 0 0 0 0 0 0 0 0 0 0 0 0 0 0 0 0 0 0 0 0 0 0 0 0 0 0 0 0 0 0 0 0 0 0 0 0 0 0 0 0 0 0 0 0 0 1 0 0 1 0 0 0 43 1 6 7 1 30 26.1 1 0 1.287671233 1 "favorable" 0 0 1 0 0 0 0 0 0 0 0 0 0 0 0 0 0 0 1 0 "t_8_21" 1 0 0 0 0 0 0 0 0 0 0 0 0 0 0 0
PD7775a 1 0 1 0 0 0 0 0 0 0 0 0 0 0 0 0 0 0 0 0 0 0 1 0 0 0 0 0 0 0 0 0 0 0 0 0 0 0 0 0 0 0 0 0 0 0 1 0 1 1 0 0 0 0 0 0 1 0 0 0 0 1 0 0 0 0 0 0 0 0 0 0 0 0 0 0 0 0 0 0 0 59 1 72 7.300000191 1 39 37.7 1 0 0.021917808 1 "adverse" 0 0 0 0 0 0 0 0 0 1 0 0 0 0 0 0 0 1 0 0 "sAML2" 0 0 0 0 0 0 0 0 1 0 0 0 0 0 0 0
PD7776a 0 0 0 0 0 0 0 0 0 0 0 1 0 0 0 0 0 1 0 0 0 0 0 0 0 0 0 0 1 0 0 0 0 0 0 0 0 0 0 0 0 0 1 0 0 0 0 0 0 0 0 0 0 0 0 0 0 0 0 0 0 1 0 0 0 0 0 0 0 0 0 0 0 0 0 0 0 0 0 0 0 44 1 95 10.80000019 0 108 34.6 1 0 0.775342466 1 "adverse" 0 0 0 0 0 0 0 0 0 1 0 0 0 0 0 0 0 1 0 0 "sAML2" 0 0 0 0 0 0 0 0 1 0 0 0 0 0 0 0
PD7777a 0 0 0 0 0 0 0 0 0 0 0 0 0 0 0 0 0 0 0 0 0 0 1 0 0 0 0 0 0 0 0 0 0 0 0 0 0 0 0 0 0 0 0 0 0 0 0 0 0 0 0 0 0 1 0 0 1 0 0 0 0 0 0 0 0 0 0 0 0 0 0 0 0 0 0 0 0 0 0 0 0 34 0 90 9 1 252 105.2 1 0 8.578082192 0 "intermediate" 0 0 0 0 0 0 0 0 0 0 0 1 0 0 0 0 0 0 0 1 "WT1" 0 0 0 0 0 0 1 0 0 0 0 0 0 0 0 0
PD7778a 0 0 0 0 0 0 0 0 0 0 0 0 0 0 0 0 0 0 0 0 0 0 0 0 0 0 0 0 0 0 0 0 0 0 0 0 0 0 0 0 0 0 0 0 0 0 0 0 0 0 0 0 0 0 0 0 1 0 0 0 0 0 0 0 0 0 0 0 0 0 0 0 1 0 0 0 0 0 0 0 0 42 0 80 11.30000019 1 13 13.7 1 0 11.90958904 0 "favorable" 0 1 0 0 0 0 0 0 0 0 0 0 0 0 0 0 0 0 1 0 "inv_16" 0 0 0 0 0 0 0 0 0 0 0 1 0 0 0 0
PD7779a 0 0 0 0 0 0 0 0 0 0 0 1 0 0 0 0 0 0 0 0 0 0 0 0 0 0 0 0 1 0 1 0 0 0 0 0 0 0 0 0 0 0 1 0 0 1 0 0 0 0 0 0 0 0 0 0 0 0 0 0 0 0 0 0 0 0 0 0 0 0 0 0 0 0 0 0 0 0 0 0 0 52 0 75 8.800000191 1 184 32.1 1 0 2.452054795 1 "adverse" 0 0 0 0 0 0 0 0 0 1 0 0 0 0 0 0 0 1 0 0 "sAML2" 0 0 0 0 0 0 0 0 1 0 0 0 0 0 0 0
PD7780a 0 0 0 0 0 0 0 0 0 0 0 0 0 0 0 0 0 0 0 0 0 0 0 0 0 0 1 0 0 0 0 0 0 0 0 0 0 0 0 0 0 0 0 0 0 0 0 0 0 0 0 0 0 0 0 0 0 0 0 0 0 0 0 0 0 0 0 0 0 0 0 0 1 0 0 0 0 0 0 0 0 35 1 55 8.100000381 1 27 46.8 1 0 6.493150685 0 "favorable" 0 1 0 0 0 0 0 0 0 0 0 0 0 0 0 0 0 0 1 0 "inv_16" 0 0 0 0 0 0 0 0 0 0 0 1 0 0 0 0
PD7781a 0 0 0 0 0 0 0 0 0 0 0 0 0 0 0 0 0 0 0 0 0 0 0 0 0 0 0 0 0 0 0 0 0 0 0 0 0 0 0 0 0 0 0 0 0 0 0 0 0 0 0 0 0 0 0 1 1 0 0 0 0 0 0 0 0 0 0 0 0 0 1 0 0 0 0 0 0 0 0 0 0 60 0 66 8.600000381 1 36 9.4 1 0 0.317808219 1 "adverse" 0 0 0 0 0 0 0 0 0 0 0 0 0 0 0 1 0 1 0 0 "mNOS" 0 0 0 0 0 0 0 1 0 0 0 0 0 0 0 0
PD7782a 0 0 0 0 0 0 0 0 0 0 0 0 0 0 0 0 0 0 0 0 0 0 0 0 0 0 0 0 0 0 0 0 0 1 0 0 0 0 0 0 0 0 0 0 0 0 0 0 0 0 0 0 0 0 0 0 0 0 0 0 0 0 0 0 0 0 0 0 0 0 0 0 0 0 0 0 0 0 0 0 0 39 1 25 4.800000191 0 11 3.8 1 0 0.550684932 1 "intermediate" 0 0 0 0 0 0 0 0 0 0 0 0 0 0 0 1 0 0 0 1 "mNOS" 0 0 0 0 0 0 0 1 0 0 0 0 0 0 0 0
PD7783a 0 0 0 0 0 0 0 0 0 0 0 0 0 0 0 0 0 0 0 0 0 0 0 0 0 0 0 1 0 0 0 0 0 0 0 0 0 0 0 0 0 0 0 0 0 0 0 0 0 0 0 0 0 0 0 0 1 0 0 0 0 0 0 0 0 0 0 0 0 0 0 0 1 0 0 0 0 0 0 0 0 48 0 51 9.899999619 1 30 45.4 1 0 3.78630137 1 "favorable" 0 1 0 0 0 0 0 0 0 0 0 0 0 0 0 0 0 0 1 0 "inv_16" 0 0 0 0 0 0 0 0 0 0 0 1 0 0 0 0
PD7784a 0 0 0 0 0 0 0 0 0 0 0 0 0 0 0 0 0 0 0 0 0 0 1 0 0 0 0 0 0 0 0 0 0 0 0 0 0 0 0 0 0 0 0 0 0 0 0 0 0 0 0 0 0 0 0 0 0 0 0 0 0 0 0 0 0 0 0 0 0 0 0 0 0 0 1 0 0 1 0 0 0 41 1 79 8.600000381 0 20 130.3 1 0 0.578082192 1 "favorable" 0 0 1 0 0 0 0 0 0 0 0 0 0 0 0 0 0 0 1 0 "t_8_21" 1 0 0 0 0 0 0 0 0 0 0 0 0 0 0 0
PD7785a 0 0 0 0 0 0 0 0 0 0 0 0 0 0 0 0 0 0 0 0 0 0 0 0 0 0 0 0 0 0 0 0 0 0 0 0 0 0 0 0 0 0 0 0 0 0 0 0 0 0 0 0 0 0 0 0 0 0 0 0 0 0 0 0 0 0 0 0 0 0 0 0 0 0 0 0 0 0 0 0 0 54 1 75 9.600000381 1 27 1.8 1 0 6.468493151 1 "intermediate" 0 0 0 0 0 0 0 0 0 0 0 0 0 0 1 0 0 0 0 1 "no_events" 0 0 1 0 0 0 0 0 0 0 0 0 0 0 0 0
PD7786a 0 0 0 0 0 0 0 0 0 0 0 0 0 0 0 0 0 0 0 0 0 0 1 0 0 0 0 0 0 0 0 0 0 0 0 0 0 0 0 0 0 0 0 0 0 0 0 0 0 0 0 0 0 0 0 0 0 0 0 0 0 0 0 0 0 0 0 0 0 0 0 0 0 0 0 1 0 0 0 0 0 40 1 40 13.30000019 2 24 72 1 0 0.002739726 1 "favorable" 1 0 0 0 0 0 0 0 0 0 0 0 0 0 0 0 0 0 1 0 "t_15_17" 0 0 0 0 0 0 0 0 0 0 0 0 0 0 0 1
PD7787a 0 0 0 0 0 0 0 0 0 0 0 0 0 0 1 0 0 1 0 0 0 0 1 0 0 0 0 0 0 0 0 0 0 0 0 1 0 0 0 0 0 0 0 0 0 0 0 0 0 0 0 0 0 0 0 0 1 0 0 0 0 0 0 0 0 0 0 0 0 0 0 0 0 0 0 0 0 0 0 0 0 58 1 50 10.19999981 1 63 6.7 1 0 0.468493151 1 "favorable" 0 0 0 0 0 0 1 0 0 0 0 0 0 0 0 0 0 0 1 0 "NPM1" 0 0 0 0 1 0 0 0 0 0 0 0 0 0 0 0
PD7788a 0 0 0 0 0 0 0 0 0 0 0 0 0 0 0 0 0 0 0 0 0 0 0 0 0 0 0 0 0 0 0 0 0 0 0 0 0 0 0 0 0 0 0 0 0 0 0 0 0 0 0 0 0 0 0 0 0 0 0 0 0 0 0 0 0 0 0 0 0 0 1 0 1 0 0 0 0 0 0 0 0 38 0 47 8.5 2 21 8.4 1 0 8.523287671 0 "favorable" 0 1 0 0 0 0 0 0 0 0 0 0 0 0 0 0 0 0 1 0 "inv_16" 0 0 0 0 0 0 0 0 0 0 0 1 0 0 0 0
PD7789a 0 0 0 0 0 0 0 1 1 0 0 1 0 0 0 0 0 0 1 0 0 0 0 0 0 0 0 0 0 0 0 0 0 0 0 0 0 0 0 0 0 0 0 0 0 0 0 0 0 0 0 0 0 0 0 0 1 0 0 0 0 0 0 0 0 0 0 0 0 0 0 0 0 0 0 0 0 0 0 0 0 51 1 75 11.19999981 1 55 25.8 1 0 0.276712329 1 "favorable" 0 0 0 0 0 0 0 1 0 0 0 0 0 0 0 0 0 0 1 0 "CEBPA_bi" 0 0 0 0 0 1 0 0 0 0 0 0 0 0 0 0
PD7790a 0 0 0 0 0 0 0 0 0 0 0 0 0 0 0 0 0 0 0 0 0 0 0 0 0 0 0 0 0 0 0 0 0 0 0 0 0 0 0 0 0 0 0 0 0 0 0 0 0 0 0 0 0 0 0 0 0 0 0 0 0 0 0 0 0 0 0 0 0 0 1 0 0 0 0 0 0 1 0 0 0 45 0 40 9.800000191 1 214 1.8 1 0 6.22739726 0 "adverse" 0 0 1 0 0 0 0 0 0 0 0 0 0 0 0 0 0 1 0 0 "t_8_21" 1 0 0 0 0 0 0 0 0 0 0 0 0 0 0 0
PD7791a 0 0 0 0 0 0 0 0 0 0 0 1 0 0 0 0 0 0 0 0 1 0 1 0 0 0 0 0 0 0 0 0 0 0 0 1 0 0 0 0 0 0 0 0 0 0 0 0 0 1 0 0 0 0 0 0 0 0 0 0 0 0 0 0 0 0 0 0 0 0 0 0 0 0 0 0 0 0 0 0 0 57 1 80 9.399999619 2 104 62.9 1 0 0.838356164 1 "intermediate" 0 0 0 0 0 0 1 0 0 0 0 0 0 0 0 0 0 0 0 1 "NPM1" 0 0 0 0 1 0 0 0 0 0 0 0 0 0 0 0
PD7792a 0 0 0 0 0 0 0 0 0 0 0 0 0 0 0 0 0 0 0 0 0 0 0 0 0 0 0 0 0 0 0 0 0 0 0 0 0 0 0 0 0 0 0 0 0 0 0 0 0 0 0 0 0 0 0 0 0 0 0 0 0 0 0 0 0 0 0 0 0 0 0 1 0 0 0 0 0 1 0 0 0 49 1 90 12.5 0 24 2 1 0 6.731506849 0 "favorable" 0 0 1 0 0 0 0 0 0 0 0 0 0 0 0 0 0 0 1 0 "t_8_21" 1 0 0 0 0 0 0 0 0 0 0 0 0 0 0 0
PD7793a 0 0 0 0 0 0 0 0 0 0 0 0 0 0 0 0 1 0 0 0 0 0 0 0 0 0 0 0 0 0 0 0 0 0 0 0 0 0 0 0 0 0 0 0 0 0 0 0 0 0 0 0 0 0 0 0 0 0 0 0 0 0 0 0 0 0 0 0 0 0 0 0 0 0 0 0 0 0 0 0 0 44 0 73 8.5 1 26 69.4 1 0 6.745205479 0 "intermediate" 0 0 0 0 0 0 0 0 0 0 0 0 0 0 0 1 0 0 0 1 "mNOS" 0 0 0 0 0 0 0 1 0 0 0 0 0 0 0 0
PD7794a 0 0 0 0 0 0 0 1 1 0 0 0 0 0 0 0 0 0 0 0 0 0 0 0 0 0 0 0 0 0 0 0 0 0 0 0 0 0 0 0 0 0 0 0 0 0 0 0 0 0 0 0 0 0 0 0 0 0 0 0 0 0 0 0 0 0 0 0 0 0 0 0 0 0 0 0 0 0 0 0 0 48 1 80 14.5 0 33 9.8 1 0 11.04657534 0 "favorable" 0 0 0 0 0 0 0 1 0 0 0 0 0 0 0 0 0 0 1 0 "CEBPA_bi" 0 0 0 0 0 1 0 0 0 0 0 0 0 0 0 0
PD7795a 0 0 0 0 0 0 0 0 0 0 0 0 0 0 0 0 0 0 0 0 0 0 0 0 0 0 0 0 0 0 0 0 0 0 0 0 0 0 0 0 0 0 0 0 0 0 1 0 0 0 1 0 0 0 0 0 0 0 0 0 0 0 0 0 0 0 0 0 0 0 0 0 0 0 0 0 0 0 0 0 0 57 0 20 9.100000381 2 33 3 1 0 0.728767123 1 "adverse" 0 0 0 0 0 0 0 0 1 0 0 0 0 0 0 0 0 1 0 0 "TP53_complex" 0 0 0 0 0 0 0 0 0 0 1 0 0 0 0 0
PD7796a 0 0 0 0 0 0 0 0 0 0 0 1 0 0 0 0 0 0 0 0 0 0 0 0 0 0 0 0 0 0 0 0 0 1 0 1 0 0 0 1 0 0 0 0 0 0 0 0 0 0 0 0 0 0 0 0 0 0 0 0 0 0 0 0 0 0 0 0 0 0 0 0 0 0 0 0 0 0 0 0 0 54 0 60 10.60000038 1 251 80.7 1 0 0.043835616 1 "favorable" 0 0 0 0 0 0 1 0 0 0 0 0 0 0 0 0 0 0 1 0 "NPM1" 0 0 0 0 1 0 0 0 0 0 0 0 0 0 0 0
PD7797a 0 0 0 0 0 0 0 0 0 0 0 0 0 0 0 0 0 1 0 0 0 0 0 0 0 0 0 0 0 0 0 0 0 0 0 0 0 0 0 0 0 0 0 0 0 0 0 0 0 0 0 0 0 0 0 0 0 0 0 0 0 0 0 0 0 0 0 0 0 0 0 0 0 0 0 0 0 0 0 0 0 38 0 90 8.600000381 2 23 72.5 1 0 0.375342466 1 "intermediate" 0 0 0 0 0 0 0 0 0 0 0 0 0 0 0 1 0 0 0 1 "mNOS" 0 0 0 0 0 0 0 1 0 0 0 0 0 0 0 0
PD7798a 0 0 0 0 0 0 0 0 0 0 0 0 0 0 0 0 0 0 0 0 0 0 1 0 0 0 0 0 0 0 0 0 0 0 0 0 0 0 0 0 0 0 0 0 0 0 0 0 0 0 0 0 0 0 0 0 0 0 0 0 0 0 0 0 0 0 0 0 0 0 0 0 0 0 0 1 0 0 0 0 0 52 1 80 8.800000191 0 32 0.7 1 0 5.832876712 0 "favorable" 1 0 0 0 0 0 0 0 0 0 0 0 0 0 0 0 0 0 1 0 "t_15_17" 0 0 0 0 0 0 0 0 0 0 0 0 0 0 0 1
PD7799a 0 0 0 0 0 0 0 0 0 0 0 0 0 0 0 0 0 0 0 0 0 0 1 0 0 0 0 0 0 0 0 0 0 0 0 0 0 0 0 0 1 0 0 0 0 0 0 0 0 0 0 0 0 0 0 0 0 0 0 0 0 0 0 0 0 0 0 0 0 0 0 0 0 0 0 0 1 0 0 0 0 57 0 87 8.399999619 1 15 83.1 1 0 0.545205479 1 "adverse" 0 0 0 0 1 0 0 0 0 0 0 0 0 0 0 0 0 1 0 0 "t_6_9" 0 0 0 0 0 0 0 0 0 0 0 0 0 1 0 0
PD7800a 0 0 0 0 0 0 0 0 0 0 0 0 0 0 0 0 0 0 0 0 0 0 1 0 0 0 0 0 0 1 0 0 0 0 0 1 0 0 0 0 0 0 0 0 0 0 0 0 0 0 0 0 0 0 0 0 0 0 0 0 0 0 0 0 0 0 0 0 0 0 0 0 0 0 0 0 0 0 0 0 0 49 0 30 6.900000095 1 92 3.4 1 0 11.27945205 0 "favorable" 0 0 0 0 0 0 1 0 0 0 0 0 0 0 0 0 0 0 1 0 "NPM1" 0 0 0 0 1 0 0 0 0 0 0 0 0 0 0 0
PD7801a 0 0 0 0 0 0 0 0 0 0 0 0 0 0 0 0 0 0 0 0 0 0 0 0 0 0 0 1 0 0 0 0 0 0 0 0 0 0 0 0 0 0 0 0 0 0 0 0 0 0 0 0 0 0 0 0 0 0 0 0 0 0 0 0 0 0 0 0 0 0 0 0 0 0 0 0 1 0 0 0 0 52 0 20 6.699999809 0 81 5.5 1 0 6.498630137 0 "adverse" 0 0 0 0 1 0 0 0 0 0 0 0 0 0 0 0 0 1 0 0 "t_6_9" 0 0 0 0 0 0 0 0 0 0 0 0 0 1 0 0
PD7802a 0 0 0 0 0 0 0 0 0 0 0 0 0 0 0 0 0 0 0 0 0 0 1 0 0 0 0 0 0 0 0 0 0 0 0 1 0 0 0 0 0 0 0 0 0 1 0 0 0 0 0 0 0 0 0 0 0 0 0 0 0 0 0 0 0 0 0 0 0 0 0 0 0 0 0 0 0 0 0 0 0 50 1 53 8.199999809 1 89 2.9 1 0 0.690410959 1 "favorable" 0 0 0 0 0 0 1 0 0 0 0 0 0 0 0 0 0 0 1 0 "NPM1" 0 0 0 0 1 0 0 0 0 0 0 0 0 0 0 0
PD7803a 0 0 0 0 0 0 0 0 0 0 0 1 0 0 0 0 0 0 0 0 1 0 0 0 0 0 0 0 0 0 0 0 0 0 0 1 0 0 0 1 1 0 0 0 0 0 0 0 0 0 0 0 0 0 0 0 1 0 0 0 0 0 0 0 0 0 0 0 0 0 0 0 0 0 0 0 0 0 0 0 0 43 1 95 7.599999905 1 53 0.2 1 0 6.504109589 0 "favorable" 0 0 0 0 0 0 1 0 0 0 0 0 0 0 0 0 0 0 1 0 "NPM1" 0 0 0 0 1 0 0 0 0 0 0 0 0 0 0 0
PD7804a 0 0 0 0 0 0 0 0 0 0 0 1 0 0 0 0 0 0 0 0 1 0 1 0 0 0 0 0 0 0 0 0 0 0 0 1 0 0 0 0 0 0 0 0 0 0 0 0 0 0 0 0 0 0 0 0 0 0 0 0 0 0 0 0 0 0 0 0 0 0 0 0 0 0 0 0 0 0 0 0 0 56 1 90 8.300000191 1 107 365 1 0 0.449315068 1 "favorable" 0 0 0 0 0 0 1 0 0 0 0 0 0 0 0 0 0 0 1 0 "NPM1" 0 0 0 0 1 0 0 0 0 0 0 0 0 0 0 0
PD7805a 0 0 0 0 0 0 0 1 0 0 0 1 0 0 0 0 0 1 0 0 0 0 0 0 0 0 0 0 0 0 0 0 0 0 0 1 0 0 0 0 0 0 0 0 0 0 0 0 0 0 0 0 0 0 0 0 0 0 0 0 0 0 0 0 0 0 0 0 0 0 0 0 0 0 0 0 0 0 0 0 0 34 1 95 11.19999981 2 361 57.1 1 0 6.443835616 0 "favorable" 0 0 0 0 0 0 1 0 0 0 0 0 0 0 0 0 0 0 1 0 "NPM1" 0 0 0 0 1 0 0 0 0 0 0 0 0 0 0 0
PD7806a 0 0 0 0 0 0 0 0 0 0 0 1 0 0 0 0 0 0 0 0 0 0 0 0 0 0 0 0 0 0 0 0 0 0 0 0 0 0 0 0 0 0 0 0 0 0 0 0 0 0 1 0 0 0 0 0 0 0 0 1 0 0 1 0 1 0 0 0 1 1 1 0 0 0 0 0 0 0 0 0 0 58 0 40 8.600000381 2 67 2.2 1 0 0.117808219 1 "adverse" 0 0 0 0 0 0 0 0 1 0 0 0 0 0 0 0 0 1 0 0 "TP53_complex" 0 0 0 0 0 0 0 0 0 0 1 0 0 0 0 0
PD7807a 0 0 0 0 0 0 0 0 0 0 0 0 0 0 0 0 1 0 0 0 0 0 0 0 0 0 0 0 0 0 0 0 0 0 0 0 0 0 0 0 0 0 0 0 0 0 0 0 0 0 0 0 0 0 0 0 1 0 0 0 0 0 0 0 0 0 0 0 0 0 0 0 1 0 0 0 0 0 0 0 0 44 1 80 12.5 1 82 43.4 1 0 6.446575342 0 "favorable" 0 1 0 0 0 0 0 0 0 0 0 0 0 0 0 0 0 0 1 0 "inv_16" 0 0 0 0 0 0 0 0 0 0 0 1 0 0 0 0
PD7808a 0 0 0 0 0 0 0 0 0 0 0 0 0 0 0 0 0 0 0 0 0 0 1 0 0 0 0 0 0 0 0 0 0 0 0 0 0 0 0 0 0 0 0 0 0 0 0 0 0 0 0 0 0 0 0 0 0 0 0 0 0 0 0 0 0 0 0 0 0 0 0 0 0 0 0 1 0 0 0 0 0 26 0 40 10.89999962 1 10 1.4 1 0 2.482191781 0 "favorable" 1 0 0 0 0 0 0 0 0 0 0 0 0 0 0 0 0 0 1 0 "t_15_17" 0 0 0 0 0 0 0 0 0 0 0 0 0 0 0 1
PD7810a 0 0 0 0 0 0 0 0 0 0 0 0 0 0 0 0 0 0 0 0 0 0 1 0 0 0 0 0 0 0 0 0 0 0 0 1 0 0 0 0 0 0 0 0 0 0 0 0 0 0 0 0 0 0 0 0 0 0 0 0 0 0 0 0 0 0 0 0 0 0 0 0 0 0 0 0 0 0 0 0 0 50 0 38 8 1 118 21 1 0 6.61369863 0 "favorable" 0 0 0 0 0 0 1 0 0 0 0 0 0 0 0 0 0 0 1 0 "NPM1" 0 0 0 0 1 0 0 0 0 0 0 0 0 0 0 0
PD7811a 0 0 0 0 0 0 0 0 0 0 0 0 0 0 0 0 0 0 0 0 0 0 1 0 0 0 0 0 0 0 0 0 0 0 0 0 0 0 0 0 0 0 0 0 0 0 0 0 0 0 0 0 0 0 0 0 0 0 0 0 0 0 0 0 0 0 0 0 0 0 0 0 0 0 0 1 0 0 0 0 0 49 0 90 11.10000038 1 14 23.3 3 1 6.361643836 0 "favorable" 1 0 0 0 0 0 0 0 0 0 0 0 0 0 0 0 0 0 1 0 "t_15_17" 0 0 0 0 0 0 0 0 0 0 0 0 0 0 0 1
PD7812a 0 0 0 0 0 0 0 0 0 0 0 1 0 0 0 0 0 0 0 0 0 0 0 0 0 0 1 0 0 0 0 0 0 0 0 0 0 0 0 0 0 0 0 0 0 0 0 0 0 0 0 0 0 0 0 0 0 0 0 0 0 0 0 0 0 0 0 0 0 0 0 0 1 0 0 0 0 0 0 0 0 47 0 90 6.199999809 1 26 69.2 1 0 1.167123288 1 "favorable" 0 1 0 0 0 0 0 0 0 0 0 0 0 0 0 0 0 0 1 0 "inv_16" 0 0 0 0 0 0 0 0 0 0 0 1 0 0 0 0
PD7814a 0 0 0 0 0 0 0 0 0 0 0 0 0 0 0 0 0 0 0 0 0 0 0 0 0 0 0 0 0 0 0 0 0 0 0 0 0 0 0 0 0 0 0 0 0 0 0 0 0 0 1 0 0 0 0 0 0 0 0 0 0 0 1 1 0 1 0 0 0 1 1 0 0 0 0 0 0 0 0 0 0 55 1 80 8.899999619 1 31 3 1 0 0.221917808 1 "adverse" 0 0 0 0 0 0 0 0 1 0 0 0 0 0 0 0 0 1 0 0 "TP53_complex" 0 0 0 0 0 0 0 0 0 0 1 0 0 0 0 0
PD7815a 0 0 0 0 0 0 0 0 0 0 0 1 0 0 0 0 0 1 0 0 0 0 0 0 0 0 0 0 0 0 0 0 0 0 0 1 0 0 0 0 0 0 0 0 0 0 0 0 0 0 0 0 0 0 0 0 0 0 0 0 0 0 0 0 0 0 0 0 0 0 0 0 0 0 0 0 0 0 0 0 0 47 1 75 10.80000019 1 153 4.8 1 0 6.312328767 0 "favorable" 0 0 0 0 0 0 1 0 0 0 0 0 0 0 0 0 0 0 1 0 "NPM1" 0 0 0 0 1 0 0 0 0 0 0 0 0 0 0 0
PD7816a 0 0 0 0 0 0 0 0 0 0 0 0 0 0 0 0 0 0 0 0 0 0 1 0 0 0 0 0 0 0 0 0 0 0 0 0 0 0 0 0 0 0 0 0 0 0 0 0 0 0 0 0 0 0 0 0 0 0 0 0 0 0 0 0 0 0 0 0 0 0 1 0 0 0 0 1 0 0 0 0 0 43 1 75 11.60000038 1 12 3.5 1 0 6.295890411 0 "favorable" 1 0 0 0 0 0 0 0 0 0 0 0 0 0 0 0 0 0 1 0 "t_15_17" 0 0 0 0 0 0 0 0 0 0 0 0 0 0 0 1
PD7817a 0 0 0 0 0 0 0 0 0 0 0 0 0 0 0 0 0 0 0 0 0 0 0 0 0 0 0 0 0 0 0 0 0 0 0 0 0 0 0 0 0 0 0 0 0 0 0 0 0 0 0 0 0 0 0 0 0 0 0 0 0 1 0 0 0 0 0 0 0 0 0 0 0 0 0 0 0 0 0 0 0 49 1 75 9.399999619 1 131 15.9 1 0 0.602739726 1 "intermediate" 0 0 0 0 0 0 0 0 0 0 0 0 1 0 0 0 0 0 0 1 "Trisomies" 0 0 0 1 0 0 0 0 0 0 0 0 0 0 0 0
PD7818a 0 0 1 0 0 0 0 0 0 0 0 0 0 0 0 0 0 0 0 0 0 0 1 0 0 0 0 1 0 0 0 0 0 0 0 0 1 0 0 0 0 0 1 0 0 0 0 0 0 0 0 0 0 0 0 0 1 0 0 0 0 0 0 0 0 0 0 0 0 0 0 0 0 0 0 0 0 0 0 0 0 46 1 70 10.5 1 77 9.2 1 0 0.046575342 1 "adverse" 0 0 0 0 0 0 0 0 0 1 0 0 0 0 0 0 0 1 0 0 "sAML2" 0 0 0 0 0 0 0 0 1 0 0 0 0 0 0 0
PD7819a 1 0 0 0 0 0 0 0 0 0 0 0 0 0 0 0 0 0 0 1 0 0 0 0 0 0 0 0 0 0 0 0 0 0 0 0 0 0 0 0 0 0 1 0 0 0 1 0 0 0 0 0 0 0 0 0 1 0 0 0 0 0 0 0 0 0 0 0 0 0 0 0 0 0 0 0 0 0 0 0 0 52 1 56 10.10000038 0 25 60.4 1 0 0.424657534 1 "adverse" 0 0 0 0 0 0 0 0 0 1 0 0 0 0 0 0 0 1 0 0 "sAML2" 0 0 0 0 0 0 0 0 1 0 0 0 0 0 0 0
PD7820a 0 0 0 0 0 0 0 0 0 0 0 0 0 0 0 0 0 0 0 0 0 0 0 0 0 0 1 0 0 0 0 0 0 0 0 0 0 0 0 0 1 0 0 0 0 0 0 0 0 0 0 0 0 0 0 0 0 0 0 0 0 0 0 0 0 0 0 0 0 0 0 0 0 0 0 0 0 1 0 0 0 45 0 35 7.099999905 1 17 9.9 1 0 0.043835616 1 "favorable" 0 0 1 0 0 0 0 0 0 0 0 0 0 0 0 0 0 0 1 0 "t_8_21" 1 0 0 0 0 0 0 0 0 0 0 0 0 0 0 0
PD7821a 0 0 0 0 0 0 0 0 0 0 0 0 0 0 0 0 0 1 0 0 0 0 0 0 0 0 0 0 0 0 0 0 0 0 0 1 0 0 0 0 0 0 0 0 0 0 0 0 0 0 0 0 0 0 0 0 0 0 0 0 0 0 0 0 0 0 0 0 0 0 0 0 0 0 0 0 0 0 0 0 0 33 0 99 8.399999619 0 29 42.8 1 0 0.052054795 1 "favorable" 0 0 0 0 0 0 1 0 0 0 0 0 0 0 0 0 0 0 1 0 "NPM1" 0 0 0 0 1 0 0 0 0 0 0 0 0 0 0 0
PD7822a 0 0 0 0 0 0 0 0 0 0 0 0 0 0 0 0 0 0 0 0 0 0 1 0 0 0 0 0 0 0 0 0 0 0 0 0 0 0 0 0 0 0 0 0 0 0 0 0 0 1 0 0 0 0 0 0 0 0 0 0 0 0 0 0 0 0 0 0 0 0 0 0 0 0 0 0 0 0 0 0 0 60 0 99 6.800000191 1 22 238.2 1 0 0.008219178 1 "intermediate" 0 0 0 0 0 0 0 0 0 0 0 0 0 0 0 1 0 0 0 1 "mNOS" 0 0 0 0 0 0 0 1 0 0 0 0 0 0 0 0
PD7823a 0 0 0 0 0 0 0 0 0 0 0 0 0 0 0 0 0 1 1 0 0 0 0 0 0 0 0 0 0 0 0 0 0 0 0 0 0 0 0 0 0 0 0 0 0 0 0 0 0 0 0 0 0 0 0 0 1 0 0 0 0 0 0 0 0 0 0 1 0 0 0 0 0 0 0 0 0 0 0 0 0 48 1 75 7.900000095 1 488 39 1 0 1.739726027 1 "adverse" 0 0 0 0 0 0 0 0 0 0 0 0 0 0 0 1 0 1 0 0 "mNOS" 0 0 0 0 0 0 0 1 0 0 0 0 0 0 0 0
PD7824a 0 0 0 0 0 0 0 0 0 0 0 0 0 0 0 0 0 0 0 0 0 0 0 0 0 0 0 0 1 0 0 0 0 0 0 0 0 0 0 0 0 0 0 0 0 0 1 0 1 0 0 0 0 0 0 1 0 0 0 0 0 0 0 0 0 0 0 0 0 0 0 0 0 0 0 0 0 0 0 0 0 60 1 40 8.699999809 1 102 40 2 1 0.632876712 1 "adverse" 0 0 0 0 0 0 0 0 0 1 0 0 0 0 0 0 0 1 0 0 "sAML2" 0 0 0 0 0 0 0 0 1 0 0 0 0 0 0 0
PD7825a 0 0 0 0 0 0 0 0 0 0 0 0 0 0 0 0 0 0 0 0 0 0 0 0 0 0 0 0 0 0 0 0 0 0 0 0 0 0 0 0 0 0 0 0 0 0 0 0 0 0 0 0 0 0 0 0 0 0 0 0 0 1 0 0 0 0 0 0 0 0 0 0 0 0 0 0 0 0 0 0 0 37 1 75 14.69999981 1 123 0.7 1 0 11.87945205 0 "intermediate" 0 0 0 0 0 0 0 0 0 0 0 0 1 0 0 0 0 0 0 1 "Trisomies" 0 0 0 1 0 0 0 0 0 0 0 0 0 0 0 0
PD7827a 0 0 0 0 0 0 0 0 0 0 0 0 0 0 0 0 1 0 0 0 0 0 0 0 0 0 0 0 0 0 0 0 0 0 0 0 0 0 0 0 0 0 0 0 0 0 0 0 0 0 0 0 0 0 0 0 1 0 0 0 0 0 0 0 0 0 0 0 0 0 0 0 1 0 0 0 0 0 0 0 0 28 0 75 7.800000191 0 27 68 1 0 8.44109589 0 "favorable" 0 1 0 0 0 0 0 0 0 0 0 0 0 0 0 0 0 0 1 0 "inv_16" 0 0 0 0 0 0 0 0 0 0 0 1 0 0 0 0
PD7828a 0 0 0 0 0 0 0 0 0 0 0 1 0 0 0 0 0 0 0 0 0 0 0 0 0 0 0 0 0 0 0 0 0 0 0 1 0 0 0 0 0 0 0 0 0 0 0 0 0 0 0 0 0 0 0 0 0 0 0 0 0 0 0 0 0 0 0 0 0 0 0 0 0 0 0 0 0 0 0 0 0 38 0 17 8.800000191 1 243 31.5 1 0 2.756164384 1 "favorable" 0 0 0 0 0 0 1 0 0 0 0 0 0 0 0 0 0 0 1 0 "NPM1" 0 0 0 0 1 0 0 0 0 0 0 0 0 0 0 0
PD7829a 0 0 0 0 0 0 0 0 0 0 0 0 0 0 0 0 0 0 0 0 0 0 0 0 0 0 0 0 0 0 0 0 0 0 0 0 0 0 0 0 0 0 0 0 0 0 0 0 0 0 1 0 0 0 0 0 0 0 0 0 0 0 0 0 0 0 0 0 0 0 0 0 0 0 0 0 0 0 0 0 0 52 1 70 7 1 12 1.2 2 1 0.835616438 1 "adverse" 0 0 0 0 0 0 0 0 1 0 0 0 0 0 0 0 0 1 0 0 "TP53_complex" 0 0 0 0 0 0 0 0 0 0 1 0 0 0 0 0
PD7830a 0 0 1 0 0 0 0 0 0 0 0 0 0 0 0 0 0 1 0 0 0 0 0 0 0 0 0 0 0 0 0 0 0 0 0 1 1 0 0 0 0 0 0 0 0 0 0 0 0 0 0 0 0 0 0 0 0 0 0 0 0 0 0 0 0 0 0 0 0 0 0 0 0 0 0 0 0 0 0 0 0 34 0 93 9.699999809 1 47 30.77 1 0 12.04109589 0 "favorable" 0 0 0 0 0 0 1 0 0 1 0 0 0 0 0 0 1 0 1 0 "NPM1" 0 0 0 0 1 0 0 0 0 0 0 0 0 0 0 0
PD7831a 0 0 0 0 0 0 0 0 0 0 0 0 0 0 0 0 0 0 0 0 0 0 1 0 0 0 0 0 0 0 0 0 0 0 0 0 0 0 0 0 0 0 0 0 0 0 0 0 0 0 0 1 0 0 0 0 0 0 0 0 0 0 0 0 0 0 0 0 0 0 0 0 0 0 0 0 1 0 0 0 0 60 0 20 7.800000191 0 37 24.1 1 0 1.197260274 1 "adverse" 0 0 0 0 1 0 0 0 0 0 0 0 0 0 0 0 0 1 0 0 "t_6_9" 0 0 0 0 0 0 0 0 0 0 0 0 0 1 0 0
PD7832a 0 0 0 0 0 0 0 0 0 0 0 0 0 0 0 0 0 0 0 0 0 0 0 0 0 0 0 1 0 0 0 0 0 0 0 0 0 0 0 0 0 0 0 0 0 0 0 0 0 0 0 0 0 0 0 0 0 0 0 0 0 1 1 1 0 0 0 0 0 0 0 1 0 0 0 0 0 0 0 0 0 52 1 15 7.5 0 22 3.4 1 0 0.2 1 "adverse" 0 0 0 0 0 0 0 0 1 0 0 0 0 0 0 0 0 1 0 0 "TP53_complex" 0 0 0 0 0 0 0 0 0 0 1 0 0 0 0 0
PD7833a 0 0 0 0 0 0 0 0 0 0 0 1 0 0 0 0 0 0 0 0 0 0 1 0 0 0 0 0 0 0 0 0 0 0 0 1 0 0 0 0 0 0 0 0 0 0 0 0 0 0 0 0 0 0 0 0 0 0 0 0 0 0 0 0 0 0 0 0 0 0 0 0 0 0 0 0 0 0 0 0 0 55 1 75 9.1 1 53 14.2 1 0 0.980821918 1 "favorable" 0 0 0 0 0 0 1 0 0 0 0 0 0 0 0 0 0 0 1 0 "NPM1" 0 0 0 0 1 0 0 0 0 0 0 0 0 0 0 0
PD7834a 0 0 0 0 0 0 0 0 0 0 0 0 0 0 0 0 0 0 0 0 0 0 0 0 0 0 0 0 0 0 0 0 0 0 0 1 0 0 0 0 0 0 0 0 0 0 0 0 1 0 0 0 0 0 0 0 0 0 0 0 0 0 0 0 0 0 0 0 0 0 0 0 0 0 0 0 0 0 0 0 0 45 1 90 10.30000019 1 89 5.71 1 0 6.693150685 1 "favorable" 0 0 0 0 0 0 1 0 0 0 0 0 0 0 0 0 0 0 1 0 "NPM1" 0 0 0 0 1 0 0 0 0 0 0 0 0 0 0 0
PD7835a 0 0 0 0 0 0 0 0 0 0 0 1 0 0 0 0 0 0 0 0 0 0 1 0 0 0 0 0 0 0 0 0 0 1 0 1 0 0 0 0 0 0 0 0 0 0 0 0 0 0 0 0 0 0 0 0 0 0 0 0 0 0 0 0 0 0 0 0 0 0 0 0 0 0 0 0 0 0 0 0 0 47 0 84 10.69999981 0 71 65 1 0 0.564383562 1 "intermediate" 0 0 0 0 0 0 1 0 0 0 0 0 0 0 0 0 0 0 0 1 "NPM1" 0 0 0 0 1 0 0 0 0 0 0 0 0 0 0 0
PD7836a 0 0 0 0 0 0 0 0 0 0 0 0 0 0 0 0 0 0 0 0 0 0 0 0 0 0 0 0 0 0 0 0 0 0 0 0 0 0 0 0 0 0 0 0 0 0 0 0 0 0 1 0 0 0 0 0 1 0 0 0 0 0 1 0 0 1 0 0 0 0 0 0 0 0 0 0 0 0 0 0 0 28 1 81 7.900000095 0 178 14.2 1 0 1.449315068 1 "adverse" 0 0 0 0 0 0 0 0 1 0 0 0 0 0 0 0 0 1 0 0 "TP53_complex" 0 0 0 0 0 0 0 0 0 0 1 0 0 0 0 0
PD7837a 0 0 0 0 0 0 0 1 0 0 0 0 0 0 0 0 0 0 0 0 1 0 1 0 0 0 0 0 0 0 0 0 0 0 0 1 0 0 0 1 0 0 0 0 0 0 0 0 0 1 0 0 0 0 0 0 0 0 0 0 0 0 0 0 0 0 0 0 0 0 0 0 0 0 0 0 0 0 0 0 0 47 0 75 9 0 34 11.1 1 0 6.726027397 0 "favorable" 0 0 0 0 0 0 1 0 0 0 0 0 0 0 0 0 0 0 1 0 "NPM1" 0 0 0 0 1 0 0 0 0 0 0 0 0 0 0 0
PD7838a 0 0 0 0 0 0 0 0 0 0 0 0 0 0 0 0 0 0 0 0 0 0 0 0 0 0 0 0 0 0 0 0 0 0 0 0 0 0 0 0 0 0 0 0 0 0 1 0 0 1 0 0 0 1 0 0 0 0 0 0 0 0 0 0 0 0 0 0 0 0 0 0 0 0 0 0 0 1 0 0 0 37 1 75 9.850000381 0 226 4.72 1 0 2.304109589 1 "favorable" 0 0 1 0 0 0 0 0 0 0 0 0 0 0 0 0 0 0 1 0 "t_8_21" 1 0 0 0 0 0 0 0 0 0 0 0 0 0 0 0
PD7839a 0 0 0 0 0 0 0 0 0 0 0 0 0 0 0 0 0 0 0 0 0 0 0 0 0 0 0 0 0 0 0 0 0 0 0 0 0 0 0 0 0 0 0 0 0 0 0 0 0 0 0 0 0 0 0 0 0 0 0 1 0 0 1 0 1 0 0 0 0 0 1 0 0 0 0 0 0 0 0 0 0 36 0 80 6.5 2 36 2 1 0 0.284931507 1 "adverse" 0 0 0 0 0 0 0 0 1 0 0 0 0 0 0 0 0 1 0 0 "TP53_complex" 0 0 0 0 0 0 0 0 0 0 1 0 0 0 0 0
PD7840a 0 0 0 0 0 0 0 0 0 0 0 0 0 0 0 0 0 0 0 0 0 0 0 0 0 0 0 0 0 0 0 0 0 0 0 0 0 0 0 0 0 0 0 0 0 0 0 0 0 0 0 0 0 0 0 0 1 0 0 0 0 0 0 0 0 0 0 0 0 0 0 0 1 0 0 0 0 0 0 0 0 37 0 26 3 0 15 165.6 1 0 1.663013699 1 "favorable" 0 1 0 0 0 0 0 0 0 0 0 0 0 0 0 0 0 0 1 0 "inv_16" 0 0 0 0 0 0 0 0 0 0 0 1 0 0 0 0
PD7841a 0 0 0 0 0 0 0 0 0 0 0 0 0 0 0 0 0 0 0 0 1 0 0 0 0 0 0 0 1 0 0 0 0 0 0 0 1 0 0 0 0 0 1 0 0 0 0 0 0 0 0 0 0 0 0 0 0 0 0 0 0 1 0 0 0 0 0 0 0 0 0 0 0 0 0 0 0 0 0 0 0 47 1 75 7.400000095 3 6 70 1 0 1.830136986 1 "adverse" 0 0 0 0 0 0 0 0 0 1 0 0 0 0 0 0 0 1 0 0 "sAML2" 0 0 0 0 0 0 0 0 1 0 0 0 0 0 0 0
PD7842a 0 0 0 0 0 0 0 0 0 0 0 1 0 0 0 0 0 0 0 0 0 0 0 0 0 0 0 0 0 0 0 0 0 0 0 1 0 0 0 0 0 1 0 0 0 0 0 0 0 1 0 0 0 0 0 0 0 0 0 0 0 0 0 0 0 0 0 0 0 0 0 0 0 0 0 0 0 0 0 0 0 55 0 31 5.900000095 1 25 77.7 1 0 6.852054795 0 "favorable" 0 0 0 0 0 0 1 0 0 0 0 0 0 0 0 0 0 0 1 0 "NPM1" 0 0 0 0 1 0 0 0 0 0 0 0 0 0 0 0
PD7843a 0 0 0 0 0 0 0 0 0 0 0 0 0 0 0 0 1 0 0 0 0 0 0 0 0 0 0 0 0 0 0 0 0 0 0 0 0 0 0 0 0 0 0 0 0 0 0 0 0 0 0 0 0 0 0 0 0 0 0 0 0 0 0 0 0 0 0 0 0 0 0 0 0 0 0 0 0 0 0 0 0 56 0 20 8.199999809 1 99 0.7 2 1 2.452054795 1 "intermediate" 0 0 0 0 0 0 0 0 0 0 0 0 0 0 0 1 0 0 0 1 "mNOS" 0 0 0 0 0 0 0 1 0 0 0 0 0 0 0 0
PD7844a 0 0 0 0 0 0 0 0 0 0 0 0 0 0 0 0 0 0 0 0 0 0 0 0 0 0 0 0 0 0 0 0 0 0 0 0 0 0 0 0 0 0 0 0 0 0 0 0 0 0 0 0 0 0 0 0 0 0 0 0 0 0 0 1 0 0 0 0 0 0 0 0 0 0 0 0 0 0 0 0 0 53 0 25 8 1 183 2.4 1 0 11.66575342 0 "adverse" 0 0 0 0 0 0 0 0 0 0 0 0 0 0 0 1 0 1 0 0 "mNOS" 0 0 0 0 0 0 0 1 0 0 0 0 0 0 0 0
PD7845a 0 0 0 0 0 0 0 0 0 0 0 0 0 0 0 0 0 0 0 0 0 0 0 1 0 0 0 0 0 0 0 0 0 0 0 0 0 0 0 0 0 0 0 0 0 0 0 0 0 0 0 0 0 0 1 0 0 0 0 0 0 1 0 0 0 0 1 0 0 0 0 0 0 0 0 0 0 0 0 0 0 56 1 49 8.399999619 1 105 2.6 1 0 6.84109589 0 "adverse" 0 0 0 0 0 0 0 0 0 0 1 0 0 0 0 0 0 1 0 0 "sAML1" 0 1 0 0 0 0 0 0 0 0 0 0 0 0 0 0
PD7846a 1 0 0 0 0 0 0 0 0 0 0 0 0 0 0 0 0 0 0 0 0 0 0 0 0 0 0 0 0 0 0 0 0 0 0 0 0 0 0 0 0 0 0 0 0 0 0 0 0 0 0 0 0 0 0 0 0 0 0 0 0 0 0 0 0 0 0 0 0 0 0 0 0 0 0 1 0 0 0 0 0 37 0 91 10.69999981 1 16.9 2.7 1 0 4.816438356 0 "favorable" 1 0 0 0 0 0 0 0 0 0 0 0 0 0 0 0 0 0 1 0 "t_15_17" 0 0 0 0 0 0 0 0 0 0 0 0 0 0 0 1
PD7847a 0 0 0 0 0 0 0 0 0 0 0 0 1 0 0 0 0 0 0 0 0 0 1 0 0 0 0 0 0 0 0 0 0 0 0 0 0 0 0 0 0 0 0 0 0 0 0 0 0 0 0 0 0 0 0 0 0 0 0 0 0 0 0 0 0 0 0 0 0 0 0 0 0 0 0 0 0 0 0 0 0 20 1 90 8.600000381 1 97 18.4 1 0 1.224657534 1 "intermediate" 0 0 0 0 0 0 0 0 0 0 0 0 0 0 0 1 0 0 0 1 "mNOS" 0 0 0 0 0 0 0 1 0 0 0 0 0 0 0 0
PD7848a 0 0 0 0 0 0 0 0 0 0 0 0 0 0 0 0 0 0 0 0 0 0 1 0 0 0 0 0 0 1 0 0 0 0 0 1 0 0 0 0 0 0 0 0 0 0 0 0 0 0 0 0 0 1 0 0 0 0 0 0 0 0 0 0 0 0 0 0 0 0 0 0 0 0 0 0 0 0 0 0 0 29 0 100 7.5 1 57 11 1 0 6.767123288 0 "favorable" 0 0 0 0 0 0 1 0 0 0 0 0 0 0 0 0 0 0 1 0 "NPM1" 0 0 0 0 1 0 0 0 0 0 0 0 0 0 0 0
PD7849a 0 0 0 0 0 0 0 0 0 0 0 0 0 0 0 0 0 0 0 0 0 0 1 0 0 0 0 0 0 0 0 0 0 0 0 1 0 0 0 0 0 0 0 0 0 0 0 0 0 0 0 0 0 0 0 0 0 0 0 0 0 0 0 0 0 0 0 0 0 0 0 0 0 0 0 0 0 0 0 0 0 46 1 30 3.099999905 1 27 33.3 1 0 2.156164384 1 "favorable" 0 0 0 0 0 0 1 0 0 0 0 0 0 0 0 0 0 0 1 0 "NPM1" 0 0 0 0 1 0 0 0 0 0 0 0 0 0 0 0
PD7850a 0 0 0 0 0 0 0 0 0 0 0 0 0 0 0 0 0 0 0 0 0 0 0 0 0 0 0 0 0 0 0 0 0 0 0 0 0 0 0 0 0 0 0 0 0 0 0 0 0 0 0 0 0 0 0 1 0 0 0 0 0 0 0 0 0 0 0 0 0 0 0 0 0 0 0 0 0 0 0 0 0 51 0 82 12.80000019 1 156 1.4 1 0 1.161643836 1 "intermediate" 0 0 0 0 0 0 0 0 0 0 0 0 0 0 0 1 0 0 0 1 "mNOS" 0 0 0 0 0 0 0 1 0 0 0 0 0 0 0 0
PD7851a 0 0 0 0 0 0 0 0 0 0 0 0 0 0 0 0 0 1 0 0 0 0 0 0 0 0 0 0 0 0 0 0 0 0 0 0 0 0 0 0 0 0 0 0 0 0 0 0 0 0 0 0 0 1 0 0 0 0 0 0 0 0 0 0 0 0 0 0 0 0 0 0 0 0 0 1 0 0 0 0 0 25 0 9 10.89999962 1 34 1.1 1 0 6.720547945 0 "favorable" 1 0 0 0 0 0 0 0 0 0 0 0 0 0 0 0 0 0 1 0 "t_15_17" 0 0 0 0 0 0 0 0 0 0 0 0 0 0 0 1
PD7852a 1 0 0 0 0 0 0 0 0 0 0 0 0 0 0 0 0 0 0 0 0 0 0 0 0 0 0 0 0 0 0 0 0 0 0 0 0 0 0 0 0 0 1 0 0 0 1 0 0 0 0 0 0 0 0 0 0 0 0 0 0 0 1 0 0 0 0 0 0 0 1 0 0 0 0 0 0 0 0 0 0 58 0 90 7.300000191 1 136 2.4 1 0 0.15890411 1 "adverse" 0 0 0 0 0 0 0 0 1 1 0 0 0 0 0 0 1 1 0 0 "TP53_complex" 0 0 0 0 0 0 0 0 0 0 1 0 0 0 0 0
PD7853a 0 0 0 0 0 0 0 0 0 0 0 0 0 0 0 0 0 0 0 0 0 0 0 0 0 0 0 0 1 0 0 0 0 0 0 0 0 0 0 0 0 0 1 0 0 0 0 0 0 0 0 0 0 0 0 0 0 0 0 0 0 0 1 0 0 0 0 0 0 1 0 0 0 0 0 0 0 0 0 0 0 57 1 26 8.899999619 1 39 46.9 1 0 1.057534247 1 "adverse" 0 0 0 0 0 0 0 0 1 1 0 0 0 0 0 0 1 1 0 0 "TP53_complex" 0 0 0 0 0 0 0 0 0 0 1 0 0 0 0 0
PD7854a 0 0 0 0 0 0 0 0 0 0 0 0 0 0 1 0 0 0 0 0 0 0 1 0 0 0 0 0 0 1 0 0 0 0 0 0 0 0 0 0 0 0 1 0 0 0 0 0 0 0 0 0 0 0 0 0 0 0 0 0 0 0 0 0 0 0 0 0 0 0 0 0 0 0 0 0 0 0 0 0 0 28 1 87 6.300000191 3 32 235 1 0 1.134246575 1 "adverse" 0 0 0 0 0 0 0 0 0 1 0 0 0 0 0 0 0 1 0 0 "sAML2" 0 0 0 0 0 0 0 0 1 0 0 0 0 0 0 0
PD7855a 0 0 0 0 0 0 0 0 0 0 0 0 0 0 0 0 0 0 0 0 1 0 0 0 0 0 0 0 0 0 0 0 0 0 0 1 0 0 0 1 0 0 0 0 0 0 0 0 0 0 0 0 0 0 0 0 0 0 0 0 0 0 0 0 0 0 0 0 0 0 0 0 0 0 0 0 0 0 0 0 0 54 0 99 11.19999981 1 315 133.5 1 0 1.191780822 1 "favorable" 0 0 0 0 0 0 1 0 0 0 0 0 0 0 0 0 0 0 1 0 "NPM1" 0 0 0 0 1 0 0 0 0 0 0 0 0 0 0 0
PD7856a 0 0 0 0 0 0 0 0 0 0 0 0 0 0 0 0 0 0 0 0 0 0 0 0 0 0 0 0 0 0 0 0 0 0 0 0 0 0 0 0 0 0 0 0 0 0 0 0 0 0 0 0 0 0 0 0 0 0 0 0 0 0 0 0 0 0 0 0 0 0 0 0 0 0 0 1 0 0 0 0 0 56 1 75 5.5 1 7 0.5 1 0 4.189041096 1 "favorable" 1 0 0 0 0 0 0 0 0 0 0 0 0 0 0 0 0 0 1 0 "t_15_17" 0 0 0 0 0 0 0 0 0 0 0 0 0 0 0 1
PD7857a 1 0 0 0 0 0 0 0 0 0 0 0 0 0 0 0 0 0 0 0 1 0 0 0 0 0 0 0 0 0 0 0 0 0 0 0 0 0 0 0 0 0 0 0 0 0 0 0 0 1 0 0 0 0 0 0 0 0 0 0 0 0 0 0 0 0 0 0 0 0 0 0 0 0 0 0 0 0 0 0 0 19 1 85 9 1 35 49 1 0 1.523287671 1 "adverse" 0 0 0 0 0 0 0 0 0 1 0 0 0 0 0 0 0 1 0 0 "sAML2" 0 0 0 0 0 0 0 0 1 0 0 0 0 0 0 0
PD7858a 0 0 0 0 0 0 0 1 0 0 0 0 0 0 0 0 0 0 0 0 0 0 0 0 0 0 0 0 0 0 0 0 0 0 0 0 0 0 0 0 0 0 0 0 0 0 0 0 0 0 0 0 0 0 0 0 0 0 0 0 0 0 0 0 0 0 0 0 0 0 0 0 0 0 0 0 0 0 0 0 0 55 1 20 8.300000191 1 72 2.2 1 0 0.679452055 1 "intermediate" 0 0 0 0 0 0 0 0 0 0 0 0 0 0 0 1 0 0 0 1 "mNOS" 0 0 0 0 0 0 0 1 0 0 0 0 0 0 0 0
PD7859a 1 0 0 0 0 0 0 0 0 0 0 0 0 0 0 0 0 0 0 0 0 0 0 0 0 0 0 1 0 0 0 0 0 0 0 0 0 0 0 0 0 0 0 0 0 0 0 0 0 0 0 0 0 0 0 0 0 0 0 0 0 0 0 0 0 0 0 0 0 0 1 0 0 1 0 0 0 0 0 0 0 36 0 66 8.699999809 2 72 18.2 1 0 0.175342466 1 "adverse" 0 0 0 0 0 1 0 0 0 0 0 0 0 0 0 0 0 1 0 0 "inv_3" 0 0 0 0 0 0 0 0 0 1 0 0 0 0 0 0
PD7860a 0 0 0 0 0 0 0 0 0 0 0 0 0 0 0 0 0 0 0 0 0 0 0 0 0 0 0 0 0 0 0 0 0 0 0 0 0 0 0 0 0 0 0 0 0 0 0 0 0 0 0 0 0 0 0 0 0 0 0 0 0 0 0 0 0 0 0 0 0 0 0 0 0 0 0 0 0 0 0 0 1 58 0 75 9 1 14 229 1 0 1.106849315 1 "intermediate" 0 0 0 1 0 0 0 0 0 0 0 0 0 0 0 0 0 0 0 1 "t_11" 0 0 0 0 0 0 0 0 0 0 0 0 0 0 1 0
PD7861a 0 0 0 0 0 0 0 0 0 0 0 0 0 0 0 0 0 0 0 0 0 0 0 0 0 0 0 0 0 0 0 0 0 0 0 0 0 0 0 0 0 0 0 0 0 0 0 0 0 0 0 0 0 0 0 0 0 0 0 0 0 1 0 0 0 0 0 0 0 0 0 0 1 0 0 0 0 0 0 0 0 26 0 85 6.599999905 1 38 73.8 1 0 0.082191781 0 "favorable" 0 1 0 0 0 0 0 0 0 0 0 0 0 0 0 0 0 0 1 0 "inv_16" 0 0 0 0 0 0 0 0 0 0 0 1 0 0 0 0
PD7862a 0 0 0 0 0 0 0 0 0 0 0 0 0 0 0 0 0 0 0 0 0 0 1 0 0 0 0 0 0 0 0 0 0 0 0 0 0 0 0 0 0 0 0 0 0 0 0 0 0 0 0 0 0 0 0 0 1 0 0 0 0 0 0 0 1 0 0 0 0 0 0 0 0 0 0 1 0 0 0 0 0 43 1 99 14.10000038 1 116 15.5 2 1 0.789041096 1 "favorable" 1 0 0 0 0 0 0 0 0 0 0 0 0 0 0 0 0 0 1 0 "t_15_17" 0 0 0 0 0 0 0 0 0 0 0 0 0 0 0 1
PD7863a 0 0 0 0 0 0 0 0 0 0 0 0 0 0 0 0 0 0 0 0 0 0 1 0 0 0 0 0 0 0 0 0 0 0 0 0 0 0 0 0 0 0 0 0 0 0 0 0 0 0 0 0 0 0 0 0 0 0 0 0 0 0 0 0 0 0 0 0 0 0 0 0 0 0 0 1 0 0 0 0 0 59 1 13 7.599999905 1 23 0.8 1 0 9.594520548 0 "favorable" 1 0 0 0 0 0 0 0 0 0 0 0 0 0 0 0 0 0 1 0 "t_15_17" 0 0 0 0 0 0 0 0 0 0 0 0 0 0 0 1
PD7864a 0 0 0 0 0 0 0 1 0 0 0 1 0 0 0 0 1 0 0 0 0 0 0 0 0 0 0 0 1 0 0 0 0 0 0 0 0 0 0 0 0 0 0 0 0 0 0 0 1 0 0 0 1 0 0 0 0 0 0 0 0 0 0 0 0 0 0 0 0 0 0 0 0 0 0 0 0 0 0 0 0 53 1 9 9.300000191 1 56 2.9 1 0 5.523287671 0 "adverse" 0 0 0 0 0 0 0 0 0 1 0 0 0 0 0 0 0 1 0 0 "sAML2" 0 0 0 0 0 0 0 0 1 0 0 0 0 0 0 0
PD7865a 0 0 0 0 0 0 0 0 0 0 0 0 0 0 0 0 0 0 0 0 0 0 0 0 0 0 0 1 0 0 0 0 0 0 0 0 0 0 0 0 0 0 0 0 0 0 0 0 0 0 0 0 0 0 0 0 0 0 0 0 0 0 0 0 0 0 0 0 0 0 0 0 0 0 0 0 0 0 0 0 1 49 0 35 11.80000019 1 44 40 1 0 0.602739726 1 "intermediate" 0 0 0 1 0 0 0 0 0 0 0 0 0 0 0 0 0 0 0 1 "t_11" 0 0 0 0 0 0 0 0 0 0 0 0 0 0 1 0
PD7866a 0 0 0 0 0 0 0 1 0 0 0 0 0 0 1 0 0 0 0 0 0 0 0 0 0 0 0 0 0 0 0 0 0 0 0 0 0 0 0 0 0 0 0 0 0 0 0 0 0 0 0 0 0 0 0 0 0 0 0 0 0 0 0 0 0 0 0 0 0 0 1 0 0 0 0 0 0 0 0 0 0 58 1 64 7.900000095 1 58 5.9 3 1 7.706849315 0 "adverse" 0 0 0 0 0 0 0 0 0 0 1 0 0 0 0 0 0 1 0 0 "sAML1" 0 1 0 0 0 0 0 0 0 0 0 0 0 0 0 0
PD7867a 0 0 0 0 0 0 0 0 0 0 0 0 0 0 0 0 1 0 0 0 0 0 0 0 0 0 0 0 0 0 0 0 0 0 0 0 0 0 0 0 0 0 0 0 0 0 0 0 0 0 1 0 0 0 0 0 0 0 0 0 0 1 0 0 0 0 0 0 0 0 0 0 0 0 0 0 0 0 1 0 0 28 1 62 9 1 45 14 3 1 10.40547945 0 "intermediate" 0 0 0 1 0 0 0 0 1 0 0 0 0 0 0 0 1 0 0 1 "TP53_complex" 0 0 0 0 0 0 0 0 0 0 1 0 0 0 0 0
PD7869a 0 0 0 0 0 0 0 0 0 0 0 0 0 0 0 0 0 0 0 0 0 0 0 0 0 0 0 0 0 0 0 0 0 0 0 0 0 0 0 0 0 0 0 0 0 0 0 0 0 0 1 0 0 0 0 0 0 0 0 1 0 0 1 0 1 0 0 0 0 1 0 0 0 0 0 0 0 0 0 0 0 60 0 65 7.699999809 1 105 1.4 1 0 0.093150685 1 "adverse" 0 0 0 0 0 0 0 0 1 0 0 0 0 0 0 0 0 1 0 0 "TP53_complex" 0 0 0 0 0 0 0 0 0 0 1 0 0 0 0 0
PD7870a 0 0 0 0 0 0 0 0 0 0 0 0 0 0 0 0 0 0 0 0 0 0 0 0 0 0 1 0 0 0 0 0 0 0 0 0 0 0 0 0 0 0 0 0 0 0 0 0 0 0 0 0 0 0 0 0 0 0 0 0 0 0 0 0 0 0 0 0 0 0 0 0 0 0 0 0 0 1 0 0 0 34 1 75 14.80000019 1 85 2.3 1 0 10.32876712 0 "favorable" 0 0 1 0 0 0 0 0 0 0 0 0 0 0 0 0 0 0 1 0 "t_8_21" 1 0 0 0 0 0 0 0 0 0 0 0 0 0 0 0
PD7871a 0 0 0 0 0 0 0 0 0 0 0 0 0 0 0 0 0 0 0 0 0 0 1 0 0 0 0 0 1 0 0 0 0 0 0 0 0 0 0 0 0 0 0 0 0 0 0 0 0 1 0 0 0 0 0 0 0 0 0 0 0 0 0 0 0 0 0 0 0 0 0 0 0 0 0 0 0 0 0 0 0 57 1 56 7.5 1 87 55.4 1 0 0.82739726 1 "adverse" 0 0 0 0 0 0 0 0 0 1 0 0 0 0 0 0 0 1 0 0 "sAML2" 0 0 0 0 0 0 0 0 1 0 0 0 0 0 0 0
PD7872a 0 0 0 0 0 0 0 0 0 0 0 0 0 0 0 0 0 0 0 0 0 0 1 0 0 0 0 0 0 0 0 0 0 0 0 1 0 0 0 0 0 0 0 0 1 0 0 0 0 0 0 0 0 0 0 0 0 0 0 0 0 0 0 0 0 0 0 0 0 0 0 0 0 0 0 0 0 0 0 0 0 46 1 68 6.400000095 1 61 26.6 1 0 10.22191781 0 "intermediate" 0 0 0 0 0 0 1 0 0 0 0 0 0 0 0 0 0 0 0 1 "NPM1" 0 0 0 0 1 0 0 0 0 0 0 0 0 0 0 0
PD7873a 0 0 0 0 0 0 0 0 0 0 0 0 0 0 0 0 0 1 0 0 0 0 0 0 0 0 0 0 0 0 0 0 0 0 0 0 0 0 0 1 0 0 1 0 0 0 0 0 0 0 0 0 0 0 0 0 0 0 0 0 0 0 1 0 0 0 0 1 0 0 1 0 0 0 0 0 0 0 0 0 0 56 1 75 9.5 1 378 3.15 3 1 0.438356164 1 "adverse" 0 0 0 0 0 0 0 0 1 0 0 0 0 0 0 0 0 1 0 0 "TP53_complex" 0 0 0 0 0 0 0 0 0 0 1 0 0 0 0 0
PD7874a 0 0 0 0 0 0 0 0 0 0 0 0 0 0 0 0 0 0 0 0 0 0 0 0 0 0 0 0 0 0 0 0 0 0 0 0 0 0 0 0 0 0 0 0 0 0 0 0 0 0 0 0 0 0 0 0 0 0 0 0 0 0 0 0 0 0 0 0 0 0 0 0 0 0 0 0 0 1 0 0 0 40 0 75 9.600000381 1 35 7.6 1 0 5.523287671 0 "favorable" 0 0 1 0 0 0 0 0 0 0 0 0 0 0 0 0 0 0 1 0 "t_8_21" 1 0 0 0 0 0 0 0 0 0 0 0 0 0 0 0
PD7875a 0 0 0 0 0 0 0 0 0 0 0 0 0 0 0 0 0 0 0 0 0 0 0 0 0 0 0 0 0 0 0 0 0 0 0 0 0 0 0 0 0 0 0 0 0 0 0 0 0 0 0 0 0 0 0 0 1 0 0 0 0 0 0 0 0 0 0 0 0 0 1 0 0 0 0 0 0 0 0 0 0 53 0 36 10 1 45 34.7 1 0 0.62739726 1 "adverse" 0 0 0 0 0 0 0 0 0 0 0 0 0 0 0 1 0 1 0 0 "mNOS" 0 0 0 0 0 0 0 1 0 0 0 0 0 0 0 0
PD7876a 0 0 0 0 0 0 0 0 0 0 0 0 0 0 0 0 0 0 0 0 0 0 0 0 0 0 0 0 0 0 0 0 0 0 0 0 0 0 0 0 0 0 0 0 0 0 0 0 0 0 0 0 0 0 0 0 0 0 0 0 0 0 0 0 0 0 0 0 0 0 0 0 0 0 0 0 0 0 0 0 0 29 0 90 10.60000038 0 211 17.5 1 0 1.098630137 1 "intermediate" 0 0 0 0 0 0 0 0 0 0 0 0 0 0 1 0 0 0 0 1 "no_events" 0 0 1 0 0 0 0 0 0 0 0 0 0 0 0 0
PD7877a 0 0 0 0 0 0 0 0 0 0 0 0 0 0 0 0 0 0 0 0 0 0 0 0 0 0 0 0 0 0 0 0 0 0 0 0 0 0 0 0 0 0 0 0 0 0 0 0 0 0 0 0 0 0 0 0 0 0 0 0 0 0 0 0 0 0 0 0 1 0 0 0 0 0 0 0 0 0 0 0 1 51 1 90 8.600000381 0 29 8.3 1 0 1.947945205 1 "adverse" 0 0 0 1 0 0 0 0 0 0 0 0 0 0 0 0 0 1 0 0 "t_11" 0 0 0 0 0 0 0 0 0 0 0 0 0 0 1 0
PD7878a 0 0 0 0 0 0 0 0 0 0 0 0 0 0 0 0 0 0 0 0 0 0 1 0 0 0 0 0 0 0 0 0 0 0 0 0 0 0 0 0 0 0 0 0 0 0 0 0 0 0 0 0 0 0 0 0 0 0 0 0 0 0 0 0 0 0 0 0 0 0 0 0 0 0 0 0 0 0 0 0 0 51 1 91 8.100000381 1 73 39.9 1 0 0.775342466 1 "intermediate" 0 0 0 0 0 0 0 0 0 0 0 0 0 0 0 1 0 0 0 1 "mNOS" 0 0 0 0 0 0 0 1 0 0 0 0 0 0 0 0
PD7879a 0 0 0 0 0 0 0 0 0 0 0 0 0 0 0 0 0 1 0 0 0 0 1 0 0 0 0 0 0 0 0 0 0 0 0 0 1 0 0 0 0 0 0 0 0 0 0 0 0 1 0 0 0 0 0 0 0 0 0 0 0 0 0 0 0 0 0 0 0 0 0 0 0 0 0 0 1 0 0 0 0 51 0 90 9 1 45 8.4 1 0 0.490410959 1 "adverse" 0 0 0 0 1 0 0 0 0 0 0 0 0 0 0 0 0 1 0 0 "t_6_9" 0 0 0 0 0 0 0 0 0 0 0 0 0 1 0 0
PD7880a 0 0 0 0 0 0 0 1 0 0 0 1 0 0 0 0 0 1 0 0 0 0 1 0 0 0 0 0 0 0 0 0 0 0 0 0 0 0 0 0 0 0 0 0 0 0 0 0 0 0 0 0 0 0 0 0 0 0 0 0 0 0 0 0 0 0 0 0 0 0 0 0 0 0 0 0 0 0 0 0 0 41 0 85 5.699999809 0 32 113.6 1 0 0.75890411 1 "adverse" 0 0 0 0 0 0 0 0 0 0 0 0 0 0 0 1 0 1 0 0 "mNOS" 0 0 0 0 0 0 0 1 0 0 0 0 0 0 0 0
PD7881a 0 0 0 0 0 0 0 0 0 0 0 1 0 0 0 0 0 1 0 0 0 0 1 0 0 0 0 0 0 0 0 0 0 0 1 1 0 0 0 0 0 0 0 0 0 0 0 0 0 1 0 0 0 0 0 0 0 0 0 0 0 0 0 0 0 0 0 0 0 0 0 0 0 0 0 0 0 0 0 0 0 51 1 80 8.800000191 1 51 25.2 1 0 8.556164384 0 "favorable" 0 0 0 0 0 0 1 0 0 0 0 0 0 0 0 0 0 0 1 0 "NPM1" 0 0 0 0 1 0 0 0 0 0 0 0 0 0 0 0
PD7882a 0 0 0 0 0 0 0 0 0 0 0 0 0 0 0 0 0 0 0 0 0 0 0 0 0 0 0 0 0 0 0 0 0 0 0 0 0 0 0 0 0 0 1 0 0 0 0 0 0 0 0 0 0 0 0 0 1 0 0 0 0 0 0 0 0 0 0 0 0 0 0 0 0 0 0 0 0 0 0 0 0 56 0 24 9.300000191 0 9 23.8 1 0 2.526027397 1 "adverse" 0 0 0 0 0 0 0 0 0 0 1 0 0 0 0 0 0 1 0 0 "sAML1" 0 1 0 0 0 0 0 0 0 0 0 0 0 0 0 0
PD7883a 0 0 0 0 0 0 0 0 0 0 0 0 0 0 0 0 0 0 0 0 0 0 0 0 0 0 0 0 0 0 0 0 0 0 0 0 0 0 0 0 0 0 0 0 0 0 0 0 0 0 0 0 0 0 0 0 0 0 1 1 1 1 0 0 0 0 0 0 1 0 0 0 1 0 0 0 0 0 0 0 0 33 1 57 11 1 42 136.9 1 0 2.342465753 1 "favorable" 0 1 0 0 0 0 0 0 0 0 0 0 0 0 0 0 0 0 1 0 "inv_16" 0 0 0 0 0 0 0 0 0 0 0 1 0 0 0 0
PD7884a 0 0 0 0 0 0 0 0 0 0 0 0 0 0 0 0 0 1 0 0 0 0 0 0 0 0 0 0 0 0 0 0 0 0 0 0 0 0 0 0 0 0 0 0 0 0 0 0 0 0 0 0 0 0 0 0 1 0 0 0 0 1 0 0 0 0 0 0 0 0 0 0 0 0 0 1 0 0 0 0 0 20 0 75 10.89999962 1 19 5.6 3 1 9.904109589 0 "favorable" 1 0 0 0 0 0 0 0 0 0 0 0 0 0 0 0 0 0 1 0 "t_15_17" 0 0 0 0 0 0 0 0 0 0 0 0 0 0 0 1
PD7885a 0 0 0 0 0 0 0 0 0 0 0 0 0 0 0 0 0 0 0 0 0 0 0 0 0 0 0 0 0 0 0 0 0 0 0 0 0 0 0 0 0 0 0 0 0 0 0 0 0 0 0 1 0 0 0 1 0 0 0 0 0 1 0 0 0 0 0 0 0 0 0 0 0 0 0 0 0 0 0 0 0 55 1 40 10.2 1 138 1.5 1 0 3.652054795 1 "intermediate" 0 0 0 0 0 0 0 0 0 0 1 0 0 0 0 0 0 0 0 1 "sAML1" 0 1 0 0 0 0 0 0 0 0 0 0 0 0 0 0
PD7886a 0 0 0 0 0 0 0 0 0 0 0 0 0 0 0 0 0 1 0 0 0 0 0 0 0 0 0 0 0 0 0 0 0 0 0 0 0 0 0 0 0 0 0 0 0 0 0 0 0 1 0 0 0 0 0 0 0 0 0 0 0 0 0 0 0 0 0 0 0 0 0 0 0 0 0 0 0 0 0 0 0 60 1 68 12.39999962 1 263 36.93 1 0 2.561643836 0 "intermediate" 0 0 0 0 0 0 0 0 0 0 0 0 0 0 0 1 0 0 0 1 "mNOS" 0 0 0 0 0 0 0 1 0 0 0 0 0 0 0 0
PD7887a 0 0 0 0 0 0 0 0 0 0 0 0 0 0 0 0 0 0 0 0 0 0 0 0 0 0 0 0 0 0 0 0 0 0 0 0 0 0 0 0 0 0 0 0 0 0 0 0 0 0 0 0 0 0 0 0 0 0 0 0 0 0 0 0 0 0 0 0 0 0 0 0 0 0 0 0 0 0 0 0 0 24 0 74 9.5 2 87 14.7 1 0 6.424657534 0 "intermediate" 0 0 0 0 0 0 0 0 0 0 0 0 0 0 1 0 0 0 0 1 "no_events" 0 0 1 0 0 0 0 0 0 0 0 0 0 0 0 0
PD7888a 0 0 0 0 0 0 0 0 0 0 0 0 0 0 0 0 0 0 0 0 1 0 1 0 0 0 0 0 0 0 0 0 0 0 0 1 0 0 0 0 0 0 0 0 0 0 0 0 0 0 0 0 0 0 0 0 0 0 0 0 0 0 0 0 0 0 0 0 0 0 0 0 0 0 0 0 0 0 0 0 0 24 0 94 4.199999809 1 45 100 1 0 0.057534247 1 "intermediate" 0 0 0 0 0 0 1 0 0 0 0 0 0 0 0 0 0 0 0 1 "NPM1" 0 0 0 0 1 0 0 0 0 0 0 0 0 0 0 0
PD7889a 0 0 0 0 0 0 0 0 0 0 0 0 0 0 0 0 0 0 0 0 0 0 1 0 0 0 0 0 0 0 0 0 0 0 0 0 0 0 0 1 0 0 0 0 0 0 0 0 0 0 0 0 0 0 0 0 0 0 0 0 0 0 0 0 0 0 0 0 0 0 0 0 0 0 0 0 0 0 0 0 0 60 1 80 9.199999809 1 15 1.54 1 0 0.550684932 1 "intermediate" 0 0 0 0 0 0 0 0 0 0 0 0 0 0 0 1 0 0 0 1 "mNOS" 0 0 0 0 0 0 0 1 0 0 0 0 0 0 0 0
PD7890a 0 0 0 0 0 0 0 0 0 0 0 0 0 0 0 0 1 0 0 0 0 0 1 0 0 0 0 0 0 0 0 0 0 0 0 0 0 0 0 0 0 0 0 0 0 0 0 0 0 0 0 0 0 1 0 0 1 0 0 0 0 1 0 0 0 0 0 0 0 0 0 0 1 0 0 0 0 0 0 0 0 52 1 65 7 1 32 49 1 0 5.375342466 0 "favorable" 0 1 0 0 0 0 0 0 0 0 0 0 0 0 0 0 0 0 1 0 "inv_16" 0 0 0 0 0 0 0 0 0 0 0 1 0 0 0 0
PD7891a 0 0 0 0 0 0 0 0 0 0 0 0 0 0 0 0 0 1 0 0 0 0 1 0 0 0 0 0 0 0 0 0 0 0 0 0 0 0 0 0 0 0 0 0 0 0 0 0 0 0 0 0 0 0 0 0 1 0 0 0 0 0 0 0 0 0 0 0 0 0 0 0 0 0 1 0 0 0 0 0 0 58 1 83 11.69999981 0 113 1.2 3 1 4.104109589 0 "adverse" 0 0 0 0 0 0 0 0 0 0 0 0 0 0 0 1 0 1 0 0 "mNOS" 0 0 0 0 0 0 0 1 0 0 0 0 0 0 0 0
PD7892a 0 0 0 0 0 0 0 0 0 0 0 0 0 0 0 0 0 0 0 0 0 0 0 0 0 0 0 0 0 0 0 0 0 0 0 1 0 0 0 0 0 0 0 0 0 0 0 0 0 0 0 0 0 0 0 0 0 0 0 0 0 0 0 0 0 0 0 0 0 0 0 0 0 0 0 0 0 0 0 0 0 30 1 64 6.699999809 0 56 200 1 0 7.336986301 0 "favorable" 0 0 0 0 0 0 1 0 0 0 0 0 0 0 0 0 0 0 1 0 "NPM1" 0 0 0 0 1 0 0 0 0 0 0 0 0 0 0 0
PD7893a 0 0 0 0 0 0 0 0 0 0 0 1 0 0 0 0 0 0 0 0 0 0 0 0 0 0 0 0 0 0 0 0 0 0 0 1 0 0 0 0 0 0 0 0 0 0 0 0 0 0 0 0 0 0 0 0 1 0 0 0 0 0 0 0 0 0 0 0 0 0 0 0 0 0 0 0 0 0 0 0 0 52 0 25 10.60000038 2 106 26.3 1 0 9.602739726 0 "favorable" 0 0 0 0 0 0 1 0 0 0 0 0 0 0 0 0 0 0 1 0 "NPM1" 0 0 0 0 1 0 0 0 0 0 0 0 0 0 0 0
PD7894a 0 0 0 0 0 0 0 1 1 0 0 0 0 0 0 0 0 0 0 0 0 0 0 0 0 0 1 0 0 0 0 0 0 0 0 0 0 0 0 0 0 0 0 0 0 0 0 0 0 0 0 0 0 1 0 0 1 0 0 0 0 0 0 0 0 0 0 0 0 0 0 0 0 0 0 0 0 0 0 0 0 23 0 59 8.699999809 1 16 13.4 1 0 9.257534247 0 "favorable" 0 0 0 0 0 0 0 1 0 0 0 0 0 0 0 0 0 0 1 0 "CEBPA_bi" 0 0 0 0 0 1 0 0 0 0 0 0 0 0 0 0
PD7895a 0 0 0 0 0 0 0 0 0 0 0 0 0 0 0 0 0 1 0 0 0 0 0 0 0 0 0 0 0 0 0 0 0 0 0 0 0 0 0 0 1 0 0 0 0 0 0 0 0 0 0 0 0 0 0 0 0 0 0 0 0 1 0 0 0 0 0 0 0 0 0 0 0 0 0 0 0 1 0 0 0 54 0 60 8 1 48 5.4 1 0 7.205479452 1 "favorable" 0 0 1 0 0 0 0 0 0 0 0 0 0 0 0 0 0 0 1 0 "t_8_21" 1 0 0 0 0 0 0 0 0 0 0 0 0 0 0 0
PD7896a 0 0 0 0 0 0 0 1 1 0 0 0 0 0 0 0 1 0 1 0 0 0 0 0 0 0 0 0 0 0 0 0 0 0 0 0 0 0 0 0 0 0 0 0 0 0 0 0 0 0 0 0 0 0 0 0 0 0 0 0 0 0 0 0 0 0 0 0 0 0 0 0 0 0 0 0 0 0 0 0 0 53 0 95 8.699999809 1 40 65.4 1 0 1.484931507 1 "favorable" 0 0 0 0 0 0 0 1 0 0 0 0 0 0 0 0 0 0 1 0 "CEBPA_bi" 0 0 0 0 0 1 0 0 0 0 0 0 0 0 0 0
PD7897a 0 0 0 0 0 0 0 1 0 0 0 0 0 0 0 0 0 0 0 0 0 0 0 0 0 0 0 0 0 0 1 0 0 0 0 0 0 0 0 0 0 0 0 0 0 0 0 0 0 0 0 0 0 0 0 0 0 0 0 0 0 0 0 0 0 0 0 0 0 0 0 0 0 0 0 0 0 0 0 0 0 47 0 21 10 1 85 48.5 1 0 5.175342466 0 "intermediate" 0 0 0 0 0 0 0 0 0 0 0 0 0 0 0 1 0 0 0 1 "mNOS" 0 0 0 0 0 0 0 1 0 0 0 0 0 0 0 0
PD7898a 0 0 0 0 0 0 0 1 1 0 0 0 0 0 1 0 0 0 0 0 0 0 0 0 0 0 0 0 0 0 0 0 0 0 0 0 0 0 0 0 0 0 0 0 0 0 0 0 0 0 0 0 0 0 0 0 0 0 0 0 0 0 0 0 0 0 0 0 0 0 0 0 0 0 0 0 0 0 0 0 0 28 0 71 10.19999981 1 16 34.9 1 0 3.756164384 1 "favorable" 0 0 0 0 0 0 0 1 0 0 0 0 0 0 0 0 0 0 1 0 "CEBPA_bi" 0 0 0 0 0 1 0 0 0 0 0 0 0 0 0 0
PD7899a 0 0 0 0 0 0 0 0 0 0 0 0 0 0 0 0 0 0 0 0 0 0 1 0 0 0 0 0 0 0 0 0 0 0 0 1 0 0 0 0 0 0 0 0 0 0 0 0 0 0 0 0 0 1 0 0 0 0 0 0 0 0 0 0 0 0 0 0 0 0 0 0 0 0 0 0 0 0 0 0 0 49 1 90 7.5 1 27 111.8 1 0 0.950684932 1 "intermediate" 0 0 0 0 0 0 1 0 0 0 0 0 0 0 0 0 0 0 0 1 "NPM1" 0 0 0 0 1 0 0 0 0 0 0 0 0 0 0 0
PD7900a 0 0 0 0 0 0 0 0 0 0 0 0 0 0 0 0 0 0 0 0 0 0 0 0 0 0 0 0 0 0 0 0 0 0 0 0 0 0 0 0 0 0 0 0 0 0 1 0 0 0 0 0 0 0 0 0 0 0 0 0 0 1 1 1 1 0 0 0 0 0 0 0 0 0 0 0 0 0 0 0 0 51 1 75 5.900000095 1 2 6.74 2 1 1.728767123 1 "adverse" 0 0 0 0 0 0 0 0 1 0 0 0 0 0 0 0 0 1 0 0 "TP53_complex" 0 0 0 0 0 0 0 0 0 0 1 0 0 0 0 0
PD7901a 0 0 0 0 0 0 0 0 0 0 0 0 0 0 0 0 0 1 0 0 0 0 0 0 0 0 0 0 0 0 0 0 0 0 0 1 0 0 0 0 0 0 0 0 0 0 0 0 0 0 0 0 0 0 0 0 0 0 0 0 0 0 0 0 0 0 0 0 0 0 0 0 0 0 0 0 0 0 0 0 0 54 1 66 7.099999905 2 39 39 1 0 10.88219178 0 "favorable" 0 0 0 0 0 0 1 0 0 0 0 0 0 0 0 0 0 0 1 0 "NPM1" 0 0 0 0 1 0 0 0 0 0 0 0 0 0 0 0
PD7902a 0 0 0 0 0 0 0 0 0 0 0 0 0 0 0 0 0 0 0 0 0 0 0 0 0 0 0 0 0 0 0 0 0 0 0 0 0 0 0 0 0 0 0 0 0 0 0 0 0 0 0 0 0 0 0 0 0 0 0 0 0 0 0 0 0 0 0 0 0 0 1 0 0 0 0 1 0 0 0 0 0 35 1 79 9.5 0 13 2.8 1 0 5.523287671 0 "favorable" 1 0 0 0 0 0 0 0 0 0 0 0 0 0 0 0 0 0 1 0 "t_15_17" 0 0 0 0 0 0 0 0 0 0 0 0 0 0 0 1
PD7903a 0 0 0 0 0 0 0 0 0 0 0 0 0 0 0 0 0 1 0 0 0 0 0 0 0 0 0 0 0 0 0 0 0 0 0 0 0 0 0 0 0 0 0 0 0 0 0 0 0 0 0 0 0 0 0 0 0 0 0 0 0 0 0 0 0 0 0 1 0 0 0 0 0 0 0 0 0 0 0 0 0 21 1 70 10.80000019 1 85 88.8 1 0 4.616438356 0 "adverse" 0 0 0 0 0 0 0 0 0 0 0 0 0 0 0 1 0 1 0 0 "mNOS" 0 0 0 0 0 0 0 1 0 0 0 0 0 0 0 0
PD7904a 0 0 0 0 0 0 0 0 0 0 0 1 0 0 0 0 0 0 0 0 0 0 1 0 0 0 0 0 0 0 0 0 0 0 0 1 0 0 0 0 0 0 0 0 0 0 0 0 0 0 0 0 0 0 0 0 0 0 0 0 0 0 0 0 0 0 0 0 0 0 0 0 0 0 0 0 0 0 0 0 0 49 0 90 8.699999809 1 74 108.2 1 0 5.17260274 0 "favorable" 0 0 0 0 0 0 1 0 0 0 0 0 0 0 0 0 0 0 1 0 "NPM1" 0 0 0 0 1 0 0 0 0 0 0 0 0 0 0 0
PD7905a 0 0 0 0 0 0 0 0 0 0 0 1 0 0 0 0 0 0 0 0 0 0 1 0 0 0 0 0 0 0 0 0 0 0 0 1 0 0 0 0 0 0 0 0 0 0 0 0 0 0 0 0 0 0 0 0 1 0 0 0 0 0 0 0 0 0 0 0 0 0 0 0 0 0 0 0 0 0 0 0 0 55 0 90 7.800000191 1 41 88.8 1 0 0.97260274 1 "favorable" 0 0 0 0 0 0 1 0 0 0 0 0 0 0 0 0 0 0 1 0 "NPM1" 0 0 0 0 1 0 0 0 0 0 0 0 0 0 0 0
PD7906a 0 0 0 0 0 0 0 0 0 0 0 1 0 0 0 0 0 0 0 0 0 0 0 0 0 0 0 0 1 0 0 0 0 0 0 0 0 0 0 0 0 0 0 0 0 0 0 0 0 0 0 0 0 0 0 0 0 0 0 0 0 0 0 0 0 0 0 0 0 0 0 0 0 0 0 0 0 0 0 0 0 46 1 39 8.600000381 1 73 13.6 1 0 0.147945205 1 "adverse" 0 0 0 0 0 0 0 0 0 1 0 0 0 0 0 0 0 1 0 0 "sAML2" 0 0 0 0 0 0 0 0 1 0 0 0 0 0 0 0
PD7907a 0 0 0 0 0 0 0 0 0 0 0 1 0 0 0 0 0 0 0 0 0 0 0 0 0 0 0 0 0 0 0 0 0 0 0 0 0 0 0 0 0 0 0 0 0 0 0 0 1 0 0 0 0 0 0 1 0 0 0 0 0 1 0 0 0 0 0 0 0 0 0 0 0 0 0 0 0 0 0 0 0 57 0 60 8.800000191 1 64 0.9 1 0 1.635616438 1 "intermediate" 0 0 0 0 0 0 0 0 0 1 0 0 0 0 0 0 0 0 0 1 "sAML2" 0 0 0 0 0 0 0 0 1 0 0 0 0 0 0 0
PD7908a 0 0 0 0 0 0 0 0 0 0 0 1 0 0 0 0 0 0 0 0 0 0 0 0 0 0 0 0 0 0 0 0 0 0 0 0 0 0 0 0 0 0 0 0 0 0 0 0 0 0 0 0 0 0 0 0 1 0 0 0 0 0 0 0 0 0 0 1 0 0 1 0 0 0 0 0 0 0 0 0 0 35 1 80 11.60000038 0 40 18.04 1 0 1.265753425 1 "adverse" 0 0 0 0 0 0 0 0 0 0 0 0 0 0 0 1 0 1 0 0 "mNOS" 0 0 0 0 0 0 0 1 0 0 0 0 0 0 0 0
PD7909a 0 0 0 0 0 0 0 0 0 0 0 1 0 0 0 0 0 0 0 0 0 0 1 0 0 0 0 0 0 0 0 0 0 1 0 1 0 0 0 0 0 0 0 0 0 0 0 0 0 0 0 0 0 0 0 1 0 0 0 0 0 0 0 0 0 0 0 0 0 0 0 0 0 0 0 0 0 0 0 0 0 43 1 95 14 1 183 16.9 1 0 3.58630137 1 "intermediate" 0 0 0 0 0 0 1 0 0 0 0 0 0 0 0 0 0 0 0 1 "NPM1" 0 0 0 0 1 0 0 0 0 0 0 0 0 0 0 0
PD7910a 0 0 0 0 0 0 0 0 0 0 0 0 0 0 0 0 0 0 0 0 0 0 1 0 0 0 0 0 1 0 0 0 0 0 0 0 0 0 0 0 0 0 0 0 0 0 0 0 0 0 0 0 0 0 0 0 0 0 0 0 0 0 0 0 0 0 0 0 0 0 0 0 0 0 0 0 0 0 0 0 0 35 0 97 7.699999809 1 135 13.8 1 0 0.663013699 1 "adverse" 0 0 0 0 0 0 0 0 0 0 1 0 0 0 0 0 0 1 0 0 "sAML1" 0 1 0 0 0 0 0 0 0 0 0 0 0 0 0 0
PD7911a 0 0 0 0 0 0 0 0 0 0 0 1 0 0 0 0 0 0 0 0 0 0 1 0 0 0 0 0 0 0 0 0 0 0 0 1 0 0 0 0 0 0 0 0 0 0 0 0 0 0 0 0 0 0 0 0 0 0 0 0 0 0 0 0 0 0 0 0 0 0 0 0 0 0 0 0 0 0 0 0 0 41 1 96 10.30000019 1 164 61.2 1 0 1.997260274 1 "intermediate" 0 0 0 0 0 0 1 0 0 0 0 0 0 0 0 0 0 0 0 1 "NPM1" 0 0 0 0 1 0 0 0 0 0 0 0 0 0 0 0
PD7912a 0 0 0 0 0 0 0 0 0 0 0 0 0 0 0 0 0 0 0 0 0 0 0 0 0 0 0 1 0 0 0 0 0 0 0 0 0 0 0 0 0 0 0 0 0 0 0 0 0 0 0 0 0 0 0 0 0 0 0 0 0 1 0 0 0 0 0 0 0 0 0 0 0 0 0 1 0 0 0 0 0 45 1 80 3.200000048 1 23 4.8 1 0 8.82739726 0 "favorable" 1 0 0 0 0 0 0 0 0 0 0 0 0 0 0 0 0 0 1 0 "t_15_17" 0 0 0 0 0 0 0 0 0 0 0 0 0 0 0 1
PD7913a 1 0 0 0 0 0 0 0 0 0 0 0 0 0 0 0 0 0 0 0 0 0 0 0 0 0 0 0 0 0 0 0 0 0 0 0 0 0 0 0 0 0 0 0 0 0 0 0 0 0 0 0 0 0 0 1 0 0 0 0 0 0 0 0 0 0 0 0 0 0 0 0 0 0 0 0 0 0 0 0 0 30 1 80 9.300000191 1 32 11.6 1 0 10.37534247 1 "adverse" 0 0 0 0 0 0 0 0 0 0 1 0 0 0 0 0 0 1 0 0 "sAML1" 0 1 0 0 0 0 0 0 0 0 0 0 0 0 0 0
PD7914a 0 0 0 0 0 0 0 0 0 0 0 0 0 0 0 0 0 0 0 0 0 0 1 0 0 0 0 0 0 0 0 0 0 0 0 1 0 0 0 0 0 0 0 0 0 0 0 0 0 0 0 0 0 0 0 0 1 0 0 0 0 0 0 0 0 0 0 0 0 0 0 0 0 0 0 0 0 0 0 0 0 46 1 35 10.5 0 48 4.4 1 0 10.87671233 0 "favorable" 0 0 0 0 0 0 1 0 0 0 0 0 0 0 0 0 0 0 1 0 "NPM1" 0 0 0 0 1 0 0 0 0 0 0 0 0 0 0 0
PD7915a 0 0 0 0 0 0 0 0 0 0 0 0 0 1 0 0 0 0 0 0 0 0 0 0 0 0 0 0 0 0 0 0 0 0 0 0 0 0 0 0 0 0 0 0 0 0 0 0 0 0 0 0 0 0 0 0 1 0 0 0 0 0 0 0 0 0 0 0 0 0 0 0 0 0 0 0 0 1 0 0 0 19 1 52 9.399999619 0 74 60.45 1 0 5.967123288 0 "favorable" 0 0 1 0 0 0 0 0 0 0 0 0 0 0 0 0 0 0 1 0 "t_8_21" 1 0 0 0 0 0 0 0 0 0 0 0 0 0 0 0
PD7916a 0 0 0 0 0 0 0 1 1 0 0 0 0 0 0 0 0 0 1 0 0 0 0 0 0 0 0 0 0 0 0 0 0 0 0 0 0 0 0 0 0 0 0 0 0 0 0 0 0 0 0 0 0 1 0 0 1 0 0 1 0 0 0 0 0 0 0 0 0 0 0 0 0 0 0 0 0 0 0 0 0 41 1 95 11.80000019 0 48 116 1 0 4.964383562 1 "favorable" 0 0 0 0 0 0 0 1 0 0 0 0 0 0 0 0 0 0 1 0 "CEBPA_bi" 0 0 0 0 0 1 0 0 0 0 0 0 0 0 0 0
PD7917a 0 0 0 0 0 0 0 0 0 0 0 0 0 0 0 0 0 0 0 0 0 0 0 0 0 0 1 0 0 0 0 0 0 0 0 1 0 0 0 0 0 0 0 0 0 0 0 0 0 0 0 0 0 0 0 0 0 0 0 0 0 0 0 0 0 0 0 0 0 0 0 0 0 0 1 0 0 0 0 0 0 52 1 39 10.89999962 1 134 4.85 1 0 5.326027397 0 "favorable" 0 0 0 0 0 0 1 0 0 0 0 0 0 0 0 0 0 0 1 0 "NPM1" 0 0 0 0 1 0 0 0 0 0 0 0 0 0 0 0
PD7918a 0 0 0 0 0 0 0 0 0 0 0 0 0 0 0 0 0 0 0 0 0 0 1 0 0 0 0 0 0 0 0 0 0 0 0 1 0 0 0 0 1 0 0 0 0 0 0 0 0 0 0 0 0 0 0 0 0 0 0 0 0 0 0 0 0 0 0 0 0 0 0 0 0 0 0 0 0 0 0 0 0 19 0 50 10.30000019 1 32 102.7 1 0 6.893150685 0 "favorable" 0 0 0 0 0 0 1 0 0 0 0 0 0 0 0 0 0 0 1 0 "NPM1" 0 0 0 0 1 0 0 0 0 0 0 0 0 0 0 0
PD7919a 0 0 0 0 0 0 0 0 0 0 0 0 0 0 0 0 0 0 0 0 0 0 0 0 0 0 0 0 0 0 0 0 0 0 0 0 0 0 0 0 0 0 0 0 0 0 0 0 0 0 0 0 0 0 0 0 0 0 0 0 0 1 0 0 0 0 0 0 0 0 0 0 0 0 0 0 0 0 1 0 0 52 0 97 8.199999809 1 76 10.2 3 1 0.178082192 1 "intermediate" 0 0 0 1 0 0 0 0 0 0 0 0 0 0 0 0 0 0 0 1 "t_11" 0 0 0 0 0 0 0 0 0 0 0 0 0 0 1 0
PD7920a 0 0 0 0 0 0 0 0 0 0 0 0 0 0 0 0 0 0 0 0 0 0 0 0 0 0 0 0 0 0 0 0 0 0 0 0 1 0 0 0 0 0 0 0 0 0 0 0 0 0 0 0 0 0 0 0 0 0 0 0 0 0 0 0 0 0 0 0 0 0 0 0 0 0 0 0 0 0 0 0 0 38 1 90 6.599999905 1 159 0.5 1 0 5.315068493 0 "intermediate" 0 0 0 0 0 0 0 0 0 0 1 0 0 0 0 0 0 0 0 1 "sAML1" 0 1 0 0 0 0 0 0 0 0 0 0 0 0 0 0
PD7921a 0 0 0 0 0 0 0 0 0 0 0 0 0 0 0 0 0 0 0 0 0 0 0 0 0 0 0 0 0 0 0 0 0 0 0 0 0 0 0 0 0 0 0 0 0 0 0 0 0 0 0 0 0 0 0 0 0 0 0 0 0 0 0 0 0 0 0 0 0 0 1 0 0 0 0 1 0 0 0 0 0 54 0 17 7.699999809 1 22 1.9 1 0 10.65753425 0 "favorable" 1 0 0 0 0 0 0 0 0 0 0 0 0 0 0 0 0 0 1 0 "t_15_17" 0 0 0 0 0 0 0 0 0 0 0 0 0 0 0 1
PD7922a 0 0 0 0 0 0 0 0 0 0 0 0 0 0 0 0 0 1 0 0 0 0 1 0 0 0 0 0 0 0 0 0 0 0 0 1 0 0 0 0 1 0 0 0 0 0 0 0 0 0 0 0 0 0 0 0 0 0 0 0 0 0 0 0 0 0 0 0 0 0 0 0 0 0 0 0 0 0 0 0 0 54 0 32 9.699999809 1 97 13.4 1 0 1.109589041 1 "favorable" 0 0 0 0 0 0 1 0 0 0 0 0 0 0 0 0 0 0 1 0 "NPM1" 0 0 0 0 1 0 0 0 0 0 0 0 0 0 0 0
PD7923a 0 0 0 0 0 0 0 0 0 0 0 0 0 0 0 0 0 0 0 0 0 0 0 0 0 0 0 0 0 0 0 0 0 0 0 1 0 0 0 1 0 0 0 0 0 0 0 0 0 1 0 0 0 0 0 0 0 0 0 0 0 0 0 0 0 0 0 0 0 0 0 0 0 0 0 0 0 0 0 0 0 37 1 65 8.199999809 0 174 2.9 1 0 1.169863014 1 "favorable" 0 0 0 0 0 0 1 0 0 0 0 0 0 0 0 0 0 0 1 0 "NPM1" 0 0 0 0 1 0 0 0 0 0 0 0 0 0 0 0
PD7924a 0 0 0 0 0 0 0 0 0 0 0 0 0 0 0 0 0 0 0 0 0 0 1 0 0 0 0 0 0 0 0 0 0 0 0 0 0 0 0 1 0 0 0 0 0 0 0 0 0 0 1 0 0 0 0 0 0 0 0 0 0 0 1 1 1 0 0 0 0 1 1 0 0 0 0 0 0 0 0 0 0 59 1 75 7.300000191 1 41 31.3 1 0 1.169863014 1 "adverse" 0 0 0 0 0 0 0 0 1 0 0 0 0 0 0 0 0 1 0 0 "TP53_complex" 0 0 0 0 0 0 0 0 0 0 1 0 0 0 0 0
PD7926a 0 0 0 0 0 0 0 1 0 0 0 0 0 0 0 0 0 0 1 0 0 0 1 0 0 0 0 0 0 0 0 0 0 1 0 0 0 0 0 0 0 0 0 0 0 0 0 0 0 0 0 0 0 0 0 0 0 0 0 0 0 0 0 0 0 0 0 0 0 0 0 0 0 0 0 0 0 0 0 0 0 49 1 95 9.399999619 1 34 157.4 1 0 4.632876712 1 "intermediate" 0 0 0 0 0 0 0 0 0 0 0 0 0 0 0 1 0 0 0 1 "mNOS" 0 0 0 0 0 0 0 1 0 0 0 0 0 0 0 0
PD7927a 0 0 0 0 0 0 0 0 0 0 0 0 0 0 0 0 0 0 0 0 0 0 0 0 0 0 0 0 0 0 0 0 0 1 0 1 0 0 0 1 0 0 0 0 0 0 0 0 0 0 0 0 0 0 0 0 0 0 0 0 0 0 0 0 0 0 0 0 0 0 0 0 0 0 0 0 0 0 0 0 0 56 0 28 10.30000019 0 123 14.4 1 0 0.342465753 1 "favorable" 0 0 0 0 0 0 1 0 0 0 0 0 0 0 0 0 0 0 1 0 "NPM1" 0 0 0 0 1 0 0 0 0 0 0 0 0 0 0 0
PD7928a 0 0 0 0 0 0 0 0 0 0 0 1 0 0 0 0 0 1 0 0 0 0 1 0 0 0 0 0 0 0 0 0 0 0 0 1 0 0 0 0 0 0 0 0 0 0 0 0 0 0 0 0 0 0 0 0 0 0 0 0 0 0 0 0 0 0 0 0 0 0 0 0 0 0 0 0 0 0 0 0 0 47 0 90 8.399999619 1 23 24.9 1 0 9.169863014 0 "intermediate" 0 0 0 0 0 0 1 0 0 0 0 0 0 0 0 0 0 0 0 1 "NPM1" 0 0 0 0 1 0 0 0 0 0 0 0 0 0 0 0
PD7929a 0 0 0 0 0 0 0 0 0 0 0 0 0 0 0 0 0 0 0 0 0 0 1 0 1 0 0 0 0 0 0 0 0 0 0 0 0 0 0 0 0 0 0 0 0 0 0 0 0 0 0 0 0 0 0 0 0 0 0 0 0 0 0 0 0 0 0 0 0 0 0 0 0 0 0 0 0 1 0 0 0 34 1 50 9 1 191 1.1 1 0 3.106849315 1 "adverse" 0 0 1 0 0 0 0 0 0 0 0 0 0 0 0 0 0 1 0 0 "t_8_21" 1 0 0 0 0 0 0 0 0 0 0 0 0 0 0 0
PD7930a 0 0 0 0 0 0 0 0 0 0 0 0 0 0 0 0 0 0 0 0 0 0 0 0 0 0 0 0 0 0 0 0 0 0 0 0 0 0 0 0 0 0 0 0 0 0 0 0 0 0 0 0 0 0 0 0 0 0 0 0 0 0 0 0 0 0 0 0 0 0 0 0 0 0 0 0 0 0 0 0 0 42 0 89 11 0 79 3.8 1 0 6.821917808 1 "intermediate" 0 0 0 0 0 0 0 0 0 0 0 0 0 0 1 0 0 0 0 1 "no_events" 0 0 1 0 0 0 0 0 0 0 0 0 0 0 0 0
PD7931a 0 0 0 0 0 0 0 0 0 0 0 1 0 0 0 0 0 0 0 0 0 0 0 0 0 0 0 0 0 0 0 0 0 0 0 0 0 0 0 0 0 0 0 0 0 0 0 0 0 0 1 0 0 0 0 0 0 1 0 0 0 0 1 0 1 1 0 0 1 1 0 0 0 0 0 0 0 0 0 0 0 50 0 90 6.699999809 1 115 7.9 1 0 0.876712329 1 "adverse" 0 0 0 0 0 0 0 0 1 0 0 0 0 0 0 0 0 1 0 0 "TP53_complex" 0 0 0 0 0 0 0 0 0 0 1 0 0 0 0 0
PD7932a 0 0 0 0 0 0 0 0 0 0 0 0 0 0 0 0 0 0 0 0 0 0 1 0 0 0 0 0 0 0 0 0 0 0 0 0 0 0 0 0 0 0 0 0 0 0 0 0 0 0 0 0 0 0 0 0 1 0 0 0 0 0 0 0 0 0 0 0 0 0 0 0 0 0 0 1 0 0 0 0 0 56 0 80 10.60000038 1 39 1.62 1 0 3.293150685 0 "favorable" 1 0 0 0 0 0 0 0 0 0 0 0 0 0 0 0 0 0 1 0 "t_15_17" 0 0 0 0 0 0 0 0 0 0 0 0 0 0 0 1
PD7933a 0 0 0 0 0 0 0 0 0 0 0 0 0 0 0 0 0 0 0 0 0 0 0 0 0 0 0 0 0 0 0 0 0 0 0 0 0 0 0 0 0 0 0 0 0 0 0 0 0 0 0 0 0 0 0 0 0 0 0 0 0 0 0 0 0 0 0 0 0 0 0 0 1 0 0 0 0 0 0 0 0 44 0 75 9.1 1 53 14.2 1 0 1.994520548 1 "favorable" 0 1 0 0 0 0 0 0 0 0 0 0 0 0 0 0 0 0 1 0 "inv_16" 0 0 0 0 0 0 0 0 0 0 0 1 0 0 0 0
PD7934a 0 0 0 0 0 0 0 0 0 0 0 1 0 0 0 0 0 0 0 0 0 0 1 0 0 0 0 0 0 0 0 0 0 0 0 1 0 0 0 0 0 0 0 0 0 0 0 0 0 0 0 0 0 0 0 0 0 0 0 0 0 0 0 0 0 0 0 0 0 0 0 0 0 0 0 0 0 0 0 0 0 44 0 75 8.5 1 71 52.2 1 0 1.164383562 1 "favorable" 0 0 0 0 0 0 1 0 0 0 0 0 0 0 0 0 0 0 1 0 "NPM1" 0 0 0 0 1 0 0 0 0 0 0 0 0 0 0 0
PD7935a 0 0 0 0 0 0 0 0 0 0 0 1 0 0 0 0 0 1 0 0 0 0 0 0 0 0 1 0 0 0 0 0 0 0 0 1 0 0 0 0 0 0 0 0 0 0 0 0 0 0 0 0 0 1 0 0 0 0 0 0 0 0 0 0 0 0 0 0 0 0 0 0 0 0 0 0 0 0 0 0 0 45 1 66 11.80000019 1 41 112 1 0 0.334246575 1 "favorable" 0 0 0 0 0 0 1 0 0 0 0 0 0 0 0 0 0 0 1 0 "NPM1" 0 0 0 0 1 0 0 0 0 0 0 0 0 0 0 0
PD7936a 0 0 0 0 0 0 0 0 0 0 0 1 0 0 0 0 0 0 0 0 0 0 0 0 0 0 0 0 0 0 0 0 0 0 0 1 0 0 0 1 0 0 0 0 0 0 0 0 0 0 0 0 0 0 0 0 0 0 0 0 0 0 0 0 0 0 0 0 0 0 0 0 0 0 0 0 0 0 0 0 0 52 0 85 8.699999809 1 89 67.1 1 0 5.504109589 0 "favorable" 0 0 0 0 0 0 1 0 0 0 0 0 0 0 0 0 0 0 1 0 "NPM1" 0 0 0 0 1 0 0 0 0 0 0 0 0 0 0 0
PD7937a 0 0 0 0 1 0 0 0 0 0 0 1 0 0 0 0 0 1 0 0 0 0 0 0 0 0 0 0 0 0 0 0 0 0 0 1 0 0 0 0 0 0 0 0 0 0 0 0 0 0 0 0 0 0 0 0 1 0 0 0 0 0 0 0 0 0 0 0 0 0 0 0 0 0 0 0 0 0 0 0 0 56 1 31 9 1 50 2.85 1 0 5.463013699 0 "favorable" 0 0 0 0 0 0 1 0 0 0 0 0 0 0 0 0 0 0 1 0 "NPM1" 0 0 0 0 1 0 0 0 0 0 0 0 0 0 0 0
PD7938a 0 0 0 0 0 0 0 0 0 0 0 0 0 0 0 0 0 1 0 0 0 0 0 0 0 0 1 0 0 0 0 0 0 0 0 0 0 0 0 0 0 0 0 0 0 0 0 0 0 0 0 0 0 0 0 0 0 0 0 0 1 0 0 0 0 0 0 0 0 0 1 0 1 0 0 0 0 0 0 0 0 23 1 90 9.199999809 1 34 18 1 0 4.471232877 0 "favorable" 0 1 0 0 0 0 0 0 0 0 0 0 0 0 0 0 0 0 1 0 "inv_16" 0 0 0 0 0 0 0 0 0 0 0 1 0 0 0 0
PD7939a 0 1 0 0 0 0 0 0 0 0 0 0 0 0 0 0 0 0 0 0 0 0 0 0 0 0 0 0 0 0 0 0 0 0 0 0 0 0 0 1 0 0 0 0 0 0 0 0 0 0 0 0 0 0 0 0 0 0 0 0 0 0 0 0 0 0 0 0 0 0 0 0 0 0 0 0 0 0 1 0 0 43 0 96 7.199999809 2 12 57.5 3 1 1.630136986 1 "intermediate" 0 0 0 1 0 0 0 0 0 0 0 0 0 0 0 0 0 0 0 1 "t_11" 0 0 0 0 0 0 0 0 0 0 0 0 0 0 1 0
PD7940a 0 0 0 0 0 0 0 0 0 0 0 0 0 0 0 0 0 0 0 0 0 0 0 0 0 0 0 0 0 0 0 0 0 0 0 0 0 0 0 0 0 0 0 0 0 0 0 0 0 0 0 0 0 0 0 0 0 0 0 0 0 0 0 0 0 0 1 0 0 0 0 0 0 0 0 0 0 0 0 0 1 47 0 75 9.399999619 1 24 2.4 1 0 1.723287671 1 "adverse" 0 0 0 1 0 0 0 0 0 0 0 0 0 0 0 0 0 1 0 0 "t_11" 0 0 0 0 0 0 0 0 0 0 0 0 0 0 1 0
PD7941a 0 0 0 0 0 0 0 0 0 0 0 0 0 0 1 0 0 0 0 0 0 0 0 0 0 0 0 0 0 0 0 0 0 0 0 0 0 0 0 0 0 0 0 0 0 0 0 0 0 0 0 0 0 0 0 0 0 0 0 0 0 0 0 0 0 0 0 0 0 0 1 0 0 0 0 0 0 0 0 0 0 41 0 40 9.100000381 1 101 13.1 1 0 1.197260274 1 "adverse" 0 0 0 0 0 0 0 0 0 0 1 0 0 0 0 0 0 1 0 0 "sAML1" 0 1 0 0 0 0 0 0 0 0 0 0 0 0 0 0
PD7942a 1 0 0 0 0 0 0 0 0 0 0 0 0 0 1 0 1 0 0 0 0 0 0 1 0 0 0 0 0 0 0 0 0 0 0 0 0 0 0 0 0 0 0 0 0 0 0 0 0 0 0 1 0 0 0 1 0 0 0 0 0 1 0 0 0 0 0 0 0 0 0 0 0 0 0 0 0 0 0 0 0 56 1 85 11.5 1 108 65.9 1 0 1.654794521 1 "adverse" 0 0 0 0 0 0 0 0 0 1 0 0 0 0 0 0 0 1 0 0 "sAML2" 0 0 0 0 0 0 0 0 1 0 0 0 0 0 0 0
PD7943a 0 0 0 0 0 0 0 1 0 0 0 0 0 0 0 0 0 0 0 0 1 0 1 0 0 0 0 0 0 0 0 0 0 0 0 0 0 0 0 0 0 0 0 0 0 0 0 0 0 0 0 0 0 0 0 0 0 0 0 0 0 0 0 0 0 0 0 0 0 0 0 0 0 0 0 0 0 0 0 0 0 18 1 26 7.300000191 0 119 7.1 1 0 6.194520548 0 "intermediate" 0 0 0 0 0 0 0 0 0 0 0 0 0 0 0 1 0 0 0 1 "mNOS" 0 0 0 0 0 0 0 1 0 0 0 0 0 0 0 0
PD7944a 0 0 0 0 0 0 0 0 0 0 0 1 0 0 0 0 0 0 0 0 0 0 1 0 0 0 0 0 0 0 0 0 0 0 0 1 0 0 0 0 0 0 0 0 0 0 0 0 0 0 0 0 0 0 0 0 0 0 0 0 0 0 0 0 0 0 0 0 0 0 0 0 0 0 0 0 0 0 0 0 0 53 0 97 10.89999962 1 65 41.6 3 1 0.824657534 1 "intermediate" 0 0 0 0 0 0 1 0 0 0 0 0 0 0 0 0 0 0 0 1 "NPM1" 0 0 0 0 1 0 0 0 0 0 0 0 0 0 0 0
PD7945a 0 0 0 0 0 0 0 0 0 0 0 0 0 0 0 0 0 0 0 0 0 0 1 0 0 0 0 0 0 0 0 0 0 0 0 1 1 0 0 0 0 0 0 0 0 0 0 0 0 1 0 0 0 0 0 0 0 0 0 0 0 0 0 0 0 0 0 0 0 0 0 0 0 0 0 0 0 0 0 0 0 58 0 70 6.099999905 1 29 106.9 1 0 0.443835616 1 "intermediate" 0 0 0 0 0 0 1 0 0 0 0 0 0 0 0 0 0 0 0 1 "NPM1" 0 0 0 0 1 0 0 0 0 0 0 0 0 0 0 0
PD7946a 0 0 0 0 0 0 0 0 0 0 0 0 0 0 0 0 0 0 0 0 0 0 0 0 0 0 0 0 0 0 0 0 0 0 0 1 0 0 0 1 0 0 0 0 0 0 0 0 0 0 0 0 0 0 0 1 0 0 0 0 0 0 0 0 0 0 0 0 0 0 0 0 0 0 0 0 0 0 0 0 0 42 0 75 10.10000038 1 203 32 1 0 4.405479452 0 "favorable" 0 0 0 0 0 0 1 0 0 0 0 0 0 0 0 0 0 0 1 0 "NPM1" 0 0 0 0 1 0 0 0 0 0 0 0 0 0 0 0
PD7947a 0 0 0 0 0 0 0 0 0 0 0 0 0 0 0 0 0 0 0 0 0 0 0 0 0 0 0 0 0 0 0 0 0 0 0 0 0 0 0 1 0 0 0 0 0 1 0 0 0 0 0 0 0 0 0 0 0 0 0 0 0 0 0 0 0 0 0 0 0 0 1 0 0 0 0 0 0 0 0 0 0 41 1 62 4.5 1 125 157 1 0 0.775342466 1 "adverse" 0 0 0 0 0 0 0 0 0 0 1 0 0 0 0 0 0 1 0 0 "sAML1" 0 1 0 0 0 0 0 0 0 0 0 0 0 0 0 0
PD7948a 0 0 0 0 0 0 0 0 0 0 0 0 0 0 0 0 0 0 0 0 0 0 0 0 0 0 0 0 0 0 0 0 0 0 0 0 0 0 0 0 0 0 0 0 0 0 0 0 0 0 0 0 0 0 0 0 0 0 0 0 0 0 0 0 0 0 0 0 0 0 0 0 0 0 0 0 0 0 0 0 0 56 0 35 12.5 1 249 1.3 1 0 1.312328767 1 "intermediate" 0 0 0 0 0 0 0 0 0 0 0 0 0 0 1 0 0 0 0 1 "no_events" 0 0 1 0 0 0 0 0 0 0 0 0 0 0 0 0
PD7949a 0 0 0 0 0 0 0 0 0 0 0 0 0 0 0 0 0 0 0 0 0 0 0 0 0 0 0 1 1 0 0 0 0 0 0 0 0 0 0 0 0 0 0 0 0 0 0 0 0 0 1 0 0 0 0 0 0 0 0 0 0 0 1 0 1 0 0 0 0 1 0 0 0 0 0 0 0 0 0 0 0 43 0 49 8.899999619 1 32 38.4 3 1 0.482191781 1 "adverse" 0 0 0 0 0 0 0 0 1 0 0 0 0 0 0 0 0 1 0 0 "TP53_complex" 0 0 0 0 0 0 0 0 0 0 1 0 0 0 0 0
PD7950a 0 0 0 0 0 0 0 0 0 0 0 0 0 0 0 0 0 1 0 0 0 0 0 0 0 0 0 0 0 0 0 0 0 0 0 0 0 0 0 0 0 0 0 0 0 0 0 0 0 0 0 1 0 0 0 0 0 0 0 0 1 0 0 0 0 0 0 0 0 0 0 0 0 0 0 0 0 0 0 0 0 40 1 12 8.600000381 1 28 65.2 1 0 0.747945205 1 "intermediate" 0 0 0 0 0 0 0 0 0 0 1 0 0 0 0 0 0 0 0 1 "sAML1" 0 1 0 0 0 0 0 0 0 0 0 0 0 0 0 0
PD7951a 0 0 0 0 0 0 0 0 0 0 0 0 0 0 0 0 0 0 0 0 0 0 0 0 0 0 0 0 0 0 0 0 0 0 0 0 0 0 0 0 1 0 0 0 0 1 0 0 0 0 0 0 0 0 0 0 1 0 0 0 0 0 0 0 0 0 0 0 0 0 1 0 0 1 0 0 0 0 0 0 0 56 0 75 9.5 1 232 30.4 2 1 0.545205479 1 "adverse" 0 0 0 0 0 1 0 0 0 0 0 0 0 0 0 0 0 1 0 0 "inv_3" 0 0 0 0 0 0 0 0 0 1 0 0 0 0 0 0
PD7952a 0 0 0 0 0 0 0 0 0 0 0 0 0 0 0 0 0 0 0 0 0 0 0 0 0 0 0 0 0 0 0 0 0 0 0 0 1 0 0 0 0 0 0 0 0 0 0 0 0 0 0 0 0 0 0 0 0 0 0 0 0 0 0 0 0 0 0 0 0 0 0 0 0 1 0 0 0 0 0 0 0 53 1 85 6.400000095 1 326 118 1 0 1.356164384 1 "adverse" 0 0 0 0 0 1 0 0 0 0 0 0 0 0 0 0 0 1 0 0 "inv_3" 0 0 0 0 0 0 0 0 0 1 0 0 0 0 0 0
PD7953a 0 0 0 0 0 0 0 0 0 0 0 0 0 0 0 0 0 0 0 0 0 0 0 0 0 0 0 0 0 0 0 0 0 0 0 0 0 0 0 0 0 0 0 0 0 0 0 0 0 0 0 0 0 1 0 0 0 0 0 0 0 0 0 0 0 0 0 0 0 0 0 0 0 0 0 1 0 0 0 0 0 56 1 75 12.19999981 0 56 1.04 1 0 9.438356164 0 "favorable" 1 0 0 0 0 0 0 0 0 0 0 0 0 0 0 0 0 0 1 0 "t_15_17" 0 0 0 0 0 0 0 0 0 0 0 0 0 0 0 1
PD7954a 0 0 0 0 0 0 0 0 0 0 0 0 0 0 0 0 0 0 0 0 0 0 0 0 0 0 0 0 0 0 0 0 0 0 0 0 0 0 0 0 0 0 0 0 0 0 0 0 0 0 0 0 0 0 0 0 1 0 0 0 0 0 0 0 0 0 0 0 0 0 0 0 1 0 0 0 0 0 0 0 0 38 1 57 8.9 1 12 70 1 0 8.95890411 0 "favorable" 0 1 0 0 0 0 0 0 0 0 0 0 0 0 0 0 0 0 1 0 "inv_16" 0 0 0 0 0 0 0 0 0 0 0 1 0 0 0 0
PD7955a 0 0 0 0 0 0 0 1 0 0 0 0 0 0 0 0 0 0 1 0 0 0 1 0 0 0 0 0 0 0 0 0 0 0 0 1 0 0 0 0 0 0 0 0 0 0 0 0 0 0 0 0 0 0 0 0 0 0 0 0 0 0 0 0 0 0 0 0 0 0 0 0 0 0 0 0 0 0 0 0 0 42 0 95 7.1 1 22 108.8 1 0 2.369863014 1 "favorable" 0 0 0 0 0 0 1 0 0 0 0 0 0 0 0 0 0 0 1 0 "NPM1" 0 0 0 0 1 0 0 0 0 0 0 0 0 0 0 0
PD7956a 0 0 0 0 0 0 0 0 0 0 0 1 0 0 0 0 0 0 0 0 0 0 0 0 0 0 0 1 0 0 0 0 0 0 0 1 0 0 0 0 0 0 0 0 0 0 0 0 0 0 0 0 0 0 0 1 1 0 0 0 0 0 0 0 0 0 0 0 0 0 0 0 0 0 0 0 0 0 0 0 0 32 0 80 8.899999619 1 300 14.99 1 0 2.802739726 1 "favorable" 0 0 0 0 0 0 1 0 0 0 0 0 0 0 0 0 0 0 1 0 "NPM1" 0 0 0 0 1 0 0 0 0 0 0 0 0 0 0 0
PD7957a 0 0 0 0 0 0 0 0 0 0 0 0 0 0 0 0 0 0 0 0 0 0 0 0 0 0 0 0 0 0 0 0 0 0 0 0 0 0 0 0 0 0 0 0 0 0 0 0 0 0 0 0 0 0 0 0 0 0 0 0 0 0 0 0 0 0 0 0 0 0 0 0 0 0 0 1 0 0 0 0 0 52 0 75 8.699999809 1 49 8.9 1 0 0.032876712 1 "favorable" 1 0 0 0 0 0 0 0 0 0 0 0 0 0 0 0 0 0 1 0 "t_15_17" 0 0 0 0 0 0 0 0 0 0 0 0 0 0 0 1
PD7958a 0 0 0 0 0 0 0 0 0 0 0 0 0 0 0 0 0 0 0 0 0 0 0 0 0 0 0 0 0 0 0 0 0 0 0 0 0 0 0 0 0 0 0 0 0 0 1 0 0 1 0 0 0 0 0 0 0 0 0 0 0 0 0 0 0 0 0 0 0 0 0 0 0 0 0 0 0 0 0 0 0 48 1 22 13.19999981 0 33 5.7 1 0 1.82739726 1 "intermediate" 0 0 0 0 0 0 0 0 0 1 0 0 0 0 0 0 0 0 0 1 "sAML2" 0 0 0 0 0 0 0 0 1 0 0 0 0 0 0 0
PD7959a 0 0 0 0 0 0 0 0 0 0 0 0 0 0 0 0 0 1 0 0 0 0 0 0 0 0 0 0 0 0 0 0 0 0 0 0 0 0 0 0 0 0 0 0 0 0 0 0 0 0 0 0 0 0 0 0 0 0 0 0 0 0 0 0 0 0 0 0 0 0 1 0 0 0 0 0 0 0 0 0 0 21 0 95 7.800000191 0 128 8 1 0 1.506849315 1 "adverse" 0 0 0 0 0 0 0 0 0 0 0 0 0 0 0 1 0 1 0 0 "mNOS" 0 0 0 0 0 0 0 1 0 0 0 0 0 0 0 0
PD7960a 0 0 0 0 0 0 0 0 0 0 0 0 0 0 0 0 0 0 0 0 0 0 0 0 0 0 0 0 0 0 0 0 0 0 0 0 0 0 0 0 0 0 0 0 0 0 0 0 0 0 0 0 0 0 0 0 0 0 0 0 0 0 0 0 0 0 0 0 0 0 0 0 0 0 0 0 0 0 0 0 0 59 0 40 8.100000381 1 90 2.8 2 1 6.767123288 0 "intermediate" 0 0 0 0 0 0 0 0 0 0 0 0 0 0 1 0 0 0 0 1 "no_events" 0 0 1 0 0 0 0 0 0 0 0 0 0 0 0 0
PD7961a 0 0 0 0 0 0 0 0 0 0 0 1 0 0 0 0 0 0 0 0 0 0 1 0 0 0 0 0 0 0 0 0 0 0 0 1 0 0 0 0 0 0 0 0 0 0 0 0 0 0 0 0 0 0 0 0 0 0 0 0 0 0 0 0 0 0 0 0 0 0 0 0 0 0 0 0 0 0 0 0 0 42 0 88 10.39999962 0 45 34.8 1 0 0.457534247 1 "intermediate" 0 0 0 0 0 0 1 0 0 0 0 0 0 0 0 0 0 0 0 1 "NPM1" 0 0 0 0 1 0 0 0 0 0 0 0 0 0 0 0
PD7962a 0 0 0 0 0 0 0 0 0 0 0 0 0 0 0 0 0 0 0 0 0 0 1 0 0 0 0 0 0 0 0 0 0 0 0 0 0 0 0 0 0 0 0 0 0 0 0 0 0 0 0 0 0 0 0 0 0 0 0 0 0 0 0 0 0 0 0 0 0 0 0 0 0 0 0 1 0 0 0 0 0 57 0 98 8.5 1 22 58.7 1 0 0.008219178 1 "favorable" 1 0 0 0 0 0 0 0 0 0 0 0 0 0 0 0 0 0 1 0 "t_15_17" 0 0 0 0 0 0 0 0 0 0 0 0 0 0 0 1
PD7963a 0 0 0 0 0 0 0 0 0 0 0 0 0 0 0 0 0 0 0 0 0 0 0 0 0 0 0 0 0 0 0 0 0 0 0 0 0 0 0 0 0 0 0 0 0 0 0 0 0 0 0 0 0 0 0 0 0 0 0 0 0 0 0 0 0 0 0 0 0 0 0 0 0 0 0 0 0 0 0 0 0 25 1 80 10.5 0 15 205 1 0 10.85753425 0 "intermediate" 0 0 0 0 0 0 0 0 0 0 0 0 0 0 1 0 0 0 0 1 "no_events" 0 0 1 0 0 0 0 0 0 0 0 0 0 0 0 0
PD7964a 0 0 0 0 0 0 0 0 0 0 0 1 0 0 0 0 0 0 0 0 0 0 1 0 0 0 0 0 0 0 0 0 0 0 0 1 0 0 0 0 0 0 0 0 0 0 0 0 0 0 0 0 0 0 0 0 0 0 0 0 0 0 0 0 0 0 0 0 0 0 0 0 0 0 0 0 0 0 0 0 0 58 0 91 10.60000038 1 78 96.1 1 0 0.556164384 1 "intermediate" 0 0 0 0 0 0 1 0 0 0 0 0 0 0 0 0 0 0 0 1 "NPM1" 0 0 0 0 1 0 0 0 0 0 0 0 0 0 0 0
PD7965a 0 0 0 0 0 0 0 0 0 0 0 0 0 0 0 0 0 1 0 0 0 0 0 0 0 0 0 0 0 0 0 0 0 0 0 0 0 0 0 0 0 0 0 0 0 0 0 0 0 0 0 0 0 0 0 0 0 0 0 0 0 0 0 0 0 0 0 0 0 0 0 0 0 0 0 1 0 0 0 0 0 42 1 91 10 2 15 3.5 1 0 5.838356164 1 "favorable" 1 0 0 0 0 0 0 0 0 0 0 0 0 0 0 0 0 0 1 0 "t_15_17" 0 0 0 0 0 0 0 0 0 0 0 0 0 0 0 1
PD7966a 0 0 0 0 0 0 0 0 0 0 0 0 0 0 0 0 0 0 0 0 0 0 0 0 0 0 0 0 0 0 0 0 0 0 0 0 0 0 0 0 0 0 0 0 0 0 0 0 0 0 1 0 0 0 0 0 0 0 0 0 0 0 1 0 0 1 0 0 0 1 1 0 0 0 0 0 0 0 0 0 0 52 1 75 8.899999619 1 22 3.43 1 0 0.610958904 1 "adverse" 0 0 0 0 0 0 0 0 1 0 0 0 0 0 0 0 0 1 0 0 "TP53_complex" 0 0 0 0 0 0 0 0 0 0 1 0 0 0 0 0
PD7967a 0 0 0 0 0 0 0 0 0 0 0 1 0 0 0 0 0 0 0 0 0 0 0 0 0 0 0 0 0 0 0 0 0 0 1 1 0 0 0 0 0 0 0 0 0 0 0 0 0 0 0 0 0 0 0 0 0 0 0 0 0 0 0 0 0 0 0 0 0 0 0 0 0 0 0 0 0 0 0 0 0 43 0 75 9.5 0 70.8 32 1 0 8.580821918 0 "favorable" 0 0 0 0 0 0 1 0 0 0 0 0 0 0 0 0 0 0 1 0 "NPM1" 0 0 0 0 1 0 0 0 0 0 0 0 0 0 0 0
PD7968a 0 0 0 0 0 0 0 0 0 0 0 0 0 0 0 0 0 0 0 0 0 0 0 1 0 0 0 0 0 0 0 0 0 0 0 0 0 0 0 0 0 0 0 0 0 0 0 0 0 0 1 0 0 0 0 0 0 0 1 0 0 0 1 0 1 0 0 0 0 0 1 0 0 0 0 0 0 0 0 0 0 60 1 90 13.5 2 116 96.8 1 0 0.134246575 1 "adverse" 0 0 0 0 0 0 0 0 1 0 0 0 0 0 0 0 0 1 0 0 "TP53_complex" 0 0 0 0 0 0 0 0 0 0 1 0 0 0 0 0
PD7969a 0 0 0 0 0 0 0 0 0 0 0 0 0 0 0 0 0 0 0 0 0 0 0 0 0 0 0 0 0 0 0 0 0 0 0 0 0 0 0 0 0 0 0 0 0 0 0 0 0 0 0 0 0 0 0 0 1 0 0 0 0 1 0 0 0 0 0 0 1 0 0 0 0 0 0 0 0 1 0 0 0 59 0 50 7.800000191 0 71 152 1 0 5.268493151 1 "favorable" 0 0 1 0 0 0 0 0 0 0 0 0 0 0 0 0 0 0 1 0 "t_8_21" 1 0 0 0 0 0 0 0 0 0 0 0 0 0 0 0
PD7970a 0 0 0 0 0 0 0 0 0 0 0 0 0 0 0 0 0 0 0 0 0 0 0 0 0 0 0 0 0 0 0 0 0 0 0 0 0 0 0 0 0 0 0 0 0 0 0 0 0 0 0 0 0 0 0 0 0 0 0 0 0 0 0 0 0 0 0 0 0 0 0 0 0 0 0 0 0 0 0 0 0 51 1 43 10.60000038 0 155 2.4 1 0 5.542465753 0 "intermediate" 0 0 0 0 0 0 0 0 0 0 0 0 0 0 1 0 0 0 0 1 "no_events" 0 0 1 0 0 0 0 0 0 0 0 0 0 0 0 0
PD7971a 0 0 0 0 0 0 0 0 0 0 0 0 0 0 0 0 1 0 0 0 0 0 0 0 0 0 0 0 0 0 0 0 0 0 0 0 0 0 0 0 0 0 0 0 0 0 0 0 0 0 0 0 0 0 0 0 0 0 0 0 0 0 0 0 0 0 0 0 0 0 0 0 0 0 0 0 0 0 0 0 1 48 1 90 13.89999962 1 399 8.6 1 0 1.671232877 1 "intermediate" 0 0 0 1 0 0 0 0 0 0 0 0 0 0 0 0 0 0 0 1 "t_11" 0 0 0 0 0 0 0 0 0 0 0 0 0 0 1 0
PD7972a 0 0 0 0 0 0 0 0 0 0 0 0 0 0 0 0 0 0 1 0 0 0 0 0 0 0 0 0 0 0 0 0 0 0 0 0 0 0 0 0 0 0 0 0 0 1 0 0 0 0 0 0 0 0 0 0 0 0 0 0 0 0 0 0 0 0 0 1 0 0 0 0 0 0 0 0 0 0 0 0 0 47 1 70 8.100000381 1 152 6.2 3 1 2.339726027 1 "adverse" 0 0 0 0 0 0 0 0 0 0 1 0 0 0 0 0 0 1 0 0 "sAML1" 0 1 0 0 0 0 0 0 0 0 0 0 0 0 0 0
PD7973a 0 0 0 0 0 0 0 1 1 0 0 0 0 0 0 0 0 0 0 0 0 0 0 0 0 0 0 0 0 0 0 0 0 0 0 0 0 0 0 0 0 0 0 0 0 0 0 0 0 0 0 0 0 0 0 0 0 0 0 0 0 0 0 0 0 0 0 0 0 0 0 0 0 0 0 0 0 0 0 0 0 50 1 70 11.5 1 22 10.9 1 0 10.93150685 0 "favorable" 0 0 0 0 0 0 0 1 0 0 0 0 0 0 0 0 0 0 1 0 "CEBPA_bi" 0 0 0 0 0 1 0 0 0 0 0 0 0 0 0 0
PD7974a 0 0 0 0 0 0 0 0 0 0 0 0 0 0 0 0 0 1 0 0 0 0 0 0 0 0 0 0 0 0 0 0 0 0 0 1 0 0 0 0 0 0 0 0 0 0 0 0 0 0 0 0 0 0 0 0 0 0 0 0 0 0 0 0 0 0 0 0 0 0 0 0 0 0 0 0 0 0 0 0 0 37 1 80 6.300000191 1 25 10.9 1 0 9.912328767 0 "favorable" 0 0 0 0 0 0 1 0 0 0 0 0 0 0 0 0 0 0 1 0 "NPM1" 0 0 0 0 1 0 0 0 0 0 0 0 0 0 0 0
PD7976a 0 0 0 0 0 0 0 0 0 0 0 1 0 0 0 0 0 0 0 0 0 0 0 0 0 0 0 0 0 0 0 0 0 0 0 0 0 0 0 0 0 0 0 0 0 0 0 0 0 0 0 0 0 0 0 1 0 0 0 0 0 0 0 0 0 0 0 0 0 0 0 0 0 0 0 0 0 0 0 0 0 57 0 75 7.400000095 1 80 1.4 1 0 1.421917808 1 "intermediate" 0 0 0 0 0 0 0 0 0 0 0 0 0 1 0 0 0 0 0 1 "DNMT3A_IDH1_2" 0 0 0 0 0 0 0 0 0 0 0 0 1 0 0 0
PD7977a 0 0 0 0 0 0 0 0 0 0 0 1 0 0 0 0 0 0 0 0 0 0 0 0 0 0 0 0 0 0 0 0 0 0 0 0 0 0 0 0 0 0 0 0 0 0 0 0 0 0 0 0 0 0 0 1 0 0 0 0 0 0 0 0 0 0 0 0 0 0 0 0 0 0 0 0 0 0 0 0 0 57 0 41 11.19999981 0 115 13.2 1 0 0.742465753 1 "intermediate" 0 0 0 0 0 0 0 0 0 0 0 0 0 1 0 0 0 0 0 1 "DNMT3A_IDH1_2" 0 0 0 0 0 0 0 0 0 0 0 0 1 0 0 0
PD7978a 0 0 0 0 0 0 0 1 1 0 0 0 0 0 0 0 0 0 0 0 0 0 1 0 0 0 0 0 0 0 0 0 0 0 0 0 0 0 0 0 0 0 0 0 0 0 0 0 0 0 0 0 0 1 0 0 0 0 0 0 0 0 0 0 0 0 0 0 0 0 0 0 0 0 0 0 0 0 0 0 0 59 0 60 11.69999981 1 10 15.1 1 0 8.923287671 0 "favorable" 0 0 0 0 0 0 0 1 0 0 0 0 0 0 0 0 0 0 1 0 "CEBPA_bi" 0 0 0 0 0 1 0 0 0 0 0 0 0 0 0 0
PD7979a 0 0 0 0 0 0 0 0 0 0 0 1 0 0 0 0 0 0 0 0 1 0 1 0 0 0 0 0 0 0 0 0 0 0 0 1 0 0 0 0 0 0 0 0 0 0 0 0 0 0 0 0 0 0 0 0 1 0 0 0 0 0 0 0 0 0 0 0 0 0 0 0 0 0 0 0 0 0 0 0 0 40 0 84 11.69999981 1 40 102 1 0 1.964383562 1 "favorable" 0 0 0 0 0 0 1 0 0 0 0 0 0 0 0 0 0 0 1 0 "NPM1" 0 0 0 0 1 0 0 0 0 0 0 0 0 0 0 0
PD7980a 0 0 0 0 0 0 0 1 0 0 0 0 0 0 0 0 0 0 1 0 1 0 0 0 0 0 0 0 0 0 0 0 0 0 0 0 0 0 0 0 0 0 0 0 0 0 0 0 1 0 0 0 0 0 0 0 0 0 0 0 0 0 0 0 0 0 0 0 0 0 0 0 0 0 0 0 0 0 0 0 0 36 1 75 9.1 1 53 14.2 1 0 4.884931507 0 "intermediate" 0 0 0 0 0 0 0 0 0 0 1 0 0 0 0 0 0 0 0 1 "sAML1" 0 1 0 0 0 0 0 0 0 0 0 0 0 0 0 0
PD7981a 0 0 0 0 0 0 0 0 0 0 0 0 0 0 0 0 0 0 0 0 0 0 0 0 0 0 0 0 0 0 0 0 0 0 0 0 0 0 0 0 0 0 0 0 0 0 0 0 0 0 0 0 0 0 0 1 1 0 0 0 0 0 0 0 0 0 0 1 0 0 1 0 0 0 0 0 0 0 0 0 0 39 0 95 8.9 1 21 4.4 1 0 4.506849315 0 "adverse" 0 0 0 0 0 0 0 0 0 0 0 0 0 0 0 1 0 1 0 0 "mNOS" 0 0 0 0 0 0 0 1 0 0 0 0 0 0 0 0
PD7982a 0 0 0 0 0 0 0 0 0 0 0 0 0 0 0 0 0 0 0 1 0 0 0 0 0 0 0 0 0 0 0 0 0 0 0 0 0 0 0 0 0 0 0 0 0 0 1 0 1 0 0 0 0 0 0 1 0 0 0 0 0 0 0 0 1 0 0 0 0 0 0 0 0 0 0 0 0 0 0 0 0 46 1 30 6.800000191 0 67 18.1 1 0 1.356164384 1 "adverse" 0 0 0 0 0 0 0 0 0 1 0 0 0 0 0 0 0 1 0 0 "sAML2" 0 0 0 0 0 0 0 0 1 0 0 0 0 0 0 0
PD7983a 0 0 0 0 0 0 0 0 0 0 0 0 0 0 0 0 0 0 0 0 0 0 0 0 0 0 0 0 0 0 0 0 0 0 0 0 0 0 0 0 0 0 0 0 0 0 0 0 0 0 1 0 0 0 0 0 0 0 0 0 0 0 1 0 1 0 0 1 0 0 0 1 0 0 0 0 0 0 0 0 0 52 1 79 6.800000191 1 35 42 1 0 0.323287671 1 "adverse" 0 0 0 0 0 0 0 0 1 0 0 0 0 0 0 0 0 1 0 0 "TP53_complex" 0 0 0 0 0 0 0 0 0 0 1 0 0 0 0 0
PD7984a 0 0 0 0 0 0 0 0 0 0 0 0 0 0 0 0 0 0 0 0 0 0 1 0 0 0 0 0 0 0 0 0 0 0 0 0 0 0 0 0 0 0 0 0 0 0 0 0 0 0 0 0 0 0 0 0 0 0 0 0 0 0 0 0 0 0 0 0 0 0 0 0 0 0 0 0 1 0 0 0 0 47 1 90 12.4 1 147 12.8 1 0 5.994520548 1 "adverse" 0 0 0 0 1 0 0 0 0 0 0 0 0 0 0 0 0 1 0 0 "t_6_9" 0 0 0 0 0 0 0 0 0 0 0 0 0 1 0 0
PD7985a 0 0 0 0 0 0 0 0 0 0 0 0 0 0 0 0 0 0 0 0 0 0 0 0 0 0 0 1 0 0 0 0 0 0 0 0 0 0 0 0 0 0 0 0 0 0 0 0 0 0 0 0 0 0 0 0 0 0 0 0 0 0 0 1 0 0 0 0 0 0 0 0 1 0 0 0 0 0 0 0 0 29 0 95 10.39999962 1 529 73.1 1 0 10.00273973 0 "favorable" 0 1 0 0 0 0 0 0 0 0 0 0 0 0 0 0 0 0 1 0 "inv_16" 0 0 0 0 0 0 0 0 0 0 0 1 0 0 0 0
PD7986a 1 0 0 0 0 0 0 0 0 0 0 0 0 0 0 0 0 0 0 0 0 0 0 0 0 0 0 0 0 0 0 0 0 0 0 0 0 0 0 1 0 0 1 0 0 0 0 0 0 0 0 1 0 0 0 0 0 0 0 0 0 0 0 0 0 0 0 0 0 0 0 0 0 0 0 0 0 0 0 0 0 49 0 40 8 1 89 4 2 1 6.410958904 1 "adverse" 0 0 0 0 0 0 0 0 0 1 0 0 0 0 0 0 0 1 0 0 "sAML2" 0 0 0 0 0 0 0 0 1 0 0 0 0 0 0 0
PD7987a 0 0 0 0 0 0 0 0 0 0 0 0 0 0 0 0 0 0 0 0 0 0 0 0 0 0 0 0 0 0 0 0 0 0 0 0 0 0 0 0 0 0 0 0 0 0 0 0 0 0 0 0 0 0 0 0 1 0 0 1 0 0 0 0 0 0 0 0 0 0 0 0 1 0 0 0 0 0 0 0 0 31 0 90 8 0 58 22.2 1 0 9.432876712 0 "favorable" 0 1 0 0 0 0 0 0 0 0 0 0 0 0 0 0 0 0 1 0 "inv_16" 0 0 0 0 0 0 0 0 0 0 0 1 0 0 0 0
PD7988a 0 0 0 0 0 0 0 0 0 0 0 1 0 0 0 0 0 0 0 0 0 0 0 0 0 0 0 0 0 0 0 0 0 0 0 0 0 0 0 0 0 0 0 0 0 0 0 0 1 0 0 0 0 0 0 1 0 0 0 0 0 0 0 0 0 0 0 0 0 0 1 0 0 0 0 0 0 0 0 0 0 58 0 68 9.6 1 204 3.1 1 0 0.454794521 0 "adverse" 0 0 0 0 0 0 0 0 0 1 0 0 0 0 0 0 0 1 0 0 "sAML2" 0 0 0 0 0 0 0 0 1 0 0 0 0 0 0 0
PD7989a 0 0 0 0 0 0 0 0 0 0 0 1 0 0 0 0 0 0 0 0 0 0 1 0 0 0 0 0 1 0 0 0 0 0 0 0 0 0 0 0 0 0 1 0 0 0 0 0 0 0 0 0 0 0 0 0 0 0 0 0 0 0 0 0 0 0 0 0 0 0 0 0 0 0 0 0 0 0 0 0 0 55 0 90 7.300000191 2 22 2.9 1 0 0.909589041 1 "adverse" 0 0 0 0 0 0 0 0 0 1 0 0 0 0 0 0 0 1 0 0 "sAML2" 0 0 0 0 0 0 0 0 1 0 0 0 0 0 0 0
PD7990a 1 1 0 0 0 0 0 0 0 0 0 0 0 0 0 0 1 0 0 0 0 0 0 0 0 0 0 0 0 0 0 0 0 0 0 1 0 0 0 0 0 0 0 0 0 0 0 0 1 0 0 0 0 0 0 0 0 0 0 0 0 0 0 0 0 0 0 0 0 0 0 0 0 0 0 0 0 0 0 0 0 54 1 80 9.300000191 1 98 3 1 0 1.232876712 1 "favorable" 0 0 0 0 0 0 1 0 0 1 0 0 0 0 0 0 1 0 1 0 "NPM1" 0 0 0 0 1 0 0 0 0 0 0 0 0 0 0 0
PD7991a 0 0 0 0 0 0 0 0 0 0 0 1 0 0 0 0 0 0 0 0 1 0 0 0 0 0 0 0 0 0 0 0 0 0 0 1 0 0 0 1 0 0 0 0 0 0 0 0 0 0 0 0 0 0 0 0 0 0 0 0 0 0 0 0 0 0 0 0 0 0 0 0 0 0 0 0 0 0 0 0 0 27 0 90 11.5 0 146 86.2 1 0 4.169863014 0 "favorable" 0 0 0 0 0 0 1 0 0 0 0 0 0 0 0 0 0 0 1 0 "NPM1" 0 0 0 0 1 0 0 0 0 0 0 0 0 0 0 0
PD7992a 0 0 0 0 0 0 0 0 0 0 0 0 0 0 1 0 0 0 0 0 1 0 0 0 0 0 0 0 0 0 0 0 0 0 1 0 0 0 0 0 0 0 0 0 0 0 0 0 1 0 0 1 0 0 0 0 0 0 0 0 0 0 0 0 0 0 0 0 0 0 0 0 0 0 0 0 0 0 0 0 0 59 0 75 10.19999981 1 47 4 1 0 0.723287671 1 "intermediate" 0 0 0 0 0 0 0 0 0 1 0 0 0 0 0 0 0 0 0 1 "sAML2" 0 0 0 0 0 0 0 0 1 0 0 0 0 0 0 0
PD7993a 0 0 0 0 0 0 0 0 0 0 0 0 0 0 0 0 0 1 0 0 0 0 1 0 0 0 0 0 0 0 0 0 0 0 0 0 0 0 0 0 0 0 0 0 0 0 0 0 0 0 0 0 0 0 0 0 0 0 0 0 0 0 0 0 0 0 0 0 0 0 0 0 0 0 0 1 0 0 0 0 0 42 1 86 7.300000191 0 30 1.2 1 0 0.8 1 "favorable" 1 0 0 0 0 0 0 0 0 0 0 0 0 0 0 0 0 0 1 0 "t_15_17" 0 0 0 0 0 0 0 0 0 0 0 0 0 0 0 1
PD7994a 0 0 0 0 0 0 0 0 0 0 0 1 0 0 0 0 0 0 0 0 0 0 1 0 0 0 0 0 1 0 0 0 0 0 0 0 0 0 0 0 0 0 0 0 0 0 0 0 0 0 0 0 0 0 0 0 0 0 0 0 0 0 0 0 0 0 0 0 0 0 0 0 0 0 0 0 0 0 0 0 0 48 0 80 5.400000095 0 249 7.4 1 0 3.134246575 1 "adverse" 0 0 0 0 0 0 0 0 0 1 0 0 0 0 0 0 0 1 0 0 "sAML2" 0 0 0 0 0 0 0 0 1 0 0 0 0 0 0 0
PD7995a 0 0 0 0 0 0 0 0 0 0 0 1 0 0 0 0 0 0 0 0 0 0 1 0 0 0 0 0 1 0 0 0 0 0 0 0 0 0 0 0 0 0 0 0 0 0 0 0 0 0 0 0 0 0 0 0 0 0 0 0 0 0 0 0 0 0 0 0 0 0 0 0 0 0 0 0 0 0 0 0 0 49 1 90 9.600000381 1 61 143 1 0 0.147945205 1 "adverse" 0 0 0 0 0 0 0 0 0 1 0 0 0 0 0 0 0 1 0 0 "sAML2" 0 0 0 0 0 0 0 0 1 0 0 0 0 0 0 0
PD7996a 0 0 0 0 0 0 0 1 1 0 0 0 0 0 0 0 0 0 1 0 0 0 0 0 0 0 0 0 0 0 0 0 0 0 0 0 0 0 0 0 0 0 0 0 0 0 0 0 0 0 0 0 0 1 0 0 1 0 0 0 0 0 0 0 0 0 0 0 0 0 0 0 0 0 0 0 0 0 0 0 0 37 0 61 12.30000019 1 22 15.2 1 0 3.983561644 0 "favorable" 0 0 0 0 0 0 0 1 0 0 0 0 0 0 0 0 0 0 1 0 "CEBPA_bi" 0 0 0 0 0 1 0 0 0 0 0 0 0 0 0 0
PD7997a 0 0 0 0 0 0 0 0 0 0 0 0 0 0 0 0 0 0 0 0 0 0 1 0 0 0 0 0 0 0 0 0 0 0 0 0 0 0 0 0 0 0 0 0 0 0 0 0 0 0 0 0 0 0 0 0 0 0 0 0 0 1 0 0 0 0 0 0 0 0 0 0 0 0 0 0 0 0 0 0 0 18 1 96 10.30000019 1 367 2 1 0 8.287671233 0 "intermediate" 0 0 0 0 0 0 0 0 0 0 0 0 1 0 0 0 0 0 0 1 "Trisomies" 0 0 0 1 0 0 0 0 0 0 0 0 0 0 0 0
PD7998a 0 0 0 0 0 0 0 0 0 0 0 0 0 0 0 0 0 0 0 0 0 0 0 0 0 0 0 0 0 0 0 0 0 0 0 0 0 0 0 0 0 0 0 0 0 0 0 0 0 0 0 0 0 0 0 0 0 1 0 0 0 0 1 0 0 0 0 0 0 0 1 0 0 0 0 0 0 0 0 0 0 55 1 46 13.9 1 88 13.1 1 0 0.043835616 1 "adverse" 0 0 0 0 0 0 0 0 1 0 0 0 0 0 0 0 0 1 0 0 "TP53_complex" 0 0 0 0 0 0 0 0 0 0 1 0 0 0 0 0
PD7999a 0 0 0 0 0 0 0 0 0 0 0 0 0 0 0 0 0 0 0 0 0 0 0 0 0 0 0 0 0 0 0 0 0 0 0 0 0 0 0 0 0 0 0 0 0 0 0 0 0 0 0 0 0 0 0 0 0 0 0 0 0 0 0 0 0 0 0 0 0 0 0 0 0 0 0 1 0 0 0 0 0 41 0 90 8.899999619 1 36 0.38 1 0 4.221917808 0 "favorable" 1 0 0 0 0 0 0 0 0 0 0 0 0 0 0 0 0 0 1 0 "t_15_17" 0 0 0 0 0 0 0 0 0 0 0 0 0 0 0 1
PD8000a 0 0 0 0 0 0 0 1 1 0 0 0 0 0 0 0 0 0 0 0 0 0 0 0 0 0 0 0 0 0 0 0 0 0 0 0 0 0 0 0 0 0 0 0 0 0 0 0 0 0 0 0 0 1 0 0 0 0 0 0 0 0 0 0 0 0 0 0 0 0 0 0 0 0 0 0 0 0 0 0 0 42 0 80 9.800000191 1 17 13.9 1 0 3.654794521 1 "favorable" 0 0 0 0 0 0 0 1 0 0 0 0 0 0 0 0 0 0 1 0 "CEBPA_bi" 0 0 0 0 0 1 0 0 0 0 0 0 0 0 0 0
PD8001a 0 0 0 0 0 0 0 0 0 0 0 0 0 0 0 0 0 0 0 0 0 0 1 0 0 0 0 0 0 0 0 0 0 0 0 0 0 0 0 0 0 0 0 0 0 0 0 0 0 1 0 0 0 0 0 0 0 0 0 0 0 0 0 0 0 0 0 0 0 0 0 0 0 0 0 0 0 0 0 0 0 43 0 73 11.89999962 0 69 0.83 1 0 4.383561644 1 "intermediate" 0 0 0 0 0 0 0 0 0 0 0 0 0 0 0 1 0 0 0 1 "mNOS" 0 0 0 0 0 0 0 1 0 0 0 0 0 0 0 0
PD8002a 0 0 0 0 0 0 0 0 0 0 0 0 0 0 0 0 0 0 0 0 0 0 0 0 0 0 0 0 0 0 0 0 0 0 0 0 0 0 0 0 0 0 0 0 0 0 0 0 0 0 0 0 0 0 0 0 0 0 0 0 0 0 0 0 0 0 0 0 0 0 0 0 0 0 0 1 0 0 0 0 0 25 0 81 9.699999809 1 36 1.07 1 0 3.989041096 0 "favorable" 1 0 0 0 0 0 0 0 0 0 0 0 0 0 0 0 0 0 1 0 "t_15_17" 0 0 0 0 0 0 0 0 0 0 0 0 0 0 0 1
PD8003a 0 0 0 0 0 0 0 0 0 0 0 0 0 0 0 0 0 0 0 0 0 0 1 0 0 0 0 0 0 0 0 0 0 0 0 1 0 0 0 0 0 0 0 0 0 0 0 0 0 0 0 0 0 1 0 0 0 0 0 0 0 0 0 0 0 0 0 0 0 0 0 0 0 0 0 0 0 0 0 0 0 41 0 80 9.5 0 122 55.5 1 0 8.879452055 0 "intermediate" 0 0 0 0 0 0 1 0 0 0 0 0 0 0 0 0 0 0 0 1 "NPM1" 0 0 0 0 1 0 0 0 0 0 0 0 0 0 0 0
PD8004a 0 0 0 0 0 0 0 0 0 0 0 1 0 0 0 0 0 0 0 0 1 0 1 0 0 0 0 0 0 0 0 0 0 0 0 1 0 0 0 1 0 0 0 0 0 0 0 0 0 0 0 0 0 0 0 0 0 0 0 0 0 0 0 0 0 0 0 0 0 0 0 0 0 0 0 0 0 0 0 0 0 53 0 90 6.599999905 1 40 72.3 1 0 0.065753425 1 "favorable" 0 0 0 0 0 0 1 0 0 0 0 0 0 0 0 0 0 0 1 0 "NPM1" 0 0 0 0 1 0 0 0 0 0 0 0 0 0 0 0
PD8005a 0 0 0 0 0 0 0 0 0 0 0 1 0 0 0 0 0 0 0 0 0 0 0 0 0 0 0 0 0 0 0 0 0 0 0 1 0 0 0 1 1 0 0 0 0 0 0 0 0 0 0 0 0 0 0 0 1 0 0 0 0 1 0 0 0 0 0 0 0 0 0 0 0 0 0 0 0 0 0 0 0 56 0 30 7.099999905 1 247 120.6 1 0 8.646575342 0 "favorable" 0 0 0 0 0 0 1 0 0 0 0 0 0 0 0 0 0 0 1 0 "NPM1" 0 0 0 0 1 0 0 0 0 0 0 0 0 0 0 0
PD8006a 0 0 0 0 0 0 0 0 0 0 0 0 0 0 0 0 0 1 0 0 0 0 1 0 0 0 0 0 0 0 0 1 0 0 0 1 0 0 0 0 0 0 0 0 0 0 0 0 0 1 0 0 0 0 0 0 0 0 0 0 0 0 0 0 0 0 0 0 0 0 0 0 0 0 0 0 0 0 0 0 0 53 1 64 11.5 1 81 9.79 3 1 3.994520548 0 "favorable" 0 0 0 0 0 0 1 0 0 0 0 0 0 0 0 0 0 0 1 0 "NPM1" 0 0 0 0 1 0 0 0 0 0 0 0 0 0 0 0
PD8007a 0 0 0 0 0 0 0 0 0 0 0 1 0 0 0 0 1 0 0 0 0 0 0 0 0 0 0 0 0 0 0 0 0 1 0 1 0 0 0 0 0 0 0 0 0 0 0 0 0 0 0 0 0 0 0 0 0 0 0 0 0 0 0 0 0 0 0 0 0 0 0 0 0 0 0 0 0 0 0 0 0 26 0 60 12.19999981 0 137 6.01 1 0 4.646575342 0 "favorable" 0 0 0 0 0 0 1 0 0 0 0 0 0 0 0 0 0 0 1 0 "NPM1" 0 0 0 0 1 0 0 0 0 0 0 0 0 0 0 0
PD8008a 0 0 0 0 0 0 0 0 0 0 0 0 0 0 0 0 0 0 0 0 0 0 0 0 0 0 0 0 1 0 0 0 0 0 0 0 0 0 0 0 0 0 0 0 0 0 0 0 0 0 0 0 0 1 0 1 0 0 0 0 0 0 0 0 0 0 0 0 0 0 0 0 0 0 0 0 0 0 0 0 0 53 0 38 10.80000019 1 250 8.8 3 1 0.257534247 1 "adverse" 0 0 0 0 0 0 0 0 0 0 1 0 0 0 0 0 0 1 0 0 "sAML1" 0 1 0 0 0 0 0 0 0 0 0 0 0 0 0 0
PD8009a 0 0 0 0 0 0 0 0 0 0 0 0 0 0 0 0 0 0 0 0 0 0 1 0 0 0 0 0 0 0 0 0 0 0 0 0 0 0 0 0 0 0 0 0 0 0 0 0 0 0 0 0 0 0 0 0 0 0 0 0 0 0 0 0 0 0 0 0 0 0 0 0 0 0 0 0 0 0 0 0 0 39 1 20 9.600000381 1 81 1.6 1 0 0.936986301 1 "intermediate" 0 0 0 0 0 0 0 0 0 0 0 0 0 0 0 1 0 0 0 1 "mNOS" 0 0 0 0 0 0 0 1 0 0 0 0 0 0 0 0
PD8010a 0 0 0 0 0 0 0 0 0 0 0 0 0 0 0 0 0 0 0 0 0 0 0 0 0 0 0 0 0 0 0 0 0 0 0 0 0 0 0 0 0 0 0 0 0 0 0 0 0 0 0 0 0 0 0 0 0 0 0 0 0 1 0 0 0 0 0 0 0 0 0 0 0 0 0 1 0 0 0 0 0 37 0 0 8.899999619 1 56 1.1 1 0 9.320547945 0 "favorable" 1 0 0 0 0 0 0 0 0 0 0 0 0 0 0 0 0 0 1 0 "t_15_17" 0 0 0 0 0 0 0 0 0 0 0 0 0 0 0 1
PD8011a 0 0 0 0 0 0 0 0 0 0 0 0 0 0 0 0 0 0 0 0 1 0 0 0 0 0 0 0 0 0 0 0 0 0 0 0 0 0 0 0 0 0 1 0 0 0 0 0 0 0 0 0 0 0 0 0 0 0 0 0 0 0 0 0 0 0 0 0 0 0 0 0 0 0 0 0 0 0 0 0 0 48 0 91 7.699999809 1 91 1.6 1 0 0.071232877 1 "adverse" 0 0 0 0 0 0 0 0 0 0 1 0 0 0 0 0 0 1 0 0 "sAML1" 0 1 0 0 0 0 0 0 0 0 0 0 0 0 0 0
PD8012a 0 0 0 0 0 0 0 0 0 0 0 0 0 0 0 0 0 0 0 0 0 0 0 0 0 0 0 0 0 0 0 0 0 0 0 0 0 0 0 1 0 0 0 0 0 0 0 0 0 0 0 0 0 1 0 0 0 0 0 0 0 0 0 0 0 0 0 0 0 0 0 0 0 0 0 0 0 0 0 0 0 36 1 80 9.300000191 0 157 127 1 0 0.649315068 1 "intermediate" 0 0 0 0 0 0 0 0 0 0 0 1 0 0 0 0 0 0 0 1 "WT1" 0 0 0 0 0 0 1 0 0 0 0 0 0 0 0 0
PD8013a 0 0 0 0 0 0 0 0 0 0 0 0 0 0 0 0 1 1 0 0 0 0 0 0 0 0 0 0 0 0 0 0 0 0 0 0 0 0 0 0 0 0 0 0 0 0 0 0 0 0 0 0 0 0 0 0 0 0 0 0 0 0 0 0 0 0 0 0 0 0 0 0 1 0 0 0 0 0 0 0 0 52 1 90 8.399999619 2 22 137 1 0 0.01369863 1 "favorable" 0 1 0 0 0 0 0 0 0 0 0 0 0 0 0 0 0 0 1 0 "inv_16" 0 0 0 0 0 0 0 0 0 0 0 1 0 0 0 0
PD8014a 0 0 0 0 0 0 0 1 1 0 0 0 0 0 0 0 0 0 1 0 0 0 1 0 0 0 0 0 0 0 0 0 0 0 0 0 0 0 0 0 0 0 0 0 0 0 0 0 0 0 0 0 0 1 0 0 1 0 0 0 0 0 0 0 0 0 0 0 0 0 0 1 0 0 0 0 0 0 0 0 0 39 1 72 11.69999981 1 16 29.8 1 0 5.22739726 0 "favorable" 0 0 0 0 0 0 0 1 0 0 0 0 0 0 0 0 0 0 1 0 "CEBPA_bi" 0 0 0 0 0 1 0 0 0 0 0 0 0 0 0 0
PD8015a 0 0 0 0 0 0 0 0 0 0 0 0 0 0 0 0 0 0 0 0 0 0 0 0 0 0 0 0 1 0 0 0 0 0 0 0 0 0 0 0 0 0 0 0 0 0 0 0 1 0 0 0 0 0 0 1 0 0 0 0 0 0 0 0 0 0 0 0 0 0 0 0 0 0 0 0 0 0 0 0 0 34 1 40 6.599999905 0 52 26.4 1 0 5.104109589 0 "adverse" 0 0 0 0 0 0 0 0 0 1 0 0 0 0 0 0 0 1 0 0 "sAML2" 0 0 0 0 0 0 0 0 1 0 0 0 0 0 0 0
PD8016a 0 0 0 0 0 0 0 0 0 0 0 1 0 0 0 0 0 0 0 0 1 0 1 0 0 0 0 0 0 0 0 0 0 0 0 0 0 0 0 0 0 0 0 0 0 0 0 0 0 0 0 0 0 0 0 0 0 0 0 0 0 1 0 0 0 0 0 0 0 0 0 0 0 0 0 0 0 0 0 0 0 41 1 80 9.800000191 1 72 1.05 1 0 0.084931507 1 "intermediate" 0 0 0 0 0 0 0 0 0 0 0 0 1 0 0 0 0 0 0 1 "Trisomies" 0 0 0 1 0 0 0 0 0 0 0 0 0 0 0 0
PD8017a 0 0 0 0 0 0 0 0 0 0 0 0 0 0 0 0 0 0 0 0 0 0 0 0 0 0 0 0 0 0 0 0 0 0 0 0 0 0 0 0 0 0 0 0 0 0 0 0 0 0 0 0 0 0 0 0 0 0 0 0 0 0 0 0 0 0 0 0 0 0 0 0 0 0 1 0 0 1 0 0 0 23 1 70 9.100000381 1 13 7.3 1 0 4.030136986 0 "favorable" 0 0 1 0 0 0 0 0 0 0 0 0 0 0 0 0 0 0 1 0 "t_8_21" 1 0 0 0 0 0 0 0 0 0 0 0 0 0 0 0
PD8018a 0 0 0 0 0 0 0 1 1 0 0 0 0 0 1 0 0 0 0 0 0 0 1 0 0 0 0 0 0 0 0 0 0 0 0 0 0 0 0 0 1 0 0 0 0 0 0 0 0 0 0 0 0 0 0 0 0 0 0 0 0 0 0 0 0 0 0 0 0 0 0 0 0 0 0 0 0 0 0 0 0 34 1 75 7.5 1 28 82.1 1 0 6.649315068 0 "favorable" 0 0 0 0 0 0 0 1 0 0 0 0 0 0 0 0 0 0 1 0 "CEBPA_bi" 0 0 0 0 0 1 0 0 0 0 0 0 0 0 0 0
PD8019a 0 0 0 0 0 0 0 0 0 0 0 0 0 0 0 0 0 0 0 0 0 0 0 0 0 0 0 0 0 0 0 0 0 0 0 0 0 0 0 0 0 0 1 0 0 0 0 0 1 1 0 0 0 1 0 0 0 0 0 0 0 0 0 0 0 0 0 0 0 0 0 0 0 0 0 0 0 0 0 0 0 57 0 50 6.5 1 9.2 32 1 0 9.010958904 0 "adverse" 0 0 0 0 0 0 0 0 0 1 0 0 0 0 0 0 0 1 0 0 "sAML2" 0 0 0 0 0 0 0 0 1 0 0 0 0 0 0 0
PD8020a 0 0 0 0 0 0 0 0 0 0 0 0 0 0 0 0 1 0 0 0 0 0 1 0 0 0 1 0 0 0 0 0 0 0 0 0 0 0 0 0 0 0 0 0 0 0 0 0 0 0 0 0 0 0 0 0 0 0 0 0 0 0 0 0 0 0 0 0 0 0 0 0 0 0 0 0 0 0 0 0 0 34 0 44 6.800000191 1 14 3.55 1 0 1.005479452 1 "intermediate" 0 0 0 0 0 0 0 0 0 0 0 0 0 0 0 1 0 0 0 1 "mNOS" 0 0 0 0 0 0 0 1 0 0 0 0 0 0 0 0
PD8021a 0 0 0 0 0 0 0 0 0 0 0 1 0 0 0 0 0 0 0 0 0 0 1 0 0 0 0 0 0 0 0 0 0 0 0 1 0 0 0 0 0 0 0 0 0 0 0 0 0 0 0 0 0 0 0 0 0 0 0 0 0 0 0 0 0 0 0 0 0 0 0 0 0 0 0 0 0 0 0 0 0 58 0 80 12 0 24 27.9 1 0 0.756164384 1 "intermediate" 0 0 0 0 0 0 1 0 0 0 0 0 0 0 0 0 0 0 0 1 "NPM1" 0 0 0 0 1 0 0 0 0 0 0 0 0 0 0 0
PD8022a 0 0 0 0 0 0 0 0 0 0 0 0 0 0 0 0 0 0 0 0 0 0 0 0 0 0 0 0 0 0 0 0 0 0 0 1 0 0 0 0 1 0 0 0 0 0 0 0 0 0 0 0 0 0 0 0 1 0 0 0 0 0 0 0 0 0 0 0 0 0 0 0 0 0 0 0 0 0 0 0 0 55 0 90 10.19999981 1 73 59 1 0 0.043835616 1 "favorable" 0 0 0 0 0 0 1 0 0 0 0 0 0 0 0 0 0 0 1 0 "NPM1" 0 0 0 0 1 0 0 0 0 0 0 0 0 0 0 0
PD8023a 0 0 0 0 0 0 0 0 0 0 0 0 0 0 0 0 0 0 0 0 0 0 0 0 0 0 0 0 0 0 0 0 0 0 0 1 0 0 0 0 0 0 0 0 0 0 0 0 0 0 0 0 0 0 0 1 0 0 0 0 0 0 0 0 0 0 0 0 0 0 0 0 0 0 0 0 0 0 0 0 0 40 0 75 9.699999809 1 47 38 1 0 4.150684932 1 "favorable" 0 0 0 0 0 0 1 0 0 0 0 0 0 0 0 0 0 0 1 0 "NPM1" 0 0 0 0 1 0 0 0 0 0 0 0 0 0 0 0
PD8024a 0 0 0 0 0 0 0 0 0 0 0 0 0 0 0 0 0 1 1 0 0 0 0 0 0 0 0 0 0 0 0 0 0 0 0 1 0 0 0 0 0 0 0 0 0 0 0 0 0 0 0 0 0 0 0 0 0 0 0 0 0 0 0 0 0 0 0 0 0 0 0 0 0 0 0 0 0 0 0 0 0 51 1 70 9 0 20 20.2 1 0 2.093150685 0 "favorable" 0 0 0 0 0 0 1 0 0 0 0 0 0 0 0 0 0 0 1 0 "NPM1" 0 0 0 0 1 0 0 0 0 0 0 0 0 0 0 0
PD8025a 0 0 0 0 0 0 0 0 0 0 0 0 0 0 0 0 0 0 0 0 0 0 0 0 0 0 0 0 0 0 0 0 0 0 0 0 0 0 0 0 0 0 0 0 0 0 0 0 0 0 0 0 0 0 0 0 0 0 0 0 0 0 0 0 0 0 0 0 0 0 0 0 1 0 0 0 0 0 0 0 0 19 0 90 6.5 0 48 6.1 1 0 8.052054795 0 "favorable" 0 1 0 0 0 0 0 0 0 0 0 0 0 0 0 0 0 0 1 0 "inv_16" 0 0 0 0 0 0 0 0 0 0 0 1 0 0 0 0
PD8026a 1 0 0 0 0 0 0 0 0 0 0 0 0 0 0 0 0 0 0 0 0 0 0 0 0 0 0 0 0 0 0 0 0 0 0 0 0 0 0 0 0 0 0 0 0 0 0 0 0 0 1 0 0 0 0 0 0 0 0 0 0 0 1 0 1 0 0 0 0 1 0 1 0 0 0 0 0 0 0 0 0 58 1 37 9.399999619 1 111 2.6 1 0 0.194520548 1 "adverse" 0 0 0 0 0 0 0 0 1 0 0 0 0 0 0 0 0 1 0 0 "TP53_complex" 0 0 0 0 0 0 0 0 0 0 1 0 0 0 0 0
PD8027a 0 0 0 0 0 0 0 0 0 0 0 0 0 0 0 0 0 0 0 0 0 0 0 0 0 0 0 0 0 0 0 0 0 0 0 0 0 0 0 0 0 0 0 0 0 0 0 0 0 0 0 0 0 0 0 0 0 0 0 0 0 0 0 0 0 0 0 0 0 0 0 0 0 0 0 0 0 0 1 0 0 50 1 90 8.800000191 2 17 16.45 1 0 4.109589041 0 "intermediate" 0 0 0 1 0 0 0 0 0 0 0 0 0 0 0 0 0 0 0 1 "t_11" 0 0 0 0 0 0 0 0 0 0 0 0 0 0 1 0
PD8028a 0 0 0 0 0 0 0 0 0 0 0 0 1 0 0 0 0 0 0 0 0 0 1 0 0 0 1 0 1 0 0 0 0 0 0 0 0 0 0 0 0 0 0 0 0 0 0 0 0 0 0 0 0 0 0 0 0 0 0 0 0 0 0 0 0 0 0 0 0 0 0 0 0 0 0 1 0 0 0 0 0 52 1 95 6.099999905 1 17 2.1 1 0 8.487671233 0 "favorable" 1 0 0 0 0 0 0 0 0 0 0 0 0 0 0 0 0 0 1 0 "t_15_17" 0 0 0 0 0 0 0 0 0 0 0 0 0 0 0 1
PD8029a 0 0 0 0 0 0 0 0 0 0 0 0 0 0 0 0 0 0 0 0 1 0 1 0 0 0 0 0 0 0 0 0 0 0 0 0 0 0 0 0 0 0 0 0 0 0 0 0 0 0 0 0 0 0 0 0 0 0 0 0 0 0 0 0 0 0 0 0 0 0 0 0 0 0 0 0 0 0 0 0 0 53 0 95 9.300000191 1 85 156.3 1 0 3.331506849 1 "intermediate" 0 0 0 0 0 0 0 0 0 0 0 0 0 0 0 1 0 0 0 1 "mNOS" 0 0 0 0 0 0 0 1 0 0 0 0 0 0 0 0
PD8030a 0 0 0 0 1 0 0 0 0 0 0 1 0 0 0 0 0 0 0 0 0 0 0 0 0 0 0 0 0 0 0 0 0 0 0 1 0 0 0 0 0 0 0 0 0 0 0 0 0 0 0 0 0 0 0 0 0 0 0 0 0 0 0 0 0 0 0 0 0 0 0 0 0 0 0 0 0 0 0 0 0 30 0 80 6.900000095 1 48 33.01 1 0 0.917808219 0 "favorable" 0 0 0 0 0 0 1 0 0 0 0 0 0 0 0 0 0 0 1 0 "NPM1" 0 0 0 0 1 0 0 0 0 0 0 0 0 0 0 0
PD8031a 0 0 0 0 0 0 0 0 0 0 0 0 0 0 0 0 0 0 0 0 0 0 1 0 0 0 0 0 0 0 0 0 0 0 0 1 0 0 0 0 0 0 0 0 0 0 0 0 0 0 0 0 0 0 0 0 0 0 0 0 0 0 0 0 0 0 0 0 0 0 0 0 0 0 0 0 0 0 0 0 0 59 0 80 7.400000095 1 52 22.6 1 0 8.816438356 0 "intermediate" 0 0 0 0 0 0 1 0 0 0 0 0 0 0 0 0 0 0 0 1 "NPM1" 0 0 0 0 1 0 0 0 0 0 0 0 0 0 0 0
PD8032a 0 0 0 0 0 0 0 0 0 0 0 0 0 0 1 0 0 1 0 0 0 0 1 0 0 0 0 0 0 0 0 0 0 0 0 0 0 0 0 0 1 0 1 0 0 0 0 0 0 0 0 0 0 0 0 0 0 0 0 0 0 1 0 0 0 0 0 0 0 0 0 0 0 0 0 0 0 0 0 0 0 56 0 21 10.69999981 2 103 32.6 2 1 0.112328767 1 "adverse" 0 0 0 0 0 0 0 0 0 1 0 0 0 0 0 0 0 1 0 0 "sAML2" 0 0 0 0 0 0 0 0 1 0 0 0 0 0 0 0
PD8033a 0 0 0 0 0 0 0 0 0 0 0 0 0 0 0 0 0 1 0 0 1 0 0 0 0 0 0 0 0 0 0 0 0 0 0 1 0 0 0 0 0 0 0 0 0 0 0 0 0 0 0 0 0 0 0 0 0 0 0 0 0 0 0 0 0 0 0 0 0 0 0 0 0 0 0 0 0 0 0 0 0 51 1 80 7.300000191 1 19 97 1 0 6.523287671 1 "favorable" 0 0 0 0 0 0 1 0 0 0 0 0 0 0 0 0 0 0 1 0 "NPM1" 0 0 0 0 1 0 0 0 0 0 0 0 0 0 0 0
PD8034a 0 0 0 0 0 0 0 0 0 0 0 0 0 0 0 0 0 0 0 0 0 0 1 0 0 0 0 0 0 0 0 0 0 0 0 0 0 0 0 0 0 0 0 0 0 0 0 0 0 0 0 0 0 0 0 0 0 0 0 0 0 0 0 0 0 0 0 0 0 0 0 0 0 0 0 0 1 0 0 0 0 32 1 90 5.099999905 0 20 7.8 1 0 1.084931507 1 "adverse" 0 0 0 0 1 0 0 0 0 0 0 0 0 0 0 0 0 1 0 0 "t_6_9" 0 0 0 0 0 0 0 0 0 0 0 0 0 1 0 0
PD8035a 0 0 0 0 0 0 0 0 0 0 0 0 0 0 0 0 0 1 0 0 0 0 0 0 0 0 0 0 0 0 0 0 0 0 0 0 0 0 0 0 0 0 0 0 0 0 0 0 0 0 0 0 0 0 0 0 0 0 0 0 1 0 0 0 0 0 0 0 0 0 0 0 1 0 0 0 0 0 0 0 0 41 1 20 12.69999981 0 96 2.68 1 0 4.271232877 0 "favorable" 0 1 0 0 0 0 0 0 0 0 0 0 0 0 0 0 0 0 1 0 "inv_16" 0 0 0 0 0 0 0 0 0 0 0 1 0 0 0 0
PD8036a 0 0 0 0 0 0 0 1 0 0 0 0 0 0 0 0 0 0 0 0 0 0 1 0 0 0 0 0 0 0 0 0 0 0 1 1 0 0 0 0 0 0 0 0 0 0 0 0 0 0 0 0 0 1 0 0 0 0 0 0 0 0 0 0 0 0 0 0 0 0 0 0 0 0 0 0 0 0 0 0 0 59 0 88 9.199999809 1 48 15.3 1 0 1.016438356 1 "favorable" 0 0 0 0 0 0 1 0 0 0 0 0 0 0 0 0 0 0 1 0 "NPM1" 0 0 0 0 1 0 0 0 0 0 0 0 0 0 0 0
PD8037a 0 0 0 0 0 0 0 0 0 0 0 0 0 0 0 0 0 0 0 0 0 0 0 0 0 0 0 0 0 0 0 0 0 0 0 0 0 0 0 0 0 0 0 0 0 0 0 0 0 0 0 0 0 0 0 0 0 0 0 0 0 0 0 0 0 0 0 0 0 0 0 0 1 0 0 0 0 0 0 0 0 37 0 80 9.100000381 0 19 32.8 1 0 5.150684932 0 "favorable" 0 1 0 0 0 0 0 0 0 0 0 0 0 0 0 0 0 0 1 0 "inv_16" 0 0 0 0 0 0 0 0 0 0 0 1 0 0 0 0
PD8038a 0 0 0 0 0 0 0 0 0 0 0 1 0 0 0 0 0 0 0 0 0 0 0 0 0 0 0 0 0 0 0 0 0 0 0 1 0 0 0 1 0 0 0 0 0 0 0 0 0 0 0 0 0 0 0 0 1 0 0 0 0 0 0 0 0 0 0 0 0 0 0 0 0 0 0 0 0 0 0 0 0 29 1 75 8.899999619 1 73 190.7 1 0 0.347945205 1 "favorable" 0 0 0 0 0 0 1 0 0 0 0 0 0 0 0 0 0 0 1 0 "NPM1" 0 0 0 0 1 0 0 0 0 0 0 0 0 0 0 0
PD8040a 0 0 1 0 0 0 0 0 0 0 0 0 0 0 0 0 0 0 0 0 0 0 0 0 0 0 0 0 0 0 0 0 0 0 0 1 0 0 0 0 0 0 1 0 0 0 0 0 0 0 0 0 0 1 0 1 1 0 0 0 0 0 0 0 0 0 0 0 0 0 0 0 0 0 0 0 0 0 0 0 0 48 0 90 10 1 150 10 1 0 4.945205479 0 "favorable" 0 0 0 0 0 0 1 0 0 1 0 0 0 0 0 0 1 0 1 0 "NPM1" 0 0 0 0 1 0 0 0 0 0 0 0 0 0 0 0
PD8041a 0 0 0 0 0 0 0 0 0 0 0 0 0 0 0 0 0 0 0 0 0 0 1 0 0 0 0 1 0 0 0 0 0 0 0 0 0 0 0 0 0 0 0 0 0 0 0 0 0 0 0 0 0 0 0 0 0 0 0 0 0 0 1 0 1 0 0 1 0 1 1 0 0 0 0 0 0 0 0 0 0 61 1 80 9.800000191 1 44 23.1 1 0 1.109589041 1 "adverse" 0 0 0 0 0 0 0 0 1 0 0 0 0 0 0 0 0 1 0 0 "TP53_complex" 0 0 0 0 0 0 0 0 0 0 1 0 0 0 0 0
PD8042a 0 0 0 0 0 0 0 0 0 0 0 0 0 0 0 0 0 0 0 0 0 0 0 0 0 0 1 0 0 0 0 0 0 0 0 0 0 0 0 0 1 0 0 0 0 0 0 0 0 0 0 0 0 0 0 0 0 0 0 0 0 0 0 0 0 0 0 0 0 0 0 0 0 0 0 0 0 1 0 0 0 54 0 24 10.69999981 0 16 7.3 1 0 2.378082192 1 "favorable" 0 0 1 0 0 0 0 0 0 0 0 0 0 0 0 0 0 0 1 0 "t_8_21" 1 0 0 0 0 0 0 0 0 0 0 0 0 0 0 0
PD8043a 0 0 0 0 0 0 0 1 1 0 0 0 0 0 0 0 0 0 0 0 0 0 0 0 0 0 0 0 0 0 0 0 0 0 0 0 0 0 0 0 0 0 0 0 0 0 0 0 0 0 0 0 0 0 0 0 0 0 0 0 0 0 0 0 0 0 0 0 0 0 0 1 0 0 0 0 0 0 0 0 0 55 1 70 9.399999619 1 121 3.1 1 0 10.19178082 0 "favorable" 0 0 0 0 0 0 0 1 0 0 0 0 0 0 0 0 0 0 1 0 "CEBPA_bi" 0 0 0 0 0 1 0 0 0 0 0 0 0 0 0 0
PD8044a 0 0 0 0 0 0 0 0 0 0 0 0 0 0 0 0 0 0 0 0 0 0 0 0 0 0 0 1 0 0 0 0 0 0 0 1 0 0 0 0 0 0 0 0 0 0 0 0 0 0 0 0 0 0 0 1 0 0 0 0 0 0 0 0 0 0 0 0 0 0 0 0 0 0 0 0 0 0 0 0 0 44 0 80 9.399999619 0 124 2.5 1 0 2.315068493 1 "favorable" 0 0 0 0 0 0 1 0 0 0 0 0 0 0 0 0 0 0 1 0 "NPM1" 0 0 0 0 1 0 0 0 0 0 0 0 0 0 0 0
PD8045a 0 0 0 0 0 0 0 0 0 0 0 0 0 0 0 0 0 0 0 0 0 0 1 0 0 0 0 0 0 0 0 0 0 0 0 0 0 0 0 0 0 0 0 0 0 0 0 0 0 0 0 0 0 0 0 0 0 0 0 0 0 0 0 0 0 0 0 0 0 0 0 0 0 0 0 0 0 0 0 0 0 43 1 90 7.900000095 1 32 372 1 0 0.02739726 1 "adverse" 0 0 0 0 0 0 0 0 0 0 0 0 0 0 0 1 0 1 0 0 "mNOS" 0 0 0 0 0 0 0 1 0 0 0 0 0 0 0 0
PD8046a 0 0 0 0 0 0 0 0 0 0 0 1 1 0 0 0 0 1 0 0 0 0 0 0 0 0 0 0 0 0 0 0 0 0 0 1 0 0 0 0 0 0 0 0 0 0 0 0 0 0 0 0 0 0 0 0 0 0 0 0 0 0 0 0 0 0 0 0 0 0 0 0 0 0 0 0 0 0 0 0 0 46 0 43 8.600000381 1 51 10.5 1 0 1.123287671 1 "favorable" 0 0 0 0 0 0 1 0 0 0 0 0 0 0 0 0 0 0 1 0 "NPM1" 0 0 0 0 1 0 0 0 0 0 0 0 0 0 0 0
PD8047a 0 0 0 0 0 0 0 0 0 0 0 0 0 0 0 0 0 0 0 0 0 0 0 0 0 0 0 0 0 0 0 0 0 0 0 0 0 0 0 0 0 0 0 0 0 0 0 0 0 0 0 0 0 0 0 0 0 0 0 1 0 0 0 0 0 0 0 0 0 0 0 0 0 0 0 0 0 0 0 0 1 60 0 95 7.300000191 1 4 110.5 1 0 0.117808219 1 "intermediate" 0 0 0 1 0 0 0 0 0 0 0 0 0 0 0 0 0 0 0 1 "t_11" 0 0 0 0 0 0 0 0 0 0 0 0 0 0 1 0
PD8048a 0 0 0 0 0 0 0 0 0 0 0 0 0 0 0 0 0 0 0 0 0 0 1 0 0 0 0 0 0 0 0 0 0 0 0 0 0 0 0 0 0 0 0 0 0 0 0 0 0 0 0 0 0 1 0 0 0 0 0 0 0 0 0 0 0 0 0 0 0 0 0 0 0 0 0 0 0 0 0 0 0 32 0 70 7.5 0 61 64 1 0 1.317808219 1 "adverse" 0 0 0 0 0 0 0 0 0 0 0 1 0 0 0 0 0 1 0 0 "WT1" 0 0 0 0 0 0 1 0 0 0 0 0 0 0 0 0
PD8049a 0 0 0 0 0 0 0 0 0 0 0 0 0 0 0 0 0 0 0 0 0 0 0 0 0 0 0 0 0 0 0 0 0 0 0 0 0 0 0 0 0 0 0 0 0 0 0 0 0 0 0 0 0 0 0 0 0 0 0 0 0 0 0 0 0 0 0 0 0 0 0 0 0 0 0 0 0 0 0 0 0 57 0 56 11 1 171 1.5 1 0 0.112328767 1 "intermediate" 0 0 0 0 0 0 0 0 0 0 0 0 0 0 1 0 0 0 0 1 "no_events" 0 0 1 0 0 0 0 0 0 0 0 0 0 0 0 0
PD8050a 0 0 0 0 0 0 0 0 0 0 0 0 0 0 0 0 0 0 0 0 0 0 1 0 0 0 0 0 0 0 0 0 0 0 0 0 0 0 0 0 0 0 0 0 0 0 0 0 0 0 0 0 0 0 0 0 0 0 0 0 0 0 0 0 0 0 0 0 0 0 0 0 0 0 0 1 0 0 0 0 0 32 0 80 11.10000038 1 15 25.7 1 0 4.4 0 "favorable" 1 0 0 0 0 0 0 0 0 0 0 0 0 0 0 0 0 0 1 0 "t_15_17" 0 0 0 0 0 0 0 0 0 0 0 0 0 0 0 1
PD8051a 0 0 0 0 0 0 0 0 0 0 0 0 0 0 0 0 0 0 0 0 0 0 0 0 0 0 0 0 0 0 0 0 0 0 0 0 0 0 0 0 0 0 0 0 0 0 0 0 0 0 0 0 0 0 0 0 0 0 0 0 0 0 0 0 0 0 0 0 0 0 0 0 0 0 0 0 0 0 0 0 0 52 1 50 8.899999619 1 238 3.3 1 0 0.476712329 1 "intermediate" 0 0 0 0 0 0 0 0 0 0 0 0 0 0 1 0 0 0 0 1 "no_events" 0 0 1 0 0 0 0 0 0 0 0 0 0 0 0 0
PD8052a 0 0 1 0 0 0 0 0 0 0 0 0 0 0 0 0 0 0 0 0 0 0 0 0 0 0 0 1 0 0 0 0 0 0 0 0 0 0 0 0 0 0 0 0 0 0 1 0 0 0 0 0 0 0 0 1 0 0 0 0 0 0 0 0 0 0 0 0 0 0 0 0 0 0 0 0 0 0 0 0 0 51 1 30 7.800000191 1 65 101 1 0 1.498630137 1 "intermediate" 0 0 0 0 0 0 0 0 0 1 0 0 0 0 0 0 0 0 0 1 "sAML2" 0 0 0 0 0 0 0 0 1 0 0 0 0 0 0 0
PD8053a 0 0 0 0 0 0 0 0 0 0 0 0 0 0 0 0 0 0 0 0 0 0 0 0 0 0 0 0 0 0 0 0 0 0 0 1 0 0 0 0 0 0 0 0 0 0 0 0 0 0 0 0 0 0 0 0 0 0 0 0 0 0 0 0 0 0 0 0 0 0 0 0 0 0 0 0 0 0 0 0 0 52 0 50 9.899999619 0 274 1.1 1 0 9.652054795 0 "favorable" 0 0 0 0 0 0 1 0 0 0 0 0 0 0 0 0 0 0 1 0 "NPM1" 0 0 0 0 1 0 0 0 0 0 0 0 0 0 0 0
PD8054a 0 0 0 0 0 0 0 0 0 0 0 0 0 0 0 0 0 0 0 0 0 0 0 0 0 0 0 0 0 0 0 0 0 0 0 0 0 0 0 0 0 0 0 0 0 0 0 0 0 0 1 0 0 0 0 0 0 0 0 0 0 0 1 0 1 1 1 0 0 1 1 0 0 0 0 0 0 0 0 0 0 49 1 40 10.19999981 1 51.2 2.96 1 0 1.410958904 1 "adverse" 0 0 0 0 0 0 0 0 1 0 0 0 0 0 0 0 0 1 0 0 "TP53_complex" 0 0 0 0 0 0 0 0 0 0 1 0 0 0 0 0
PD8055a 0 0 0 0 0 0 0 0 0 0 0 1 0 0 0 0 0 0 0 0 0 0 1 0 0 0 0 0 0 0 0 0 0 0 0 0 0 0 0 0 0 0 0 0 0 0 0 0 0 0 0 0 0 0 0 0 0 0 0 0 0 0 0 0 0 0 0 0 0 0 0 0 0 0 0 0 0 0 0 0 0 39 1 80 11.39999962 0 126 54.2 1 0 0.421917808 1 "intermediate" 0 0 0 0 0 0 0 0 0 0 0 0 0 0 0 1 0 0 0 1 "mNOS" 0 0 0 0 0 0 0 1 0 0 0 0 0 0 0 0
PD8056a 0 0 0 0 1 0 0 0 0 0 0 0 0 0 0 0 0 0 0 0 1 0 0 0 0 0 0 0 0 0 0 0 0 0 0 1 0 0 0 0 0 0 0 0 0 0 0 0 0 0 0 0 0 0 0 0 0 0 0 0 0 0 0 0 0 0 0 0 0 0 0 0 0 0 0 0 0 0 0 0 0 55 0 95 10.19999981 1 344 3 1 0 9.520547945 0 "favorable" 0 0 0 0 0 0 1 0 0 0 0 0 0 0 0 0 0 0 1 0 "NPM1" 0 0 0 0 1 0 0 0 0 0 0 0 0 0 0 0
PD8057a 0 0 0 0 0 0 0 0 0 0 0 1 0 0 0 0 0 0 0 0 0 0 0 0 0 0 0 0 0 0 0 0 0 0 0 1 0 0 0 0 0 0 0 0 0 0 1 0 0 0 0 0 0 0 0 1 1 0 0 0 0 0 0 0 0 0 0 0 0 0 0 0 0 0 0 0 0 0 0 0 0 54 1 80 6.900000095 1 40 55.6 1 0 1.02739726 1 "favorable" 0 0 0 0 0 0 1 0 0 0 0 0 0 0 0 0 0 0 1 0 "NPM1" 0 0 0 0 1 0 0 0 0 0 0 0 0 0 0 0
PD8059a 0 0 0 0 0 0 0 0 0 0 0 0 0 0 0 0 0 1 0 0 0 0 0 0 0 0 1 0 0 0 0 0 0 0 0 0 0 0 0 0 0 0 0 0 0 0 0 0 0 0 0 0 0 0 0 0 1 0 0 0 0 0 0 0 0 0 0 0 0 0 0 0 1 0 0 0 0 0 0 0 0 34 0 90 7.599999905 1 48 19.5 1 0 2.120547945 1 "favorable" 0 1 0 0 0 0 0 0 0 0 0 0 0 0 0 0 0 0 1 0 "inv_16" 0 0 0 0 0 0 0 0 0 0 0 1 0 0 0 0
PD8060a 0 0 0 0 0 0 0 0 0 0 0 1 0 0 0 0 0 0 0 0 0 0 0 0 0 0 1 0 0 0 0 0 0 0 0 1 0 0 0 0 0 0 0 0 0 0 0 0 0 0 0 0 0 0 0 1 0 0 0 0 0 0 0 0 0 0 0 0 0 0 0 0 0 0 0 0 0 0 0 0 0 59 1 90 9.199999809 1 97 41.8 1 0 0.057534247 1 "favorable" 0 0 0 0 0 0 1 0 0 0 0 0 0 0 0 0 0 0 1 0 "NPM1" 0 0 0 0 1 0 0 0 0 0 0 0 0 0 0 0
PD8061a 0 0 0 0 0 0 0 0 0 0 0 0 0 0 0 0 0 0 0 0 0 0 0 0 0 0 0 1 0 0 0 0 0 0 0 0 1 0 0 0 0 0 0 0 0 0 0 0 0 0 0 1 0 1 0 0 0 0 0 0 0 0 0 0 0 0 0 0 0 0 0 0 0 0 0 0 0 0 0 0 0 34 1 31 8.699999809 0 188 66.1 1 0 1.128767123 1 "intermediate" 0 0 0 0 0 0 0 0 0 1 0 0 0 0 0 0 0 0 0 1 "sAML2" 0 0 0 0 0 0 0 0 1 0 0 0 0 0 0 0
PD8062a 0 0 0 0 0 0 0 0 0 0 0 0 0 0 0 0 0 1 0 0 0 0 0 0 0 0 0 0 1 0 0 0 0 0 0 0 0 0 0 0 0 0 0 0 0 0 0 0 0 0 0 0 0 0 0 1 1 0 0 0 0 0 0 0 0 0 0 0 0 0 1 0 0 0 0 0 0 0 0 0 0 60 1 50 11.5 0 32 1.4 1 0 0.016438356 1 "adverse" 0 0 0 0 0 0 0 0 0 0 1 0 0 0 0 0 0 1 0 0 "sAML1" 0 1 0 0 0 0 0 0 0 0 0 0 0 0 0 0
PD8063a 0 0 0 0 0 0 0 0 0 0 0 1 0 0 0 0 0 0 0 0 0 0 0 0 0 0 0 0 0 0 0 0 0 0 0 1 0 0 0 0 0 0 0 0 0 0 0 0 0 0 0 0 0 0 0 0 1 0 0 0 0 0 0 0 0 0 0 0 0 0 0 0 0 0 0 0 0 0 0 0 0 50 1 20 9.399999619 1 24 10.6 1 0 7.435616438 0 "favorable" 0 0 0 0 0 0 1 0 0 0 0 0 0 0 0 0 0 0 1 0 "NPM1" 0 0 0 0 1 0 0 0 0 0 0 0 0 0 0 0
PD8064a 0 0 0 0 0 0 0 0 0 0 0 0 0 0 0 0 0 1 0 0 0 0 0 0 0 0 0 0 0 0 0 0 0 0 0 0 0 0 0 0 0 0 0 0 0 0 0 0 0 0 0 0 0 0 0 0 0 0 0 0 0 1 0 0 0 0 0 0 0 0 0 0 0 0 0 0 0 0 0 0 0 29 0 80 9.699999809 0 34 59.2 1 0 0.764383562 1 "intermediate" 0 0 0 0 0 0 0 0 0 0 0 0 1 0 0 0 0 0 0 1 "Trisomies" 0 0 0 1 0 0 0 0 0 0 0 0 0 0 0 0
PD8065a 0 0 0 0 0 0 0 1 0 0 0 1 0 0 0 0 0 0 0 0 0 0 0 0 0 0 0 0 0 0 0 0 0 0 0 1 0 0 0 0 0 0 0 0 0 0 0 0 0 1 0 0 0 0 0 0 0 0 0 0 0 0 0 0 0 0 0 0 0 0 0 0 0 0 0 0 0 0 0 0 0 48 0 88 7.300000191 1 40 82.7 1 0 3.309589041 1 "favorable" 0 0 0 0 0 0 1 0 0 0 0 0 0 0 0 0 0 0 1 0 "NPM1" 0 0 0 0 1 0 0 0 0 0 0 0 0 0 0 0
PD8066a 0 0 0 0 0 0 0 0 0 0 0 0 0 0 0 0 0 0 0 0 0 0 0 0 0 0 0 0 0 0 0 0 0 0 0 0 0 0 0 0 0 0 0 0 0 0 0 0 0 0 1 0 0 0 0 0 0 0 0 0 0 0 1 0 1 1 0 0 0 1 1 0 0 0 0 0 0 0 0 0 0 61 1 22 8 1 40 3.75 1 0 1.37260274 1 "adverse" 0 0 0 0 0 0 0 0 1 0 0 0 0 0 0 0 0 1 0 0 "TP53_complex" 0 0 0 0 0 0 0 0 0 0 1 0 0 0 0 0
PD8067a 0 0 0 0 0 0 0 0 0 0 0 1 0 0 0 0 0 0 0 0 0 0 0 0 0 0 0 0 0 0 0 0 0 0 0 0 0 0 0 0 0 0 0 0 0 0 0 0 0 0 0 0 0 0 0 0 0 0 0 0 0 0 0 0 1 0 0 1 0 0 0 0 0 0 0 0 0 0 0 0 0 59 1 75 7.300000191 1 14 2.8 2 1 1.254794521 1 "adverse" 0 0 0 0 0 0 0 0 0 0 0 0 0 0 0 1 0 1 0 0 "mNOS" 0 0 0 0 0 0 0 1 0 0 0 0 0 0 0 0
PD8068a 1 0 1 0 0 0 0 0 0 0 0 0 0 0 0 0 0 0 0 0 0 0 0 0 0 0 0 0 0 0 0 0 0 0 0 0 0 0 0 0 0 0 0 0 0 0 1 0 1 0 0 0 0 0 0 0 1 0 0 0 0 0 0 0 0 0 0 0 0 0 0 0 0 0 0 0 0 0 0 0 0 60 1 20 9 0 45 4.6 1 0 0.17260274 1 "adverse" 0 0 0 0 0 0 0 0 0 1 0 0 0 0 0 0 0 1 0 0 "sAML2" 0 0 0 0 0 0 0 0 1 0 0 0 0 0 0 0
PD8069a 0 0 0 0 0 0 0 0 0 0 0 0 0 0 0 0 0 0 0 0 0 0 1 0 0 0 0 0 0 0 0 0 0 0 0 0 0 0 0 0 0 0 0 0 0 0 0 0 0 0 0 0 0 1 0 0 0 0 0 0 0 1 0 0 0 0 0 0 0 0 0 0 0 0 0 0 0 0 0 0 0 59 0 40 9.699999809 1 105 1.7 1 0 2.715068493 1 "intermediate" 0 0 0 0 0 0 0 0 0 0 0 1 0 0 0 0 0 0 0 1 "WT1" 0 0 0 0 0 0 1 0 0 0 0 0 0 0 0 0
PD8070a 0 0 0 0 0 0 0 0 0 0 0 0 0 0 0 0 0 1 0 0 0 0 0 0 0 0 0 0 0 0 0 0 0 0 0 0 0 0 0 0 0 0 0 0 0 0 0 0 0 0 0 0 0 0 0 0 0 0 0 0 0 1 0 0 0 0 0 0 0 0 0 0 0 0 0 0 0 0 0 0 1 22 0 80 14 1 66 77.4 1 0 0.646575342 1 "intermediate" 0 0 0 1 0 0 0 0 0 0 0 0 0 0 0 0 0 0 0 1 "t_11" 0 0 0 0 0 0 0 0 0 0 0 0 0 0 1 0
PD8071a 0 0 0 0 0 0 0 0 0 0 0 1 0 0 0 0 1 0 0 0 0 0 0 0 0 0 0 0 0 0 0 0 0 0 0 1 0 0 0 0 0 0 0 0 0 0 0 0 0 0 0 0 0 1 0 0 0 0 0 0 0 0 0 0 0 0 0 0 0 0 0 0 0 0 0 0 0 0 0 0 0 55 1 80 9.300000191 1 43 13.5 1 0 0.052054795 1 "favorable" 0 0 0 0 0 0 1 0 0 0 0 0 0 0 0 0 0 0 1 0 "NPM1" 0 0 0 0 1 0 0 0 0 0 0 0 0 0 0 0
PD8072a 0 0 0 0 0 0 0 0 0 0 0 0 0 0 0 0 0 0 0 0 0 0 0 0 0 0 1 0 0 0 0 0 0 0 0 0 0 0 0 0 0 0 0 0 0 0 0 0 0 0 0 0 0 0 0 0 0 0 0 0 0 0 0 0 0 0 0 0 0 0 0 0 1 0 0 0 0 0 0 0 0 47 1 10 11.89999962 1 34 13.5 1 0 4.356164384 0 "favorable" 0 1 0 0 0 0 0 0 0 0 0 0 0 0 0 0 0 0 1 0 "inv_16" 0 0 0 0 0 0 0 0 0 0 0 1 0 0 0 0
PD8073a 0 0 0 0 0 0 0 0 0 0 0 0 0 0 0 0 0 0 0 0 0 0 1 0 0 0 0 0 0 0 0 0 0 0 0 1 0 0 0 0 0 0 0 0 0 0 0 0 0 0 0 0 0 0 0 0 0 0 0 0 0 0 0 0 0 0 0 0 0 0 0 0 0 0 0 0 0 0 0 0 0 39 0 84 10.5 0 56 18 1 0 1.517808219 1 "intermediate" 0 0 0 0 0 0 1 0 0 0 0 0 0 0 0 0 0 0 0 1 "NPM1" 0 0 0 0 1 0 0 0 0 0 0 0 0 0 0 0
PD8074a 0 0 0 0 0 0 0 1 1 0 0 0 0 0 0 0 0 0 0 0 0 0 0 0 0 0 0 0 0 0 0 0 0 0 0 0 0 0 0 0 0 0 0 0 0 0 0 0 0 0 0 0 0 1 0 0 0 0 0 0 0 0 0 0 0 0 0 0 0 0 0 0 0 0 0 0 0 0 0 0 0 52 0 91 9.199999809 0 45 11.7 1 0 4.191780822 0 "favorable" 0 0 0 0 0 0 0 1 0 0 0 0 0 0 0 0 0 0 1 0 "CEBPA_bi" 0 0 0 0 0 1 0 0 0 0 0 0 0 0 0 0
PD8075a 0 0 0 0 0 0 0 0 0 0 0 0 0 0 0 0 0 1 0 0 0 0 0 0 0 0 0 0 0 0 0 0 0 0 0 0 0 0 0 0 0 0 0 0 0 0 0 0 1 0 0 0 0 0 0 0 1 0 0 0 0 0 0 0 0 0 0 0 0 0 0 0 1 0 0 0 0 0 0 0 0 31 1 70 2.5 1 35 60.8 1 0 8.334246575 0 "favorable" 0 1 0 0 0 0 0 0 0 0 0 0 0 0 0 0 0 0 1 0 "inv_16" 0 0 0 0 0 0 0 0 0 0 0 1 0 0 0 0
PD8076a 0 0 0 0 1 0 0 0 0 0 0 0 0 0 0 0 0 0 0 0 0 0 0 0 0 0 0 0 0 1 0 0 0 0 0 0 0 0 0 0 0 0 0 0 0 0 0 0 0 1 0 0 0 0 0 0 0 0 0 0 0 0 0 0 0 0 0 0 0 0 0 0 0 0 0 1 0 0 0 0 0 50 1 75 8.100000381 1 56 0.83 1 0 7.515068493 0 "favorable" 1 0 0 0 0 0 0 0 0 0 0 0 0 0 0 0 0 0 1 0 "t_15_17" 0 0 0 0 0 0 0 0 0 0 0 0 0 0 0 1
PD8077a 0 0 0 0 0 0 0 0 0 0 0 0 0 1 0 0 0 0 0 0 0 0 0 0 0 0 0 1 0 0 0 0 0 0 0 0 0 0 0 0 0 0 0 0 0 1 0 0 0 0 0 0 0 0 0 0 0 0 0 0 0 0 0 0 0 0 0 0 0 0 1 0 0 1 0 0 0 0 0 0 0 52 1 75 7.5 1 14 210 1 0 0.424657534 1 "adverse" 0 0 0 0 0 1 0 0 0 0 0 0 0 0 0 0 0 1 0 0 "inv_3" 0 0 0 0 0 0 0 0 0 1 0 0 0 0 0 0
PD8078a 0 0 0 0 0 0 0 0 0 0 0 0 0 0 0 0 0 0 0 0 0 0 0 0 0 0 0 1 1 0 0 0 0 0 0 0 0 0 0 0 0 0 0 0 0 0 0 0 1 0 0 0 0 0 0 0 1 0 0 0 0 0 0 0 0 0 0 0 0 0 0 0 0 0 0 0 0 0 0 0 0 39 1 94 17.60000038 1 29 58.6 1 0 0.021917808 1 "adverse" 0 0 0 0 0 0 0 0 0 1 0 0 0 0 0 0 0 1 0 0 "sAML2" 0 0 0 0 0 0 0 0 1 0 0 0 0 0 0 0
PD8079a 0 0 0 0 0 0 0 1 1 0 0 0 0 0 0 0 0 1 0 0 0 0 1 0 0 0 0 0 0 0 0 0 0 0 0 1 0 0 0 0 0 0 0 0 0 0 0 0 0 0 0 0 0 0 0 1 0 0 0 0 0 0 0 0 0 0 0 0 0 0 0 0 0 0 0 0 0 0 0 0 0 60 0 51 8.899999619 1 70 2.2 1 0 0.569863014 1 "favorable" 0 0 0 0 0 0 1 1 0 0 0 0 0 0 0 0 1 0 1 0 "NPM1" 0 0 0 0 1 0 0 0 0 0 0 0 0 0 0 0
PD8080a 0 0 1 0 0 0 0 0 0 0 0 0 0 0 0 0 0 0 0 0 0 0 0 0 0 0 0 0 0 0 0 0 0 0 0 0 0 0 0 0 0 0 1 0 0 0 0 0 0 0 0 0 0 0 0 0 0 0 0 0 0 0 0 0 0 0 0 0 0 0 0 0 0 0 0 0 0 0 0 0 0 46 0 90 8.100000381 1 50 3.2 1 0 9.194520548 0 "adverse" 0 0 0 0 0 0 0 0 0 1 0 0 0 0 0 0 0 1 0 0 "sAML2" 0 0 0 0 0 0 0 0 1 0 0 0 0 0 0 0
PD8081a 0 0 0 0 0 0 0 0 0 0 0 0 0 0 0 0 0 0 0 0 0 0 0 0 0 0 0 0 0 0 0 0 0 0 0 0 0 0 0 0 0 0 0 0 0 0 0 0 0 0 0 0 0 0 0 0 0 0 0 0 0 0 0 0 0 0 0 0 0 1 0 0 0 0 0 0 0 0 0 0 0 43 0 25 7.3 1 116 2.8 1 0 2.147945205 0 "adverse" 0 0 0 0 0 0 0 0 0 0 0 0 0 0 0 1 0 1 0 0 "mNOS" 0 0 0 0 0 0 0 1 0 0 0 0 0 0 0 0
PD8082a 0 0 0 0 0 0 0 0 0 0 0 0 0 0 0 0 0 0 0 0 0 0 0 0 0 0 0 0 0 0 0 0 0 1 0 1 0 0 0 0 0 0 0 0 0 0 0 0 0 1 0 0 0 0 0 0 0 0 0 0 0 0 0 0 0 0 0 0 0 0 0 0 0 0 0 0 0 0 0 0 0 57 0 23 10 1 111 32.7 1 0 2.180821918 1 "favorable" 0 0 0 0 0 0 1 0 0 0 0 0 0 0 0 0 0 0 1 0 "NPM1" 0 0 0 0 1 0 0 0 0 0 0 0 0 0 0 0
PD8083a 0 0 0 0 0 0 0 0 0 0 0 1 0 0 0 0 0 0 0 0 0 0 1 0 0 0 0 0 0 0 0 0 0 0 0 1 0 0 0 0 0 0 0 0 0 0 0 0 0 0 1 0 0 0 0 0 0 0 0 0 0 0 0 0 0 0 0 0 0 0 0 0 0 0 0 0 0 0 0 0 0 59 0 85 8.699999809 1 50 133.2 3 1 0.054794521 1 "adverse" 0 0 0 0 0 0 1 0 1 0 0 0 0 0 0 0 1 1 0 0 "NPM1" 0 0 0 0 1 0 0 0 0 0 0 0 0 0 0 0
PD8084a 0 0 0 0 0 0 0 0 0 0 0 1 0 1 0 0 0 0 0 0 0 0 0 0 0 0 0 1 0 0 0 0 0 0 0 0 0 0 0 0 0 0 0 0 0 0 0 0 0 0 0 1 0 0 0 0 0 0 0 0 0 0 0 0 0 0 0 0 0 0 1 0 0 1 0 0 0 0 0 0 0 57 1 90 9.699999809 1 66 10.2 1 0 0.109589041 1 "adverse" 0 0 0 0 0 1 0 0 0 0 0 0 0 0 0 0 0 1 0 0 "inv_3" 0 0 0 0 0 0 0 0 0 1 0 0 0 0 0 0
PD8085a 0 0 0 0 0 0 0 0 0 0 0 0 0 1 0 0 0 0 0 0 0 0 0 0 0 0 0 0 0 0 0 0 0 0 0 0 0 0 0 0 0 0 0 0 0 0 0 0 0 0 0 0 0 0 0 0 1 0 0 0 0 0 0 0 0 0 0 0 0 0 1 0 0 0 0 0 0 0 0 0 0 56 0 55 7.800000191 1 79 0.8 1 0 0.77260274 1 "adverse" 0 0 0 0 0 0 0 0 0 0 0 0 0 0 0 1 0 1 0 0 "mNOS" 0 0 0 0 0 0 0 1 0 0 0 0 0 0 0 0
PD8086a 0 0 0 0 0 0 0 0 0 0 0 0 0 0 0 0 0 1 0 0 0 0 0 0 0 0 0 0 0 0 0 0 0 0 0 0 0 0 0 0 0 0 0 0 0 0 0 0 0 0 0 0 0 1 0 0 0 0 0 0 0 1 0 0 0 0 0 0 0 0 0 0 0 0 0 1 0 0 0 0 0 65 0 85 10.39999962 0 66 18.2 1 0 1.668493151 1 "favorable" 1 0 0 0 0 0 0 0 0 0 0 0 0 0 0 0 0 0 1 0 "t_15_17" 0 0 0 0 0 0 0 0 0 0 0 0 0 0 0 1
PD8087a 0 0 0 0 0 0 0 0 0 0 0 0 0 0 0 0 0 0 0 0 0 0 1 0 0 0 0 0 0 0 0 0 0 0 0 1 0 0 0 0 1 0 0 0 0 0 0 0 0 0 0 0 0 0 0 0 0 0 0 0 0 0 0 0 0 0 0 0 0 0 0 0 0 0 0 0 0 0 0 0 0 46 0 59 8.300000191 1 205 29.1 1 0 0.219178082 1 "intermediate" 0 0 0 0 0 0 1 0 0 0 0 0 0 0 0 0 0 0 0 1 "NPM1" 0 0 0 0 1 0 0 0 0 0 0 0 0 0 0 0
PD8088a 0 0 0 0 0 0 0 0 0 0 0 0 0 0 0 0 0 0 0 0 0 0 1 0 0 0 0 0 0 0 0 0 0 0 0 0 0 0 0 0 0 0 0 0 0 0 0 0 0 0 0 0 0 1 0 0 1 0 0 0 0 0 0 0 0 0 0 0 0 0 0 0 0 0 0 0 0 0 0 0 0 39 0 60 7.400000095 1 115 113.5 1 0 0.676712329 1 "intermediate" 0 0 0 0 0 0 0 0 0 0 0 1 0 0 0 0 0 0 0 1 "WT1" 0 0 0 0 0 0 1 0 0 0 0 0 0 0 0 0
PD8089a 0 0 0 0 0 0 0 0 0 0 0 0 0 0 0 0 0 0 0 0 0 0 0 0 0 0 0 0 0 0 0 0 0 0 0 0 0 0 0 0 0 0 0 0 0 0 0 0 0 0 0 0 0 0 0 0 0 0 1 1 0 1 1 0 0 0 0 0 0 0 0 0 0 0 0 0 0 0 0 0 0 47 0 52 8.899999619 1 35 43.5 1 0 0.243835616 1 "adverse" 0 0 0 0 0 0 0 0 0 0 0 0 1 0 0 0 0 1 0 0 "Trisomies" 0 0 0 1 0 0 0 0 0 0 0 0 0 0 0 0
PD8090a 0 0 0 0 0 0 0 0 0 0 0 0 0 0 0 0 0 0 0 0 0 0 1 0 0 0 0 0 0 0 0 0 0 0 0 1 0 0 0 1 0 0 0 0 0 0 0 0 1 0 0 0 0 0 0 0 0 0 0 0 0 0 0 0 0 0 0 0 0 0 0 0 0 0 0 0 0 0 0 0 0 55 0 50 11 2 45 4.3 1 0 8.928767123 0 "favorable" 0 0 0 0 0 0 1 0 0 0 0 0 0 0 0 0 0 0 1 0 "NPM1" 0 0 0 0 1 0 0 0 0 0 0 0 0 0 0 0
PD8091a 0 0 0 0 0 0 0 0 0 0 0 1 0 0 0 0 0 0 0 0 1 0 0 0 0 0 0 0 0 0 0 0 0 0 0 1 0 0 0 0 0 0 0 0 0 0 0 0 0 0 0 0 0 0 0 1 0 0 0 0 0 0 0 0 0 0 0 0 0 0 0 0 0 0 0 0 0 0 0 0 0 47 0 37 14.69999981 1 196 16.6 1 0 4.205479452 0 "favorable" 0 0 0 0 0 0 1 0 0 0 0 0 0 0 0 0 0 0 1 0 "NPM1" 0 0 0 0 1 0 0 0 0 0 0 0 0 0 0 0
PD8092a 0 0 0 0 0 0 0 1 0 0 0 1 0 0 0 0 0 0 1 0 0 0 0 0 0 0 0 0 0 0 0 0 0 0 0 1 0 0 0 0 1 0 0 0 0 0 0 0 0 0 0 0 0 0 0 0 0 0 0 0 0 0 0 0 0 0 0 0 0 0 0 0 0 0 0 0 0 0 0 0 0 39 1 25 7.300000191 1 54 17.8 1 0 4.287671233 0 "favorable" 0 0 0 0 0 0 1 0 0 0 0 0 0 0 0 0 0 0 1 0 "NPM1" 0 0 0 0 1 0 0 0 0 0 0 0 0 0 0 0
PD8093a 0 0 0 0 0 0 0 0 0 0 0 0 0 0 0 0 0 0 0 0 0 0 0 0 0 0 0 0 0 0 0 0 0 0 0 0 0 0 0 0 0 0 0 0 0 0 0 0 0 0 0 0 0 0 0 0 0 0 0 0 0 0 0 0 0 0 0 1 0 0 1 0 0 0 0 0 0 0 0 0 0 36 0 60 5.300000191 1 9 6 1 0 0.868493151 1 "adverse" 0 0 0 0 0 0 0 0 0 0 0 0 0 0 0 1 0 1 0 0 "mNOS" 0 0 0 0 0 0 0 1 0 0 0 0 0 0 0 0
PD8094a 0 0 0 0 1 0 0 0 0 0 0 0 0 0 0 0 0 0 0 0 0 0 1 0 0 0 0 0 0 0 0 0 0 0 0 0 0 0 0 0 0 0 0 0 0 0 0 0 0 0 0 0 0 0 0 0 0 0 0 0 0 1 0 0 0 0 0 0 0 0 0 0 0 0 0 1 0 0 0 0 0 21 1 63 11.69999981 1 41 36.2 1 0 9.334246575 0 "favorable" 1 0 0 0 0 0 0 0 0 0 0 0 0 0 0 0 0 0 1 0 "t_15_17" 0 0 0 0 0 0 0 0 0 0 0 0 0 0 0 1
PD8095a 0 0 0 0 0 0 0 0 0 0 0 0 1 0 0 0 0 0 0 0 1 0 0 0 0 0 0 0 0 0 0 0 0 0 0 1 0 0 0 0 0 0 0 0 0 0 0 0 0 0 0 0 0 0 0 0 1 0 0 0 0 0 0 0 0 0 0 0 0 0 0 0 0 0 0 0 0 0 0 0 0 52 1 90 9 1 28 5.4 1 0 0.147945205 1 "favorable" 0 0 0 0 0 0 1 0 0 0 0 0 0 0 0 0 0 0 1 0 "NPM1" 0 0 0 0 1 0 0 0 0 0 0 0 0 0 0 0
PD8096a 0 0 0 0 0 0 0 0 0 0 0 0 0 0 0 0 0 0 0 0 0 0 0 0 0 0 0 0 0 0 0 0 0 0 0 0 0 0 0 1 0 0 0 0 0 0 0 0 0 0 0 0 0 0 0 0 0 0 0 0 0 0 1 0 0 0 0 0 0 0 1 0 0 0 0 0 0 0 0 0 0 23 1 85 13.69999981 1 221 32.4 3 1 1.37260274 1 "adverse" 0 0 0 0 0 0 0 0 1 0 0 0 0 0 0 0 0 1 0 0 "TP53_complex" 0 0 0 0 0 0 0 0 0 0 1 0 0 0 0 0
PD8097a 0 0 0 0 0 0 0 0 0 0 0 0 0 0 0 0 0 0 0 0 0 0 0 0 0 0 1 0 0 0 0 0 0 0 0 0 0 0 0 0 0 0 0 0 0 0 0 0 0 0 0 0 0 0 0 0 1 0 0 0 1 0 0 0 0 0 0 0 0 0 0 0 1 0 0 0 0 0 0 0 0 55 0 90 8.600000381 2 72 42.9 1 0 8.410958904 0 "favorable" 0 1 0 0 0 0 0 0 0 0 0 0 0 0 0 0 0 0 1 0 "inv_16" 0 0 0 0 0 0 0 0 0 0 0 1 0 0 0 0
PD8098a 0 0 0 0 0 0 0 0 0 0 0 1 0 0 0 0 0 0 0 0 0 0 1 0 0 0 0 0 0 0 0 0 0 0 0 1 0 0 0 0 0 0 0 0 0 0 0 0 0 0 0 0 0 0 0 0 0 0 0 0 0 0 0 0 0 0 0 0 0 0 0 0 0 0 0 0 0 0 0 0 0 56 0 44 8.899999619 1 71 5.75 1 0 0.917808219 1 "favorable" 0 0 0 0 0 0 1 0 0 0 0 0 0 0 0 0 0 0 1 0 "NPM1" 0 0 0 0 1 0 0 0 0 0 0 0 0 0 0 0
PD8099a 0 0 0 0 0 0 0 0 0 0 0 0 0 0 0 0 0 0 0 0 0 0 0 0 0 0 0 0 0 0 0 0 0 0 0 0 0 0 0 0 0 0 0 0 0 0 0 0 0 0 1 0 0 0 0 0 1 0 0 0 0 1 0 0 1 0 0 0 0 0 0 0 1 0 0 0 0 0 1 0 0 56 1 80 9.819999695 1 267 1.57 1 0 0.071232877 1 "favorable" 0 1 0 1 0 0 0 0 1 0 0 0 0 0 0 0 1 0 1 0 "inv_16" 0 0 0 0 0 0 0 0 0 0 0 1 0 0 0 0
PD8101a 0 0 0 0 0 0 0 0 0 0 0 0 0 0 0 0 0 0 0 0 0 0 0 0 0 0 1 0 0 0 0 0 0 0 0 0 0 0 0 0 0 0 0 0 0 0 0 0 0 1 0 0 0 0 0 0 0 0 0 0 0 0 0 0 0 0 0 0 0 0 0 0 0 0 0 0 0 1 0 0 0 53 0 30 10.89999962 1 12 22.7 1 0 1.887671233 1 "favorable" 0 0 1 0 0 0 0 0 0 0 0 0 0 0 0 0 0 0 1 0 "t_8_21" 1 0 0 0 0 0 0 0 0 0 0 0 0 0 0 0
PD8102a 0 0 0 0 0 0 0 0 0 0 0 0 0 0 0 0 1 0 0 0 0 0 1 0 0 0 0 0 0 0 0 0 0 0 0 0 0 0 0 0 0 0 0 0 0 0 0 0 0 0 0 0 0 0 0 0 0 0 0 0 0 0 0 0 0 0 0 0 0 0 0 0 0 0 0 1 0 0 0 0 0 54 1 80 6.699999809 1 10 3.3 1 0 8.153424658 0 "favorable" 1 0 0 0 0 0 0 0 0 0 0 0 0 0 0 0 0 0 1 0 "t_15_17" 0 0 0 0 0 0 0 0 0 0 0 0 0 0 0 1
PD8103a 1 0 0 0 0 0 0 0 0 0 0 0 0 0 0 0 0 0 0 0 0 0 1 0 0 0 0 0 0 0 0 0 0 0 0 0 0 0 0 0 0 0 1 0 0 0 0 0 0 0 0 0 0 0 0 0 0 0 0 0 0 1 0 0 0 0 0 0 0 0 0 0 0 0 0 0 0 0 0 0 0 60 1 56 10.39999962 0 173 3.2 1 0 0.682191781 1 "adverse" 0 0 0 0 0 0 0 0 0 1 0 0 0 0 0 0 0 1 0 0 "sAML2" 0 0 0 0 0 0 0 0 1 0 0 0 0 0 0 0
PD8104a 0 0 0 0 0 0 0 0 0 0 0 0 0 0 0 0 0 0 0 0 0 0 0 0 0 0 0 0 0 0 1 0 0 0 0 0 0 0 0 0 0 0 0 0 0 0 0 0 0 0 0 0 0 0 0 0 0 0 0 0 0 0 0 0 0 0 0 0 0 0 0 0 0 0 0 1 0 0 0 0 0 49 0 89 11.10000038 1 9 2.5 1 0 8.432876712 0 "favorable" 1 0 0 0 0 0 0 0 0 0 0 0 0 0 0 0 0 0 1 0 "t_15_17" 0 0 0 0 0 0 0 0 0 0 0 0 0 0 0 1
PD8105a 0 0 0 0 0 0 0 0 0 0 0 0 0 0 0 0 0 0 0 0 0 0 0 0 0 0 0 0 0 0 0 0 0 0 0 0 0 0 0 0 0 0 0 0 0 1 0 0 0 0 0 0 0 0 0 0 0 0 0 0 0 0 0 0 0 0 0 0 0 0 0 0 0 0 1 0 0 0 0 0 0 47 1 40 7.400000095 0 14 2.8 1 0 0.37260274 1 "adverse" 0 0 0 0 0 0 0 0 0 0 1 0 0 0 0 0 0 1 0 0 "sAML1" 0 1 0 0 0 0 0 0 0 0 0 0 0 0 0 0
PD8106a 0 0 0 0 0 0 0 0 0 0 0 1 0 0 1 0 0 0 0 0 0 0 0 0 0 0 0 0 0 0 0 0 0 0 0 0 0 0 0 0 0 0 0 0 0 0 0 0 0 0 0 0 0 0 0 0 0 0 0 0 0 0 0 0 0 0 0 0 0 0 0 0 0 0 1 0 0 1 0 0 0 48 1 40 9.4 0 26 9.2 1 0 1.624657534 1 "favorable" 0 0 1 0 0 0 0 0 0 0 0 0 0 0 0 0 0 0 1 0 "t_8_21" 1 0 0 0 0 0 0 0 0 0 0 0 0 0 0 0
PD8107a 1 0 0 0 0 0 0 0 0 0 0 0 0 0 1 0 0 1 0 0 0 0 0 0 0 0 0 0 1 0 0 0 0 0 0 0 0 0 0 0 0 0 0 0 0 0 0 0 0 0 0 0 0 0 0 0 0 0 0 0 0 0 0 0 0 0 0 0 0 0 0 0 0 0 0 0 0 0 0 0 0 55 0 84 8.300000191 1 76 6.08 1 0 0.317808219 1 "adverse" 0 0 0 0 0 0 0 0 0 1 0 0 0 0 0 0 0 1 0 0 "sAML2" 0 0 0 0 0 0 0 0 1 0 0 0 0 0 0 0
PD8108a 1 0 0 0 0 0 0 0 0 0 0 0 0 0 1 0 0 0 0 0 0 0 0 0 0 0 0 0 0 0 0 0 0 0 0 0 0 0 0 0 0 0 0 0 0 0 0 0 0 1 0 0 0 0 1 0 0 0 0 0 0 1 0 0 0 0 0 0 0 0 0 0 0 0 0 0 0 0 0 0 0 60 1 37 5 1 13 21.8 1 0 1.961643836 1 "adverse" 0 0 0 0 0 0 0 0 0 1 0 0 0 0 0 0 0 1 0 0 "sAML2" 0 0 0 0 0 0 0 0 1 0 0 0 0 0 0 0
PD8109a 0 0 0 0 0 0 0 0 0 0 0 0 0 0 0 0 0 0 0 0 0 0 0 0 0 1 1 0 0 0 0 0 0 0 0 0 0 0 0 0 0 0 0 0 0 0 0 0 0 0 0 0 0 0 0 0 0 0 0 0 0 0 0 0 0 0 0 0 0 0 0 0 0 0 0 0 0 1 0 0 0 59 0 24 7.5 1 72 13.89 1 0 2.61369863 0 "favorable" 0 0 1 0 0 0 0 0 0 0 0 0 0 0 0 0 0 0 1 0 "t_8_21" 1 0 0 0 0 0 0 0 0 0 0 0 0 0 0 0
PD8111a 0 0 0 0 0 0 0 1 1 0 0 0 0 0 0 0 0 0 1 0 0 0 0 0 0 0 0 0 0 0 0 0 0 0 0 0 0 0 0 0 0 0 0 0 0 0 0 0 0 0 0 0 0 0 0 0 0 0 0 0 0 0 0 0 0 0 0 0 0 0 0 0 0 0 1 0 0 0 0 0 0 51 1 95 10.80000019 1 71 50 1 0 4.931506849 1 "favorable" 0 0 0 0 0 0 0 1 0 0 0 0 0 0 0 0 0 0 1 0 "CEBPA_bi" 0 0 0 0 0 1 0 0 0 0 0 0 0 0 0 0
PD8112a 1 0 0 0 0 0 0 0 0 0 0 1 0 0 0 0 0 0 0 0 0 0 0 0 0 0 0 0 0 0 0 0 0 0 0 0 1 0 0 0 0 0 1 0 0 0 0 0 0 0 0 0 0 0 0 1 0 0 0 0 0 0 0 0 0 0 0 0 0 0 0 0 0 0 0 0 0 0 0 0 0 55 1 95 13.60000038 1 37 13 2 1 0.819178082 1 "adverse" 0 0 0 0 0 0 0 0 0 1 0 0 0 0 0 0 0 1 0 0 "sAML2" 0 0 0 0 0 0 0 0 1 0 0 0 0 0 0 0
PD8113a 0 0 1 0 0 0 0 0 0 0 0 1 0 0 0 0 1 0 0 0 0 0 0 0 0 0 0 0 0 0 0 0 0 0 0 0 0 0 0 0 0 0 1 0 0 1 0 0 0 0 0 0 0 0 0 0 0 0 0 0 0 0 0 0 0 0 0 0 0 0 0 0 0 0 0 0 0 0 0 0 0 56 0 95 9.800000191 1 44 46.08 3 1 1.463013699 1 "adverse" 0 0 0 0 0 0 0 0 0 1 0 0 0 0 0 0 0 1 0 0 "sAML2" 0 0 0 0 0 0 0 0 1 0 0 0 0 0 0 0
PD8114a 1 0 0 0 0 0 0 0 0 0 0 0 0 0 0 0 0 0 0 0 0 0 1 0 0 0 0 0 0 0 0 0 0 0 0 0 0 0 0 0 0 0 1 0 0 0 1 0 0 0 0 0 0 0 0 0 0 0 0 0 0 0 0 0 0 0 0 0 0 0 0 0 0 0 0 0 0 0 0 0 0 48 1 85 9.199999809 1 239 6.5 1 0 3.956164384 1 "adverse" 0 0 0 0 0 0 0 0 0 1 0 0 0 0 0 0 0 1 0 0 "sAML2" 0 0 0 0 0 0 0 0 1 0 0 0 0 0 0 0
PD8115a 0 0 0 0 0 0 0 0 0 0 0 0 0 0 0 0 0 0 0 0 0 0 0 0 0 0 0 1 0 0 0 0 0 0 0 0 0 0 0 0 0 0 0 0 0 0 0 0 0 0 0 0 0 0 0 0 0 0 0 0 0 0 0 0 0 0 0 0 0 0 0 0 1 0 0 0 0 0 0 0 0 53 1 30 8.899999619 1 26 27.3 1 0 4.087671233 0 "favorable" 0 1 0 0 0 0 0 0 0 0 0 0 0 0 0 0 0 0 1 0 "inv_16" 0 0 0 0 0 0 0 0 0 0 0 1 0 0 0 0
PD8116a 0 0 0 0 0 0 0 0 0 0 0 0 0 0 0 0 0 1 0 0 0 0 0 0 0 0 0 0 0 0 0 0 0 0 0 0 0 0 0 0 0 0 0 0 0 0 0 0 0 0 0 0 0 0 0 0 0 0 0 0 1 0 0 0 0 0 0 0 0 0 0 0 1 0 0 0 0 0 0 0 0 43 0 83 8.899999619 1 16 73.2 3 1 4.909589041 0 "favorable" 0 1 0 0 0 0 0 0 0 0 0 0 0 0 0 0 0 0 1 0 "inv_16" 0 0 0 0 0 0 0 0 0 0 0 1 0 0 0 0
PD8118a 0 0 0 0 0 0 0 0 0 0 0 0 0 0 0 0 0 0 0 0 0 0 0 0 0 0 0 0 1 0 0 0 0 0 0 0 0 0 0 0 0 0 0 0 0 0 1 0 1 0 0 0 0 0 0 1 0 0 0 1 0 0 0 0 0 0 0 0 0 0 0 0 0 0 0 0 0 0 0 0 0 52 0 90 7.900000095 1 78 1.1 1 0 0.312328767 1 "adverse" 0 0 0 0 0 0 0 0 0 1 0 0 0 0 0 0 0 1 0 0 "sAML2" 0 0 0 0 0 0 0 0 1 0 0 0 0 0 0 0
PD8119a 0 0 0 0 0 0 0 0 0 0 0 0 0 0 0 0 0 0 0 0 0 0 1 0 0 1 0 0 0 0 0 0 0 0 0 0 0 0 0 0 0 0 0 0 0 0 0 0 0 0 0 0 0 0 0 0 0 0 0 0 0 0 0 0 0 0 0 0 0 0 0 0 0 0 0 0 0 0 0 0 0 24 0 90 10.60000038 1 152 5.4 1 0 3.139726027 1 "adverse" 0 0 0 0 0 0 0 0 0 0 0 0 0 0 0 1 0 1 0 0 "mNOS" 0 0 0 0 0 0 0 1 0 0 0 0 0 0 0 0
PD8120a 0 0 0 0 0 0 0 0 0 0 0 0 0 0 0 0 0 0 0 0 0 0 1 0 0 0 0 0 0 0 0 0 0 0 0 1 0 0 0 0 0 0 0 0 0 0 0 0 0 0 0 0 0 0 0 0 0 0 0 0 0 0 0 0 0 0 0 0 0 0 0 0 0 0 0 0 0 0 0 0 0 61 0 97 9.300000191 0 29 0.7 1 0 3.526027397 0 "intermediate" 0 0 0 0 0 0 1 0 0 0 0 0 0 0 0 0 0 0 0 1 "NPM1" 0 0 0 0 1 0 0 0 0 0 0 0 0 0 0 0
PD8121a 0 0 0 0 0 0 0 1 0 0 0 0 0 0 0 1 0 0 0 0 0 0 0 0 0 0 0 0 0 0 0 0 0 0 0 0 0 0 0 0 0 0 0 0 0 0 0 0 0 0 0 0 0 0 0 0 0 0 0 0 0 0 0 0 0 0 0 0 0 0 1 0 0 0 0 0 0 0 0 0 0 60 1 82 6 0 60 4.07 1 0 3.317808219 0 "adverse" 0 0 0 0 0 0 0 0 0 0 0 0 0 0 0 1 0 1 0 0 "mNOS" 0 0 0 0 0 0 0 1 0 0 0 0 0 0 0 0
PD8122a 0 0 0 0 0 0 0 0 0 0 0 0 0 0 0 0 0 0 0 0 0 0 0 0 0 0 0 0 0 0 0 0 0 0 0 0 0 0 0 0 0 0 0 0 0 0 0 0 0 0 1 0 0 0 0 0 0 0 0 1 0 0 1 0 1 0 0 1 1 1 1 0 0 0 0 0 0 0 0 0 0 48 0 75 9.1 1 53 14.2 1 0 0.063013699 1 "adverse" 0 0 0 0 0 0 0 0 1 0 0 0 0 0 0 0 0 1 0 0 "TP53_complex" 0 0 0 0 0 0 0 0 0 0 1 0 0 0 0 0
PD8123a 0 0 0 0 0 0 0 0 0 0 0 0 0 0 0 0 0 0 0 0 0 0 0 0 0 0 0 0 0 0 0 0 0 0 0 1 0 0 0 0 0 0 0 0 0 0 0 0 0 0 0 0 0 0 0 0 0 0 0 0 0 0 0 0 0 0 0 0 0 0 0 0 0 0 0 0 0 0 0 0 0 43 0 10 8.699999809 0 22 3.9 1 0 3.690410959 0 "favorable" 0 0 0 0 0 0 1 0 0 0 0 0 0 0 0 0 0 0 1 0 "NPM1" 0 0 0 0 1 0 0 0 0 0 0 0 0 0 0 0
PD8124a 0 0 0 0 0 0 0 1 1 0 0 0 0 0 0 0 0 0 0 0 0 0 0 0 0 0 0 0 0 0 0 0 0 0 0 0 0 0 0 1 0 0 0 0 0 0 0 0 0 0 0 0 0 0 0 0 1 0 0 0 0 0 0 0 0 0 0 0 0 0 0 0 0 0 0 0 0 0 0 0 0 37 1 75 7.199999809 0 42 295 1 0 0.049315068 1 "favorable" 0 0 0 0 0 0 0 1 0 0 0 0 0 0 0 0 0 0 1 0 "CEBPA_bi" 0 0 0 0 0 1 0 0 0 0 0 0 0 0 0 0
PD8125a 0 0 0 0 0 0 0 0 0 0 0 0 0 0 0 0 0 0 0 0 0 0 0 0 0 0 0 0 0 0 0 0 0 0 0 0 0 0 0 0 0 0 0 0 0 0 0 0 0 0 0 0 0 0 0 0 0 0 0 0 0 0 0 0 0 0 0 0 0 0 1 0 0 1 0 0 0 0 0 0 0 29 0 100 10.69999981 1 105 95.5 1 0 1.263013699 1 "adverse" 0 0 0 0 0 1 0 0 0 0 0 0 0 0 0 0 0 1 0 0 "inv_3" 0 0 0 0 0 0 0 0 0 1 0 0 0 0 0 0
PD8126a 0 0 0 0 0 0 0 1 1 0 0 0 0 0 0 0 0 0 0 0 0 0 0 0 0 0 0 0 0 0 0 0 0 0 0 0 0 0 0 0 0 0 0 0 0 0 0 0 0 1 0 0 0 0 0 0 1 0 0 0 0 0 0 0 0 0 0 0 0 0 0 0 0 0 0 0 0 0 0 0 0 35 0 79 8.100000381 1 69 16.2 1 0 0.257534247 1 "favorable" 0 0 0 0 0 0 0 1 0 0 0 0 0 0 0 0 0 0 1 0 "CEBPA_bi" 0 0 0 0 0 1 0 0 0 0 0 0 0 0 0 0
PD8127a 0 0 0 0 0 0 0 0 0 0 0 1 0 0 0 0 0 0 0 0 0 0 1 0 0 0 0 0 0 0 0 0 0 0 0 1 0 0 0 0 0 0 0 0 0 0 0 0 0 0 0 0 0 0 0 0 0 0 0 0 0 0 0 0 0 0 0 0 0 0 0 0 0 0 0 0 0 0 0 0 0 38 0 96 7.900000095 0 41 56.3 1 0 3.219178082 0 "favorable" 0 0 0 0 0 0 1 0 0 0 0 0 0 0 0 0 0 0 1 0 "NPM1" 0 0 0 0 1 0 0 0 0 0 0 0 0 0 0 0
PD8128a 0 0 0 0 0 0 0 0 0 0 0 0 0 0 0 0 0 0 0 0 0 0 1 0 0 0 0 0 0 0 0 0 0 0 0 0 0 0 0 0 0 0 0 0 0 0 0 0 0 0 0 0 0 0 0 0 0 0 0 0 0 0 0 0 0 0 0 0 0 0 0 0 0 0 0 0 0 0 0 0 0 42 1 75 6.699999809 1 35 75.5 1 0 1.021917808 1 "adverse" 0 0 0 0 0 0 0 0 0 0 0 0 0 0 0 1 0 1 0 0 "mNOS" 0 0 0 0 0 0 0 1 0 0 0 0 0 0 0 0
PD8129a 0 0 0 0 0 0 0 0 0 0 0 0 0 0 0 0 0 0 0 0 0 0 0 0 0 0 0 0 0 0 0 0 0 0 0 0 0 0 0 0 0 0 0 0 0 0 0 0 0 0 0 1 0 0 0 0 0 0 0 0 0 0 0 0 0 0 1 0 0 0 0 0 0 0 0 0 0 0 0 0 0 55 1 75 9.1 1 53 14.2 1 0 0.21369863 1 "adverse" 0 0 0 0 0 0 0 0 0 0 1 0 0 0 0 0 0 1 0 0 "sAML1" 0 1 0 0 0 0 0 0 0 0 0 0 0 0 0 0
PD8130a 0 0 0 0 0 0 0 0 0 0 0 0 0 0 1 0 0 0 0 0 0 0 0 0 0 0 0 0 0 0 0 0 0 0 0 0 0 0 0 0 0 0 0 0 0 0 0 0 0 0 0 0 0 0 0 0 0 0 0 0 0 0 0 0 0 0 0 0 0 0 0 0 0 0 0 1 0 0 0 0 0 50 0 90 12.89999962 2 49 17.1 1 0 0.980821918 1 "favorable" 1 0 0 0 0 0 0 0 0 0 0 0 0 0 0 0 0 0 1 0 "t_15_17" 0 0 0 0 0 0 0 0 0 0 0 0 0 0 0 1
PD8132a 0 0 0 0 0 0 0 0 0 0 0 0 0 0 0 0 0 0 0 0 0 0 0 0 0 0 0 0 0 0 0 0 0 0 0 0 0 0 0 0 0 0 0 0 0 0 0 0 0 0 0 0 0 0 0 0 0 0 0 0 0 0 0 0 0 0 0 1 0 0 1 0 0 0 0 0 0 0 0 0 0 37 0 23 9.100000381 1 85 1.9 3 1 3.419178082 0 "adverse" 0 0 0 0 0 0 0 0 0 0 0 0 0 0 0 1 0 1 0 0 "mNOS" 0 0 0 0 0 0 0 1 0 0 0 0 0 0 0 0
PD8133a 0 0 0 0 0 0 0 0 0 0 0 0 0 0 0 0 0 0 0 0 0 0 0 0 0 0 0 0 0 0 0 0 0 0 0 0 0 0 0 0 0 0 0 0 0 1 0 0 0 0 0 0 0 0 0 0 1 0 0 0 0 0 1 0 0 0 1 1 0 1 0 0 0 0 0 0 0 0 0 0 0 56 1 23 10.9 1 176 53.2 1 0 1.18630137 1 "adverse" 0 0 0 0 0 0 0 0 1 0 0 0 0 0 0 0 0 1 0 0 "TP53_complex" 0 0 0 0 0 0 0 0 0 0 1 0 0 0 0 0
PD8134a 0 0 0 0 0 0 0 0 0 0 0 1 0 0 0 0 0 0 0 0 0 0 0 0 0 0 0 1 1 0 0 0 0 0 0 0 0 0 0 0 0 0 0 0 0 0 0 0 0 0 0 0 0 0 0 0 0 0 0 0 0 0 0 0 0 0 0 0 0 0 0 0 0 0 0 0 0 0 0 0 0 52 0 70 8.3 0 86 7.7 1 0 8.191780822 0 "adverse" 0 0 0 0 0 0 0 0 0 1 0 0 0 0 0 0 0 1 0 0 "sAML2" 0 0 0 0 0 0 0 0 1 0 0 0 0 0 0 0
PD8136a 0 0 0 0 0 0 0 0 0 0 0 0 0 0 0 0 0 0 0 0 0 0 0 0 0 0 0 0 0 0 0 0 0 0 0 0 1 0 0 0 0 0 0 0 0 0 0 0 0 0 0 0 0 0 0 0 0 0 0 0 0 1 0 0 0 0 0 0 0 0 0 0 0 0 0 0 0 0 0 0 0 38 1 50 13.60000038 1 54 2.4 1 0 3.293150685 0 "intermediate" 0 0 0 0 0 0 0 0 0 0 1 0 0 0 0 0 0 0 0 1 "sAML1" 0 1 0 0 0 0 0 0 0 0 0 0 0 0 0 0
PD8137a 0 0 0 0 0 0 0 0 0 0 0 0 0 0 0 0 0 1 0 0 0 0 0 0 0 0 1 0 0 0 0 0 0 0 0 0 0 0 0 0 0 0 0 0 0 0 0 0 0 0 0 0 0 0 0 0 1 0 0 0 0 1 0 0 0 0 0 0 0 0 0 0 1 0 0 0 0 0 0 0 0 42 1 90 10.30000019 1 27 170.24 1 0 1.380821918 0 "favorable" 0 1 0 0 0 0 0 0 0 0 0 0 0 0 0 0 0 0 1 0 "inv_16" 0 0 0 0 0 0 0 0 0 0 0 1 0 0 0 0
PD8138a 0 0 0 0 0 0 0 0 0 1 0 0 0 0 0 0 0 0 0 0 0 0 0 0 0 0 0 0 0 0 0 0 0 0 0 0 1 0 0 0 0 0 1 0 0 0 0 0 0 0 0 0 0 0 0 0 0 0 0 0 0 0 0 0 0 0 1 0 0 0 0 0 0 0 0 0 0 0 0 0 0 47 0 30 7.8 0 17 3.1 1 0 0.224657534 1 "adverse" 0 0 0 0 0 0 0 0 0 1 0 0 0 0 0 0 0 1 0 0 "sAML2" 0 0 0 0 0 0 0 0 1 0 0 0 0 0 0 0
PD8139a 0 0 0 0 0 0 0 0 0 0 0 1 0 0 0 0 0 0 0 0 0 0 0 0 0 0 0 0 0 0 0 0 0 0 0 0 0 0 0 0 0 0 1 0 0 0 0 0 0 0 0 0 0 0 0 0 1 0 0 0 0 0 0 0 0 0 0 0 0 0 1 0 0 1 0 0 0 0 0 0 0 44 1 83 7.2 2 42 532.7 1 0 0.131506849 1 "adverse" 0 0 0 0 0 1 0 0 0 0 0 0 0 0 0 0 0 1 0 0 "inv_3" 0 0 0 0 0 0 0 0 0 1 0 0 0 0 0 0
PD8140a 0 0 0 0 0 0 0 1 0 0 0 0 0 0 0 0 0 0 0 0 0 0 0 0 0 0 0 0 0 0 0 0 0 0 0 0 0 0 0 0 0 0 0 0 0 0 0 0 0 0 0 0 0 1 0 0 0 0 0 0 0 0 0 0 0 0 0 0 0 0 0 0 0 0 0 0 0 0 0 0 0 28 1 75 9.1 1 53 14.2 1 0 1.695890411 1 "intermediate" 0 0 0 0 0 0 0 0 0 0 0 1 0 0 0 0 0 0 0 1 "WT1" 0 0 0 0 0 0 1 0 0 0 0 0 0 0 0 0
PD8141a 0 0 0 0 0 0 0 0 0 0 0 0 1 0 0 0 0 0 0 0 0 0 0 0 0 1 0 0 0 0 0 0 0 0 0 0 0 0 0 0 0 0 1 0 0 0 0 0 1 0 1 0 0 0 0 0 1 0 0 0 0 1 0 0 0 0 0 0 0 1 0 0 0 0 0 0 0 0 0 0 0 56 1 33 8.3 3 448 14.8 1 0 1.115068493 1 "adverse" 0 0 0 0 0 0 0 0 1 1 0 0 0 0 0 0 1 1 0 0 "TP53_complex" 0 0 0 0 0 0 0 0 0 0 1 0 0 0 0 0
PD8142a 0 0 0 0 0 0 0 0 0 0 0 0 0 0 0 0 0 1 0 0 0 0 0 0 0 0 0 0 0 0 0 0 0 0 0 0 0 0 0 0 0 0 0 0 0 0 0 0 0 0 0 0 0 0 0 0 0 0 0 0 0 0 1 0 0 0 1 0 0 0 0 0 0 0 0 0 0 0 0 0 0 39 1 85 9.100000381 3 66 2.7 1 0 4.254794521 1 "adverse" 0 0 0 0 0 0 0 0 1 0 0 0 0 0 0 0 0 1 0 0 "TP53_complex" 0 0 0 0 0 0 0 0 0 0 1 0 0 0 0 0
PD8143a 0 0 0 0 0 0 0 0 0 0 0 0 0 0 0 0 0 0 0 0 0 0 0 0 0 0 0 0 0 0 0 0 0 0 0 0 0 0 0 0 0 0 0 0 0 0 0 0 0 0 0 0 0 0 0 0 1 0 0 0 0 0 0 0 0 0 0 0 0 0 0 1 0 0 0 0 0 0 0 0 0 44 1 69 11.2 1 151 40.6 1 0 1.353424658 1 "adverse" 0 0 0 0 0 0 0 0 0 0 0 0 0 0 0 1 0 1 0 0 "mNOS" 0 0 0 0 0 0 0 1 0 0 0 0 0 0 0 0
PD8144a 1 0 0 0 0 0 0 0 0 0 0 0 0 0 0 0 0 0 0 0 0 0 0 0 0 0 0 0 0 0 0 0 0 0 0 0 0 0 0 0 0 0 0 0 0 0 0 0 0 0 0 0 0 0 0 1 1 0 0 0 0 0 0 0 0 0 0 0 0 0 0 0 1 0 0 0 0 0 0 0 0 48 1 89.5 11.7 2 69 63.5 1 0 0.04109589 1 "favorable" 0 1 0 0 0 0 0 0 0 0 0 0 0 0 0 0 0 0 1 0 "inv_16" 0 0 0 0 0 0 0 0 0 0 0 1 0 0 0 0
PD8145a 0 0 0 0 0 0 0 0 0 0 0 0 1 0 0 0 0 0 0 0 0 0 0 0 0 0 0 0 0 0 0 0 0 0 0 0 0 0 0 0 0 0 0 0 0 0 0 0 0 0 1 0 0 0 0 0 0 0 0 0 0 0 1 0 1 0 0 0 0 1 0 0 0 0 0 0 0 0 0 0 0 60 1 34 8.9 1 74 3.3 1 0 2.057534247 1 "adverse" 0 0 0 0 0 0 0 0 1 0 0 0 0 0 0 0 0 1 0 0 "TP53_complex" 0 0 0 0 0 0 0 0 0 0 1 0 0 0 0 0
PD8146a 0 0 0 0 0 0 0 0 0 0 0 0 0 0 0 0 0 0 0 0 1 0 0 0 0 0 0 0 0 0 0 0 0 0 0 0 1 0 0 0 0 0 1 0 0 0 1 0 0 0 0 0 0 0 0 0 0 1 0 0 0 1 0 0 0 0 0 0 0 0 0 0 0 0 0 0 0 0 0 0 0 57 0 88 9.9 1 20 56.3 1 0 0.602739726 1 "adverse" 0 0 0 0 0 0 0 0 0 1 0 0 0 0 0 0 0 1 0 0 "sAML2" 0 0 0 0 0 0 0 0 1 0 0 0 0 0 0 0
PD8147a 0 0 0 0 0 0 0 0 0 0 0 0 0 0 0 0 0 0 0 0 0 0 0 0 0 0 0 0 0 0 0 0 0 0 0 0 0 0 0 0 0 0 0 0 0 0 0 0 0 0 0 0 0 0 0 1 0 0 0 0 0 0 1 0 0 0 0 0 0 0 0 0 0 0 0 0 0 0 0 0 0 40 0 95 8 1 54 1.6 1 0 8.350684932 0 "adverse" 0 0 0 0 0 0 0 0 1 0 0 0 0 0 0 0 0 1 0 0 "TP53_complex" 0 0 0 0 0 0 0 0 0 0 1 0 0 0 0 0
PD8148a 0 0 0 0 0 0 0 0 0 0 0 1 0 0 0 0 0 0 0 0 0 0 1 0 0 0 0 0 0 0 0 0 0 0 0 1 0 0 0 0 0 0 0 0 0 0 0 0 0 0 0 0 0 0 0 0 0 0 0 0 0 0 0 0 0 0 0 0 0 0 0 0 0 0 0 0 0 0 0 0 0 61 0 70 9.199999809 1 46 3.2 2 1 0.884931507 1 "favorable" 0 0 0 0 0 0 1 0 0 0 0 0 0 0 0 0 0 0 1 0 "NPM1" 0 0 0 0 1 0 0 0 0 0 0 0 0 0 0 0
PD8149a 0 0 0 0 0 0 0 0 0 0 0 0 0 0 0 0 0 0 0 0 0 0 0 0 0 0 0 0 0 0 0 0 0 0 1 0 0 0 0 0 0 0 0 0 0 0 0 0 0 1 0 0 0 0 0 0 1 0 0 0 0 0 0 0 0 0 0 0 0 0 0 0 1 0 0 0 0 0 0 0 0 19 1 55 7.400000095 1 30 28.2 1 0 0.487671233 1 "favorable" 0 1 0 0 0 0 0 0 0 0 0 0 0 0 0 0 0 0 1 0 "inv_16" 0 0 0 0 0 0 0 0 0 0 0 1 0 0 0 0
PD8150a 0 0 0 0 0 0 0 0 0 0 0 0 0 0 0 0 0 0 0 0 0 0 1 0 0 0 0 0 1 0 0 0 0 0 0 0 0 0 0 0 0 0 0 0 0 0 0 0 1 0 0 0 0 0 0 0 0 0 0 0 0 0 0 1 0 0 0 0 0 0 0 0 0 0 0 0 0 0 0 0 0 55 1 85 9.5 0 48 60 1 0 3.865753425 0 "adverse" 0 0 0 0 0 0 0 0 0 1 0 0 0 0 0 0 0 1 0 0 "sAML2" 0 0 0 0 0 0 0 0 1 0 0 0 0 0 0 0
PD8151a 0 0 0 0 0 0 0 0 0 0 0 0 0 0 0 0 1 0 0 0 0 0 0 0 0 0 0 0 0 0 0 0 0 0 0 0 0 0 0 0 0 0 0 0 0 0 0 0 0 0 0 0 0 0 0 0 0 0 0 0 0 0 0 0 0 0 0 0 0 0 0 0 0 0 0 1 0 0 0 0 0 39 1 89 12.80000019 1 37 20.3 1 0 2.391780822 0 "favorable" 1 0 0 0 0 0 0 0 0 0 0 0 0 0 0 0 0 0 1 0 "t_15_17" 0 0 0 0 0 0 0 0 0 0 0 0 0 0 0 1
PD8152a 0 0 0 0 0 0 0 0 0 0 0 1 0 0 0 0 0 0 0 0 0 0 1 0 0 0 0 0 0 0 0 0 0 0 0 1 0 0 0 0 0 0 0 0 0 0 0 0 0 0 0 0 0 0 0 0 0 0 0 0 0 0 0 0 0 0 0 0 0 0 0 0 0 0 0 0 0 0 0 0 0 56 1 55 8.4 0 95 25.9 1 0 0.424657534 1 "intermediate" 0 0 0 0 0 0 1 0 0 0 0 0 0 0 0 0 0 0 0 1 "NPM1" 0 0 0 0 1 0 0 0 0 0 0 0 0 0 0 0
PD8153a 1 0 0 0 0 0 0 0 0 0 0 0 0 0 1 0 0 0 0 0 0 0 0 0 0 0 0 0 0 0 0 0 0 0 0 0 0 0 0 0 0 0 0 0 0 0 0 0 1 0 0 0 0 0 0 1 0 0 0 0 0 0 0 0 0 0 0 0 0 0 0 0 0 0 0 0 0 0 0 0 0 54 1 75 9.1 1 53 14.2 1 0 3.293150685 0 "adverse" 0 0 0 0 0 0 0 0 0 1 0 0 0 0 0 0 0 1 0 0 "sAML2" 0 0 0 0 0 0 0 0 1 0 0 0 0 0 0 0
PD8154a 0 0 0 0 0 0 0 0 0 0 0 0 0 0 0 0 0 0 0 0 0 0 0 0 0 0 0 0 0 0 0 0 0 0 1 0 0 0 0 0 0 0 0 0 0 0 0 0 0 1 0 0 0 1 0 0 0 0 0 0 0 0 0 0 0 0 0 0 0 0 0 0 0 0 0 0 0 1 0 0 0 48 1 85 6.599999905 1 23 5.45 1 0 8.515068493 0 "favorable" 0 0 1 0 0 0 0 0 0 0 0 0 0 0 0 0 0 0 1 0 "t_8_21" 1 0 0 0 0 0 0 0 0 0 0 0 0 0 0 0
PD8155a 0 0 0 0 0 0 0 0 0 0 0 1 0 0 0 0 0 0 0 0 0 0 0 0 0 0 0 0 0 0 0 0 0 0 0 0 0 0 0 0 0 0 0 0 0 0 0 0 0 0 0 0 0 0 0 0 0 0 0 0 0 0 0 0 0 0 0 0 0 0 0 0 0 0 0 0 0 0 0 0 0 50 0 75 11 1 64 2.5 1 0 3.578082192 0 "intermediate" 0 0 0 0 0 0 0 0 0 0 0 0 0 0 0 1 0 0 0 1 "mNOS" 0 0 0 0 0 0 0 1 0 0 0 0 0 0 0 0
PD8156a 0 0 0 0 1 0 0 0 0 0 0 0 0 0 0 0 0 0 0 0 0 0 1 0 0 0 0 0 0 0 0 0 0 0 0 0 0 0 0 0 0 0 0 0 0 0 0 0 0 0 0 0 0 0 0 0 0 0 0 0 0 0 1 1 1 0 0 0 0 0 0 1 0 0 0 0 0 0 0 0 0 58 0 73 9 1 19 26.3 3 1 0.435616438 1 "adverse" 0 0 0 0 0 0 0 0 1 0 0 0 0 0 0 0 0 1 0 0 "TP53_complex" 0 0 0 0 0 0 0 0 0 0 1 0 0 0 0 0
PD8157a 0 0 0 0 0 0 0 0 0 0 0 1 0 0 0 0 0 1 0 0 0 0 0 0 0 0 0 0 0 0 0 0 0 0 0 1 0 0 0 0 0 0 0 0 0 0 0 0 0 0 0 0 0 0 0 0 0 0 0 0 0 0 0 0 0 0 0 0 0 0 0 0 0 0 0 0 0 0 0 0 0 60 1 80 11.89999962 1 93 10.3 1 0 2.024657534 1 "favorable" 0 0 0 0 0 0 1 0 0 0 0 0 0 0 0 0 0 0 1 0 "NPM1" 0 0 0 0 1 0 0 0 0 0 0 0 0 0 0 0
PD8158a 0 0 0 0 0 0 0 0 0 0 0 0 0 0 0 0 0 0 0 0 0 0 0 0 0 0 0 0 0 0 0 0 0 0 0 1 0 0 0 0 0 0 0 0 0 0 0 0 0 1 0 0 0 0 0 0 0 0 0 0 0 0 0 0 0 0 0 0 0 0 0 0 0 0 0 0 0 0 0 0 0 56 1 86 9.899999619 1 130 9.62 1 0 1.583561644 1 "favorable" 0 0 0 0 0 0 1 0 0 0 0 0 0 0 0 0 0 0 1 0 "NPM1" 0 0 0 0 1 0 0 0 0 0 0 0 0 0 0 0
PD8159a 0 0 0 0 0 0 0 0 0 0 0 1 0 0 0 0 0 0 0 0 1 0 0 0 0 0 0 0 0 0 0 0 0 0 0 1 0 0 0 0 0 0 0 0 0 0 0 0 0 0 0 0 0 0 0 0 0 0 0 0 0 0 0 0 0 0 0 0 0 0 0 0 0 0 0 0 0 0 0 0 0 52 1 60 9.800000191 1 61 47.58 1 0 0.150684932 1 "favorable" 0 0 0 0 0 0 1 0 0 0 0 0 0 0 0 0 0 0 1 0 "NPM1" 0 0 0 0 1 0 0 0 0 0 0 0 0 0 0 0
PD8160a 0 0 0 0 0 0 0 1 0 0 0 0 0 0 0 0 0 0 0 0 0 0 1 0 0 0 0 0 0 0 0 0 0 0 0 1 0 0 0 0 0 0 0 0 0 0 0 0 0 0 0 0 0 0 0 0 0 0 0 0 0 1 0 0 0 0 0 0 0 0 0 0 0 0 0 0 0 0 0 0 0 47 1 75 9.1 1 53 14.2 1 0 0.156164384 1 "favorable" 0 0 0 0 0 0 1 0 0 0 0 0 0 0 0 0 0 0 1 0 "NPM1" 0 0 0 0 1 0 0 0 0 0 0 0 0 0 0 0
PD8161a 0 0 0 0 0 0 0 0 0 0 0 0 0 0 0 0 0 0 0 0 0 0 0 0 0 0 0 0 0 0 0 0 0 0 1 0 0 0 0 0 0 0 0 0 0 0 0 0 0 0 0 0 0 0 0 1 0 0 0 0 0 0 0 0 0 0 0 0 0 0 0 0 0 0 0 0 0 0 0 0 0 55 0 50 7.300000191 0 68 1.7 1 0 4.087671233 0 "intermediate" 0 0 0 0 0 0 0 0 0 0 1 0 0 0 0 0 0 0 0 1 "sAML1" 0 1 0 0 0 0 0 0 0 0 0 0 0 0 0 0
PD8162a 0 0 0 0 0 0 0 0 0 0 0 0 0 0 0 0 0 0 0 0 0 0 1 0 0 0 0 0 0 0 0 0 0 0 0 0 0 0 0 0 0 0 0 0 0 0 0 0 0 0 0 0 0 1 0 0 0 0 0 0 0 0 0 0 0 0 0 0 0 0 0 0 0 0 0 0 0 0 0 0 0 21 0 92 8.5 1 62 6.9 1 0 7.704109589 0 "intermediate" 0 0 0 0 0 0 0 0 0 0 0 1 0 0 0 0 0 0 0 1 "WT1" 0 0 0 0 0 0 1 0 0 0 0 0 0 0 0 0
PD8164a 0 0 0 0 0 0 0 0 0 0 0 0 0 0 0 0 0 0 0 0 0 0 0 0 0 0 0 0 0 0 0 0 0 0 0 0 0 0 0 0 0 0 0 0 0 0 0 0 0 0 0 0 0 0 0 0 0 1 0 0 0 1 1 1 0 0 0 0 0 0 0 0 0 0 0 0 0 0 1 0 0 33 0 85 9.399999619 1 37 37.3 1 0 8.624657534 0 "intermediate" 0 0 0 1 0 0 0 0 1 0 0 0 0 0 0 0 1 0 0 1 "TP53_complex" 0 0 0 0 0 0 0 0 0 0 1 0 0 0 0 0
PD8165a 0 0 0 0 0 0 0 0 0 0 0 1 0 0 0 0 0 0 0 0 0 0 1 0 0 0 0 0 0 0 0 0 0 0 0 1 0 0 0 0 0 0 0 0 0 0 0 0 0 0 0 0 0 0 0 0 0 0 0 0 0 0 0 0 0 0 0 0 0 0 0 0 0 0 0 0 0 0 0 0 0 52 1 88 11.80000019 1 74 87.4 1 0 0.463013699 1 "favorable" 0 0 0 0 0 0 1 0 0 0 0 0 0 0 0 0 0 0 1 0 "NPM1" 0 0 0 0 1 0 0 0 0 0 0 0 0 0 0 0
PD8166a 0 0 0 0 0 0 0 0 0 0 0 1 0 0 0 0 0 0 0 0 0 0 0 0 0 0 0 0 0 0 0 0 0 0 0 0 0 0 0 0 0 0 0 0 0 0 0 0 0 0 0 0 0 0 0 1 1 0 0 0 0 0 0 0 0 0 0 0 0 0 0 0 0 0 0 0 0 0 0 0 0 43 1 95 5.400000095 1 58 168.6 1 0 3.671232877 0 "intermediate" 0 0 0 0 0 0 0 0 0 0 0 0 0 1 0 0 0 0 0 1 "DNMT3A_IDH1_2" 0 0 0 0 0 0 0 0 0 0 0 0 1 0 0 0
PD8170a 0 0 0 0 0 0 0 0 0 0 0 1 0 0 0 0 0 0 0 0 0 0 0 0 0 0 0 0 0 0 0 0 0 0 0 0 0 0 0 0 0 0 0 0 0 0 0 0 0 1 0 0 0 0 0 0 0 0 0 0 0 0 0 0 0 0 0 0 0 0 0 0 0 0 0 0 0 0 0 0 0 40 1 75 8.5 1 152 2 1 0 8.383561644 0 "intermediate" 0 0 0 0 0 0 0 0 0 0 0 0 0 0 0 1 0 0 0 1 "mNOS" 0 0 0 0 0 0 0 1 0 0 0 0 0 0 0 0
PD8171a 0 0 0 0 0 0 0 0 0 0 0 1 0 0 0 0 0 0 0 0 0 0 0 0 0 0 0 0 0 0 0 0 0 0 0 1 0 0 0 0 0 0 0 0 0 0 0 0 0 0 0 0 0 0 0 0 0 0 0 0 0 1 0 0 0 0 0 0 0 0 0 0 0 0 0 0 0 0 0 0 0 53 0 90 7.5 0 38 5.5 1 0 0.657534247 1 "favorable" 0 0 0 0 0 0 1 0 0 0 0 0 0 0 0 0 0 0 1 0 "NPM1" 0 0 0 0 1 0 0 0 0 0 0 0 0 0 0 0
PD8172a 0 0 0 0 0 0 0 0 0 0 0 0 0 0 0 0 0 0 0 0 0 0 0 0 0 0 0 0 0 0 0 0 0 0 0 1 0 0 0 0 0 0 0 0 0 0 0 0 0 0 0 0 0 0 0 1 0 0 0 0 0 0 0 0 0 0 0 0 0 0 0 0 0 0 0 0 0 0 0 0 0 55 0 75 8.199999809 1 43 57.3 1 0 0.802739726 1 "favorable" 0 0 0 0 0 0 1 0 0 0 0 0 0 0 0 0 0 0 1 0 "NPM1" 0 0 0 0 1 0 0 0 0 0 0 0 0 0 0 0
PD8173a 0 0 1 0 0 0 0 0 0 0 0 0 0 0 0 0 0 0 0 0 0 0 0 0 0 0 0 0 0 0 0 0 0 0 0 0 0 0 0 1 0 0 0 0 0 0 0 0 0 0 0 0 0 0 0 0 1 0 0 0 0 0 0 0 0 0 0 0 0 1 0 0 0 0 0 0 0 0 0 0 0 57 1 75 7.199999809 1 42 6.1 1 0 0.863013699 1 "adverse" 0 0 0 0 0 0 0 0 0 0 1 0 0 0 0 0 0 1 0 0 "sAML1" 0 1 0 0 0 0 0 0 0 0 0 0 0 0 0 0
PD8174a 0 0 0 0 0 0 0 0 0 0 0 0 0 0 0 0 0 0 0 0 0 0 0 0 0 0 0 0 0 0 0 0 0 0 0 1 0 0 0 0 0 0 0 0 0 0 0 0 0 0 0 0 0 0 0 0 0 0 0 0 0 0 0 0 0 0 0 0 0 0 0 0 0 0 0 0 0 0 0 0 0 56 1 90 6.800000191 1 88 2.1 1 0 2.690410959 1 "favorable" 0 0 0 0 0 0 1 0 0 0 0 0 0 0 0 0 0 0 1 0 "NPM1" 0 0 0 0 1 0 0 0 0 0 0 0 0 0 0 0
PD8175a 0 0 0 0 0 0 0 0 0 0 0 0 0 0 0 0 0 0 0 0 0 0 0 0 0 0 0 0 0 0 0 0 0 0 0 0 0 0 0 0 0 0 0 0 0 0 0 0 0 0 0 0 0 0 0 0 0 0 0 0 0 0 1 1 1 0 0 0 0 1 1 1 0 0 0 0 0 0 0 0 0 38 0 30 8.199999809 1 160 1.6 1 0 2.742465753 1 "adverse" 0 0 0 0 0 0 0 0 1 0 0 0 0 0 0 0 0 1 0 0 "TP53_complex" 0 0 0 0 0 0 0 0 0 0 1 0 0 0 0 0
PD8176a 0 0 0 0 0 0 0 0 0 0 0 1 0 0 0 0 0 0 0 0 0 0 0 0 0 0 0 0 0 0 0 0 0 0 0 1 0 0 0 0 0 0 0 0 0 0 0 0 0 0 0 0 0 0 0 1 0 0 0 0 0 0 0 0 0 0 0 0 0 0 0 0 0 0 0 0 0 0 0 0 0 57 0 90 10.2 0 37 64.8 1 0 1.230136986 1 "favorable" 0 0 0 0 0 0 1 0 0 0 0 0 0 0 0 0 0 0 1 0 "NPM1" 0 0 0 0 1 0 0 0 0 0 0 0 0 0 0 0
PD8177a 0 0 0 0 0 0 0 0 0 0 0 1 0 0 0 0 0 0 0 0 0 0 0 0 0 0 0 0 0 0 0 0 0 0 0 1 0 0 0 0 0 0 0 0 0 0 0 0 0 0 0 0 0 0 0 0 0 0 0 0 0 0 0 0 0 0 0 0 0 0 0 0 0 0 0 0 0 0 0 0 0 44 1 40 8.3 0 168 13.4 3 1 8.438356164 0 "favorable" 0 0 0 0 0 0 1 0 0 0 0 0 0 0 0 0 0 0 1 0 "NPM1" 0 0 0 0 1 0 0 0 0 0 0 0 0 0 0 0
PD8178a 0 0 0 0 0 0 0 1 1 0 0 0 0 0 0 0 0 0 1 0 0 0 0 0 0 0 1 0 0 0 0 0 0 0 0 0 0 0 0 0 0 0 0 0 0 0 0 0 0 0 0 0 0 0 0 0 1 0 0 0 0 0 0 0 0 0 0 0 0 0 0 0 0 0 0 0 0 0 0 0 0 38 1 90 8.8 2 63 217 1 0 7.380821918 0 "favorable" 0 0 0 0 0 0 0 1 0 0 0 0 0 0 0 0 0 0 1 0 "CEBPA_bi" 0 0 0 0 0 1 0 0 0 0 0 0 0 0 0 0
PD8179a 0 0 0 0 0 0 0 0 0 0 0 1 0 0 0 0 0 0 0 0 0 0 1 0 0 0 0 0 0 0 0 0 0 0 0 1 1 0 0 0 0 0 0 0 0 0 0 0 0 0 0 0 0 0 0 0 0 0 0 0 0 0 0 0 0 0 0 0 0 0 0 0 0 0 0 0 0 0 0 0 0 53 1 95 5.199999809 1 37 3.96 1 0 0.495890411 1 "intermediate" 0 0 0 0 0 0 1 0 0 0 0 0 0 0 0 0 0 0 0 1 "NPM1" 0 0 0 0 1 0 0 0 0 0 0 0 0 0 0 0
PD8180a 0 0 0 0 0 0 0 1 1 0 0 1 0 0 0 0 0 0 0 0 1 0 0 0 0 0 0 0 0 0 0 0 0 1 0 0 0 0 0 0 0 0 0 0 0 0 0 0 0 0 0 0 0 0 0 0 1 0 0 0 0 0 0 0 0 0 0 0 0 0 0 0 0 0 0 0 0 0 0 0 0 44 0 99 7.900000095 1 26 30.7 1 0 7.673972603 0 "favorable" 0 0 0 0 0 0 0 1 0 0 0 0 0 0 0 0 0 0 1 0 "CEBPA_bi" 0 0 0 0 0 1 0 0 0 0 0 0 0 0 0 0
PD8181a 0 0 0 0 0 0 0 0 0 0 0 0 0 0 0 0 0 0 0 0 0 0 0 0 0 0 0 0 0 0 0 0 0 0 0 0 0 0 0 0 0 0 0 0 0 0 0 0 0 0 0 0 0 0 0 0 1 0 0 0 0 0 0 0 0 0 0 0 0 0 0 0 1 0 0 0 0 0 0 0 0 51 0 81 10.69999981 1 111 41 1 0 2.756164384 0 "favorable" 0 1 0 0 0 0 0 0 0 0 0 0 0 0 0 0 0 0 1 0 "inv_16" 0 0 0 0 0 0 0 0 0 0 0 1 0 0 0 0
PD8182a 0 0 0 0 0 0 0 0 0 0 0 0 0 0 1 0 0 0 0 0 0 0 0 0 0 0 0 0 0 0 0 0 0 0 0 0 0 0 0 0 0 0 0 0 0 0 0 0 0 0 0 0 0 0 0 0 1 0 0 0 0 0 0 0 0 0 0 0 0 0 0 0 0 0 0 0 0 0 0 0 1 55 1 75 9.1 1 53 14.2 1 0 0.756164384 1 "intermediate" 0 0 0 1 0 0 0 0 0 0 0 0 0 0 0 0 0 0 0 1 "t_11" 0 0 0 0 0 0 0 0 0 0 0 0 0 0 1 0
PD8183a 0 0 1 0 0 0 0 0 0 0 0 0 0 0 0 0 0 1 0 0 0 0 0 0 0 0 0 0 0 0 0 0 0 0 0 1 0 0 0 0 0 0 0 0 0 0 0 0 0 0 0 0 0 0 0 0 0 0 0 0 0 0 0 0 0 0 0 0 0 0 0 0 0 0 0 0 0 0 0 0 0 53 1 90 13 1 49 31.9 1 0 4.778082192 1 "favorable" 0 0 0 0 0 0 1 0 0 0 0 0 0 0 0 0 0 0 1 0 "NPM1" 0 0 0 0 1 0 0 0 0 0 0 0 0 0 0 0
PD8184a 0 0 0 0 0 0 0 1 0 0 0 0 0 0 0 0 0 0 0 0 0 0 0 0 0 0 0 1 0 0 0 0 0 0 0 0 0 0 0 1 0 0 0 0 0 0 0 0 0 0 0 0 0 0 0 0 0 0 0 0 0 0 0 0 0 0 0 0 0 0 0 0 0 0 0 0 0 0 0 0 0 31 0 50 8.2 1 100 24 1 0 7.624657534 0 "intermediate" 0 0 0 0 0 0 0 0 0 0 0 0 0 0 0 1 0 0 0 1 "mNOS" 0 0 0 0 0 0 0 1 0 0 0 0 0 0 0 0
PD8185a 0 0 0 0 0 0 0 0 0 0 0 1 0 0 0 0 0 0 0 0 0 0 0 0 0 0 0 0 0 0 0 0 0 0 0 0 0 0 0 0 0 0 1 0 0 0 0 0 0 0 0 0 0 0 0 1 0 0 0 0 0 0 0 0 0 0 0 0 0 0 0 0 0 0 0 0 0 0 0 0 0 42 1 70 8.6 1 94 8.4 1 0 1.671232877 1 "adverse" 0 0 0 0 0 0 0 0 0 1 0 0 0 0 0 0 0 1 0 0 "sAML2" 0 0 0 0 0 0 0 0 1 0 0 0 0 0 0 0
PD8186a 0 0 0 0 0 0 0 0 0 0 0 0 0 0 0 0 0 0 0 0 0 0 0 0 0 0 0 0 0 0 0 0 0 0 0 0 0 0 0 0 0 0 1 0 0 0 0 0 0 0 0 0 0 0 0 0 1 0 0 0 0 0 0 0 0 0 0 0 0 0 0 0 0 0 0 0 0 0 0 0 0 54 1 61 9.5 0 68 4.8 3 1 5.391780822 1 "adverse" 0 0 0 0 0 0 0 0 0 0 1 0 0 0 0 0 0 1 0 0 "sAML1" 0 1 0 0 0 0 0 0 0 0 0 0 0 0 0 0
PD8187a 0 0 0 0 0 0 0 0 0 0 0 1 0 0 0 0 0 0 0 0 0 0 0 0 0 0 0 0 0 0 0 0 0 0 0 1 0 0 0 0 0 0 0 0 0 0 0 0 0 0 0 0 0 0 0 1 0 0 0 0 0 0 0 0 0 0 0 0 0 0 0 0 0 0 0 0 0 0 0 0 0 33 1 30 10.3 0 103 10.4 1 0 2.071232877 1 "favorable" 0 0 0 0 0 0 1 0 0 0 0 0 0 0 0 0 0 0 1 0 "NPM1" 0 0 0 0 1 0 0 0 0 0 0 0 0 0 0 0
PD8188a 0 0 0 0 0 0 0 0 0 0 0 0 0 0 0 0 0 0 0 0 1 0 1 0 0 0 0 0 0 0 0 0 0 1 0 0 0 0 0 0 0 0 1 0 0 0 0 0 0 0 0 0 0 0 0 0 0 0 0 0 0 0 0 0 0 0 0 0 0 0 0 0 0 0 0 0 0 0 0 0 0 47 0 68 8.2 1 140 3 1 0 0.652054795 1 "adverse" 0 0 0 0 0 0 0 0 0 0 1 0 0 0 0 0 0 1 0 0 "sAML1" 0 1 0 0 0 0 0 0 0 0 0 0 0 0 0 0
PD8189a 0 0 0 0 0 0 0 0 0 0 0 0 0 0 0 0 0 0 0 0 0 0 0 0 0 0 0 0 0 0 0 0 0 0 0 0 0 0 0 0 0 0 0 0 0 0 0 0 0 0 1 0 0 0 0 0 0 0 0 0 0 0 0 0 0 0 0 0 0 0 0 0 0 0 0 0 0 0 0 0 0 35 0 90 11.2 2 41 6.2 1 0 0.57260274 1 "adverse" 0 0 0 0 0 0 0 0 1 0 0 0 0 0 0 0 0 1 0 0 "TP53_complex" 0 0 0 0 0 0 0 0 0 0 1 0 0 0 0 0
PD8190a 0 0 0 0 0 0 0 0 0 0 0 1 0 0 0 0 0 0 0 0 0 0 1 0 0 0 0 0 0 0 0 0 0 1 0 1 0 0 0 0 0 0 0 0 0 0 0 0 0 0 0 0 0 0 0 0 0 0 0 0 0 0 0 0 0 0 0 0 0 0 0 0 0 0 0 0 0 0 0 0 0 60 0 70 7.199999809 1 57 83.5 1 0 0.369863014 1 "intermediate" 0 0 0 0 0 0 1 0 0 0 0 0 0 0 0 0 0 0 0 1 "NPM1" 0 0 0 0 1 0 0 0 0 0 0 0 0 0 0 0
PD8191a 0 0 0 0 0 0 0 0 0 0 0 0 0 0 0 0 0 0 0 0 0 0 1 0 0 0 0 0 0 0 0 0 0 0 0 0 0 0 0 0 0 0 0 0 0 0 0 0 0 0 0 0 0 0 0 0 0 0 0 0 0 0 0 0 0 0 0 0 0 0 0 0 0 0 0 1 0 0 0 0 0 53 1 75 10.69999981 1 27 25.4 1 0 2.523287671 1 "favorable" 1 0 0 0 0 0 0 0 0 0 0 0 0 0 0 0 0 0 1 0 "t_15_17" 0 0 0 0 0 0 0 0 0 0 0 0 0 0 0 1
PD8192a 0 0 0 0 0 0 0 1 0 0 0 1 0 0 0 0 0 0 0 0 0 0 1 0 0 0 0 0 0 0 0 0 0 0 0 1 0 0 0 1 0 0 0 0 0 0 0 0 0 0 0 0 0 0 0 0 0 0 0 0 0 0 0 0 0 0 0 0 0 0 0 0 0 0 0 0 0 0 0 0 0 38 1 61 10.89999962 0 249 24.3 1 0 0.997260274 1 "favorable" 0 0 0 0 0 0 1 0 0 0 0 0 0 0 0 0 0 0 1 0 "NPM1" 0 0 0 0 1 0 0 0 0 0 0 0 0 0 0 0
PD8193a 0 0 0 0 0 0 0 0 0 0 0 0 0 0 0 0 0 0 0 0 0 0 1 0 0 0 0 0 0 0 0 0 0 0 0 1 0 0 0 0 0 0 0 0 0 0 0 0 0 0 0 0 0 0 0 1 0 0 0 1 0 0 0 0 0 0 0 0 0 0 0 0 0 0 0 0 0 0 0 0 0 31 0 75 9.399999619 0 56 37 1 0 8.682191781 0 "favorable" 0 0 0 0 0 0 1 0 0 0 0 0 0 0 0 0 0 0 1 0 "NPM1" 0 0 0 0 1 0 0 0 0 0 0 0 0 0 0 0
PD8194a 0 0 0 0 0 0 0 0 0 0 0 0 0 0 0 0 0 0 0 0 0 0 1 0 0 0 0 0 0 0 0 0 0 0 0 0 0 0 0 0 0 0 0 0 0 0 0 0 0 0 0 0 0 0 0 0 0 0 0 0 0 1 0 0 0 0 0 0 0 0 0 0 0 0 0 0 0 0 0 0 0 47 0 95 8.5 1 45 34.9 1 0 0.619178082 1 "intermediate" 0 0 0 0 0 0 0 0 0 0 0 0 1 0 0 0 0 0 0 1 "Trisomies" 0 0 0 1 0 0 0 0 0 0 0 0 0 0 0 0
PD8195a 0 0 0 0 0 0 0 0 0 0 0 0 0 0 0 0 0 0 0 0 0 0 0 0 0 0 0 0 0 0 0 0 0 0 0 0 0 0 0 0 0 0 0 0 0 0 0 0 0 0 0 0 0 0 0 0 1 0 0 0 1 1 0 0 0 0 0 0 0 0 0 0 1 0 0 0 0 0 0 0 0 48 0 75 9.5 1 12 29.1 1 0 8.882191781 0 "favorable" 0 1 0 0 0 0 0 0 0 0 0 0 0 0 0 0 0 0 1 0 "inv_16" 0 0 0 0 0 0 0 0 0 0 0 1 0 0 0 0
PD8196a 0 0 0 0 0 0 0 0 0 0 0 0 0 0 0 0 0 0 0 0 0 0 0 0 0 0 0 0 0 0 0 0 0 0 0 0 0 0 0 1 0 0 0 0 0 0 0 0 0 0 0 0 0 0 0 0 0 0 0 0 0 0 0 0 0 0 0 0 0 1 1 0 0 0 0 0 0 0 0 0 0 60 0 75 7.900000095 1 27 7.55 1 0 0.043835616 1 "adverse" 0 0 0 0 0 0 0 0 0 0 0 0 0 0 0 1 0 1 0 0 "mNOS" 0 0 0 0 0 0 0 1 0 0 0 0 0 0 0 0
PD8197a 0 0 0 0 0 0 0 0 0 0 0 0 0 0 0 0 0 0 0 0 0 0 0 0 0 0 0 0 0 0 0 0 0 0 0 0 0 0 0 0 0 0 0 0 0 0 0 0 0 0 0 0 0 0 0 0 0 0 0 0 0 0 0 0 0 0 0 0 0 0 0 0 0 0 0 0 0 0 0 0 0 31 0 35 5.900000095 1 43 1.5 1 0 1.531506849 0 "intermediate" 0 0 0 0 0 0 0 0 0 0 0 0 0 0 1 0 0 0 0 1 "no_events" 0 0 1 0 0 0 0 0 0 0 0 0 0 0 0 0
PD8198a 0 0 0 0 0 0 0 0 0 0 0 0 0 0 1 0 0 0 0 0 0 0 0 0 0 0 0 0 0 0 0 0 0 0 0 0 1 0 0 0 0 0 0 0 0 0 0 0 0 0 0 0 0 0 0 0 0 0 0 1 1 0 1 1 0 0 0 0 0 0 1 1 0 0 0 0 0 0 0 0 0 41 1 75 7 1 64 9.4 1 0 0.416438356 1 "adverse" 0 0 0 0 0 0 0 0 1 1 0 0 0 0 0 0 1 1 0 0 "TP53_complex" 0 0 0 0 0 0 0 0 0 0 1 0 0 0 0 0
PD8199a 0 0 0 0 0 0 0 0 0 0 0 0 0 0 0 0 0 0 0 0 0 0 1 0 0 0 0 0 1 0 0 0 0 0 0 0 0 0 0 0 0 0 1 0 0 0 0 0 0 0 0 0 0 0 0 0 0 0 0 0 0 0 1 0 0 0 0 0 0 1 0 0 0 0 0 0 0 0 0 0 0 40 0 80 5.6 1 23 23.3 1 0 0.465753425 1 "adverse" 0 0 0 0 0 0 0 0 1 1 0 0 0 0 0 0 1 1 0 0 "TP53_complex" 0 0 0 0 0 0 0 0 0 0 1 0 0 0 0 0
PD8200a 0 0 0 0 0 0 0 1 1 0 0 0 0 0 0 0 0 0 0 0 0 0 0 0 0 0 0 0 0 0 0 0 0 0 0 0 0 0 0 0 0 0 0 0 0 0 0 0 0 1 0 0 0 0 0 0 0 0 0 0 0 0 0 0 0 0 0 0 0 0 0 0 0 0 0 0 0 0 0 0 0 42 0 95 7.6 0 50 15.7 1 0 1.369863014 1 "favorable" 0 0 0 0 0 0 0 1 0 0 0 0 0 0 0 0 0 0 1 0 "CEBPA_bi" 0 0 0 0 0 1 0 0 0 0 0 0 0 0 0 0
PD8202a 0 0 0 0 0 0 0 0 0 0 0 0 0 0 0 0 1 0 0 0 1 0 0 0 0 0 0 0 0 0 0 0 0 0 0 0 0 0 0 0 0 0 0 0 0 0 1 0 0 0 0 0 0 0 0 0 1 0 0 0 0 1 0 0 0 0 0 0 0 0 0 0 0 0 0 0 0 0 0 0 0 55 0 87 7.2 1 142 67.9 2 1 7.605479452 0 "intermediate" 0 0 0 0 0 0 0 0 0 0 1 0 0 0 0 0 0 0 0 1 "sAML1" 0 1 0 0 0 0 0 0 0 0 0 0 0 0 0 0
PD8203a 0 0 0 0 0 0 0 0 0 1 0 1 0 0 0 0 0 1 0 0 0 0 1 0 0 0 0 0 0 0 0 0 0 0 0 0 0 0 0 0 0 0 0 0 0 0 0 0 0 0 0 0 0 0 0 0 0 0 0 0 0 0 0 0 0 0 0 0 0 0 0 0 0 0 0 0 0 0 0 0 0 39 1 32 9.3 2 147 56.1 1 0 7.087671233 0 "intermediate" 0 0 0 0 0 0 0 0 0 0 0 0 0 0 0 1 0 0 0 1 "mNOS" 0 0 0 0 0 0 0 1 0 0 0 0 0 0 0 0
PD8204a 0 0 0 0 0 0 0 0 0 0 0 0 0 0 0 0 0 0 0 0 0 0 0 0 0 0 0 0 0 0 0 0 0 0 0 1 0 0 0 0 0 0 0 0 0 0 0 0 0 0 0 0 0 0 0 0 0 0 0 0 0 0 0 0 0 0 0 0 0 0 0 0 0 0 0 0 0 0 0 0 0 59 0 20 13.7 1 131 2.8 1 0 5.421917808 0 "favorable" 0 0 0 0 0 0 1 0 0 0 0 0 0 0 0 0 0 0 1 0 "NPM1" 0 0 0 0 1 0 0 0 0 0 0 0 0 0 0 0
PD8205a 0 0 0 0 0 0 0 0 0 0 0 0 0 0 0 0 0 0 0 0 0 0 1 0 0 0 0 0 0 0 0 0 0 0 0 0 0 0 0 0 0 0 0 0 0 0 0 0 0 0 0 0 0 0 0 0 0 0 0 0 0 0 1 0 0 0 0 0 0 1 0 0 0 0 0 0 0 0 0 0 0 26 1 90 8.4 1 80 67 1 0 0.550684932 1 "adverse" 0 0 0 0 0 0 0 0 1 0 0 0 0 0 0 0 0 1 0 0 "TP53_complex" 0 0 0 0 0 0 0 0 0 0 1 0 0 0 0 0
PD8206a 0 0 0 0 0 0 0 0 0 0 0 1 0 0 0 0 0 1 0 0 0 0 0 0 0 0 0 0 0 0 0 0 0 0 0 1 0 0 0 0 0 0 0 0 0 0 0 0 0 0 0 0 0 0 0 0 0 0 0 0 0 1 0 0 0 0 0 0 0 0 0 0 0 0 0 0 0 0 0 0 0 51 0 88 9.3 1 43 66.3 1 0 4.02739726 0 "favorable" 0 0 0 0 0 0 1 0 0 0 0 0 0 0 0 0 0 0 1 0 "NPM1" 0 0 0 0 1 0 0 0 0 0 0 0 0 0 0 0
PD8208a 0 0 0 0 0 0 0 0 0 0 0 1 0 0 0 0 0 0 0 0 0 0 0 0 0 0 0 0 0 0 0 0 0 0 0 1 0 0 0 0 0 0 0 0 0 0 0 0 0 1 0 0 0 0 0 0 0 0 0 0 0 0 0 0 0 0 0 0 0 0 0 0 0 0 0 0 0 0 0 0 0 61 0 90 9.9 1 38 153 1 0 1.2 1 "favorable" 0 0 0 0 0 0 1 0 0 0 0 0 0 0 0 0 0 0 1 0 "NPM1" 0 0 0 0 1 0 0 0 0 0 0 0 0 0 0 0
PD8209a 0 0 0 0 0 0 0 0 0 0 0 0 0 0 0 0 0 0 0 0 0 0 0 0 0 0 0 0 0 0 0 0 0 0 0 0 0 0 0 0 0 0 1 0 0 0 1 0 0 0 0 0 0 0 0 0 0 0 0 0 0 0 0 0 1 0 0 0 0 0 0 0 0 0 0 0 0 0 0 0 0 54 1 70 7.5 0 53 6.79 1 0 0.473972603 1 "adverse" 0 0 0 0 0 0 0 0 0 1 0 0 0 0 0 0 0 1 0 0 "sAML2" 0 0 0 0 0 0 0 0 1 0 0 0 0 0 0 0
PD8210a 0 0 0 0 1 0 0 0 0 0 0 0 0 0 0 0 0 0 0 0 0 0 1 0 0 0 0 0 0 0 0 0 0 0 0 1 0 0 1 0 1 0 0 0 0 0 0 0 0 1 0 0 0 0 0 0 0 0 0 0 0 0 0 0 0 0 0 0 0 0 0 0 0 0 0 0 0 0 0 0 0 53 0 30 9 1 87 2.6 1 0 7.630136986 0 "favorable" 0 0 0 0 0 0 1 0 0 0 0 0 0 0 0 0 0 0 1 0 "NPM1" 0 0 0 0 1 0 0 0 0 0 0 0 0 0 0 0
PD8211a 0 0 0 0 0 0 0 1 0 0 0 0 0 0 0 0 0 0 0 0 0 0 1 0 0 0 0 0 0 0 0 0 0 0 0 1 0 0 0 0 0 0 0 0 0 0 0 0 0 1 0 0 0 0 0 0 0 0 0 0 0 0 0 0 0 0 0 0 0 0 0 0 0 0 0 0 0 0 0 0 0 42 0 90 9.2 1 42 121.2 1 0 7.638356164 0 "favorable" 0 0 0 0 0 0 1 0 0 0 0 0 0 0 0 0 0 0 1 0 "NPM1" 0 0 0 0 1 0 0 0 0 0 0 0 0 0 0 0
PD8212a 0 0 0 0 0 0 0 0 0 0 0 0 0 0 0 0 0 1 0 0 0 0 0 0 0 0 0 0 0 0 0 0 0 0 0 0 0 0 0 0 0 0 0 0 0 0 0 0 0 0 0 0 0 0 0 0 1 0 0 0 0 0 0 0 0 0 0 0 0 0 0 0 1 0 0 0 0 0 0 0 0 40 0 47 7.5 1 14 77.1 1 0 7.487671233 0 "favorable" 0 1 0 0 0 0 0 0 0 0 0 0 0 0 0 0 0 0 1 0 "inv_16" 0 0 0 0 0 0 0 0 0 0 0 1 0 0 0 0
PD8213a 0 0 0 0 0 0 0 0 0 0 0 1 0 0 0 0 0 0 0 0 1 0 0 0 0 0 0 0 0 0 0 0 0 0 0 1 0 0 0 1 0 0 0 0 0 0 0 0 0 0 0 0 0 0 0 0 0 0 0 0 0 0 0 0 0 0 0 0 0 0 0 0 0 0 0 0 0 0 0 0 0 48 0 94 9.2 2 52 71.2 1 0 5.991780822 1 "favorable" 0 0 0 0 0 0 1 0 0 0 0 0 0 0 0 0 0 0 1 0 "NPM1" 0 0 0 0 1 0 0 0 0 0 0 0 0 0 0 0
PD8214a 1 0 0 0 0 0 0 0 0 0 0 0 0 0 0 0 0 0 0 0 0 0 0 0 0 0 0 0 0 0 0 0 0 0 0 0 0 0 0 0 0 0 1 0 0 0 1 0 0 0 0 0 0 0 0 1 0 0 0 0 0 0 0 0 0 0 0 0 0 0 0 0 0 0 0 0 0 0 0 0 0 56 1 90 13.3 1 76 7 2 1 0.35890411 1 "adverse" 0 0 0 0 0 0 0 0 0 1 0 0 0 0 0 0 0 1 0 0 "sAML2" 0 0 0 0 0 0 0 0 1 0 0 0 0 0 0 0
PD8216a 0 0 1 0 0 0 0 0 0 0 0 1 0 0 1 0 1 0 0 0 0 0 0 0 0 0 0 0 0 0 0 0 0 0 0 0 0 0 0 0 0 0 0 0 0 0 0 0 1 0 0 0 0 0 0 0 0 0 0 0 0 0 0 0 0 0 0 0 0 0 0 0 0 0 0 0 0 0 0 0 0 59 0 50 8.6 0 20 15.6 1 0 2.410958904 1 "intermediate" 0 0 0 0 0 0 0 0 0 1 0 0 0 0 0 0 0 0 0 1 "sAML2" 0 0 0 0 0 0 0 0 1 0 0 0 0 0 0 0
PD8217a 0 0 0 0 0 0 0 0 0 0 0 0 0 0 0 0 0 0 0 0 0 0 0 0 0 0 0 0 0 0 0 0 0 0 0 0 0 0 0 0 0 0 0 0 0 0 0 0 0 0 0 0 0 0 0 0 0 0 0 0 0 0 0 0 0 0 0 0 0 0 0 0 0 0 0 0 0 0 0 0 0 30 1 20 10.3 1 33 1.6 1 0 4.556164384 0 "intermediate" 0 0 0 0 0 0 0 0 0 0 0 0 0 0 1 0 0 0 0 1 "no_events" 0 0 1 0 0 0 0 0 0 0 0 0 0 0 0 0
PD8218a 0 0 0 0 0 0 0 0 0 0 0 0 0 0 0 0 0 0 0 0 0 0 0 0 0 0 0 0 0 0 0 0 0 0 0 1 0 0 0 0 0 0 0 0 0 0 0 0 0 0 0 0 0 0 0 1 0 0 0 0 0 0 0 0 0 0 0 0 0 0 0 0 0 0 0 0 0 0 0 0 0 60 1 75 9.1 1 141 5.7 3 1 0.378082192 1 "favorable" 0 0 0 0 0 0 1 0 0 0 0 0 0 0 0 0 0 0 1 0 "NPM1" 0 0 0 0 1 0 0 0 0 0 0 0 0 0 0 0
PD8219a 0 0 0 0 0 0 0 1 1 0 0 0 0 0 0 0 0 0 0 0 0 0 0 0 0 0 0 0 0 0 0 0 0 0 0 0 0 0 0 0 0 0 0 0 0 0 0 0 0 0 0 0 0 0 0 1 0 0 0 0 0 0 0 0 0 0 0 0 0 0 0 0 0 0 0 0 0 0 0 0 0 49 0 71 7.9 1 35 5.5 1 0 7.55890411 0 "favorable" 0 0 0 0 0 0 0 1 0 0 0 0 0 0 0 0 0 0 1 0 "CEBPA_bi" 0 0 0 0 0 1 0 0 0 0 0 0 0 0 0 0
PD8220a 0 0 0 0 0 0 0 0 0 0 0 0 0 0 0 0 0 0 0 0 0 0 0 0 0 0 0 0 0 0 0 0 0 0 0 0 0 0 0 0 0 0 0 0 0 0 0 0 0 0 0 0 0 0 0 0 0 0 0 0 0 0 1 0 0 1 0 0 0 1 0 0 0 0 0 0 0 0 0 0 0 59 0 85 11.6 0 321 61.3 2 1 0.073972603 1 "adverse" 0 0 0 0 0 0 0 0 1 0 0 0 0 0 0 0 0 1 0 0 "TP53_complex" 0 0 0 0 0 0 0 0 0 0 1 0 0 0 0 0
PD8222a 0 0 0 0 0 0 0 0 0 0 0 0 0 0 0 0 0 0 0 0 0 0 0 0 0 0 0 0 0 0 0 0 0 0 0 0 0 0 0 0 0 0 0 0 0 0 0 0 0 0 0 0 0 0 0 0 0 0 0 0 0 0 0 0 0 0 0 0 0 0 0 0 1 0 0 0 0 0 0 0 0 32 0 90 12 1 20 104 1 0 7.545205479 0 "favorable" 0 1 0 0 0 0 0 0 0 0 0 0 0 0 0 0 0 0 1 0 "inv_16" 0 0 0 0 0 0 0 0 0 0 0 1 0 0 0 0
PD8224a 0 0 0 0 0 0 0 0 0 0 0 0 0 0 0 0 0 0 0 0 0 0 0 0 0 0 0 0 0 0 0 0 0 0 0 1 0 0 0 0 0 0 0 0 0 0 0 0 0 0 0 0 0 0 0 0 0 0 0 0 0 0 0 0 0 0 0 0 0 0 0 0 0 0 0 0 0 0 0 0 0 57 1 35 10.2 2 144 8.4 1 0 0.350684932 1 "favorable" 0 0 0 0 0 0 1 0 0 0 0 0 0 0 0 0 0 0 1 0 "NPM1" 0 0 0 0 1 0 0 0 0 0 0 0 0 0 0 0
PD8225a 0 0 0 0 0 0 0 0 0 0 0 0 0 0 0 0 0 0 0 0 0 0 1 0 0 0 0 0 0 0 0 0 0 0 0 1 0 0 0 1 1 0 0 0 0 0 0 0 0 1 0 0 0 0 0 0 0 0 0 0 0 0 0 0 0 0 0 0 0 0 0 0 0 0 0 0 0 0 0 0 0 55 1 37 9.8 1 128 12.3 1 0 1.252054795 1 "favorable" 0 0 0 0 0 0 1 0 0 0 0 0 0 0 0 0 0 0 1 0 "NPM1" 0 0 0 0 1 0 0 0 0 0 0 0 0 0 0 0
PD8226a 0 0 0 0 0 0 0 1 0 0 0 0 0 0 0 0 1 0 0 0 0 0 0 0 0 0 0 0 0 0 0 0 0 0 0 0 0 0 0 0 0 0 0 0 0 0 0 0 0 0 0 0 0 0 0 0 0 0 0 0 0 0 0 0 0 0 0 0 0 0 0 0 0 0 0 0 0 0 0 0 0 54 0 75 6.6 1 48 170.4 1 0 0.775342466 1 "intermediate" 0 0 0 0 0 0 0 0 0 0 0 0 0 0 0 1 0 0 0 1 "mNOS" 0 0 0 0 0 0 0 1 0 0 0 0 0 0 0 0
PD8227a 0 0 0 0 0 0 0 0 0 0 0 1 0 0 0 0 0 0 0 0 0 0 0 0 0 0 0 0 0 0 1 0 0 0 0 0 0 0 0 0 0 0 0 0 0 0 0 0 0 0 1 0 0 0 0 0 0 0 0 0 0 0 1 0 0 1 1 1 0 0 0 0 0 0 0 0 0 0 0 0 1 56 0 81 10 1 10 7.7 1 0 0.460273973 1 "adverse" 0 0 0 1 0 0 0 0 1 0 0 0 0 0 0 0 1 1 0 0 "TP53_complex" 0 0 0 0 0 0 0 0 0 0 1 0 0 0 0 0
PD8228a 0 0 0 0 0 0 0 0 0 0 0 0 0 0 0 0 0 0 0 0 0 0 0 0 0 0 0 0 0 0 0 0 0 0 0 0 0 0 0 0 0 0 0 0 0 0 0 0 0 0 0 1 0 0 0 1 0 0 0 0 0 0 0 0 0 0 0 0 0 0 0 0 0 0 0 0 0 0 0 0 0 51 0 35 10.4 1 34 7.6 2 1 7.512328767 0 "intermediate" 0 0 0 0 0 0 0 0 0 0 1 0 0 0 0 0 0 0 0 1 "sAML1" 0 1 0 0 0 0 0 0 0 0 0 0 0 0 0 0
PD8229a 0 0 0 0 0 0 0 1 1 0 0 0 0 0 0 0 0 0 1 0 0 0 0 0 0 0 0 0 0 0 0 0 0 0 0 0 0 0 0 0 0 0 0 0 0 0 0 0 0 0 0 0 0 0 0 0 1 0 0 0 0 0 0 0 0 0 0 0 0 0 0 0 0 0 0 0 0 0 0 0 0 38 0 78 8.4 1 36 96.8 1 0 7.019178082 0 "favorable" 0 0 0 0 0 0 0 1 0 0 0 0 0 0 0 0 0 0 1 0 "CEBPA_bi" 0 0 0 0 0 1 0 0 0 0 0 0 0 0 0 0
PD8230a 0 0 0 0 0 0 0 0 0 0 0 0 0 0 0 0 0 0 0 0 0 0 0 0 0 0 0 0 0 0 0 0 0 0 0 0 0 0 0 0 0 0 0 0 0 0 0 0 0 0 0 0 0 0 0 0 0 0 0 0 0 0 0 0 0 0 0 0 1 0 0 0 0 0 0 0 0 0 0 0 0 50 0 95 6.9 1 11 67 1 0 7.016438356 0 "adverse" 0 0 0 0 0 0 0 0 0 0 0 0 0 0 0 1 0 1 0 0 "mNOS" 0 0 0 0 0 0 0 1 0 0 0 0 0 0 0 0
PD8231a 0 0 0 0 0 0 0 0 0 0 0 0 0 0 1 0 0 0 0 0 0 0 0 0 0 0 0 0 0 0 0 0 0 0 0 1 0 0 0 0 0 0 0 0 0 0 0 0 0 1 0 0 0 0 0 0 0 0 0 0 0 0 0 0 0 0 0 0 0 0 0 0 0 0 0 0 0 0 0 0 0 44 1 70 6 0 131 3.7 1 0 2.315068493 1 "favorable" 0 0 0 0 0 0 1 0 0 0 0 0 0 0 0 0 0 0 1 0 "NPM1" 0 0 0 0 1 0 0 0 0 0 0 0 0 0 0 0
PD8232a 0 0 1 0 0 0 0 0 0 0 0 0 0 0 0 0 0 0 0 0 0 0 0 0 0 0 0 0 0 0 0 0 0 0 0 0 0 0 0 0 0 0 0 0 0 0 0 0 0 0 0 0 0 0 0 0 1 0 0 0 0 0 0 0 0 0 0 0 0 0 1 0 0 1 0 0 0 0 0 0 0 28 0 91 7 0 185 55.8 1 0 0.369863014 1 "adverse" 0 0 0 0 0 1 0 0 0 0 0 0 0 0 0 0 0 1 0 0 "inv_3" 0 0 0 0 0 0 0 0 0 1 0 0 0 0 0 0
PD8233a 0 0 0 0 0 0 0 0 0 0 0 0 0 0 0 0 0 0 0 0 0 0 1 0 0 0 0 0 0 0 0 0 0 0 0 0 0 0 0 0 0 0 0 0 0 0 0 0 0 0 0 0 0 0 0 0 0 0 0 0 0 0 0 0 0 0 0 0 0 0 0 1 0 0 0 0 0 1 0 0 0 53 1 37 9.8 0 69 8.4 1 0 5.350684932 0 "favorable" 0 0 1 0 0 0 0 0 0 0 0 0 0 0 0 0 0 0 1 0 "t_8_21" 1 0 0 0 0 0 0 0 0 0 0 0 0 0 0 0
PD8234a 0 0 0 0 0 0 0 0 0 0 0 0 0 0 0 0 0 0 0 0 0 0 0 0 0 0 0 0 0 0 0 0 0 0 0 0 1 0 0 0 0 0 0 0 0 0 0 0 0 0 0 0 0 0 0 0 0 0 0 0 0 0 1 0 0 0 0 0 0 0 0 0 0 0 0 0 0 0 0 0 0 49 0 80 8.5 0 36 3.8 1 0 7.17260274 0 "adverse" 0 0 0 0 0 0 0 0 1 0 0 0 0 0 0 0 0 1 0 0 "TP53_complex" 0 0 0 0 0 0 0 0 0 0 1 0 0 0 0 0
PD8235a 0 0 0 0 0 0 0 0 0 0 0 1 0 0 0 0 0 1 0 0 0 0 1 0 0 0 0 0 0 0 0 0 0 0 0 1 0 0 0 0 0 0 0 0 0 0 0 0 0 0 0 0 0 0 0 0 1 0 0 0 0 0 0 0 0 0 0 0 0 0 0 0 0 0 0 0 0 0 0 0 0 50 1 88 6.4 1 141 21.8 1 0 6.84109589 0 "favorable" 0 0 0 0 0 0 1 0 0 0 0 0 0 0 0 0 0 0 1 0 "NPM1" 0 0 0 0 1 0 0 0 0 0 0 0 0 0 0 0
PD8236a 0 0 0 0 0 0 0 0 0 0 0 1 0 0 0 0 0 0 0 0 0 0 0 0 0 0 0 0 0 0 0 0 0 0 0 1 0 0 0 1 1 0 0 0 0 0 0 0 0 0 0 0 0 0 0 0 0 0 0 0 0 0 0 0 0 0 0 0 0 0 0 0 0 0 0 0 0 0 0 0 0 36 0 70 10.8 1 90 38.4 1 0 6.284931507 0 "favorable" 0 0 0 0 0 0 1 0 0 0 0 0 0 0 0 0 0 0 1 0 "NPM1" 0 0 0 0 1 0 0 0 0 0 0 0 0 0 0 0
PD8237a 0 0 1 0 0 0 0 0 0 0 0 0 0 0 0 0 0 0 1 0 0 0 0 0 0 0 0 0 0 0 0 0 0 0 1 0 0 0 0 0 0 0 0 0 0 0 0 0 0 0 0 0 0 0 0 0 0 0 0 0 0 0 0 0 0 0 0 0 0 0 0 0 0 1 0 0 0 0 0 0 0 50 0 36 7 1 127 4.7 1 0 0.369863014 1 "adverse" 0 0 0 0 0 1 0 0 0 1 0 0 0 0 0 0 1 1 0 0 "inv_3" 0 0 0 0 0 0 0 0 0 1 0 0 0 0 0 0
PD8238a 0 0 0 0 0 0 0 0 0 0 0 0 0 0 0 0 0 0 0 0 0 0 1 0 0 0 0 0 0 0 0 0 0 0 0 1 0 0 0 0 0 0 0 0 0 0 0 0 0 0 0 0 0 0 0 0 0 0 0 0 0 0 0 0 0 0 0 0 0 0 0 0 0 0 0 0 0 0 0 0 0 39 0 44 9.4 1 688 11.3 1 0 7.58630137 0 "favorable" 0 0 0 0 0 0 1 0 0 0 0 0 0 0 0 0 0 0 1 0 "NPM1" 0 0 0 0 1 0 0 0 0 0 0 0 0 0 0 0
PD8239a 0 0 0 0 0 0 0 0 0 0 0 0 0 0 0 0 0 0 0 0 0 0 0 0 0 0 0 1 0 0 0 0 0 0 0 0 0 0 0 0 0 0 0 0 0 0 0 0 0 0 0 0 0 0 1 0 0 0 0 0 0 1 1 1 0 0 0 0 1 0 0 0 0 0 0 0 0 0 0 0 0 51 0 80 12.8 3 16 58.2 1 0 0.010958904 1 "adverse" 0 0 0 0 0 0 0 0 1 0 0 0 0 0 0 0 0 1 0 0 "TP53_complex" 0 0 0 0 0 0 0 0 0 0 1 0 0 0 0 0
PD8240a 0 0 0 0 0 0 0 0 0 0 0 0 0 0 0 0 0 0 0 0 0 0 0 0 0 0 1 0 0 0 0 0 0 0 0 0 0 0 0 0 0 0 0 0 0 0 0 0 0 0 0 0 0 0 0 0 1 0 0 0 0 0 0 0 0 0 0 0 0 0 0 0 0 0 0 0 0 1 0 0 0 48 0 60 10.2 1 33 6.3 1 0 0.879452055 1 "favorable" 0 0 1 0 0 0 0 0 0 0 0 0 0 0 0 0 0 0 1 0 "t_8_21" 1 0 0 0 0 0 0 0 0 0 0 0 0 0 0 0
PD8241a 0 0 1 0 0 0 0 0 0 0 0 0 0 0 0 0 0 0 0 0 0 0 0 0 0 0 0 0 0 0 0 0 0 0 0 0 0 0 0 0 0 0 0 0 0 0 1 0 0 0 0 0 0 0 0 1 0 0 0 0 0 0 0 0 0 0 0 0 0 0 0 0 0 0 0 0 0 0 0 0 0 41 1 26 10.8 1 168 1.6 1 0 6.665753425 0 "intermediate" 0 0 0 0 0 0 0 0 0 1 0 0 0 0 0 0 0 0 0 1 "sAML2" 0 0 0 0 0 0 0 0 1 0 0 0 0 0 0 0
PD8242a 0 0 0 0 0 0 0 0 0 0 0 1 0 0 0 0 0 0 0 0 0 0 0 0 0 0 0 0 0 0 0 0 0 0 1 0 0 0 0 0 0 0 0 0 0 0 0 0 0 0 0 0 0 0 0 0 0 0 0 0 0 0 0 0 0 0 0 0 0 0 0 0 0 0 0 0 0 0 0 0 0 53 0 44 8.8 2 54 16.2 1 0 3.931506849 0 "intermediate" 0 0 0 0 0 0 0 0 0 1 0 0 0 0 0 0 0 0 0 1 "sAML2" 0 0 0 0 0 0 0 0 1 0 0 0 0 0 0 0
PD8243a 0 0 0 0 0 0 0 0 0 0 0 0 0 0 0 0 0 0 0 0 0 0 0 0 0 0 1 0 0 0 1 0 0 0 0 0 0 0 0 0 0 0 0 0 0 0 0 0 0 0 0 0 0 0 0 0 0 0 0 0 0 0 0 0 0 0 0 0 0 0 0 0 0 0 1 0 0 1 0 0 0 37 1 90 6.6 1 5 36.3 1 0 3.950684932 0 "favorable" 0 0 1 0 0 0 0 0 0 0 0 0 0 0 0 0 0 0 1 0 "t_8_21" 1 0 0 0 0 0 0 0 0 0 0 0 0 0 0 0
PD8244a 0 0 0 0 0 0 0 0 0 0 0 1 0 0 0 0 0 0 1 0 0 0 0 0 0 0 0 0 0 0 0 0 0 0 0 1 0 0 0 0 0 0 0 0 0 0 0 0 0 0 0 0 0 0 0 0 1 0 0 0 0 0 0 0 0 0 0 0 0 0 0 0 0 0 0 0 0 0 0 0 0 49 0 80 10.3 1 16 37.2 1 0 7.364383562 0 "favorable" 0 0 0 0 0 0 1 0 0 0 0 0 0 0 0 0 0 0 1 0 "NPM1" 0 0 0 0 1 0 0 0 0 0 0 0 0 0 0 0
PD8245a 0 0 0 0 0 0 0 0 0 0 0 0 0 0 0 0 0 0 0 0 0 0 0 0 0 0 0 0 0 0 0 0 0 0 0 0 0 0 0 0 0 0 0 0 0 0 0 0 0 0 0 0 0 0 0 0 1 0 0 0 0 0 0 0 0 0 0 0 0 0 0 0 1 0 0 0 0 0 0 0 0 48 1 85 12.2 1 72 35.7 1 0 1.2 1 "favorable" 0 1 0 0 0 0 0 0 0 0 0 0 0 0 0 0 0 0 1 0 "inv_16" 0 0 0 0 0 0 0 0 0 0 0 1 0 0 0 0
PD8246a 0 0 0 0 0 0 0 0 0 0 0 0 0 0 0 0 0 0 0 0 0 0 0 0 0 0 0 0 0 0 0 0 0 0 0 0 0 0 0 0 0 0 0 0 0 0 0 0 0 0 0 0 0 0 0 0 1 0 0 0 0 0 0 0 0 0 0 0 0 0 0 0 1 0 1 0 0 0 0 0 0 56 1 70 9.3 0 47 33.4 1 0 6.536986301 0 "favorable" 0 1 0 0 0 0 0 0 0 0 0 0 0 0 0 0 0 0 1 0 "inv_16" 0 0 0 0 0 0 0 0 0 0 0 1 0 0 0 0
PD8247a 0 0 0 0 0 0 0 0 0 0 0 0 0 0 0 0 0 0 0 0 0 0 1 0 0 0 0 0 0 0 0 0 0 0 0 0 0 0 0 0 0 0 0 0 0 0 0 0 0 0 0 0 0 0 0 0 1 0 1 0 1 1 0 0 0 0 0 0 0 0 0 0 1 0 0 0 0 0 0 0 0 52 0 79 10.2 1 43 21.4 1 0 4.098630137 0 "favorable" 0 1 0 0 0 0 0 0 0 0 0 0 0 0 0 0 0 0 1 0 "inv_16" 0 0 0 0 0 0 0 0 0 0 0 1 0 0 0 0
PD8248a 0 0 0 0 0 0 0 0 0 0 0 0 0 0 0 0 0 0 0 0 0 0 0 0 0 0 0 0 0 0 0 0 0 0 0 0 0 0 0 0 0 0 0 0 0 0 0 0 0 0 0 0 0 0 0 0 1 0 0 0 0 0 0 0 0 0 0 0 0 0 0 0 1 0 0 0 0 0 0 0 0 42 0 90 8.4 0 25 121.6 1 0 7.342465753 0 "favorable" 0 1 0 0 0 0 0 0 0 0 0 0 0 0 0 0 0 0 1 0 "inv_16" 0 0 0 0 0 0 0 0 0 0 0 1 0 0 0 0
PD8249a 0 0 0 0 0 0 0 1 1 0 0 0 0 0 0 0 0 0 0 0 0 0 0 0 0 0 0 0 0 0 0 0 0 0 0 0 0 0 0 1 0 0 0 0 0 0 0 0 0 0 0 0 0 0 0 0 1 0 0 0 0 0 0 0 0 0 0 0 0 0 1 0 0 0 0 0 0 0 0 0 0 51 1 90 9.7 1 46 74.2 1 0 6.419178082 0 "adverse" 0 0 0 0 0 0 0 1 0 0 0 0 0 0 0 0 0 1 0 0 "CEBPA_bi" 0 0 0 0 0 1 0 0 0 0 0 0 0 0 0 0
PD8250a 0 0 0 0 0 0 0 0 0 0 0 0 0 0 0 0 0 0 0 0 0 0 0 0 0 0 0 0 0 0 0 0 0 0 0 0 0 0 0 0 0 0 0 0 0 0 0 0 0 0 0 0 0 0 0 0 1 0 0 0 0 0 0 0 0 0 0 0 0 0 0 0 0 0 0 0 0 0 0 0 1 47 0 50 9.3 1 17 2.2 1 0 1.035616438 1 "intermediate" 0 0 0 1 0 0 0 0 0 0 0 0 0 0 0 0 0 0 0 1 "t_11" 0 0 0 0 0 0 0 0 0 0 0 0 0 0 1 0
PD8251a 0 0 0 0 0 0 0 0 0 0 0 0 0 0 0 0 0 0 0 0 0 0 0 0 0 0 0 1 0 0 0 0 0 0 0 1 0 0 0 1 0 0 0 0 0 0 0 0 0 0 0 0 0 0 0 0 0 0 0 0 0 0 0 0 0 0 0 0 0 0 0 0 0 0 0 0 0 0 0 0 0 55 0 95 10.1 1 92 53.9 1 0 3.931506849 1 "favorable" 0 0 0 0 0 0 1 0 0 0 0 0 0 0 0 0 0 0 1 0 "NPM1" 0 0 0 0 1 0 0 0 0 0 0 0 0 0 0 0
PD8252a 0 0 0 0 0 0 0 0 0 0 0 1 0 0 0 0 0 0 0 0 0 0 0 0 0 0 0 0 0 0 0 0 0 0 0 0 0 0 0 0 0 0 0 0 0 0 0 0 0 0 0 0 0 0 0 1 0 0 0 0 0 0 0 0 0 0 0 0 0 0 0 0 0 0 0 0 0 0 0 0 0 50 0 40 9.6 0 160 5.2 1 0 7.389041096 0 "intermediate" 0 0 0 0 0 0 0 0 0 0 0 0 0 1 0 0 0 0 0 1 "DNMT3A_IDH1_2" 0 0 0 0 0 0 0 0 0 0 0 0 1 0 0 0
PD8253a 0 0 0 0 0 0 0 0 0 0 0 1 0 0 0 0 0 0 0 0 0 0 1 0 0 0 0 0 0 0 0 0 0 0 0 1 0 0 0 0 0 0 0 0 0 0 0 0 0 0 0 0 0 0 0 1 0 0 0 0 0 0 0 0 0 0 0 0 0 0 0 0 0 0 0 0 0 0 0 0 0 30 0 72 7.8 1 24 151.6 1 0 0.964383562 1 "favorable" 0 0 0 0 0 0 1 0 0 0 0 0 0 0 0 0 0 0 1 0 "NPM1" 0 0 0 0 1 0 0 0 0 0 0 0 0 0 0 0
PD8254a 0 0 0 0 0 0 0 0 0 0 0 0 0 0 0 0 0 0 0 0 0 0 0 0 0 0 0 0 0 0 0 0 0 0 0 0 0 0 0 0 0 0 0 0 0 0 0 0 0 0 0 0 0 0 0 0 1 0 0 0 0 0 0 0 0 0 0 0 0 0 0 0 0 0 0 0 0 0 0 0 1 52 0 17 9.9 1 29 73.6 1 0 5.276712329 0 "intermediate" 0 0 0 1 0 0 0 0 0 0 0 0 0 0 0 0 0 0 0 1 "t_11" 0 0 0 0 0 0 0 0 0 0 0 0 0 0 1 0
PD8255a 0 0 0 0 0 0 0 0 0 0 0 0 0 0 0 0 0 0 0 0 0 0 0 0 0 0 0 1 0 0 0 0 0 0 0 0 0 0 0 0 0 0 0 0 0 0 0 0 0 0 0 0 0 0 0 0 0 0 0 0 0 0 0 0 0 0 0 0 0 0 1 0 0 1 0 0 0 0 0 0 0 34 0 52 11.2 0 46 9.1 1 0 7.367123288 0 "adverse" 0 0 0 0 0 1 0 0 0 0 0 0 0 0 0 0 0 1 0 0 "inv_3" 0 0 0 0 0 0 0 0 0 1 0 0 0 0 0 0
PD8256a 0 0 0 0 0 0 0 0 0 0 0 0 0 0 0 0 0 0 0 0 1 0 1 0 0 0 0 0 0 0 0 0 0 0 0 1 0 0 0 1 0 0 0 0 0 0 0 0 0 1 0 0 0 0 0 0 0 0 0 0 0 0 0 0 0 0 0 0 0 0 0 0 0 0 0 0 0 0 0 0 0 61 1 91 11.1 1 135 9.8 1 0 0.975342466 1 "favorable" 0 0 0 0 0 0 1 0 0 0 0 0 0 0 0 0 0 0 1 0 "NPM1" 0 0 0 0 1 0 0 0 0 0 0 0 0 0 0 0
PD8257a 0 0 0 0 0 0 0 0 0 0 0 1 0 0 0 0 0 0 0 0 0 0 0 0 0 0 0 0 0 0 0 0 0 0 1 1 0 0 0 0 1 0 0 0 0 0 0 0 0 0 0 0 0 0 0 0 0 0 0 0 0 0 0 0 0 0 0 0 0 0 0 0 0 0 0 0 0 0 0 0 0 48 0 50 5 1 29 4.2 1 0 7.246575342 0 "favorable" 0 0 0 0 0 0 1 0 0 0 0 0 0 0 0 0 0 0 1 0 "NPM1" 0 0 0 0 1 0 0 0 0 0 0 0 0 0 0 0
PD8258a 0 0 0 0 0 0 0 0 0 0 0 1 0 0 0 0 0 0 0 0 0 0 0 0 0 0 0 0 0 0 0 0 0 0 0 0 0 0 0 0 0 0 0 0 0 1 0 0 0 0 0 1 0 0 0 0 1 0 0 0 0 0 0 0 0 0 0 0 0 0 1 0 0 1 0 0 0 0 0 0 0 51 0 85 10.2 0 916 11 2 1 1.301369863 1 "adverse" 0 0 0 0 0 1 0 0 0 1 0 0 0 0 0 0 1 1 0 0 "inv_3" 0 0 0 0 0 0 0 0 0 1 0 0 0 0 0 0
PD8259a 0 0 0 0 0 0 0 0 0 0 0 0 0 0 0 0 0 0 0 0 0 0 1 0 0 0 0 0 0 0 0 0 0 0 0 0 0 0 0 0 0 0 0 0 0 0 0 0 0 0 0 0 0 0 0 0 0 0 0 0 0 0 0 0 0 0 0 0 0 0 0 0 0 0 0 0 0 0 0 0 0 38 1 80 9.1 1 85 342 1 0 0.002739726 1 "adverse" 0 0 0 0 0 0 0 0 0 0 0 0 0 0 0 1 0 1 0 0 "mNOS" 0 0 0 0 0 0 0 1 0 0 0 0 0 0 0 0
PD8260a 0 0 0 0 0 0 1 0 0 0 0 0 0 0 0 0 0 1 0 0 0 0 0 0 0 0 0 0 0 0 0 0 0 0 0 1 0 0 0 0 0 0 0 0 0 0 0 0 0 0 0 0 0 0 0 0 0 0 0 0 0 1 1 1 0 0 0 0 0 0 0 0 0 0 0 0 0 0 0 0 0 61 1 80 9.3 1 130 3.1 1 0 3.04109589 0 "adverse" 0 0 0 0 0 0 1 0 1 0 0 0 0 0 0 0 1 1 0 0 "NPM1" 0 0 0 0 1 0 0 0 0 0 0 0 0 0 0 0
PD8261a 0 0 0 0 0 0 0 0 0 0 0 0 0 0 0 0 0 0 0 0 0 0 0 0 0 0 0 0 0 0 0 0 0 0 0 0 0 0 0 0 0 0 0 0 0 0 1 0 0 0 0 0 0 0 0 0 0 0 0 0 0 0 0 0 0 0 0 0 0 0 0 0 0 0 0 0 0 0 0 0 0 59 1 30 10.3 1 52 2.2 1 0 0.912328767 1 "intermediate" 0 0 0 0 0 0 0 0 0 0 1 0 0 0 0 0 0 0 0 1 "sAML1" 0 1 0 0 0 0 0 0 0 0 0 0 0 0 0 0
PD8262a 0 0 0 1 0 0 0 0 0 0 0 0 0 0 0 0 0 0 0 0 0 0 0 0 0 0 0 0 1 0 0 0 0 0 0 0 0 0 0 0 0 0 0 0 0 0 0 0 0 0 0 0 0 0 0 0 0 0 0 0 0 0 0 0 0 0 0 0 0 0 0 1 0 0 0 0 0 0 0 0 0 55 0 95 10.2 2 42 81.5 1 0 0.010958904 1 "adverse" 0 0 0 0 0 0 0 0 0 0 1 0 0 0 0 0 0 1 0 0 "sAML1" 0 1 0 0 0 0 0 0 0 0 0 0 0 0 0 0
PD8263a 0 0 0 0 0 0 0 0 0 0 0 1 0 0 0 0 0 0 0 0 1 0 0 0 0 0 0 0 0 0 0 0 0 0 0 0 0 0 0 0 0 0 0 0 0 0 0 0 0 0 0 0 0 0 0 0 0 0 0 0 0 0 0 0 0 0 0 0 0 0 1 0 0 0 0 0 0 0 0 0 0 58 0 78 10.2 1 18 5 1 0 7.054794521 0 "adverse" 0 0 0 0 0 0 0 0 0 0 0 0 0 1 0 0 0 1 0 0 "DNMT3A_IDH1_2" 0 0 0 0 0 0 0 0 0 0 0 0 1 0 0 0
PD8264a 0 0 0 0 0 0 0 0 0 0 0 0 0 0 0 0 0 0 0 0 0 0 1 0 0 0 0 0 0 0 0 0 0 0 0 0 0 0 0 0 0 0 0 0 0 0 0 0 0 0 0 0 0 0 0 0 0 0 0 0 0 0 0 0 0 0 0 0 0 0 0 0 0 0 0 0 0 0 0 0 0 56 1 70 8.9 2 43 16.8 1 0 0.178082192 1 "intermediate" 0 0 0 0 0 0 0 0 0 0 0 0 0 0 0 1 0 0 0 1 "mNOS" 0 0 0 0 0 0 0 1 0 0 0 0 0 0 0 0
PD8265a 0 0 0 0 0 0 0 0 0 0 0 0 0 1 1 0 0 0 0 0 0 0 0 0 0 0 0 1 0 0 0 0 0 0 0 0 0 0 0 0 0 0 0 0 0 0 0 1 0 0 0 0 0 0 0 0 0 0 0 0 0 0 0 0 0 0 0 0 0 0 0 0 0 0 0 0 0 0 0 0 0 56 1 80 12.7 0 380 6.2 1 0 2.98630137 0 "intermediate" 0 0 0 0 0 0 0 0 0 0 1 0 0 0 0 0 0 0 0 1 "sAML1" 0 1 0 0 0 0 0 0 0 0 0 0 0 0 0 0
PD8266a 0 0 0 0 0 0 0 0 0 0 0 1 0 0 0 0 0 0 0 0 0 0 1 0 0 0 0 0 1 0 0 0 0 0 0 0 0 0 0 0 0 0 1 0 0 0 0 0 0 0 0 0 0 0 0 0 0 0 0 0 0 0 0 0 0 0 0 0 0 0 0 0 0 0 0 0 0 0 0 0 0 44 1 86 7.5 2 105 65.4 1 0 0.610958904 1 "adverse" 0 0 0 0 0 0 0 0 0 1 0 0 0 0 0 0 0 1 0 0 "sAML2" 0 0 0 0 0 0 0 0 1 0 0 0 0 0 0 0
PD8267a 0 0 0 0 0 0 0 0 0 0 0 1 0 0 0 0 0 0 0 0 0 0 0 0 0 0 0 0 0 0 0 0 0 0 1 1 0 0 0 0 0 0 0 0 0 0 0 0 0 0 0 0 0 0 0 0 0 0 0 0 0 0 0 0 0 0 0 0 0 0 0 0 0 0 0 0 0 0 0 0 0 44 0 52 8.7 1 61 10.7 1 0 8.021917808 0 "favorable" 0 0 0 0 0 0 1 0 0 0 0 0 0 0 0 0 0 0 1 0 "NPM1" 0 0 0 0 1 0 0 0 0 0 0 0 0 0 0 0
PD8268a 0 0 0 0 0 0 0 1 1 0 0 1 0 0 0 0 0 0 0 0 0 0 0 0 0 0 0 0 0 0 0 0 0 0 0 0 0 0 0 0 0 0 0 0 0 0 0 0 0 0 0 0 0 0 0 0 0 0 0 0 0 0 0 0 0 0 0 0 0 0 0 0 0 0 0 0 0 0 0 0 0 54 0 100 9.6 0 155 107 1 0 6.597260274 0 "favorable" 0 0 0 0 0 0 0 1 0 0 0 0 0 0 0 0 0 0 1 0 "CEBPA_bi" 0 0 0 0 0 1 0 0 0 0 0 0 0 0 0 0
PD8269a 0 0 0 0 0 0 0 0 0 0 0 1 0 0 0 0 0 0 0 0 0 0 1 0 0 0 0 0 0 0 0 0 0 0 0 1 0 0 0 0 0 0 0 0 0 0 0 0 0 0 0 0 0 0 0 0 0 0 0 0 0 0 0 0 0 0 0 0 0 0 0 0 0 0 0 0 0 0 0 0 0 57 1 90 12.5 1 73 125 1 0 2.805479452 1 "intermediate" 0 0 0 0 0 0 1 0 0 0 0 0 0 0 0 0 0 0 0 1 "NPM1" 0 0 0 0 1 0 0 0 0 0 0 0 0 0 0 0
PD8270a 0 0 0 0 0 0 0 1 0 0 0 0 0 0 0 0 0 0 0 0 0 0 1 0 1 0 0 0 0 0 0 0 0 0 0 0 0 0 0 0 0 0 1 0 0 0 0 0 0 0 0 0 0 0 0 0 0 0 0 0 0 0 0 0 0 0 0 0 0 0 0 0 0 0 0 0 0 0 0 0 0 40 1 91 8.9 2 242 37.4 1 0 4.197260274 1 "adverse" 0 0 0 0 0 0 0 0 0 0 1 0 0 0 0 0 0 1 0 0 "sAML1" 0 1 0 0 0 0 0 0 0 0 0 0 0 0 0 0
PD8271a 0 0 0 0 0 0 0 0 0 0 0 1 0 0 0 0 0 0 0 0 0 0 0 0 0 0 0 0 0 0 0 0 0 0 0 1 0 0 0 1 0 0 0 0 0 0 0 0 0 0 0 0 0 0 0 0 0 0 0 0 0 0 0 0 0 0 0 0 0 0 0 0 0 0 0 0 0 0 0 0 0 46 1 90 10.6 0 90 25.4 1 0 6.090410959 1 "favorable" 0 0 0 0 0 0 1 0 0 0 0 0 0 0 0 0 0 0 1 0 "NPM1" 0 0 0 0 1 0 0 0 0 0 0 0 0 0 0 0
PD8272a 0 0 0 0 0 0 0 0 0 0 0 0 0 0 0 0 0 0 0 0 0 0 0 0 0 0 0 0 0 0 0 0 0 0 0 0 0 0 0 0 0 0 0 0 0 0 0 0 0 0 0 0 0 0 0 0 0 0 0 0 0 0 0 0 0 0 0 0 0 0 0 0 0 0 0 0 0 0 0 0 0 35 1 90 9.8 1 23 29.2 1 0 0.802739726 1 "intermediate" 0 0 0 0 0 0 0 0 0 0 0 0 0 0 1 0 0 0 0 1 "no_events" 0 0 1 0 0 0 0 0 0 0 0 0 0 0 0 0
PD8273a 0 0 0 0 0 0 0 0 0 0 0 0 0 0 0 0 0 0 0 0 0 0 0 0 0 0 0 0 0 0 0 0 0 0 0 0 0 0 0 0 0 0 0 0 0 0 0 0 0 0 0 1 0 0 0 0 0 0 0 0 0 0 0 1 0 0 1 0 0 0 0 0 0 0 0 0 0 0 0 0 0 58 1 80 9.7 1 64 4.65 1 0 1.693150685 0 "adverse" 0 0 0 0 0 0 0 0 0 0 1 0 0 0 0 0 0 1 0 0 "sAML1" 0 1 0 0 0 0 0 0 0 0 0 0 0 0 0 0
PD8274a 0 0 0 0 0 0 0 0 0 0 0 1 0 0 0 0 0 0 0 0 1 0 1 0 0 0 0 0 0 0 0 0 0 0 0 1 0 0 0 0 0 0 0 0 0 0 0 0 0 0 0 0 0 0 0 0 0 0 0 0 0 0 0 0 0 0 0 0 0 0 0 0 0 0 0 0 0 0 0 0 0 49 0 70 8.9 1 67 41.7 1 0 0.750684932 1 "intermediate" 0 0 0 0 0 0 1 0 0 0 0 0 0 0 0 0 0 0 0 1 "NPM1" 0 0 0 0 1 0 0 0 0 0 0 0 0 0 0 0
PD8275a 0 0 0 0 0 0 0 0 0 0 0 1 0 0 0 0 0 0 0 0 1 0 0 0 0 0 0 1 0 0 0 0 0 0 0 1 0 0 0 0 0 0 0 0 0 0 0 0 0 0 0 0 0 0 0 0 1 0 0 0 0 0 0 0 0 0 0 0 0 0 0 0 0 0 0 0 0 0 0 0 0 32 1 80 8.8 1 83 92.8 1 0 2.356164384 1 "favorable" 0 0 0 0 0 0 1 0 0 0 0 0 0 0 0 0 0 0 1 0 "NPM1" 0 0 0 0 1 0 0 0 0 0 0 0 0 0 0 0
PD8276a 0 0 0 0 0 0 0 0 0 0 0 1 0 0 0 0 0 0 0 0 0 0 1 0 0 0 0 0 0 0 0 0 0 0 0 1 0 0 0 0 0 0 0 0 0 0 0 0 0 0 0 0 0 0 0 0 0 0 0 0 0 0 0 0 0 0 0 0 0 0 0 0 0 0 0 0 0 0 0 0 0 44 1 80 7 1 90 14.8 1 0 5.257534247 0 "favorable" 0 0 0 0 0 0 1 0 0 0 0 0 0 0 0 0 0 0 1 0 "NPM1" 0 0 0 0 1 0 0 0 0 0 0 0 0 0 0 0
PD8277a 0 0 0 0 0 0 0 1 1 0 0 0 0 0 0 0 0 0 0 0 0 0 0 0 0 0 0 0 0 0 0 0 0 0 0 0 0 0 0 0 0 0 0 0 0 0 0 0 0 0 0 0 0 1 0 0 0 0 0 0 0 0 0 0 0 0 0 0 0 0 0 0 0 0 0 0 0 0 0 0 0 51 0 75 14.7 1 15 12.5 1 0 2.309589041 1 "favorable" 0 0 0 0 0 0 0 1 0 0 0 0 0 0 0 0 0 0 1 0 "CEBPA_bi" 0 0 0 0 0 1 0 0 0 0 0 0 0 0 0 0
PD8278a 0 0 0 0 1 0 0 0 0 0 0 0 0 0 0 0 0 0 0 0 0 0 0 0 0 0 0 0 0 0 0 0 0 0 0 0 0 0 0 0 0 0 0 0 0 0 0 0 0 0 0 0 0 0 0 0 0 1 0 0 0 1 0 0 0 0 0 0 0 0 0 0 0 0 0 0 0 0 0 0 0 47 1 90 10.9 1 42 3 1 0 0.75890411 1 "intermediate" 0 0 0 0 0 0 0 0 0 0 0 0 1 0 0 0 0 0 0 1 "Trisomies" 0 0 0 1 0 0 0 0 0 0 0 0 0 0 0 0
PD8279a 0 0 0 0 0 0 0 0 0 0 0 1 0 0 0 0 0 0 0 0 0 0 0 0 0 0 0 0 0 0 0 0 0 0 0 1 0 0 0 0 0 0 0 0 0 0 0 0 0 1 0 0 0 0 0 0 0 0 0 0 0 0 0 0 0 0 0 0 0 0 0 0 0 0 0 0 0 0 0 0 0 45 1 90 5.1 1 23 64.5 1 0 4.246575342 0 "favorable" 0 0 0 0 0 0 1 0 0 0 0 0 0 0 0 0 0 0 1 0 "NPM1" 0 0 0 0 1 0 0 0 0 0 0 0 0 0 0 0
PD8280a 0 0 0 1 0 0 0 0 0 0 0 0 0 0 0 0 1 0 0 0 0 0 0 0 0 0 0 0 0 0 0 0 0 0 0 0 0 0 0 0 0 0 0 0 0 1 0 0 0 0 1 0 0 0 0 0 0 1 0 0 0 0 1 0 0 1 0 0 0 1 1 1 0 0 0 0 0 0 0 0 0 58 1 50 6.5 0 105 2.9 1 0 0.326027397 1 "adverse" 0 0 0 0 0 0 0 0 1 0 0 0 0 0 0 0 0 1 0 0 "TP53_complex" 0 0 0 0 0 0 0 0 0 0 1 0 0 0 0 0
PD8281a 0 0 0 0 0 0 0 0 0 0 0 0 0 0 0 0 0 0 0 0 0 0 0 0 0 0 0 0 0 0 0 0 0 0 0 0 0 0 0 0 0 0 1 0 0 0 0 0 0 0 0 0 0 0 0 0 0 0 0 0 0 0 0 0 0 0 0 0 0 0 0 0 0 0 0 0 0 0 0 0 0 45 1 35 8.9 0 80 7.8 1 0 2.446575342 1 "adverse" 0 0 0 0 0 0 0 0 0 0 1 0 0 0 0 0 0 1 0 0 "sAML1" 0 1 0 0 0 0 0 0 0 0 0 0 0 0 0 0
PD8282a 0 0 0 0 0 0 0 0 0 0 0 0 0 0 0 0 0 1 0 0 1 0 0 0 0 0 0 0 0 0 0 0 0 0 0 1 0 0 0 0 0 0 0 0 0 0 0 0 0 0 0 0 0 0 0 1 0 0 0 0 0 0 0 0 0 0 0 0 0 0 0 0 0 0 0 0 0 0 0 0 0 44 0 73 7.3 2 111 50.1 3 1 7.161643836 0 "favorable" 0 0 0 0 0 0 1 0 0 0 0 0 0 0 0 0 0 0 1 0 "NPM1" 0 0 0 0 1 0 0 0 0 0 0 0 0 0 0 0
PD8283a 0 0 0 0 0 0 0 0 0 0 0 0 0 0 0 0 0 0 0 0 0 0 0 0 0 0 0 0 0 0 0 0 0 0 0 0 0 0 0 0 0 0 0 0 0 0 0 0 0 0 0 0 0 0 0 0 1 0 0 0 0 0 0 0 0 0 0 0 0 0 0 0 0 0 0 0 0 0 0 0 0 61 0 70 9.9 1 55 16.8 3 1 0.104109589 1 "intermediate" 0 0 0 0 0 0 0 0 0 0 0 0 0 0 0 1 0 0 0 1 "mNOS" 0 0 0 0 0 0 0 1 0 0 0 0 0 0 0 0
PD8284a 0 0 0 0 0 0 0 1 1 0 0 0 0 0 0 0 0 0 0 0 0 0 1 0 0 0 0 0 0 0 0 0 0 0 0 0 0 0 0 0 0 0 0 0 0 0 0 0 0 0 0 0 0 0 0 0 0 0 0 0 0 0 0 0 0 0 0 0 0 0 0 0 0 0 0 0 0 0 0 0 0 20 1 95 5.7 1 54 102 1 0 6.84109589 0 "favorable" 0 0 0 0 0 0 0 1 0 0 0 0 0 0 0 0 0 0 1 0 "CEBPA_bi" 0 0 0 0 0 1 0 0 0 0 0 0 0 0 0 0
PD8285a 0 0 0 0 0 0 0 0 0 0 0 0 0 0 0 0 0 0 0 0 0 0 1 0 0 0 0 0 0 0 0 0 0 0 0 1 0 0 0 0 0 0 0 0 0 0 0 0 0 0 0 0 0 0 0 0 0 0 0 0 0 0 0 0 0 0 0 0 0 0 0 0 0 0 0 0 0 0 0 0 0 52 0 53 6.8 2 28 129.6 1 0 0.57260274 1 "favorable" 0 0 0 0 0 0 1 0 0 0 0 0 0 0 0 0 0 0 1 0 "NPM1" 0 0 0 0 1 0 0 0 0 0 0 0 0 0 0 0
PD8286a 0 0 0 0 0 0 0 0 0 0 0 0 0 0 0 0 0 1 0 0 0 0 0 0 0 0 0 0 0 0 0 0 0 0 0 0 0 0 0 0 0 0 0 0 0 0 0 0 0 0 0 0 0 0 0 0 0 0 0 0 0 0 0 0 0 0 0 0 0 0 0 0 1 0 0 0 0 0 0 0 0 36 0 91 11.6 1 71 149.3 1 0 7.471232877 0 "favorable" 0 1 0 0 0 0 0 0 0 0 0 0 0 0 0 0 0 0 1 0 "inv_16" 0 0 0 0 0 0 0 0 0 0 0 1 0 0 0 0
PD8287a 0 0 0 0 0 0 0 1 1 0 0 0 0 0 0 0 0 0 0 0 0 0 0 0 0 0 0 0 0 0 0 0 0 0 0 0 0 0 0 0 0 0 0 0 0 0 0 0 0 0 0 0 0 0 0 0 0 0 0 0 0 0 0 0 0 0 0 0 0 0 0 1 0 0 0 0 0 0 0 0 0 59 1 40 9.8 2 64 8.3 1 0 7.383561644 0 "favorable" 0 0 0 0 0 0 0 1 0 0 0 0 0 0 0 0 0 0 1 0 "CEBPA_bi" 0 0 0 0 0 1 0 0 0 0 0 0 0 0 0 0
PD8288a 0 0 0 0 0 0 0 0 0 0 0 0 0 0 0 0 0 0 0 0 1 0 0 0 0 0 0 0 0 0 0 0 0 0 0 1 0 0 0 0 0 0 0 0 0 0 0 0 0 0 0 0 0 0 0 0 0 0 0 0 0 0 0 0 0 0 0 0 0 0 0 0 0 0 0 0 0 0 0 0 0 43 1 76 10.6 1 121 2.3 1 0 1.189041096 0 "favorable" 0 0 0 0 0 0 1 0 0 0 0 0 0 0 0 0 0 0 1 0 "NPM1" 0 0 0 0 1 0 0 0 0 0 0 0 0 0 0 0
PD8289a 0 0 1 0 0 0 0 0 0 1 0 0 0 0 0 0 0 0 0 0 0 0 0 0 0 0 0 0 0 0 0 0 0 0 0 0 0 0 0 0 0 0 1 0 0 0 0 0 0 0 0 0 0 0 0 0 0 0 0 0 0 0 0 0 0 0 0 0 0 0 0 0 0 0 0 0 0 0 0 0 0 44 1 15 5.9 1 30 1.6 1 0 7.734246575 0 "adverse" 0 0 0 0 0 0 0 0 0 1 0 0 0 0 0 0 0 1 0 0 "sAML2" 0 0 0 0 0 0 0 0 1 0 0 0 0 0 0 0
PD8290a 0 0 0 0 0 0 0 0 0 0 0 1 0 0 0 0 0 0 0 0 0 0 0 0 0 0 0 0 1 0 0 0 0 0 0 0 0 0 0 0 0 0 0 0 0 0 0 0 0 1 0 1 0 0 0 0 1 0 0 0 0 0 0 0 0 0 0 0 0 0 0 0 0 0 0 0 0 0 0 0 0 52 1 50 8 0 51 67.9 1 0 0.542465753 1 "adverse" 0 0 0 0 0 0 0 0 0 1 0 0 0 0 0 0 0 1 0 0 "sAML2" 0 0 0 0 0 0 0 0 1 0 0 0 0 0 0 0
PD8291a 0 0 0 0 0 0 0 0 0 0 0 1 0 0 0 0 1 0 0 0 0 0 0 0 0 0 0 0 0 0 0 0 0 0 0 1 0 0 0 1 0 0 0 0 0 0 0 0 0 0 0 0 0 0 0 1 0 0 0 0 0 0 0 0 0 0 0 0 0 0 0 0 0 0 0 0 0 0 0 0 0 47 0 95 8.7 1 160 29.4 1 0 4.065753425 1 "favorable" 0 0 0 0 0 0 1 0 0 0 0 0 0 0 0 0 0 0 1 0 "NPM1" 0 0 0 0 1 0 0 0 0 0 0 0 0 0 0 0
PD8292a 0 0 0 0 0 0 0 1 1 0 0 0 0 0 0 0 0 0 0 0 0 0 0 0 0 0 0 0 0 0 0 0 0 0 0 0 0 0 0 0 0 0 0 0 0 0 0 0 0 0 0 0 0 0 0 0 0 0 0 0 0 0 0 0 0 0 0 0 0 0 0 0 0 0 0 0 0 0 0 0 0 45 1 45 11.1 2 33 41.9 1 0 7.693150685 0 "favorable" 0 0 0 0 0 0 0 1 0 0 0 0 0 0 0 0 0 0 1 0 "CEBPA_bi" 0 0 0 0 0 1 0 0 0 0 0 0 0 0 0 0
PD8293a 0 0 0 0 0 0 0 0 0 0 0 0 0 0 0 0 0 0 0 0 0 0 0 0 0 0 0 0 0 0 0 0 0 0 0 1 0 0 0 0 0 0 0 0 0 0 0 0 0 1 0 0 0 0 0 0 0 0 0 0 0 0 0 0 0 0 0 0 0 0 0 0 0 0 0 0 0 0 0 0 0 46 1 90 8.9 0 251 8.9 1 0 0.895890411 0 "favorable" 0 0 0 0 0 0 1 0 0 0 0 0 0 0 0 0 0 0 1 0 "NPM1" 0 0 0 0 1 0 0 0 0 0 0 0 0 0 0 0
PD8294a 0 0 0 0 0 0 0 0 0 0 0 1 0 0 0 0 0 0 0 0 1 0 0 0 0 0 0 0 0 0 0 0 0 0 0 1 0 0 0 1 0 0 0 0 0 0 0 0 0 0 0 0 0 0 0 0 1 0 0 0 0 0 0 0 0 0 0 0 0 0 0 0 0 0 0 0 0 0 0 0 0 56 0 80 12.1 0 80 64.2 3 1 1.326027397 1 "favorable" 0 0 0 0 0 0 1 0 0 0 0 0 0 0 0 0 0 0 1 0 "NPM1" 0 0 0 0 1 0 0 0 0 0 0 0 0 0 0 0
PD8295a 0 0 0 0 0 0 0 0 0 0 0 1 0 0 0 0 0 0 0 0 0 0 0 0 0 0 0 0 0 0 0 0 0 0 0 0 0 0 0 0 0 0 0 0 0 0 0 0 0 0 0 0 0 0 0 1 0 0 0 0 0 1 0 0 0 0 0 0 0 0 0 0 0 0 0 0 0 0 0 0 0 48 1 21 10.5 1 314 0.9 1 0 5.739726027 0 "intermediate" 0 0 0 0 0 0 0 0 0 0 0 0 1 0 0 0 0 0 0 1 "Trisomies" 0 0 0 1 0 0 0 0 0 0 0 0 0 0 0 0
PD8296a 0 0 0 0 0 0 0 0 0 0 0 0 0 0 0 0 0 0 0 0 0 0 1 0 0 0 0 0 0 0 0 0 0 0 0 0 0 0 0 0 0 0 0 0 0 0 0 0 0 0 0 0 0 1 0 0 0 0 0 0 0 0 0 0 0 0 0 0 0 0 0 0 0 0 0 0 0 0 0 0 0 25 0 29 9.1 1 42 1 1 0 0.956164384 1 "intermediate" 0 0 0 0 0 0 0 0 0 0 0 1 0 0 0 0 0 0 0 1 "WT1" 0 0 0 0 0 0 1 0 0 0 0 0 0 0 0 0
PD8297a 0 0 0 0 0 0 0 0 0 0 0 1 0 0 0 0 0 0 0 0 0 0 1 0 0 0 0 0 0 0 0 0 0 0 0 1 0 0 0 0 0 0 0 0 0 0 0 0 0 1 0 0 0 0 0 0 0 0 0 0 0 0 0 0 0 0 0 0 0 0 0 0 0 0 0 0 0 0 0 0 0 36 0 70 9.4 1 89 15.9 1 0 7.698630137 0 "favorable" 0 0 0 0 0 0 1 0 0 0 0 0 0 0 0 0 0 0 1 0 "NPM1" 0 0 0 0 1 0 0 0 0 0 0 0 0 0 0 0
PD8298a 0 0 0 0 0 0 0 0 0 0 0 1 0 0 0 0 0 0 0 0 0 0 1 0 0 0 0 0 0 0 0 0 0 0 0 1 0 0 0 0 0 0 0 0 0 0 0 0 0 0 0 0 0 0 0 0 0 0 0 0 0 0 0 0 0 0 0 0 0 0 0 0 0 0 0 0 0 0 0 0 0 57 1 90 11 1 78 21.3 1 0 1.15890411 1 "intermediate" 0 0 0 0 0 0 1 0 0 0 0 0 0 0 0 0 0 0 0 1 "NPM1" 0 0 0 0 1 0 0 0 0 0 0 0 0 0 0 0
PD8299a 0 0 0 0 0 0 0 1 0 0 0 0 0 0 0 0 0 0 0 0 0 0 0 0 0 0 0 0 0 0 0 0 0 0 0 0 0 0 0 0 0 0 0 0 0 0 0 0 0 0 0 0 0 0 0 0 0 0 0 0 0 0 0 0 0 0 0 0 0 0 0 0 0 0 0 0 0 0 0 0 0 60 0 90 8.3 1 62 111.3 1 0 2.257534247 1 "intermediate" 0 0 0 0 0 0 0 0 0 0 0 0 0 0 0 1 0 0 0 1 "mNOS" 0 0 0 0 0 0 0 1 0 0 0 0 0 0 0 0
PD8300a 0 0 0 0 0 0 0 0 0 0 0 0 0 0 0 0 0 0 0 0 0 0 0 0 0 0 0 0 0 0 0 0 0 0 0 0 0 0 0 0 0 0 0 0 0 1 0 0 0 0 0 0 0 0 0 0 0 0 0 0 0 0 0 0 0 0 0 0 0 0 0 0 0 0 0 0 0 0 0 0 0 42 1 86 7.8 1 60 57.5 1 0 5.084931507 0 "intermediate" 0 0 0 0 0 0 0 0 0 0 1 0 0 0 0 0 0 0 0 1 "sAML1" 0 1 0 0 0 0 0 0 0 0 0 0 0 0 0 0
PD8301a 0 0 0 0 0 0 0 0 0 0 0 1 0 0 0 0 0 0 0 0 0 0 1 0 0 0 0 0 0 0 0 0 0 0 0 1 0 0 0 0 0 0 0 0 0 0 0 0 0 0 0 0 0 0 0 0 0 0 0 0 0 0 0 0 0 0 0 0 0 0 0 0 0 0 0 0 0 0 0 0 0 60 0 31 7.5 1 109 15.4 1 0 0.991780822 1 "favorable" 0 0 0 0 0 0 1 0 0 0 0 0 0 0 0 0 0 0 1 0 "NPM1" 0 0 0 0 1 0 0 0 0 0 0 0 0 0 0 0
PD8302a 0 0 0 0 0 0 0 0 0 0 0 0 0 0 0 0 0 0 0 0 0 0 0 0 0 0 0 0 0 0 0 0 0 0 0 0 0 0 0 0 0 0 0 0 0 0 0 0 0 0 0 0 0 0 0 0 0 0 0 0 0 0 0 0 0 0 0 0 0 0 0 0 0 0 0 0 0 0 0 0 0 42 0 75 11.2 2 23 23.6 1 0 0.693150685 1 "intermediate" 0 0 0 0 0 0 0 0 0 0 0 0 0 0 1 0 0 0 0 1 "no_events" 0 0 1 0 0 0 0 0 0 0 0 0 0 0 0 0
PD8303a 0 0 0 0 0 0 0 0 0 0 0 0 0 0 0 0 1 0 0 0 0 0 0 0 0 0 0 0 0 0 0 0 0 0 0 1 0 0 0 0 0 0 0 0 0 0 0 0 0 0 0 0 0 0 0 0 0 0 0 0 0 1 0 0 0 0 0 0 0 0 0 0 0 0 0 0 0 0 0 0 0 29 1 75 9.9 2 110 16.5 1 0 0.654794521 1 "favorable" 0 0 0 0 0 0 1 0 0 0 0 0 0 0 0 0 0 0 1 0 "NPM1" 0 0 0 0 1 0 0 0 0 0 0 0 0 0 0 0
PD8304a 0 0 0 0 0 0 0 0 0 0 0 0 0 0 0 0 0 0 0 0 0 0 0 0 0 0 0 0 0 0 0 0 0 0 0 0 0 0 0 0 0 0 0 0 0 0 0 0 0 0 0 0 0 0 0 0 1 0 0 1 1 1 0 0 0 0 0 0 0 0 0 0 1 0 0 0 0 0 0 0 0 23 0 25 8.7 2 97 19.8 1 0 7.131506849 0 "favorable" 0 1 0 0 0 0 0 0 0 0 0 0 0 0 0 0 0 0 1 0 "inv_16" 0 0 0 0 0 0 0 0 0 0 0 1 0 0 0 0
PD8305a 0 0 0 0 0 0 0 0 0 0 0 0 0 0 0 0 0 0 0 0 0 0 0 0 0 0 0 0 1 0 0 0 0 0 0 0 0 0 0 0 0 0 0 0 0 0 0 0 0 1 0 0 0 0 0 0 0 0 0 1 0 0 0 0 0 0 0 0 0 0 0 0 0 0 0 0 0 0 0 0 0 26 1 95 6.7 1 24 61.7 1 0 0.77260274 1 "adverse" 0 0 0 0 0 0 0 0 0 1 0 0 0 0 0 0 0 1 0 0 "sAML2" 0 0 0 0 0 0 0 0 1 0 0 0 0 0 0 0
PD8306a 0 0 0 0 0 0 0 0 0 0 0 0 0 0 0 0 0 1 0 0 0 0 0 0 0 0 0 0 0 0 0 0 0 0 0 0 0 0 0 0 0 0 0 0 0 0 0 0 0 0 0 0 0 0 0 0 0 0 0 0 1 0 0 0 0 0 0 0 0 0 0 0 1 0 0 0 0 0 0 0 0 55 1 50 7.2 1 46 9.2 1 0 5.235616438 0 "favorable" 0 1 0 0 0 0 0 0 0 0 0 0 0 0 0 0 0 0 1 0 "inv_16" 0 0 0 0 0 0 0 0 0 0 0 1 0 0 0 0
PD8307a 0 0 0 0 0 0 0 0 0 0 0 0 0 0 0 0 0 0 0 0 0 0 1 0 0 0 0 0 0 0 0 0 0 0 0 1 0 0 0 0 0 0 0 0 0 0 0 0 0 0 0 0 0 0 0 1 0 0 0 0 0 0 0 0 0 0 0 0 0 0 0 0 0 0 0 0 0 0 0 0 0 57 1 80 9.6 1 46 2.6 1 0 1.449315068 1 "favorable" 0 0 0 0 0 0 1 0 0 0 0 0 0 0 0 0 0 0 1 0 "NPM1" 0 0 0 0 1 0 0 0 0 0 0 0 0 0 0 0
PD8308a 0 0 0 0 0 0 0 0 0 0 0 0 0 0 0 0 0 0 0 0 0 0 0 0 0 0 0 0 0 0 0 0 0 0 0 0 0 0 0 0 0 0 0 0 0 0 0 0 0 0 0 0 0 0 0 0 0 0 0 0 0 0 0 0 0 0 0 0 0 0 0 0 0 0 0 0 0 0 0 0 0 34 1 20 8.8 1 71 2.1 1 0 5.726027397 0 "intermediate" 0 0 0 0 0 0 0 0 0 0 0 0 0 0 1 0 0 0 0 1 "no_events" 0 0 1 0 0 0 0 0 0 0 0 0 0 0 0 0
PD8309a 0 0 0 0 0 0 0 0 0 0 0 1 0 0 0 0 0 1 0 0 0 0 0 0 0 0 0 0 0 0 0 0 0 0 0 1 0 0 0 0 0 0 0 0 0 0 0 0 0 1 0 0 0 0 0 0 0 0 0 0 0 1 0 0 0 0 0 0 0 0 0 0 0 0 0 0 0 0 0 0 0 46 0 100 12.4 1 32 53.6 1 0 7.457534247 0 "favorable" 0 0 0 0 0 0 1 0 0 0 0 0 0 0 0 0 0 0 1 0 "NPM1" 0 0 0 0 1 0 0 0 0 0 0 0 0 0 0 0
PD8310a 0 0 0 0 0 0 0 0 0 0 0 0 0 0 0 0 0 0 0 0 0 0 0 0 0 0 0 0 0 0 0 0 0 0 0 0 0 0 0 0 0 0 0 0 0 0 0 0 0 0 1 0 0 0 0 0 0 0 0 0 0 0 0 0 0 0 0 0 0 0 0 0 0 0 0 0 0 0 0 0 0 30 1 61 9.1 0 53 14.2 1 0 6.55890411 0 "adverse" 0 0 0 0 0 0 0 0 1 0 0 0 0 0 0 0 0 1 0 0 "TP53_complex" 0 0 0 0 0 0 0 0 0 0 1 0 0 0 0 0
PD8312a 0 0 0 0 0 0 0 0 0 0 0 0 0 0 0 0 0 0 0 0 0 0 0 0 0 0 0 0 0 0 0 0 0 0 0 0 0 0 0 0 0 0 0 0 0 0 0 0 0 0 1 0 0 0 0 0 0 0 0 0 0 0 1 1 1 0 0 1 0 1 1 1 0 0 0 0 0 0 0 0 0 52 0 31 8.4 1 34 1.3 2 1 0.320547945 1 "adverse" 0 0 0 0 0 0 0 0 1 0 0 0 0 0 0 0 0 1 0 0 "TP53_complex" 0 0 0 0 0 0 0 0 0 0 1 0 0 0 0 0
PD8313a 0 0 0 0 0 0 0 0 0 0 0 1 0 0 0 0 1 0 0 0 0 0 0 0 1 0 0 1 0 0 0 0 0 0 0 1 1 0 0 0 1 0 0 0 0 0 0 0 0 0 0 0 0 0 0 0 1 0 0 0 0 0 0 0 0 0 0 0 0 0 0 0 0 0 0 0 0 0 0 0 0 23 0 75 8.3 1 38 102.1 1 0 6.484931507 0 "favorable" 0 0 0 0 0 0 1 0 0 0 0 0 0 0 0 0 0 0 1 0 "NPM1" 0 0 0 0 1 0 0 0 0 0 0 0 0 0 0 0
PD8314a 0 0 0 0 0 0 0 0 0 0 0 1 0 0 0 0 0 0 0 0 1 0 0 0 0 0 0 0 0 0 0 0 0 0 0 1 0 0 0 0 0 0 0 0 0 0 0 0 0 0 0 0 0 0 0 0 0 0 0 0 0 0 0 0 0 0 0 0 0 0 0 0 0 0 0 0 0 0 0 0 0 49 1 86 7.1 2 123 33.7 1 0 1.832876712 1 "favorable" 0 0 0 0 0 0 1 0 0 0 0 0 0 0 0 0 0 0 1 0 "NPM1" 0 0 0 0 1 0 0 0 0 0 0 0 0 0 0 0
PD8315a 0 0 0 0 0 0 0 0 0 0 0 0 0 0 0 0 0 0 0 0 0 0 0 0 0 0 0 0 0 0 0 0 0 0 0 0 0 0 0 0 0 0 0 0 0 0 0 0 0 0 0 0 0 1 0 0 0 0 0 0 0 0 0 0 0 0 0 0 0 0 0 1 0 0 0 0 0 1 0 0 0 48 0 90 10.4 0 111 2.9 1 0 0.284931507 1 "favorable" 0 0 1 0 0 0 0 0 0 0 0 0 0 0 0 0 0 0 1 0 "t_8_21" 1 0 0 0 0 0 0 0 0 0 0 0 0 0 0 0
PD8316a 0 0 0 0 0 0 0 0 0 0 0 1 0 0 0 0 0 0 0 0 0 0 1 0 0 0 0 0 0 0 0 0 0 0 0 1 1 0 0 0 0 0 0 0 0 0 0 0 0 0 0 0 0 0 0 0 0 0 0 0 0 0 0 0 0 0 0 0 0 0 0 0 0 0 0 0 0 0 0 0 0 49 1 37 10.9 1 63 70.5 1 0 7.063013699 0 "intermediate" 0 0 0 0 0 0 1 0 0 0 0 0 0 0 0 0 0 0 0 1 "NPM1" 0 0 0 0 1 0 0 0 0 0 0 0 0 0 0 0
PD8317a 0 0 0 0 0 0 0 0 0 0 0 0 0 0 0 0 0 0 0 0 0 0 0 0 0 0 0 0 0 0 0 0 0 0 0 0 0 0 0 0 0 0 0 0 0 0 0 0 0 0 0 0 0 0 0 1 0 0 0 0 0 0 0 0 0 0 0 0 0 0 0 0 0 0 0 0 0 0 0 0 0 49 0 74 8.2 1 125 3.2 1 0 1.104109589 1 "intermediate" 0 0 0 0 0 0 0 0 0 0 0 0 0 0 0 1 0 0 0 1 "mNOS" 0 0 0 0 0 0 0 1 0 0 0 0 0 0 0 0
PD8318a 0 0 0 0 0 0 0 1 1 0 0 0 0 0 0 0 0 0 0 0 0 0 1 0 0 0 0 1 0 0 0 0 0 0 0 0 0 0 0 0 0 0 0 0 0 0 0 0 0 0 0 0 0 1 0 0 1 0 0 0 0 0 0 0 0 0 0 0 0 0 0 0 0 0 0 0 0 0 0 0 0 47 0 75 9.4 1 23 97.7 1 0 6.389041096 0 "favorable" 0 0 0 0 0 0 0 1 0 0 0 0 0 0 0 0 0 0 1 0 "CEBPA_bi" 0 0 0 0 0 1 0 0 0 0 0 0 0 0 0 0
PD8319a 0 0 0 0 0 0 0 0 0 0 0 0 0 0 0 0 0 1 0 0 0 0 0 0 0 0 0 0 1 0 0 0 0 0 0 0 0 0 0 0 0 0 0 0 0 0 0 0 0 0 0 0 0 0 0 0 0 0 0 0 0 0 1 0 1 0 0 0 0 0 0 0 0 0 0 0 0 0 0 0 0 56 0 75 9.7 1 9 15.1 2 1 0.312328767 1 "adverse" 0 0 0 0 0 0 0 0 1 0 0 0 0 0 0 0 0 1 0 0 "TP53_complex" 0 0 0 0 0 0 0 0 0 0 1 0 0 0 0 0
PD8320a 0 0 0 0 0 0 0 0 0 0 0 0 0 0 0 0 0 0 0 0 1 0 0 0 0 0 0 0 0 0 0 0 0 0 0 0 0 0 0 0 0 0 0 0 0 0 0 0 0 0 0 0 0 0 0 0 0 0 0 0 0 0 0 0 0 0 0 0 0 0 0 0 0 0 0 0 0 0 0 0 0 58 1 25 10.9 1 563 1.2 1 0 0.175342466 1 "intermediate" 0 0 0 0 0 0 0 0 0 0 0 0 0 0 0 1 0 0 0 1 "mNOS" 0 0 0 0 0 0 0 1 0 0 0 0 0 0 0 0
PD8322a 0 0 0 0 0 0 0 0 0 0 0 1 0 0 0 0 0 0 0 0 0 0 1 0 0 0 0 0 0 0 0 0 0 0 0 1 0 0 0 0 0 0 0 0 0 0 0 0 0 0 0 0 0 0 0 0 0 0 0 0 0 0 0 0 0 0 0 0 0 0 0 0 0 0 0 0 0 0 0 0 0 39 1 67 9.3 1 30 47.3 1 0 6.701369863 0 "intermediate" 0 0 0 0 0 0 1 0 0 0 0 0 0 0 0 0 0 0 0 1 "NPM1" 0 0 0 0 1 0 0 0 0 0 0 0 0 0 0 0
PD8323a 0 0 0 0 0 0 0 0 0 0 0 0 0 0 0 0 0 0 0 0 0 0 1 0 0 0 0 1 0 0 0 0 0 1 0 1 0 0 0 0 0 0 0 0 0 0 0 0 0 0 0 0 0 0 0 0 0 0 0 0 0 0 0 0 0 0 0 0 0 0 0 0 0 0 0 0 0 0 0 0 0 55 0 90 8.4 1 42 105.3 1 0 5.610958904 0 "favorable" 0 0 0 0 0 0 1 0 0 0 0 0 0 0 0 0 0 0 1 0 "NPM1" 0 0 0 0 1 0 0 0 0 0 0 0 0 0 0 0
PD8324a 0 0 0 0 0 0 0 0 0 0 0 0 0 0 0 0 0 0 0 0 0 0 1 0 0 0 0 0 0 0 0 0 0 0 0 1 0 0 0 0 0 0 0 0 0 0 0 0 0 0 0 0 0 0 0 0 0 0 0 0 0 0 0 0 0 0 0 0 0 0 0 0 0 0 0 0 0 0 0 0 0 55 1 50 8.2 2 20 5 1 0 1.279452055 1 "favorable" 0 0 0 0 0 0 1 0 0 0 0 0 0 0 0 0 0 0 1 0 "NPM1" 0 0 0 0 1 0 0 0 0 0 0 0 0 0 0 0
PD8325a 0 0 0 0 0 0 0 0 0 0 0 0 0 1 0 0 0 0 0 0 0 0 0 0 0 0 0 0 0 0 0 0 0 0 0 0 0 0 0 0 0 0 0 0 0 0 0 0 0 0 0 1 0 0 1 0 1 0 0 0 0 0 0 0 0 0 0 0 0 0 0 0 0 0 0 0 0 0 0 0 0 57 1 30 11.8 0 20 50.9 2 1 1.432876712 1 "intermediate" 0 0 0 0 0 0 0 0 0 1 0 0 0 0 0 0 0 0 0 1 "sAML2" 0 0 0 0 0 0 0 0 1 0 0 0 0 0 0 0
PD8326a 0 0 0 0 0 0 0 0 0 0 0 1 0 0 0 0 0 0 0 0 0 0 0 0 0 0 0 0 0 0 0 0 0 0 0 1 0 0 0 0 0 0 0 0 0 0 0 0 0 0 0 0 0 0 0 0 0 0 0 0 0 0 0 0 0 0 0 0 0 0 0 0 0 0 0 0 0 0 0 0 0 49 0 90 6.2 1 142 16.5 1 0 0.726027397 1 "favorable" 0 0 0 0 0 0 1 0 0 0 0 0 0 0 0 0 0 0 1 0 "NPM1" 0 0 0 0 1 0 0 0 0 0 0 0 0 0 0 0
PD8327a 0 0 0 0 0 0 0 0 0 0 0 1 0 0 0 0 0 0 0 0 0 0 0 0 0 0 0 0 0 0 0 0 0 0 0 1 0 0 0 0 0 0 0 0 0 0 0 0 0 0 0 0 0 0 0 0 0 0 0 0 0 0 0 0 0 0 0 0 0 0 0 0 0 0 0 0 0 0 0 0 0 61 1 50 8.5 1 111 9.1 1 0 4.504109589 1 "favorable" 0 0 0 0 0 0 1 0 0 0 0 0 0 0 0 0 0 0 1 0 "NPM1" 0 0 0 0 1 0 0 0 0 0 0 0 0 0 0 0
PD8328a 0 0 0 0 0 0 0 0 0 0 0 1 0 0 0 0 1 0 0 0 0 0 0 0 0 0 0 0 0 0 0 0 0 0 0 1 0 0 0 0 0 0 0 0 0 0 0 0 0 0 0 0 0 0 0 1 0 0 0 0 0 0 0 0 0 0 0 0 0 0 0 0 0 0 0 0 0 0 0 0 0 39 1 92 10.4 1 75 81.7 1 0 7.512328767 0 "favorable" 0 0 0 0 0 0 1 0 0 0 0 0 0 0 0 0 0 0 1 0 "NPM1" 0 0 0 0 1 0 0 0 0 0 0 0 0 0 0 0
PD8329a 0 0 0 0 0 0 0 0 0 0 0 1 0 0 0 0 0 0 0 0 0 0 0 0 0 0 0 1 0 0 0 0 0 0 0 1 0 0 0 0 0 0 0 0 0 0 0 0 0 0 0 0 0 0 0 0 0 0 0 0 0 0 0 0 0 0 0 0 0 0 0 0 0 0 0 0 0 0 0 0 0 40 0 82 9.6 1 21 28.6 1 0 7.994520548 0 "favorable" 0 0 0 0 0 0 1 0 0 0 0 0 0 0 0 0 0 0 1 0 "NPM1" 0 0 0 0 1 0 0 0 0 0 0 0 0 0 0 0
PD8330a 0 0 0 0 0 0 0 0 0 0 0 0 0 0 0 0 0 0 0 0 0 0 0 0 0 0 0 0 0 0 0 0 0 0 0 0 0 0 0 1 0 0 0 0 0 0 0 0 0 0 0 0 0 0 0 0 0 0 0 0 0 0 0 0 0 0 0 0 0 0 1 0 0 1 0 0 0 0 0 0 0 48 0 91 7.4 0 80 26.6 1 0 1.030136986 1 "adverse" 0 0 0 0 0 1 0 0 0 0 0 0 0 0 0 0 0 1 0 0 "inv_3" 0 0 0 0 0 0 0 0 0 1 0 0 0 0 0 0
PD8332a 0 0 0 0 0 0 0 0 0 0 0 0 0 0 0 0 0 0 0 0 0 0 0 0 0 0 0 1 0 0 0 0 0 0 0 0 1 0 0 1 0 0 0 0 0 0 0 0 0 0 0 0 0 0 0 0 0 0 0 0 0 0 0 0 0 0 0 0 0 0 1 0 0 1 0 0 0 0 0 0 0 54 0 37 8.7 2 63 21.8 1 0 0.04109589 1 "adverse" 0 0 0 0 0 1 0 0 0 0 0 0 0 0 0 0 0 1 0 0 "inv_3" 0 0 0 0 0 0 0 0 0 1 0 0 0 0 0 0
PD8333a 0 0 0 0 0 0 0 0 0 0 0 0 0 0 0 0 0 0 0 0 0 0 0 0 0 0 0 0 0 0 0 0 0 0 0 0 0 0 0 0 0 0 0 0 0 0 0 0 0 0 1 0 0 0 0 0 0 0 0 0 0 0 1 0 1 0 0 0 1 1 1 0 0 0 0 0 0 0 0 0 0 55 1 91 8 2 60 142 1 0 0.043835616 1 "adverse" 0 0 0 0 0 0 0 0 1 0 0 0 0 0 0 0 0 1 0 0 "TP53_complex" 0 0 0 0 0 0 0 0 0 0 1 0 0 0 0 0
PD8334a 1 0 0 0 0 0 0 1 0 0 0 1 0 0 0 0 0 0 0 0 0 0 1 0 0 0 0 1 0 0 0 0 0 0 0 1 0 0 0 0 1 0 0 0 0 0 0 0 0 0 0 0 0 0 0 0 0 0 0 0 0 0 0 0 0 0 0 0 0 0 0 0 0 0 0 0 0 0 0 0 0 39 1 45 2.7 1 300 16.1 1 0 5.849315068 0 "favorable" 0 0 0 0 0 0 1 0 0 0 0 0 0 0 0 0 0 0 1 0 "NPM1" 0 0 0 0 1 0 0 0 0 0 0 0 0 0 0 0
PD8335a 0 0 0 0 0 0 0 0 0 0 0 0 0 0 0 0 1 0 0 0 0 0 0 0 0 0 0 0 0 0 0 0 0 0 0 0 0 0 0 0 0 0 0 0 0 0 0 0 0 0 0 0 0 0 0 0 0 0 0 0 0 0 0 0 0 0 0 0 0 0 0 0 1 0 0 0 0 0 0 0 0 39 1 99 8.1 0 25 167.5 1 0 6.791780822 0 "favorable" 0 1 0 0 0 0 0 0 0 0 0 0 0 0 0 0 0 0 1 0 "inv_16" 0 0 0 0 0 0 0 0 0 0 0 1 0 0 0 0
PD8336a 0 0 0 0 0 0 0 0 0 0 0 0 0 0 0 0 0 1 0 0 1 0 0 0 0 0 0 0 0 0 0 0 0 1 0 0 0 0 0 0 0 0 0 0 0 0 0 0 0 0 0 0 0 0 0 0 0 0 0 0 0 1 0 0 0 0 0 0 0 0 0 1 0 0 0 0 0 0 0 0 0 36 0 40 13 1 177 2.5 1 0 6.945205479 0 "adverse" 0 0 0 0 0 0 0 0 0 0 0 0 1 0 0 0 0 1 0 0 "Trisomies" 0 0 0 1 0 0 0 0 0 0 0 0 0 0 0 0
PD8337a 0 0 0 0 0 0 0 0 0 0 0 0 0 0 0 0 0 0 0 0 0 0 1 0 0 0 0 0 0 0 0 0 0 0 0 0 0 0 0 0 0 0 0 0 0 0 0 0 0 1 0 0 0 0 0 0 1 0 0 0 0 0 0 0 0 0 0 0 0 0 0 0 0 0 0 0 0 0 0 0 1 55 0 30 9.5 0 94 35.5 3 1 1.189041096 1 "intermediate" 0 0 0 1 0 0 0 0 0 0 0 0 0 0 0 0 0 0 0 1 "t_11" 0 0 0 0 0 0 0 0 0 0 0 0 0 0 1 0
PD8338a 0 0 0 0 0 0 0 0 0 0 0 0 0 0 0 0 0 0 0 0 0 0 0 0 0 0 0 0 0 0 0 0 0 0 0 0 0 0 0 0 0 0 0 0 0 0 0 0 0 0 0 0 0 0 0 0 1 0 0 0 0 0 0 0 0 0 0 0 0 0 0 0 0 0 0 0 0 0 0 0 0 26 1 90 7.5 1 28 201.5 1 0 0.808219178 1 "intermediate" 0 0 0 0 0 0 0 0 0 0 0 0 0 0 0 1 0 0 0 1 "mNOS" 0 0 0 0 0 0 0 1 0 0 0 0 0 0 0 0
PD8339a 0 0 0 0 0 0 0 0 0 0 0 0 0 0 0 0 1 0 0 0 0 0 0 0 0 0 0 0 0 0 0 0 0 0 0 0 1 0 0 0 0 0 0 0 0 0 0 0 0 0 0 0 0 0 0 0 0 0 0 0 0 0 0 0 0 0 0 0 1 0 0 0 0 0 0 0 0 0 0 0 0 21 1 83 10.8 1 152 3.1 1 0 5.975342466 0 "adverse" 0 0 0 0 0 0 0 0 0 0 1 0 0 0 0 0 0 1 0 0 "sAML1" 0 1 0 0 0 0 0 0 0 0 0 0 0 0 0 0
PD8340a 0 0 0 0 0 0 0 1 1 0 0 0 0 0 0 0 0 0 0 0 0 0 0 0 0 0 0 0 0 0 0 0 0 0 0 0 0 0 0 0 0 0 0 0 0 0 0 0 0 0 0 0 0 0 0 0 0 0 0 0 0 0 0 0 0 0 0 0 0 0 0 0 0 0 0 0 0 0 0 0 0 51 0 50 10 0 207 3.2 1 0 6.419178082 0 "favorable" 0 0 0 0 0 0 0 1 0 0 0 0 0 0 0 0 0 0 1 0 "CEBPA_bi" 0 0 0 0 0 1 0 0 0 0 0 0 0 0 0 0
PD8342a 0 0 0 0 0 0 0 0 0 0 0 0 0 0 0 0 0 0 0 0 0 0 0 0 0 0 0 0 0 0 0 0 0 0 0 0 0 0 0 0 0 0 0 0 0 0 0 0 1 0 0 0 0 0 0 0 0 0 0 0 0 0 0 0 0 0 0 0 0 0 0 0 0 0 0 0 0 0 0 0 0 56 0 30 9.1 1 62 17.2 3 1 1.55890411 1 "intermediate" 0 0 0 0 0 0 0 0 0 0 1 0 0 0 0 0 0 0 0 1 "sAML1" 0 1 0 0 0 0 0 0 0 0 0 0 0 0 0 0
PD8343a 0 0 1 0 0 0 0 0 0 0 0 0 0 0 0 0 0 0 0 0 0 0 0 0 0 0 0 0 0 0 0 0 0 0 0 0 0 0 0 0 0 0 0 0 0 0 0 0 0 0 0 0 0 0 0 1 0 0 0 0 0 1 0 0 0 0 0 0 0 0 0 0 0 0 0 0 0 0 0 0 0 57 0 60 6.1 1 69 6 1 0 6.093150685 0 "intermediate" 0 0 0 0 0 0 0 0 0 0 1 0 0 0 0 0 0 0 0 1 "sAML1" 0 1 0 0 0 0 0 0 0 0 0 0 0 0 0 0
PD8344a 0 0 0 0 0 0 0 0 0 0 0 0 0 0 0 0 0 0 0 0 0 0 1 0 0 0 0 0 0 0 0 0 0 0 0 0 0 0 0 0 0 0 0 0 0 0 0 0 0 0 0 0 0 1 0 0 0 0 0 0 0 1 0 0 0 0 0 0 0 0 0 0 0 0 0 0 0 0 0 0 0 28 0 96 7.1 1 21 44.2 1 0 0.857534247 1 "intermediate" 0 0 0 0 0 0 0 0 0 0 0 1 0 0 0 0 0 0 0 1 "WT1" 0 0 0 0 0 0 1 0 0 0 0 0 0 0 0 0
PD8345a 1 0 0 0 0 0 0 0 0 0 0 0 0 0 0 0 0 0 0 0 0 0 0 0 0 0 0 0 0 0 0 0 0 0 0 0 0 0 0 0 0 0 1 0 0 0 0 0 0 0 0 0 0 0 0 0 0 0 0 0 0 0 0 0 0 0 0 0 0 0 1 0 0 0 0 0 0 0 0 0 0 47 1 85 6.2 1 94 0.7 1 0 4.852054795 1 "adverse" 0 0 0 0 0 0 0 0 0 1 0 0 0 0 0 0 0 1 0 0 "sAML2" 0 0 0 0 0 0 0 0 1 0 0 0 0 0 0 0
PD8346a 0 0 0 0 0 0 0 0 0 0 0 1 0 0 0 0 0 0 0 0 0 0 1 0 0 0 0 0 0 0 0 0 0 0 0 1 0 0 0 0 0 0 0 0 0 0 0 0 0 1 0 0 0 0 0 0 0 0 0 0 0 1 0 0 0 0 0 0 0 0 0 0 0 0 0 0 0 0 0 0 0 52 0 95 7.6 1 41 49.3 1 0 1.501369863 1 "favorable" 0 0 0 0 0 0 1 0 0 0 0 0 0 0 0 0 0 0 1 0 "NPM1" 0 0 0 0 1 0 0 0 0 0 0 0 0 0 0 0
PD8347a 0 0 0 0 0 0 0 1 1 0 0 0 0 0 0 1 0 0 0 0 0 0 0 0 0 0 0 0 0 0 0 0 0 0 0 0 0 0 0 0 1 0 0 0 0 0 0 0 0 0 0 0 0 0 0 0 0 0 0 0 0 0 0 0 0 0 0 0 0 0 0 0 0 0 0 0 0 0 0 0 0 41 0 89 11.2 0 36 2.7 1 0 6.052054795 0 "favorable" 0 0 0 0 0 0 0 1 0 0 0 0 0 0 0 0 0 0 1 0 "CEBPA_bi" 0 0 0 0 0 1 0 0 0 0 0 0 0 0 0 0
PD8348a 0 0 0 0 0 0 0 0 0 0 0 0 0 0 0 0 0 0 0 0 0 0 1 0 0 0 0 0 0 0 0 0 0 0 0 0 0 0 0 0 0 0 1 0 0 0 0 0 0 0 0 0 0 0 0 0 0 0 0 0 0 0 0 0 0 0 0 0 0 0 0 0 0 0 0 0 0 0 0 0 0 60 1 90 7.5 2 435 2.6 3 1 4.82739726 0 "adverse" 0 0 0 0 0 0 0 0 0 0 1 0 0 0 0 0 0 1 0 0 "sAML1" 0 1 0 0 0 0 0 0 0 0 0 0 0 0 0 0
PD8349a 0 0 0 0 0 0 0 0 0 0 0 0 0 0 0 0 0 0 0 0 0 0 0 0 0 0 1 0 0 0 0 0 0 0 0 0 0 0 0 0 0 0 0 0 0 0 0 0 0 1 0 0 0 0 0 0 1 0 0 0 0 1 0 0 0 0 0 0 0 0 0 0 0 0 0 0 0 0 0 0 0 56 1 88 12 2 90 3.1 1 0 1.660273973 1 "intermediate" 0 0 0 0 0 0 0 0 0 0 0 0 1 0 0 0 0 0 0 1 "Trisomies" 0 0 0 1 0 0 0 0 0 0 0 0 0 0 0 0
PD8350a 0 0 0 0 0 0 0 1 0 0 0 0 0 0 1 0 0 0 0 0 0 0 0 0 0 0 0 0 0 0 0 0 0 0 0 0 0 0 0 0 0 0 1 0 0 0 0 0 0 0 0 0 0 0 0 0 0 0 0 0 0 0 0 0 0 0 0 0 0 0 0 0 0 0 0 0 0 0 0 0 0 42 1 95 7.9 2 103 86 1 0 1.257534247 1 "adverse" 0 0 0 0 0 0 0 0 0 1 0 0 0 0 0 0 0 1 0 0 "sAML2" 0 0 0 0 0 0 0 0 1 0 0 0 0 0 0 0
PD8351a 0 0 0 0 0 0 0 1 1 0 0 0 0 0 0 0 0 0 0 0 0 0 0 0 0 0 0 0 0 0 0 0 0 0 0 0 0 0 0 0 0 0 0 0 0 0 0 0 0 1 0 0 0 0 0 0 0 0 0 0 0 0 0 0 0 0 0 0 0 0 0 0 0 0 0 0 0 0 0 0 0 43 0 62 9.8 1 47 3.5 1 0 1.520547945 0 "favorable" 0 0 0 0 0 0 0 1 0 0 0 0 0 0 0 0 0 0 1 0 "CEBPA_bi" 0 0 0 0 0 1 0 0 0 0 0 0 0 0 0 0
PD8352a 0 0 0 0 0 0 0 0 0 0 0 0 0 0 0 0 0 0 0 0 0 0 0 0 0 0 1 0 0 0 0 0 0 0 0 0 0 0 0 0 0 0 0 0 0 0 0 0 0 0 0 0 0 0 0 0 1 0 0 0 0 0 0 0 0 0 0 0 0 0 0 1 0 0 1 0 0 1 0 0 0 44 1 60 11.6 0 29 13.1 1 0 6.646575342 0 "favorable" 0 0 1 0 0 0 0 0 0 0 0 0 0 0 0 0 0 0 1 0 "t_8_21" 1 0 0 0 0 0 0 0 0 0 0 0 0 0 0 0
PD8353a 0 0 0 0 0 0 0 0 0 0 0 1 0 0 0 0 0 0 0 0 0 0 0 0 0 0 0 0 0 0 0 0 0 0 1 1 0 0 0 0 0 0 0 0 0 0 0 0 0 0 0 0 0 0 0 0 1 0 0 0 0 0 0 0 0 0 0 0 0 0 0 0 0 0 0 0 0 0 0 0 0 49 0 89.5 5.9 2 74 24.6 1 0 0.550684932 0 "favorable" 0 0 0 0 0 0 1 0 0 0 0 0 0 0 0 0 0 0 1 0 "NPM1" 0 0 0 0 1 0 0 0 0 0 0 0 0 0 0 0
PD8355a 0 0 0 0 0 0 0 0 0 0 0 0 0 0 0 0 0 0 0 0 1 0 1 0 0 0 0 0 0 0 0 0 0 0 0 0 0 0 0 0 0 0 1 0 0 0 0 0 0 0 0 0 0 0 0 0 0 0 0 0 0 0 0 0 0 0 0 0 0 0 1 0 0 0 0 0 0 0 0 0 0 30 0 90 10.4 1 33 130.5 1 0 0.271232877 1 "adverse" 0 0 0 0 0 0 0 0 0 0 1 0 0 0 0 0 0 1 0 0 "sAML1" 0 1 0 0 0 0 0 0 0 0 0 0 0 0 0 0
PD8356a 0 0 0 0 0 0 0 1 0 0 0 0 0 0 0 0 0 0 0 0 0 0 0 0 0 0 0 0 0 0 0 0 0 0 0 0 0 0 0 0 0 0 0 0 0 0 0 0 0 0 0 0 0 1 0 0 0 0 0 0 0 0 0 0 0 0 0 0 0 0 0 1 0 0 0 0 0 0 0 0 0 60 1 85 8.6 1 28 12.4 1 0 4 0 "adverse" 0 0 0 0 0 0 0 0 0 0 0 1 0 0 0 0 0 1 0 0 "WT1" 0 0 0 0 0 0 1 0 0 0 0 0 0 0 0 0
PD8358a 0 0 0 0 0 0 0 0 0 0 0 0 0 0 0 0 0 0 0 0 0 0 0 0 0 0 0 0 0 0 0 0 0 0 0 0 0 0 0 0 0 0 0 0 0 0 0 0 0 0 0 1 0 0 0 0 1 0 0 0 0 0 0 0 0 0 0 0 0 0 0 0 0 0 0 0 0 0 0 0 1 28 0 90 13.3 1 98 50 1 0 2.495890411 1 "intermediate" 0 0 0 1 0 0 0 0 0 0 0 0 0 0 0 0 0 0 0 1 "t_11" 0 0 0 0 0 0 0 0 0 0 0 0 0 0 1 0
PD8359a 0 0 0 0 0 0 0 0 0 0 0 0 0 0 0 0 0 0 0 0 0 0 1 0 0 0 0 0 0 0 0 0 0 0 0 0 0 0 0 0 0 0 0 0 0 0 0 0 0 0 0 0 0 0 0 0 0 0 0 0 0 0 0 0 0 0 0 0 0 0 0 0 0 0 0 0 0 0 0 0 0 31 0 70 11.5 1 108 43.9 1 0 4.671232877 0 "adverse" 0 0 0 0 0 0 0 0 0 0 0 0 0 0 0 1 0 1 0 0 "mNOS" 0 0 0 0 0 0 0 1 0 0 0 0 0 0 0 0
PD8360a 0 0 0 0 0 0 0 0 0 0 0 0 0 0 1 0 0 0 0 0 0 0 0 0 0 0 0 0 0 0 0 0 0 0 0 0 0 0 0 0 0 0 0 0 0 0 0 0 0 0 0 0 0 0 0 0 0 0 0 0 0 0 0 0 0 0 0 0 0 0 0 1 0 0 1 0 0 1 0 0 0 37 1 70 15.1 0 178 6.9 1 0 5.405479452 0 "favorable" 0 0 1 0 0 0 0 0 0 0 0 0 0 0 0 0 0 0 1 0 "t_8_21" 1 0 0 0 0 0 0 0 0 0 0 0 0 0 0 0
PD8362a 0 0 0 0 0 0 0 0 0 0 0 0 0 1 0 0 1 0 0 0 0 0 0 0 0 0 0 0 0 0 0 0 0 0 0 0 0 0 0 0 0 0 0 0 0 0 0 0 0 0 0 0 0 0 0 0 1 0 0 0 0 0 1 0 0 0 1 0 0 0 1 0 0 0 0 0 0 0 0 0 1 61 1 63 7.7 1 71 117.2 3 1 2.638356164 1 "adverse" 0 0 0 1 0 0 0 0 1 0 0 0 0 0 0 0 1 1 0 0 "TP53_complex" 0 0 0 0 0 0 0 0 0 0 1 0 0 0 0 0
PD8363a 0 0 0 0 0 0 0 0 0 0 0 0 0 0 0 0 0 0 1 0 0 0 1 0 0 0 0 0 0 0 0 0 0 0 0 1 0 0 0 0 0 0 0 0 0 0 0 0 0 0 0 0 0 0 0 0 1 0 0 0 0 0 0 0 0 0 0 0 0 0 0 0 0 0 0 0 0 0 0 0 0 50 1 42 7.2 1 59 27 1 0 0.797260274 1 "favorable" 0 0 0 0 0 0 1 0 0 0 0 0 0 0 0 0 0 0 1 0 "NPM1" 0 0 0 0 1 0 0 0 0 0 0 0 0 0 0 0
PD8364a 0 0 0 0 0 0 0 0 0 0 0 0 0 0 0 0 0 0 0 0 0 0 0 0 0 0 0 0 0 0 0 0 0 0 0 0 0 0 0 0 0 0 0 0 0 0 0 0 0 0 0 0 0 0 0 1 0 0 0 0 0 0 0 0 0 0 0 0 0 0 0 0 0 0 0 0 0 0 0 0 0 55 1 90 7.1 1 208 5.9 1 0 4.819178082 1 "intermediate" 0 0 0 0 0 0 0 0 0 0 0 0 0 0 0 1 0 0 0 1 "mNOS" 0 0 0 0 0 0 0 1 0 0 0 0 0 0 0 0
PD8365a 0 0 0 0 0 0 0 0 0 0 0 0 0 0 0 0 1 0 0 0 0 0 0 0 0 0 0 0 0 0 0 0 0 0 0 1 0 0 0 0 0 0 0 1 0 0 0 0 0 0 0 0 0 0 0 0 1 0 0 0 0 0 0 0 0 0 0 0 0 0 0 0 0 0 0 0 0 0 0 0 0 36 1 35 11.2 0 91 14.2 1 0 5.468493151 0 "favorable" 0 0 0 0 0 0 1 0 0 0 0 0 0 0 0 0 0 0 1 0 "NPM1" 0 0 0 0 1 0 0 0 0 0 0 0 0 0 0 0
PD8367a 1 0 0 0 0 0 0 0 0 0 0 0 0 0 0 0 0 0 0 0 0 0 0 0 0 0 0 0 0 0 0 0 0 0 0 1 0 0 0 0 0 0 0 0 0 0 0 0 0 0 0 0 0 0 0 0 0 0 0 0 0 0 0 0 0 0 0 0 0 0 0 0 0 0 0 0 0 0 0 0 0 40 0 84 7.8 2 30 6 1 0 0.747945205 1 "favorable" 0 0 0 0 0 0 1 0 0 0 0 0 0 0 0 0 0 0 1 0 "NPM1" 0 0 0 0 1 0 0 0 0 0 0 0 0 0 0 0
PD8368a 0 0 0 0 0 0 0 0 0 0 0 0 0 0 0 0 0 0 0 0 1 0 0 0 0 0 0 0 0 0 0 0 0 0 0 1 0 0 0 0 0 0 0 0 0 0 0 0 0 0 0 0 0 0 0 0 0 0 0 0 0 0 0 0 0 0 0 0 0 0 0 0 0 0 0 0 0 0 0 0 0 59 0 20 8.8 1 127 17.1 1 0 5.964383562 0 "favorable" 0 0 0 0 0 0 1 0 0 0 0 0 0 0 0 0 0 0 1 0 "NPM1" 0 0 0 0 1 0 0 0 0 0 0 0 0 0 0 0
PD8370a 0 0 0 0 0 0 0 0 0 0 0 1 0 0 1 0 0 0 0 0 0 0 1 0 0 0 0 0 0 0 0 0 0 0 0 0 0 0 0 1 0 0 1 0 0 0 0 0 0 1 0 0 0 0 0 0 1 0 0 0 0 0 0 0 0 0 0 0 0 0 1 0 0 0 0 0 0 0 0 0 0 43 0 80 8.4 1 19 106 1 0 0.446575342 1 "adverse" 0 0 0 0 0 0 0 0 0 1 0 0 0 0 0 0 0 1 0 0 "sAML2" 0 0 0 0 0 0 0 0 1 0 0 0 0 0 0 0
PD8371a 0 0 0 0 0 0 0 0 0 0 0 0 0 0 0 0 0 0 0 0 1 0 0 0 0 0 0 0 0 0 0 0 0 0 0 1 0 0 0 0 0 0 0 0 0 0 1 0 0 0 0 0 0 0 0 0 0 0 0 0 0 0 0 0 0 0 0 0 0 0 0 1 0 0 0 0 0 0 0 0 0 54 1 90 6 1 30 7.3 1 0 0.057534247 1 "favorable" 0 0 0 0 0 0 1 0 0 0 0 0 0 0 0 0 0 0 1 0 "NPM1" 0 0 0 0 1 0 0 0 0 0 0 0 0 0 0 0
PD8372a 0 0 0 0 0 0 0 0 0 0 0 1 0 0 0 0 0 0 0 0 0 0 0 0 0 0 0 0 0 0 0 0 0 0 0 1 0 0 0 0 0 0 0 0 0 0 0 0 0 0 0 0 0 0 0 0 1 0 0 0 0 0 0 0 0 0 0 0 0 0 0 0 0 0 0 0 0 0 0 0 0 56 0 20 7.3 1 56 3.5 1 0 7.087671233 0 "favorable" 0 0 0 0 0 0 1 0 0 0 0 0 0 0 0 0 0 0 1 0 "NPM1" 0 0 0 0 1 0 0 0 0 0 0 0 0 0 0 0
PD8373a 0 0 0 0 1 0 0 0 0 0 0 0 0 0 1 0 0 0 0 0 0 0 0 0 0 0 1 0 0 0 0 0 0 0 0 0 0 0 0 0 0 0 0 0 0 0 0 0 0 0 0 0 0 0 0 0 0 0 0 0 0 0 0 0 0 0 0 0 0 0 0 0 0 0 1 0 0 1 0 0 0 52 1 65 9.5 1 53 31.3 1 0 1.901369863 1 "favorable" 0 0 1 0 0 0 0 0 0 0 0 0 0 0 0 0 0 0 1 0 "t_8_21" 1 0 0 0 0 0 0 0 0 0 0 0 0 0 0 0
PD8374a 0 0 0 0 0 0 0 0 0 0 0 1 0 0 0 0 0 0 0 0 0 0 1 0 0 0 0 0 0 0 0 0 0 0 0 1 0 0 0 0 0 0 0 0 0 0 0 0 0 0 0 0 0 0 0 0 0 0 0 0 0 0 0 0 0 0 0 0 0 0 0 0 0 0 0 0 0 0 0 0 0 49 0 80 7.7 1 8 0.2 1 0 2.835616438 1 "intermediate" 0 0 0 0 0 0 1 0 0 0 0 0 0 0 0 0 0 0 0 1 "NPM1" 0 0 0 0 1 0 0 0 0 0 0 0 0 0 0 0
PD8375a 0 0 0 0 0 0 0 1 0 0 0 1 0 0 0 0 0 0 0 0 0 0 1 0 0 0 0 0 0 0 0 0 0 0 0 1 0 0 0 0 0 0 0 0 0 0 0 0 0 0 0 0 0 0 0 0 0 0 0 0 0 0 0 0 0 0 0 0 0 0 0 0 0 0 0 0 0 0 0 0 0 38 0 95 7 1 169 251.4 1 0 1.454794521 1 "intermediate" 0 0 0 0 0 0 1 0 0 0 0 0 0 0 0 0 0 0 0 1 "NPM1" 0 0 0 0 1 0 0 0 0 0 0 0 0 0 0 0
PD8376a 0 0 0 0 0 0 0 0 0 0 0 0 0 0 0 0 1 0 0 0 0 0 0 0 0 0 0 0 0 0 0 0 0 0 0 0 0 0 0 0 0 0 0 0 0 0 0 0 0 0 0 0 0 0 0 1 0 0 0 0 0 0 0 0 0 0 0 0 0 0 0 0 0 0 0 0 0 0 0 0 0 57 1 80 7.7 1 29 37 1 0 1.882191781 1 "intermediate" 0 0 0 0 0 0 0 0 0 0 0 0 0 0 0 1 0 0 0 1 "mNOS" 0 0 0 0 0 0 0 1 0 0 0 0 0 0 0 0
PD8377a 0 0 0 0 0 0 0 0 0 0 0 0 0 0 0 0 0 0 0 0 0 0 0 0 0 0 0 0 0 0 0 0 0 0 0 0 0 0 0 0 0 0 0 0 0 0 0 0 0 0 0 0 0 0 0 0 0 0 0 0 0 0 0 0 0 0 0 0 0 0 0 0 0 0 0 0 0 0 0 0 0 53 1 40 8.3 2 300 2.4 1 0 5.684931507 0 "intermediate" 0 0 0 0 0 0 0 0 0 0 0 0 0 0 1 0 0 0 0 1 "no_events" 0 0 1 0 0 0 0 0 0 0 0 0 0 0 0 0
PD8378a 0 0 0 0 0 0 0 0 0 0 0 0 0 0 0 0 0 0 0 0 0 0 0 0 0 0 0 0 0 0 0 0 0 0 0 0 0 0 0 0 0 0 0 0 0 0 0 0 0 0 0 0 0 0 0 0 0 0 0 0 0 0 0 0 0 0 0 0 0 0 0 0 0 0 0 0 0 0 0 0 0 26 1 7 6.8 1 16 2.1 1 0 6.432876712 0 "intermediate" 0 0 0 0 0 0 0 0 0 0 0 0 0 0 1 0 0 0 0 1 "no_events" 0 0 1 0 0 0 0 0 0 0 0 0 0 0 0 0
PD8379a 0 0 0 0 0 0 0 0 0 0 0 0 0 0 0 0 0 1 0 0 0 0 0 0 0 0 0 0 0 0 0 0 0 0 0 1 0 0 0 0 1 0 0 0 0 0 0 0 0 0 0 0 0 0 0 0 0 0 0 0 0 0 0 0 0 0 0 0 0 0 0 0 0 0 0 0 0 0 0 0 0 23 1 80 7.8 1 35 72.5 1 0 6.156164384 0 "favorable" 0 0 0 0 0 0 1 0 0 0 0 0 0 0 0 0 0 0 1 0 "NPM1" 0 0 0 0 1 0 0 0 0 0 0 0 0 0 0 0
PD8380a 0 0 0 0 0 0 0 0 0 0 0 1 0 0 0 0 0 0 0 0 0 0 1 0 0 0 0 0 0 0 0 0 0 0 0 1 0 0 0 0 0 0 0 0 0 0 0 0 0 0 0 0 0 0 0 0 0 0 0 0 0 0 0 0 0 0 0 0 0 0 0 0 0 0 0 0 0 0 0 0 0 40 1 80 7.9 0 31 74.5 1 0 1.082191781 1 "intermediate" 0 0 0 0 0 0 1 0 0 0 0 0 0 0 0 0 0 0 0 1 "NPM1" 0 0 0 0 1 0 0 0 0 0 0 0 0 0 0 0
PD8381a 0 0 0 0 0 0 0 0 0 0 0 1 0 0 0 0 0 0 0 0 0 0 0 0 0 0 0 0 0 0 0 0 0 0 0 0 0 0 0 0 0 0 0 0 0 0 0 0 0 0 0 0 0 0 0 0 0 0 0 0 0 0 0 0 0 0 0 0 0 0 0 0 0 0 0 0 0 0 0 0 0 45 0 70 8.3 0 86 3.2 1 0 6.682191781 0 "intermediate" 0 0 0 0 0 0 0 0 0 0 0 0 0 0 0 1 0 0 0 1 "mNOS" 0 0 0 0 0 0 0 1 0 0 0 0 0 0 0 0
PD8382a 0 0 0 0 0 0 0 1 0 0 0 0 0 0 0 0 0 0 0 0 0 0 0 0 0 0 0 0 0 0 0 0 0 0 0 0 1 0 0 0 0 0 0 0 0 0 0 0 1 0 0 0 0 0 0 0 0 0 0 0 0 0 0 0 0 0 0 0 0 0 0 0 0 0 0 0 0 0 0 0 0 54 1 75 9.7 1 44 1.6 1 0 6.501369863 0 "intermediate" 0 0 0 0 0 0 0 0 0 1 0 0 0 0 0 0 0 0 0 1 "sAML2" 0 0 0 0 0 0 0 0 1 0 0 0 0 0 0 0
PD8383a 0 0 0 0 0 0 0 1 0 0 0 0 0 0 0 0 0 0 0 0 0 0 0 0 0 0 0 0 0 0 0 0 0 0 0 0 0 0 0 0 0 0 0 0 0 0 1 0 1 1 0 0 0 0 0 0 0 0 0 0 0 0 0 0 0 0 0 0 0 0 0 0 0 0 0 0 0 0 0 0 0 57 1 41 9.3 1 36 33.3 1 0 0.419178082 1 "intermediate" 0 0 0 0 0 0 0 0 0 1 0 0 0 0 0 0 0 0 0 1 "sAML2" 0 0 0 0 0 0 0 0 1 0 0 0 0 0 0 0
PD8384a 0 0 0 0 0 0 0 1 0 0 0 1 0 0 0 0 0 0 0 0 0 0 1 0 0 0 0 0 1 0 0 0 0 0 0 0 0 0 0 0 0 0 0 0 0 0 0 0 0 0 0 0 0 0 0 0 0 0 0 0 0 0 0 0 0 0 0 0 0 0 0 0 0 0 0 0 0 0 0 0 0 52 0 75 5.3 2 241 146.4 1 0 0.75890411 1 "adverse" 0 0 0 0 0 0 0 0 0 1 0 0 0 0 0 0 0 1 0 0 "sAML2" 0 0 0 0 0 0 0 0 1 0 0 0 0 0 0 0
PD8385a 0 0 0 0 1 0 0 0 0 0 0 0 0 0 0 0 0 0 0 0 0 0 0 0 0 0 0 0 0 0 0 0 0 0 0 0 0 0 0 0 0 0 0 0 0 1 0 0 0 0 0 0 0 0 0 0 0 0 0 0 0 1 0 0 0 0 0 0 0 0 0 0 0 0 0 0 0 0 0 0 0 41 0 53 6.8 1 15 22.1 1 0 5.210958904 1 "intermediate" 0 0 0 0 0 0 0 0 0 0 1 0 0 0 0 0 0 0 0 1 "sAML1" 0 1 0 0 0 0 0 0 0 0 0 0 0 0 0 0
PD8386a 0 0 0 0 0 0 0 0 0 0 0 1 0 0 0 0 1 0 0 0 0 0 0 0 0 0 0 0 0 0 0 0 0 0 0 1 0 0 0 0 0 0 0 0 0 0 0 0 0 0 0 0 0 0 0 0 0 0 0 0 0 1 0 0 0 0 0 0 0 0 0 0 0 0 0 0 0 0 0 0 0 46 0 75 8.2 3 39 4.5 1 0 0.060273973 1 "favorable" 0 0 0 0 0 0 1 0 0 0 0 0 0 0 0 0 0 0 1 0 "NPM1" 0 0 0 0 1 0 0 0 0 0 0 0 0 0 0 0
PD8387a 0 0 0 0 0 0 0 0 0 0 0 0 0 0 0 0 0 0 0 0 0 0 1 0 0 0 0 0 0 0 0 0 0 0 0 1 0 0 0 0 0 0 0 0 0 0 0 0 0 0 0 0 0 0 0 0 0 0 0 0 0 0 0 0 0 0 0 0 0 0 0 0 0 0 0 0 0 0 0 0 0 42 1 44 8.7 1 25 14.2 2 1 5.569863014 0 "intermediate" 0 0 0 0 0 0 1 0 0 0 0 0 0 0 0 0 0 0 0 1 "NPM1" 0 0 0 0 1 0 0 0 0 0 0 0 0 0 0 0
PD8388a 0 0 0 0 0 0 0 0 0 0 0 0 0 0 0 0 0 1 0 0 0 0 0 0 0 0 0 0 0 0 0 0 0 0 0 0 0 0 0 0 0 0 1 0 0 0 0 0 0 0 0 0 0 0 0 0 0 0 0 0 0 0 0 0 0 0 0 0 0 0 0 0 0 0 0 0 0 0 0 0 0 30 0 75 10.2 0 239 22.6 1 0 6.616438356 0 "adverse" 0 0 0 0 0 0 0 0 0 0 1 0 0 0 0 0 0 1 0 0 "sAML1" 0 1 0 0 0 0 0 0 0 0 0 0 0 0 0 0
PD8389a 0 0 0 0 0 0 0 1 1 0 0 0 0 0 0 0 0 0 1 0 0 0 0 0 0 0 0 0 0 0 0 0 0 0 0 0 0 0 0 1 0 0 0 0 0 0 0 0 0 0 0 0 0 0 0 0 0 0 0 0 0 0 0 0 0 0 0 0 0 0 0 0 0 0 0 0 0 0 0 0 0 50 1 69 10.3 2 16 21.7 1 0 6.339726027 0 "favorable" 0 0 0 0 0 0 0 1 0 0 0 0 0 0 0 0 0 0 1 0 "CEBPA_bi" 0 0 0 0 0 1 0 0 0 0 0 0 0 0 0 0
PD8390a 0 0 0 0 0 0 0 0 0 0 0 0 0 0 0 0 0 0 0 0 0 0 0 0 0 0 0 0 0 0 0 0 0 0 0 0 0 0 0 0 0 0 0 0 0 0 0 0 0 0 1 0 0 0 0 0 0 0 0 0 0 0 0 0 0 0 0 0 0 0 0 0 0 0 0 0 0 0 0 0 0 48 0 40 9.2 1 70 1.8 1 0 0.97260274 1 "adverse" 0 0 0 0 0 0 0 0 1 0 0 0 0 0 0 0 0 1 0 0 "TP53_complex" 0 0 0 0 0 0 0 0 0 0 1 0 0 0 0 0
PD8391a 0 0 0 0 0 0 0 0 0 0 0 0 0 0 0 0 0 0 0 0 0 0 0 0 0 0 0 0 0 0 0 0 0 0 0 0 0 0 0 0 1 0 0 0 0 0 0 0 0 0 0 0 0 0 0 0 0 0 0 0 0 0 0 0 0 0 0 0 0 0 0 0 0 0 0 0 0 0 1 0 0 60 0 85 8.2 1 16 2.7 3 1 0.780821918 1 "intermediate" 0 0 0 1 0 0 0 0 0 0 0 0 0 0 0 0 0 0 0 1 "t_11" 0 0 0 0 0 0 0 0 0 0 0 0 0 0 1 0
PD8392a 0 0 0 0 0 0 0 0 0 0 0 0 0 0 0 0 0 0 0 0 0 0 1 0 0 0 0 0 0 0 0 0 0 0 0 0 0 0 0 0 0 0 0 0 0 0 0 0 0 0 0 0 0 0 0 0 0 0 0 0 0 0 0 0 0 0 0 0 0 0 0 0 0 0 0 0 0 0 0 0 0 54 1 90 12 2 100 119.9 1 0 0.802739726 1 "adverse" 0 0 0 0 0 0 0 0 0 0 0 0 0 0 0 1 0 1 0 0 "mNOS" 0 0 0 0 0 0 0 1 0 0 0 0 0 0 0 0
PD8393a 0 0 0 0 1 0 0 0 0 0 0 0 0 0 0 0 0 0 0 0 0 0 0 0 0 0 0 0 0 0 0 0 0 0 0 1 0 0 0 0 0 0 0 0 0 0 0 0 0 0 0 0 0 0 0 0 1 0 0 0 0 0 0 0 0 0 0 0 0 0 0 0 0 0 0 0 0 0 0 0 0 34 0 82 9.3 1 28 14.7 1 0 6.043835616 0 "favorable" 0 0 0 0 0 0 1 0 0 0 0 0 0 0 0 0 0 0 1 0 "NPM1" 0 0 0 0 1 0 0 0 0 0 0 0 0 0 0 0
PD8394a 0 0 0 0 0 0 0 0 0 0 0 1 0 0 0 0 0 0 0 0 0 0 0 0 0 0 0 0 0 0 0 0 0 0 0 1 0 0 0 0 1 0 0 0 0 0 0 0 0 0 0 0 0 0 0 0 0 0 0 0 0 0 0 0 0 0 0 0 0 0 0 0 0 0 0 0 0 0 0 0 0 49 1 49 7.6 2 289 36.2 1 0 5.701369863 0 "favorable" 0 0 0 0 0 0 1 0 0 0 0 0 0 0 0 0 0 0 1 0 "NPM1" 0 0 0 0 1 0 0 0 0 0 0 0 0 0 0 0
PD8395a 0 0 0 0 0 0 0 0 0 0 0 1 0 0 0 0 0 0 0 0 0 0 1 0 0 0 0 0 0 0 0 0 0 0 0 0 0 0 0 0 0 0 0 0 0 0 0 0 0 0 0 0 0 0 0 0 0 0 0 0 0 0 0 0 0 0 0 0 0 0 0 0 0 0 0 0 0 0 0 0 0 60 1 60 8.4 2 25 2 1 0 5.564383562 0 "adverse" 0 0 0 0 0 0 0 0 0 0 0 0 0 0 0 1 0 1 0 0 "mNOS" 0 0 0 0 0 0 0 1 0 0 0 0 0 0 0 0
PD8396a 0 0 0 0 0 0 0 0 0 0 0 0 0 0 0 0 1 0 0 0 0 0 1 0 0 0 0 0 0 0 0 0 0 0 0 0 0 0 0 0 0 0 0 0 0 0 0 0 0 0 0 0 0 0 0 0 1 0 0 0 0 0 0 0 0 0 0 0 0 0 0 0 0 0 0 0 0 0 0 0 0 45 1 27 8.9 1 163 197 1 0 6.460273973 0 "adverse" 0 0 0 0 0 0 0 0 0 0 0 0 0 0 0 1 0 1 0 0 "mNOS" 0 0 0 0 0 0 0 1 0 0 0 0 0 0 0 0
PD8397a 0 0 0 0 0 0 0 0 0 0 0 0 0 0 0 0 0 0 0 0 0 0 1 0 0 0 0 0 0 0 0 0 0 0 0 0 0 0 0 0 0 0 0 0 0 0 0 0 0 0 0 0 0 0 0 0 0 0 0 0 0 0 0 0 0 0 0 0 0 0 0 0 0 0 0 0 0 0 0 0 0 61 0 2 9.3 1 90 53.7 3 1 1.246575342 0 "adverse" 0 0 0 0 0 0 0 0 0 0 0 0 0 0 0 1 0 1 0 0 "mNOS" 0 0 0 0 0 0 0 1 0 0 0 0 0 0 0 0
PD8398a 0 0 0 0 0 0 0 0 0 0 0 1 0 0 0 0 1 0 0 0 0 0 1 0 0 0 0 0 0 0 0 0 0 0 0 1 0 0 0 1 0 0 0 0 0 0 0 0 0 0 0 0 0 0 0 0 0 0 0 0 0 0 0 0 0 0 0 0 0 0 0 0 0 0 0 0 0 0 0 0 0 47 0 75 12.1 1 63 53.54 1 0 0.843835616 1 "favorable" 0 0 0 0 0 0 1 0 0 0 0 0 0 0 0 0 0 0 1 0 "NPM1" 0 0 0 0 1 0 0 0 0 0 0 0 0 0 0 0
PD8399a 0 0 0 0 0 0 0 0 0 0 0 1 0 0 0 0 0 1 0 0 0 0 0 0 0 0 0 0 0 0 0 0 0 0 0 1 0 0 0 0 0 0 0 0 0 0 0 0 0 0 0 0 0 0 0 0 0 0 0 0 0 0 0 0 0 0 0 0 0 0 0 0 0 0 0 0 0 0 0 0 0 42 1 80 11.2 2 25 109.5 1 0 1.536986301 1 "favorable" 0 0 0 0 0 0 1 0 0 0 0 0 0 0 0 0 0 0 1 0 "NPM1" 0 0 0 0 1 0 0 0 0 0 0 0 0 0 0 0
PD8400a 0 0 0 0 0 0 0 0 0 0 0 0 0 0 0 0 0 0 0 0 0 0 1 0 0 0 0 0 0 0 0 0 0 0 0 1 0 0 0 0 0 0 0 0 0 0 0 0 0 0 0 0 0 0 0 0 0 0 0 0 0 0 0 0 0 0 0 0 0 0 0 0 0 0 0 0 0 0 0 0 0 28 0 100 6.2 3 28 98.5 1 0 1.104109589 1 "intermediate" 0 0 0 0 0 0 1 0 0 0 0 0 0 0 0 0 0 0 0 1 "NPM1" 0 0 0 0 1 0 0 0 0 0 0 0 0 0 0 0
PD8401a 0 0 0 0 0 0 0 0 0 0 0 0 0 0 0 0 1 0 0 0 0 0 0 0 0 0 0 0 0 0 0 0 0 0 0 0 0 0 0 0 0 0 0 0 0 0 0 0 0 0 0 0 0 0 0 0 0 0 0 0 0 0 0 0 0 0 0 0 0 0 0 0 0 0 0 0 0 0 0 0 0 53 0 36 9.3 1 395 1.5 1 0 5.57260274 0 "intermediate" 0 0 0 0 0 0 0 0 0 0 0 0 0 0 0 1 0 0 0 1 "mNOS" 0 0 0 0 0 0 0 1 0 0 0 0 0 0 0 0
PD8402a 0 0 0 0 0 0 0 0 0 0 0 0 0 0 0 0 0 0 0 0 0 0 0 0 0 0 0 0 0 0 0 0 0 0 0 0 0 0 0 0 0 0 0 0 0 0 0 0 0 0 0 0 0 0 0 0 0 0 0 0 0 0 0 0 0 0 0 0 0 0 0 0 0 0 0 0 0 0 0 0 0 50 1 58 7.9 0 30 1.7 1 0 2.865753425 1 "intermediate" 0 0 0 0 0 0 0 0 0 0 0 0 0 0 1 0 0 0 0 1 "no_events" 0 0 1 0 0 0 0 0 0 0 0 0 0 0 0 0
PD8403a 0 0 0 0 0 0 0 0 0 0 0 0 0 0 0 0 0 0 0 0 0 0 0 0 0 0 0 0 0 0 0 0 0 0 0 1 0 0 0 0 0 0 0 0 0 0 0 0 0 1 0 0 0 0 0 0 1 0 0 0 0 0 0 0 0 0 0 0 0 0 0 0 0 0 0 0 0 0 0 0 0 58 0 60 7 1 68 2.4 1 0 6.175342466 0 "favorable" 0 0 0 0 0 0 1 0 0 0 0 0 0 0 0 0 0 0 1 0 "NPM1" 0 0 0 0 1 0 0 0 0 0 0 0 0 0 0 0
PD8404a 0 0 0 0 0 0 0 0 0 0 0 0 0 0 0 0 0 0 0 0 0 0 0 0 0 0 0 0 0 0 0 0 0 0 0 1 0 0 0 0 0 0 0 0 0 0 0 0 0 0 0 0 0 0 0 0 1 0 0 0 0 0 0 0 0 0 0 0 0 0 0 1 0 0 0 0 0 0 0 0 0 58 0 75 8.9 1 14 6.5 3 1 1.465753425 1 "favorable" 0 0 0 0 0 0 1 0 0 0 0 0 0 0 0 0 0 0 1 0 "NPM1" 0 0 0 0 1 0 0 0 0 0 0 0 0 0 0 0
PD8405a 0 0 0 0 0 0 0 1 1 0 0 0 1 0 0 0 0 0 0 0 0 0 0 0 0 0 0 0 0 0 0 0 0 0 0 0 0 0 0 0 0 0 0 0 0 0 0 0 0 0 0 0 0 0 0 0 1 0 0 0 0 0 0 0 0 0 0 0 0 0 0 0 0 0 0 0 0 0 0 0 0 56 0 78 10.4 1 53 9.3 1 0 1.350684932 0 "favorable" 0 0 0 0 0 0 0 1 0 0 0 0 0 0 0 0 0 0 1 0 "CEBPA_bi" 0 0 0 0 0 1 0 0 0 0 0 0 0 0 0 0
PD8406a 0 0 0 0 0 0 0 0 0 0 0 0 0 0 0 0 0 0 0 0 0 0 0 0 0 0 0 0 0 0 0 0 0 0 0 0 0 0 0 0 0 0 0 0 0 0 0 0 0 0 0 0 0 0 0 0 1 0 0 0 1 1 0 0 0 0 0 0 0 0 1 0 1 0 0 0 0 0 0 0 0 39 1 78 12 1 14 43 1 0 1.010958904 1 "favorable" 0 1 0 0 0 0 0 0 0 0 0 0 0 0 0 0 0 0 1 0 "inv_16" 0 0 0 0 0 0 0 0 0 0 0 1 0 0 0 0
PD8407a 0 0 0 0 0 0 0 0 0 0 0 1 0 0 0 0 1 0 0 0 1 0 0 0 0 0 0 0 0 0 0 0 0 0 0 1 0 0 0 0 0 0 0 0 0 0 1 0 0 0 0 0 0 0 0 0 0 0 0 0 0 0 0 0 0 0 0 0 0 0 0 0 0 0 0 0 0 0 0 0 0 44 1 90 8.7 1 15 8.9 1 0 0.087671233 1 "favorable" 0 0 0 0 0 0 1 0 0 0 0 0 0 0 0 0 0 0 1 0 "NPM1" 0 0 0 0 1 0 0 0 0 0 0 0 0 0 0 0
PD8408a 0 0 0 0 0 0 0 0 0 0 0 0 0 0 0 0 0 0 0 0 0 0 0 0 0 0 0 0 0 0 0 0 0 0 0 0 0 0 0 0 0 0 0 0 0 0 0 0 0 0 0 0 0 0 0 0 0 0 0 0 0 0 0 0 0 0 0 0 0 0 0 0 0 0 0 0 0 0 0 0 0 41 1 0 16.2 0 338 9.93 1 0 2.936986301 1 "intermediate" 0 0 0 0 0 0 0 0 0 0 0 0 0 0 1 0 0 0 0 1 "no_events" 0 0 1 0 0 0 0 0 0 0 0 0 0 0 0 0
PD8409a 0 0 0 0 0 0 0 0 0 0 0 0 0 0 0 0 0 0 0 0 0 0 0 0 0 0 0 0 0 0 0 0 0 0 0 0 0 0 0 1 0 0 0 0 0 0 0 0 0 0 0 0 0 0 0 0 1 0 0 0 0 0 0 0 0 0 0 0 0 0 0 0 0 0 0 0 0 0 0 0 0 35 1 88 8.9 1 51 184.3 1 0 1.057534247 1 "intermediate" 0 0 0 0 0 0 0 0 0 0 0 0 0 0 0 1 0 0 0 1 "mNOS" 0 0 0 0 0 0 0 1 0 0 0 0 0 0 0 0
PD8410a 0 0 0 0 0 0 0 0 0 0 0 0 0 0 0 0 0 0 0 0 0 0 1 0 0 0 0 0 0 0 0 0 0 0 0 0 0 0 0 0 0 0 0 0 0 0 0 0 0 1 0 0 0 0 0 0 0 0 0 0 0 0 0 0 0 0 0 0 0 0 0 0 0 0 0 0 0 0 0 0 0 52 1 95 13.2 2 70 235.6 1 0 1.24109589 1 "adverse" 0 0 0 0 0 0 0 0 0 0 0 0 0 0 0 1 0 1 0 0 "mNOS" 0 0 0 0 0 0 0 1 0 0 0 0 0 0 0 0
PD8411a 0 0 0 0 0 0 0 0 0 0 0 0 0 0 0 0 0 0 0 0 0 0 0 0 0 0 0 0 0 0 0 0 0 0 0 0 0 0 0 0 0 0 0 0 0 1 0 0 0 0 0 0 0 0 0 0 0 0 0 0 0 0 0 0 0 0 0 0 1 0 0 0 0 0 0 0 0 0 0 0 0 56 1 41 8.9 0 72 2.2 1 0 2.093150685 1 "adverse" 0 0 0 0 0 0 0 0 0 0 1 0 0 0 0 0 0 1 0 0 "sAML1" 0 1 0 0 0 0 0 0 0 0 0 0 0 0 0 0
PD8412a 0 0 0 0 0 0 0 0 0 0 0 1 0 0 0 0 0 1 0 0 1 0 1 0 0 0 0 0 0 0 0 0 0 0 0 1 0 0 0 0 0 0 0 0 0 0 0 0 0 0 0 0 0 0 0 1 0 0 0 0 0 0 0 0 0 0 0 0 0 0 0 0 0 0 0 0 0 0 0 0 0 51 0 40 7.3 0 545 8.2 1 0 0.498630137 1 "favorable" 0 0 0 0 0 0 1 0 0 0 0 0 0 0 0 0 0 0 1 0 "NPM1" 0 0 0 0 1 0 0 0 0 0 0 0 0 0 0 0
PD8413a 0 0 0 0 0 0 0 0 0 0 0 0 0 0 0 0 1 0 0 0 0 0 1 0 0 0 0 0 0 0 0 0 0 0 0 1 0 0 0 0 0 0 0 0 0 0 0 0 0 1 0 0 0 0 0 0 0 0 0 0 0 0 0 0 0 0 0 0 0 0 0 0 0 0 0 0 0 0 0 0 0 57 0 40 8.3 0 91 34.1 1 0 5.967123288 0 "favorable" 0 0 0 0 0 0 1 0 0 0 0 0 0 0 0 0 0 0 1 0 "NPM1" 0 0 0 0 1 0 0 0 0 0 0 0 0 0 0 0
PD8414a 0 0 0 0 0 0 0 0 0 0 0 0 0 0 0 0 0 0 0 0 0 0 0 0 0 0 1 0 0 0 0 0 0 0 0 0 0 0 0 0 0 0 0 0 0 0 0 0 0 0 0 0 0 0 0 0 0 0 0 0 0 0 0 0 0 0 0 0 0 0 0 0 1 0 0 0 0 0 0 0 0 24 1 70 7.2 1 28 153 1 0 5.364383562 0 "favorable" 0 1 0 0 0 0 0 0 0 0 0 0 0 0 0 0 0 0 1 0 "inv_16" 0 0 0 0 0 0 0 0 0 0 0 1 0 0 0 0
PD8415a 0 0 0 0 0 0 0 0 0 0 0 0 0 0 0 0 0 0 0 0 0 0 0 0 0 0 0 0 0 0 0 0 0 0 0 0 0 0 0 0 0 0 0 0 0 0 0 0 0 0 0 1 0 0 0 0 0 0 0 0 0 0 0 0 0 0 0 0 0 0 0 0 0 0 0 0 0 0 0 0 0 44 0 50 8.5 2 30 1.7 2 1 5.309589041 0 "intermediate" 0 0 0 0 0 0 0 0 0 0 1 0 0 0 0 0 0 0 0 1 "sAML1" 0 1 0 0 0 0 0 0 0 0 0 0 0 0 0 0
PD8416a 0 0 0 0 0 0 0 0 0 0 0 1 0 0 0 0 1 0 0 0 0 0 0 0 0 0 0 0 0 0 0 0 0 0 0 1 0 0 0 0 0 0 0 0 0 0 0 0 0 0 0 0 0 0 0 0 0 0 0 0 0 0 0 0 0 0 0 0 0 0 0 0 0 0 0 0 0 0 0 0 0 61 0 30 10.6 1 272 4.6 1 0 3.947945205 0 "favorable" 0 0 0 0 0 0 1 0 0 0 0 0 0 0 0 0 0 0 1 0 "NPM1" 0 0 0 0 1 0 0 0 0 0 0 0 0 0 0 0
PD8417a 0 0 0 0 0 0 0 0 0 0 0 1 0 0 0 0 0 0 0 0 0 0 1 0 0 0 0 0 0 0 0 0 0 0 0 1 0 0 0 0 0 0 0 0 0 0 0 0 0 1 0 0 0 0 0 0 0 0 0 0 0 0 0 0 0 0 0 0 0 0 0 0 0 0 0 0 0 0 0 0 0 50 0 70 7.9 1 32 37.2 1 0 1.778082192 1 "intermediate" 0 0 0 0 0 0 1 0 0 0 0 0 0 0 0 0 0 0 0 1 "NPM1" 0 0 0 0 1 0 0 0 0 0 0 0 0 0 0 0
PD8418a 0 0 0 0 0 0 0 0 0 0 0 0 0 0 0 0 0 0 0 0 0 0 0 0 0 0 0 0 0 0 0 0 0 0 0 0 0 0 0 0 0 0 0 0 0 0 0 0 0 0 1 0 0 0 0 0 0 0 0 0 0 0 0 0 0 0 0 0 0 0 0 0 0 0 0 0 0 0 0 0 0 59 1 18 9.2 1 15 7.2 1 0 0.457534247 1 "adverse" 0 0 0 0 0 0 0 0 1 0 0 0 0 0 0 0 0 1 0 0 "TP53_complex" 0 0 0 0 0 0 0 0 0 0 1 0 0 0 0 0
PD8419a 0 0 0 0 0 0 0 0 0 0 0 1 0 0 0 0 0 0 0 0 0 0 1 0 0 0 0 0 0 0 0 0 0 0 0 1 0 0 0 0 0 0 0 0 0 0 0 0 0 0 0 0 0 0 0 0 0 0 0 0 0 0 0 0 0 0 0 0 0 0 0 0 0 0 0 0 0 0 0 0 0 44 1 100 10.9 0 77 42.2 1 0 5.424657534 1 "intermediate" 0 0 0 0 0 0 1 0 0 0 0 0 0 0 0 0 0 0 0 1 "NPM1" 0 0 0 0 1 0 0 0 0 0 0 0 0 0 0 0
PD8420a 1 0 0 0 0 0 0 0 0 0 0 0 0 0 0 0 0 0 0 0 0 0 0 0 0 1 0 0 0 0 0 0 0 0 0 0 0 0 0 0 0 0 1 0 0 1 0 0 0 1 0 0 0 0 0 0 0 0 0 0 0 0 0 0 0 0 0 0 0 0 0 0 0 0 1 0 0 0 0 0 0 56 1 88 8.9 1 87 34.6 2 1 0.82739726 1 "adverse" 0 0 0 0 0 0 0 0 0 1 0 0 0 0 0 0 0 1 0 0 "sAML2" 0 0 0 0 0 0 0 0 1 0 0 0 0 0 0 0
PD8421a 0 0 0 0 0 0 0 0 0 0 0 0 0 0 0 0 0 0 0 0 0 0 0 0 0 0 0 0 0 0 0 0 0 0 0 0 0 0 0 0 0 0 0 0 0 0 0 0 0 0 0 0 0 0 0 0 0 0 0 0 0 0 0 0 0 0 0 0 0 0 0 0 0 0 0 0 0 0 0 0 1 59 0 90 9.3 0 10 1.3 1 0 4.364383562 1 "intermediate" 0 0 0 1 0 0 0 0 0 0 0 0 0 0 0 0 0 0 0 1 "t_11" 0 0 0 0 0 0 0 0 0 0 0 0 0 0 1 0
PD8422a 0 0 0 0 0 0 0 0 0 0 0 0 0 0 0 0 1 0 0 0 0 0 0 0 0 0 0 0 0 0 0 0 0 0 0 0 0 0 0 0 0 0 0 0 0 0 0 0 0 0 0 0 0 0 0 0 0 0 0 0 0 0 0 0 0 0 0 0 0 0 0 0 0 0 0 0 0 0 0 0 0 20 1 80 14.6 0 91 51.6 1 0 5.942465753 0 "intermediate" 0 0 0 0 0 0 0 0 0 0 0 0 0 0 0 1 0 0 0 1 "mNOS" 0 0 0 0 0 0 0 1 0 0 0 0 0 0 0 0
PD8423a 0 0 0 0 0 0 0 0 0 0 0 1 0 0 0 0 0 0 0 0 0 0 0 0 0 0 0 0 0 0 0 0 0 0 0 0 0 0 0 0 0 0 0 0 0 0 0 0 0 1 0 0 0 0 0 0 0 0 0 0 0 0 0 0 0 0 0 0 0 0 0 0 0 0 0 0 0 0 0 0 0 47 0 98 10.1 1 36 106.9 3 1 5.994520548 0 "intermediate" 0 0 0 0 0 0 0 0 0 0 0 0 0 0 0 1 0 0 0 1 "mNOS" 0 0 0 0 0 0 0 1 0 0 0 0 0 0 0 0
PD8424a 0 0 0 0 0 0 0 0 0 0 0 1 0 0 0 0 0 0 0 0 0 0 1 0 0 0 0 0 0 0 0 0 0 0 0 1 0 0 0 0 0 0 0 0 0 0 0 0 0 0 0 0 0 0 0 1 0 0 0 0 0 0 0 0 0 0 0 0 0 0 0 0 0 0 0 0 0 0 0 0 0 39 0 70 5.1 1 128 16.4 1 0 0.991780822 1 "favorable" 0 0 0 0 0 0 1 0 0 0 0 0 0 0 0 0 0 0 1 0 "NPM1" 0 0 0 0 1 0 0 0 0 0 0 0 0 0 0 0
PD8425a 0 0 0 0 0 0 0 0 0 0 0 0 0 0 0 0 0 0 0 0 0 0 0 0 0 0 0 0 0 0 0 0 0 0 0 1 0 0 0 0 0 0 0 0 0 0 0 0 0 0 0 0 0 0 0 0 1 0 0 1 0 0 0 0 0 0 0 0 0 0 0 0 0 0 0 0 0 0 0 0 0 22 1 90 9.9 1 86 27.6 1 0 1.471232877 1 "favorable" 0 0 0 0 0 0 1 0 0 0 0 0 0 0 0 0 0 0 1 0 "NPM1" 0 0 0 0 1 0 0 0 0 0 0 0 0 0 0 0
PD8426a 0 0 0 0 0 0 0 0 0 0 0 0 0 0 0 0 1 0 0 0 0 0 0 0 0 0 0 0 0 0 0 0 0 1 0 0 0 0 0 0 0 0 1 0 0 0 1 0 0 0 0 0 0 0 0 0 0 0 1 0 0 0 0 0 0 0 0 0 0 0 0 0 0 0 0 0 0 0 0 0 0 59 1 75 10.9 1 304 4.9 1 0 2.076712329 1 "adverse" 0 0 0 0 0 0 0 0 0 1 0 0 0 0 0 0 0 1 0 0 "sAML2" 0 0 0 0 0 0 0 0 1 0 0 0 0 0 0 0
PD8427a 0 0 0 0 0 0 0 0 0 0 0 1 0 0 0 0 0 1 0 0 0 0 1 0 0 0 0 0 0 0 0 0 0 0 0 0 0 0 0 1 0 0 0 0 0 0 0 0 0 0 0 0 0 0 0 0 0 0 0 0 0 0 0 0 0 0 0 0 0 0 1 0 0 0 0 0 0 0 0 0 0 57 0 85 6.9 1 71 22.5 1 0 1.282191781 1 "adverse" 0 0 0 0 0 0 0 0 0 0 0 0 0 0 0 1 0 1 0 0 "mNOS" 0 0 0 0 0 0 0 1 0 0 0 0 0 0 0 0
PD8428a 0 0 0 0 0 0 0 0 0 0 0 0 0 0 0 0 0 0 0 0 0 0 0 0 0 0 0 0 0 0 0 0 0 0 0 0 0 0 0 0 0 0 0 0 0 0 0 0 0 0 0 0 0 0 0 0 0 0 0 0 0 0 0 0 0 0 0 0 0 0 0 0 0 0 0 0 0 0 0 0 0 59 1 50 12.2 1 130 2.1 1 0 5.2 0 "intermediate" 0 0 0 0 0 0 0 0 0 0 0 0 0 0 1 0 0 0 0 1 "no_events" 0 0 1 0 0 0 0 0 0 0 0 0 0 0 0 0
PD8429a 0 0 0 0 0 0 0 0 0 0 0 0 0 0 0 0 0 0 0 0 0 0 0 0 0 0 0 0 0 0 0 0 0 0 0 0 0 0 0 0 0 0 0 0 0 0 0 0 0 0 0 0 0 0 0 0 0 0 0 0 0 1 1 0 0 0 0 0 0 0 0 0 0 0 0 0 0 0 0 0 0 39 1 62 10.5 0 52 1.8 3 1 5.246575342 0 "adverse" 0 0 0 0 0 0 0 0 0 0 0 0 1 0 0 0 0 1 0 0 "Trisomies" 0 0 0 1 0 0 0 0 0 0 0 0 0 0 0 0
PD8430a 0 0 0 0 0 0 0 0 0 0 0 1 0 0 0 0 0 0 0 0 0 0 1 0 0 0 0 0 0 0 0 0 0 0 0 1 0 0 0 0 0 0 0 0 0 0 0 0 0 0 0 0 0 0 0 0 1 0 0 0 0 0 0 0 0 0 0 0 0 0 0 0 0 0 0 0 0 0 0 0 0 61 0 38 8.5 1 73 38.4 1 0 5.18630137 0 "favorable" 0 0 0 0 0 0 1 0 0 0 0 0 0 0 0 0 0 0 1 0 "NPM1" 0 0 0 0 1 0 0 0 0 0 0 0 0 0 0 0
PD8431a 0 0 0 0 0 0 0 0 0 0 0 0 0 0 0 0 0 0 0 0 0 0 0 0 0 0 1 0 0 0 0 0 0 0 0 1 0 0 0 0 0 0 0 0 0 0 0 0 0 1 0 0 0 0 0 0 0 0 0 1 0 1 1 0 0 0 0 0 1 0 0 0 0 0 0 0 0 0 0 0 0 48 0 70 6.3 1 27 63 1 0 5.460273973 0 "adverse" 0 0 0 0 0 0 1 0 1 0 0 0 0 0 0 0 1 1 0 0 "NPM1" 0 0 0 0 1 0 0 0 0 0 0 0 0 0 0 0
PD8433a 0 0 0 0 0 0 0 0 0 0 0 0 0 0 0 0 1 0 0 0 0 0 0 0 0 0 0 0 0 0 0 0 0 0 0 0 0 0 0 0 0 0 0 0 0 0 0 0 0 0 0 0 0 0 0 0 0 0 0 0 0 0 0 0 0 0 0 0 0 0 0 0 0 0 0 0 0 0 0 0 0 61 1 95 9.1 1 53 14.2 1 0 6.452054795 0 "intermediate" 0 0 0 0 0 0 0 0 0 0 0 0 0 0 0 1 0 0 0 1 "mNOS" 0 0 0 0 0 0 0 1 0 0 0 0 0 0 0 0
PD8434a 0 0 0 0 0 0 0 0 0 0 0 0 0 0 0 0 0 0 0 0 0 0 0 0 0 0 0 0 1 0 0 0 0 0 0 0 0 0 0 0 0 0 0 0 0 0 0 0 0 0 0 0 0 0 0 0 0 0 0 0 0 0 0 0 0 0 0 0 0 0 0 0 0 0 0 0 0 0 0 0 0 52 1 17 7.9 1 72 2.1 1 0 6.169863014 0 "adverse" 0 0 0 0 0 0 0 0 0 0 1 0 0 0 0 0 0 1 0 0 "sAML1" 0 1 0 0 0 0 0 0 0 0 0 0 0 0 0 0
PD8435a 0 0 0 0 0 0 0 0 0 0 0 1 0 0 0 0 0 0 0 0 0 0 1 0 0 0 0 0 0 0 0 0 0 0 0 1 0 0 0 0 0 0 0 0 0 0 0 0 0 0 0 0 0 0 0 0 0 0 0 0 0 0 0 0 0 0 0 0 0 0 0 0 0 0 0 0 0 0 0 0 0 28 1 85 10.9 2 47 23.9 1 0 0.964383562 1 "favorable" 0 0 0 0 0 0 1 0 0 0 0 0 0 0 0 0 0 0 1 0 "NPM1" 0 0 0 0 1 0 0 0 0 0 0 0 0 0 0 0
PD8436a 0 0 0 0 0 0 0 0 0 0 0 1 0 0 0 0 0 0 0 0 1 0 1 0 0 0 0 0 0 0 0 0 0 0 0 1 0 0 0 0 0 0 0 0 0 0 0 0 0 0 0 0 0 0 0 0 1 0 0 0 0 0 0 0 0 0 0 0 0 0 0 0 0 0 0 0 0 0 0 0 0 42 1 35 7.5 1 30 36.3 1 0 0.424657534 1 "favorable" 0 0 0 0 0 0 1 0 0 0 0 0 0 0 0 0 0 0 1 0 "NPM1" 0 0 0 0 1 0 0 0 0 0 0 0 0 0 0 0
PD8437a 0 0 0 0 0 0 0 1 1 0 0 0 0 1 0 0 0 0 0 0 0 0 0 0 0 0 0 0 1 0 0 0 0 0 0 0 0 0 0 0 0 0 0 0 0 0 0 0 0 0 0 0 0 1 0 0 0 0 0 0 0 0 0 0 0 0 0 0 0 0 0 0 0 0 0 0 0 0 0 0 0 59 0 87 8.5 1 22 5.6 1 0 4.723287671 0 "adverse" 0 0 0 0 0 0 0 1 0 0 0 0 0 0 0 0 0 1 0 0 "CEBPA_bi" 0 0 0 0 0 1 0 0 0 0 0 0 0 0 0 0
PD8438a 0 0 0 0 0 0 0 0 0 0 0 0 0 0 0 0 0 0 0 0 1 0 1 0 0 0 0 0 0 0 0 0 0 0 0 1 0 0 0 0 0 0 0 0 0 0 0 0 0 0 0 0 0 0 0 0 0 0 0 0 0 0 0 0 0 0 0 0 0 0 0 0 0 0 0 0 0 0 0 0 0 35 0 100 6.3 0 20 81.6 1 0 6.150684932 0 "favorable" 0 0 0 0 0 0 1 0 0 0 0 0 0 0 0 0 0 0 1 0 "NPM1" 0 0 0 0 1 0 0 0 0 0 0 0 0 0 0 0
PD8439a 0 0 0 0 0 0 0 0 0 0 0 0 0 0 0 0 0 0 0 0 0 0 0 0 0 0 0 0 0 0 0 0 0 0 0 0 0 0 0 1 0 0 0 0 0 0 0 0 1 0 0 0 0 0 0 0 0 0 0 0 0 0 0 0 0 0 0 0 0 0 1 0 0 0 0 0 0 0 0 0 0 50 1 31 9.2 0 85 6.2 2 1 6.057534247 0 "adverse" 0 0 0 0 0 0 0 0 0 0 1 0 0 0 0 0 0 1 0 0 "sAML1" 0 1 0 0 0 0 0 0 0 0 0 0 0 0 0 0
PD8440a 0 0 0 0 0 0 0 0 0 0 0 0 0 0 1 0 0 0 0 0 0 0 0 0 0 0 0 0 0 0 0 0 0 0 0 0 0 0 0 0 0 0 0 0 0 0 0 0 0 0 0 0 0 0 0 0 0 0 0 0 0 0 0 0 0 0 0 0 0 0 0 0 0 0 0 0 0 0 0 0 0 53 1 20 9.1 1 46 6.1 1 0 0.194520548 1 "intermediate" 0 0 0 0 0 0 0 0 0 0 1 0 0 0 0 0 0 0 0 1 "sAML1" 0 1 0 0 0 0 0 0 0 0 0 0 0 0 0 0
PD8441a 0 0 0 0 0 0 0 0 0 0 0 0 0 0 0 0 0 0 0 0 0 0 1 0 0 0 0 0 0 0 0 0 0 0 0 1 0 0 0 0 0 0 0 0 0 0 0 0 0 0 0 0 0 0 0 1 0 0 0 0 0 0 0 0 0 0 0 0 0 0 0 0 0 0 0 0 0 0 0 0 0 33 0 63 10.3 1 180 1.9 1 0 3.430136986 0 "favorable" 0 0 0 0 0 0 1 0 0 0 0 0 0 0 0 0 0 0 1 0 "NPM1" 0 0 0 0 1 0 0 0 0 0 0 0 0 0 0 0
PD8442a 0 0 0 0 0 0 0 0 0 0 0 0 0 0 0 0 0 0 0 0 0 0 0 0 0 0 1 0 0 0 0 0 0 0 0 0 0 0 0 0 0 0 0 0 0 0 0 0 0 0 0 0 0 0 0 0 0 0 0 0 0 0 0 0 0 0 0 0 0 0 0 1 0 0 0 0 0 1 0 0 0 29 0 75 7.7 0 24 5.2 1 0 0.989041096 1 "favorable" 0 0 1 0 0 0 0 0 0 0 0 0 0 0 0 0 0 0 1 0 "t_8_21" 1 0 0 0 0 0 0 0 0 0 0 0 0 0 0 0
PD8443a 0 0 0 0 0 0 0 0 0 0 0 0 0 0 0 0 1 0 0 0 0 0 0 0 0 0 0 0 0 0 0 0 0 0 0 0 0 0 0 0 0 0 0 0 0 0 0 0 0 0 0 0 0 0 0 0 0 0 0 0 0 0 0 0 0 0 0 0 0 0 0 0 0 0 0 0 0 0 0 0 0 61 1 31 8.6 2 45 4.5 1 0 1.161643836 1 "intermediate" 0 0 0 0 0 0 0 0 0 0 0 0 0 0 0 1 0 0 0 1 "mNOS" 0 0 0 0 0 0 0 1 0 0 0 0 0 0 0 0
PD8444a 0 0 0 0 0 0 0 0 0 0 0 0 0 0 0 0 0 0 0 0 0 0 0 0 0 0 0 0 0 0 0 0 0 0 0 1 0 0 0 0 0 0 0 0 0 0 0 0 0 1 0 0 0 0 0 0 0 0 1 0 0 0 0 0 0 0 0 0 0 0 0 0 0 0 0 0 0 0 0 0 0 52 1 85 8.3 0 15 17.6 1 0 4.684931507 0 "favorable" 0 0 0 0 0 0 1 0 0 0 0 0 0 0 0 0 0 0 1 0 "NPM1" 0 0 0 0 1 0 0 0 0 0 0 0 0 0 0 0
PD8445a 0 0 0 0 0 0 0 0 0 0 0 1 0 0 0 0 0 1 0 0 0 0 0 0 0 0 0 0 0 0 0 0 0 0 1 1 0 0 0 0 0 0 0 0 0 0 0 0 0 0 0 0 0 0 0 0 0 0 0 0 0 0 0 0 0 0 0 0 0 0 0 0 0 0 0 0 0 0 0 0 0 40 0 90 11.7 1 28 34.79 1 0 5.142465753 0 "favorable" 0 0 0 0 0 0 1 0 0 0 0 0 0 0 0 0 0 0 1 0 "NPM1" 0 0 0 0 1 0 0 0 0 0 0 0 0 0 0 0
PD8446a 0 0 0 0 0 0 0 0 0 0 0 0 0 0 0 0 0 0 0 0 0 0 0 0 0 0 0 0 0 0 0 0 0 0 0 1 0 0 0 1 0 0 0 0 0 0 0 0 0 0 0 0 0 0 0 0 0 0 0 0 0 0 0 0 0 0 0 0 0 0 0 0 0 0 0 0 0 0 0 0 0 34 0 52 8 0 50 5.7 1 0 6 0 "favorable" 0 0 0 0 0 0 1 0 0 0 0 0 0 0 0 0 0 0 1 0 "NPM1" 0 0 0 0 1 0 0 0 0 0 0 0 0 0 0 0
PD8447a 1 0 0 0 0 0 0 0 0 0 0 0 0 0 0 0 0 0 0 0 0 0 0 0 0 0 0 0 0 0 0 0 0 0 0 0 0 0 0 0 0 0 0 0 0 0 0 0 0 0 0 0 0 0 0 0 1 0 0 1 0 0 0 0 0 0 0 0 0 0 0 0 0 0 0 0 0 0 0 0 0 56 0 75 9.9 2 16 59.7 1 0 1.115068493 1 "adverse" 0 0 0 0 0 0 0 0 0 0 1 0 0 0 0 0 0 1 0 0 "sAML1" 0 1 0 0 0 0 0 0 0 0 0 0 0 0 0 0
PD8448a 0 0 0 0 0 0 0 0 0 0 0 1 0 0 0 0 0 0 0 0 0 0 1 0 0 0 0 0 0 0 0 0 0 0 0 1 0 0 0 0 0 0 0 0 0 0 0 0 0 0 0 0 0 0 0 0 0 0 0 0 0 0 0 0 0 0 0 0 0 0 0 0 0 0 0 0 0 0 0 0 0 54 1 92 8.3 2 49 243.6 1 0 0.569863014 1 "intermediate" 0 0 0 0 0 0 1 0 0 0 0 0 0 0 0 0 0 0 0 1 "NPM1" 0 0 0 0 1 0 0 0 0 0 0 0 0 0 0 0
PD8449a 0 0 0 0 0 0 0 0 0 0 0 1 0 0 0 0 0 0 0 0 0 0 0 0 0 0 0 0 1 0 0 0 0 0 0 0 0 0 0 0 0 0 1 0 0 0 0 0 0 0 0 0 0 0 0 0 0 0 0 0 0 0 0 0 0 0 0 0 0 0 0 0 0 0 0 0 0 0 0 0 0 43 1 80 8 0 34 20.8 1 0 2.991780822 1 "adverse" 0 0 0 0 0 0 0 0 0 1 0 0 0 0 0 0 0 1 0 0 "sAML2" 0 0 0 0 0 0 0 0 1 0 0 0 0 0 0 0
PD8450a 0 0 0 0 0 0 0 1 0 0 0 0 0 0 0 0 0 0 0 0 0 0 0 0 0 0 0 0 0 0 0 0 0 0 0 0 0 0 0 0 0 0 0 0 0 0 0 0 0 0 0 0 0 0 0 0 0 0 0 0 0 0 0 0 0 0 0 0 0 0 0 1 0 0 0 0 0 0 0 0 0 51 0 83 8.8 2 25 13.8 1 0 1.463013699 1 "adverse" 0 0 0 0 0 0 0 0 0 0 0 0 0 0 0 1 0 1 0 0 "mNOS" 0 0 0 0 0 0 0 1 0 0 0 0 0 0 0 0
PD8451a 0 0 0 0 0 0 0 0 0 0 0 0 0 0 0 0 0 0 0 0 0 0 0 0 0 0 0 0 0 0 0 0 0 0 0 0 0 0 0 0 0 0 0 0 0 0 1 0 0 1 0 0 0 0 0 0 0 0 0 0 0 0 0 0 0 0 0 1 0 0 0 0 0 0 0 0 0 0 0 0 0 58 1 50 8.7 1 20 12.5 1 0 1.238356164 0 "adverse" 0 0 0 0 0 0 0 0 0 1 0 0 0 0 0 0 0 1 0 0 "sAML2" 0 0 0 0 0 0 0 0 1 0 0 0 0 0 0 0
PD8452a 0 0 0 0 0 0 0 0 0 0 0 0 0 0 0 0 0 0 0 0 0 0 0 0 0 0 0 1 0 1 0 0 0 0 0 0 0 0 0 0 0 0 0 0 0 0 0 0 0 1 0 0 0 0 0 0 0 0 0 0 0 0 0 0 0 0 0 0 0 0 0 0 0 0 0 0 0 0 0 0 0 55 1 60 10.3 1 17 63.5 1 0 4.254794521 0 "intermediate" 0 0 0 0 0 0 0 0 0 0 0 0 0 0 0 1 0 0 0 1 "mNOS" 0 0 0 0 0 0 0 1 0 0 0 0 0 0 0 0
PD8453a 0 0 0 0 0 0 0 0 0 0 0 0 0 0 0 0 0 0 0 0 0 0 0 0 0 0 0 0 0 0 0 0 0 0 0 0 0 0 0 0 0 0 0 0 0 0 0 0 0 0 0 0 0 0 0 0 0 0 0 0 0 0 0 0 0 0 0 0 0 0 0 0 1 0 0 0 0 0 0 0 0 41 1 90 10.8 0 56 47.4 1 0 5.279452055 0 "favorable" 0 1 0 0 0 0 0 0 0 0 0 0 0 0 0 0 0 0 1 0 "inv_16" 0 0 0 0 0 0 0 0 0 0 0 1 0 0 0 0
PD8454a 1 0 0 0 0 0 0 0 0 0 0 0 0 0 0 0 0 0 0 0 0 0 0 0 0 0 0 0 1 0 0 0 0 0 0 0 0 0 0 0 0 0 0 0 0 0 0 0 0 1 0 0 0 0 0 0 0 0 0 0 0 0 0 0 0 0 0 0 0 0 0 0 0 0 0 0 0 0 0 0 0 58 1 75 9.4 1 172 7.2 1 0 2.005479452 1 "adverse" 0 0 0 0 0 0 0 0 0 1 0 0 0 0 0 0 0 1 0 0 "sAML2" 0 0 0 0 0 0 0 0 1 0 0 0 0 0 0 0
PD8456a 0 0 0 0 1 0 0 0 0 0 0 1 0 0 0 0 0 0 0 0 0 0 1 0 0 0 0 0 0 0 0 0 0 0 0 1 0 0 0 0 0 0 0 0 0 0 0 0 0 0 0 0 0 0 0 0 0 0 0 0 0 0 0 0 0 0 0 0 0 0 0 0 0 0 0 0 0 0 0 0 0 59 1 99 9.7 2 31 39 1 0 1.312328767 1 "favorable" 0 0 0 0 0 0 1 0 0 0 0 0 0 0 0 0 0 0 1 0 "NPM1" 0 0 0 0 1 0 0 0 0 0 0 0 0 0 0 0
PD8457a 1 0 0 0 0 0 0 0 0 0 0 0 0 0 0 0 0 0 0 0 0 0 0 0 0 0 0 0 0 0 0 0 0 0 0 0 0 0 0 0 0 0 0 0 0 0 0 0 0 0 1 0 0 0 0 0 0 0 0 0 0 0 0 0 0 0 0 0 0 0 0 0 0 0 0 0 0 0 0 0 0 58 1 50 8.4 1 38 74.7 1 0 0.419178082 1 "adverse" 0 0 0 0 0 0 0 0 1 0 0 0 0 0 0 0 0 1 0 0 "TP53_complex" 0 0 0 0 0 0 0 0 0 0 1 0 0 0 0 0
PD8458a 0 0 0 0 0 0 0 0 0 0 0 0 0 0 0 0 0 0 0 0 0 0 0 0 0 0 0 0 0 0 0 0 0 0 0 0 0 0 0 0 0 0 1 0 0 0 0 0 0 0 0 0 0 0 0 0 0 0 0 0 0 0 0 0 0 0 0 0 0 0 0 0 0 0 0 0 0 0 0 0 0 49 1 39 8.8 1 5 5.6 1 0 5.794520548 0 "adverse" 0 0 0 0 0 0 0 0 0 0 1 0 0 0 0 0 0 1 0 0 "sAML1" 0 1 0 0 0 0 0 0 0 0 0 0 0 0 0 0
PD8460a 0 0 0 0 0 0 0 0 0 0 0 1 0 0 0 0 0 0 0 0 0 0 0 0 0 0 0 1 0 0 0 0 0 0 0 1 0 0 0 0 0 0 0 0 0 0 0 0 0 0 0 0 0 0 0 0 1 0 0 0 0 0 0 0 0 0 0 0 0 0 0 0 0 0 0 0 0 0 0 0 0 41 1 52 7.3 1 58 5.9 1 0 5.794520548 0 "favorable" 0 0 0 0 0 0 1 0 0 0 0 0 0 0 0 0 0 0 1 0 "NPM1" 0 0 0 0 1 0 0 0 0 0 0 0 0 0 0 0
PD8463a 1 0 0 0 0 0 0 0 0 0 0 0 0 0 0 0 1 0 0 0 0 0 0 0 0 0 0 0 0 0 0 0 0 0 0 0 0 0 0 0 0 0 0 0 0 0 0 0 0 0 0 0 0 0 0 0 0 0 0 0 0 0 0 0 0 0 0 0 0 0 0 0 0 0 0 0 0 0 1 0 0 48 1 96 9.800000191 1 93 137 1 0 9.030136986 0 "intermediate" 0 0 0 1 0 0 0 0 0 0 0 0 0 0 0 0 0 0 0 1 "t_11" 0 0 0 0 0 0 0 0 0 0 0 0 0 0 1 0
PD8464a 0 0 0 0 0 0 0 0 0 0 0 0 0 0 0 0 0 0 0 0 0 0 0 0 0 0 0 0 0 0 0 0 0 0 0 1 0 0 0 0 0 0 0 0 0 0 0 0 0 1 0 0 0 0 0 0 1 0 0 0 0 0 0 0 0 0 0 0 0 0 0 0 0 0 0 0 0 0 0 0 0 38 0 90 13.39999962 1 179 6.1 1 0 9.35890411 0 "favorable" 0 0 0 0 0 0 1 0 0 0 0 0 0 0 0 0 0 0 1 0 "NPM1" 0 0 0 0 1 0 0 0 0 0 0 0 0 0 0 0
PD8465a 0 0 0 0 0 0 0 0 0 0 0 0 0 0 0 0 0 0 0 0 0 0 0 0 0 0 0 0 0 0 0 0 0 0 0 0 0 0 0 0 0 0 0 0 0 0 0 0 0 0 0 0 0 0 0 0 0 0 0 0 0 1 0 0 0 0 0 0 0 0 0 0 1 0 0 0 0 0 0 0 0 58 1 60 7 1 10 33.9 1 0 9.397260274 0 "favorable" 0 1 0 0 0 0 0 0 0 0 0 0 0 0 0 0 0 0 1 0 "inv_16" 0 0 0 0 0 0 0 0 0 0 0 1 0 0 0 0
PD8466a 0 0 0 0 0 0 0 0 0 0 0 0 0 0 0 0 0 1 0 0 0 0 0 0 0 0 0 0 0 0 0 0 0 0 0 0 0 0 0 0 0 0 0 0 0 0 0 0 0 0 0 0 0 0 0 0 0 0 0 0 0 0 0 0 0 0 0 0 0 0 0 0 0 0 0 0 0 0 0 0 0 48 1 93 10.69999981 0 38 49 1 0 11.17534247 0 "intermediate" 0 0 0 0 0 0 0 0 0 0 0 0 0 0 0 1 0 0 0 1 "mNOS" 0 0 0 0 0 0 0 1 0 0 0 0 0 0 0 0
PD8467a 0 0 0 0 0 0 0 0 0 0 0 0 0 0 0 0 0 0 0 0 0 0 1 0 0 0 0 0 0 0 0 0 0 0 0 0 0 0 0 0 0 0 0 0 0 0 0 0 0 0 0 0 0 0 0 0 0 0 0 0 0 0 0 0 0 0 0 0 0 0 0 0 0 0 0 1 0 0 0 0 0 41 1 73 12.19999981 2 14 24.2 1 0 7 0 "favorable" 1 0 0 0 0 0 0 0 0 0 0 0 0 0 0 0 0 0 1 0 "t_15_17" 0 0 0 0 0 0 0 0 0 0 0 0 0 0 0 1
PD8468a 0 0 0 0 0 0 0 0 0 0 0 0 0 0 0 0 0 0 0 0 0 0 0 0 0 0 0 0 0 0 0 0 0 0 0 0 0 0 0 0 0 0 0 0 0 0 0 0 0 0 0 0 0 0 0 0 0 0 0 0 0 0 0 0 0 0 0 0 0 0 0 0 0 0 0 1 0 0 0 0 0 55 1 35 12.60000038 1 8 1.5 1 0 7.687671233 0 "favorable" 1 0 0 0 0 0 0 0 0 0 0 0 0 0 0 0 0 0 1 0 "t_15_17" 0 0 0 0 0 0 0 0 0 0 0 0 0 0 0 1
PD8469a 0 0 0 0 0 0 0 0 0 0 0 1 0 0 0 0 0 0 0 0 0 0 0 0 0 0 0 0 0 0 0 0 0 0 0 1 0 0 0 0 0 0 0 0 0 0 0 0 0 1 0 0 0 0 0 0 0 0 0 0 0 0 0 0 0 0 0 0 0 0 0 0 0 0 0 0 0 0 0 0 0 59 0 15 8.5 1 155 41.3 1 0 4.076712329 1 "favorable" 0 0 0 0 0 0 1 0 0 0 0 0 0 0 0 0 0 0 1 0 "NPM1" 0 0 0 0 1 0 0 0 0 0 0 0 0 0 0 0
PD8470a 0 0 0 0 0 0 0 0 0 0 0 0 1 0 0 0 1 0 0 0 0 0 0 0 0 0 0 0 0 0 0 0 0 0 0 1 0 0 0 1 1 0 0 0 0 0 0 0 0 0 0 0 0 0 0 0 0 0 0 0 0 0 0 0 0 0 0 0 0 0 0 0 0 0 0 0 0 0 0 0 0 38 0 80 7.599999905 1 122 8.4 1 0 2.136986301 1 "favorable" 0 0 0 0 0 0 1 0 0 0 0 0 0 0 0 0 0 0 1 0 "NPM1" 0 0 0 0 1 0 0 0 0 0 0 0 0 0 0 0
PD8471a 0 0 0 0 0 0 0 0 0 0 0 0 0 0 0 0 0 0 0 0 0 0 0 0 0 0 0 0 0 0 0 0 0 0 0 0 0 0 0 0 0 0 0 0 0 0 0 0 0 0 0 0 0 0 0 0 1 0 0 0 0 0 0 0 0 0 0 0 0 0 0 0 1 0 0 0 0 0 0 0 0 46 0 75 5.199999809 1 44 89.5 1 0 14.64109589 0 "favorable" 0 1 0 0 0 0 0 0 0 0 0 0 0 0 0 0 0 0 1 0 "inv_16" 0 0 0 0 0 0 0 0 0 0 0 1 0 0 0 0
PD8472a 1 0 0 0 0 0 0 0 0 0 0 0 0 0 0 0 0 1 0 0 0 0 1 0 0 0 0 0 0 0 0 0 0 0 0 1 0 0 0 1 0 0 0 0 0 0 0 0 1 0 0 0 0 0 0 1 0 0 0 0 0 0 0 0 0 0 0 0 0 0 0 1 0 0 0 0 0 0 0 0 0 39 0 95 7.199999809 1 11 34.2 1 0 13.38356164 0 "favorable" 0 0 0 0 0 0 1 0 0 1 0 0 0 0 0 0 1 0 1 0 "NPM1" 0 0 0 0 1 0 0 0 0 0 0 0 0 0 0 0
PD8473a 0 0 0 0 0 0 0 0 0 0 0 1 0 0 0 0 0 1 0 0 0 0 0 0 0 0 0 0 0 0 0 0 0 0 0 1 0 0 0 0 0 0 0 0 0 0 0 0 0 0 0 0 0 0 0 1 0 0 0 0 0 0 0 0 0 0 0 0 0 0 0 0 0 0 0 0 0 0 0 0 0 48 1 90 9 1 277 94.38 1 0 13.59178082 0 "favorable" 0 0 0 0 0 0 1 0 0 0 0 0 0 0 0 0 0 0 1 0 "NPM1" 0 0 0 0 1 0 0 0 0 0 0 0 0 0 0 0
PD8474a 0 0 0 0 0 0 0 0 0 0 0 0 0 0 0 0 0 1 0 0 0 0 0 0 0 0 0 0 0 0 0 0 0 0 0 0 0 0 0 0 0 0 0 0 0 0 0 0 0 0 0 0 0 0 0 0 0 0 0 0 0 0 0 0 0 0 0 0 0 0 0 0 0 0 0 0 0 0 0 0 0 47 1 98 9.899999619 1 158 54.6 1 0 0.904109589 1 "intermediate" 0 0 0 0 0 0 0 0 0 0 0 0 0 0 0 1 0 0 0 1 "mNOS" 0 0 0 0 0 0 0 1 0 0 0 0 0 0 0 0
PD8475a 0 0 0 0 0 0 0 1 1 0 0 0 0 0 0 0 0 0 0 0 0 0 0 0 0 0 0 0 0 0 0 0 0 0 0 0 0 0 0 0 0 0 0 0 0 0 0 0 0 0 0 0 0 0 0 0 0 0 0 0 0 0 0 0 0 0 0 0 0 0 0 0 0 0 0 0 0 0 0 0 0 31 0 77 9.699999809 0 8 39.4 1 0 1.843835616 1 "favorable" 0 0 0 0 0 0 0 1 0 0 0 0 0 0 0 0 0 0 1 0 "CEBPA_bi" 0 0 0 0 0 1 0 0 0 0 0 0 0 0 0 0
[truncated: 246 more rows]
