# Supplementary material for: Unified classification and risk-stratification in Acute Myeloid Leukemia
Source: Nat Commun. 2022 Aug 8;13:4622. doi: 10.1038/s41467-022-32103-8 (PMC9360033; doi:10.1038/s41467-022-32103-8)
Supplement: Supplementary file 10 — Supplementary Data 7 [file 41467_2022_32103_MOESM10_ESM.zip › data/eln_all_gen_cyto_reshuffle_importance.tsv]

feature	ref_CI	permuted_CI	algo	model
1	eln_2017_adverse	0.604327460815942	0.564963395781217	Lasso	eln_all_gen_cyto
2	eln_2017_adverse	0.604327460815942	0.550473300397677	Lasso	eln_all_gen_cyto
3	eln_2017_adverse	0.604327460815942	0.581011561429124	Lasso	eln_all_gen_cyto
4	eln_2017_adverse	0.604327460815942	0.567396672316009	Lasso	eln_all_gen_cyto
5	eln_2017_favorable	0.604327460815942	0.591977307185159	Lasso	eln_all_gen_cyto
6	eln_2017_favorable	0.604327460815942	0.591108995237068	Lasso	eln_all_gen_cyto
7	eln_2017_favorable	0.604327460815942	0.592885820485782	Lasso	eln_all_gen_cyto
8	eln_2017_favorable	0.604327460815942	0.589803918652427	Lasso	eln_all_gen_cyto
9	eln_2017_intermediate	0.604327460815942	0.604327460815942	Lasso	eln_all_gen_cyto
10	eln_2017_intermediate	0.604327460815942	0.604327460815942	Lasso	eln_all_gen_cyto
11	eln_2017_intermediate	0.604327460815942	0.604327460815942	Lasso	eln_all_gen_cyto
12	eln_2017_intermediate	0.604327460815942	0.604327460815942	Lasso	eln_all_gen_cyto
13	ASXL1	0.604327460815942	0.604327460815942	Lasso	eln_all_gen_cyto
14	ASXL1	0.604327460815942	0.604327460815942	Lasso	eln_all_gen_cyto
15	ASXL1	0.604327460815942	0.604327460815942	Lasso	eln_all_gen_cyto
16	ASXL1	0.604327460815942	0.604327460815942	Lasso	eln_all_gen_cyto
17	ASXL2	0.604327460815942	0.604327460815942	Lasso	eln_all_gen_cyto
18	ASXL2	0.604327460815942	0.604327460815942	Lasso	eln_all_gen_cyto
19	ASXL2	0.604327460815942	0.604327460815942	Lasso	eln_all_gen_cyto
20	ASXL2	0.604327460815942	0.604327460815942	Lasso	eln_all_gen_cyto
21	ASXL3	0.604327460815942	0.604327460815942	Lasso	eln_all_gen_cyto
22	ASXL3	0.604327460815942	0.604327460815942	Lasso	eln_all_gen_cyto
23	ASXL3	0.604327460815942	0.604327460815942	Lasso	eln_all_gen_cyto
24	ASXL3	0.604327460815942	0.604327460815942	Lasso	eln_all_gen_cyto
25	ATRX	0.604327460815942	0.604327460815942	Lasso	eln_all_gen_cyto
26	ATRX	0.604327460815942	0.604327460815942	Lasso	eln_all_gen_cyto
27	ATRX	0.604327460815942	0.604327460815942	Lasso	eln_all_gen_cyto
28	ATRX	0.604327460815942	0.604327460815942	Lasso	eln_all_gen_cyto
29	BAGE3	0.604327460815942	0.604327460815942	Lasso	eln_all_gen_cyto
30	BAGE3	0.604327460815942	0.604327460815942	Lasso	eln_all_gen_cyto
31	BAGE3	0.604327460815942	0.604327460815942	Lasso	eln_all_gen_cyto
32	BAGE3	0.604327460815942	0.604327460815942	Lasso	eln_all_gen_cyto
33	BCOR	0.604327460815942	0.604327460815942	Lasso	eln_all_gen_cyto
34	BCOR	0.604327460815942	0.604327460815942	Lasso	eln_all_gen_cyto
35	BCOR	0.604327460815942	0.604327460815942	Lasso	eln_all_gen_cyto
36	BCOR	0.604327460815942	0.604327460815942	Lasso	eln_all_gen_cyto
37	BRAF	0.604327460815942	0.604327460815942	Lasso	eln_all_gen_cyto
38	BRAF	0.604327460815942	0.604327460815942	Lasso	eln_all_gen_cyto
39	BRAF	0.604327460815942	0.604327460815942	Lasso	eln_all_gen_cyto
40	BRAF	0.604327460815942	0.604327460815942	Lasso	eln_all_gen_cyto
41	CBFB	0.604327460815942	0.604327460815942	Lasso	eln_all_gen_cyto
42	CBFB	0.604327460815942	0.604327460815942	Lasso	eln_all_gen_cyto
43	CBFB	0.604327460815942	0.604327460815942	Lasso	eln_all_gen_cyto
44	CBFB	0.604327460815942	0.604327460815942	Lasso	eln_all_gen_cyto
45	CBL	0.604327460815942	0.604327460815942	Lasso	eln_all_gen_cyto
46	CBL	0.604327460815942	0.604327460815942	Lasso	eln_all_gen_cyto
47	CBL	0.604327460815942	0.604327460815942	Lasso	eln_all_gen_cyto
48	CBL	0.604327460815942	0.604327460815942	Lasso	eln_all_gen_cyto
49	CDKN2A	0.604327460815942	0.604327460815942	Lasso	eln_all_gen_cyto
50	CDKN2A	0.604327460815942	0.604327460815942	Lasso	eln_all_gen_cyto
51	CDKN2A	0.604327460815942	0.604327460815942	Lasso	eln_all_gen_cyto
52	CDKN2A	0.604327460815942	0.604327460815942	Lasso	eln_all_gen_cyto
53	CEBPA_bi	0.604327460815942	0.604327460815942	Lasso	eln_all_gen_cyto
54	CEBPA_bi	0.604327460815942	0.604327460815942	Lasso	eln_all_gen_cyto
55	CEBPA_bi	0.604327460815942	0.604327460815942	Lasso	eln_all_gen_cyto
56	CEBPA_bi	0.604327460815942	0.604327460815942	Lasso	eln_all_gen_cyto
57	CEBPA_mono	0.604327460815942	0.604327460815942	Lasso	eln_all_gen_cyto
58	CEBPA_mono	0.604327460815942	0.604327460815942	Lasso	eln_all_gen_cyto
59	CEBPA_mono	0.604327460815942	0.604327460815942	Lasso	eln_all_gen_cyto
60	CEBPA_mono	0.604327460815942	0.604327460815942	Lasso	eln_all_gen_cyto
61	CNTN5	0.604327460815942	0.604327460815942	Lasso	eln_all_gen_cyto
62	CNTN5	0.604327460815942	0.604327460815942	Lasso	eln_all_gen_cyto
63	CNTN5	0.604327460815942	0.604327460815942	Lasso	eln_all_gen_cyto
64	CNTN5	0.604327460815942	0.604327460815942	Lasso	eln_all_gen_cyto
65	CREBBP	0.604327460815942	0.604327460815942	Lasso	eln_all_gen_cyto
66	CREBBP	0.604327460815942	0.604327460815942	Lasso	eln_all_gen_cyto
67	CREBBP	0.604327460815942	0.604327460815942	Lasso	eln_all_gen_cyto
68	CREBBP	0.604327460815942	0.604327460815942	Lasso	eln_all_gen_cyto
69	CSF1R	0.604327460815942	0.604327460815942	Lasso	eln_all_gen_cyto
70	CSF1R	0.604327460815942	0.604327460815942	Lasso	eln_all_gen_cyto
71	CSF1R	0.604327460815942	0.604327460815942	Lasso	eln_all_gen_cyto
72	CSF1R	0.604327460815942	0.604327460815942	Lasso	eln_all_gen_cyto
73	CSF3R	0.604327460815942	0.604327460815942	Lasso	eln_all_gen_cyto
74	CSF3R	0.604327460815942	0.604327460815942	Lasso	eln_all_gen_cyto
75	CSF3R	0.604327460815942	0.604327460815942	Lasso	eln_all_gen_cyto
76	CSF3R	0.604327460815942	0.604327460815942	Lasso	eln_all_gen_cyto
77	CTCF	0.604327460815942	0.604327460815942	Lasso	eln_all_gen_cyto
78	CTCF	0.604327460815942	0.604327460815942	Lasso	eln_all_gen_cyto
79	CTCF	0.604327460815942	0.604327460815942	Lasso	eln_all_gen_cyto
80	CTCF	0.604327460815942	0.604327460815942	Lasso	eln_all_gen_cyto
81	CUL2	0.604327460815942	0.604327460815942	Lasso	eln_all_gen_cyto
82	CUL2	0.604327460815942	0.604327460815942	Lasso	eln_all_gen_cyto
83	CUL2	0.604327460815942	0.604327460815942	Lasso	eln_all_gen_cyto
84	CUL2	0.604327460815942	0.604327460815942	Lasso	eln_all_gen_cyto
85	CUX1	0.604327460815942	0.604327460815942	Lasso	eln_all_gen_cyto
86	CUX1	0.604327460815942	0.604327460815942	Lasso	eln_all_gen_cyto
87	CUX1	0.604327460815942	0.604327460815942	Lasso	eln_all_gen_cyto
88	CUX1	0.604327460815942	0.604327460815942	Lasso	eln_all_gen_cyto
89	DNMT3A	0.604327460815942	0.604327460815942	Lasso	eln_all_gen_cyto
90	DNMT3A	0.604327460815942	0.604327460815942	Lasso	eln_all_gen_cyto
91	DNMT3A	0.604327460815942	0.604327460815942	Lasso	eln_all_gen_cyto
92	DNMT3A	0.604327460815942	0.604327460815942	Lasso	eln_all_gen_cyto
93	EED	0.604327460815942	0.604327460815942	Lasso	eln_all_gen_cyto
94	EED	0.604327460815942	0.604327460815942	Lasso	eln_all_gen_cyto
95	EED	0.604327460815942	0.604327460815942	Lasso	eln_all_gen_cyto
96	EED	0.604327460815942	0.604327460815942	Lasso	eln_all_gen_cyto
97	ETV6	0.604327460815942	0.604327460815942	Lasso	eln_all_gen_cyto
98	ETV6	0.604327460815942	0.604327460815942	Lasso	eln_all_gen_cyto
99	ETV6	0.604327460815942	0.604327460815942	Lasso	eln_all_gen_cyto
100	ETV6	0.604327460815942	0.604327460815942	Lasso	eln_all_gen_cyto
101	EZH2	0.604327460815942	0.604327460815942	Lasso	eln_all_gen_cyto
102	EZH2	0.604327460815942	0.604327460815942	Lasso	eln_all_gen_cyto
103	EZH2	0.604327460815942	0.604327460815942	Lasso	eln_all_gen_cyto
104	EZH2	0.604327460815942	0.604327460815942	Lasso	eln_all_gen_cyto
105	FBXW7	0.604327460815942	0.604327460815942	Lasso	eln_all_gen_cyto
106	FBXW7	0.604327460815942	0.604327460815942	Lasso	eln_all_gen_cyto
107	FBXW7	0.604327460815942	0.604327460815942	Lasso	eln_all_gen_cyto
108	FBXW7	0.604327460815942	0.604327460815942	Lasso	eln_all_gen_cyto
109	ITD	0.604327460815942	0.604327460815942	Lasso	eln_all_gen_cyto
110	ITD	0.604327460815942	0.604327460815942	Lasso	eln_all_gen_cyto
111	ITD	0.604327460815942	0.604327460815942	Lasso	eln_all_gen_cyto
112	ITD	0.604327460815942	0.604327460815942	Lasso	eln_all_gen_cyto
113	FLT3_TKD	0.604327460815942	0.604327460815942	Lasso	eln_all_gen_cyto
114	FLT3_TKD	0.604327460815942	0.604327460815942	Lasso	eln_all_gen_cyto
115	FLT3_TKD	0.604327460815942	0.604327460815942	Lasso	eln_all_gen_cyto
116	FLT3_TKD	0.604327460815942	0.604327460815942	Lasso	eln_all_gen_cyto
117	FLT3_other	0.604327460815942	0.604327460815942	Lasso	eln_all_gen_cyto
118	FLT3_other	0.604327460815942	0.604327460815942	Lasso	eln_all_gen_cyto
119	FLT3_other	0.604327460815942	0.604327460815942	Lasso	eln_all_gen_cyto
120	FLT3_other	0.604327460815942	0.604327460815942	Lasso	eln_all_gen_cyto
121	GATA1	0.604327460815942	0.604327460815942	Lasso	eln_all_gen_cyto
122	GATA1	0.604327460815942	0.604327460815942	Lasso	eln_all_gen_cyto
123	GATA1	0.604327460815942	0.604327460815942	Lasso	eln_all_gen_cyto
124	GATA1	0.604327460815942	0.604327460815942	Lasso	eln_all_gen_cyto
125	GATA2	0.604327460815942	0.604327460815942	Lasso	eln_all_gen_cyto
126	GATA2	0.604327460815942	0.604327460815942	Lasso	eln_all_gen_cyto
127	GATA2	0.604327460815942	0.604327460815942	Lasso	eln_all_gen_cyto
128	GATA2	0.604327460815942	0.604327460815942	Lasso	eln_all_gen_cyto
129	GNAS	0.604327460815942	0.604327460815942	Lasso	eln_all_gen_cyto
130	GNAS	0.604327460815942	0.604327460815942	Lasso	eln_all_gen_cyto
131	GNAS	0.604327460815942	0.604327460815942	Lasso	eln_all_gen_cyto
132	GNAS	0.604327460815942	0.604327460815942	Lasso	eln_all_gen_cyto
133	GNB1	0.604327460815942	0.604327460815942	Lasso	eln_all_gen_cyto
134	GNB1	0.604327460815942	0.604327460815942	Lasso	eln_all_gen_cyto
135	GNB1	0.604327460815942	0.604327460815942	Lasso	eln_all_gen_cyto
136	GNB1	0.604327460815942	0.604327460815942	Lasso	eln_all_gen_cyto
137	IDH1	0.604327460815942	0.604327460815942	Lasso	eln_all_gen_cyto
138	IDH1	0.604327460815942	0.604327460815942	Lasso	eln_all_gen_cyto
139	IDH1	0.604327460815942	0.604327460815942	Lasso	eln_all_gen_cyto
140	IDH1	0.604327460815942	0.604327460815942	Lasso	eln_all_gen_cyto
141	IDH2_p.R140	0.604327460815942	0.604327460815942	Lasso	eln_all_gen_cyto
142	IDH2_p.R140	0.604327460815942	0.604327460815942	Lasso	eln_all_gen_cyto
143	IDH2_p.R140	0.604327460815942	0.604327460815942	Lasso	eln_all_gen_cyto
144	IDH2_p.R140	0.604327460815942	0.604327460815942	Lasso	eln_all_gen_cyto
145	IDH2_p.R172	0.604327460815942	0.604327460815942	Lasso	eln_all_gen_cyto
146	IDH2_p.R172	0.604327460815942	0.604327460815942	Lasso	eln_all_gen_cyto
147	IDH2_p.R172	0.604327460815942	0.604327460815942	Lasso	eln_all_gen_cyto
148	IDH2_p.R172	0.604327460815942	0.604327460815942	Lasso	eln_all_gen_cyto
149	JAK2	0.604327460815942	0.604327460815942	Lasso	eln_all_gen_cyto
150	JAK2	0.604327460815942	0.604327460815942	Lasso	eln_all_gen_cyto
151	JAK2	0.604327460815942	0.604327460815942	Lasso	eln_all_gen_cyto
152	JAK2	0.604327460815942	0.604327460815942	Lasso	eln_all_gen_cyto
153	JAK3	0.604327460815942	0.604327460815942	Lasso	eln_all_gen_cyto
154	JAK3	0.604327460815942	0.604327460815942	Lasso	eln_all_gen_cyto
155	JAK3	0.604327460815942	0.604327460815942	Lasso	eln_all_gen_cyto
156	JAK3	0.604327460815942	0.604327460815942	Lasso	eln_all_gen_cyto
157	KANSL1	0.604327460815942	0.604327460815942	Lasso	eln_all_gen_cyto
158	KANSL1	0.604327460815942	0.604327460815942	Lasso	eln_all_gen_cyto
159	KANSL1	0.604327460815942	0.604327460815942	Lasso	eln_all_gen_cyto
160	KANSL1	0.604327460815942	0.604327460815942	Lasso	eln_all_gen_cyto
161	KDM6A	0.604327460815942	0.604327460815942	Lasso	eln_all_gen_cyto
162	KDM6A	0.604327460815942	0.604327460815942	Lasso	eln_all_gen_cyto
163	KDM6A	0.604327460815942	0.604327460815942	Lasso	eln_all_gen_cyto
164	KDM6A	0.604327460815942	0.604327460815942	Lasso	eln_all_gen_cyto
165	KIT	0.604327460815942	0.604327460815942	Lasso	eln_all_gen_cyto
166	KIT	0.604327460815942	0.604327460815942	Lasso	eln_all_gen_cyto
167	KIT	0.604327460815942	0.604327460815942	Lasso	eln_all_gen_cyto
168	KIT	0.604327460815942	0.604327460815942	Lasso	eln_all_gen_cyto
169	KMT2C	0.604327460815942	0.604327460815942	Lasso	eln_all_gen_cyto
170	KMT2C	0.604327460815942	0.604327460815942	Lasso	eln_all_gen_cyto
171	KMT2C	0.604327460815942	0.604327460815942	Lasso	eln_all_gen_cyto
172	KMT2C	0.604327460815942	0.604327460815942	Lasso	eln_all_gen_cyto
173	KMT2D	0.604327460815942	0.604327460815942	Lasso	eln_all_gen_cyto
174	KMT2D	0.604327460815942	0.604327460815942	Lasso	eln_all_gen_cyto
175	KMT2D	0.604327460815942	0.604327460815942	Lasso	eln_all_gen_cyto
176	KMT2D	0.604327460815942	0.604327460815942	Lasso	eln_all_gen_cyto
177	KMT2E	0.604327460815942	0.604327460815942	Lasso	eln_all_gen_cyto
178	KMT2E	0.604327460815942	0.604327460815942	Lasso	eln_all_gen_cyto
179	KMT2E	0.604327460815942	0.604327460815942	Lasso	eln_all_gen_cyto
180	KMT2E	0.604327460815942	0.604327460815942	Lasso	eln_all_gen_cyto
181	KRAS	0.604327460815942	0.604327460815942	Lasso	eln_all_gen_cyto
182	KRAS	0.604327460815942	0.604327460815942	Lasso	eln_all_gen_cyto
183	KRAS	0.604327460815942	0.604327460815942	Lasso	eln_all_gen_cyto
184	KRAS	0.604327460815942	0.604327460815942	Lasso	eln_all_gen_cyto
185	LUC7L2	0.604327460815942	0.604327460815942	Lasso	eln_all_gen_cyto
186	LUC7L2	0.604327460815942	0.604327460815942	Lasso	eln_all_gen_cyto
187	LUC7L2	0.604327460815942	0.604327460815942	Lasso	eln_all_gen_cyto
188	LUC7L2	0.604327460815942	0.604327460815942	Lasso	eln_all_gen_cyto
189	MED12	0.604327460815942	0.604327460815942	Lasso	eln_all_gen_cyto
190	MED12	0.604327460815942	0.604327460815942	Lasso	eln_all_gen_cyto
191	MED12	0.604327460815942	0.604327460815942	Lasso	eln_all_gen_cyto
192	MED12	0.604327460815942	0.604327460815942	Lasso	eln_all_gen_cyto
193	MLL	0.604327460815942	0.604327460815942	Lasso	eln_all_gen_cyto
194	MLL	0.604327460815942	0.604327460815942	Lasso	eln_all_gen_cyto
195	MLL	0.604327460815942	0.604327460815942	Lasso	eln_all_gen_cyto
196	MLL	0.604327460815942	0.604327460815942	Lasso	eln_all_gen_cyto
197	MPL	0.604327460815942	0.604327460815942	Lasso	eln_all_gen_cyto
198	MPL	0.604327460815942	0.604327460815942	Lasso	eln_all_gen_cyto
199	MPL	0.604327460815942	0.604327460815942	Lasso	eln_all_gen_cyto
200	MPL	0.604327460815942	0.604327460815942	Lasso	eln_all_gen_cyto
201	MYC	0.604327460815942	0.604327460815942	Lasso	eln_all_gen_cyto
202	MYC	0.604327460815942	0.604327460815942	Lasso	eln_all_gen_cyto
203	MYC	0.604327460815942	0.604327460815942	Lasso	eln_all_gen_cyto
204	MYC	0.604327460815942	0.604327460815942	Lasso	eln_all_gen_cyto
205	NF1	0.604327460815942	0.604327460815942	Lasso	eln_all_gen_cyto
206	NF1	0.604327460815942	0.604327460815942	Lasso	eln_all_gen_cyto
207	NF1	0.604327460815942	0.604327460815942	Lasso	eln_all_gen_cyto
208	NF1	0.604327460815942	0.604327460815942	Lasso	eln_all_gen_cyto
209	NFE2	0.604327460815942	0.604327460815942	Lasso	eln_all_gen_cyto
210	NFE2	0.604327460815942	0.604327460815942	Lasso	eln_all_gen_cyto
211	NFE2	0.604327460815942	0.604327460815942	Lasso	eln_all_gen_cyto
212	NFE2	0.604327460815942	0.604327460815942	Lasso	eln_all_gen_cyto
213	NOTCH1	0.604327460815942	0.604327460815942	Lasso	eln_all_gen_cyto
214	NOTCH1	0.604327460815942	0.604327460815942	Lasso	eln_all_gen_cyto
215	NOTCH1	0.604327460815942	0.604327460815942	Lasso	eln_all_gen_cyto
216	NOTCH1	0.604327460815942	0.604327460815942	Lasso	eln_all_gen_cyto
217	NPM1	0.604327460815942	0.604327460815942	Lasso	eln_all_gen_cyto
218	NPM1	0.604327460815942	0.604327460815942	Lasso	eln_all_gen_cyto
219	NPM1	0.604327460815942	0.604327460815942	Lasso	eln_all_gen_cyto
220	NPM1	0.604327460815942	0.604327460815942	Lasso	eln_all_gen_cyto
221	NRAS_other	0.604327460815942	0.604327460815942	Lasso	eln_all_gen_cyto
222	NRAS_other	0.604327460815942	0.604327460815942	Lasso	eln_all_gen_cyto
223	NRAS_other	0.604327460815942	0.604327460815942	Lasso	eln_all_gen_cyto
224	NRAS_other	0.604327460815942	0.604327460815942	Lasso	eln_all_gen_cyto
225	NRAS_p.G12_13	0.604327460815942	0.604327460815942	Lasso	eln_all_gen_cyto
226	NRAS_p.G12_13	0.604327460815942	0.604327460815942	Lasso	eln_all_gen_cyto
227	NRAS_p.G12_13	0.604327460815942	0.604327460815942	Lasso	eln_all_gen_cyto
228	NRAS_p.G12_13	0.604327460815942	0.604327460815942	Lasso	eln_all_gen_cyto
229	NRAS_p.Q61_62	0.604327460815942	0.604327460815942	Lasso	eln_all_gen_cyto
230	NRAS_p.Q61_62	0.604327460815942	0.604327460815942	Lasso	eln_all_gen_cyto
231	NRAS_p.Q61_62	0.604327460815942	0.604327460815942	Lasso	eln_all_gen_cyto
232	NRAS_p.Q61_62	0.604327460815942	0.604327460815942	Lasso	eln_all_gen_cyto
233	PDS5B	0.604327460815942	0.604327460815942	Lasso	eln_all_gen_cyto
234	PDS5B	0.604327460815942	0.604327460815942	Lasso	eln_all_gen_cyto
235	PDS5B	0.604327460815942	0.604327460815942	Lasso	eln_all_gen_cyto
236	PDS5B	0.604327460815942	0.604327460815942	Lasso	eln_all_gen_cyto
237	PHF6	0.604327460815942	0.604327460815942	Lasso	eln_all_gen_cyto
238	PHF6	0.604327460815942	0.604327460815942	Lasso	eln_all_gen_cyto
239	PHF6	0.604327460815942	0.604327460815942	Lasso	eln_all_gen_cyto
240	PHF6	0.604327460815942	0.604327460815942	Lasso	eln_all_gen_cyto
241	PPFIA2	0.604327460815942	0.604327460815942	Lasso	eln_all_gen_cyto
242	PPFIA2	0.604327460815942	0.604327460815942	Lasso	eln_all_gen_cyto
243	PPFIA2	0.604327460815942	0.604327460815942	Lasso	eln_all_gen_cyto
244	PPFIA2	0.604327460815942	0.604327460815942	Lasso	eln_all_gen_cyto
245	PRPF8	0.604327460815942	0.604327460815942	Lasso	eln_all_gen_cyto
246	PRPF8	0.604327460815942	0.604327460815942	Lasso	eln_all_gen_cyto
247	PRPF8	0.604327460815942	0.604327460815942	Lasso	eln_all_gen_cyto
248	PRPF8	0.604327460815942	0.604327460815942	Lasso	eln_all_gen_cyto
249	PTEN	0.604327460815942	0.604327460815942	Lasso	eln_all_gen_cyto
250	PTEN	0.604327460815942	0.604327460815942	Lasso	eln_all_gen_cyto
251	PTEN	0.604327460815942	0.604327460815942	Lasso	eln_all_gen_cyto
252	PTEN	0.604327460815942	0.604327460815942	Lasso	eln_all_gen_cyto
253	PTPN11	0.604327460815942	0.604327460815942	Lasso	eln_all_gen_cyto
254	PTPN11	0.604327460815942	0.604327460815942	Lasso	eln_all_gen_cyto
255	PTPN11	0.604327460815942	0.604327460815942	Lasso	eln_all_gen_cyto
256	PTPN11	0.604327460815942	0.604327460815942	Lasso	eln_all_gen_cyto
257	PTPRF	0.604327460815942	0.604327460815942	Lasso	eln_all_gen_cyto
258	PTPRF	0.604327460815942	0.604327460815942	Lasso	eln_all_gen_cyto
259	PTPRF	0.604327460815942	0.604327460815942	Lasso	eln_all_gen_cyto
260	PTPRF	0.604327460815942	0.604327460815942	Lasso	eln_all_gen_cyto
261	PTPRT	0.604327460815942	0.604327460815942	Lasso	eln_all_gen_cyto
262	PTPRT	0.604327460815942	0.604327460815942	Lasso	eln_all_gen_cyto
263	PTPRT	0.604327460815942	0.604327460815942	Lasso	eln_all_gen_cyto
264	PTPRT	0.604327460815942	0.604327460815942	Lasso	eln_all_gen_cyto
265	RAD21	0.604327460815942	0.604327460815942	Lasso	eln_all_gen_cyto
266	RAD21	0.604327460815942	0.604327460815942	Lasso	eln_all_gen_cyto
267	RAD21	0.604327460815942	0.604327460815942	Lasso	eln_all_gen_cyto
268	RAD21	0.604327460815942	0.604327460815942	Lasso	eln_all_gen_cyto
269	RIT1	0.604327460815942	0.604327460815942	Lasso	eln_all_gen_cyto
270	RIT1	0.604327460815942	0.604327460815942	Lasso	eln_all_gen_cyto
271	RIT1	0.604327460815942	0.604327460815942	Lasso	eln_all_gen_cyto
272	RIT1	0.604327460815942	0.604327460815942	Lasso	eln_all_gen_cyto
273	RUNX1	0.604327460815942	0.604327460815942	Lasso	eln_all_gen_cyto
274	RUNX1	0.604327460815942	0.604327460815942	Lasso	eln_all_gen_cyto
275	RUNX1	0.604327460815942	0.604327460815942	Lasso	eln_all_gen_cyto
276	RUNX1	0.604327460815942	0.604327460815942	Lasso	eln_all_gen_cyto
277	S100B	0.604327460815942	0.604327460815942	Lasso	eln_all_gen_cyto
278	S100B	0.604327460815942	0.604327460815942	Lasso	eln_all_gen_cyto
279	S100B	0.604327460815942	0.604327460815942	Lasso	eln_all_gen_cyto
280	S100B	0.604327460815942	0.604327460815942	Lasso	eln_all_gen_cyto
281	SETBP1	0.604327460815942	0.604327460815942	Lasso	eln_all_gen_cyto
282	SETBP1	0.604327460815942	0.604327460815942	Lasso	eln_all_gen_cyto
283	SETBP1	0.604327460815942	0.604327460815942	Lasso	eln_all_gen_cyto
284	SETBP1	0.604327460815942	0.604327460815942	Lasso	eln_all_gen_cyto
285	SF1	0.604327460815942	0.604327460815942	Lasso	eln_all_gen_cyto
286	SF1	0.604327460815942	0.604327460815942	Lasso	eln_all_gen_cyto
287	SF1	0.604327460815942	0.604327460815942	Lasso	eln_all_gen_cyto
288	SF1	0.604327460815942	0.604327460815942	Lasso	eln_all_gen_cyto
289	SF3B1	0.604327460815942	0.604327460815942	Lasso	eln_all_gen_cyto
290	SF3B1	0.604327460815942	0.604327460815942	Lasso	eln_all_gen_cyto
291	SF3B1	0.604327460815942	0.604327460815942	Lasso	eln_all_gen_cyto
292	SF3B1	0.604327460815942	0.604327460815942	Lasso	eln_all_gen_cyto
293	SMC1A	0.604327460815942	0.604327460815942	Lasso	eln_all_gen_cyto
294	SMC1A	0.604327460815942	0.604327460815942	Lasso	eln_all_gen_cyto
295	SMC1A	0.604327460815942	0.604327460815942	Lasso	eln_all_gen_cyto
296	SMC1A	0.604327460815942	0.604327460815942	Lasso	eln_all_gen_cyto
297	SMC3	0.604327460815942	0.604327460815942	Lasso	eln_all_gen_cyto
298	SMC3	0.604327460815942	0.604327460815942	Lasso	eln_all_gen_cyto
299	SMC3	0.604327460815942	0.604327460815942	Lasso	eln_all_gen_cyto
300	SMC3	0.604327460815942	0.604327460815942	Lasso	eln_all_gen_cyto
301	SMG1	0.604327460815942	0.604327460815942	Lasso	eln_all_gen_cyto
302	SMG1	0.604327460815942	0.604327460815942	Lasso	eln_all_gen_cyto
303	SMG1	0.604327460815942	0.604327460815942	Lasso	eln_all_gen_cyto
304	SMG1	0.604327460815942	0.604327460815942	Lasso	eln_all_gen_cyto
305	SPP1	0.604327460815942	0.604327460815942	Lasso	eln_all_gen_cyto
306	SPP1	0.604327460815942	0.604327460815942	Lasso	eln_all_gen_cyto
307	SPP1	0.604327460815942	0.604327460815942	Lasso	eln_all_gen_cyto
308	SPP1	0.604327460815942	0.604327460815942	Lasso	eln_all_gen_cyto
309	SRSF2	0.604327460815942	0.604327460815942	Lasso	eln_all_gen_cyto
310	SRSF2	0.604327460815942	0.604327460815942	Lasso	eln_all_gen_cyto
311	SRSF2	0.604327460815942	0.604327460815942	Lasso	eln_all_gen_cyto
312	SRSF2	0.604327460815942	0.604327460815942	Lasso	eln_all_gen_cyto
313	STAG2	0.604327460815942	0.604327460815942	Lasso	eln_all_gen_cyto
314	STAG2	0.604327460815942	0.604327460815942	Lasso	eln_all_gen_cyto
315	STAG2	0.604327460815942	0.604327460815942	Lasso	eln_all_gen_cyto
316	STAG2	0.604327460815942	0.604327460815942	Lasso	eln_all_gen_cyto
317	STAT5B	0.604327460815942	0.604327460815942	Lasso	eln_all_gen_cyto
318	STAT5B	0.604327460815942	0.604327460815942	Lasso	eln_all_gen_cyto
319	STAT5B	0.604327460815942	0.604327460815942	Lasso	eln_all_gen_cyto
320	STAT5B	0.604327460815942	0.604327460815942	Lasso	eln_all_gen_cyto
321	SUZ12	0.604327460815942	0.604327460815942	Lasso	eln_all_gen_cyto
322	SUZ12	0.604327460815942	0.604327460815942	Lasso	eln_all_gen_cyto
323	SUZ12	0.604327460815942	0.604327460815942	Lasso	eln_all_gen_cyto
324	SUZ12	0.604327460815942	0.604327460815942	Lasso	eln_all_gen_cyto
325	TET2	0.604327460815942	0.604327460815942	Lasso	eln_all_gen_cyto
326	TET2	0.604327460815942	0.604327460815942	Lasso	eln_all_gen_cyto
327	TET2	0.604327460815942	0.604327460815942	Lasso	eln_all_gen_cyto
328	TET2	0.604327460815942	0.604327460815942	Lasso	eln_all_gen_cyto
329	TP53	0.604327460815942	0.591286617203703	Lasso	eln_all_gen_cyto
330	TP53	0.604327460815942	0.592473512060216	Lasso	eln_all_gen_cyto
331	TP53	0.604327460815942	0.590736282581667	Lasso	eln_all_gen_cyto
332	TP53	0.604327460815942	0.578710488183424	Lasso	eln_all_gen_cyto
333	U2AF1_p.S34	0.604327460815942	0.604327460815942	Lasso	eln_all_gen_cyto
334	U2AF1_p.S34	0.604327460815942	0.604327460815942	Lasso	eln_all_gen_cyto
335	U2AF1_p.S34	0.604327460815942	0.604327460815942	Lasso	eln_all_gen_cyto
336	U2AF1_p.S34	0.604327460815942	0.604327460815942	Lasso	eln_all_gen_cyto
337	U2AF1_p.Q157	0.604327460815942	0.604327460815942	Lasso	eln_all_gen_cyto
338	U2AF1_p.Q157	0.604327460815942	0.604327460815942	Lasso	eln_all_gen_cyto
339	U2AF1_p.Q157	0.604327460815942	0.604327460815942	Lasso	eln_all_gen_cyto
340	U2AF1_p.Q157	0.604327460815942	0.604327460815942	Lasso	eln_all_gen_cyto
341	WT1	0.604327460815942	0.604327460815942	Lasso	eln_all_gen_cyto
342	WT1	0.604327460815942	0.604327460815942	Lasso	eln_all_gen_cyto
343	WT1	0.604327460815942	0.604327460815942	Lasso	eln_all_gen_cyto
344	WT1	0.604327460815942	0.604327460815942	Lasso	eln_all_gen_cyto
345	ZRSR2	0.604327460815942	0.604327460815942	Lasso	eln_all_gen_cyto
346	ZRSR2	0.604327460815942	0.604327460815942	Lasso	eln_all_gen_cyto
347	ZRSR2	0.604327460815942	0.604327460815942	Lasso	eln_all_gen_cyto
348	ZRSR2	0.604327460815942	0.604327460815942	Lasso	eln_all_gen_cyto
349	add_8	0.604327460815942	0.604327460815942	Lasso	eln_all_gen_cyto
350	add_8	0.604327460815942	0.604327460815942	Lasso	eln_all_gen_cyto
351	add_8	0.604327460815942	0.604327460815942	Lasso	eln_all_gen_cyto
352	add_8	0.604327460815942	0.604327460815942	Lasso	eln_all_gen_cyto
353	add_11	0.604327460815942	0.604327460815942	Lasso	eln_all_gen_cyto
354	add_11	0.604327460815942	0.604327460815942	Lasso	eln_all_gen_cyto
355	add_11	0.604327460815942	0.604327460815942	Lasso	eln_all_gen_cyto
356	add_11	0.604327460815942	0.604327460815942	Lasso	eln_all_gen_cyto
357	add_13	0.604327460815942	0.604327460815942	Lasso	eln_all_gen_cyto
358	add_13	0.604327460815942	0.604327460815942	Lasso	eln_all_gen_cyto
359	add_13	0.604327460815942	0.604327460815942	Lasso	eln_all_gen_cyto
360	add_13	0.604327460815942	0.604327460815942	Lasso	eln_all_gen_cyto
361	add_21	0.604327460815942	0.604327460815942	Lasso	eln_all_gen_cyto
362	add_21	0.604327460815942	0.604327460815942	Lasso	eln_all_gen_cyto
363	add_21	0.604327460815942	0.604327460815942	Lasso	eln_all_gen_cyto
364	add_21	0.604327460815942	0.604327460815942	Lasso	eln_all_gen_cyto
365	add_22	0.604327460815942	0.604327460815942	Lasso	eln_all_gen_cyto
366	add_22	0.604327460815942	0.604327460815942	Lasso	eln_all_gen_cyto
367	add_22	0.604327460815942	0.604327460815942	Lasso	eln_all_gen_cyto
368	add_22	0.604327460815942	0.604327460815942	Lasso	eln_all_gen_cyto
369	del_20	0.604327460815942	0.604327460815942	Lasso	eln_all_gen_cyto
370	del_20	0.604327460815942	0.604327460815942	Lasso	eln_all_gen_cyto
371	del_20	0.604327460815942	0.604327460815942	Lasso	eln_all_gen_cyto
372	del_20	0.604327460815942	0.604327460815942	Lasso	eln_all_gen_cyto
373	del_3	0.604327460815942	0.604327460815942	Lasso	eln_all_gen_cyto
374	del_3	0.604327460815942	0.604327460815942	Lasso	eln_all_gen_cyto
375	del_3	0.604327460815942	0.604327460815942	Lasso	eln_all_gen_cyto
376	del_3	0.604327460815942	0.604327460815942	Lasso	eln_all_gen_cyto
377	del_5	0.604327460815942	0.604327460815942	Lasso	eln_all_gen_cyto
378	del_5	0.604327460815942	0.604327460815942	Lasso	eln_all_gen_cyto
379	del_5	0.604327460815942	0.604327460815942	Lasso	eln_all_gen_cyto
380	del_5	0.604327460815942	0.604327460815942	Lasso	eln_all_gen_cyto
381	del_7	0.604327460815942	0.604327460815942	Lasso	eln_all_gen_cyto
382	del_7	0.604327460815942	0.604327460815942	Lasso	eln_all_gen_cyto
383	del_7	0.604327460815942	0.604327460815942	Lasso	eln_all_gen_cyto
384	del_7	0.604327460815942	0.604327460815942	Lasso	eln_all_gen_cyto
385	del_9	0.604327460815942	0.604327460815942	Lasso	eln_all_gen_cyto
386	del_9	0.604327460815942	0.604327460815942	Lasso	eln_all_gen_cyto
387	del_9	0.604327460815942	0.604327460815942	Lasso	eln_all_gen_cyto
388	del_9	0.604327460815942	0.604327460815942	Lasso	eln_all_gen_cyto
389	del_12	0.604327460815942	0.604327460815942	Lasso	eln_all_gen_cyto
390	del_12	0.604327460815942	0.604327460815942	Lasso	eln_all_gen_cyto
391	del_12	0.604327460815942	0.604327460815942	Lasso	eln_all_gen_cyto
392	del_12	0.604327460815942	0.604327460815942	Lasso	eln_all_gen_cyto
393	del_13	0.604327460815942	0.604327460815942	Lasso	eln_all_gen_cyto
394	del_13	0.604327460815942	0.604327460815942	Lasso	eln_all_gen_cyto
395	del_13	0.604327460815942	0.604327460815942	Lasso	eln_all_gen_cyto
396	del_13	0.604327460815942	0.604327460815942	Lasso	eln_all_gen_cyto
397	del_16	0.604327460815942	0.604327460815942	Lasso	eln_all_gen_cyto
398	del_16	0.604327460815942	0.604327460815942	Lasso	eln_all_gen_cyto
399	del_16	0.604327460815942	0.604327460815942	Lasso	eln_all_gen_cyto
400	del_16	0.604327460815942	0.604327460815942	Lasso	eln_all_gen_cyto
401	del_17	0.604327460815942	0.604327460815942	Lasso	eln_all_gen_cyto
402	del_17	0.604327460815942	0.604327460815942	Lasso	eln_all_gen_cyto
403	del_17	0.604327460815942	0.604327460815942	Lasso	eln_all_gen_cyto
404	del_17	0.604327460815942	0.604327460815942	Lasso	eln_all_gen_cyto
405	del_18	0.604327460815942	0.604327460815942	Lasso	eln_all_gen_cyto
406	del_18	0.604327460815942	0.604327460815942	Lasso	eln_all_gen_cyto
407	del_18	0.604327460815942	0.604327460815942	Lasso	eln_all_gen_cyto
408	del_18	0.604327460815942	0.604327460815942	Lasso	eln_all_gen_cyto
409	minusy	0.604327460815942	0.604327460815942	Lasso	eln_all_gen_cyto
410	minusy	0.604327460815942	0.604327460815942	Lasso	eln_all_gen_cyto
411	minusy	0.604327460815942	0.604327460815942	Lasso	eln_all_gen_cyto
412	minusy	0.604327460815942	0.604327460815942	Lasso	eln_all_gen_cyto
413	t_v_11	0.604327460815942	0.604327460815942	Lasso	eln_all_gen_cyto
414	t_v_11	0.604327460815942	0.604327460815942	Lasso	eln_all_gen_cyto
415	t_v_11	0.604327460815942	0.604327460815942	Lasso	eln_all_gen_cyto
416	t_v_11	0.604327460815942	0.604327460815942	Lasso	eln_all_gen_cyto
417	t_10_21	0.604327460815942	0.604327460815942	Lasso	eln_all_gen_cyto
418	t_10_21	0.604327460815942	0.604327460815942	Lasso	eln_all_gen_cyto
419	t_10_21	0.604327460815942	0.604327460815942	Lasso	eln_all_gen_cyto
420	t_10_21	0.604327460815942	0.604327460815942	Lasso	eln_all_gen_cyto
421	t_12_13	0.604327460815942	0.604327460815942	Lasso	eln_all_gen_cyto
422	t_12_13	0.604327460815942	0.604327460815942	Lasso	eln_all_gen_cyto
423	t_12_13	0.604327460815942	0.604327460815942	Lasso	eln_all_gen_cyto
424	t_12_13	0.604327460815942	0.604327460815942	Lasso	eln_all_gen_cyto
425	t_12_17	0.604327460815942	0.604327460815942	Lasso	eln_all_gen_cyto
426	t_12_17	0.604327460815942	0.604327460815942	Lasso	eln_all_gen_cyto
427	t_12_17	0.604327460815942	0.604327460815942	Lasso	eln_all_gen_cyto
428	t_12_17	0.604327460815942	0.604327460815942	Lasso	eln_all_gen_cyto
429	t_12_22	0.604327460815942	0.604327460815942	Lasso	eln_all_gen_cyto
430	t_12_22	0.604327460815942	0.604327460815942	Lasso	eln_all_gen_cyto
431	t_12_22	0.604327460815942	0.604327460815942	Lasso	eln_all_gen_cyto
432	t_12_22	0.604327460815942	0.604327460815942	Lasso	eln_all_gen_cyto
433	t_13_19	0.604327460815942	0.604327460815942	Lasso	eln_all_gen_cyto
434	t_13_19	0.604327460815942	0.604327460815942	Lasso	eln_all_gen_cyto
435	t_13_19	0.604327460815942	0.604327460815942	Lasso	eln_all_gen_cyto
436	t_13_19	0.604327460815942	0.604327460815942	Lasso	eln_all_gen_cyto
437	t_15_16	0.604327460815942	0.604327460815942	Lasso	eln_all_gen_cyto
438	t_15_16	0.604327460815942	0.604327460815942	Lasso	eln_all_gen_cyto
439	t_15_16	0.604327460815942	0.604327460815942	Lasso	eln_all_gen_cyto
440	t_15_16	0.604327460815942	0.604327460815942	Lasso	eln_all_gen_cyto
441	t_15_17	0.604327460815942	0.604327460815942	Lasso	eln_all_gen_cyto
442	t_15_17	0.604327460815942	0.604327460815942	Lasso	eln_all_gen_cyto
443	t_15_17	0.604327460815942	0.604327460815942	Lasso	eln_all_gen_cyto
444	t_15_17	0.604327460815942	0.604327460815942	Lasso	eln_all_gen_cyto
445	t_16_17	0.604327460815942	0.604327460815942	Lasso	eln_all_gen_cyto
446	t_16_17	0.604327460815942	0.604327460815942	Lasso	eln_all_gen_cyto
447	t_16_17	0.604327460815942	0.604327460815942	Lasso	eln_all_gen_cyto
448	t_16_17	0.604327460815942	0.604327460815942	Lasso	eln_all_gen_cyto
449	t_16_21	0.604327460815942	0.604327460815942	Lasso	eln_all_gen_cyto
450	t_16_21	0.604327460815942	0.604327460815942	Lasso	eln_all_gen_cyto
451	t_16_21	0.604327460815942	0.604327460815942	Lasso	eln_all_gen_cyto
452	t_16_21	0.604327460815942	0.604327460815942	Lasso	eln_all_gen_cyto
453	t_17_19	0.604327460815942	0.604327460815942	Lasso	eln_all_gen_cyto
454	t_17_19	0.604327460815942	0.604327460815942	Lasso	eln_all_gen_cyto
455	t_17_19	0.604327460815942	0.604327460815942	Lasso	eln_all_gen_cyto
456	t_17_19	0.604327460815942	0.604327460815942	Lasso	eln_all_gen_cyto
457	t_17_21	0.604327460815942	0.604327460815942	Lasso	eln_all_gen_cyto
458	t_17_21	0.604327460815942	0.604327460815942	Lasso	eln_all_gen_cyto
459	t_17_21	0.604327460815942	0.604327460815942	Lasso	eln_all_gen_cyto
460	t_17_21	0.604327460815942	0.604327460815942	Lasso	eln_all_gen_cyto
461	t_1_12	0.604327460815942	0.604327460815942	Lasso	eln_all_gen_cyto
462	t_1_12	0.604327460815942	0.604327460815942	Lasso	eln_all_gen_cyto
463	t_1_12	0.604327460815942	0.604327460815942	Lasso	eln_all_gen_cyto
464	t_1_12	0.604327460815942	0.604327460815942	Lasso	eln_all_gen_cyto
465	t_1_14	0.604327460815942	0.604327460815942	Lasso	eln_all_gen_cyto
466	t_1_14	0.604327460815942	0.604327460815942	Lasso	eln_all_gen_cyto
467	t_1_14	0.604327460815942	0.604327460815942	Lasso	eln_all_gen_cyto
468	t_1_14	0.604327460815942	0.604327460815942	Lasso	eln_all_gen_cyto
469	t_1_16	0.604327460815942	0.604327460815942	Lasso	eln_all_gen_cyto
470	t_1_16	0.604327460815942	0.604327460815942	Lasso	eln_all_gen_cyto
471	t_1_16	0.604327460815942	0.604327460815942	Lasso	eln_all_gen_cyto
472	t_1_16	0.604327460815942	0.604327460815942	Lasso	eln_all_gen_cyto
473	t_1_17	0.604327460815942	0.604327460815942	Lasso	eln_all_gen_cyto
474	t_1_17	0.604327460815942	0.604327460815942	Lasso	eln_all_gen_cyto
475	t_1_17	0.604327460815942	0.604327460815942	Lasso	eln_all_gen_cyto
476	t_1_17	0.604327460815942	0.604327460815942	Lasso	eln_all_gen_cyto
477	t_1_19	0.604327460815942	0.604327460815942	Lasso	eln_all_gen_cyto
478	t_1_19	0.604327460815942	0.604327460815942	Lasso	eln_all_gen_cyto
479	t_1_19	0.604327460815942	0.604327460815942	Lasso	eln_all_gen_cyto
480	t_1_19	0.604327460815942	0.604327460815942	Lasso	eln_all_gen_cyto
481	t_1_3	0.604327460815942	0.604327460815942	Lasso	eln_all_gen_cyto
482	t_1_3	0.604327460815942	0.604327460815942	Lasso	eln_all_gen_cyto
483	t_1_3	0.604327460815942	0.604327460815942	Lasso	eln_all_gen_cyto
484	t_1_3	0.604327460815942	0.604327460815942	Lasso	eln_all_gen_cyto
485	t_1_4	0.604327460815942	0.604327460815942	Lasso	eln_all_gen_cyto
486	t_1_4	0.604327460815942	0.604327460815942	Lasso	eln_all_gen_cyto
487	t_1_4	0.604327460815942	0.604327460815942	Lasso	eln_all_gen_cyto
488	t_1_4	0.604327460815942	0.604327460815942	Lasso	eln_all_gen_cyto
489	t_1_5	0.604327460815942	0.604327460815942	Lasso	eln_all_gen_cyto
490	t_1_5	0.604327460815942	0.604327460815942	Lasso	eln_all_gen_cyto
491	t_1_5	0.604327460815942	0.604327460815942	Lasso	eln_all_gen_cyto
492	t_1_5	0.604327460815942	0.604327460815942	Lasso	eln_all_gen_cyto
493	t_1_6	0.604327460815942	0.604327460815942	Lasso	eln_all_gen_cyto
494	t_1_6	0.604327460815942	0.604327460815942	Lasso	eln_all_gen_cyto
495	t_1_6	0.604327460815942	0.604327460815942	Lasso	eln_all_gen_cyto
496	t_1_6	0.604327460815942	0.604327460815942	Lasso	eln_all_gen_cyto
497	t_2_17	0.604327460815942	0.604327460815942	Lasso	eln_all_gen_cyto
498	t_2_17	0.604327460815942	0.604327460815942	Lasso	eln_all_gen_cyto
499	t_2_17	0.604327460815942	0.604327460815942	Lasso	eln_all_gen_cyto
500	t_2_17	0.604327460815942	0.604327460815942	Lasso	eln_all_gen_cyto
501	t_2_3	0.604327460815942	0.604327460815942	Lasso	eln_all_gen_cyto
502	t_2_3	0.604327460815942	0.604327460815942	Lasso	eln_all_gen_cyto
503	t_2_3	0.604327460815942	0.604327460815942	Lasso	eln_all_gen_cyto
504	t_2_3	0.604327460815942	0.604327460815942	Lasso	eln_all_gen_cyto
505	t_2_5	0.604327460815942	0.604327460815942	Lasso	eln_all_gen_cyto
506	t_2_5	0.604327460815942	0.604327460815942	Lasso	eln_all_gen_cyto
507	t_2_5	0.604327460815942	0.604327460815942	Lasso	eln_all_gen_cyto
508	t_2_5	0.604327460815942	0.604327460815942	Lasso	eln_all_gen_cyto
509	t_2_7	0.604327460815942	0.604327460815942	Lasso	eln_all_gen_cyto
510	t_2_7	0.604327460815942	0.604327460815942	Lasso	eln_all_gen_cyto
511	t_2_7	0.604327460815942	0.604327460815942	Lasso	eln_all_gen_cyto
512	t_2_7	0.604327460815942	0.604327460815942	Lasso	eln_all_gen_cyto
513	t_2_9	0.604327460815942	0.604327460815942	Lasso	eln_all_gen_cyto
514	t_2_9	0.604327460815942	0.604327460815942	Lasso	eln_all_gen_cyto
515	t_2_9	0.604327460815942	0.604327460815942	Lasso	eln_all_gen_cyto
516	t_2_9	0.604327460815942	0.604327460815942	Lasso	eln_all_gen_cyto
517	t_3_16	0.604327460815942	0.604327460815942	Lasso	eln_all_gen_cyto
518	t_3_16	0.604327460815942	0.604327460815942	Lasso	eln_all_gen_cyto
519	t_3_16	0.604327460815942	0.604327460815942	Lasso	eln_all_gen_cyto
520	t_3_16	0.604327460815942	0.604327460815942	Lasso	eln_all_gen_cyto
521	t_3_21	0.604327460815942	0.604327460815942	Lasso	eln_all_gen_cyto
522	t_3_21	0.604327460815942	0.604327460815942	Lasso	eln_all_gen_cyto
523	t_3_21	0.604327460815942	0.604327460815942	Lasso	eln_all_gen_cyto
524	t_3_21	0.604327460815942	0.604327460815942	Lasso	eln_all_gen_cyto
525	t_3_5	0.604327460815942	0.604327460815942	Lasso	eln_all_gen_cyto
526	t_3_5	0.604327460815942	0.604327460815942	Lasso	eln_all_gen_cyto
527	t_3_5	0.604327460815942	0.604327460815942	Lasso	eln_all_gen_cyto
528	t_3_5	0.604327460815942	0.604327460815942	Lasso	eln_all_gen_cyto
529	t_3_7	0.604327460815942	0.604327460815942	Lasso	eln_all_gen_cyto
530	t_3_7	0.604327460815942	0.604327460815942	Lasso	eln_all_gen_cyto
531	t_3_7	0.604327460815942	0.604327460815942	Lasso	eln_all_gen_cyto
532	t_3_7	0.604327460815942	0.604327460815942	Lasso	eln_all_gen_cyto
533	t_3_9	0.604327460815942	0.604327460815942	Lasso	eln_all_gen_cyto
534	t_3_9	0.604327460815942	0.604327460815942	Lasso	eln_all_gen_cyto
535	t_3_9	0.604327460815942	0.604327460815942	Lasso	eln_all_gen_cyto
536	t_3_9	0.604327460815942	0.604327460815942	Lasso	eln_all_gen_cyto
537	t_4_12	0.604327460815942	0.604327460815942	Lasso	eln_all_gen_cyto
538	t_4_12	0.604327460815942	0.604327460815942	Lasso	eln_all_gen_cyto
539	t_4_12	0.604327460815942	0.604327460815942	Lasso	eln_all_gen_cyto
540	t_4_12	0.604327460815942	0.604327460815942	Lasso	eln_all_gen_cyto
541	t_4_21	0.604327460815942	0.604327460815942	Lasso	eln_all_gen_cyto
542	t_4_21	0.604327460815942	0.604327460815942	Lasso	eln_all_gen_cyto
543	t_4_21	0.604327460815942	0.604327460815942	Lasso	eln_all_gen_cyto
544	t_4_21	0.604327460815942	0.604327460815942	Lasso	eln_all_gen_cyto
545	t_4_9	0.604327460815942	0.604327460815942	Lasso	eln_all_gen_cyto
546	t_4_9	0.604327460815942	0.604327460815942	Lasso	eln_all_gen_cyto
547	t_4_9	0.604327460815942	0.604327460815942	Lasso	eln_all_gen_cyto
548	t_4_9	0.604327460815942	0.604327460815942	Lasso	eln_all_gen_cyto
549	t_5_12	0.604327460815942	0.604327460815942	Lasso	eln_all_gen_cyto
550	t_5_12	0.604327460815942	0.604327460815942	Lasso	eln_all_gen_cyto
551	t_5_12	0.604327460815942	0.604327460815942	Lasso	eln_all_gen_cyto
552	t_5_12	0.604327460815942	0.604327460815942	Lasso	eln_all_gen_cyto
553	t_5_17	0.604327460815942	0.604327460815942	Lasso	eln_all_gen_cyto
554	t_5_17	0.604327460815942	0.604327460815942	Lasso	eln_all_gen_cyto
555	t_5_17	0.604327460815942	0.604327460815942	Lasso	eln_all_gen_cyto
556	t_5_17	0.604327460815942	0.604327460815942	Lasso	eln_all_gen_cyto
557	t_5_9	0.604327460815942	0.604327460815942	Lasso	eln_all_gen_cyto
558	t_5_9	0.604327460815942	0.604327460815942	Lasso	eln_all_gen_cyto
559	t_5_9	0.604327460815942	0.604327460815942	Lasso	eln_all_gen_cyto
560	t_5_9	0.604327460815942	0.604327460815942	Lasso	eln_all_gen_cyto
561	t_6_9	0.604327460815942	0.604327460815942	Lasso	eln_all_gen_cyto
562	t_6_9	0.604327460815942	0.604327460815942	Lasso	eln_all_gen_cyto
563	t_6_9	0.604327460815942	0.604327460815942	Lasso	eln_all_gen_cyto
564	t_6_9	0.604327460815942	0.604327460815942	Lasso	eln_all_gen_cyto
565	t_7_16	0.604327460815942	0.604327460815942	Lasso	eln_all_gen_cyto
566	t_7_16	0.604327460815942	0.604327460815942	Lasso	eln_all_gen_cyto
567	t_7_16	0.604327460815942	0.604327460815942	Lasso	eln_all_gen_cyto
568	t_7_16	0.604327460815942	0.604327460815942	Lasso	eln_all_gen_cyto
569	t_7_17	0.604327460815942	0.604327460815942	Lasso	eln_all_gen_cyto
570	t_7_17	0.604327460815942	0.604327460815942	Lasso	eln_all_gen_cyto
571	t_7_17	0.604327460815942	0.604327460815942	Lasso	eln_all_gen_cyto
572	t_7_17	0.604327460815942	0.604327460815942	Lasso	eln_all_gen_cyto
573	t_7_8	0.604327460815942	0.604327460815942	Lasso	eln_all_gen_cyto
574	t_7_8	0.604327460815942	0.604327460815942	Lasso	eln_all_gen_cyto
575	t_7_8	0.604327460815942	0.604327460815942	Lasso	eln_all_gen_cyto
576	t_7_8	0.604327460815942	0.604327460815942	Lasso	eln_all_gen_cyto
577	t_8_10	0.604327460815942	0.604327460815942	Lasso	eln_all_gen_cyto
578	t_8_10	0.604327460815942	0.604327460815942	Lasso	eln_all_gen_cyto
579	t_8_10	0.604327460815942	0.604327460815942	Lasso	eln_all_gen_cyto
580	t_8_10	0.604327460815942	0.604327460815942	Lasso	eln_all_gen_cyto
581	t_8_13	0.604327460815942	0.604327460815942	Lasso	eln_all_gen_cyto
582	t_8_13	0.604327460815942	0.604327460815942	Lasso	eln_all_gen_cyto
583	t_8_13	0.604327460815942	0.604327460815942	Lasso	eln_all_gen_cyto
584	t_8_13	0.604327460815942	0.604327460815942	Lasso	eln_all_gen_cyto
585	t_8_16	0.604327460815942	0.604327460815942	Lasso	eln_all_gen_cyto
586	t_8_16	0.604327460815942	0.604327460815942	Lasso	eln_all_gen_cyto
587	t_8_16	0.604327460815942	0.604327460815942	Lasso	eln_all_gen_cyto
588	t_8_16	0.604327460815942	0.604327460815942	Lasso	eln_all_gen_cyto
589	t_8_17	0.604327460815942	0.604327460815942	Lasso	eln_all_gen_cyto
590	t_8_17	0.604327460815942	0.604327460815942	Lasso	eln_all_gen_cyto
591	t_8_17	0.604327460815942	0.604327460815942	Lasso	eln_all_gen_cyto
592	t_8_17	0.604327460815942	0.604327460815942	Lasso	eln_all_gen_cyto
593	t_8_21	0.604327460815942	0.604327460815942	Lasso	eln_all_gen_cyto
594	t_8_21	0.604327460815942	0.604327460815942	Lasso	eln_all_gen_cyto
595	t_8_21	0.604327460815942	0.604327460815942	Lasso	eln_all_gen_cyto
596	t_8_21	0.604327460815942	0.604327460815942	Lasso	eln_all_gen_cyto
597	t_9_11	0.604327460815942	0.604327460815942	Lasso	eln_all_gen_cyto
598	t_9_11	0.604327460815942	0.604327460815942	Lasso	eln_all_gen_cyto
599	t_9_11	0.604327460815942	0.604327460815942	Lasso	eln_all_gen_cyto
600	t_9_11	0.604327460815942	0.604327460815942	Lasso	eln_all_gen_cyto
601	t_9_13	0.604327460815942	0.604327460815942	Lasso	eln_all_gen_cyto
602	t_9_13	0.604327460815942	0.604327460815942	Lasso	eln_all_gen_cyto
603	t_9_13	0.604327460815942	0.604327460815942	Lasso	eln_all_gen_cyto
604	t_9_13	0.604327460815942	0.604327460815942	Lasso	eln_all_gen_cyto
605	t_9_17	0.604327460815942	0.604327460815942	Lasso	eln_all_gen_cyto
606	t_9_17	0.604327460815942	0.604327460815942	Lasso	eln_all_gen_cyto
607	t_9_17	0.604327460815942	0.604327460815942	Lasso	eln_all_gen_cyto
608	t_9_17	0.604327460815942	0.604327460815942	Lasso	eln_all_gen_cyto
609	t_9_22	0.604327460815942	0.604327460815942	Lasso	eln_all_gen_cyto
610	t_9_22	0.604327460815942	0.604327460815942	Lasso	eln_all_gen_cyto
611	t_9_22	0.604327460815942	0.604327460815942	Lasso	eln_all_gen_cyto
612	t_9_22	0.604327460815942	0.604327460815942	Lasso	eln_all_gen_cyto
613	complex	0.604327460815942	0.604327460815942	Lasso	eln_all_gen_cyto
614	complex	0.604327460815942	0.604327460815942	Lasso	eln_all_gen_cyto
615	complex	0.604327460815942	0.604327460815942	Lasso	eln_all_gen_cyto
616	complex	0.604327460815942	0.604327460815942	Lasso	eln_all_gen_cyto
617	others_transloc	0.604327460815942	0.604327460815942	Lasso	eln_all_gen_cyto
618	others_transloc	0.604327460815942	0.604327460815942	Lasso	eln_all_gen_cyto
619	others_transloc	0.604327460815942	0.604327460815942	Lasso	eln_all_gen_cyto
620	others_transloc	0.604327460815942	0.604327460815942	Lasso	eln_all_gen_cyto
621	inv_3	0.604327460815942	0.604327460815942	Lasso	eln_all_gen_cyto
622	inv_3	0.604327460815942	0.604327460815942	Lasso	eln_all_gen_cyto
623	inv_3	0.604327460815942	0.604327460815942	Lasso	eln_all_gen_cyto
624	inv_3	0.604327460815942	0.604327460815942	Lasso	eln_all_gen_cyto
625	inv_16	0.604327460815942	0.604327460815942	Lasso	eln_all_gen_cyto
626	inv_16	0.604327460815942	0.604327460815942	Lasso	eln_all_gen_cyto
627	inv_16	0.604327460815942	0.604327460815942	Lasso	eln_all_gen_cyto
628	inv_16	0.604327460815942	0.604327460815942	Lasso	eln_all_gen_cyto
629	eln_2017_adverse	0.637202256233832	0.61011692969895	Lasso	eln_all_gen_cyto
630	eln_2017_adverse	0.637202256233832	0.601693016379183	Lasso	eln_all_gen_cyto
631	eln_2017_adverse	0.637202256233832	0.584099933909064	Lasso	eln_all_gen_cyto
632	eln_2017_adverse	0.637202256233832	0.603557003222396	Lasso	eln_all_gen_cyto
633	eln_2017_favorable	0.637202256233832	0.608868881573124	Lasso	eln_all_gen_cyto
634	eln_2017_favorable	0.637202256233832	0.616583753663829	Lasso	eln_all_gen_cyto
635	eln_2017_favorable	0.637202256233832	0.609064091831613	Lasso	eln_all_gen_cyto
636	eln_2017_favorable	0.637202256233832	0.605684030079093	Lasso	eln_all_gen_cyto
637	eln_2017_intermediate	0.637202256233832	0.637202256233832	Lasso	eln_all_gen_cyto
638	eln_2017_intermediate	0.637202256233832	0.637202256233832	Lasso	eln_all_gen_cyto
639	eln_2017_intermediate	0.637202256233832	0.637202256233832	Lasso	eln_all_gen_cyto
640	eln_2017_intermediate	0.637202256233832	0.637202256233832	Lasso	eln_all_gen_cyto
641	ASXL1	0.637202256233832	0.637202256233832	Lasso	eln_all_gen_cyto
642	ASXL1	0.637202256233832	0.637202256233832	Lasso	eln_all_gen_cyto
643	ASXL1	0.637202256233832	0.637202256233832	Lasso	eln_all_gen_cyto
644	ASXL1	0.637202256233832	0.637202256233832	Lasso	eln_all_gen_cyto
645	ASXL2	0.637202256233832	0.637202256233832	Lasso	eln_all_gen_cyto
646	ASXL2	0.637202256233832	0.637202256233832	Lasso	eln_all_gen_cyto
647	ASXL2	0.637202256233832	0.637202256233832	Lasso	eln_all_gen_cyto
648	ASXL2	0.637202256233832	0.637202256233832	Lasso	eln_all_gen_cyto
649	ASXL3	0.637202256233832	0.637202256233832	Lasso	eln_all_gen_cyto
650	ASXL3	0.637202256233832	0.637202256233832	Lasso	eln_all_gen_cyto
651	ASXL3	0.637202256233832	0.637202256233832	Lasso	eln_all_gen_cyto
652	ASXL3	0.637202256233832	0.637202256233832	Lasso	eln_all_gen_cyto
653	ATRX	0.637202256233832	0.637202256233832	Lasso	eln_all_gen_cyto
654	ATRX	0.637202256233832	0.637202256233832	Lasso	eln_all_gen_cyto
655	ATRX	0.637202256233832	0.637202256233832	Lasso	eln_all_gen_cyto
656	ATRX	0.637202256233832	0.637202256233832	Lasso	eln_all_gen_cyto
657	BAGE3	0.637202256233832	0.637202256233832	Lasso	eln_all_gen_cyto
658	BAGE3	0.637202256233832	0.637202256233832	Lasso	eln_all_gen_cyto
659	BAGE3	0.637202256233832	0.637202256233832	Lasso	eln_all_gen_cyto
660	BAGE3	0.637202256233832	0.637202256233832	Lasso	eln_all_gen_cyto
661	BCOR	0.637202256233832	0.637202256233832	Lasso	eln_all_gen_cyto
662	BCOR	0.637202256233832	0.637202256233832	Lasso	eln_all_gen_cyto
663	BCOR	0.637202256233832	0.637202256233832	Lasso	eln_all_gen_cyto
664	BCOR	0.637202256233832	0.637202256233832	Lasso	eln_all_gen_cyto
665	BRAF	0.637202256233832	0.637202256233832	Lasso	eln_all_gen_cyto
666	BRAF	0.637202256233832	0.637202256233832	Lasso	eln_all_gen_cyto
667	BRAF	0.637202256233832	0.637202256233832	Lasso	eln_all_gen_cyto
668	BRAF	0.637202256233832	0.637202256233832	Lasso	eln_all_gen_cyto
669	CBFB	0.637202256233832	0.637202256233832	Lasso	eln_all_gen_cyto
670	CBFB	0.637202256233832	0.637202256233832	Lasso	eln_all_gen_cyto
671	CBFB	0.637202256233832	0.637202256233832	Lasso	eln_all_gen_cyto
672	CBFB	0.637202256233832	0.637202256233832	Lasso	eln_all_gen_cyto
673	CBL	0.637202256233832	0.637202256233832	Lasso	eln_all_gen_cyto
674	CBL	0.637202256233832	0.637202256233832	Lasso	eln_all_gen_cyto
675	CBL	0.637202256233832	0.637202256233832	Lasso	eln_all_gen_cyto
676	CBL	0.637202256233832	0.637202256233832	Lasso	eln_all_gen_cyto
677	CDKN2A	0.637202256233832	0.637202256233832	Lasso	eln_all_gen_cyto
678	CDKN2A	0.637202256233832	0.637202256233832	Lasso	eln_all_gen_cyto
679	CDKN2A	0.637202256233832	0.637202256233832	Lasso	eln_all_gen_cyto
680	CDKN2A	0.637202256233832	0.637202256233832	Lasso	eln_all_gen_cyto
681	CEBPA_bi	0.637202256233832	0.637202256233832	Lasso	eln_all_gen_cyto
682	CEBPA_bi	0.637202256233832	0.637202256233832	Lasso	eln_all_gen_cyto
683	CEBPA_bi	0.637202256233832	0.637202256233832	Lasso	eln_all_gen_cyto
684	CEBPA_bi	0.637202256233832	0.637202256233832	Lasso	eln_all_gen_cyto
685	CEBPA_mono	0.637202256233832	0.637202256233832	Lasso	eln_all_gen_cyto
686	CEBPA_mono	0.637202256233832	0.637202256233832	Lasso	eln_all_gen_cyto
687	CEBPA_mono	0.637202256233832	0.637202256233832	Lasso	eln_all_gen_cyto
688	CEBPA_mono	0.637202256233832	0.637202256233832	Lasso	eln_all_gen_cyto
689	CNTN5	0.637202256233832	0.637202256233832	Lasso	eln_all_gen_cyto
690	CNTN5	0.637202256233832	0.637202256233832	Lasso	eln_all_gen_cyto
691	CNTN5	0.637202256233832	0.637202256233832	Lasso	eln_all_gen_cyto
692	CNTN5	0.637202256233832	0.637202256233832	Lasso	eln_all_gen_cyto
693	CREBBP	0.637202256233832	0.637202256233832	Lasso	eln_all_gen_cyto
694	CREBBP	0.637202256233832	0.637202256233832	Lasso	eln_all_gen_cyto
695	CREBBP	0.637202256233832	0.637202256233832	Lasso	eln_all_gen_cyto
696	CREBBP	0.637202256233832	0.637202256233832	Lasso	eln_all_gen_cyto
697	CSF1R	0.637202256233832	0.637202256233832	Lasso	eln_all_gen_cyto
698	CSF1R	0.637202256233832	0.637202256233832	Lasso	eln_all_gen_cyto
699	CSF1R	0.637202256233832	0.637202256233832	Lasso	eln_all_gen_cyto
700	CSF1R	0.637202256233832	0.637202256233832	Lasso	eln_all_gen_cyto
701	CSF3R	0.637202256233832	0.637202256233832	Lasso	eln_all_gen_cyto
702	CSF3R	0.637202256233832	0.637202256233832	Lasso	eln_all_gen_cyto
703	CSF3R	0.637202256233832	0.637202256233832	Lasso	eln_all_gen_cyto
704	CSF3R	0.637202256233832	0.637202256233832	Lasso	eln_all_gen_cyto
705	CTCF	0.637202256233832	0.637202256233832	Lasso	eln_all_gen_cyto
706	CTCF	0.637202256233832	0.637202256233832	Lasso	eln_all_gen_cyto
707	CTCF	0.637202256233832	0.637202256233832	Lasso	eln_all_gen_cyto
708	CTCF	0.637202256233832	0.637202256233832	Lasso	eln_all_gen_cyto
709	CUL2	0.637202256233832	0.637202256233832	Lasso	eln_all_gen_cyto
710	CUL2	0.637202256233832	0.637202256233832	Lasso	eln_all_gen_cyto
711	CUL2	0.637202256233832	0.637202256233832	Lasso	eln_all_gen_cyto
712	CUL2	0.637202256233832	0.637202256233832	Lasso	eln_all_gen_cyto
713	CUX1	0.637202256233832	0.637202256233832	Lasso	eln_all_gen_cyto
714	CUX1	0.637202256233832	0.637202256233832	Lasso	eln_all_gen_cyto
715	CUX1	0.637202256233832	0.637202256233832	Lasso	eln_all_gen_cyto
716	CUX1	0.637202256233832	0.637202256233832	Lasso	eln_all_gen_cyto
717	DNMT3A	0.637202256233832	0.637202256233832	Lasso	eln_all_gen_cyto
718	DNMT3A	0.637202256233832	0.637202256233832	Lasso	eln_all_gen_cyto
719	DNMT3A	0.637202256233832	0.637202256233832	Lasso	eln_all_gen_cyto
720	DNMT3A	0.637202256233832	0.637202256233832	Lasso	eln_all_gen_cyto
721	EED	0.637202256233832	0.637202256233832	Lasso	eln_all_gen_cyto
722	EED	0.637202256233832	0.637202256233832	Lasso	eln_all_gen_cyto
723	EED	0.637202256233832	0.637202256233832	Lasso	eln_all_gen_cyto
724	EED	0.637202256233832	0.637202256233832	Lasso	eln_all_gen_cyto
725	ETV6	0.637202256233832	0.637202256233832	Lasso	eln_all_gen_cyto
726	ETV6	0.637202256233832	0.637202256233832	Lasso	eln_all_gen_cyto
727	ETV6	0.637202256233832	0.637202256233832	Lasso	eln_all_gen_cyto
728	ETV6	0.637202256233832	0.637202256233832	Lasso	eln_all_gen_cyto
729	EZH2	0.637202256233832	0.637202256233832	Lasso	eln_all_gen_cyto
730	EZH2	0.637202256233832	0.637202256233832	Lasso	eln_all_gen_cyto
731	EZH2	0.637202256233832	0.637202256233832	Lasso	eln_all_gen_cyto
732	EZH2	0.637202256233832	0.637202256233832	Lasso	eln_all_gen_cyto
733	FBXW7	0.637202256233832	0.637202256233832	Lasso	eln_all_gen_cyto
734	FBXW7	0.637202256233832	0.637202256233832	Lasso	eln_all_gen_cyto
735	FBXW7	0.637202256233832	0.637202256233832	Lasso	eln_all_gen_cyto
736	FBXW7	0.637202256233832	0.637202256233832	Lasso	eln_all_gen_cyto
737	ITD	0.637202256233832	0.637202256233832	Lasso	eln_all_gen_cyto
738	ITD	0.637202256233832	0.637202256233832	Lasso	eln_all_gen_cyto
739	ITD	0.637202256233832	0.637202256233832	Lasso	eln_all_gen_cyto
740	ITD	0.637202256233832	0.637202256233832	Lasso	eln_all_gen_cyto
741	FLT3_TKD	0.637202256233832	0.637202256233832	Lasso	eln_all_gen_cyto
742	FLT3_TKD	0.637202256233832	0.637202256233832	Lasso	eln_all_gen_cyto
743	FLT3_TKD	0.637202256233832	0.637202256233832	Lasso	eln_all_gen_cyto
744	FLT3_TKD	0.637202256233832	0.637202256233832	Lasso	eln_all_gen_cyto
745	FLT3_other	0.637202256233832	0.637202256233832	Lasso	eln_all_gen_cyto
746	FLT3_other	0.637202256233832	0.637202256233832	Lasso	eln_all_gen_cyto
747	FLT3_other	0.637202256233832	0.637202256233832	Lasso	eln_all_gen_cyto
748	FLT3_other	0.637202256233832	0.637202256233832	Lasso	eln_all_gen_cyto
749	GATA1	0.637202256233832	0.637202256233832	Lasso	eln_all_gen_cyto
750	GATA1	0.637202256233832	0.637202256233832	Lasso	eln_all_gen_cyto
751	GATA1	0.637202256233832	0.637202256233832	Lasso	eln_all_gen_cyto
752	GATA1	0.637202256233832	0.637202256233832	Lasso	eln_all_gen_cyto
753	GATA2	0.637202256233832	0.637202256233832	Lasso	eln_all_gen_cyto
754	GATA2	0.637202256233832	0.637202256233832	Lasso	eln_all_gen_cyto
755	GATA2	0.637202256233832	0.637202256233832	Lasso	eln_all_gen_cyto
756	GATA2	0.637202256233832	0.637202256233832	Lasso	eln_all_gen_cyto
757	GNAS	0.637202256233832	0.637202256233832	Lasso	eln_all_gen_cyto
758	GNAS	0.637202256233832	0.637202256233832	Lasso	eln_all_gen_cyto
759	GNAS	0.637202256233832	0.637202256233832	Lasso	eln_all_gen_cyto
760	GNAS	0.637202256233832	0.637202256233832	Lasso	eln_all_gen_cyto
761	GNB1	0.637202256233832	0.637202256233832	Lasso	eln_all_gen_cyto
762	GNB1	0.637202256233832	0.637202256233832	Lasso	eln_all_gen_cyto
763	GNB1	0.637202256233832	0.637202256233832	Lasso	eln_all_gen_cyto
764	GNB1	0.637202256233832	0.637202256233832	Lasso	eln_all_gen_cyto
765	IDH1	0.637202256233832	0.637202256233832	Lasso	eln_all_gen_cyto
766	IDH1	0.637202256233832	0.637202256233832	Lasso	eln_all_gen_cyto
767	IDH1	0.637202256233832	0.637202256233832	Lasso	eln_all_gen_cyto
768	IDH1	0.637202256233832	0.637202256233832	Lasso	eln_all_gen_cyto
769	IDH2_p.R140	0.637202256233832	0.637202256233832	Lasso	eln_all_gen_cyto
770	IDH2_p.R140	0.637202256233832	0.637202256233832	Lasso	eln_all_gen_cyto
771	IDH2_p.R140	0.637202256233832	0.637202256233832	Lasso	eln_all_gen_cyto
772	IDH2_p.R140	0.637202256233832	0.637202256233832	Lasso	eln_all_gen_cyto
773	IDH2_p.R172	0.637202256233832	0.637202256233832	Lasso	eln_all_gen_cyto
774	IDH2_p.R172	0.637202256233832	0.637202256233832	Lasso	eln_all_gen_cyto
775	IDH2_p.R172	0.637202256233832	0.637202256233832	Lasso	eln_all_gen_cyto
776	IDH2_p.R172	0.637202256233832	0.637202256233832	Lasso	eln_all_gen_cyto
777	JAK2	0.637202256233832	0.637202256233832	Lasso	eln_all_gen_cyto
778	JAK2	0.637202256233832	0.637202256233832	Lasso	eln_all_gen_cyto
779	JAK2	0.637202256233832	0.637202256233832	Lasso	eln_all_gen_cyto
780	JAK2	0.637202256233832	0.637202256233832	Lasso	eln_all_gen_cyto
781	JAK3	0.637202256233832	0.637202256233832	Lasso	eln_all_gen_cyto
782	JAK3	0.637202256233832	0.637202256233832	Lasso	eln_all_gen_cyto
783	JAK3	0.637202256233832	0.637202256233832	Lasso	eln_all_gen_cyto
784	JAK3	0.637202256233832	0.637202256233832	Lasso	eln_all_gen_cyto
785	KANSL1	0.637202256233832	0.637202256233832	Lasso	eln_all_gen_cyto
786	KANSL1	0.637202256233832	0.637202256233832	Lasso	eln_all_gen_cyto
787	KANSL1	0.637202256233832	0.637202256233832	Lasso	eln_all_gen_cyto
788	KANSL1	0.637202256233832	0.637202256233832	Lasso	eln_all_gen_cyto
789	KDM6A	0.637202256233832	0.637202256233832	Lasso	eln_all_gen_cyto
790	KDM6A	0.637202256233832	0.637202256233832	Lasso	eln_all_gen_cyto
791	KDM6A	0.637202256233832	0.637202256233832	Lasso	eln_all_gen_cyto
792	KDM6A	0.637202256233832	0.637202256233832	Lasso	eln_all_gen_cyto
793	KIT	0.637202256233832	0.637202256233832	Lasso	eln_all_gen_cyto
794	KIT	0.637202256233832	0.637202256233832	Lasso	eln_all_gen_cyto
795	KIT	0.637202256233832	0.637202256233832	Lasso	eln_all_gen_cyto
796	KIT	0.637202256233832	0.637202256233832	Lasso	eln_all_gen_cyto
797	KMT2C	0.637202256233832	0.637202256233832	Lasso	eln_all_gen_cyto
798	KMT2C	0.637202256233832	0.637202256233832	Lasso	eln_all_gen_cyto
799	KMT2C	0.637202256233832	0.637202256233832	Lasso	eln_all_gen_cyto
800	KMT2C	0.637202256233832	0.637202256233832	Lasso	eln_all_gen_cyto
801	KMT2D	0.637202256233832	0.637202256233832	Lasso	eln_all_gen_cyto
802	KMT2D	0.637202256233832	0.637202256233832	Lasso	eln_all_gen_cyto
803	KMT2D	0.637202256233832	0.637202256233832	Lasso	eln_all_gen_cyto
804	KMT2D	0.637202256233832	0.637202256233832	Lasso	eln_all_gen_cyto
805	KMT2E	0.637202256233832	0.637202256233832	Lasso	eln_all_gen_cyto
806	KMT2E	0.637202256233832	0.637202256233832	Lasso	eln_all_gen_cyto
807	KMT2E	0.637202256233832	0.637202256233832	Lasso	eln_all_gen_cyto
808	KMT2E	0.637202256233832	0.637202256233832	Lasso	eln_all_gen_cyto
809	KRAS	0.637202256233832	0.637202256233832	Lasso	eln_all_gen_cyto
810	KRAS	0.637202256233832	0.637202256233832	Lasso	eln_all_gen_cyto
811	KRAS	0.637202256233832	0.637202256233832	Lasso	eln_all_gen_cyto
812	KRAS	0.637202256233832	0.637202256233832	Lasso	eln_all_gen_cyto
813	LUC7L2	0.637202256233832	0.637202256233832	Lasso	eln_all_gen_cyto
814	LUC7L2	0.637202256233832	0.637202256233832	Lasso	eln_all_gen_cyto
815	LUC7L2	0.637202256233832	0.637202256233832	Lasso	eln_all_gen_cyto
816	LUC7L2	0.637202256233832	0.637202256233832	Lasso	eln_all_gen_cyto
817	MED12	0.637202256233832	0.637202256233832	Lasso	eln_all_gen_cyto
818	MED12	0.637202256233832	0.637202256233832	Lasso	eln_all_gen_cyto
819	MED12	0.637202256233832	0.637202256233832	Lasso	eln_all_gen_cyto
820	MED12	0.637202256233832	0.637202256233832	Lasso	eln_all_gen_cyto
821	MLL	0.637202256233832	0.637202256233832	Lasso	eln_all_gen_cyto
822	MLL	0.637202256233832	0.637202256233832	Lasso	eln_all_gen_cyto
823	MLL	0.637202256233832	0.637202256233832	Lasso	eln_all_gen_cyto
824	MLL	0.637202256233832	0.637202256233832	Lasso	eln_all_gen_cyto
825	MPL	0.637202256233832	0.637202256233832	Lasso	eln_all_gen_cyto
826	MPL	0.637202256233832	0.637202256233832	Lasso	eln_all_gen_cyto
827	MPL	0.637202256233832	0.637202256233832	Lasso	eln_all_gen_cyto
828	MPL	0.637202256233832	0.637202256233832	Lasso	eln_all_gen_cyto
829	MYC	0.637202256233832	0.637202256233832	Lasso	eln_all_gen_cyto
830	MYC	0.637202256233832	0.637202256233832	Lasso	eln_all_gen_cyto
831	MYC	0.637202256233832	0.637202256233832	Lasso	eln_all_gen_cyto
832	MYC	0.637202256233832	0.637202256233832	Lasso	eln_all_gen_cyto
833	NF1	0.637202256233832	0.637202256233832	Lasso	eln_all_gen_cyto
834	NF1	0.637202256233832	0.637202256233832	Lasso	eln_all_gen_cyto
835	NF1	0.637202256233832	0.637202256233832	Lasso	eln_all_gen_cyto
836	NF1	0.637202256233832	0.637202256233832	Lasso	eln_all_gen_cyto
837	NFE2	0.637202256233832	0.637202256233832	Lasso	eln_all_gen_cyto
838	NFE2	0.637202256233832	0.637202256233832	Lasso	eln_all_gen_cyto
839	NFE2	0.637202256233832	0.637202256233832	Lasso	eln_all_gen_cyto
840	NFE2	0.637202256233832	0.637202256233832	Lasso	eln_all_gen_cyto
841	NOTCH1	0.637202256233832	0.637202256233832	Lasso	eln_all_gen_cyto
842	NOTCH1	0.637202256233832	0.637202256233832	Lasso	eln_all_gen_cyto
843	NOTCH1	0.637202256233832	0.637202256233832	Lasso	eln_all_gen_cyto
844	NOTCH1	0.637202256233832	0.637202256233832	Lasso	eln_all_gen_cyto
845	NPM1	0.637202256233832	0.637202256233832	Lasso	eln_all_gen_cyto
846	NPM1	0.637202256233832	0.637202256233832	Lasso	eln_all_gen_cyto
847	NPM1	0.637202256233832	0.637202256233832	Lasso	eln_all_gen_cyto
848	NPM1	0.637202256233832	0.637202256233832	Lasso	eln_all_gen_cyto
849	NRAS_other	0.637202256233832	0.637202256233832	Lasso	eln_all_gen_cyto
850	NRAS_other	0.637202256233832	0.637202256233832	Lasso	eln_all_gen_cyto
851	NRAS_other	0.637202256233832	0.637202256233832	Lasso	eln_all_gen_cyto
852	NRAS_other	0.637202256233832	0.637202256233832	Lasso	eln_all_gen_cyto
853	NRAS_p.G12_13	0.637202256233832	0.637202256233832	Lasso	eln_all_gen_cyto
854	NRAS_p.G12_13	0.637202256233832	0.637202256233832	Lasso	eln_all_gen_cyto
855	NRAS_p.G12_13	0.637202256233832	0.637202256233832	Lasso	eln_all_gen_cyto
856	NRAS_p.G12_13	0.637202256233832	0.637202256233832	Lasso	eln_all_gen_cyto
857	NRAS_p.Q61_62	0.637202256233832	0.637202256233832	Lasso	eln_all_gen_cyto
858	NRAS_p.Q61_62	0.637202256233832	0.637202256233832	Lasso	eln_all_gen_cyto
859	NRAS_p.Q61_62	0.637202256233832	0.637202256233832	Lasso	eln_all_gen_cyto
860	NRAS_p.Q61_62	0.637202256233832	0.637202256233832	Lasso	eln_all_gen_cyto
861	PDS5B	0.637202256233832	0.637202256233832	Lasso	eln_all_gen_cyto
862	PDS5B	0.637202256233832	0.637202256233832	Lasso	eln_all_gen_cyto
863	PDS5B	0.637202256233832	0.637202256233832	Lasso	eln_all_gen_cyto
864	PDS5B	0.637202256233832	0.637202256233832	Lasso	eln_all_gen_cyto
865	PHF6	0.637202256233832	0.637202256233832	Lasso	eln_all_gen_cyto
866	PHF6	0.637202256233832	0.637202256233832	Lasso	eln_all_gen_cyto
867	PHF6	0.637202256233832	0.637202256233832	Lasso	eln_all_gen_cyto
868	PHF6	0.637202256233832	0.637202256233832	Lasso	eln_all_gen_cyto
869	PPFIA2	0.637202256233832	0.637202256233832	Lasso	eln_all_gen_cyto
870	PPFIA2	0.637202256233832	0.637202256233832	Lasso	eln_all_gen_cyto
871	PPFIA2	0.637202256233832	0.637202256233832	Lasso	eln_all_gen_cyto
872	PPFIA2	0.637202256233832	0.637202256233832	Lasso	eln_all_gen_cyto
873	PRPF8	0.637202256233832	0.637202256233832	Lasso	eln_all_gen_cyto
874	PRPF8	0.637202256233832	0.637202256233832	Lasso	eln_all_gen_cyto
875	PRPF8	0.637202256233832	0.637202256233832	Lasso	eln_all_gen_cyto
876	PRPF8	0.637202256233832	0.637202256233832	Lasso	eln_all_gen_cyto
877	PTEN	0.637202256233832	0.637202256233832	Lasso	eln_all_gen_cyto
878	PTEN	0.637202256233832	0.637202256233832	Lasso	eln_all_gen_cyto
879	PTEN	0.637202256233832	0.637202256233832	Lasso	eln_all_gen_cyto
880	PTEN	0.637202256233832	0.637202256233832	Lasso	eln_all_gen_cyto
881	PTPN11	0.637202256233832	0.637202256233832	Lasso	eln_all_gen_cyto
882	PTPN11	0.637202256233832	0.637202256233832	Lasso	eln_all_gen_cyto
883	PTPN11	0.637202256233832	0.637202256233832	Lasso	eln_all_gen_cyto
884	PTPN11	0.637202256233832	0.637202256233832	Lasso	eln_all_gen_cyto
885	PTPRF	0.637202256233832	0.637202256233832	Lasso	eln_all_gen_cyto
886	PTPRF	0.637202256233832	0.637202256233832	Lasso	eln_all_gen_cyto
887	PTPRF	0.637202256233832	0.637202256233832	Lasso	eln_all_gen_cyto
888	PTPRF	0.637202256233832	0.637202256233832	Lasso	eln_all_gen_cyto
889	PTPRT	0.637202256233832	0.637202256233832	Lasso	eln_all_gen_cyto
890	PTPRT	0.637202256233832	0.637202256233832	Lasso	eln_all_gen_cyto
891	PTPRT	0.637202256233832	0.637202256233832	Lasso	eln_all_gen_cyto
892	PTPRT	0.637202256233832	0.637202256233832	Lasso	eln_all_gen_cyto
893	RAD21	0.637202256233832	0.637202256233832	Lasso	eln_all_gen_cyto
894	RAD21	0.637202256233832	0.637202256233832	Lasso	eln_all_gen_cyto
895	RAD21	0.637202256233832	0.637202256233832	Lasso	eln_all_gen_cyto
896	RAD21	0.637202256233832	0.637202256233832	Lasso	eln_all_gen_cyto
897	RIT1	0.637202256233832	0.637202256233832	Lasso	eln_all_gen_cyto
898	RIT1	0.637202256233832	0.637202256233832	Lasso	eln_all_gen_cyto
899	RIT1	0.637202256233832	0.637202256233832	Lasso	eln_all_gen_cyto
900	RIT1	0.637202256233832	0.637202256233832	Lasso	eln_all_gen_cyto
901	RUNX1	0.637202256233832	0.637202256233832	Lasso	eln_all_gen_cyto
902	RUNX1	0.637202256233832	0.637202256233832	Lasso	eln_all_gen_cyto
903	RUNX1	0.637202256233832	0.637202256233832	Lasso	eln_all_gen_cyto
904	RUNX1	0.637202256233832	0.637202256233832	Lasso	eln_all_gen_cyto
905	S100B	0.637202256233832	0.637202256233832	Lasso	eln_all_gen_cyto
906	S100B	0.637202256233832	0.637202256233832	Lasso	eln_all_gen_cyto
907	S100B	0.637202256233832	0.637202256233832	Lasso	eln_all_gen_cyto
908	S100B	0.637202256233832	0.637202256233832	Lasso	eln_all_gen_cyto
909	SETBP1	0.637202256233832	0.637202256233832	Lasso	eln_all_gen_cyto
910	SETBP1	0.637202256233832	0.637202256233832	Lasso	eln_all_gen_cyto
911	SETBP1	0.637202256233832	0.637202256233832	Lasso	eln_all_gen_cyto
912	SETBP1	0.637202256233832	0.637202256233832	Lasso	eln_all_gen_cyto
913	SF1	0.637202256233832	0.637202256233832	Lasso	eln_all_gen_cyto
914	SF1	0.637202256233832	0.637202256233832	Lasso	eln_all_gen_cyto
915	SF1	0.637202256233832	0.637202256233832	Lasso	eln_all_gen_cyto
916	SF1	0.637202256233832	0.637202256233832	Lasso	eln_all_gen_cyto
917	SF3B1	0.637202256233832	0.637202256233832	Lasso	eln_all_gen_cyto
918	SF3B1	0.637202256233832	0.637202256233832	Lasso	eln_all_gen_cyto
919	SF3B1	0.637202256233832	0.637202256233832	Lasso	eln_all_gen_cyto
920	SF3B1	0.637202256233832	0.637202256233832	Lasso	eln_all_gen_cyto
921	SMC1A	0.637202256233832	0.637202256233832	Lasso	eln_all_gen_cyto
922	SMC1A	0.637202256233832	0.637202256233832	Lasso	eln_all_gen_cyto
923	SMC1A	0.637202256233832	0.637202256233832	Lasso	eln_all_gen_cyto
924	SMC1A	0.637202256233832	0.637202256233832	Lasso	eln_all_gen_cyto
925	SMC3	0.637202256233832	0.637202256233832	Lasso	eln_all_gen_cyto
926	SMC3	0.637202256233832	0.637202256233832	Lasso	eln_all_gen_cyto
927	SMC3	0.637202256233832	0.637202256233832	Lasso	eln_all_gen_cyto
928	SMC3	0.637202256233832	0.637202256233832	Lasso	eln_all_gen_cyto
929	SMG1	0.637202256233832	0.637202256233832	Lasso	eln_all_gen_cyto
930	SMG1	0.637202256233832	0.637202256233832	Lasso	eln_all_gen_cyto
931	SMG1	0.637202256233832	0.637202256233832	Lasso	eln_all_gen_cyto
932	SMG1	0.637202256233832	0.637202256233832	Lasso	eln_all_gen_cyto
933	SPP1	0.637202256233832	0.637202256233832	Lasso	eln_all_gen_cyto
934	SPP1	0.637202256233832	0.637202256233832	Lasso	eln_all_gen_cyto
935	SPP1	0.637202256233832	0.637202256233832	Lasso	eln_all_gen_cyto
936	SPP1	0.637202256233832	0.637202256233832	Lasso	eln_all_gen_cyto
937	SRSF2	0.637202256233832	0.633666442645607	Lasso	eln_all_gen_cyto
938	SRSF2	0.637202256233832	0.631327647517424	Lasso	eln_all_gen_cyto
939	SRSF2	0.637202256233832	0.632693054191509	Lasso	eln_all_gen_cyto
940	SRSF2	0.637202256233832	0.633870803384963	Lasso	eln_all_gen_cyto
941	STAG2	0.637202256233832	0.637202256233832	Lasso	eln_all_gen_cyto
942	STAG2	0.637202256233832	0.637202256233832	Lasso	eln_all_gen_cyto
943	STAG2	0.637202256233832	0.637202256233832	Lasso	eln_all_gen_cyto
944	STAG2	0.637202256233832	0.637202256233832	Lasso	eln_all_gen_cyto
945	STAT5B	0.637202256233832	0.637202256233832	Lasso	eln_all_gen_cyto
946	STAT5B	0.637202256233832	0.637202256233832	Lasso	eln_all_gen_cyto
947	STAT5B	0.637202256233832	0.637202256233832	Lasso	eln_all_gen_cyto
948	STAT5B	0.637202256233832	0.637202256233832	Lasso	eln_all_gen_cyto
949	SUZ12	0.637202256233832	0.637202256233832	Lasso	eln_all_gen_cyto
950	SUZ12	0.637202256233832	0.637202256233832	Lasso	eln_all_gen_cyto
951	SUZ12	0.637202256233832	0.637202256233832	Lasso	eln_all_gen_cyto
952	SUZ12	0.637202256233832	0.637202256233832	Lasso	eln_all_gen_cyto
953	TET2	0.637202256233832	0.637202256233832	Lasso	eln_all_gen_cyto
954	TET2	0.637202256233832	0.637202256233832	Lasso	eln_all_gen_cyto
955	TET2	0.637202256233832	0.637202256233832	Lasso	eln_all_gen_cyto
956	TET2	0.637202256233832	0.637202256233832	Lasso	eln_all_gen_cyto
957	TP53	0.637202256233832	0.616533692302897	Lasso	eln_all_gen_cyto
958	TP53	0.637202256233832	0.621969852581587	Lasso	eln_all_gen_cyto
959	TP53	0.637202256233832	0.628500584666805	Lasso	eln_all_gen_cyto
960	TP53	0.637202256233832	0.621722983259157	Lasso	eln_all_gen_cyto
961	U2AF1_p.S34	0.637202256233832	0.637202256233832	Lasso	eln_all_gen_cyto
962	U2AF1_p.S34	0.637202256233832	0.637202256233832	Lasso	eln_all_gen_cyto
963	U2AF1_p.S34	0.637202256233832	0.637202256233832	Lasso	eln_all_gen_cyto
964	U2AF1_p.S34	0.637202256233832	0.637202256233832	Lasso	eln_all_gen_cyto
965	U2AF1_p.Q157	0.637202256233832	0.637202256233832	Lasso	eln_all_gen_cyto
966	U2AF1_p.Q157	0.637202256233832	0.637202256233832	Lasso	eln_all_gen_cyto
967	U2AF1_p.Q157	0.637202256233832	0.637202256233832	Lasso	eln_all_gen_cyto
968	U2AF1_p.Q157	0.637202256233832	0.637202256233832	Lasso	eln_all_gen_cyto
969	WT1	0.637202256233832	0.637202256233832	Lasso	eln_all_gen_cyto
970	WT1	0.637202256233832	0.637202256233832	Lasso	eln_all_gen_cyto
971	WT1	0.637202256233832	0.637202256233832	Lasso	eln_all_gen_cyto
972	WT1	0.637202256233832	0.637202256233832	Lasso	eln_all_gen_cyto
973	ZRSR2	0.637202256233832	0.637202256233832	Lasso	eln_all_gen_cyto
974	ZRSR2	0.637202256233832	0.637202256233832	Lasso	eln_all_gen_cyto
975	ZRSR2	0.637202256233832	0.637202256233832	Lasso	eln_all_gen_cyto
976	ZRSR2	0.637202256233832	0.637202256233832	Lasso	eln_all_gen_cyto
977	add_8	0.637202256233832	0.637202256233832	Lasso	eln_all_gen_cyto
978	add_8	0.637202256233832	0.637202256233832	Lasso	eln_all_gen_cyto
979	add_8	0.637202256233832	0.637202256233832	Lasso	eln_all_gen_cyto
980	add_8	0.637202256233832	0.637202256233832	Lasso	eln_all_gen_cyto
981	add_11	0.637202256233832	0.637202256233832	Lasso	eln_all_gen_cyto
982	add_11	0.637202256233832	0.637202256233832	Lasso	eln_all_gen_cyto
983	add_11	0.637202256233832	0.637202256233832	Lasso	eln_all_gen_cyto
984	add_11	0.637202256233832	0.637202256233832	Lasso	eln_all_gen_cyto
985	add_13	0.637202256233832	0.637202256233832	Lasso	eln_all_gen_cyto
986	add_13	0.637202256233832	0.637202256233832	Lasso	eln_all_gen_cyto
987	add_13	0.637202256233832	0.637202256233832	Lasso	eln_all_gen_cyto
988	add_13	0.637202256233832	0.637202256233832	Lasso	eln_all_gen_cyto
989	add_21	0.637202256233832	0.637202256233832	Lasso	eln_all_gen_cyto
990	add_21	0.637202256233832	0.637202256233832	Lasso	eln_all_gen_cyto
991	add_21	0.637202256233832	0.637202256233832	Lasso	eln_all_gen_cyto
992	add_21	0.637202256233832	0.637202256233832	Lasso	eln_all_gen_cyto
993	add_22	0.637202256233832	0.637202256233832	Lasso	eln_all_gen_cyto
994	add_22	0.637202256233832	0.637202256233832	Lasso	eln_all_gen_cyto
995	add_22	0.637202256233832	0.637202256233832	Lasso	eln_all_gen_cyto
996	add_22	0.637202256233832	0.637202256233832	Lasso	eln_all_gen_cyto
997	del_20	0.637202256233832	0.637202256233832	Lasso	eln_all_gen_cyto
998	del_20	0.637202256233832	0.637202256233832	Lasso	eln_all_gen_cyto
999	del_20	0.637202256233832	0.637202256233832	Lasso	eln_all_gen_cyto
1000	del_20	0.637202256233832	0.637202256233832	Lasso	eln_all_gen_cyto
1001	del_3	0.637202256233832	0.637202256233832	Lasso	eln_all_gen_cyto
1002	del_3	0.637202256233832	0.637202256233832	Lasso	eln_all_gen_cyto
1003	del_3	0.637202256233832	0.637202256233832	Lasso	eln_all_gen_cyto
1004	del_3	0.637202256233832	0.637202256233832	Lasso	eln_all_gen_cyto
1005	del_5	0.637202256233832	0.632058959758118	Lasso	eln_all_gen_cyto
1006	del_5	0.637202256233832	0.635365478757006	Lasso	eln_all_gen_cyto
1007	del_5	0.637202256233832	0.632556426376664	Lasso	eln_all_gen_cyto
1008	del_5	0.637202256233832	0.63617590150424	Lasso	eln_all_gen_cyto
1009	del_7	0.637202256233832	0.637202256233832	Lasso	eln_all_gen_cyto
1010	del_7	0.637202256233832	0.637202256233832	Lasso	eln_all_gen_cyto
1011	del_7	0.637202256233832	0.637202256233832	Lasso	eln_all_gen_cyto
1012	del_7	0.637202256233832	0.637202256233832	Lasso	eln_all_gen_cyto
1013	del_9	0.637202256233832	0.637202256233832	Lasso	eln_all_gen_cyto
1014	del_9	0.637202256233832	0.637202256233832	Lasso	eln_all_gen_cyto
1015	del_9	0.637202256233832	0.637202256233832	Lasso	eln_all_gen_cyto
1016	del_9	0.637202256233832	0.637202256233832	Lasso	eln_all_gen_cyto
1017	del_12	0.637202256233832	0.637202256233832	Lasso	eln_all_gen_cyto
1018	del_12	0.637202256233832	0.637202256233832	Lasso	eln_all_gen_cyto
1019	del_12	0.637202256233832	0.637202256233832	Lasso	eln_all_gen_cyto
1020	del_12	0.637202256233832	0.637202256233832	Lasso	eln_all_gen_cyto
1021	del_13	0.637202256233832	0.637202256233832	Lasso	eln_all_gen_cyto
1022	del_13	0.637202256233832	0.637202256233832	Lasso	eln_all_gen_cyto
1023	del_13	0.637202256233832	0.637202256233832	Lasso	eln_all_gen_cyto
1024	del_13	0.637202256233832	0.637202256233832	Lasso	eln_all_gen_cyto
1025	del_16	0.637202256233832	0.637202256233832	Lasso	eln_all_gen_cyto
1026	del_16	0.637202256233832	0.637202256233832	Lasso	eln_all_gen_cyto
1027	del_16	0.637202256233832	0.637202256233832	Lasso	eln_all_gen_cyto
1028	del_16	0.637202256233832	0.637202256233832	Lasso	eln_all_gen_cyto
1029	del_17	0.637202256233832	0.637391269341257	Lasso	eln_all_gen_cyto
1030	del_17	0.637202256233832	0.638604797399053	Lasso	eln_all_gen_cyto
1031	del_17	0.637202256233832	0.638736486859145	Lasso	eln_all_gen_cyto
1032	del_17	0.637202256233832	0.63776731053116	Lasso	eln_all_gen_cyto
1033	del_18	0.637202256233832	0.637202256233832	Lasso	eln_all_gen_cyto
1034	del_18	0.637202256233832	0.637202256233832	Lasso	eln_all_gen_cyto
1035	del_18	0.637202256233832	0.637202256233832	Lasso	eln_all_gen_cyto
1036	del_18	0.637202256233832	0.637202256233832	Lasso	eln_all_gen_cyto
1037	minusy	0.637202256233832	0.637202256233832	Lasso	eln_all_gen_cyto
1038	minusy	0.637202256233832	0.637202256233832	Lasso	eln_all_gen_cyto
1039	minusy	0.637202256233832	0.637202256233832	Lasso	eln_all_gen_cyto
1040	minusy	0.637202256233832	0.637202256233832	Lasso	eln_all_gen_cyto
1041	t_v_11	0.637202256233832	0.637202256233832	Lasso	eln_all_gen_cyto
1042	t_v_11	0.637202256233832	0.637202256233832	Lasso	eln_all_gen_cyto
1043	t_v_11	0.637202256233832	0.637202256233832	Lasso	eln_all_gen_cyto
1044	t_v_11	0.637202256233832	0.637202256233832	Lasso	eln_all_gen_cyto
1045	t_10_21	0.637202256233832	0.637202256233832	Lasso	eln_all_gen_cyto
1046	t_10_21	0.637202256233832	0.637202256233832	Lasso	eln_all_gen_cyto
1047	t_10_21	0.637202256233832	0.637202256233832	Lasso	eln_all_gen_cyto
1048	t_10_21	0.637202256233832	0.637202256233832	Lasso	eln_all_gen_cyto
1049	t_12_13	0.637202256233832	0.637202256233832	Lasso	eln_all_gen_cyto
1050	t_12_13	0.637202256233832	0.637202256233832	Lasso	eln_all_gen_cyto
1051	t_12_13	0.637202256233832	0.637202256233832	Lasso	eln_all_gen_cyto
1052	t_12_13	0.637202256233832	0.637202256233832	Lasso	eln_all_gen_cyto
1053	t_12_17	0.637202256233832	0.637202256233832	Lasso	eln_all_gen_cyto
1054	t_12_17	0.637202256233832	0.637202256233832	Lasso	eln_all_gen_cyto
1055	t_12_17	0.637202256233832	0.637202256233832	Lasso	eln_all_gen_cyto
1056	t_12_17	0.637202256233832	0.637202256233832	Lasso	eln_all_gen_cyto
1057	t_12_22	0.637202256233832	0.637202256233832	Lasso	eln_all_gen_cyto
1058	t_12_22	0.637202256233832	0.637202256233832	Lasso	eln_all_gen_cyto
1059	t_12_22	0.637202256233832	0.637202256233832	Lasso	eln_all_gen_cyto
1060	t_12_22	0.637202256233832	0.637202256233832	Lasso	eln_all_gen_cyto
1061	t_13_19	0.637202256233832	0.637202256233832	Lasso	eln_all_gen_cyto
1062	t_13_19	0.637202256233832	0.637202256233832	Lasso	eln_all_gen_cyto
1063	t_13_19	0.637202256233832	0.637202256233832	Lasso	eln_all_gen_cyto
1064	t_13_19	0.637202256233832	0.637202256233832	Lasso	eln_all_gen_cyto
1065	t_15_16	0.637202256233832	0.637202256233832	Lasso	eln_all_gen_cyto
1066	t_15_16	0.637202256233832	0.637202256233832	Lasso	eln_all_gen_cyto
1067	t_15_16	0.637202256233832	0.637202256233832	Lasso	eln_all_gen_cyto
1068	t_15_16	0.637202256233832	0.637202256233832	Lasso	eln_all_gen_cyto
1069	t_15_17	0.637202256233832	0.637202256233832	Lasso	eln_all_gen_cyto
1070	t_15_17	0.637202256233832	0.637202256233832	Lasso	eln_all_gen_cyto
1071	t_15_17	0.637202256233832	0.637202256233832	Lasso	eln_all_gen_cyto
1072	t_15_17	0.637202256233832	0.637202256233832	Lasso	eln_all_gen_cyto
1073	t_16_17	0.637202256233832	0.637202256233832	Lasso	eln_all_gen_cyto
1074	t_16_17	0.637202256233832	0.637202256233832	Lasso	eln_all_gen_cyto
1075	t_16_17	0.637202256233832	0.637202256233832	Lasso	eln_all_gen_cyto
1076	t_16_17	0.637202256233832	0.637202256233832	Lasso	eln_all_gen_cyto
1077	t_16_21	0.637202256233832	0.637202256233832	Lasso	eln_all_gen_cyto
1078	t_16_21	0.637202256233832	0.637202256233832	Lasso	eln_all_gen_cyto
1079	t_16_21	0.637202256233832	0.637202256233832	Lasso	eln_all_gen_cyto
1080	t_16_21	0.637202256233832	0.637202256233832	Lasso	eln_all_gen_cyto
1081	t_17_19	0.637202256233832	0.637202256233832	Lasso	eln_all_gen_cyto
1082	t_17_19	0.637202256233832	0.637202256233832	Lasso	eln_all_gen_cyto
1083	t_17_19	0.637202256233832	0.637202256233832	Lasso	eln_all_gen_cyto
1084	t_17_19	0.637202256233832	0.637202256233832	Lasso	eln_all_gen_cyto
1085	t_17_21	0.637202256233832	0.637202256233832	Lasso	eln_all_gen_cyto
1086	t_17_21	0.637202256233832	0.637202256233832	Lasso	eln_all_gen_cyto
1087	t_17_21	0.637202256233832	0.637202256233832	Lasso	eln_all_gen_cyto
1088	t_17_21	0.637202256233832	0.637202256233832	Lasso	eln_all_gen_cyto
1089	t_1_12	0.637202256233832	0.637202256233832	Lasso	eln_all_gen_cyto
1090	t_1_12	0.637202256233832	0.637202256233832	Lasso	eln_all_gen_cyto
1091	t_1_12	0.637202256233832	0.637202256233832	Lasso	eln_all_gen_cyto
1092	t_1_12	0.637202256233832	0.637202256233832	Lasso	eln_all_gen_cyto
1093	t_1_14	0.637202256233832	0.637202256233832	Lasso	eln_all_gen_cyto
1094	t_1_14	0.637202256233832	0.637202256233832	Lasso	eln_all_gen_cyto
1095	t_1_14	0.637202256233832	0.637202256233832	Lasso	eln_all_gen_cyto
1096	t_1_14	0.637202256233832	0.637202256233832	Lasso	eln_all_gen_cyto
1097	t_1_16	0.637202256233832	0.637202256233832	Lasso	eln_all_gen_cyto
1098	t_1_16	0.637202256233832	0.637202256233832	Lasso	eln_all_gen_cyto
1099	t_1_16	0.637202256233832	0.637202256233832	Lasso	eln_all_gen_cyto
1100	t_1_16	0.637202256233832	0.637202256233832	Lasso	eln_all_gen_cyto
1101	t_1_17	0.637202256233832	0.637202256233832	Lasso	eln_all_gen_cyto
1102	t_1_17	0.637202256233832	0.637202256233832	Lasso	eln_all_gen_cyto
1103	t_1_17	0.637202256233832	0.637202256233832	Lasso	eln_all_gen_cyto
1104	t_1_17	0.637202256233832	0.637202256233832	Lasso	eln_all_gen_cyto
1105	t_1_19	0.637202256233832	0.637202256233832	Lasso	eln_all_gen_cyto
1106	t_1_19	0.637202256233832	0.637202256233832	Lasso	eln_all_gen_cyto
1107	t_1_19	0.637202256233832	0.637202256233832	Lasso	eln_all_gen_cyto
1108	t_1_19	0.637202256233832	0.637202256233832	Lasso	eln_all_gen_cyto
1109	t_1_3	0.637202256233832	0.637202256233832	Lasso	eln_all_gen_cyto
1110	t_1_3	0.637202256233832	0.637202256233832	Lasso	eln_all_gen_cyto
1111	t_1_3	0.637202256233832	0.637202256233832	Lasso	eln_all_gen_cyto
1112	t_1_3	0.637202256233832	0.637202256233832	Lasso	eln_all_gen_cyto
1113	t_1_4	0.637202256233832	0.637202256233832	Lasso	eln_all_gen_cyto
1114	t_1_4	0.637202256233832	0.637202256233832	Lasso	eln_all_gen_cyto
1115	t_1_4	0.637202256233832	0.637202256233832	Lasso	eln_all_gen_cyto
1116	t_1_4	0.637202256233832	0.637202256233832	Lasso	eln_all_gen_cyto
1117	t_1_5	0.637202256233832	0.637202256233832	Lasso	eln_all_gen_cyto
1118	t_1_5	0.637202256233832	0.637202256233832	Lasso	eln_all_gen_cyto
1119	t_1_5	0.637202256233832	0.637202256233832	Lasso	eln_all_gen_cyto
1120	t_1_5	0.637202256233832	0.637202256233832	Lasso	eln_all_gen_cyto
1121	t_1_6	0.637202256233832	0.637202256233832	Lasso	eln_all_gen_cyto
1122	t_1_6	0.637202256233832	0.637202256233832	Lasso	eln_all_gen_cyto
1123	t_1_6	0.637202256233832	0.637202256233832	Lasso	eln_all_gen_cyto
1124	t_1_6	0.637202256233832	0.637202256233832	Lasso	eln_all_gen_cyto
1125	t_2_17	0.637202256233832	0.637202256233832	Lasso	eln_all_gen_cyto
1126	t_2_17	0.637202256233832	0.637202256233832	Lasso	eln_all_gen_cyto
1127	t_2_17	0.637202256233832	0.637202256233832	Lasso	eln_all_gen_cyto
1128	t_2_17	0.637202256233832	0.637202256233832	Lasso	eln_all_gen_cyto
1129	t_2_3	0.637202256233832	0.637202256233832	Lasso	eln_all_gen_cyto
1130	t_2_3	0.637202256233832	0.637202256233832	Lasso	eln_all_gen_cyto
1131	t_2_3	0.637202256233832	0.637202256233832	Lasso	eln_all_gen_cyto
1132	t_2_3	0.637202256233832	0.637202256233832	Lasso	eln_all_gen_cyto
1133	t_2_5	0.637202256233832	0.637202256233832	Lasso	eln_all_gen_cyto
1134	t_2_5	0.637202256233832	0.637202256233832	Lasso	eln_all_gen_cyto
1135	t_2_5	0.637202256233832	0.637202256233832	Lasso	eln_all_gen_cyto
1136	t_2_5	0.637202256233832	0.637202256233832	Lasso	eln_all_gen_cyto
1137	t_2_7	0.637202256233832	0.637202256233832	Lasso	eln_all_gen_cyto
1138	t_2_7	0.637202256233832	0.637202256233832	Lasso	eln_all_gen_cyto
1139	t_2_7	0.637202256233832	0.637202256233832	Lasso	eln_all_gen_cyto
1140	t_2_7	0.637202256233832	0.637202256233832	Lasso	eln_all_gen_cyto
1141	t_2_9	0.637202256233832	0.637202256233832	Lasso	eln_all_gen_cyto
1142	t_2_9	0.637202256233832	0.637202256233832	Lasso	eln_all_gen_cyto
1143	t_2_9	0.637202256233832	0.637202256233832	Lasso	eln_all_gen_cyto
1144	t_2_9	0.637202256233832	0.637202256233832	Lasso	eln_all_gen_cyto
1145	t_3_16	0.637202256233832	0.637202256233832	Lasso	eln_all_gen_cyto
1146	t_3_16	0.637202256233832	0.637202256233832	Lasso	eln_all_gen_cyto
1147	t_3_16	0.637202256233832	0.637202256233832	Lasso	eln_all_gen_cyto
1148	t_3_16	0.637202256233832	0.637202256233832	Lasso	eln_all_gen_cyto
1149	t_3_21	0.637202256233832	0.637202256233832	Lasso	eln_all_gen_cyto
1150	t_3_21	0.637202256233832	0.637202256233832	Lasso	eln_all_gen_cyto
1151	t_3_21	0.637202256233832	0.637202256233832	Lasso	eln_all_gen_cyto
1152	t_3_21	0.637202256233832	0.637202256233832	Lasso	eln_all_gen_cyto
1153	t_3_5	0.637202256233832	0.637202256233832	Lasso	eln_all_gen_cyto
1154	t_3_5	0.637202256233832	0.637202256233832	Lasso	eln_all_gen_cyto
1155	t_3_5	0.637202256233832	0.637202256233832	Lasso	eln_all_gen_cyto
1156	t_3_5	0.637202256233832	0.637202256233832	Lasso	eln_all_gen_cyto
1157	t_3_7	0.637202256233832	0.637202256233832	Lasso	eln_all_gen_cyto
1158	t_3_7	0.637202256233832	0.637202256233832	Lasso	eln_all_gen_cyto
1159	t_3_7	0.637202256233832	0.637202256233832	Lasso	eln_all_gen_cyto
1160	t_3_7	0.637202256233832	0.637202256233832	Lasso	eln_all_gen_cyto
1161	t_3_9	0.637202256233832	0.637202256233832	Lasso	eln_all_gen_cyto
1162	t_3_9	0.637202256233832	0.637202256233832	Lasso	eln_all_gen_cyto
1163	t_3_9	0.637202256233832	0.637202256233832	Lasso	eln_all_gen_cyto
1164	t_3_9	0.637202256233832	0.637202256233832	Lasso	eln_all_gen_cyto
1165	t_4_12	0.637202256233832	0.637202256233832	Lasso	eln_all_gen_cyto
1166	t_4_12	0.637202256233832	0.637202256233832	Lasso	eln_all_gen_cyto
1167	t_4_12	0.637202256233832	0.637202256233832	Lasso	eln_all_gen_cyto
1168	t_4_12	0.637202256233832	0.637202256233832	Lasso	eln_all_gen_cyto
1169	t_4_21	0.637202256233832	0.637202256233832	Lasso	eln_all_gen_cyto
1170	t_4_21	0.637202256233832	0.637202256233832	Lasso	eln_all_gen_cyto
1171	t_4_21	0.637202256233832	0.637202256233832	Lasso	eln_all_gen_cyto
1172	t_4_21	0.637202256233832	0.637202256233832	Lasso	eln_all_gen_cyto
1173	t_4_9	0.637202256233832	0.637202256233832	Lasso	eln_all_gen_cyto
1174	t_4_9	0.637202256233832	0.637202256233832	Lasso	eln_all_gen_cyto
1175	t_4_9	0.637202256233832	0.637202256233832	Lasso	eln_all_gen_cyto
1176	t_4_9	0.637202256233832	0.637202256233832	Lasso	eln_all_gen_cyto
1177	t_5_12	0.637202256233832	0.637202256233832	Lasso	eln_all_gen_cyto
1178	t_5_12	0.637202256233832	0.637202256233832	Lasso	eln_all_gen_cyto
1179	t_5_12	0.637202256233832	0.637202256233832	Lasso	eln_all_gen_cyto
1180	t_5_12	0.637202256233832	0.637202256233832	Lasso	eln_all_gen_cyto
1181	t_5_17	0.637202256233832	0.637202256233832	Lasso	eln_all_gen_cyto
1182	t_5_17	0.637202256233832	0.637202256233832	Lasso	eln_all_gen_cyto
1183	t_5_17	0.637202256233832	0.637202256233832	Lasso	eln_all_gen_cyto
1184	t_5_17	0.637202256233832	0.637202256233832	Lasso	eln_all_gen_cyto
1185	t_5_9	0.637202256233832	0.637202256233832	Lasso	eln_all_gen_cyto
1186	t_5_9	0.637202256233832	0.637202256233832	Lasso	eln_all_gen_cyto
1187	t_5_9	0.637202256233832	0.637202256233832	Lasso	eln_all_gen_cyto
1188	t_5_9	0.637202256233832	0.637202256233832	Lasso	eln_all_gen_cyto
1189	t_6_9	0.637202256233832	0.637202256233832	Lasso	eln_all_gen_cyto
1190	t_6_9	0.637202256233832	0.637202256233832	Lasso	eln_all_gen_cyto
1191	t_6_9	0.637202256233832	0.637202256233832	Lasso	eln_all_gen_cyto
1192	t_6_9	0.637202256233832	0.637202256233832	Lasso	eln_all_gen_cyto
1193	t_7_16	0.637202256233832	0.637202256233832	Lasso	eln_all_gen_cyto
1194	t_7_16	0.637202256233832	0.637202256233832	Lasso	eln_all_gen_cyto
1195	t_7_16	0.637202256233832	0.637202256233832	Lasso	eln_all_gen_cyto
1196	t_7_16	0.637202256233832	0.637202256233832	Lasso	eln_all_gen_cyto
1197	t_7_17	0.637202256233832	0.637202256233832	Lasso	eln_all_gen_cyto
1198	t_7_17	0.637202256233832	0.637202256233832	Lasso	eln_all_gen_cyto
1199	t_7_17	0.637202256233832	0.637202256233832	Lasso	eln_all_gen_cyto
1200	t_7_17	0.637202256233832	0.637202256233832	Lasso	eln_all_gen_cyto
1201	t_7_8	0.637202256233832	0.637202256233832	Lasso	eln_all_gen_cyto
1202	t_7_8	0.637202256233832	0.637202256233832	Lasso	eln_all_gen_cyto
1203	t_7_8	0.637202256233832	0.637202256233832	Lasso	eln_all_gen_cyto
1204	t_7_8	0.637202256233832	0.637202256233832	Lasso	eln_all_gen_cyto
1205	t_8_10	0.637202256233832	0.637202256233832	Lasso	eln_all_gen_cyto
1206	t_8_10	0.637202256233832	0.637202256233832	Lasso	eln_all_gen_cyto
1207	t_8_10	0.637202256233832	0.637202256233832	Lasso	eln_all_gen_cyto
1208	t_8_10	0.637202256233832	0.637202256233832	Lasso	eln_all_gen_cyto
1209	t_8_13	0.637202256233832	0.637202256233832	Lasso	eln_all_gen_cyto
1210	t_8_13	0.637202256233832	0.637202256233832	Lasso	eln_all_gen_cyto
1211	t_8_13	0.637202256233832	0.637202256233832	Lasso	eln_all_gen_cyto
1212	t_8_13	0.637202256233832	0.637202256233832	Lasso	eln_all_gen_cyto
1213	t_8_16	0.637202256233832	0.637202256233832	Lasso	eln_all_gen_cyto
1214	t_8_16	0.637202256233832	0.637202256233832	Lasso	eln_all_gen_cyto
1215	t_8_16	0.637202256233832	0.637202256233832	Lasso	eln_all_gen_cyto
1216	t_8_16	0.637202256233832	0.637202256233832	Lasso	eln_all_gen_cyto
1217	t_8_17	0.637202256233832	0.637202256233832	Lasso	eln_all_gen_cyto
1218	t_8_17	0.637202256233832	0.637202256233832	Lasso	eln_all_gen_cyto
1219	t_8_17	0.637202256233832	0.637202256233832	Lasso	eln_all_gen_cyto
1220	t_8_17	0.637202256233832	0.637202256233832	Lasso	eln_all_gen_cyto
1221	t_8_21	0.637202256233832	0.637005835594275	Lasso	eln_all_gen_cyto
1222	t_8_21	0.637202256233832	0.636259369382622	Lasso	eln_all_gen_cyto
1223	t_8_21	0.637202256233832	0.636285077876486	Lasso	eln_all_gen_cyto
1224	t_8_21	0.637202256233832	0.632473878387893	Lasso	eln_all_gen_cyto
1225	t_9_11	0.637202256233832	0.637202256233832	Lasso	eln_all_gen_cyto
1226	t_9_11	0.637202256233832	0.637202256233832	Lasso	eln_all_gen_cyto
1227	t_9_11	0.637202256233832	0.637202256233832	Lasso	eln_all_gen_cyto
1228	t_9_11	0.637202256233832	0.637202256233832	Lasso	eln_all_gen_cyto
1229	t_9_13	0.637202256233832	0.637202256233832	Lasso	eln_all_gen_cyto
1230	t_9_13	0.637202256233832	0.637202256233832	Lasso	eln_all_gen_cyto
1231	t_9_13	0.637202256233832	0.637202256233832	Lasso	eln_all_gen_cyto
1232	t_9_13	0.637202256233832	0.637202256233832	Lasso	eln_all_gen_cyto
1233	t_9_17	0.637202256233832	0.637202256233832	Lasso	eln_all_gen_cyto
1234	t_9_17	0.637202256233832	0.637202256233832	Lasso	eln_all_gen_cyto
1235	t_9_17	0.637202256233832	0.637202256233832	Lasso	eln_all_gen_cyto
1236	t_9_17	0.637202256233832	0.637202256233832	Lasso	eln_all_gen_cyto
1237	t_9_22	0.637202256233832	0.637202256233832	Lasso	eln_all_gen_cyto
1238	t_9_22	0.637202256233832	0.637202256233832	Lasso	eln_all_gen_cyto
1239	t_9_22	0.637202256233832	0.637202256233832	Lasso	eln_all_gen_cyto
1240	t_9_22	0.637202256233832	0.637202256233832	Lasso	eln_all_gen_cyto
1241	complex	0.637202256233832	0.637202256233832	Lasso	eln_all_gen_cyto
1242	complex	0.637202256233832	0.637202256233832	Lasso	eln_all_gen_cyto
1243	complex	0.637202256233832	0.637202256233832	Lasso	eln_all_gen_cyto
1244	complex	0.637202256233832	0.637202256233832	Lasso	eln_all_gen_cyto
1245	others_transloc	0.637202256233832	0.637202256233832	Lasso	eln_all_gen_cyto
1246	others_transloc	0.637202256233832	0.637202256233832	Lasso	eln_all_gen_cyto
1247	others_transloc	0.637202256233832	0.637202256233832	Lasso	eln_all_gen_cyto
1248	others_transloc	0.637202256233832	0.637202256233832	Lasso	eln_all_gen_cyto
1249	inv_3	0.637202256233832	0.637202256233832	Lasso	eln_all_gen_cyto
1250	inv_3	0.637202256233832	0.637202256233832	Lasso	eln_all_gen_cyto
1251	inv_3	0.637202256233832	0.637202256233832	Lasso	eln_all_gen_cyto
1252	inv_3	0.637202256233832	0.637202256233832	Lasso	eln_all_gen_cyto
1253	inv_16	0.637202256233832	0.637202256233832	Lasso	eln_all_gen_cyto
1254	inv_16	0.637202256233832	0.637202256233832	Lasso	eln_all_gen_cyto
1255	inv_16	0.637202256233832	0.637202256233832	Lasso	eln_all_gen_cyto
1256	inv_16	0.637202256233832	0.637202256233832	Lasso	eln_all_gen_cyto
1257	eln_2017_adverse	0.658932196442829	0.607769711205726	Lasso	eln_all_gen_cyto
1258	eln_2017_adverse	0.658932196442829	0.613999943672052	Lasso	eln_all_gen_cyto
1259	eln_2017_adverse	0.658932196442829	0.631483904458794	Lasso	eln_all_gen_cyto
1260	eln_2017_adverse	0.658932196442829	0.609947830237623	Lasso	eln_all_gen_cyto
1261	eln_2017_favorable	0.658932196442829	0.634476632626483	Lasso	eln_all_gen_cyto
1262	eln_2017_favorable	0.658932196442829	0.63808455508995	Lasso	eln_all_gen_cyto
1263	eln_2017_favorable	0.658932196442829	0.647968119877368	Lasso	eln_all_gen_cyto
1264	eln_2017_favorable	0.658932196442829	0.630085038010441	Lasso	eln_all_gen_cyto
1265	eln_2017_intermediate	0.658932196442829	0.658932196442829	Lasso	eln_all_gen_cyto
1266	eln_2017_intermediate	0.658932196442829	0.658932196442829	Lasso	eln_all_gen_cyto
1267	eln_2017_intermediate	0.658932196442829	0.658932196442829	Lasso	eln_all_gen_cyto
1268	eln_2017_intermediate	0.658932196442829	0.658932196442829	Lasso	eln_all_gen_cyto
1269	ASXL1	0.658932196442829	0.658932196442829	Lasso	eln_all_gen_cyto
1270	ASXL1	0.658932196442829	0.658932196442829	Lasso	eln_all_gen_cyto
1271	ASXL1	0.658932196442829	0.658932196442829	Lasso	eln_all_gen_cyto
1272	ASXL1	0.658932196442829	0.658932196442829	Lasso	eln_all_gen_cyto
1273	ASXL2	0.658932196442829	0.658932196442829	Lasso	eln_all_gen_cyto
1274	ASXL2	0.658932196442829	0.658932196442829	Lasso	eln_all_gen_cyto
1275	ASXL2	0.658932196442829	0.658932196442829	Lasso	eln_all_gen_cyto
1276	ASXL2	0.658932196442829	0.658932196442829	Lasso	eln_all_gen_cyto
1277	ASXL3	0.658932196442829	0.658932196442829	Lasso	eln_all_gen_cyto
1278	ASXL3	0.658932196442829	0.658932196442829	Lasso	eln_all_gen_cyto
1279	ASXL3	0.658932196442829	0.658932196442829	Lasso	eln_all_gen_cyto
1280	ASXL3	0.658932196442829	0.658932196442829	Lasso	eln_all_gen_cyto
1281	ATRX	0.658932196442829	0.658932196442829	Lasso	eln_all_gen_cyto
1282	ATRX	0.658932196442829	0.658932196442829	Lasso	eln_all_gen_cyto
1283	ATRX	0.658932196442829	0.658932196442829	Lasso	eln_all_gen_cyto
1284	ATRX	0.658932196442829	0.658932196442829	Lasso	eln_all_gen_cyto
1285	BAGE3	0.658932196442829	0.658932196442829	Lasso	eln_all_gen_cyto
1286	BAGE3	0.658932196442829	0.658932196442829	Lasso	eln_all_gen_cyto
1287	BAGE3	0.658932196442829	0.658932196442829	Lasso	eln_all_gen_cyto
1288	BAGE3	0.658932196442829	0.658932196442829	Lasso	eln_all_gen_cyto
1289	BCOR	0.658932196442829	0.658932196442829	Lasso	eln_all_gen_cyto
1290	BCOR	0.658932196442829	0.658932196442829	Lasso	eln_all_gen_cyto
1291	BCOR	0.658932196442829	0.658932196442829	Lasso	eln_all_gen_cyto
1292	BCOR	0.658932196442829	0.658932196442829	Lasso	eln_all_gen_cyto
1293	BRAF	0.658932196442829	0.658932196442829	Lasso	eln_all_gen_cyto
1294	BRAF	0.658932196442829	0.658932196442829	Lasso	eln_all_gen_cyto
1295	BRAF	0.658932196442829	0.658932196442829	Lasso	eln_all_gen_cyto
1296	BRAF	0.658932196442829	0.658932196442829	Lasso	eln_all_gen_cyto
1297	CBFB	0.658932196442829	0.658932196442829	Lasso	eln_all_gen_cyto
1298	CBFB	0.658932196442829	0.658932196442829	Lasso	eln_all_gen_cyto
1299	CBFB	0.658932196442829	0.658932196442829	Lasso	eln_all_gen_cyto
1300	CBFB	0.658932196442829	0.658932196442829	Lasso	eln_all_gen_cyto
1301	CBL	0.658932196442829	0.658932196442829	Lasso	eln_all_gen_cyto
1302	CBL	0.658932196442829	0.658932196442829	Lasso	eln_all_gen_cyto
1303	CBL	0.658932196442829	0.658932196442829	Lasso	eln_all_gen_cyto
1304	CBL	0.658932196442829	0.658932196442829	Lasso	eln_all_gen_cyto
1305	CDKN2A	0.658932196442829	0.658932196442829	Lasso	eln_all_gen_cyto
1306	CDKN2A	0.658932196442829	0.658932196442829	Lasso	eln_all_gen_cyto
1307	CDKN2A	0.658932196442829	0.658932196442829	Lasso	eln_all_gen_cyto
1308	CDKN2A	0.658932196442829	0.658932196442829	Lasso	eln_all_gen_cyto
1309	CEBPA_bi	0.658932196442829	0.658932196442829	Lasso	eln_all_gen_cyto
1310	CEBPA_bi	0.658932196442829	0.658932196442829	Lasso	eln_all_gen_cyto
1311	CEBPA_bi	0.658932196442829	0.658932196442829	Lasso	eln_all_gen_cyto
1312	CEBPA_bi	0.658932196442829	0.658932196442829	Lasso	eln_all_gen_cyto
1313	CEBPA_mono	0.658932196442829	0.658932196442829	Lasso	eln_all_gen_cyto
1314	CEBPA_mono	0.658932196442829	0.658932196442829	Lasso	eln_all_gen_cyto
1315	CEBPA_mono	0.658932196442829	0.658932196442829	Lasso	eln_all_gen_cyto
1316	CEBPA_mono	0.658932196442829	0.658932196442829	Lasso	eln_all_gen_cyto
1317	CNTN5	0.658932196442829	0.658932196442829	Lasso	eln_all_gen_cyto
1318	CNTN5	0.658932196442829	0.658932196442829	Lasso	eln_all_gen_cyto
1319	CNTN5	0.658932196442829	0.658932196442829	Lasso	eln_all_gen_cyto
1320	CNTN5	0.658932196442829	0.658932196442829	Lasso	eln_all_gen_cyto
1321	CREBBP	0.658932196442829	0.658932196442829	Lasso	eln_all_gen_cyto
1322	CREBBP	0.658932196442829	0.658932196442829	Lasso	eln_all_gen_cyto
1323	CREBBP	0.658932196442829	0.658932196442829	Lasso	eln_all_gen_cyto
1324	CREBBP	0.658932196442829	0.658932196442829	Lasso	eln_all_gen_cyto
1325	CSF1R	0.658932196442829	0.658932196442829	Lasso	eln_all_gen_cyto
1326	CSF1R	0.658932196442829	0.658932196442829	Lasso	eln_all_gen_cyto
1327	CSF1R	0.658932196442829	0.658932196442829	Lasso	eln_all_gen_cyto
1328	CSF1R	0.658932196442829	0.658932196442829	Lasso	eln_all_gen_cyto
1329	CSF3R	0.658932196442829	0.658932196442829	Lasso	eln_all_gen_cyto
1330	CSF3R	0.658932196442829	0.658932196442829	Lasso	eln_all_gen_cyto
1331	CSF3R	0.658932196442829	0.658932196442829	Lasso	eln_all_gen_cyto
1332	CSF3R	0.658932196442829	0.658932196442829	Lasso	eln_all_gen_cyto
1333	CTCF	0.658932196442829	0.658932196442829	Lasso	eln_all_gen_cyto
1334	CTCF	0.658932196442829	0.658932196442829	Lasso	eln_all_gen_cyto
1335	CTCF	0.658932196442829	0.658932196442829	Lasso	eln_all_gen_cyto
1336	CTCF	0.658932196442829	0.658932196442829	Lasso	eln_all_gen_cyto
1337	CUL2	0.658932196442829	0.658932196442829	Lasso	eln_all_gen_cyto
1338	CUL2	0.658932196442829	0.658932196442829	Lasso	eln_all_gen_cyto
1339	CUL2	0.658932196442829	0.658932196442829	Lasso	eln_all_gen_cyto
1340	CUL2	0.658932196442829	0.658932196442829	Lasso	eln_all_gen_cyto
1341	CUX1	0.658932196442829	0.658932196442829	Lasso	eln_all_gen_cyto
1342	CUX1	0.658932196442829	0.658932196442829	Lasso	eln_all_gen_cyto
1343	CUX1	0.658932196442829	0.658932196442829	Lasso	eln_all_gen_cyto
1344	CUX1	0.658932196442829	0.658932196442829	Lasso	eln_all_gen_cyto
1345	DNMT3A	0.658932196442829	0.658932196442829	Lasso	eln_all_gen_cyto
1346	DNMT3A	0.658932196442829	0.658932196442829	Lasso	eln_all_gen_cyto
1347	DNMT3A	0.658932196442829	0.658932196442829	Lasso	eln_all_gen_cyto
1348	DNMT3A	0.658932196442829	0.658932196442829	Lasso	eln_all_gen_cyto
1349	EED	0.658932196442829	0.658932196442829	Lasso	eln_all_gen_cyto
1350	EED	0.658932196442829	0.658932196442829	Lasso	eln_all_gen_cyto
1351	EED	0.658932196442829	0.658932196442829	Lasso	eln_all_gen_cyto
1352	EED	0.658932196442829	0.658932196442829	Lasso	eln_all_gen_cyto
1353	ETV6	0.658932196442829	0.658932196442829	Lasso	eln_all_gen_cyto
1354	ETV6	0.658932196442829	0.658932196442829	Lasso	eln_all_gen_cyto
1355	ETV6	0.658932196442829	0.658932196442829	Lasso	eln_all_gen_cyto
1356	ETV6	0.658932196442829	0.658932196442829	Lasso	eln_all_gen_cyto
1357	EZH2	0.658932196442829	0.658932196442829	Lasso	eln_all_gen_cyto
1358	EZH2	0.658932196442829	0.658932196442829	Lasso	eln_all_gen_cyto
1359	EZH2	0.658932196442829	0.658932196442829	Lasso	eln_all_gen_cyto
1360	EZH2	0.658932196442829	0.658932196442829	Lasso	eln_all_gen_cyto
1361	FBXW7	0.658932196442829	0.658932196442829	Lasso	eln_all_gen_cyto
1362	FBXW7	0.658932196442829	0.658932196442829	Lasso	eln_all_gen_cyto
1363	FBXW7	0.658932196442829	0.658932196442829	Lasso	eln_all_gen_cyto
1364	FBXW7	0.658932196442829	0.658932196442829	Lasso	eln_all_gen_cyto
1365	ITD	0.658932196442829	0.658932196442829	Lasso	eln_all_gen_cyto
1366	ITD	0.658932196442829	0.658932196442829	Lasso	eln_all_gen_cyto
1367	ITD	0.658932196442829	0.658932196442829	Lasso	eln_all_gen_cyto
1368	ITD	0.658932196442829	0.658932196442829	Lasso	eln_all_gen_cyto
1369	FLT3_TKD	0.658932196442829	0.658932196442829	Lasso	eln_all_gen_cyto
1370	FLT3_TKD	0.658932196442829	0.658932196442829	Lasso	eln_all_gen_cyto
1371	FLT3_TKD	0.658932196442829	0.658932196442829	Lasso	eln_all_gen_cyto
1372	FLT3_TKD	0.658932196442829	0.658932196442829	Lasso	eln_all_gen_cyto
1373	FLT3_other	0.658932196442829	0.658932196442829	Lasso	eln_all_gen_cyto
1374	FLT3_other	0.658932196442829	0.658932196442829	Lasso	eln_all_gen_cyto
1375	FLT3_other	0.658932196442829	0.658932196442829	Lasso	eln_all_gen_cyto
1376	FLT3_other	0.658932196442829	0.658932196442829	Lasso	eln_all_gen_cyto
1377	GATA1	0.658932196442829	0.658932196442829	Lasso	eln_all_gen_cyto
1378	GATA1	0.658932196442829	0.658932196442829	Lasso	eln_all_gen_cyto
1379	GATA1	0.658932196442829	0.658932196442829	Lasso	eln_all_gen_cyto
1380	GATA1	0.658932196442829	0.658932196442829	Lasso	eln_all_gen_cyto
1381	GATA2	0.658932196442829	0.658932196442829	Lasso	eln_all_gen_cyto
1382	GATA2	0.658932196442829	0.658932196442829	Lasso	eln_all_gen_cyto
1383	GATA2	0.658932196442829	0.658932196442829	Lasso	eln_all_gen_cyto
1384	GATA2	0.658932196442829	0.658932196442829	Lasso	eln_all_gen_cyto
1385	GNAS	0.658932196442829	0.658932196442829	Lasso	eln_all_gen_cyto
1386	GNAS	0.658932196442829	0.658932196442829	Lasso	eln_all_gen_cyto
1387	GNAS	0.658932196442829	0.658932196442829	Lasso	eln_all_gen_cyto
1388	GNAS	0.658932196442829	0.658932196442829	Lasso	eln_all_gen_cyto
1389	GNB1	0.658932196442829	0.658932196442829	Lasso	eln_all_gen_cyto
1390	GNB1	0.658932196442829	0.658932196442829	Lasso	eln_all_gen_cyto
1391	GNB1	0.658932196442829	0.658932196442829	Lasso	eln_all_gen_cyto
1392	GNB1	0.658932196442829	0.658932196442829	Lasso	eln_all_gen_cyto
1393	IDH1	0.658932196442829	0.658932196442829	Lasso	eln_all_gen_cyto
1394	IDH1	0.658932196442829	0.658932196442829	Lasso	eln_all_gen_cyto
1395	IDH1	0.658932196442829	0.658932196442829	Lasso	eln_all_gen_cyto
1396	IDH1	0.658932196442829	0.658932196442829	Lasso	eln_all_gen_cyto
1397	IDH2_p.R140	0.658932196442829	0.658932196442829	Lasso	eln_all_gen_cyto
1398	IDH2_p.R140	0.658932196442829	0.658932196442829	Lasso	eln_all_gen_cyto
1399	IDH2_p.R140	0.658932196442829	0.658932196442829	Lasso	eln_all_gen_cyto
1400	IDH2_p.R140	0.658932196442829	0.658932196442829	Lasso	eln_all_gen_cyto
1401	IDH2_p.R172	0.658932196442829	0.658932196442829	Lasso	eln_all_gen_cyto
1402	IDH2_p.R172	0.658932196442829	0.658932196442829	Lasso	eln_all_gen_cyto
1403	IDH2_p.R172	0.658932196442829	0.658932196442829	Lasso	eln_all_gen_cyto
1404	IDH2_p.R172	0.658932196442829	0.658932196442829	Lasso	eln_all_gen_cyto
1405	JAK2	0.658932196442829	0.658932196442829	Lasso	eln_all_gen_cyto
1406	JAK2	0.658932196442829	0.658932196442829	Lasso	eln_all_gen_cyto
1407	JAK2	0.658932196442829	0.658932196442829	Lasso	eln_all_gen_cyto
1408	JAK2	0.658932196442829	0.658932196442829	Lasso	eln_all_gen_cyto
1409	JAK3	0.658932196442829	0.658932196442829	Lasso	eln_all_gen_cyto
1410	JAK3	0.658932196442829	0.658932196442829	Lasso	eln_all_gen_cyto
1411	JAK3	0.658932196442829	0.658932196442829	Lasso	eln_all_gen_cyto
1412	JAK3	0.658932196442829	0.658932196442829	Lasso	eln_all_gen_cyto
1413	KANSL1	0.658932196442829	0.658932196442829	Lasso	eln_all_gen_cyto
1414	KANSL1	0.658932196442829	0.658932196442829	Lasso	eln_all_gen_cyto
1415	KANSL1	0.658932196442829	0.658932196442829	Lasso	eln_all_gen_cyto
1416	KANSL1	0.658932196442829	0.658932196442829	Lasso	eln_all_gen_cyto
1417	KDM6A	0.658932196442829	0.658932196442829	Lasso	eln_all_gen_cyto
1418	KDM6A	0.658932196442829	0.658932196442829	Lasso	eln_all_gen_cyto
1419	KDM6A	0.658932196442829	0.658932196442829	Lasso	eln_all_gen_cyto
1420	KDM6A	0.658932196442829	0.658932196442829	Lasso	eln_all_gen_cyto
1421	KIT	0.658932196442829	0.658932196442829	Lasso	eln_all_gen_cyto
1422	KIT	0.658932196442829	0.658932196442829	Lasso	eln_all_gen_cyto
1423	KIT	0.658932196442829	0.658932196442829	Lasso	eln_all_gen_cyto
1424	KIT	0.658932196442829	0.658932196442829	Lasso	eln_all_gen_cyto
1425	KMT2C	0.658932196442829	0.658932196442829	Lasso	eln_all_gen_cyto
1426	KMT2C	0.658932196442829	0.658932196442829	Lasso	eln_all_gen_cyto
1427	KMT2C	0.658932196442829	0.658932196442829	Lasso	eln_all_gen_cyto
1428	KMT2C	0.658932196442829	0.658932196442829	Lasso	eln_all_gen_cyto
1429	KMT2D	0.658932196442829	0.658932196442829	Lasso	eln_all_gen_cyto
1430	KMT2D	0.658932196442829	0.658932196442829	Lasso	eln_all_gen_cyto
1431	KMT2D	0.658932196442829	0.658932196442829	Lasso	eln_all_gen_cyto
1432	KMT2D	0.658932196442829	0.658932196442829	Lasso	eln_all_gen_cyto
1433	KMT2E	0.658932196442829	0.658932196442829	Lasso	eln_all_gen_cyto
1434	KMT2E	0.658932196442829	0.658932196442829	Lasso	eln_all_gen_cyto
1435	KMT2E	0.658932196442829	0.658932196442829	Lasso	eln_all_gen_cyto
1436	KMT2E	0.658932196442829	0.658932196442829	Lasso	eln_all_gen_cyto
1437	KRAS	0.658932196442829	0.658932196442829	Lasso	eln_all_gen_cyto
1438	KRAS	0.658932196442829	0.658932196442829	Lasso	eln_all_gen_cyto
1439	KRAS	0.658932196442829	0.658932196442829	Lasso	eln_all_gen_cyto
1440	KRAS	0.658932196442829	0.658932196442829	Lasso	eln_all_gen_cyto
1441	LUC7L2	0.658932196442829	0.658932196442829	Lasso	eln_all_gen_cyto
1442	LUC7L2	0.658932196442829	0.658932196442829	Lasso	eln_all_gen_cyto
1443	LUC7L2	0.658932196442829	0.658932196442829	Lasso	eln_all_gen_cyto
1444	LUC7L2	0.658932196442829	0.658932196442829	Lasso	eln_all_gen_cyto
1445	MED12	0.658932196442829	0.658932196442829	Lasso	eln_all_gen_cyto
1446	MED12	0.658932196442829	0.658932196442829	Lasso	eln_all_gen_cyto
1447	MED12	0.658932196442829	0.658932196442829	Lasso	eln_all_gen_cyto
1448	MED12	0.658932196442829	0.658932196442829	Lasso	eln_all_gen_cyto
1449	MLL	0.658932196442829	0.658932196442829	Lasso	eln_all_gen_cyto
1450	MLL	0.658932196442829	0.658932196442829	Lasso	eln_all_gen_cyto
1451	MLL	0.658932196442829	0.658932196442829	Lasso	eln_all_gen_cyto
1452	MLL	0.658932196442829	0.658932196442829	Lasso	eln_all_gen_cyto
1453	MPL	0.658932196442829	0.658932196442829	Lasso	eln_all_gen_cyto
1454	MPL	0.658932196442829	0.658932196442829	Lasso	eln_all_gen_cyto
1455	MPL	0.658932196442829	0.658932196442829	Lasso	eln_all_gen_cyto
1456	MPL	0.658932196442829	0.658932196442829	Lasso	eln_all_gen_cyto
1457	MYC	0.658932196442829	0.658932196442829	Lasso	eln_all_gen_cyto
1458	MYC	0.658932196442829	0.658932196442829	Lasso	eln_all_gen_cyto
1459	MYC	0.658932196442829	0.658932196442829	Lasso	eln_all_gen_cyto
1460	MYC	0.658932196442829	0.658932196442829	Lasso	eln_all_gen_cyto
1461	NF1	0.658932196442829	0.658932196442829	Lasso	eln_all_gen_cyto
1462	NF1	0.658932196442829	0.658932196442829	Lasso	eln_all_gen_cyto
1463	NF1	0.658932196442829	0.658932196442829	Lasso	eln_all_gen_cyto
1464	NF1	0.658932196442829	0.658932196442829	Lasso	eln_all_gen_cyto
1465	NFE2	0.658932196442829	0.658932196442829	Lasso	eln_all_gen_cyto
1466	NFE2	0.658932196442829	0.658932196442829	Lasso	eln_all_gen_cyto
1467	NFE2	0.658932196442829	0.658932196442829	Lasso	eln_all_gen_cyto
1468	NFE2	0.658932196442829	0.658932196442829	Lasso	eln_all_gen_cyto
1469	NOTCH1	0.658932196442829	0.658932196442829	Lasso	eln_all_gen_cyto
1470	NOTCH1	0.658932196442829	0.658932196442829	Lasso	eln_all_gen_cyto
1471	NOTCH1	0.658932196442829	0.658932196442829	Lasso	eln_all_gen_cyto
1472	NOTCH1	0.658932196442829	0.658932196442829	Lasso	eln_all_gen_cyto
1473	NPM1	0.658932196442829	0.658932196442829	Lasso	eln_all_gen_cyto
1474	NPM1	0.658932196442829	0.658932196442829	Lasso	eln_all_gen_cyto
1475	NPM1	0.658932196442829	0.658932196442829	Lasso	eln_all_gen_cyto
1476	NPM1	0.658932196442829	0.658932196442829	Lasso	eln_all_gen_cyto
1477	NRAS_other	0.658932196442829	0.658932196442829	Lasso	eln_all_gen_cyto
1478	NRAS_other	0.658932196442829	0.658932196442829	Lasso	eln_all_gen_cyto
1479	NRAS_other	0.658932196442829	0.658932196442829	Lasso	eln_all_gen_cyto
1480	NRAS_other	0.658932196442829	0.658932196442829	Lasso	eln_all_gen_cyto
1481	NRAS_p.G12_13	0.658932196442829	0.658932196442829	Lasso	eln_all_gen_cyto
1482	NRAS_p.G12_13	0.658932196442829	0.658932196442829	Lasso	eln_all_gen_cyto
1483	NRAS_p.G12_13	0.658932196442829	0.658932196442829	Lasso	eln_all_gen_cyto
1484	NRAS_p.G12_13	0.658932196442829	0.658932196442829	Lasso	eln_all_gen_cyto
1485	NRAS_p.Q61_62	0.658932196442829	0.658932196442829	Lasso	eln_all_gen_cyto
1486	NRAS_p.Q61_62	0.658932196442829	0.658932196442829	Lasso	eln_all_gen_cyto
1487	NRAS_p.Q61_62	0.658932196442829	0.658932196442829	Lasso	eln_all_gen_cyto
1488	NRAS_p.Q61_62	0.658932196442829	0.658932196442829	Lasso	eln_all_gen_cyto
1489	PDS5B	0.658932196442829	0.658932196442829	Lasso	eln_all_gen_cyto
1490	PDS5B	0.658932196442829	0.658932196442829	Lasso	eln_all_gen_cyto
1491	PDS5B	0.658932196442829	0.658932196442829	Lasso	eln_all_gen_cyto
1492	PDS5B	0.658932196442829	0.658932196442829	Lasso	eln_all_gen_cyto
1493	PHF6	0.658932196442829	0.658932196442829	Lasso	eln_all_gen_cyto
1494	PHF6	0.658932196442829	0.658932196442829	Lasso	eln_all_gen_cyto
1495	PHF6	0.658932196442829	0.658932196442829	Lasso	eln_all_gen_cyto
1496	PHF6	0.658932196442829	0.658932196442829	Lasso	eln_all_gen_cyto
1497	PPFIA2	0.658932196442829	0.658932196442829	Lasso	eln_all_gen_cyto
1498	PPFIA2	0.658932196442829	0.658932196442829	Lasso	eln_all_gen_cyto
1499	PPFIA2	0.658932196442829	0.658932196442829	Lasso	eln_all_gen_cyto
1500	PPFIA2	0.658932196442829	0.658932196442829	Lasso	eln_all_gen_cyto
1501	PRPF8	0.658932196442829	0.658932196442829	Lasso	eln_all_gen_cyto
1502	PRPF8	0.658932196442829	0.658932196442829	Lasso	eln_all_gen_cyto
1503	PRPF8	0.658932196442829	0.658932196442829	Lasso	eln_all_gen_cyto
1504	PRPF8	0.658932196442829	0.658932196442829	Lasso	eln_all_gen_cyto
1505	PTEN	0.658932196442829	0.658932196442829	Lasso	eln_all_gen_cyto
1506	PTEN	0.658932196442829	0.658932196442829	Lasso	eln_all_gen_cyto
1507	PTEN	0.658932196442829	0.658932196442829	Lasso	eln_all_gen_cyto
1508	PTEN	0.658932196442829	0.658932196442829	Lasso	eln_all_gen_cyto
1509	PTPN11	0.658932196442829	0.658932196442829	Lasso	eln_all_gen_cyto
1510	PTPN11	0.658932196442829	0.658932196442829	Lasso	eln_all_gen_cyto
1511	PTPN11	0.658932196442829	0.658932196442829	Lasso	eln_all_gen_cyto
1512	PTPN11	0.658932196442829	0.658932196442829	Lasso	eln_all_gen_cyto
1513	PTPRF	0.658932196442829	0.658932196442829	Lasso	eln_all_gen_cyto
1514	PTPRF	0.658932196442829	0.658932196442829	Lasso	eln_all_gen_cyto
1515	PTPRF	0.658932196442829	0.658932196442829	Lasso	eln_all_gen_cyto
1516	PTPRF	0.658932196442829	0.658932196442829	Lasso	eln_all_gen_cyto
1517	PTPRT	0.658932196442829	0.658932196442829	Lasso	eln_all_gen_cyto
1518	PTPRT	0.658932196442829	0.658932196442829	Lasso	eln_all_gen_cyto
1519	PTPRT	0.658932196442829	0.658932196442829	Lasso	eln_all_gen_cyto
1520	PTPRT	0.658932196442829	0.658932196442829	Lasso	eln_all_gen_cyto
1521	RAD21	0.658932196442829	0.658932196442829	Lasso	eln_all_gen_cyto
1522	RAD21	0.658932196442829	0.658932196442829	Lasso	eln_all_gen_cyto
1523	RAD21	0.658932196442829	0.658932196442829	Lasso	eln_all_gen_cyto
1524	RAD21	0.658932196442829	0.658932196442829	Lasso	eln_all_gen_cyto
1525	RIT1	0.658932196442829	0.658932196442829	Lasso	eln_all_gen_cyto
1526	RIT1	0.658932196442829	0.658932196442829	Lasso	eln_all_gen_cyto
1527	RIT1	0.658932196442829	0.658932196442829	Lasso	eln_all_gen_cyto
1528	RIT1	0.658932196442829	0.658932196442829	Lasso	eln_all_gen_cyto
1529	RUNX1	0.658932196442829	0.658932196442829	Lasso	eln_all_gen_cyto
1530	RUNX1	0.658932196442829	0.658932196442829	Lasso	eln_all_gen_cyto
1531	RUNX1	0.658932196442829	0.658932196442829	Lasso	eln_all_gen_cyto
1532	RUNX1	0.658932196442829	0.658932196442829	Lasso	eln_all_gen_cyto
1533	S100B	0.658932196442829	0.658932196442829	Lasso	eln_all_gen_cyto
1534	S100B	0.658932196442829	0.658932196442829	Lasso	eln_all_gen_cyto
1535	S100B	0.658932196442829	0.658932196442829	Lasso	eln_all_gen_cyto
1536	S100B	0.658932196442829	0.658932196442829	Lasso	eln_all_gen_cyto
1537	SETBP1	0.658932196442829	0.658932196442829	Lasso	eln_all_gen_cyto
1538	SETBP1	0.658932196442829	0.658932196442829	Lasso	eln_all_gen_cyto
1539	SETBP1	0.658932196442829	0.658932196442829	Lasso	eln_all_gen_cyto
1540	SETBP1	0.658932196442829	0.658932196442829	Lasso	eln_all_gen_cyto
1541	SF1	0.658932196442829	0.658932196442829	Lasso	eln_all_gen_cyto
1542	SF1	0.658932196442829	0.658932196442829	Lasso	eln_all_gen_cyto
1543	SF1	0.658932196442829	0.658932196442829	Lasso	eln_all_gen_cyto
1544	SF1	0.658932196442829	0.658932196442829	Lasso	eln_all_gen_cyto
1545	SF3B1	0.658932196442829	0.658932196442829	Lasso	eln_all_gen_cyto
1546	SF3B1	0.658932196442829	0.658932196442829	Lasso	eln_all_gen_cyto
1547	SF3B1	0.658932196442829	0.658932196442829	Lasso	eln_all_gen_cyto
1548	SF3B1	0.658932196442829	0.658932196442829	Lasso	eln_all_gen_cyto
1549	SMC1A	0.658932196442829	0.658932196442829	Lasso	eln_all_gen_cyto
1550	SMC1A	0.658932196442829	0.658932196442829	Lasso	eln_all_gen_cyto
1551	SMC1A	0.658932196442829	0.658932196442829	Lasso	eln_all_gen_cyto
1552	SMC1A	0.658932196442829	0.658932196442829	Lasso	eln_all_gen_cyto
1553	SMC3	0.658932196442829	0.658932196442829	Lasso	eln_all_gen_cyto
1554	SMC3	0.658932196442829	0.658932196442829	Lasso	eln_all_gen_cyto
1555	SMC3	0.658932196442829	0.658932196442829	Lasso	eln_all_gen_cyto
1556	SMC3	0.658932196442829	0.658932196442829	Lasso	eln_all_gen_cyto
1557	SMG1	0.658932196442829	0.658932196442829	Lasso	eln_all_gen_cyto
1558	SMG1	0.658932196442829	0.658932196442829	Lasso	eln_all_gen_cyto
1559	SMG1	0.658932196442829	0.658932196442829	Lasso	eln_all_gen_cyto
1560	SMG1	0.658932196442829	0.658932196442829	Lasso	eln_all_gen_cyto
1561	SPP1	0.658932196442829	0.658932196442829	Lasso	eln_all_gen_cyto
1562	SPP1	0.658932196442829	0.658932196442829	Lasso	eln_all_gen_cyto
1563	SPP1	0.658932196442829	0.658932196442829	Lasso	eln_all_gen_cyto
1564	SPP1	0.658932196442829	0.658932196442829	Lasso	eln_all_gen_cyto
1565	SRSF2	0.658932196442829	0.659471286731227	Lasso	eln_all_gen_cyto
1566	SRSF2	0.658932196442829	0.65452816875347	Lasso	eln_all_gen_cyto
1567	SRSF2	0.658932196442829	0.657709869922254	Lasso	eln_all_gen_cyto
1568	SRSF2	0.658932196442829	0.658062512677574	Lasso	eln_all_gen_cyto
1569	STAG2	0.658932196442829	0.658932196442829	Lasso	eln_all_gen_cyto
1570	STAG2	0.658932196442829	0.658932196442829	Lasso	eln_all_gen_cyto
1571	STAG2	0.658932196442829	0.658932196442829	Lasso	eln_all_gen_cyto
1572	STAG2	0.658932196442829	0.658932196442829	Lasso	eln_all_gen_cyto
1573	STAT5B	0.658932196442829	0.658932196442829	Lasso	eln_all_gen_cyto
1574	STAT5B	0.658932196442829	0.658932196442829	Lasso	eln_all_gen_cyto
1575	STAT5B	0.658932196442829	0.658932196442829	Lasso	eln_all_gen_cyto
1576	STAT5B	0.658932196442829	0.658932196442829	Lasso	eln_all_gen_cyto
1577	SUZ12	0.658932196442829	0.658932196442829	Lasso	eln_all_gen_cyto
1578	SUZ12	0.658932196442829	0.658932196442829	Lasso	eln_all_gen_cyto
1579	SUZ12	0.658932196442829	0.658932196442829	Lasso	eln_all_gen_cyto
1580	SUZ12	0.658932196442829	0.658932196442829	Lasso	eln_all_gen_cyto
1581	TET2	0.658932196442829	0.650029193179983	Lasso	eln_all_gen_cyto
1582	TET2	0.658932196442829	0.656055785504034	Lasso	eln_all_gen_cyto
1583	TET2	0.658932196442829	0.657182824173633	Lasso	eln_all_gen_cyto
1584	TET2	0.658932196442829	0.656667531564633	Lasso	eln_all_gen_cyto
1585	TP53	0.658932196442829	0.640599338435285	Lasso	eln_all_gen_cyto
1586	TP53	0.658932196442829	0.641776643631776	Lasso	eln_all_gen_cyto
1587	TP53	0.658932196442829	0.645642115266357	Lasso	eln_all_gen_cyto
1588	TP53	0.658932196442829	0.646070959162443	Lasso	eln_all_gen_cyto
1589	U2AF1_p.S34	0.658932196442829	0.658932196442829	Lasso	eln_all_gen_cyto
1590	U2AF1_p.S34	0.658932196442829	0.658932196442829	Lasso	eln_all_gen_cyto
1591	U2AF1_p.S34	0.658932196442829	0.658932196442829	Lasso	eln_all_gen_cyto
1592	U2AF1_p.S34	0.658932196442829	0.658932196442829	Lasso	eln_all_gen_cyto
1593	U2AF1_p.Q157	0.658932196442829	0.658932196442829	Lasso	eln_all_gen_cyto
1594	U2AF1_p.Q157	0.658932196442829	0.658932196442829	Lasso	eln_all_gen_cyto
1595	U2AF1_p.Q157	0.658932196442829	0.658932196442829	Lasso	eln_all_gen_cyto
1596	U2AF1_p.Q157	0.658932196442829	0.658932196442829	Lasso	eln_all_gen_cyto
1597	WT1	0.658932196442829	0.658932196442829	Lasso	eln_all_gen_cyto
1598	WT1	0.658932196442829	0.658932196442829	Lasso	eln_all_gen_cyto
1599	WT1	0.658932196442829	0.658932196442829	Lasso	eln_all_gen_cyto
1600	WT1	0.658932196442829	0.658932196442829	Lasso	eln_all_gen_cyto
1601	ZRSR2	0.658932196442829	0.658932196442829	Lasso	eln_all_gen_cyto
1602	ZRSR2	0.658932196442829	0.658932196442829	Lasso	eln_all_gen_cyto
1603	ZRSR2	0.658932196442829	0.658932196442829	Lasso	eln_all_gen_cyto
1604	ZRSR2	0.658932196442829	0.658932196442829	Lasso	eln_all_gen_cyto
1605	add_8	0.658932196442829	0.658932196442829	Lasso	eln_all_gen_cyto
1606	add_8	0.658932196442829	0.658932196442829	Lasso	eln_all_gen_cyto
1607	add_8	0.658932196442829	0.658932196442829	Lasso	eln_all_gen_cyto
1608	add_8	0.658932196442829	0.658932196442829	Lasso	eln_all_gen_cyto
1609	add_11	0.658932196442829	0.658932196442829	Lasso	eln_all_gen_cyto
1610	add_11	0.658932196442829	0.658932196442829	Lasso	eln_all_gen_cyto
1611	add_11	0.658932196442829	0.658932196442829	Lasso	eln_all_gen_cyto
1612	add_11	0.658932196442829	0.658932196442829	Lasso	eln_all_gen_cyto
1613	add_13	0.658932196442829	0.658932196442829	Lasso	eln_all_gen_cyto
1614	add_13	0.658932196442829	0.658932196442829	Lasso	eln_all_gen_cyto
1615	add_13	0.658932196442829	0.658932196442829	Lasso	eln_all_gen_cyto
1616	add_13	0.658932196442829	0.658932196442829	Lasso	eln_all_gen_cyto
1617	add_21	0.658932196442829	0.658932196442829	Lasso	eln_all_gen_cyto
1618	add_21	0.658932196442829	0.658932196442829	Lasso	eln_all_gen_cyto
1619	add_21	0.658932196442829	0.658932196442829	Lasso	eln_all_gen_cyto
1620	add_21	0.658932196442829	0.658932196442829	Lasso	eln_all_gen_cyto
1621	add_22	0.658932196442829	0.658932196442829	Lasso	eln_all_gen_cyto
1622	add_22	0.658932196442829	0.658932196442829	Lasso	eln_all_gen_cyto
1623	add_22	0.658932196442829	0.658932196442829	Lasso	eln_all_gen_cyto
1624	add_22	0.658932196442829	0.658932196442829	Lasso	eln_all_gen_cyto
1625	del_20	0.658932196442829	0.658932196442829	Lasso	eln_all_gen_cyto
1626	del_20	0.658932196442829	0.658932196442829	Lasso	eln_all_gen_cyto
1627	del_20	0.658932196442829	0.658932196442829	Lasso	eln_all_gen_cyto
1628	del_20	0.658932196442829	0.658932196442829	Lasso	eln_all_gen_cyto
1629	del_3	0.658932196442829	0.658932196442829	Lasso	eln_all_gen_cyto
1630	del_3	0.658932196442829	0.658932196442829	Lasso	eln_all_gen_cyto
1631	del_3	0.658932196442829	0.658932196442829	Lasso	eln_all_gen_cyto
1632	del_3	0.658932196442829	0.658932196442829	Lasso	eln_all_gen_cyto
1633	del_5	0.658932196442829	0.660085315426381	Lasso	eln_all_gen_cyto
1634	del_5	0.658932196442829	0.655915184928816	Lasso	eln_all_gen_cyto
1635	del_5	0.658932196442829	0.658888000752519	Lasso	eln_all_gen_cyto
1636	del_5	0.658932196442829	0.665008958160386	Lasso	eln_all_gen_cyto
1637	del_7	0.658932196442829	0.658932196442829	Lasso	eln_all_gen_cyto
1638	del_7	0.658932196442829	0.658932196442829	Lasso	eln_all_gen_cyto
1639	del_7	0.658932196442829	0.658932196442829	Lasso	eln_all_gen_cyto
1640	del_7	0.658932196442829	0.658932196442829	Lasso	eln_all_gen_cyto
1641	del_9	0.658932196442829	0.658932196442829	Lasso	eln_all_gen_cyto
1642	del_9	0.658932196442829	0.658932196442829	Lasso	eln_all_gen_cyto
1643	del_9	0.658932196442829	0.658932196442829	Lasso	eln_all_gen_cyto
1644	del_9	0.658932196442829	0.658932196442829	Lasso	eln_all_gen_cyto
1645	del_12	0.658932196442829	0.658932196442829	Lasso	eln_all_gen_cyto
1646	del_12	0.658932196442829	0.658932196442829	Lasso	eln_all_gen_cyto
1647	del_12	0.658932196442829	0.658932196442829	Lasso	eln_all_gen_cyto
1648	del_12	0.658932196442829	0.658932196442829	Lasso	eln_all_gen_cyto
1649	del_13	0.658932196442829	0.658932196442829	Lasso	eln_all_gen_cyto
1650	del_13	0.658932196442829	0.658932196442829	Lasso	eln_all_gen_cyto
1651	del_13	0.658932196442829	0.658932196442829	Lasso	eln_all_gen_cyto
1652	del_13	0.658932196442829	0.658932196442829	Lasso	eln_all_gen_cyto
1653	del_16	0.658932196442829	0.658932196442829	Lasso	eln_all_gen_cyto
1654	del_16	0.658932196442829	0.658932196442829	Lasso	eln_all_gen_cyto
1655	del_16	0.658932196442829	0.658932196442829	Lasso	eln_all_gen_cyto
1656	del_16	0.658932196442829	0.658932196442829	Lasso	eln_all_gen_cyto
1657	del_17	0.658932196442829	0.658932196442829	Lasso	eln_all_gen_cyto
1658	del_17	0.658932196442829	0.658932196442829	Lasso	eln_all_gen_cyto
1659	del_17	0.658932196442829	0.658932196442829	Lasso	eln_all_gen_cyto
1660	del_17	0.658932196442829	0.658932196442829	Lasso	eln_all_gen_cyto
1661	del_18	0.658932196442829	0.658932196442829	Lasso	eln_all_gen_cyto
1662	del_18	0.658932196442829	0.658932196442829	Lasso	eln_all_gen_cyto
1663	del_18	0.658932196442829	0.658932196442829	Lasso	eln_all_gen_cyto
1664	del_18	0.658932196442829	0.658932196442829	Lasso	eln_all_gen_cyto
1665	minusy	0.658932196442829	0.658932196442829	Lasso	eln_all_gen_cyto
1666	minusy	0.658932196442829	0.658932196442829	Lasso	eln_all_gen_cyto
1667	minusy	0.658932196442829	0.658932196442829	Lasso	eln_all_gen_cyto
1668	minusy	0.658932196442829	0.658932196442829	Lasso	eln_all_gen_cyto
1669	t_v_11	0.658932196442829	0.658932196442829	Lasso	eln_all_gen_cyto
1670	t_v_11	0.658932196442829	0.658932196442829	Lasso	eln_all_gen_cyto
1671	t_v_11	0.658932196442829	0.658932196442829	Lasso	eln_all_gen_cyto
1672	t_v_11	0.658932196442829	0.658932196442829	Lasso	eln_all_gen_cyto
1673	t_10_21	0.658932196442829	0.658932196442829	Lasso	eln_all_gen_cyto
1674	t_10_21	0.658932196442829	0.658932196442829	Lasso	eln_all_gen_cyto
1675	t_10_21	0.658932196442829	0.658932196442829	Lasso	eln_all_gen_cyto
1676	t_10_21	0.658932196442829	0.658932196442829	Lasso	eln_all_gen_cyto
1677	t_12_13	0.658932196442829	0.658932196442829	Lasso	eln_all_gen_cyto
1678	t_12_13	0.658932196442829	0.658932196442829	Lasso	eln_all_gen_cyto
1679	t_12_13	0.658932196442829	0.658932196442829	Lasso	eln_all_gen_cyto
1680	t_12_13	0.658932196442829	0.658932196442829	Lasso	eln_all_gen_cyto
1681	t_12_17	0.658932196442829	0.658932196442829	Lasso	eln_all_gen_cyto
1682	t_12_17	0.658932196442829	0.658932196442829	Lasso	eln_all_gen_cyto
1683	t_12_17	0.658932196442829	0.658932196442829	Lasso	eln_all_gen_cyto
1684	t_12_17	0.658932196442829	0.658932196442829	Lasso	eln_all_gen_cyto
1685	t_12_22	0.658932196442829	0.658932196442829	Lasso	eln_all_gen_cyto
1686	t_12_22	0.658932196442829	0.658932196442829	Lasso	eln_all_gen_cyto
1687	t_12_22	0.658932196442829	0.658932196442829	Lasso	eln_all_gen_cyto
1688	t_12_22	0.658932196442829	0.658932196442829	Lasso	eln_all_gen_cyto
1689	t_13_19	0.658932196442829	0.658932196442829	Lasso	eln_all_gen_cyto
1690	t_13_19	0.658932196442829	0.658932196442829	Lasso	eln_all_gen_cyto
1691	t_13_19	0.658932196442829	0.658932196442829	Lasso	eln_all_gen_cyto
1692	t_13_19	0.658932196442829	0.658932196442829	Lasso	eln_all_gen_cyto
1693	t_15_16	0.658932196442829	0.658932196442829	Lasso	eln_all_gen_cyto
1694	t_15_16	0.658932196442829	0.658932196442829	Lasso	eln_all_gen_cyto
1695	t_15_16	0.658932196442829	0.658932196442829	Lasso	eln_all_gen_cyto
1696	t_15_16	0.658932196442829	0.658932196442829	Lasso	eln_all_gen_cyto
1697	t_15_17	0.658932196442829	0.658932196442829	Lasso	eln_all_gen_cyto
1698	t_15_17	0.658932196442829	0.658932196442829	Lasso	eln_all_gen_cyto
1699	t_15_17	0.658932196442829	0.658932196442829	Lasso	eln_all_gen_cyto
1700	t_15_17	0.658932196442829	0.658932196442829	Lasso	eln_all_gen_cyto
1701	t_16_17	0.658932196442829	0.658932196442829	Lasso	eln_all_gen_cyto
1702	t_16_17	0.658932196442829	0.658932196442829	Lasso	eln_all_gen_cyto
1703	t_16_17	0.658932196442829	0.658932196442829	Lasso	eln_all_gen_cyto
1704	t_16_17	0.658932196442829	0.658932196442829	Lasso	eln_all_gen_cyto
1705	t_16_21	0.658932196442829	0.658932196442829	Lasso	eln_all_gen_cyto
1706	t_16_21	0.658932196442829	0.658932196442829	Lasso	eln_all_gen_cyto
1707	t_16_21	0.658932196442829	0.658932196442829	Lasso	eln_all_gen_cyto
1708	t_16_21	0.658932196442829	0.658932196442829	Lasso	eln_all_gen_cyto
1709	t_17_19	0.658932196442829	0.658932196442829	Lasso	eln_all_gen_cyto
1710	t_17_19	0.658932196442829	0.658932196442829	Lasso	eln_all_gen_cyto
1711	t_17_19	0.658932196442829	0.658932196442829	Lasso	eln_all_gen_cyto
1712	t_17_19	0.658932196442829	0.658932196442829	Lasso	eln_all_gen_cyto
1713	t_17_21	0.658932196442829	0.658932196442829	Lasso	eln_all_gen_cyto
1714	t_17_21	0.658932196442829	0.658932196442829	Lasso	eln_all_gen_cyto
1715	t_17_21	0.658932196442829	0.658932196442829	Lasso	eln_all_gen_cyto
1716	t_17_21	0.658932196442829	0.658932196442829	Lasso	eln_all_gen_cyto
1717	t_1_12	0.658932196442829	0.658932196442829	Lasso	eln_all_gen_cyto
1718	t_1_12	0.658932196442829	0.658932196442829	Lasso	eln_all_gen_cyto
1719	t_1_12	0.658932196442829	0.658932196442829	Lasso	eln_all_gen_cyto
1720	t_1_12	0.658932196442829	0.658932196442829	Lasso	eln_all_gen_cyto
1721	t_1_14	0.658932196442829	0.658932196442829	Lasso	eln_all_gen_cyto
1722	t_1_14	0.658932196442829	0.658932196442829	Lasso	eln_all_gen_cyto
1723	t_1_14	0.658932196442829	0.658932196442829	Lasso	eln_all_gen_cyto
1724	t_1_14	0.658932196442829	0.658932196442829	Lasso	eln_all_gen_cyto
1725	t_1_16	0.658932196442829	0.658932196442829	Lasso	eln_all_gen_cyto
1726	t_1_16	0.658932196442829	0.658932196442829	Lasso	eln_all_gen_cyto
1727	t_1_16	0.658932196442829	0.658932196442829	Lasso	eln_all_gen_cyto
1728	t_1_16	0.658932196442829	0.658932196442829	Lasso	eln_all_gen_cyto
1729	t_1_17	0.658932196442829	0.658932196442829	Lasso	eln_all_gen_cyto
1730	t_1_17	0.658932196442829	0.658932196442829	Lasso	eln_all_gen_cyto
1731	t_1_17	0.658932196442829	0.658932196442829	Lasso	eln_all_gen_cyto
1732	t_1_17	0.658932196442829	0.658932196442829	Lasso	eln_all_gen_cyto
1733	t_1_19	0.658932196442829	0.658932196442829	Lasso	eln_all_gen_cyto
1734	t_1_19	0.658932196442829	0.658932196442829	Lasso	eln_all_gen_cyto
1735	t_1_19	0.658932196442829	0.658932196442829	Lasso	eln_all_gen_cyto
1736	t_1_19	0.658932196442829	0.658932196442829	Lasso	eln_all_gen_cyto
1737	t_1_3	0.658932196442829	0.658932196442829	Lasso	eln_all_gen_cyto
1738	t_1_3	0.658932196442829	0.658932196442829	Lasso	eln_all_gen_cyto
1739	t_1_3	0.658932196442829	0.658932196442829	Lasso	eln_all_gen_cyto
1740	t_1_3	0.658932196442829	0.658932196442829	Lasso	eln_all_gen_cyto
1741	t_1_4	0.658932196442829	0.658932196442829	Lasso	eln_all_gen_cyto
1742	t_1_4	0.658932196442829	0.658932196442829	Lasso	eln_all_gen_cyto
1743	t_1_4	0.658932196442829	0.658932196442829	Lasso	eln_all_gen_cyto
1744	t_1_4	0.658932196442829	0.658932196442829	Lasso	eln_all_gen_cyto
1745	t_1_5	0.658932196442829	0.658932196442829	Lasso	eln_all_gen_cyto
1746	t_1_5	0.658932196442829	0.658932196442829	Lasso	eln_all_gen_cyto
1747	t_1_5	0.658932196442829	0.658932196442829	Lasso	eln_all_gen_cyto
1748	t_1_5	0.658932196442829	0.658932196442829	Lasso	eln_all_gen_cyto
1749	t_1_6	0.658932196442829	0.658932196442829	Lasso	eln_all_gen_cyto
1750	t_1_6	0.658932196442829	0.658932196442829	Lasso	eln_all_gen_cyto
1751	t_1_6	0.658932196442829	0.658932196442829	Lasso	eln_all_gen_cyto
1752	t_1_6	0.658932196442829	0.658932196442829	Lasso	eln_all_gen_cyto
1753	t_2_17	0.658932196442829	0.658932196442829	Lasso	eln_all_gen_cyto
1754	t_2_17	0.658932196442829	0.658932196442829	Lasso	eln_all_gen_cyto
1755	t_2_17	0.658932196442829	0.658932196442829	Lasso	eln_all_gen_cyto
1756	t_2_17	0.658932196442829	0.658932196442829	Lasso	eln_all_gen_cyto
1757	t_2_3	0.658932196442829	0.658932196442829	Lasso	eln_all_gen_cyto
1758	t_2_3	0.658932196442829	0.658932196442829	Lasso	eln_all_gen_cyto
1759	t_2_3	0.658932196442829	0.658932196442829	Lasso	eln_all_gen_cyto
1760	t_2_3	0.658932196442829	0.658932196442829	Lasso	eln_all_gen_cyto
1761	t_2_5	0.658932196442829	0.658932196442829	Lasso	eln_all_gen_cyto
1762	t_2_5	0.658932196442829	0.658932196442829	Lasso	eln_all_gen_cyto
1763	t_2_5	0.658932196442829	0.658932196442829	Lasso	eln_all_gen_cyto
1764	t_2_5	0.658932196442829	0.658932196442829	Lasso	eln_all_gen_cyto
1765	t_2_7	0.658932196442829	0.658932196442829	Lasso	eln_all_gen_cyto
1766	t_2_7	0.658932196442829	0.658932196442829	Lasso	eln_all_gen_cyto
1767	t_2_7	0.658932196442829	0.658932196442829	Lasso	eln_all_gen_cyto
1768	t_2_7	0.658932196442829	0.658932196442829	Lasso	eln_all_gen_cyto
1769	t_2_9	0.658932196442829	0.658932196442829	Lasso	eln_all_gen_cyto
1770	t_2_9	0.658932196442829	0.658932196442829	Lasso	eln_all_gen_cyto
1771	t_2_9	0.658932196442829	0.658932196442829	Lasso	eln_all_gen_cyto
1772	t_2_9	0.658932196442829	0.658932196442829	Lasso	eln_all_gen_cyto
1773	t_3_16	0.658932196442829	0.658932196442829	Lasso	eln_all_gen_cyto
1774	t_3_16	0.658932196442829	0.658932196442829	Lasso	eln_all_gen_cyto
1775	t_3_16	0.658932196442829	0.658932196442829	Lasso	eln_all_gen_cyto
1776	t_3_16	0.658932196442829	0.658932196442829	Lasso	eln_all_gen_cyto
1777	t_3_21	0.658932196442829	0.658932196442829	Lasso	eln_all_gen_cyto
1778	t_3_21	0.658932196442829	0.658932196442829	Lasso	eln_all_gen_cyto
1779	t_3_21	0.658932196442829	0.658932196442829	Lasso	eln_all_gen_cyto
1780	t_3_21	0.658932196442829	0.658932196442829	Lasso	eln_all_gen_cyto
1781	t_3_5	0.658932196442829	0.658932196442829	Lasso	eln_all_gen_cyto
1782	t_3_5	0.658932196442829	0.658932196442829	Lasso	eln_all_gen_cyto
1783	t_3_5	0.658932196442829	0.658932196442829	Lasso	eln_all_gen_cyto
1784	t_3_5	0.658932196442829	0.658932196442829	Lasso	eln_all_gen_cyto
1785	t_3_7	0.658932196442829	0.658932196442829	Lasso	eln_all_gen_cyto
1786	t_3_7	0.658932196442829	0.658932196442829	Lasso	eln_all_gen_cyto
1787	t_3_7	0.658932196442829	0.658932196442829	Lasso	eln_all_gen_cyto
1788	t_3_7	0.658932196442829	0.658932196442829	Lasso	eln_all_gen_cyto
1789	t_3_9	0.658932196442829	0.658932196442829	Lasso	eln_all_gen_cyto
1790	t_3_9	0.658932196442829	0.658932196442829	Lasso	eln_all_gen_cyto
1791	t_3_9	0.658932196442829	0.658932196442829	Lasso	eln_all_gen_cyto
1792	t_3_9	0.658932196442829	0.658932196442829	Lasso	eln_all_gen_cyto
1793	t_4_12	0.658932196442829	0.658932196442829	Lasso	eln_all_gen_cyto
1794	t_4_12	0.658932196442829	0.658932196442829	Lasso	eln_all_gen_cyto
1795	t_4_12	0.658932196442829	0.658932196442829	Lasso	eln_all_gen_cyto
1796	t_4_12	0.658932196442829	0.658932196442829	Lasso	eln_all_gen_cyto
1797	t_4_21	0.658932196442829	0.658932196442829	Lasso	eln_all_gen_cyto
1798	t_4_21	0.658932196442829	0.658932196442829	Lasso	eln_all_gen_cyto
1799	t_4_21	0.658932196442829	0.658932196442829	Lasso	eln_all_gen_cyto
1800	t_4_21	0.658932196442829	0.658932196442829	Lasso	eln_all_gen_cyto
1801	t_4_9	0.658932196442829	0.658932196442829	Lasso	eln_all_gen_cyto
1802	t_4_9	0.658932196442829	0.658932196442829	Lasso	eln_all_gen_cyto
1803	t_4_9	0.658932196442829	0.658932196442829	Lasso	eln_all_gen_cyto
1804	t_4_9	0.658932196442829	0.658932196442829	Lasso	eln_all_gen_cyto
1805	t_5_12	0.658932196442829	0.658932196442829	Lasso	eln_all_gen_cyto
1806	t_5_12	0.658932196442829	0.658932196442829	Lasso	eln_all_gen_cyto
1807	t_5_12	0.658932196442829	0.658932196442829	Lasso	eln_all_gen_cyto
1808	t_5_12	0.658932196442829	0.658932196442829	Lasso	eln_all_gen_cyto
1809	t_5_17	0.658932196442829	0.658932196442829	Lasso	eln_all_gen_cyto
1810	t_5_17	0.658932196442829	0.658932196442829	Lasso	eln_all_gen_cyto
1811	t_5_17	0.658932196442829	0.658932196442829	Lasso	eln_all_gen_cyto
1812	t_5_17	0.658932196442829	0.658932196442829	Lasso	eln_all_gen_cyto
1813	t_5_9	0.658932196442829	0.658932196442829	Lasso	eln_all_gen_cyto
1814	t_5_9	0.658932196442829	0.658932196442829	Lasso	eln_all_gen_cyto
1815	t_5_9	0.658932196442829	0.658932196442829	Lasso	eln_all_gen_cyto
1816	t_5_9	0.658932196442829	0.658932196442829	Lasso	eln_all_gen_cyto
1817	t_6_9	0.658932196442829	0.658932196442829	Lasso	eln_all_gen_cyto
1818	t_6_9	0.658932196442829	0.658932196442829	Lasso	eln_all_gen_cyto
1819	t_6_9	0.658932196442829	0.658932196442829	Lasso	eln_all_gen_cyto
1820	t_6_9	0.658932196442829	0.658932196442829	Lasso	eln_all_gen_cyto
1821	t_7_16	0.658932196442829	0.658932196442829	Lasso	eln_all_gen_cyto
1822	t_7_16	0.658932196442829	0.658932196442829	Lasso	eln_all_gen_cyto
1823	t_7_16	0.658932196442829	0.658932196442829	Lasso	eln_all_gen_cyto
1824	t_7_16	0.658932196442829	0.658932196442829	Lasso	eln_all_gen_cyto
1825	t_7_17	0.658932196442829	0.658932196442829	Lasso	eln_all_gen_cyto
1826	t_7_17	0.658932196442829	0.658932196442829	Lasso	eln_all_gen_cyto
1827	t_7_17	0.658932196442829	0.658932196442829	Lasso	eln_all_gen_cyto
1828	t_7_17	0.658932196442829	0.658932196442829	Lasso	eln_all_gen_cyto
1829	t_7_8	0.658932196442829	0.658932196442829	Lasso	eln_all_gen_cyto
1830	t_7_8	0.658932196442829	0.658932196442829	Lasso	eln_all_gen_cyto
1831	t_7_8	0.658932196442829	0.658932196442829	Lasso	eln_all_gen_cyto
1832	t_7_8	0.658932196442829	0.658932196442829	Lasso	eln_all_gen_cyto
1833	t_8_10	0.658932196442829	0.658932196442829	Lasso	eln_all_gen_cyto
1834	t_8_10	0.658932196442829	0.658932196442829	Lasso	eln_all_gen_cyto
1835	t_8_10	0.658932196442829	0.658932196442829	Lasso	eln_all_gen_cyto
1836	t_8_10	0.658932196442829	0.658932196442829	Lasso	eln_all_gen_cyto
1837	t_8_13	0.658932196442829	0.658932196442829	Lasso	eln_all_gen_cyto
1838	t_8_13	0.658932196442829	0.658932196442829	Lasso	eln_all_gen_cyto
1839	t_8_13	0.658932196442829	0.658932196442829	Lasso	eln_all_gen_cyto
1840	t_8_13	0.658932196442829	0.658932196442829	Lasso	eln_all_gen_cyto
1841	t_8_16	0.658932196442829	0.658932196442829	Lasso	eln_all_gen_cyto
1842	t_8_16	0.658932196442829	0.658932196442829	Lasso	eln_all_gen_cyto
1843	t_8_16	0.658932196442829	0.658932196442829	Lasso	eln_all_gen_cyto
1844	t_8_16	0.658932196442829	0.658932196442829	Lasso	eln_all_gen_cyto
1845	t_8_17	0.658932196442829	0.658932196442829	Lasso	eln_all_gen_cyto
1846	t_8_17	0.658932196442829	0.658932196442829	Lasso	eln_all_gen_cyto
1847	t_8_17	0.658932196442829	0.658932196442829	Lasso	eln_all_gen_cyto
1848	t_8_17	0.658932196442829	0.658932196442829	Lasso	eln_all_gen_cyto
1849	t_8_21	0.658932196442829	0.650409713216883	Lasso	eln_all_gen_cyto
1850	t_8_21	0.658932196442829	0.650780325648483	Lasso	eln_all_gen_cyto
1851	t_8_21	0.658932196442829	0.655525437220313	Lasso	eln_all_gen_cyto
1852	t_8_21	0.658932196442829	0.653804622166393	Lasso	eln_all_gen_cyto
1853	t_9_11	0.658932196442829	0.658932196442829	Lasso	eln_all_gen_cyto
1854	t_9_11	0.658932196442829	0.658932196442829	Lasso	eln_all_gen_cyto
1855	t_9_11	0.658932196442829	0.658932196442829	Lasso	eln_all_gen_cyto
1856	t_9_11	0.658932196442829	0.658932196442829	Lasso	eln_all_gen_cyto
1857	t_9_13	0.658932196442829	0.658932196442829	Lasso	eln_all_gen_cyto
1858	t_9_13	0.658932196442829	0.658932196442829	Lasso	eln_all_gen_cyto
1859	t_9_13	0.658932196442829	0.658932196442829	Lasso	eln_all_gen_cyto
1860	t_9_13	0.658932196442829	0.658932196442829	Lasso	eln_all_gen_cyto
1861	t_9_17	0.658932196442829	0.658932196442829	Lasso	eln_all_gen_cyto
1862	t_9_17	0.658932196442829	0.658932196442829	Lasso	eln_all_gen_cyto
1863	t_9_17	0.658932196442829	0.658932196442829	Lasso	eln_all_gen_cyto
1864	t_9_17	0.658932196442829	0.658932196442829	Lasso	eln_all_gen_cyto
1865	t_9_22	0.658932196442829	0.658932196442829	Lasso	eln_all_gen_cyto
1866	t_9_22	0.658932196442829	0.658932196442829	Lasso	eln_all_gen_cyto
1867	t_9_22	0.658932196442829	0.658932196442829	Lasso	eln_all_gen_cyto
1868	t_9_22	0.658932196442829	0.658932196442829	Lasso	eln_all_gen_cyto
1869	complex	0.658932196442829	0.658932196442829	Lasso	eln_all_gen_cyto
1870	complex	0.658932196442829	0.658932196442829	Lasso	eln_all_gen_cyto
1871	complex	0.658932196442829	0.658932196442829	Lasso	eln_all_gen_cyto
1872	complex	0.658932196442829	0.658932196442829	Lasso	eln_all_gen_cyto
1873	others_transloc	0.658932196442829	0.658932196442829	Lasso	eln_all_gen_cyto
1874	others_transloc	0.658932196442829	0.658932196442829	Lasso	eln_all_gen_cyto
1875	others_transloc	0.658932196442829	0.658932196442829	Lasso	eln_all_gen_cyto
1876	others_transloc	0.658932196442829	0.658932196442829	Lasso	eln_all_gen_cyto
1877	inv_3	0.658932196442829	0.658932196442829	Lasso	eln_all_gen_cyto
1878	inv_3	0.658932196442829	0.658932196442829	Lasso	eln_all_gen_cyto
1879	inv_3	0.658932196442829	0.658932196442829	Lasso	eln_all_gen_cyto
1880	inv_3	0.658932196442829	0.658932196442829	Lasso	eln_all_gen_cyto
1881	inv_16	0.658932196442829	0.661958824161987	Lasso	eln_all_gen_cyto
1882	inv_16	0.658932196442829	0.657782137160915	Lasso	eln_all_gen_cyto
1883	inv_16	0.658932196442829	0.654388102411872	Lasso	eln_all_gen_cyto
1884	inv_16	0.658932196442829	0.657453292084992	Lasso	eln_all_gen_cyto
1885	eln_2017_adverse	0.624551816329063	0.594699569655512	Lasso	eln_all_gen_cyto
1886	eln_2017_adverse	0.624551816329063	0.596779185059576	Lasso	eln_all_gen_cyto
1887	eln_2017_adverse	0.624551816329063	0.586592842931815	Lasso	eln_all_gen_cyto
1888	eln_2017_adverse	0.624551816329063	0.588871188215985	Lasso	eln_all_gen_cyto
1889	eln_2017_favorable	0.624551816329063	0.559264612872605	Lasso	eln_all_gen_cyto
1890	eln_2017_favorable	0.624551816329063	0.588276375018593	Lasso	eln_all_gen_cyto
1891	eln_2017_favorable	0.624551816329063	0.573763350681458	Lasso	eln_all_gen_cyto
1892	eln_2017_favorable	0.624551816329063	0.575659234686935	Lasso	eln_all_gen_cyto
1893	eln_2017_intermediate	0.624551816329063	0.624551816329063	Lasso	eln_all_gen_cyto
1894	eln_2017_intermediate	0.624551816329063	0.624551816329063	Lasso	eln_all_gen_cyto
1895	eln_2017_intermediate	0.624551816329063	0.624551816329063	Lasso	eln_all_gen_cyto
1896	eln_2017_intermediate	0.624551816329063	0.624551816329063	Lasso	eln_all_gen_cyto
1897	ASXL1	0.624551816329063	0.624551816329063	Lasso	eln_all_gen_cyto
1898	ASXL1	0.624551816329063	0.624551816329063	Lasso	eln_all_gen_cyto
1899	ASXL1	0.624551816329063	0.624551816329063	Lasso	eln_all_gen_cyto
1900	ASXL1	0.624551816329063	0.624551816329063	Lasso	eln_all_gen_cyto
1901	ASXL2	0.624551816329063	0.624551816329063	Lasso	eln_all_gen_cyto
1902	ASXL2	0.624551816329063	0.624551816329063	Lasso	eln_all_gen_cyto
1903	ASXL2	0.624551816329063	0.624551816329063	Lasso	eln_all_gen_cyto
1904	ASXL2	0.624551816329063	0.624551816329063	Lasso	eln_all_gen_cyto
1905	ASXL3	0.624551816329063	0.624551816329063	Lasso	eln_all_gen_cyto
1906	ASXL3	0.624551816329063	0.624551816329063	Lasso	eln_all_gen_cyto
1907	ASXL3	0.624551816329063	0.624551816329063	Lasso	eln_all_gen_cyto
1908	ASXL3	0.624551816329063	0.624551816329063	Lasso	eln_all_gen_cyto
1909	ATRX	0.624551816329063	0.624551816329063	Lasso	eln_all_gen_cyto
1910	ATRX	0.624551816329063	0.624551816329063	Lasso	eln_all_gen_cyto
1911	ATRX	0.624551816329063	0.624551816329063	Lasso	eln_all_gen_cyto
1912	ATRX	0.624551816329063	0.624551816329063	Lasso	eln_all_gen_cyto
1913	BAGE3	0.624551816329063	0.624551816329063	Lasso	eln_all_gen_cyto
1914	BAGE3	0.624551816329063	0.624551816329063	Lasso	eln_all_gen_cyto
1915	BAGE3	0.624551816329063	0.624551816329063	Lasso	eln_all_gen_cyto
1916	BAGE3	0.624551816329063	0.624551816329063	Lasso	eln_all_gen_cyto
1917	BCOR	0.624551816329063	0.624551816329063	Lasso	eln_all_gen_cyto
1918	BCOR	0.624551816329063	0.624551816329063	Lasso	eln_all_gen_cyto
1919	BCOR	0.624551816329063	0.624551816329063	Lasso	eln_all_gen_cyto
1920	BCOR	0.624551816329063	0.624551816329063	Lasso	eln_all_gen_cyto
1921	BRAF	0.624551816329063	0.624551816329063	Lasso	eln_all_gen_cyto
1922	BRAF	0.624551816329063	0.624551816329063	Lasso	eln_all_gen_cyto
1923	BRAF	0.624551816329063	0.624551816329063	Lasso	eln_all_gen_cyto
1924	BRAF	0.624551816329063	0.624551816329063	Lasso	eln_all_gen_cyto
1925	CBFB	0.624551816329063	0.624551816329063	Lasso	eln_all_gen_cyto
1926	CBFB	0.624551816329063	0.624551816329063	Lasso	eln_all_gen_cyto
1927	CBFB	0.624551816329063	0.624551816329063	Lasso	eln_all_gen_cyto
1928	CBFB	0.624551816329063	0.624551816329063	Lasso	eln_all_gen_cyto
1929	CBL	0.624551816329063	0.624551816329063	Lasso	eln_all_gen_cyto
1930	CBL	0.624551816329063	0.624551816329063	Lasso	eln_all_gen_cyto
1931	CBL	0.624551816329063	0.624551816329063	Lasso	eln_all_gen_cyto
1932	CBL	0.624551816329063	0.624551816329063	Lasso	eln_all_gen_cyto
1933	CDKN2A	0.624551816329063	0.624551816329063	Lasso	eln_all_gen_cyto
1934	CDKN2A	0.624551816329063	0.624551816329063	Lasso	eln_all_gen_cyto
1935	CDKN2A	0.624551816329063	0.624551816329063	Lasso	eln_all_gen_cyto
1936	CDKN2A	0.624551816329063	0.624551816329063	Lasso	eln_all_gen_cyto
1937	CEBPA_bi	0.624551816329063	0.624551816329063	Lasso	eln_all_gen_cyto
1938	CEBPA_bi	0.624551816329063	0.624551816329063	Lasso	eln_all_gen_cyto
1939	CEBPA_bi	0.624551816329063	0.624551816329063	Lasso	eln_all_gen_cyto
1940	CEBPA_bi	0.624551816329063	0.624551816329063	Lasso	eln_all_gen_cyto
1941	CEBPA_mono	0.624551816329063	0.624551816329063	Lasso	eln_all_gen_cyto
1942	CEBPA_mono	0.624551816329063	0.624551816329063	Lasso	eln_all_gen_cyto
1943	CEBPA_mono	0.624551816329063	0.624551816329063	Lasso	eln_all_gen_cyto
1944	CEBPA_mono	0.624551816329063	0.624551816329063	Lasso	eln_all_gen_cyto
1945	CNTN5	0.624551816329063	0.624551816329063	Lasso	eln_all_gen_cyto
1946	CNTN5	0.624551816329063	0.624551816329063	Lasso	eln_all_gen_cyto
1947	CNTN5	0.624551816329063	0.624551816329063	Lasso	eln_all_gen_cyto
1948	CNTN5	0.624551816329063	0.624551816329063	Lasso	eln_all_gen_cyto
1949	CREBBP	0.624551816329063	0.624551816329063	Lasso	eln_all_gen_cyto
1950	CREBBP	0.624551816329063	0.624551816329063	Lasso	eln_all_gen_cyto
1951	CREBBP	0.624551816329063	0.624551816329063	Lasso	eln_all_gen_cyto
1952	CREBBP	0.624551816329063	0.624551816329063	Lasso	eln_all_gen_cyto
1953	CSF1R	0.624551816329063	0.624551816329063	Lasso	eln_all_gen_cyto
1954	CSF1R	0.624551816329063	0.624551816329063	Lasso	eln_all_gen_cyto
1955	CSF1R	0.624551816329063	0.624551816329063	Lasso	eln_all_gen_cyto
1956	CSF1R	0.624551816329063	0.624551816329063	Lasso	eln_all_gen_cyto
1957	CSF3R	0.624551816329063	0.624551816329063	Lasso	eln_all_gen_cyto
1958	CSF3R	0.624551816329063	0.624551816329063	Lasso	eln_all_gen_cyto
1959	CSF3R	0.624551816329063	0.624551816329063	Lasso	eln_all_gen_cyto
1960	CSF3R	0.624551816329063	0.624551816329063	Lasso	eln_all_gen_cyto
1961	CTCF	0.624551816329063	0.624551816329063	Lasso	eln_all_gen_cyto
1962	CTCF	0.624551816329063	0.624551816329063	Lasso	eln_all_gen_cyto
1963	CTCF	0.624551816329063	0.624551816329063	Lasso	eln_all_gen_cyto
1964	CTCF	0.624551816329063	0.624551816329063	Lasso	eln_all_gen_cyto
1965	CUL2	0.624551816329063	0.624551816329063	Lasso	eln_all_gen_cyto
1966	CUL2	0.624551816329063	0.624551816329063	Lasso	eln_all_gen_cyto
1967	CUL2	0.624551816329063	0.624551816329063	Lasso	eln_all_gen_cyto
1968	CUL2	0.624551816329063	0.624551816329063	Lasso	eln_all_gen_cyto
1969	CUX1	0.624551816329063	0.624551816329063	Lasso	eln_all_gen_cyto
1970	CUX1	0.624551816329063	0.624551816329063	Lasso	eln_all_gen_cyto
1971	CUX1	0.624551816329063	0.624551816329063	Lasso	eln_all_gen_cyto
1972	CUX1	0.624551816329063	0.624551816329063	Lasso	eln_all_gen_cyto
1973	DNMT3A	0.624551816329063	0.624551816329063	Lasso	eln_all_gen_cyto
1974	DNMT3A	0.624551816329063	0.624551816329063	Lasso	eln_all_gen_cyto
1975	DNMT3A	0.624551816329063	0.624551816329063	Lasso	eln_all_gen_cyto
1976	DNMT3A	0.624551816329063	0.624551816329063	Lasso	eln_all_gen_cyto
1977	EED	0.624551816329063	0.624551816329063	Lasso	eln_all_gen_cyto
1978	EED	0.624551816329063	0.624551816329063	Lasso	eln_all_gen_cyto
1979	EED	0.624551816329063	0.624551816329063	Lasso	eln_all_gen_cyto
1980	EED	0.624551816329063	0.624551816329063	Lasso	eln_all_gen_cyto
1981	ETV6	0.624551816329063	0.624551816329063	Lasso	eln_all_gen_cyto
1982	ETV6	0.624551816329063	0.624551816329063	Lasso	eln_all_gen_cyto
1983	ETV6	0.624551816329063	0.624551816329063	Lasso	eln_all_gen_cyto
1984	ETV6	0.624551816329063	0.624551816329063	Lasso	eln_all_gen_cyto
1985	EZH2	0.624551816329063	0.624551816329063	Lasso	eln_all_gen_cyto
1986	EZH2	0.624551816329063	0.624551816329063	Lasso	eln_all_gen_cyto
1987	EZH2	0.624551816329063	0.624551816329063	Lasso	eln_all_gen_cyto
1988	EZH2	0.624551816329063	0.624551816329063	Lasso	eln_all_gen_cyto
1989	FBXW7	0.624551816329063	0.624551816329063	Lasso	eln_all_gen_cyto
1990	FBXW7	0.624551816329063	0.624551816329063	Lasso	eln_all_gen_cyto
1991	FBXW7	0.624551816329063	0.624551816329063	Lasso	eln_all_gen_cyto
1992	FBXW7	0.624551816329063	0.624551816329063	Lasso	eln_all_gen_cyto
1993	ITD	0.624551816329063	0.624551816329063	Lasso	eln_all_gen_cyto
1994	ITD	0.624551816329063	0.624551816329063	Lasso	eln_all_gen_cyto
1995	ITD	0.624551816329063	0.624551816329063	Lasso	eln_all_gen_cyto
1996	ITD	0.624551816329063	0.624551816329063	Lasso	eln_all_gen_cyto
1997	FLT3_TKD	0.624551816329063	0.624551816329063	Lasso	eln_all_gen_cyto
1998	FLT3_TKD	0.624551816329063	0.624551816329063	Lasso	eln_all_gen_cyto
1999	FLT3_TKD	0.624551816329063	0.624551816329063	Lasso	eln_all_gen_cyto
[truncated: 92,201 more rows]
