# Supplementary material for: Unified classification and risk-stratification in Acute Myeloid Leukemia
Source: Nat Commun. 2022 Aug 8;13:4622. doi: 10.1038/s41467-022-32103-8 (PMC9360033; doi:10.1038/s41467-022-32103-8)
Supplement: Supplementary file 10 — Supplementary Data 7 [file 41467_2022_32103_MOESM10_ESM.zip › data/data_both_transplant.tsv]

OS "principal_component_NPM1" "principal_component_t_11" "principal_component_TP53_complex" "principal_component_sAML2" "principal_component_sAML1" "principal_component_CEBPA_bi" "principal_component_DNMT3A_IDH1_2" "principal_component_inv_3" "principal_component_mNOS" "principal_component_t_8_21" "principal_component_no_events" "principal_component_WT1" "principal_component_inv_16" "principal_co…
1 3.60574948665298 1 0 0 0 0 0 0 0 0 0 0 0 0 0 0 0 1 0 0 95 1 74.3 10.399994 52 1 56.8021902806297 0 1 0 0 1 1.31780821917808 0 1.31780821917808 3.51807825377627 0 3.51807825377627 0 3.51807825377627 0 1.40547945205479 0.0876712328767123
3 6.68583162217659 0 0 0 0 1 0 0 0 0 0 0 0 0 0 0 0 0 0 0 77 1 5.9 8.6999969 26 0 33.8781656399726 1 0 0 0 0 6.49405080025878 1 0.265753424657534 6.49405080025878 0 6.49405080025878 0 6.49405080025878 0 0.457534246575342 0.191780821917808
4 0.678986995208761 0 0 0 1 0 0 0 0 0 0 0 0 0 0 0 0 0 0 1 90 1 26.8 9.5 124 1 63.3319644079398 1 0 0 1 0 0.558439050003282 0 0.558439050003282 0.558439050003282 1 0.558439050003282 0 0.558439050003282 0 NA 0.120547945205479
6 7.24161533196441 0 0 0 0 0 0 0 0 0 1 0 0 0 0 0 0 0 0 2 5 1 73.8 4.6999969 52 0 61.2156057494867 0 1 0 0 0 7.1512043730603 0 7.1512043730603 7.1512043730603 0 7.1512043730603 0 7.1512043730603 0 NA 0.0904109589041096
7 7.58932238193018 0 0 0 0 0 1 0 0 0 0 0 0 0 0 0 0 0 0 0 49 1 4.4 12.5 33 0 58.6913073237509 0 1 0 0 0 7.49617169699867 0 7.49617169699867 7.49617169699867 0 7.49617169699867 0 7.49617169699867 0 NA 0.0931506849315069
8 2.57905544147844 0 0 0 0 0 0 0 0 1 0 0 0 0 0 0 0 0 0 0 75 1 32 5.3999977 85 1 29.9849418206708 0 0 1 1 1 1.06301369863013 0 1.06301369863013 2.46672667435515 0 2.46672667435515 0 2.46672667435515 1 1.17534246575342 0.112328767123288
9 5.79329226557153 0 0 0 0 1 0 0 0 0 0 0 0 0 0 0 0 0 0 0 71 1 8.3 7.5999985 66 0 45.5523613963039 0 0 1 0 1 2.80821917808219 0 2.80821917808219 5.65904569022906 0 5.65904569022906 0 5.65904569022906 0 2.94246575342466 0.134246575342466
10 6.68035592060233 0 0 0 0 0 0 0 0 1 0 0 0 0 0 0 0 0 0 0 45 1 2.4 9.5 16 1 32.643394934976 0 0 1 0 0 6.52967098909548 0 6.52967098909548 6.52967098909548 0 6.52967098909548 0 6.52967098909548 0 NA 0.150684931506849
11 0.347707049965777 0 0 1 0 0 0 0 0 0 0 0 0 0 0 0 0 0 0 3 77 1 44 9.659996 44 0 33.5414099931554 1 0 0 1 0 0.153186502020572 0 0.153186502020572 0.153186502020572 1 0.153186502020572 0 0.153186502020572 0 NA 0.194520547945205
12 4.48733744010951 1 0 0 0 0 0 0 0 0 0 0 0 0 0 0 0 1 0 2 85 1 102 9.3999939 106 0 64.4599589322382 0 1 0 1 1 1.04931506849315 0 1.04931506849315 4.41062511134239 0 4.41062511134239 0 4.41062511134239 1 1.12602739726027 0.0767123287671233
14 0.681724845995893 0 0 0 0 0 0 0 0 1 0 0 0 0 0 0 0 0 0 0 89 1 111 10 86 0 20.1697467488022 0 0 1 1 0 0.577615256954797 1 0.30958904109589 0.577615256954797 0 0.577615256954797 1 0.577615256954797 0 0.413698630136986 0.104109589041096
15 7.47433264887064 0 0 0 0 1 0 0 0 0 0 0 0 0 0 0 0 1 0 1 89 1 6.8 9.8999939 113 0 25.6947296372348 1 0 0 0 1 4.43013698630137 0 4.43013698630137 7.3126888132542 0 7.3126888132542 0 7.3126888132542 0 4.59178082191781 0.161643835616438
16 5.21013004791239 1 0 0 0 0 0 0 0 0 0 0 0 0 0 0 0 0 0 0 35 1 18.9 9.0999985 19 1 44.1752224503765 0 1 0 0 0 5.11423963695349 1 1.27123287671233 5.11423963695349 0 5.11423963695349 0 5.11423963695349 0 1.36712328767123 0.0958904109589041
17 1.20465434633812 0 0 0 0 0 0 1 0 0 0 0 0 0 0 0 0 0 0 0 52 1 3.9 9.0999985 49 1 61.6618754277892 1 0 0 1 0 1.01835297647511 1 0.287671232876712 1.01835297647511 0 1.01835297647511 1 1.01835297647511 0 0.473972602739726 0.186301369863014
18 1.0321697467488 1 0 0 0 0 0 0 0 0 0 0 0 0 0 0 0 0 0 0 88 1 11.3 12.399994 156 1 53.2156057494867 0 1 0 1 1 0.723287671232877 0 0.723287671232877 0.936279335789896 0 0.936279335789896 0 0.936279335789896 1 0.819178082191781 0.0958904109589041
20 1.25667351129363 0 0 0 0 0 0 0 0 1 0 0 0 0 0 0 0 0 0 0 90 1 33 9.1999969 40 0 52.9555099247091 0 0 1 1 0 0.969002278416918 0 0.969002278416918 0.969002278416918 1 0.969002278416918 0 0.969002278416918 0 NA 0.287671232876712
23 0.91170431211499 0 0 0 0 0 0 0 0 0 1 0 0 0 0 0 0 0 0 1 60 1 21.1 8.5999985 47 1 56.993839835729 0 1 0 1 0 0.818553627183483 0 0.818553627183483 0.818553627183483 1 0.818553627183483 0 0.818553627183483 0 NA 0.0931506849315069
24 7.46611909650924 1 0 0 0 0 0 0 0 0 0 0 0 0 0 0 0 0 0 0 85 1 29.7 8.1999969 49 0 56.5229295003422 0 1 0 0 1 1.10684931506849 0 1.10684931506849 7.32365334308458 0 7.32365334308458 0 7.32365334308458 0 1.24931506849315 0.142465753424658
26 2.05065023956194 0 0 0 0 0 0 0 0 0 0 0 1 0 0 0 0 1 0 0 70 1 4.1 8.0999985 86 1 54.2067077344285 1 0 0 1 0 1.84517078750715 1 0.027397260273972 1.84517078750715 0 1.84517078750715 1 1.84517078750715 0 0.232876712328767 0.205479452054795
27 0.468172484599589 1 0 0 0 0 0 0 0 0 0 0 0 0 0 0 0 1 0 1 48 1 45.6 5.8999977 214 1 66.154688569473 0 1 0 1 0 0.36680262158589 0 0.36680262158589 0.36680262158589 1 0.36680262158589 0 0.36680262158589 0 NA 0.101369863013699
28 7.03080082135524 0 0 0 0 0 0 0 0 0 0 0 0 1 0 0 0 0 0 1 78 1 4.4 12.079994 56 1 39.9479808350445 0 1 0 0 1 1.95616438356165 0 1.95616438356165 6.95408849258812 0 6.95408849258812 0 6.95408849258812 0 2.03287671232877 0.0767123287671233
29 5.35797399041752 0 0 0 0 0 0 0 0 0 0 0 0 1 0 0 0 0 0 0 38 1 14.4 9.7999954 34 1 58.6338124572211 0 1 0 0 0 5.27030275754081 0 5.27030275754081 5.27030275754081 0 5.27030275754081 0 5.27030275754081 0 NA 0.0876712328767123
30 0.298425735797399 0 0 1 0 0 0 0 0 0 0 0 0 0 0 0 0 0 0 0 28 1 3.2 8.0999985 63 1 61.7932922655715 1 0 0 1 0 0.191576420728906 0 0.191576420728906 0.191576420728906 1 0.191576420728906 0 0.191576420728906 0 NA 0.106849315068493
32 0.59958932238193 0 0 0 0 0 0 0 0 0 0 0 1 0 0 0 0 0 0 0 95 1 67.4 12.199997 105 0 55.7043121149897 0 0 1 1 0 0.405068774436725 0 0.405068774436725 0.405068774436725 1 0.405068774436725 0 0.405068774436725 0 NA 0.194520547945205
33 2.52977412731006 0 0 0 1 0 0 0 0 0 0 0 0 0 0 0 0 0 0 1 1.5 1 16.2 7.8999977 68 0 40.1478439425051 1 0 0 0 0 2.36265083963883 0 2.36265083963883 2.36265083963883 0 2.36265083963883 0 2.36265083963883 0 NA 0.167123287671233
34 6.02053388090349 0 0 0 1 0 0 0 0 0 0 0 0 0 0 0 0 0 0 0 44 1 0.7 9.3999939 168 0 38.8692676249144 1 0 0 0 0 5.94108182610897 0 5.94108182610897 5.94108182610897 0 5.94108182610897 0 5.94108182610897 0 NA 0.0794520547945206
35 7.55920602327173 1 0 0 0 0 0 0 0 0 0 0 0 0 0 0 0 0 0 0 78 1 34.3 10.899994 114 0 43.7946611909651 0 1 0 0 1 0.950684931506847 0 0.950684931506847 7.48249369450461 0 7.48249369450461 0 7.48249369450461 0 1.02739726027397 0.0767123287671233
36 5.26488706365503 1 0 0 0 0 0 0 0 0 0 0 0 0 0 0 0 0 0 0 45 1 89.9 8.5 90 0 33.8398357289528 0 1 0 0 1 0.460273972602739 0 0.460273972602739 5.17447610475092 0 5.17447610475092 0 5.17447610475092 0 0.550684931506849 0.0904109589041096
37 0.659822039698836 0 0 0 1 0 0 0 0 0 0 0 0 0 0 0 0 0 1 0 15 2 67.9 11.099998 94 1 48.9363449691992 1 0 0 1 0 0.572150806822124 0 0.572150806822124 0.572150806822124 1 0.572150806822124 0 0.572150806822124 0 NA 0.0876712328767123
38 4.94455852156057 1 0 0 0 0 0 0 0 0 0 0 0 0 0 0 0 0 0 0 67 1 1.8 8.5999985 76 0 57.2457221081451 0 1 0 0 0 4.84866811060167 0 4.84866811060167 4.84866811060167 0 4.84866811060167 0 4.84866811060167 0 NA 0.0958904109589041
39 6.11362080766598 0 0 0 0 0 0 0 0 0 0 0 0 1 0 0 0 0 0 1 15 1 31.3 9.2999954 98 1 44.8487337440109 0 1 0 1 1 2.77260273972602 0 2.77260273972602 6.03964820492625 0 6.03964820492625 0 6.03964820492625 1 2.84657534246575 0.073972602739726
42 2.20123203285421 0 0 0 1 0 0 0 0 0 0 0 0 0 0 0 0 0 0 1 40 1 4.2 5.5 136 1 65.2977412731006 1 0 0 1 0 2.1163005260049 1 0.268493150684932 2.1163005260049 0 2.1163005260049 1 2.1163005260049 0 0.353424657534247 0.0849315068493151
43 0.232717316906229 0 0 0 1 0 0 0 0 0 0 0 0 0 0 0 0 0 1 0 40 3 7.7 10.299995 94 1 64.1122518822724 1 0 0 1 0 0.128607727865133 0 0.128607727865133 0.128607727865133 1 0.128607727865133 0 0.128607727865133 0 NA 0.104109589041096
44 5.63449691991786 0 0 0 0 0 0 0 0 1 0 0 0 0 0 0 0 0 0 0 51 1 4.7 12.099998 16 0 50.611909650924 0 0 1 0 0 5.51942842676717 1 0.578082191780822 5.51942842676717 0 5.51942842676717 0 5.51942842676717 0 0.693150684931507 0.115068493150685
45 6.70499657768652 0 1 0 0 0 0 0 0 0 0 0 0 0 0 0 0 0 0 0 80 1 15.7 13.199997 118 1 50.5516769336071 0 0 1 0 0 6.60636644070022 1 0.427397260273973 6.60636644070022 0 6.60636644070022 0 6.60636644070022 0 0.526027397260274 0.0986301369863014
46 1.41273100616016 0 0 1 0 0 0 0 0 0 0 0 0 0 0 0 0 0 0 1 31 1 1.5 5.2999992 31 1 50.7323750855578 1 0 0 1 0 1.31958032122865 1 0.350684931506849 1.31958032122865 0 1.31958032122865 1 1.31958032122865 0 0.443835616438356 0.0931506849315069
47 7.29363449691992 0 0 0 1 0 0 0 0 0 0 0 0 0 0 0 0 0 0 0 40 1 0.9 8.3799973 99 0 51.4223134839151 0 0 1 0 1 4.5013698630137 0 4.5013698630137 7.19774408596102 0 7.19774408596102 0 7.19774408596102 0 4.5972602739726 0.0958904109589041
48 2.54620123203285 0 0 0 1 0 0 0 0 0 0 0 0 0 0 0 0 0 0 0 42 1 1.8 9.0999985 41 1 57.5386721423682 0 0 1 1 0 2.46126972518354 0 2.46126972518354 2.46126972518354 1 2.46126972518354 0 2.46126972518354 0 NA 0.0849315068493151
51 7.03353867214237 0 1 0 0 0 0 0 0 0 0 0 0 0 0 0 0 0 0 0 33 1 30.4 10.699997 38 1 57.7330595482546 0 0 1 0 0 6.93764826118347 1 0.416438356164384 6.93764826118347 0 6.93764826118347 0 6.93764826118347 0 0.512328767123288 0.0958904109589041
54 0.848733744010951 0 0 0 0 0 0 0 1 0 0 0 0 0 0 0 0 0 0 3 14 1 3.4 9.1999969 4 0 20.9144421629021 1 0 0 1 0 0.774761141271225 0 0.774761141271225 0.774761141271225 1 0.774761141271225 0 0.774761141271225 0 NA 0.073972602739726
55 4.90896646132786 0 0 0 0 0 1 0 0 0 0 0 0 0 0 0 0 0 0 0 35 1 1.8 11.599998 24 0 55.5345653661875 0 1 0 1 0 4.6706102969443 1 0.408219178082191 4.6706102969443 0 4.6706102969443 1 4.6706102969443 0 0.646575342465753 0.238356164383562
56 7.13210130047912 0 0 0 1 0 0 0 0 0 0 0 0 0 0 0 0 0 1 1 25 3 39.2 7.5 88 1 50.7214236824093 0 0 1 0 1 0.734246575342466 0 0.734246575342466 7.04443006760241 0 7.04443006760241 0 7.04443006760241 0 0.821917808219178 0.0876712328767123
57 7.14852840520192 0 0 0 0 0 0 0 0 0 0 0 0 1 0 0 0 0 0 0 55 1 29.4 11.099998 84 1 22.5106091718001 0 1 0 0 1 0.816438356164383 0 0.816438356164383 7.04715854218822 0 7.04715854218822 0 7.04715854218822 0 0.917808219178082 0.101369863013699
58 6.99520876112252 1 0 0 0 0 0 0 0 0 0 0 0 0 0 0 0 0 0 1 66 1 74.6 9.6999969 50 1 57.1553730321697 0 1 0 0 0 6.85822245975266 0 6.85822245975266 6.85822245975266 0 6.85822245975266 0 6.85822245975266 0 NA 0.136986301369863
59 7.05817932922656 1 0 0 0 0 0 0 0 0 0 0 0 0 0 0 0 0 0 0 90 1 25.1 8.5399933 105 0 44.8542094455852 0 1 0 0 0 6.97050809634985 0 6.97050809634985 6.97050809634985 0 6.97050809634985 0 6.97050809634985 0 NA 0.0876712328767123
60 0.865160848733744 0 0 0 0 0 1 0 0 0 0 0 0 0 0 0 0 0 0 2 99 1 389 5.2999992 19 1 60.7529089664613 0 1 0 1 0 0.793927972021415 0 0.793927972021415 0.793927972021415 1 0.793927972021415 0 0.793927972021415 0 NA 0.0712328767123288
61 3.10198494182067 0 1 0 0 0 0 0 0 0 0 0 0 0 0 0 0 0 0 0 81 1 80 11.399994 93 0 15.8850102669405 0 0 1 0 0 2.94034110620423 1 0.123287671232877 2.94034110620423 0 2.94034110620423 0 2.94034110620423 0 0.284931506849315 0.161643835616438
62 5.67556468172485 0 0 0 0 0 0 0 0 1 0 0 0 0 0 0 0 0 0 1 65 1 15 10.099998 71 0 44.6817248459959 0 0 1 0 0 5.58241399679334 0 5.58241399679334 5.58241399679334 0 5.58241399679334 0 5.58241399679334 0 NA 0.0931506849315069
64 1.42915811088296 0 0 0 0 0 0 0 0 0 1 0 0 0 0 0 0 0 0 0 88 1 7.8 10.599998 24 1 46.8473648186174 0 1 0 1 1 1.30958904109589 0 1.30958904109589 1.33874715197885 0 1.33874715197885 0 1.33874715197885 1 1.4 0.0904109589041096
65 1.48117727583847 0 0 0 1 0 0 0 0 0 0 0 0 0 0 0 0 0 0 0 40 1 11.5 12.399994 66 1 64.9828884325804 1 0 0 1 0 1.36884850871518 0 1.36884850871518 1.36884850871518 1 1.36884850871518 0 1.36884850871518 0 NA 0.112328767123288
66 6.13826146475017 1 0 0 0 0 0 0 0 0 0 0 0 0 0 0 0 0 0 0 89 1 63 6.6999969 23 0 42.1820670773443 0 1 0 0 0 6.06154913598305 0 6.06154913598305 6.06154913598305 0 6.06154913598305 0 6.06154913598305 0 NA 0.0767123287671233
67 1.59616700889802 1 0 0 0 0 0 0 0 0 0 0 0 0 0 0 0 0 0 0 65 1 12.3 8.5 59 0 46.3928815879535 0 1 0 1 0 1.50575604999391 0 1.50575604999391 1.50575604999391 1 1.50575604999391 0 1.50575604999391 0 NA 0.0904109589041096
68 6.65571526351814 1 0 0 0 0 0 0 0 0 0 0 0 0 0 0 0 1 0 0 90 1 95 8.3699951 20 0 30.9048596851472 0 1 0 0 1 1.22465753424658 0 1.22465753424658 6.57626320872362 0 6.57626320872362 0 6.57626320872362 0 1.3041095890411 0.0794520547945206
70 4.90349075975359 0 0 0 0 0 0 0 0 1 0 0 0 0 0 0 0 0 0 0 80 1 1.2 8.6999969 149 0 58.4147843942505 1 0 0 0 0 4.73636747208236 0 4.73636747208236 4.73636747208236 0 4.73636747208236 0 4.73636747208236 0 NA 0.167123287671233
71 0.780287474332649 0 0 0 0 0 0 0 0 1 0 0 0 0 0 0 0 1 0 1 54 1 120 6.5999985 250 0 48.8624229979466 0 0 1 1 0 0.654260077072375 0 0.654260077072375 0.654260077072375 1 0.654260077072375 0 0.654260077072375 0 NA 0.126027397260274
72 2.0041067761807 0 0 0 0 1 0 0 0 0 0 0 0 0 0 0 0 1 0 0 85 1 20.2 0.9799995 49 0 55.7782340862423 1 0 0 1 1 1.16712328767123 0 1.16712328767123 1.92191499535878 0 1.92191499535878 0 1.92191499535878 1 1.24931506849315 0.0821917808219178
73 6.89390828199863 0 0 0 1 0 0 0 0 0 0 0 0 0 0 0 0 0 0 0 90 1 48.2 11.099998 39 1 53.2101300479124 0 0 1 0 0 6.8199356792589 1 0.441095890410959 6.8199356792589 0 6.8199356792589 0 6.8199356792589 0 0.515068493150685 0.073972602739726
74 4.62422997946612 0 0 0 1 0 0 0 0 0 0 0 0 0 0 0 0 1 0 1 93 1 143.4 6.8999977 92 1 30.0643394934976 1 0 0 0 1 0.657534246575342 0 0.657534246575342 4.55025737672639 0 4.55025737672639 0 4.55025737672639 0 0.731506849315068 0.073972602739726
76 4.45995893223819 0 0 0 0 0 0 0 0 0 0 1 0 0 0 0 0 0 0 1 56 1 2.7 9.9799957 261 0 57.3853524982888 0 0 1 0 0 4.10105482264915 0 4.10105482264915 4.10105482264915 0 4.10105482264915 0 4.10105482264915 0 NA 0.358904109589041
77 2.60917180013689 1 0 0 0 0 0 0 0 0 0 0 0 0 0 0 0 0 0 1 85 1 134 8.2999954 30 1 62.6639288158795 0 1 0 1 0 2.50506221109579 0 2.50506221109579 2.50506221109579 1 2.50506221109579 0 2.50506221109579 0 NA 0.104109589041096
78 1.22381930184805 1 0 0 0 0 0 0 0 0 0 0 0 0 0 0 0 0 0 0 65 1 98.1 10.899994 55 1 26.6584531143053 0 1 0 1 1 0.912328767123288 0 0.912328767123288 1.14984669910832 0 1.14984669910832 0 1.14984669910832 1 0.986301369863014 0.073972602739726
80 9.47022587268994 1 0 0 0 0 0 0 0 0 0 0 0 0 0 0 0 1 0 1 58 1 18.2 6.2999992 26 0 26.9267624914442 0 0 1 0 1 2.27123287671233 0 2.27123287671233 9.37707518775843 0 9.37707518775843 0 9.37707518775843 0 2.36438356164384 0.0931506849315069
81 2.95414099931554 0 0 0 0 0 0 0 0 1 0 0 0 0 0 0 0 0 0 0 25 1 41.3 15.099998 111 0 68.9281314168378 0 0 1 1 0 2.70756565684979 0 2.70756565684979 2.70756565684979 1 2.70756565684979 0 2.70756565684979 0 NA 0.246575342465753
82 4.44626967830253 0 0 0 1 0 0 0 0 0 0 0 0 0 0 0 0 0 1 1 85 2 4.3 7.6999969 59 1 61.574264202601 0 0 1 1 0 4.19695460980938 1 0.098630136986301 4.19695460980938 0 4.19695460980938 1 4.19695460980938 0 0.347945205479452 0.249315068493151
83 4.72826830937714 0 0 0 1 0 0 0 0 0 0 0 0 0 0 0 0 0 0 1 40 1 15.4 9.6999969 5 1 60.2135523613963 1 0 0 0 0 4.64333680252782 0 4.64333680252782 4.64333680252782 0 4.64333680252782 0 4.64333680252782 0 NA 0.0849315068493151
85 2.6009582477755 1 0 0 0 0 0 0 0 0 0 0 0 0 0 0 0 1 0 1 50 1 62.4 0.8599997 56 0 44.0328542094456 0 1 0 1 1 1.56986301369863 0 1.56986301369863 2.48862948065221 0 2.48862948065221 0 2.48862948065221 1 1.68219178082192 0.112328767123288
86 6.81998631074606 0 0 0 0 1 0 0 0 0 0 0 0 0 0 0 0 1 0 1 91 1 159 10.629997 19 1 64.7994524298426 1 0 0 0 0 6.74875343403373 1 0.394520547945205 6.74875343403373 0 6.74875343403373 0 6.74875343403373 0 0.465753424657534 0.0712328767123288
87 7.20054757015743 1 0 0 0 0 0 0 0 0 0 0 0 0 0 0 0 0 0 2 95 1 116.2 7.5999985 21 1 62.2614647501711 0 1 0 0 0 7.11561606330811 1 0.520547945205479 7.11561606330811 0 7.11561606330811 0 7.11561606330811 0 0.605479452054794 0.0849315068493151
88 0.626967830253251 0 0 0 0 0 0 0 0 0 0 0 1 0 0 0 0 0 0 0 93 1 137.8 3.5 50 0 42.8692676249144 0 0 1 1 0 0.418748652171059 1 0.232876712328767 0.418748652171059 0 0.418748652171059 1 0.418748652171059 0 0.441095890410959 0.208219178082192
89 7.0362765229295 0 0 0 0 0 0 0 0 0 0 0 0 0 1 0 0 0 0 0 90 1 20 5.5 7 1 40.7474332648871 0 0 1 0 0 6.94586556402539 1 0.295890410958904 6.94586556402539 0 6.94586556402539 0 6.94586556402539 0 0.386301369863014 0.0904109589041096
90 3.19780971937029 1 0 0 0 0 0 0 0 0 0 0 0 0 0 0 0 0 0 0 23 1 6 3.7999992 85 0 47.9425051334702 0 1 0 1 1 2.45205479452054 0 2.45205479452054 3.12383711663056 0 3.12383711663056 0 3.12383711663056 1 2.52602739726027 0.073972602739726
92 6.80903490759754 1 0 0 0 0 0 0 0 0 0 0 0 0 0 0 0 1 0 0 93 1 30.9 7 75 0 34.5325119780972 0 1 0 0 1 1.1013698630137 0 1.1013698630137 6.62273353773453 0 6.62273353773453 0 6.62273353773453 0 1.28767123287671 0.186301369863014
93 6.88569472963724 1 0 0 0 0 0 0 0 0 0 0 0 0 0 0 0 1 0 1 97 1 32.5 6.8999977 174 0 58.9514031485284 0 1 0 0 0 6.6281604830619 0 6.6281604830619 6.6281604830619 0 6.6281604830619 0 6.6281604830619 0 NA 0.257534246575342
94 0.922655715263518 0 0 0 1 0 0 0 0 0 0 0 0 0 0 0 0 0 0 0 39.599976 1 69.3 108 166 0 53.5003422313484 1 0 0 1 0 0.832244756359408 0 0.832244756359408 0.832244756359408 1 0.832244756359408 0 0.832244756359408 0 NA 0.0904109589041096
96 2.08898015058179 0 0 0 0 0 0 0 0 0 0 0 0 0 1 0 0 0 0 0 15 1 2.3 10.699997 91 0 63.0006844626968 0 0 1 1 0 1.8807609724996 1 0.4 1.8807609724996 0 1.8807609724996 1 1.8807609724996 0 0.608219178082192 0.208219178082192
97 6.72416153319644 1 0 0 0 0 0 0 0 0 0 0 0 0 0 0 0 0 0 0 80 1 41 10.5 104 1 29.9931553730322 0 1 0 0 1 1.11506849315068 0 1.11506849315068 6.63101084826493 0 6.63101084826493 0 6.63101084826493 0 1.20821917808219 0.0931506849315069
99 1.33333333333333 1 0 0 0 0 0 0 0 0 0 0 0 0 0 0 0 0 0 2 99 1 77.6 9.3999939 72 0 46.6392881587953 0 1 0 1 0 1.24840182648401 0 1.24840182648401 1.24840182648401 1 1.24840182648401 0 1.24840182648401 0 NA 0.0849315068493151
100 2.15195071868583 0 0 0 1 0 0 0 0 0 0 0 0 0 0 0 0 0 0 2 91 1 3.7 9.1999969 36 1 64.3203285420945 1 0 0 1 0 2.00126578717898 0 2.00126578717898 2.00126578717898 1 2.00126578717898 0 2.00126578717898 0 NA 0.150684931506849
101 5.22655715263518 0 0 0 0 0 1 0 0 0 0 0 0 0 0 0 0 0 0 0 80 1 13 92 90 0 50.943189596167 0 1 0 0 0 4.87861194715573 1 0.323287671232877 4.87861194715573 0 4.87861194715573 0 4.87861194715573 0 0.671232876712329 0.347945205479452
102 1.80150581793292 1 0 0 0 0 0 0 0 0 0 0 0 0 0 0 0 1 0 0 90 1 113.8 7.3999977 43 1 62.4640657084189 0 1 0 1 0 1.71109485902881 0 1.71109485902881 1.71109485902881 1 1.71109485902881 0 1.71109485902881 0 NA 0.0904109589041096
103 1.91101984941821 0 0 0 0 0 0 0 0 1 0 0 0 0 0 0 0 1 1 1 28 2 48.5 10.199997 149 0 59.2169746748802 1 0 0 1 0 1.81512943845931 1 0.394520547945206 1.81512943845931 0 1.81512943845931 1 1.81512943845931 0 0.49041095890411 0.0958904109589041
104 1.27583846680356 0 0 0 0 0 0 0 0 1 0 0 0 0 0 0 0 0 0 1 90 1 98.8 10.699997 99 1 54.6201232032854 0 0 1 1 0 1.0347425763926 1 0.101369863013699 1.0347425763926 0 1.0347425763926 1 1.0347425763926 0 0.342465753424658 0.241095890410959
105 1.02943189596167 1 0 0 0 0 0 0 0 0 0 0 0 0 0 0 0 0 0 0 72 1 46.9 9.2999954 56 1 37.8809034907598 0 1 0 1 0 0.949979841167149 0 0.949979841167149 0.949979841167149 1 0.949979841167149 0 0.949979841167149 0 NA 0.0794520547945206
106 6.43668720054757 0 0 0 0 0 0 0 0 0 0 0 0 1 0 0 0 0 0 0 30 1 35.1 8.3999939 54 1 30.9349760438056 0 1 0 0 0 6.34079678958867 0 6.34079678958867 6.34079678958867 0 6.34079678958867 0 6.34079678958867 0 NA 0.0958904109589041
107 5.01574264202601 0 0 0 0 0 0 0 0 0 1 0 0 0 0 0 0 0 0 0 50 1 15.3 12.299995 46 0 34.0561259411362 0 1 0 0 0 4.9253316831219 0 4.9253316831219 4.9253316831219 0 4.9253316831219 0 4.9253316831219 0 NA 0.0904109589041096
108 6.3791923340178 1 0 0 0 0 0 0 0 0 0 0 0 0 0 0 0 0 0 0 24 1 39.4 8.0999985 86 1 55.8247775496235 0 1 0 0 0 6.30248000525068 0 6.30248000525068 6.30248000525068 0 6.30248000525068 0 6.30248000525068 0 NA 0.0767123287671233
109 6.60369609856263 1 0 0 0 0 0 0 0 0 0 0 0 0 0 0 0 0 0 0 66 1 26 10.469994 172 0 43.1813826146475 0 1 0 0 0 6.40095637253523 0 6.40095637253523 6.40095637253523 0 6.40095637253523 0 6.40095637253523 0 NA 0.202739726027397
111 0.854209445585216 0 0 0 0 0 0 0 0 1 0 0 0 0 0 0 0 1 0 1 81 1 31.4 8.5999985 19 1 59.047227926078 0 0 1 1 0 0.755579308598915 1 0.419178082191781 0.755579308598915 0 0.755579308598915 1 0.755579308598915 0 0.517808219178082 0.0986301369863014
112 1.28678986995209 0 0 0 1 0 0 0 0 0 0 0 0 0 0 0 0 0 1 0 10 2 10.8 7.7999992 20 1 51.4579055441478 1 0 0 1 0 1.16898165077401 1 0.243835616438356 1.16898165077401 0 1.16898165077401 1 1.16898165077401 0 0.361643835616438 0.117808219178082
113 6.19301848049281 0 0 0 0 0 0 0 0 1 0 0 0 0 0 0 0 0 0 0 80 1 16 9.8999939 16 1 39.7015742642026 0 0 1 0 1 1.04109589041096 0 1.04109589041096 6.0998677955613 0 6.0998677955613 0 6.0998677955613 0 1.13424657534247 0.0931506849315069
114 0.402464065708419 1 0 0 0 0 0 0 0 0 0 0 0 0 0 0 0 1 0 0 100 1 121 12.5 34 1 58.839151266256 0 0 1 1 0 0.290135298585131 0 0.290135298585131 0.290135298585131 1 0.290135298585131 0 0.290135298585131 0 NA 0.112328767123288
115 0.276522929500342 1 0 0 0 0 0 0 0 0 0 0 0 0 0 0 0 0 0 0 58.7450018928678 1 176.4 88 21 1 64.643394934976 0 1 0 1 0 0.183372244568835 0 0.183372244568835 0.183372244568835 1 0.183372244568835 0 0.183372244568835 0 NA 0.0931506849315069
116 0.555783709787817 0 0 1 0 0 0 0 0 0 0 0 0 0 0 0 0 0 0 0 45 1 3.7 13.599998 74 1 65.0403832991102 1 0 0 1 0 0.35304398376042 0 0.35304398376042 0.35304398376042 1 0.35304398376042 0 0.35304398376042 0 NA 0.202739726027397
117 0.692676249144422 1 0 0 0 0 0 0 0 0 0 0 0 0 0 0 0 1 1 1 67 2 93.8 12.399994 45 1 66.5352498288843 0 1 0 1 0 0.60500501626771 1 0.326027397260274 0.60500501626771 0 0.60500501626771 1 0.60500501626771 0 0.413698630136986 0.0876712328767123
118 3.38672142368241 0 0 0 1 0 0 0 0 0 0 0 0 0 0 0 0 0 0 1 71 1 14.3 10.099998 28 1 66.9650924024641 1 0 0 1 0 3.10452964286049 0 3.10452964286049 3.10452964286049 1 3.10452964286049 0 3.10452964286049 0 NA 0.282191780821918
119 6.90212183436003 0 0 0 0 0 0 0 0 0 1 0 0 0 0 0 0 0 0 0 16 1 6.7 11.699997 194 0 30.6830937713895 0 1 0 0 0 6.80623142340113 0 6.80623142340113 6.80623142340113 0 6.80623142340113 0 6.80623142340113 0 NA 0.0958904109589041
120 0.788501026694045 1 0 0 0 0 0 0 0 0 0 0 0 0 0 0 0 1 0 2 24 1 5.2 7.1999969 104 0 61.3990417522245 0 1 0 1 0 0.684391437652949 0 0.684391437652949 0.684391437652949 1 0.684391437652949 0 0.684391437652949 0 NA 0.104109589041096
121 6.46680355920602 1 0 0 0 0 0 0 0 0 0 0 0 0 0 0 0 1 0 0 97 1 46.8 9.5 39 0 65.3552361396304 0 1 0 0 0 6.37639260030191 1 0.30958904109589 6.37639260030191 0 6.37639260030191 0 6.37639260030191 0 0.4 0.0904109589041096
122 0.517453798767967 0 0 1 0 0 0 0 0 0 0 0 0 0 0 0 0 0 0 1 80 1 3.8 9.5 41 1 23.9397672826831 1 0 0 1 0 0.427042839863857 0 0.427042839863857 0.427042839863857 1 0.427042839863857 0 0.427042839863857 0 NA 0.0904109589041096
123 6.55715263518138 1 0 0 0 0 0 0 0 0 0 0 0 0 0 0 0 0 0 1 52 1 4.8 10.399994 475 0 57.9548254620123 0 1 0 0 1 3.13150684931507 0 3.13150684931507 6.46400195024987 0 6.46400195024987 0 6.46400195024987 0 3.22465753424658 0.0931506849315069
124 6.49418206707734 1 0 0 0 0 0 0 0 0 0 0 0 0 0 0 0 0 0 0 38 1 6.1 6.8999977 270 0 16.1013004791239 0 1 0 0 1 1.35068493150685 0 1.35068493150685 6.37637384789926 0 6.37637384789926 0 6.37637384789926 0 1.46849315068493 0.117808219178082
125 6.23134839151266 1 0 0 0 0 0 0 0 0 0 0 0 0 0 0 0 0 0 0 31 1 1.6 77 213 0 33.4948665297741 0 1 0 0 0 6.15189633671814 1 1.32602739726027 6.15189633671814 0 6.15189633671814 0 6.15189633671814 0 1.40547945205479 0.0794520547945206
127 6.27789185489391 0 0 0 0 1 0 0 0 0 0 0 0 0 0 0 0 1 1 0 80 2 67.5 8.1999969 80 0 60.1204654346338 1 0 0 0 0 6.1847411699624 0 6.1847411699624 6.1847411699624 0 6.1847411699624 0 6.1847411699624 0 NA 0.0931506849315069
128 1.84804928131417 1 0 0 0 0 0 0 0 0 0 0 0 0 0 0 0 0 0 1 80 1 2.4 12.199997 79 1 39.1403148528405 0 1 0 1 0 1.75763832241006 1 0.427397260273972 1.75763832241006 0 1.75763832241006 1 1.75763832241006 0 0.517808219178082 0.0904109589041096
129 5.97946611909651 0 0 0 0 0 0 0 0 1 0 0 0 0 0 0 0 0 0 0 50 1 1 9.5999985 15 1 62.0889801505818 1 0 0 0 0 5.88083598211021 1 0.287671232876713 5.88083598211021 0 5.88083598211021 0 5.88083598211021 0 0.386301369863014 0.0986301369863014
130 5.13620807665982 1 0 0 0 0 0 0 0 0 0 0 0 0 0 0 0 0 0 0 85 1 147 7 35 0 59.8576317590691 0 1 0 0 1 2.13424657534247 0 2.13424657534247 5.0594957478927 0 5.0594957478927 0 5.0594957478927 0 2.21095890410959 0.0767123287671233
131 6.38193018480493 0 0 0 1 0 0 0 0 0 0 0 0 0 0 0 0 0 0 1 24 1 2.3 9.5 324 1 61.678302532512 1 0 0 0 1 2.76164383561644 0 2.76164383561644 6.2120671711063 0 6.2120671711063 0 6.2120671711063 0 2.93150684931507 0.16986301369863
132 1.60438056125941 1 0 0 0 0 0 0 0 0 0 0 0 0 0 0 0 0 0 1 38 1 70 88 98 1 46.3052703627652 0 1 0 1 1 0.906849315068493 0 0.906849315068493 1.52766823249229 0 1.52766823249229 0 1.52766823249229 1 0.983561643835616 0.0767123287671233
133 3.87132101300479 0 0 0 0 0 0 0 0 0 0 0 0 0 1 0 0 1 0 0 90 1 57.4 7.5999985 52 1 21.9411362080767 0 0 1 0 0 3.67132101300479 0 3.67132101300479 3.67132101300479 0 3.67132101300479 0 3.67132101300479 0 NA 0.2
134 5.76043805612594 0 0 0 0 0 0 0 0 0 1 0 0 0 0 0 0 0 0 1 90 1 4.4 4.1999969 6 1 52.2381930184805 0 1 0 0 0 5.67002709722183 0 5.67002709722183 5.67002709722183 0 5.67002709722183 0 5.67002709722183 0 NA 0.0904109589041096
135 6.10266940451745 0 1 0 0 0 0 0 0 0 0 0 0 0 0 0 0 0 0 0 66 1 7.9 10.899994 33 0 52.7638603696099 0 0 1 0 0 6.01499817164074 1 0.810958904109589 6.01499817164074 0 6.01499817164074 0 6.01499817164074 0 0.898630136986301 0.0876712328767123
136 4.80766598220397 0 0 0 0 0 0 0 0 0 0 0 0 1 0 0 0 0 0 0 25 1 20.3 8.0599976 16 1 52.1396303901437 0 1 0 0 0 4.62958379042315 0 4.62958379042315 4.62958379042315 0 4.62958379042315 0 4.62958379042315 0 NA 0.178082191780822
137 6.54620123203285 1 0 0 0 0 0 0 0 0 0 0 0 0 0 0 0 0 0 0 40 1 8 10 113 1 62.8829568788501 0 1 0 0 0 6.43935191696436 0 6.43935191696436 6.43935191696436 0 6.43935191696436 0 6.43935191696436 0 NA 0.106849315068493
138 0.616016427104723 0 1 0 0 0 0 0 0 0 0 0 0 0 0 0 0 0 1 0 11 3 4.1 8.2999954 288 1 49.3360711841205 1 0 0 1 0 0.311906838063627 1 0.071232876712329 0.311906838063627 0 0.311906838063627 1 0.311906838063627 0 0.375342465753425 0.304109589041096
139 1.50034223134839 1 0 0 0 0 0 0 0 0 0 0 0 0 0 0 0 0 0 0 40 1 4.2 101 106 0 72.7474332648871 0 1 0 1 0 1.40719154641688 0 1.40719154641688 1.40719154641688 1 1.40719154641688 0 1.40719154641688 0 NA 0.0931506849315069
140 3.19780971937029 1 0 0 0 0 0 0 0 0 0 0 0 0 0 0 0 0 0 1 95 1 279 8.2599945 30 0 61.2566735112936 0 1 0 1 0 3.12109739060317 0 3.12109739060317 3.12109739060317 1 3.12109739060317 0 3.12109739060317 0 NA 0.0767123287671233
141 4.68720054757016 0 0 0 0 0 0 0 0 0 0 1 0 0 0 0 0 0 0 0 52 1 1.8 11.299995 43 1 61.3415468856947 0 0 1 1 1 1.95890410958904 0 1.95890410958904 4.61048821880304 0 4.61048821880304 0 4.61048821880304 1 2.03561643835616 0.0767123287671233
142 6.81998631074606 0 0 0 0 0 0 0 0 0 0 1 0 0 0 0 0 0 0 0 34 1 3.6 88 86 1 45.7932922655715 0 0 1 0 0 6.65012329704743 1 0.326027397260274 6.65012329704743 0 6.65012329704743 0 6.65012329704743 0 0.495890410958904 0.16986301369863
143 0.32580424366872 0 0 0 1 0 0 0 0 0 0 0 0 0 0 0 0 0 1 1 16 3 8 10.689995 181 1 57.5112936344969 1 0 0 1 0 0.23539328476461 0 0.23539328476461 0.23539328476461 1 0.23539328476461 0 0.23539328476461 0 NA 0.0904109589041096
144 0.960985626283368 0 0 0 0 0 0 0 0 0 0 0 0 1 0 0 0 0 0 3 80 1 350.3 10 31 1 35.2197125256674 0 1 0 1 0 0.873314393406656 0 0.873314393406656 0.873314393406656 1 0.873314393406656 0 0.873314393406656 0 NA 0.0876712328767123
145 6.52156057494867 1 0 0 0 0 0 0 0 0 0 0 0 0 0 0 0 0 0 0 60 1 8.7 95 182 0 49.7440109514031 0 1 0 0 0 6.43662906809935 0 6.43662906809935 6.43662906809935 0 6.43662906809935 0 6.43662906809935 0 NA 0.0849315068493151
146 0.503764544832307 0 0 0 1 0 0 0 0 0 0 0 0 0 0 0 0 0 1 1 40 2 33 7.8999977 34 1 61.3935660506502 1 0 0 1 0 0.385956325654225 0 0.385956325654225 0.385956325654225 1 0.385956325654225 0 0.385956325654225 0 NA 0.117808219178082
147 2.11909650924025 0 0 0 0 1 0 0 0 0 0 0 0 0 0 0 0 0 1 0 50 2 1.4 10.299995 104 1 60.2327173169062 0 0 1 1 0 2.03964445444573 1 0.304109589041095 2.03964445444573 0 2.03964445444573 1 2.03964445444573 0 0.383561643835616 0.0794520547945206
148 6.73511293634497 0 0 0 0 0 0 0 0 0 1 0 0 0 0 0 0 0 0 1 70 1 7.9 7.6999969 17 0 35.7809719370294 0 1 0 0 0 6.62004444319429 0 6.62004444319429 6.62004444319429 0 6.62004444319429 0 6.62004444319429 0 NA 0.115068493150685
149 6.78713210130048 0 1 0 0 0 0 0 0 0 0 0 0 0 0 0 0 1 0 0 91 1 116.6 10 40 1 41.138945927447 0 0 1 0 0 6.62822799171144 1 0.079452054794521 6.62822799171144 0 6.62822799171144 0 6.62822799171144 0 0.238356164383562 0.158904109589041
150 6.10540725530459 0 0 0 0 0 1 0 0 0 0 0 0 0 0 0 0 0 0 0 70 1 43.3 104 24 1 39.9698836413415 0 1 0 0 1 1.40273972602739 0 1.40273972602739 6.01225657037308 0 6.01225657037308 0 6.01225657037308 0 1.4958904109589 0.0931506849315069
151 0.85968514715948 0 0 0 0 0 0 0 0 0 0 0 1 0 0 0 0 0 0 1 29 1 1.2 7.6999969 30 1 35.9780971937029 0 0 1 1 0 0.709000215652631 0 0.709000215652631 0.709000215652631 1 0.709000215652631 0 0.709000215652631 0 NA 0.150684931506849
152 3.92881587953457 1 0 0 0 0 0 0 0 0 0 0 0 0 0 0 0 1 0 1 95 1 7 10 112 0 51.0308008213552 0 0 1 0 0 3.83018574254827 0 3.83018574254827 3.83018574254827 0 3.83018574254827 0 3.83018574254827 0 NA 0.0986301369863014
153 4.48459958932238 1 0 0 0 0 0 0 0 0 0 0 0 0 0 0 0 0 0 1 69 1 7.3 6.7999992 56 0 40.7392197125257 0 1 0 0 0 4.39144890439087 0 4.39144890439087 4.39144890439087 0 4.39144890439087 0 4.39144890439087 0 NA 0.0931506849315069
154 6.25051334702259 1 0 0 0 0 0 0 0 0 0 0 0 0 0 0 0 0 0 0 60 1 6.6 9.5999985 45 0 53.8316221765914 0 1 0 0 0 5.71078731962533 0 5.71078731962533 5.71078731962533 0 5.71078731962533 0 5.71078731962533 0 NA 0.53972602739726
155 5.33333333333333 0 0 0 1 0 0 0 0 0 0 0 0 0 0 0 0 1 0 1 83 1 53.3 12.469994 36 0 58.403832991102 1 0 0 0 0 5.24292237442922 1 0.468493150684931 5.24292237442922 0 5.24292237442922 0 5.24292237442922 0 0.558904109589041 0.0904109589041096
156 6.65023956194387 0 0 0 0 0 0 0 0 0 0 0 0 1 0 0 0 0 0 0 21 1 43.8 2.8999996 34 0 55.917864476386 0 1 0 0 1 1.76986301369863 0 1.76986301369863 6.55434915098497 0 6.55434915098497 0 6.55434915098497 0 1.86575342465753 0.0958904109589041
157 6.37645448323066 0 0 0 1 0 0 0 0 0 0 0 0 0 0 0 0 0 1 0 23 2 33.4 9.6999969 92 1 56.2518822724162 1 0 0 1 0 6.28056407227176 0 6.28056407227176 6.28056407227176 1 6.28056407227176 0 6.28056407227176 0 NA 0.0958904109589041
158 4.62970568104038 0 0 0 0 1 0 0 0 0 0 0 0 0 0 0 0 0 1 0 15 2 15 9.5999985 900 0 65.4236824093087 1 0 0 1 0 4.35299335227326 1 0.087671232876713 4.35299335227326 0 4.35299335227326 1 4.35299335227326 0 0.364383561643836 0.276712328767123
159 1.70020533880904 0 0 0 1 0 0 0 0 0 0 0 0 0 0 0 0 1 0 3 70 1 1.6 9.6999969 29 0 24.4928131416838 1 0 0 1 0 1.61253410593233 1 0.591780821917809 1.61253410593233 0 1.61253410593233 1 1.61253410593233 0 0.679452054794521 0.0876712328767123
161 5.4839151266256 0 0 0 0 0 0 0 0 0 1 0 0 0 0 0 0 0 0 2 20 1 27.7 8.0999985 33 1 54.5215605749487 0 1 0 0 0 5.37158635950231 0 5.37158635950231 5.37158635950231 0 5.37158635950231 0 5.37158635950231 0 NA 0.112328767123288
163 6.44490075290897 0 0 0 0 0 1 0 0 0 0 0 0 0 0 0 0 0 0 0 75 1 6.5 14.299995 80 1 32.2984257357974 0 1 0 0 0 6.34901034195007 0 6.34901034195007 6.34901034195007 0 6.34901034195007 0 6.34901034195007 0 NA 0.0958904109589041
166 5.63449691991786 0 1 0 0 0 0 0 0 0 0 0 0 0 0 0 0 0 0 1 66 1 7.1 9.2999954 109 0 52.5612594113621 0 0 1 1 0 5.46189418019183 1 0.63013698630137 5.46189418019183 0 5.46189418019183 1 5.46189418019183 0 0.802739726027397 0.172602739726027
167 3.52635181382615 0 0 0 0 0 0 0 0 0 0 0 0 1 0 0 0 0 0 1 70 1 58.9 11.699997 34 1 50.7734428473648 0 1 0 1 1 0.882191780821917 0 0.882191780821917 3.43594085492204 0 3.43594085492204 0 3.43594085492204 1 0.972602739726027 0.0904109589041096
168 0.684462696783025 1 0 0 0 0 0 0 0 0 0 0 0 0 0 0 0 0 0 3 70 1 109.3 52 24 1 57.3141683778234 0 1 0 1 0 0.594051737878915 0 0.594051737878915 0.594051737878915 1 0.594051737878915 0 0.594051737878915 0 NA 0.0904109589041096
169 6.51060917180014 0 0 0 0 0 1 0 0 0 0 0 0 0 0 0 0 0 0 0 85 1 20.1 131 8 1 37.8015058179329 0 1 0 0 0 6.40102013070425 1 0.95616438356164 6.40102013070425 0 6.40102013070425 0 6.40102013070425 0 1.06575342465753 0.10958904109589
170 2.17111567419576 0 0 0 1 0 0 0 0 0 0 0 0 0 0 0 0 0 0 0 78 1 20.8 8.5999985 13 0 59.4332648870637 1 0 0 1 0 2.07796498926425 0 2.07796498926425 2.07796498926425 1 2.07796498926425 0 2.07796498926425 0 NA 0.0931506849315069
171 0.950034223134839 0 0 0 0 0 0 0 0 0 1 0 0 0 0 0 0 0 0 0 50 1 7.6 126 144 1 41.7357973990418 0 1 0 1 0 0.851404086148538 0 0.851404086148538 0.851404086148538 1 0.851404086148538 0 0.851404086148538 0 NA 0.0986301369863014
174 0.802190280629706 0 0 1 0 0 0 0 0 0 0 0 0 0 0 0 0 0 0 0 70 1 2.8 11.299995 190 0 40.062970568104 1 0 0 1 0 0.711779321725596 1 0.197260273972602 0.711779321725596 0 0.711779321725596 1 0.711779321725596 0 0.287671232876712 0.0904109589041096
175 6.362765229295 0 0 0 0 0 0 0 0 0 1 0 0 0 0 0 0 0 0 0 25 1 3.7 4.6999969 9 1 38.1163586584531 0 1 0 0 0 6.26961454436349 0 6.26961454436349 6.26961454436349 0 6.26961454436349 0 6.26961454436349 0 NA 0.0931506849315069
176 3.93429158110883 0 0 0 0 0 0 0 0 0 0 1 0 0 0 0 0 0 0 0 28 1 1.3 11.799995 46 1 64.4407939767283 0 0 1 1 0 3.5644285674102 0 3.5644285674102 3.5644285674102 1 3.5644285674102 0 3.5644285674102 0 NA 0.36986301369863
177 6.74058863791923 0 0 0 0 0 0 0 0 1 0 0 0 0 0 0 0 0 0 0 35 1 8.7 8.7999954 66 1 36.0465434633812 0 0 1 0 0 6.62278041874115 0 6.62278041874115 6.62278041874115 0 6.62278041874115 0 6.62278041874115 0 NA 0.117808219178082
179 0.681724845995893 0 0 1 0 0 0 0 0 0 0 0 0 0 0 0 0 1 1 0 35 2 176 8.6999969 24 0 54.2395619438741 1 0 0 1 0 0.591313887091783 0 0.591313887091783 0.591313887091783 1 0.591313887091783 0 0.591313887091783 0 NA 0.0904109589041096
180 6.62559890485969 0 0 0 0 0 0 0 0 0 1 0 0 0 0 0 0 0 0 0 50 1 8.3 9.2999954 43 0 30.1327857631759 0 1 0 0 0 6.52970849390079 0 6.52970849390079 6.52970849390079 0 6.52970849390079 0 6.52970849390079 0 NA 0.0958904109589041
181 0.91170431211499 0 0 0 0 0 0 0 0 0 0 0 1 0 0 0 0 1 0 0 66 1 53.3 12.199997 154 0 44.1752224503765 0 0 1 1 0 0.793896092936908 1 0.454794520547945 0.793896092936908 0 0.793896092936908 1 0.793896092936908 0 0.572602739726027 0.117808219178082
184 6.76249144421629 0 0 0 0 0 0 0 0 1 0 0 0 0 0 0 0 1 0 0 67 1 61 8.5 13.399994 1 42.9869952087611 1 0 0 0 0 6.64742295106561 1 0.416438356164384 6.64742295106561 0 6.64742295106561 0 6.64742295106561 0 0.531506849315069 0.115068493150685
186 6.91307323750856 0 0 0 1 0 0 0 0 0 0 0 0 0 0 0 0 0 1 0 20 2 1.3 8.909996 33 0 63.0581793292266 1 0 0 0 0 6.6774567991524 1 0.265753424657535 6.6774567991524 0 6.6774567991524 0 6.6774567991524 0 0.501369863013699 0.235616438356164
187 1.27857631759069 1 0 0 0 0 0 0 0 0 0 0 0 0 0 0 0 0 0 0 86 1 17.4 8.2999954 69 1 52.9390828199863 0 1 0 1 0 1.19090508471398 0 1.19090508471398 1.19090508471398 1 1.19090508471398 0 1.19090508471398 0 NA 0.0876712328767123
188 6.6776180698152 0 0 0 0 0 0 0 0 0 0 0 0 1 0 0 0 0 0 0 53 1 73.1 9.1999969 25 1 33.3141683778234 0 1 0 0 0 6.5735084807741 0 6.5735084807741 6.5735084807741 0 6.5735084807741 0 6.5735084807741 0 NA 0.104109589041096
189 6.05612594113621 0 0 0 1 0 0 0 0 0 0 0 0 0 0 0 0 0 0 0 52 1 3.1 7.3999977 34 1 60.3477070499658 1 0 0 0 0 5.90818073565676 1 0.550684931506849 5.90818073565676 0 5.90818073565676 0 5.90818073565676 0 0.698630136986301 0.147945205479452
190 0.375085557837098 0 0 0 0 1 0 0 0 0 0 0 0 0 0 0 0 0 1 1 32 2 48.6 12.599998 149 0 51.1184120465435 1 0 0 1 0 0.287414324960386 0 0.287414324960386 0.287414324960386 1 0.287414324960386 0 0.287414324960386 0 NA 0.0876712328767123
191 3.87132101300479 0 1 0 0 0 0 0 0 0 0 0 0 0 0 0 0 0 0 0 91 1 17.1 11.399994 390 0 64.974674880219 0 0 1 1 0 3.07132101300479 1 0.23561643835616 3.07132101300479 0 3.07132101300479 1 3.07132101300479 0 1.03561643835616 0.8
192 0.0985626283367557 1 0 0 0 0 0 0 0 0 0 0 0 0 0 0 0 0 0 0 98 1 5.3 11.299995 88 1 66.403832991102 0 1 0 0 0 0.0218502995696324 0 0.0218502995696324 0.0218502995696324 0 0.0218502995696324 0 0.0218502995696324 0 NA 0.0767123287671233
193 6.79260780287474 0 0 0 0 0 0 0 0 0 0 0 0 1 0 0 0 0 0 0 70 1 29 10.789993 33 0 49.7850787132101 0 1 0 0 1 1.74520547945205 0 1.74520547945205 6.69945711794323 0 6.69945711794323 0 6.69945711794323 0 1.83835616438356 0.0931506849315069
194 0.210814510609172 0 1 0 0 0 0 0 0 0 0 0 0 0 0 0 0 0 0 0 58.7450018928678 1 1.8 9.3999939 203 1 43.3045859000684 0 0 1 1 0 0.114924099650268 0 0.114924099650268 0.114924099650268 1 0.114924099650268 0 0.114924099650268 0 NA 0.0958904109589041
195 5.38261464750171 1 0 0 0 0 0 0 0 0 0 0 0 0 0 0 0 1 0 1 50 1 9.8 9.2999954 29 1 59.7672826830938 0 1 0 1 1 4.64109589041096 0 4.64109589041096 5.26754615435103 0 5.26754615435103 0 5.26754615435103 1 4.75616438356164 0.115068493150685
196 6.64202600958248 0 0 0 0 0 0 0 0 1 0 0 0 0 0 0 0 0 1 0 30 2 1.8 8.8999939 77 1 63.4086242299795 0 0 1 0 0 6.50777943424001 1 0.47945205479452 6.50777943424001 0 6.50777943424001 0 6.50777943424001 0 0.613698630136986 0.134246575342466
198 4.90075290896646 1 0 0 0 0 0 0 0 0 0 0 0 0 0 0 0 1 0 0 70 1 32.4 10 24 0 40.2984257357974 0 1 0 0 0 4.80760222403495 0 4.80760222403495 4.80760222403495 0 4.80760222403495 0 4.80760222403495 0 NA 0.0931506849315069
199 3.81382614647502 0 0 0 1 0 0 0 0 0 0 0 0 0 0 0 0 1 1 0 50 3 5.6 7.7999992 20 1 50.9075975359343 1 0 0 1 0 3.52341518757091 1 0.115068493150685 3.52341518757091 0 3.52341518757091 1 3.52341518757091 0 0.405479452054795 0.29041095890411
200 0.257357973990418 0 0 0 1 0 0 0 0 0 0 0 0 0 0 0 0 0 1 1 87 2 90.8 7 53 1 72.7200547570157 1 0 0 1 0 0.109412768510966 0 0.109412768510966 0.109412768510966 1 0.109412768510966 0 0.109412768510966 0 NA 0.147945205479452
201 7.10198494182067 0 0 0 0 0 0 0 0 0 0 1 0 0 0 0 0 0 0 0 40 1 4.9 10.599998 136 0 59.5071868583162 0 0 1 0 0 7.01705343497135 0 7.01705343497135 7.01705343497135 0 7.01705343497135 0 7.01705343497135 0 NA 0.0849315068493151
202 0.906228610540726 1 0 0 0 0 0 0 0 0 0 0 0 0 0 0 0 1 0 1 90 1 46.7 8.5999985 135 0 47.1211498973306 0 1 0 1 0 0.815817651636616 0 0.815817651636616 0.815817651636616 1 0.815817651636616 0 0.815817651636616 0 NA 0.0904109589041096
203 7.4715947980835 1 0 0 0 0 0 0 0 0 0 0 0 0 0 0 0 0 0 0 54 1 42 8 107 1 56.5503080082136 0 1 0 0 0 7.3729646610972 1 0.334246575342466 7.3729646610972 0 7.3729646610972 0 7.3729646610972 0 0.432876712328767 0.0986301369863014
204 7.05544147843943 1 0 0 0 0 0 0 0 0 0 0 0 0 0 0 0 0 0 1 77 1 47.8 8.6999969 156 0 59.8110882956879 0 1 0 0 1 4.13972602739726 0 4.13972602739726 6.9814688756997 0 6.9814688756997 0 6.9814688756997 0 4.21369863013699 0.073972602739726
205 6.48870636550308 1 0 0 0 0 0 0 0 0 0 0 0 0 0 0 0 1 0 0 91 1 113 14.009995 24 0 53.2101300479124 0 1 0 0 0 6.42295294084555 0 6.42295294084555 6.42295294084555 0 6.42295294084555 0 6.42295294084555 0 NA 0.0657534246575342
208 0.722792607802875 1 0 0 0 0 0 0 0 0 0 0 0 0 0 0 0 0 0 0 89 1 54.6 7.5 85 0 61.8425735797399 0 1 0 1 0 0.610463840679587 0 0.610463840679587 0.610463840679587 1 0.610463840679587 0 0.610463840679587 0 NA 0.112328767123288
209 1.927446954141 0 0 0 0 0 0 0 0 0 0 0 0 1 0 0 0 0 0 0 63 1 47.8 10.599998 24 0 20.6269678302532 0 1 0 1 0 1.73566613222319 0 1.73566613222319 1.73566613222319 1 1.73566613222319 0 1.73566613222319 0 NA 0.191780821917808
210 1.14989733059548 0 0 0 0 0 0 0 0 0 0 0 0 0 1 0 0 0 0 0 85 1 102 6.8999977 40 0 58.7323750855578 0 0 1 1 0 1.06770554977356 0 1.06770554977356 1.06770554977356 1 1.06770554977356 0 1.06770554977356 0 NA 0.0821917808219178
212 4.99657768651609 0 0 0 0 0 0 0 0 0 0 0 0 1 0 0 0 0 0 1 70 1 45 8.8999939 16 1 45.5277207392197 0 1 0 0 0 4.89794754952979 0 4.89794754952979 4.89794754952979 0 4.89794754952979 0 4.89794754952979 0 NA 0.0986301369863014
213 0.736481861738535 0 0 0 0 0 0 0 0 0 0 0 0 0 0 1 0 1 0 2 60 1 41.8 9.3999939 36 1 28.6735112936345 1 0 0 1 0 0.654290080916617 0 0.654290080916617 0.654290080916617 1 0.654290080916617 0 0.654290080916617 0 NA 0.0821917808219178
214 1.51129363449692 1 0 0 0 0 0 0 0 0 0 0 0 0 0 0 0 0 0 1 95 1 76.6 7.0999985 47 0 55.5619438740589 0 1 0 1 0 1.40170459340103 0 1.40170459340103 1.40170459340103 1 1.40170459340103 0 1.40170459340103 0 NA 0.10958904109589
215 7.84394250513347 1 0 0 0 0 0 0 0 0 0 0 0 0 0 0 0 1 0 3 70 1 175 10.299995 22 1 40.3860369609856 0 1 0 0 1 5.18630136986301 0 5.18630136986301 7.74257264211977 0 7.74257264211977 0 7.74257264211977 0 5.28767123287671 0.101369863013699
216 7.81656399726215 1 0 0 0 0 0 0 0 0 0 0 0 0 0 0 0 1 0 2 58.7450018928678 1 27 9 60 1 39.3127994524298 0 0 1 0 0 7.59464618904297 1 0.252054794520548 7.59464618904297 0 7.59464618904297 0 7.59464618904297 0 0.473972602739726 0.221917808219178
217 7.61943874058864 0 0 0 0 0 0 0 0 0 1 0 0 0 0 0 0 0 0 0 17 1 74.4 6.5 56 1 36.4271047227926 0 1 0 0 0 7.52628805565713 0 7.52628805565713 7.52628805565713 0 7.52628805565713 0 7.52628805565713 0 NA 0.0931506849315069
218 1.27583846680356 0 0 0 1 0 0 0 0 0 0 0 0 0 0 0 0 1 0 0 55 1 9.8 10.099998 220 0 43.1512662559891 1 0 0 1 0 1.18268778187205 1 0.446575342465753 1.18268778187205 0 1.18268778187205 1 1.18268778187205 0 0.53972602739726 0.0931506849315069
219 5.27310061601643 1 0 0 0 0 0 0 0 0 0 0 0 0 0 0 0 1 0 0 60 1 17.8 14 129 0 45.9712525667351 0 1 0 0 0 5.17721020505753 0 5.17721020505753 5.17721020505753 0 5.17721020505753 0 5.17721020505753 0 NA 0.0958904109589041
220 5.14715947980835 1 0 0 0 0 0 0 0 0 0 0 0 0 0 0 0 0 0 1 12 1 27.9 10.799995 83 1 50.507871321013 0 1 0 0 0 5.06222797295903 0 5.06222797295903 5.06222797295903 0 5.06222797295903 0 5.06222797295903 0 NA 0.0849315068493151
221 1.64818617385353 0 0 1 0 0 0 0 0 0 0 0 0 0 0 0 0 0 0 3 65 1 8.2 9.2999954 266 1 57.8370978781656 1 0 0 1 0 1.4728437081001 1 0.383561643835616 1.4728437081001 0 1.4728437081001 1 1.4728437081001 0 0.558904109589041 0.175342465753425
222 0.840520191649555 0 0 0 0 0 0 0 0 0 1 0 0 0 0 0 0 1 0 0 95 1 78.8 4.5999985 7 1 37.2950034223135 0 1 0 1 0 0.750109232745445 0 0.750109232745445 0.750109232745445 1 0.750109232745445 0 0.750109232745445 0 NA 0.0904109589041096
223 0.142368240930869 0 0 0 0 0 0 0 0 0 0 0 1 0 0 0 0 1 0 1 81 1 92.8 5.5 64 1 58.7871321013005 0 0 1 1 0 0.0546970080541567 0 0.0546970080541567 0.0546970080541567 1 0.0546970080541567 0 0.0546970080541567 0 NA 0.0876712328767123
225 1.02669404517454 1 0 0 0 0 0 0 0 0 0 0 0 0 0 0 0 0 0 0 86 1 10.3 11.099998 87 1 50.8281998631075 0 1 0 1 0 0.933543360243033 0 0.933543360243033 0.933543360243033 1 0.933543360243033 0 0.933543360243033 0 NA 0.0931506849315069
226 0.739219712525667 0 0 1 0 0 0 0 0 0 0 0 0 0 0 0 0 0 0 1 90 1 2.2 8.8999939 70 0 55.668720054757 1 0 0 1 0 0.451548479648955 0 0.451548479648955 0.451548479648955 1 0.451548479648955 0 0.451548479648955 0 NA 0.287671232876712
229 8.48186173853525 1 0 0 0 0 0 0 0 0 0 0 0 0 0 0 0 1 0 1 35 1 14.2 4.7999992 358 0 63.6386036960986 0 1 0 0 0 8.40788913579552 0 8.40788913579552 8.40788913579552 0 8.40788913579552 0 8.40788913579552 0 NA 0.073972602739726
231 7.53182751540041 1 0 0 0 0 0 0 0 0 0 0 0 0 0 0 0 0 0 1 76 1 26.8 7.8999977 35 0 47.3593429158111 0 1 0 0 0 7.4441562825237 0 7.4441562825237 7.4441562825237 0 7.4441562825237 0 7.4441562825237 0 NA 0.0876712328767123
232 5.53593429158111 0 0 0 0 0 0 0 0 0 0 0 0 1 0 0 0 0 0 1 71 1 31.1 9.0999985 110 1 31.296372347707 0 1 0 0 0 5.445523332677 0 5.445523332677 5.445523332677 0 5.445523332677 0 5.445523332677 0 NA 0.0904109589041096
233 3.74537987679671 0 1 0 0 0 0 0 0 0 0 0 0 0 0 0 0 0 0 1 80 1 33 13.849998 17.399994 0 20.911704312115 0 0 1 0 0 3.6549689178926 0 3.6549689178926 3.6549689178926 0 3.6549689178926 0 3.6549689178926 0 NA 0.0904109589041096
234 8.56947296372348 1 0 0 0 0 0 0 0 0 0 0 0 0 0 0 0 1 0 2 3.75 1 80.1 8.3999939 39 1 40.4243668720055 0 0 1 0 1 1.15890410958904 0 1.15890410958904 8.49550036098375 0 8.49550036098375 0 8.49550036098375 0 1.23287671232877 0.073972602739726
235 1.67830253251198 1 0 0 0 0 0 0 0 0 0 0 0 0 0 0 0 0 0 0 61 1 12.1 6.6999969 81 0 60.1341546885695 0 1 0 1 1 0.728767123287672 0 0.728767123287672 1.59063129963527 0 1.59063129963527 0 1.59063129963527 1 0.816438356164384 0.0876712328767123
236 4.98015058179329 1 0 0 0 0 0 0 0 0 0 0 0 0 0 0 0 0 0 0 88 1 68 8.8999939 57 1 46.2203969883641 0 1 0 0 0 4.88699989686178 0 4.88699989686178 4.88699989686178 0 4.88699989686178 0 4.88699989686178 0 NA 0.0931506849315069
237 8.5201916495551 0 0 0 0 0 0 0 0 0 0 0 0 0 0 0 1 1 0 0 91 1 62.5 8.0999985 13 1 37.2539356605065 0 1 0 0 0 8.35854781393866 0 8.35854781393866 8.35854781393866 0 8.35854781393866 0 8.35854781393866 0 NA 0.161643835616438
238 8.2217659137577 1 0 0 0 0 0 0 0 0 0 0 0 0 0 0 0 1 0 0 89 1 21.7 11.399994 66 0 54.2778918548939 0 1 0 0 0 8.1231357767714 0 8.1231357767714 8.1231357767714 0 8.1231357767714 0 8.1231357767714 0 NA 0.0986301369863014
239 8.6735112936345 0 0 0 0 0 0 0 0 0 0 0 0 1 0 0 0 0 0 0 80 1 42.1 9.6999969 42 1 21.7467488021903 0 1 0 0 1 1.27671232876712 0 1.27671232876712 8.5694017045934 0 8.5694017045934 0 8.5694017045934 0 1.38082191780822 0.104109589041096
241 4.57494866529774 1 0 0 0 0 0 0 0 0 0 0 0 0 0 0 0 1 0 1 50 1 69.3 8.8999939 122 0 37.056810403833 0 0 1 0 0 4.49001715844842 0 4.49001715844842 4.49001715844842 0 4.49001715844842 0 4.49001715844842 0 NA 0.0849315068493151
242 8.35592060232717 0 0 0 0 0 1 0 0 0 0 0 0 0 0 0 0 0 0 0 36 1 134 6.1999969 10 1 36.6680355920602 0 1 0 0 0 8.15318087629977 1 0.273972602739726 8.15318087629977 0 8.15318087629977 0 8.15318087629977 0 0.476712328767123 0.202739726027397
243 8.75564681724846 0 0 0 0 0 1 0 0 0 0 0 0 0 0 0 0 0 0 0 92 1 256.3 7.3999977 241 1 51.5455167693361 0 1 0 0 0 8.54742763916627 1 0.057534246575342 8.54742763916627 0 8.54742763916627 0 8.54742763916627 0 0.265753424657534 0.208219178082192
245 0.780287474332649 0 0 0 0 0 0 0 0 1 0 0 0 0 0 0 0 1 0 0 90 1 153.2 8.5 38 1 50.8090349075975 1 0 0 1 0 0.500835419538128 1 0.090410958904109 0.500835419538128 0 0.500835419538128 1 0.500835419538128 0 0.36986301369863 0.279452054794521
246 0.607802874743327 1 0 0 0 0 0 0 0 0 0 0 0 0 0 0 0 1 0 0 70 1 36.4 10.299995 35 0 21.264887063655 0 0 1 1 0 0.511912463784423 0 0.511912463784423 0.511912463784423 1 0.511912463784423 0 0.511912463784423 0 NA 0.0958904109589041
247 6.362765229295 0 0 0 0 0 0 0 0 0 0 0 0 1 0 0 0 0 0 0 83 1 138.4 8.8999939 35 1 23.3675564681725 0 1 0 0 1 1.07945205479452 0 1.07945205479452 6.29153235258267 0 6.29153235258267 0 6.29153235258267 0 1.15068493150685 0.0712328767123288
248 7.4113620807666 1 0 0 0 0 0 0 0 0 0 0 0 0 0 0 0 0 0 0 60 1 22.7 10.5 154 0 29.1279945242984 0 1 0 0 1 2.01095890410959 0 2.01095890410959 7.3127319437803 0 7.3127319437803 0 7.3127319437803 0 2.10958904109589 0.0986301369863014
249 2.83093771389459 0 1 0 0 0 0 0 0 0 0 0 0 0 0 0 0 0 0 0 15 1 40 7.6999969 56 0 54.6392881587953 0 0 1 1 0 2.7213486727987 0 2.7213486727987 2.7213486727987 1 2.7213486727987 0 2.7213486727987 0 NA 0.10958904109589
250 0.684462696783025 1 0 0 0 0 0 0 0 0 0 0 0 0 0 0 0 1 0 3 88 1 249 7.5999985 78 0 39.088295687885 0 0 1 1 0 0.59953118993371 0 0.59953118993371 0.59953118993371 1 0.59953118993371 0 0.59953118993371 0 NA 0.0849315068493151
251 1.74948665297741 0 0 1 0 0 0 0 0 0 0 0 0 0 0 0 0 0 1 2 21 2 128 79 66 0 36.1943874058864 1 0 0 1 0 1.4645551461281 1 0.052054794520548 1.4645551461281 0 1.4645551461281 1 1.4645551461281 0 0.336986301369863 0.284931506849315
252 2.13552361396304 0 0 0 0 0 0 0 0 0 0 0 0 1 0 0 0 0 0 1 15 1 45 9 55 0 53.3935660506502 0 1 0 1 0 2.02593457286715 0 2.02593457286715 2.02593457286715 1 2.02593457286715 0 2.02593457286715 0 NA 0.10958904109589
253 8.69541409993155 1 0 0 0 0 0 0 0 0 0 0 0 0 0 0 0 1 0 2 50 1 192 9.2999954 49 0 58.3381245722108 0 1 0 0 1 1.0986301369863 0 1.0986301369863 8.62418122321922 0 8.62418122321922 0 8.62418122321922 0 1.16986301369863 0.0712328767123288
255 8.74469541409993 1 0 0 0 0 0 0 0 0 0 0 0 0 0 0 0 1 0 1 30 1 12.1 5.1499977 19 1 58.0177960301164 0 1 0 0 1 1.42739726027397 0 1.42739726027397 8.6707228113602 0 8.6707228113602 0 8.6707228113602 0 1.5013698630137 0.073972602739726
256 3.73990417522245 0 0 0 0 0 0 0 0 1 0 0 0 0 0 0 0 0 0 1 92 1 86.6 11.599998 74 0 53.637234770705 1 0 0 1 1 0.463013698630137 0 0.463013698630137 3.57278088755122 0 3.57278088755122 0 3.57278088755122 1 0.63013698630137 0.167123287671233
257 2.48049281314168 0 0 0 1 0 0 0 0 0 0 0 0 0 0 0 0 1 0 1 40 1 246 4.1999969 30 1 44.1368925393566 1 0 0 1 0 2.40652021040195 1 0.372602739726027 2.40652021040195 0 2.40652021040195 1 2.40652021040195 0 0.446575342465753 0.073972602739726
258 8.63518138261465 1 0 0 0 0 0 0 0 0 0 0 0 0 0 0 0 1 1 1 15 3 9.8 11.599998 73 0 44.1341546885695 0 0 1 0 0 8.54203069768314 0 8.54203069768314 8.54203069768314 0 8.54203069768314 0 8.54203069768314 0 NA 0.0931506849315069
259 5.91101984941821 0 0 0 0 0 0 0 0 1 0 0 0 0 0 0 0 0 0 0 20 1 25.5 11.599998 97 0 46.8090349075975 1 0 0 1 0 5.8178691644867 1 1.71506849315068 5.8178691644867 0 5.8178691644867 1 5.8178691644867 0 1.80821917808219 0.0931506849315069
260 1.20739219712526 0 0 0 0 0 0 0 0 0 0 0 1 0 0 0 0 0 0 0 74 1 5.8 9.7999954 75 0 31.1978097193703 0 0 1 1 0 1.11424151219375 1 0.271232876712329 1.11424151219375 0 1.11424151219375 1 1.11424151219375 0 0.364383561643836 0.0931506849315069
261 1.02669404517454 0 0 0 0 1 0 0 0 0 0 0 0 0 0 0 0 0 0 0 90 1 75.7 9.1999969 12 1 47.8685831622177 0 0 1 1 1 0.884931506849315 0 0.884931506849315 0.922584456133444 0 0.922584456133444 0 0.922584456133444 1 0.989041095890411 0.104109589041096
262 0.197125256673511 0 0 1 0 0 0 0 0 0 0 0 0 0 0 0 0 0 0 1 13 1 0.8 10 3 0 49.7850787132101 1 0 0 1 0 0.109454023796799 0 0.109454023796799 0.109454023796799 1 0.109454023796799 0 0.109454023796799 0 NA 0.0876712328767123
263 8.73648186173854 1 0 0 0 0 0 0 0 0 0 0 0 0 0 0 0 0 0 0 99 1 47.9 6.6999969 64 1 42.8747433264887 0 1 0 0 0 8.60771473845087 0 8.60771473845087 8.60771473845087 0 8.60771473845087 0 8.60771473845087 0 NA 0.128767123287671
264 0.862422997946612 0 0 0 1 0 0 0 0 0 0 0 0 0 0 0 0 0 0 1 62 1 1.6 9.3999939 42 1 33.6837782340862 0 0 1 0 0 0.632286011645242 0 0.632286011645242 0.632286011645242 0 0.632286011645242 0 0.632286011645242 0 NA 0.23013698630137
265 9.03490759753593 0 0 0 1 0 0 0 0 0 0 0 0 0 0 0 0 0 0 0 30 1 1.1 13 159 1 59.6249144421629 1 0 0 0 0 8.91983910438524 1 0.372602739726027 8.91983910438524 0 8.91983910438524 0 8.91983910438524 0 0.487671232876712 0.115068493150685
266 1.70020533880904 0 0 0 1 0 0 0 0 0 0 0 0 0 0 0 0 1 0 3 47 1 143 9.659996 143 1 48.1697467488022 1 0 0 1 0 1.61253410593233 1 0.419178082191781 1.61253410593233 0 1.61253410593233 1 1.61253410593233 0 0.506849315068493 0.0876712328767123
267 5.63449691991786 0 0 0 0 0 0 0 0 0 1 0 0 0 0 0 0 0 0 0 76 1 28.3 12.299995 96 1 56.1396303901437 0 1 0 0 0 5.54408596101375 0 5.54408596101375 5.54408596101375 0 5.54408596101375 0 5.54408596101375 0 NA 0.0904109589041096
268 1.03764544832307 0 0 0 0 0 0 0 0 1 0 0 0 0 0 0 0 1 0 0 56 1 23.9 9.3999939 20 1 53.927446954141 1 0 0 1 0 0.922576955172385 0 0.922576955172385 0.922576955172385 1 0.922576955172385 0 0.922576955172385 0 NA 0.115068493150685
269 8.26283367556468 1 0 0 0 0 0 0 0 0 0 0 0 0 0 0 0 1 0 1 64 1 164.7 7.5 16 1 53.7138945927447 0 1 0 0 1 1.4 0 1.4 8.18064189474276 0 8.18064189474276 0 8.18064189474276 0 1.48219178082192 0.0821917808219178
271 2.73511293634497 1 0 0 0 0 0 0 0 0 0 0 0 0 0 0 0 0 0 2 27 1 196 8.6899948 23 0 51.9479808350445 0 1 0 1 0 2.63922252538607 1 0.479452054794521 2.63922252538607 0 2.63922252538607 1 2.63922252538607 0 0.575342465753425 0.0958904109589041
272 4.47638603696099 1 0 0 0 0 0 0 0 0 0 0 0 0 0 0 0 0 0 0 30 1 16.6 11.199997 58 0 41.82340862423 0 1 0 1 1 1.2 0 1.2 4.39967370819387 0 4.39967370819387 0 4.39967370819387 1 1.27671232876712 0.0767123287671233
274 7.32375085557837 0 0 0 0 0 0 0 0 0 0 0 0 1 0 0 0 0 0 0 80 1 76 9 14 0 53.8316221765914 0 1 0 0 0 7.12923030763316 0 7.12923030763316 7.12923030763316 0 7.12923030763316 0 7.12923030763316 0 NA 0.194520547945205
276 7.94798083504449 1 0 0 0 0 0 0 0 0 0 0 0 0 0 0 0 0 0 0 95 1 64.6 13.599998 28 0 27.3100616016427 0 1 0 0 0 7.8383917939486 0 7.8383917939486 7.8383917939486 0 7.8383917939486 0 7.8383917939486 0 NA 0.10958904109589
277 8.10403832991102 1 0 0 0 0 0 0 0 0 0 0 0 0 0 0 0 0 0 1 65 1 23.9 8.5 29 0 44.6324435318275 0 1 0 0 0 7.99170956278773 0 7.99170956278773 7.99170956278773 0 7.99170956278773 0 7.99170956278773 0 NA 0.112328767123288
278 6.82546201232033 1 0 0 0 0 0 0 0 0 0 0 0 0 0 0 0 0 0 0 80 1 14.9 9.0999985 79 1 61.782340862423 0 1 0 0 0 6.74600995752581 1 0.471232876712328 6.74600995752581 0 6.74600995752581 0 6.74600995752581 0 0.550684931506849 0.0794520547945206
279 0.205338809034908 0 0 0 1 0 0 0 0 0 0 0 0 0 0 0 0 0 1 0 20 3 49.3 12.239998 24 1 52.4106776180698 1 0 0 1 0 0.114927850130798 0 0.114927850130798 0.114927850130798 1 0.114927850130798 0 0.114927850130798 0 NA 0.0904109589041096
280 1.7138945927447 1 0 0 0 0 0 0 0 0 0 0 0 0 0 0 0 0 0 0 28 1 10 9.659996 82 1 45.2785763175907 0 1 0 1 1 0.824657534246575 0 0.824657534246575 1.64540144205977 0 1.64540144205977 0 1.64540144205977 1 0.893150684931507 0.0684931506849315
281 9.14989733059548 1 0 0 0 0 0 0 0 0 0 0 0 0 0 0 0 1 0 1 87 1 75.7 9.8999939 45 0 51.0746064339493 0 1 0 0 0 9.05948637169137 0 9.05948637169137 9.05948637169137 0 9.05948637169137 0 9.05948637169137 0 NA 0.0904109589041096
283 0.462696783025325 0 0 0 1 0 0 0 0 0 0 0 0 0 0 0 0 0 0 0 50 1 92.3 9.9799957 59 1 52.9226557152635 0 0 1 1 0 0.364066646039024 0 0.364066646039024 0.364066646039024 1 0.364066646039024 0 0.364066646039024 0 NA 0.0986301369863014
284 7.09924709103354 1 0 0 0 0 0 0 0 0 0 0 0 0 0 0 0 1 0 3 95 1 38.9 7.5999985 28 0 54.839151266256 0 1 0 0 0 7.00061695404724 1 0.358904109589041 7.00061695404724 0 7.00061695404724 0 7.00061695404724 0 0.457534246575342 0.0986301369863014
285 0.843258042436687 0 0 0 0 0 0 0 0 1 0 0 0 0 0 0 0 1 0 0 20 1 52.3 6.5999985 236 1 19.27446954141 0 0 1 1 0 0.747367631477783 0 0.747367631477783 0.747367631477783 1 0.747367631477783 0 0.747367631477783 0 NA 0.0958904109589041
287 9.3305954825462 0 0 0 0 0 1 0 0 0 0 0 0 0 0 0 0 0 0 1 97 1 14.1 9.3999939 57 0 59.4962354551677 0 1 0 0 0 9.2319653455599 0 9.2319653455599 9.2319653455599 0 9.2319653455599 0 9.2319653455599 0 NA 0.0986301369863014
288 7.68514715947981 1 0 0 0 0 0 0 0 0 0 0 0 0 0 0 0 0 0 0 34 1 40.5 7.3999977 37 1 59.5373032169747 0 1 0 0 0 7.5919964745483 1 0.487671232876712 7.5919964745483 0 7.5919964745483 0 7.5919964745483 0 0.580821917808219 0.0931506849315069
289 2.42026009582478 0 0 0 0 0 0 0 0 0 1 0 0 0 0 0 0 0 0 1 70 1 5.7 10.299995 110 1 26.4585900068446 0 1 0 1 1 1.26301369863014 0 1.26301369863014 2.29423269856451 0 2.29423269856451 0 2.29423269856451 1 1.38904109589041 0.126027397260274
290 1.49760438056126 1 0 0 0 0 0 0 0 0 0 0 0 0 0 0 0 1 0 0 43 1 4.8 10.5 110 1 58.7460643394935 0 1 0 1 0 1.42363177782153 0 1.42363177782153 1.42363177782153 1 1.42363177782153 0 1.42363177782153 0 NA 0.073972602739726
291 2.56810403832991 0 0 0 0 0 1 0 0 0 0 0 0 0 0 0 0 0 0 0 92 1 128.1 8.7999954 130 1 39.6002737850787 0 1 0 1 1 1.14246575342465 0 1.14246575342465 2.46399444928881 0 2.46399444928881 0 2.46399444928881 1 1.24657534246575 0.104109589041096
293 9.31964407939767 0 0 0 0 0 0 0 0 0 0 0 1 0 0 0 0 1 0 1 60 1 130.6 7.5 155 0 47.9425051334702 0 0 1 0 0 9.16895914789082 0 9.16895914789082 9.16895914789082 0 9.16895914789082 0 9.16895914789082 0 NA 0.150684931506849
294 9.25667351129363 1 0 0 0 0 0 0 0 0 0 0 0 0 0 0 0 0 0 1 94 1 61.6 7.8999977 46 0 46.4531143052704 0 1 0 0 0 8.87585159348541 0 8.87585159348541 8.87585159348541 0 8.87585159348541 0 8.87585159348541 0 NA 0.380821917808219
295 0.446269678302533 0 0 0 1 0 0 0 0 0 0 0 0 0 0 0 0 0 1 1 80 3 28 11.099998 46 0 67.3730321697468 0 0 1 1 0 0.350379267343629 0 0.350379267343629 0.350379267343629 1 0.350379267343629 0 0.350379267343629 0 NA 0.0958904109589041
296 8.78576317590691 1 0 0 0 0 0 0 0 0 0 0 0 0 0 0 0 1 0 0 89 1 71 12.199997 116 0 61.0376454483231 0 1 0 0 0 8.70905084713979 0 8.70905084713979 8.70905084713979 0 8.70905084713979 0 8.70905084713979 0 NA 0.0767123287671233
297 8.7419575633128 1 0 0 0 0 0 0 0 0 0 0 0 0 0 0 0 0 0 0 40.299988 1 7.5 9.8999939 49 1 62.839151266256 0 1 0 0 0 8.6460671523539 1 0.197260273972603 8.6460671523539 0 8.6460671523539 0 8.6460671523539 0 0.293150684931507 0.0958904109589041
298 5.67556468172485 0 0 0 0 0 0 0 0 1 0 0 0 0 0 0 0 0 0 1 60 1 6.9 9.7999954 43 1 44.7939767282683 0 0 1 1 0 5.59611262693033 0 5.59611262693033 5.59611262693033 1 5.59611262693033 0 5.59611262693033 0 NA 0.0794520547945206
299 9.4154688569473 0 0 0 0 0 0 0 0 0 0 0 0 1 0 0 0 0 0 0 98 1 165.8 8.7999954 27 0 26.9514031485284 0 1 0 0 1 1.06575342465753 0 1.06575342465753 9.32505789804319 0 9.32505789804319 0 9.32505789804319 0 1.15616438356164 0.0904109589041096
300 6.00684462696783 1 0 0 0 0 0 0 0 0 0 0 0 0 0 0 0 1 0 0 91 1 38.5 9.3999939 29 0 35.1676933607118 0 1 0 0 0 5.93013229820071 0 5.93013229820071 5.93013229820071 0 5.93013229820071 0 5.93013229820071 0 NA 0.0767123287671233
301 1.37440109514031 0 1 0 0 0 0 0 0 0 0 0 0 0 0 0 0 0 0 0 82 1 169.7 10.099998 50 0 100.720054757016 0 0 1 1 1 1.03013698630136 0 1.03013698630136 1.289469588291 0 1.289469588291 0 1.289469588291 1 1.11506849315068 0.0849315068493151
302 1.76865160848734 1 0 0 0 0 0 0 0 0 0 0 0 0 0 0 0 1 0 1 94 1 80.1 5.5999985 23 1 51.1238877481177 0 1 0 1 0 1.67550092355583 0 1.67550092355583 1.67550092355583 1 1.67550092355583 0 1.67550092355583 0 NA 0.0931506849315069
303 1.84531143052704 0 0 0 0 0 0 0 0 0 1 0 0 0 0 0 0 0 0 0 58.7450018928678 1 52.6 5.1999969 24 0 50.7268993839836 0 1 0 1 1 1.17260273972603 0 1.17260273972603 1.73846211545855 0 1.73846211545855 0 1.73846211545855 1 1.27945205479452 0.106849315068493
304 6.85010266940452 0 0 0 0 0 0 0 0 0 0 0 0 1 0 0 0 0 0 1 88 1 134 5.6999969 24 0 44.788501026694 0 1 0 0 1 1.7972602739726 0 1.7972602739726 6.84736294337712 0 6.84736294337712 0 6.84736294337712 0 1.8 0.00273972602739726
305 1.73579739904175 0 0 1 0 0 0 0 0 0 0 0 0 0 0 0 0 1 0 0 40 1 26.5 7.6999969 11 1 58.9295003422313 1 0 0 1 0 1.62346863191846 0 1.62346863191846 1.62346863191846 1 1.62346863191846 0 1.62346863191846 0 NA 0.112328767123288
306 5.44010951403149 0 1 0 0 0 0 0 0 0 0 0 0 0 0 0 0 0 0 0 92 1 386.5 104 62 0 100.186173853525 0 0 1 0 1 0.638356164383562 0 0.638356164383562 5.3305204729356 0 5.3305204729356 0 5.3305204729356 0 0.747945205479452 0.10958904109589
307 9.58521560574949 1 0 0 0 0 0 0 0 0 0 0 0 0 0 0 0 1 0 1 95 1 18.4 12.799995 14 1 44.2546201232033 0 0 1 0 0 9.4728868386262 0 9.4728868386262 9.4728868386262 0 9.4728868386262 0 9.4728868386262 0 NA 0.112328767123288
308 0.884325804243669 1 0 0 0 0 0 0 0 0 0 0 0 0 0 0 0 0 0 1 95 1 41.7 10.299995 47 0 46.3737166324435 0 1 0 1 0 0.796654571366957 0 0.796654571366957 0.796654571366957 1 0.796654571366957 0 0.796654571366957 0 NA 0.0876712328767123
309 0.536618754277892 1 0 0 0 0 0 0 0 0 0 0 0 0 0 0 0 1 0 0 54 1 182 10.299995 63 1 49.6865160848734 0 1 0 1 0 0.470865329620358 0 0.470865329620358 0.470865329620358 1 0.470865329620358 0 0.470865329620358 0 NA 0.0657534246575342
312 9.62354551676934 0 0 0 0 0 0 0 0 0 1 0 0 0 0 0 0 0 0 0 85 1 25.3 10 80 1 47.9479808350445 0 1 0 0 0 9.52491537978304 0 9.52491537978304 9.52491537978304 0 9.52491537978304 0 9.52491537978304 0 NA 0.0986301369863014
313 6.42026009582478 0 0 0 0 0 0 0 0 0 0 0 0 1 0 0 0 0 0 0 85 1 44 8.5 52 1 31.4743326488706 0 1 0 0 0 6.34628749308505 0 6.34628749308505 6.34628749308505 0 6.34628749308505 0 6.34628749308505 0 NA 0.073972602739726
314 9.07871321013005 1 0 0 0 0 0 0 0 0 0 0 0 0 0 0 0 0 0 0 63 1 37.9 11.899994 159 1 40.662559890486 0 1 0 0 0 8.99926115533553 0 8.99926115533553 8.99926115533553 0 8.99926115533553 0 8.99926115533553 0 NA 0.0794520547945206
315 5.65366187542779 1 0 0 0 0 0 0 0 0 0 0 0 0 0 0 0 0 0 0 47 1 99 9.2999954 125 0 60.9774127310062 0 1 0 1 0 5.648182423373 1 0.482191780821917 5.648182423373 0 5.648182423373 1 5.648182423373 0 0.487671232876712 0.00547945205479452
316 1.29500342231348 1 0 0 0 0 0 0 0 0 0 0 0 0 0 0 0 1 0 0 82 1 11.8 7.7999992 32 1 25.2347707049966 0 1 0 1 0 1.22651027162855 0 1.22651027162855 1.22651027162855 1 1.22651027162855 0 1.22651027162855 0 NA 0.0684931506849315
317 2.46406570841889 0 0 0 0 0 0 0 0 1 0 0 0 0 0 0 0 0 0 2 94 1 96.1 10.629997 63 1 59.1813826146475 0 0 1 1 0 2.37091502348738 0 2.37091502348738 2.37091502348738 1 2.37091502348738 0 2.37091502348738 0 NA 0.0931506849315069
318 9.93018480492813 1 0 0 0 0 0 0 0 0 0 0 0 0 0 0 0 1 0 0 98 1 70.3 10.5 1523 0 61.9219712525667 0 1 0 0 0 9.81511631177744 0 9.81511631177744 9.81511631177744 0 9.81511631177744 0 9.81511631177744 0 NA 0.115068493150685
319 8.32306639288159 0 0 0 0 0 0 0 0 0 0 1 0 0 0 0 0 0 0 0 96 1 84.5 8.8999939 84 0 47.0718685831622 0 0 1 0 0 8.24635406411447 0 8.24635406411447 8.24635406411447 0 8.24635406411447 0 8.24635406411447 0 NA 0.0767123287671233
320 9.77138945927447 1 0 0 0 0 0 0 0 0 0 0 0 0 0 0 0 0 0 1 50 1 30.8 10.399994 154 0 45.0951403148528 0 1 0 0 1 1.95890410958904 0 1.95890410958904 9.69467713050735 0 9.69467713050735 0 9.69467713050735 0 2.03561643835616 0.0767123287671233
321 9.80971937029432 1 0 0 0 0 0 0 0 0 0 0 0 0 0 0 0 0 0 1 65 1 23.6 9.5999985 54 1 42.0205338809035 0 1 0 0 0 9.71656868536281 0 9.71656868536281 9.71656868536281 0 9.71656868536281 0 9.71656868536281 0 NA 0.0931506849315069
322 0.813141683778234 0 1 0 0 0 0 0 0 0 0 0 0 0 0 0 0 0 0 0 81 1 38.5 10.599998 10 1 30.3819301848049 0 0 1 0 0 0.706292368709741 0 0.706292368709741 0.706292368709741 0 0.706292368709741 0 0.706292368709741 0 NA 0.106849315068493
323 1.16358658453114 0 0 0 1 0 0 0 0 0 0 0 0 0 0 0 0 0 1 0 30 2 33.7 10.599998 257 1 36.5338809034908 1 0 0 0 0 0.930709872202373 1 0.076712328767123 0.930709872202373 0 0.930709872202373 0 0.930709872202373 0 0.30958904109589 0.232876712328767
324 8.38329911019849 1 0 0 0 0 0 0 0 0 0 0 0 0 0 0 0 0 0 1 30 1 4.3 9.8999939 22 1 48.7802874743326 0 1 0 1 0 8.29288815129438 0 8.29288815129438 8.29288815129438 1 8.29288815129438 0 8.29288815129438 0 NA 0.0904109589041096
325 2.01232032854209 0 0 0 1 0 0 0 0 0 0 0 0 0 0 0 0 1 0 1 80 1 59.7 8.5 39 1 59.8603696098563 1 0 0 1 0 1.8972518353914 0 1.8972518353914 1.8972518353914 1 1.8972518353914 0 1.8972518353914 0 NA 0.115068493150685
327 5.02943189596167 1 0 0 0 0 0 0 0 0 0 0 0 0 0 0 0 0 0 0 54 1 61.3 9.8999939 110 0 46.5379876796715 0 1 0 0 0 4.93628121103016 0 4.93628121103016 4.93628121103016 0 4.93628121103016 0 4.93628121103016 0 NA 0.0931506849315069
328 1.87816563997262 0 0 0 0 0 0 0 0 0 1 0 0 0 0 0 0 0 0 0 58.7450018928678 1 12 0.8899999 57 1 46.1711156741958 0 1 0 1 1 1.11780821917808 0 1.11780821917808 1.68638481805481 0 1.68638481805481 0 1.68638481805481 1 1.30958904109589 0.191780821917808
329 5.51676933607118 0 0 0 0 0 1 0 0 0 0 0 0 0 0 0 0 0 0 0 50 1 15.5 1.2999992 134 0 42.4010951403149 0 1 0 0 0 5.42087892511228 0 5.42087892511228 5.42087892511228 0 5.42087892511228 0 5.42087892511228 0 NA 0.0958904109589041
330 9.55509924709103 1 0 0 0 0 0 0 0 0 0 0 0 0 0 0 0 1 0 0 85 1 38.2 9.8999939 17 1 45.3524982888433 0 1 0 0 1 3.84109589041096 0 3.84109589041096 9.46194856215952 0 9.46194856215952 0 9.46194856215952 0 3.93424657534247 0.0931506849315069
331 7.82751540041068 0 0 0 0 0 0 0 0 1 0 0 0 0 0 0 0 0 0 0 94 1 55.9 8.7999954 10 1 30.3490759753593 0 0 1 0 1 3.90958904109589 0 3.90958904109589 7.74532361958876 0 7.74532361958876 0 7.74532361958876 0 3.99178082191781 0.0821917808219178
332 10.0780287474333 0 0 0 0 0 0 0 0 0 0 0 0 1 0 0 0 0 0 0 57 1 20.3 8.3999939 25 0 46.9541409993155 0 1 0 0 1 1.01917808219178 0 1.01917808219178 9.99857669263878 0 9.99857669263878 0 9.99857669263878 0 1.0986301369863 0.0794520547945206
333 0.668035592060233 1 0 0 0 0 0 0 0 0 0 0 0 0 0 0 0 0 1 1 20 2 33.3 9.5 38 1 55.0855578370979 0 1 0 1 0 0.574884907128726 0 0.574884907128726 0.574884907128726 1 0.574884907128726 0 0.574884907128726 0 NA 0.0931506849315069
334 8.93360711841205 1 0 0 0 0 0 0 0 0 0 0 0 0 0 0 0 0 0 0 11 1 49.7 7.6999969 26 0 61.8617385352498 0 1 0 0 0 8.81853862526136 0 8.81853862526136 8.81853862526136 0 8.81853862526136 0 8.81853862526136 0 NA 0.115068493150685
336 5.4154688569473 0 0 0 0 0 0 0 0 0 0 0 0 1 0 0 0 0 0 0 91 1 38.8 8.6999969 14 0 52.1478439425051 0 1 0 0 0 5.3195784459884 0 5.3195784459884 5.3195784459884 0 5.3195784459884 0 5.3195784459884 0 NA 0.0958904109589041
337 6.84736481861739 0 0 0 0 0 0 0 0 0 0 0 0 0 0 0 1 0 0 0 90 1 1.3 8.6999969 85 1 59.5427789185489 0 1 0 0 0 6.71585796930232 0 6.71585796930232 6.71585796930232 0 6.71585796930232 0 6.71585796930232 0 NA 0.131506849315068
338 9.31964407939767 0 0 0 0 0 0 0 0 0 0 0 0 0 0 0 1 0 0 1 80 1 52.2 7.6999969 93 1 50.4777549623546 0 1 0 0 0 9.14978106569904 0 9.14978106569904 9.14978106569904 0 9.14978106569904 0 9.14978106569904 0 NA 0.16986301369863
339 9.02943189596167 1 0 0 0 0 0 0 0 0 0 0 0 0 0 0 0 1 0 1 79 1 285.8 9.6999969 32 1 62.4804928131417 0 1 0 0 0 8.94176066308496 0 8.94176066308496 8.94176066308496 0 8.94176066308496 0 8.94176066308496 0 NA 0.0876712328767123
340 0.722792607802875 0 0 0 0 0 0 0 0 0 0 0 1 0 0 0 0 1 0 0 58.7450018928678 1 285 6.7999992 32 0 17.9849418206708 0 0 1 1 0 0.624162470816574 1 0.172602739726028 0.624162470816574 0 0.624162470816574 1 0.624162470816574 0 0.271232876712329 0.0986301369863014
341 4.90075290896646 1 0 0 0 0 0 0 0 0 0 0 0 0 0 0 0 1 0 0 47 1 13.5 8.7999954 104 0 53.4428473648186 0 1 0 0 0 4.81308167608975 0 4.81308167608975 4.81308167608975 0 4.81308167608975 0 4.81308167608975 0 NA 0.0876712328767123
342 0.32580424366872 1 0 0 0 0 0 0 0 0 0 0 0 0 0 0 0 1 0 3 90 1 190 10.399994 43 1 56.0219028062971 0 1 0 1 0 0.254571366956391 0 0.254571366956391 0.254571366956391 1 0.254571366956391 0 0.254571366956391 0 NA 0.0712328767123288
343 1.24572210814511 0 0 0 0 0 0 0 0 0 0 0 1 0 0 0 0 1 1 1 95 2 80.5 7.2999992 17 0 63.0362765229295 0 0 1 1 0 1.02106457389853 0 1.02106457389853 1.02106457389853 1 1.02106457389853 0 1.02106457389853 0 NA 0.224657534246575
344 1.96851471594798 1 0 0 0 0 0 0 0 0 0 0 0 0 0 0 0 0 0 0 90 1 24.4 10.399994 89 0 44.4572210814511 0 1 0 1 0 1.85892567485209 0 1.85892567485209 1.85892567485209 1 1.85892567485209 0 1.85892567485209 0 NA 0.10958904109589
345 10.6776180698152 1 0 0 0 0 0 0 0 0 0 0 0 0 0 0 0 1 0 1 90 1 219 7.1999969 39 0 55.3949349760438 0 1 0 0 0 10.6036454670755 1 0.276712328767123 10.6036454670755 0 10.6036454670755 0 10.6036454670755 0 0.350684931506849 0.073972602739726
346 3.44147843942505 0 0 0 1 0 0 0 0 0 0 0 0 0 0 0 0 0 0 0 12 1 34.4 6.2999992 52 0 59.0691307323751 1 0 0 1 1 1.38630136986301 0 1.38630136986301 3.33188939832916 0 3.33188939832916 0 3.33188939832916 1 1.4958904109589 0.10958904109589
347 1.45106091718001 1 0 0 0 0 0 0 0 0 0 0 0 0 0 0 0 1 0 0 95 1 141.7 7.5 17 0 54.1382614647502 0 1 0 1 0 1.34421160211152 0 1.34421160211152 1.34421160211152 1 1.34421160211152 0 1.34421160211152 0 NA 0.106849315068493
348 10.299794661191 0 0 0 0 0 1 0 0 0 0 0 0 0 0 0 0 0 0 0 94 1 216.3 13 58 1 18.9979466119097 0 1 0 0 1 0.789041095890411 0 0.789041095890411 10.2093837022869 0 10.2093837022869 0 10.2093837022869 0 0.879452054794521 0.0904109589041096
349 1.86173853524983 0 0 0 1 0 0 0 0 0 0 0 0 0 0 0 0 0 0 0 99 1 70.8 9.5999985 23 1 57.2977412731006 1 0 0 1 0 1.40694401470188 1 0.147945205479452 1.40694401470188 0 1.40694401470188 1 1.40694401470188 0 0.602739726027397 0.454794520547945
350 0.32580424366872 1 0 0 0 0 0 0 0 0 0 0 0 0 0 0 0 0 0 0 4 1 24.2 8.0999985 20 0 63.8685831622177 0 1 0 1 0 0.205256298463241 0 0.205256298463241 0.205256298463241 1 0.205256298463241 0 0.205256298463241 0 NA 0.120547945205479
351 10.0643394934976 1 0 0 0 0 0 0 0 0 0 0 0 0 0 0 0 1 0 0 92 1 68.5 11.699997 11 0 60.5065023956194 0 1 0 0 0 9.98762716473048 0 9.98762716473048 9.98762716473048 0 9.98762716473048 0 9.98762716473048 0 NA 0.0767123287671233
352 6.88569472963724 1 0 0 0 0 0 0 0 0 0 0 0 0 0 0 0 0 0 1 36 1 54 11.599998 77 1 42.466803559206 0 1 0 0 0 6.80624267484272 1 0.290410958904109 6.80624267484272 0 6.80624267484272 0 6.80624267484272 0 0.36986301369863 0.0794520547945206
353 8.02737850787132 1 0 0 0 0 0 0 0 0 0 0 0 0 0 0 0 1 0 0 73 1 13.3 13.099998 128 0 21.0321697467488 0 1 0 0 0 7.95614563115899 0 7.95614563115899 7.95614563115899 0 7.95614563115899 0 7.95614563115899 0 NA 0.0712328767123288
354 7.3347022587269 0 0 0 0 0 0 0 0 1 0 0 0 0 0 0 0 0 0 0 88 1 2.1 9.6999969 43 1 37.7084188911704 0 0 1 0 0 7.24155157379539 0 7.24155157379539 7.24155157379539 0 7.24155157379539 0 7.24155157379539 0 NA 0.0931506849315069
355 2.38466803559206 0 0 0 0 0 0 1 0 0 0 0 0 0 0 0 0 0 0 0 55 1 1.9 12 89 1 41.8261464750171 0 0 1 1 1 1.15342465753425 0 1.15342465753425 2.20932556983864 0 2.20932556983864 0 2.20932556983864 1 1.32876712328767 0.175342465753425
356 10.6666666666667 1 0 0 0 0 0 0 0 0 0 0 0 0 0 0 0 1 0 1 58.7450018928678 1 253.7 8.2999954 18 0 68.9199178644764 0 1 0 0 0 10.5543378995434 1 0.284931506849315 10.5543378995434 0 10.5543378995434 0 10.5543378995434 0 0.397260273972603 0.112328767123288
357 10.4969199178645 1 0 0 0 0 0 0 0 0 0 0 0 0 0 0 0 0 0 0 75 1 33.7 11.599998 188 0 47.2553045859001 0 1 0 0 1 1.93150684931507 0 1.93150684931507 10.3982897808782 0 10.3982897808782 0 10.3982897808782 0 2.03013698630137 0.0986301369863014
358 5.71937029431896 0 0 0 0 0 0 0 0 0 0 0 0 0 0 1 0 0 0 0 54 1 8.9 7.5999985 198 1 39.7891854893908 1 0 0 1 1 4.44109589041096 0 4.44109589041096 5.46183604774362 0 5.46183604774362 0 5.46183604774362 1 4.6986301369863 0.257534246575342
359 10.4914442162902 0 1 0 0 0 0 0 0 0 0 0 0 0 0 0 0 0 0 0 39 1 55.5 8.5999985 75 1 27.9972621492129 0 0 1 0 1 1.37808219178082 0 1.37808219178082 10.3873346272491 0 10.3873346272491 0 10.3873346272491 0 1.48219178082192 0.104109589041096
360 1.07049965776865 1 0 0 0 0 0 0 0 0 0 0 0 0 0 0 0 0 0 0 94 1 213 10.099998 39 0 49.0732375085558 0 1 0 1 0 0.977348972837143 0 0.977348972837143 0.977348972837143 1 0.977348972837143 0 0.977348972837143 0 NA 0.0931506849315069
361 1.30595482546201 0 0 0 1 0 0 0 0 0 0 0 0 0 0 0 0 0 0 0 90 1 46.3 7.8999977 76 0 23.1430527036277 1 0 0 1 0 1.08677674327023 1 0.178082191780822 1.08677674327023 0 1.08677674327023 1 1.08677674327023 0 0.397260273972603 0.219178082191781
362 10.113620807666 0 0 0 0 0 0 0 0 0 1 0 0 0 0 0 0 0 0 0 60 1 4.1 10.899994 40 1 43.2361396303901 0 1 0 0 0 9.87800436930984 0 9.87800436930984 9.87800436930984 0 9.87800436930984 0 9.87800436930984 0 NA 0.235616438356164
363 2.28336755646817 0 1 0 0 0 0 0 0 0 0 0 0 0 0 0 0 0 0 1 5.3999977 1 189 5.8999977 32 0 19.9425051334702 0 0 1 1 1 0.843835616438356 0 0.843835616438356 2.20391550167365 0 2.20391550167365 0 2.20391550167365 1 0.923287671232877 0.0794520547945206
364 1.65092402464066 0 0 0 0 0 0 0 0 1 0 0 0 0 0 0 0 1 0 0 76 1 11.3 9.5 21 0 35.8713210130048 0 0 1 1 1 0.665753424657535 0 0.665753424657535 1.56325279176395 0 1.56325279176395 0 1.56325279176395 1 0.753424657534247 0.0876712328767123
365 8.29295003422314 0 0 0 0 0 0 0 0 0 1 0 0 0 0 0 0 0 0 1 51 1 40.3 10.299995 18 1 39.3100616016427 0 1 0 0 0 8.22171715751081 0 8.22171715751081 8.22171715751081 0 8.22171715751081 0 8.22171715751081 0 NA 0.0712328767123288
366 10.2422997946612 0 0 0 1 0 0 0 0 0 0 0 0 0 0 0 0 0 0 0 27 1 3.2 11.899994 194 1 42.7378507871321 1 0 0 0 0 10.1655874658941 1 1.14520547945206 10.1655874658941 0 10.1655874658941 0 10.1655874658941 0 1.22191780821918 0.0767123287671233
367 8.21081451060917 0 0 0 1 0 0 0 0 0 0 0 0 0 0 0 0 0 0 3 58.7450018928678 1 11.1 8.3999939 38 0 23.2060232717317 1 0 0 0 0 8.15875971608862 1 0.328767123287671 8.15875971608862 0 8.15875971608862 0 8.15875971608862 0 0.380821917808219 0.0520547945205479
368 10.0780287474333 1 0 0 0 0 0 0 0 0 0 0 0 0 0 0 0 0 0 0 33 1 2.7 5 249 0 56.7501711156742 0 1 0 0 0 9.9766588844196 0 9.9766588844196 9.9766588844196 0 9.9766588844196 0 9.9766588844196 0 NA 0.101369863013699
370 0.758384668035592 1 0 0 0 0 0 0 0 0 0 0 0 0 0 0 0 1 0 0 100 1 174.7 10 64 0 40.3860369609856 0 1 0 1 0 0.58030247625477 1 0.150684931506849 0.58030247625477 0 0.58030247625477 1 0.58030247625477 0 0.328767123287671 0.178082191780822
371 10.1574264202601 1 0 0 0 0 0 0 0 0 0 0 0 0 0 0 0 0 0 1 79.399963 1 44.9 4 106 0 51.5400410677618 0 1 0 0 0 10.0587962832738 0 10.0587962832738 10.0587962832738 0 10.0587962832738 0 10.0587962832738 0 NA 0.0986301369863014
372 9.77138945927447 1 0 0 0 0 0 0 0 0 0 0 0 0 0 0 0 1 0 1 60 1 18.9 10.5 32 1 47.8713210130048 0 1 0 0 0 9.68097850037036 0 9.68097850037036 9.68097850037036 0 9.68097850037036 0 9.68097850037036 0 NA 0.0904109589041096
373 8.27652292950034 0 0 0 0 0 0 0 0 0 1 0 0 0 0 0 0 0 0 0 80 1 8.2 6.7999992 34 0 23.8494182067077 0 1 0 0 0 8.18337224456883 0 8.18337224456883 8.18337224456883 0 8.18337224456883 0 8.18337224456883 0 NA 0.0931506849315069
374 1.20191649555099 0 0 0 0 0 0 0 0 0 0 0 1 0 0 0 0 1 0 0 80.299988 1 108 92 25 0 24.2190280629706 1 0 0 1 0 1.11150553664688 0 1.11150553664688 1.11150553664688 1 1.11150553664688 0 1.11150553664688 0 NA 0.0904109589041096
375 0.396988364134155 1 0 0 0 0 0 0 0 0 0 0 0 0 0 0 0 0 0 0 90 1 5 11.199997 171 1 52.5776865160849 0 1 0 1 0 0.254522610709497 0 0.254522610709497 0.254522610709497 1 0.254522610709497 0 0.254522610709497 0 NA 0.142465753424658
376 10.3408624229979 0 0 0 0 0 0 0 0 0 1 0 0 0 0 0 0 0 0 0 35 1 2.8 9 52 1 46.5790554414784 0 1 0 0 0 10.2340131079294 0 10.2340131079294 10.2340131079294 0 10.2340131079294 0 10.2340131079294 0 NA 0.106849315068493
377 0.878850102669405 0 0 0 1 0 0 0 0 0 0 0 0 0 0 0 0 1 0 0 95 1 103.2 8.7999954 37 0 57.2210814510609 1 0 0 1 0 0.782959691710501 0 0.782959691710501 0.782959691710501 1 0.782959691710501 0 0.782959691710501 0 NA 0.0958904109589041
379 1.40177960301164 0 0 0 1 0 0 0 0 0 0 0 0 0 0 0 0 0 0 0 48 1 20 8.5999985 82 1 57.2156057494867 1 0 0 1 0 1.29493028794315 0 1.29493028794315 1.29493028794315 1 1.29493028794315 0 1.29493028794315 0 NA 0.106849315068493
380 10.2012320328542 0 0 0 1 0 0 0 0 0 0 0 0 0 0 0 0 0 0 1 46 1 72.3 7.8999977 35 1 27.5044490075291 1 0 0 0 0 10.0834238136761 1 0.153424657534247 10.0834238136761 0 10.0834238136761 0 10.0834238136761 0 0.271232876712329 0.117808219178082
381 3.04722792607803 0 0 0 0 0 0 0 0 0 0 1 0 0 0 0 0 0 0 0 34 1 3.5 6.8999977 123 1 22.8281998631075 0 0 1 0 0 2.95407724114652 1 0.46027397260274 2.95407724114652 0 2.95407724114652 0 2.95407724114652 0 0.553424657534247 0.0931506849315069
382 10.1081451060917 1 0 0 0 0 0 0 0 0 0 0 0 0 0 0 0 0 0 0 4 1 17.3 111 130 1 60.5995893223819 0 1 0 0 0 10.0149944211602 0 10.0149944211602 10.0149944211602 0 10.0149944211602 0 10.0149944211602 0 NA 0.0931506849315069
383 4.26557152635181 0 0 0 0 0 0 0 0 0 1 0 0 0 0 0 0 0 0 0 52 1 16.1 10.599998 69 1 42.1409993155373 0 1 0 0 0 3.9724208414203 0 3.9724208414203 3.9724208414203 0 3.9724208414203 0 3.9724208414203 0 NA 0.293150684931507
384 5.18275154004107 0 0 0 0 0 0 0 0 1 0 0 0 0 0 0 0 0 0 1 1 1 8.9 8.1999969 101 1 62.4093086926762 0 0 1 1 0 5.09782003319175 1 0.413698630136986 5.09782003319175 0 5.09782003319175 1 5.09782003319175 0 0.498630136986301 0.0849315068493151
385 7.48528405201917 1 0 0 0 0 0 0 0 0 0 0 0 0 0 0 0 0 0 0 80 1 12 6.8999977 43 0 65.4182067077344 0 1 0 0 0 7.24692788763561 0 7.24692788763561 7.24692788763561 0 7.24692788763561 0 7.24692788763561 0 NA 0.238356164383562
387 8.67898699520876 0 0 0 0 0 0 0 0 0 1 0 0 0 0 0 0 0 0 2 52 1 3.8 4.6999969 17 1 62.3983572895277 0 1 0 0 0 8.58857603630465 0 8.58857603630465 8.58857603630465 0 8.58857603630465 0 8.58857603630465 0 NA 0.0904109589041096
388 0.626967830253251 1 0 0 0 0 0 0 0 0 0 0 0 0 0 0 0 1 0 0 37.699982 1 48 4.7999992 44 0 59.2635181382615 0 1 0 1 0 0.473543172719004 0 0.473543172719004 0.473543172719004 1 0.473543172719004 0 0.473543172719004 0 NA 0.153424657534247
389 10.0396988364134 0 0 0 0 0 0 0 0 0 0 0 0 0 0 0 1 0 1 0 49 2 2.2 6.2999992 24 0 53.2265571526352 0 1 0 0 0 9.96298650764628 0 9.96298650764628 9.96298650764628 0 9.96298650764628 0 9.96298650764628 0 NA 0.0767123287671233
390 8.58316221765914 1 0 0 0 0 0 0 0 0 0 0 0 0 0 0 0 0 0 0 48 1 28.9 9.0999985 176 0 44.1314168377823 0 1 0 0 1 1.32602739726027 0 1.32602739726027 8.50371016286462 0 8.50371016286462 0 8.50371016286462 0 1.40547945205479 0.0794520547945206
391 3.96440793976728 0 0 0 1 0 0 0 0 0 0 0 0 0 0 0 0 0 0 1 43 1 1.4 8 110 1 54.5434633812457 1 0 0 1 0 3.8438599945618 0 3.8438599945618 3.8438599945618 1 3.8438599945618 0 3.8438599945618 0 NA 0.120547945205479
393 9.71937029431896 1 0 0 0 0 0 0 0 0 0 0 0 0 0 0 0 0 0 0 66 1 11.9 8.6999969 63 1 59.0335386721424 0 1 0 1 0 9.62347988336005 0 9.62347988336005 9.62347988336005 1 9.62347988336005 0 9.62347988336005 0 NA 0.0958904109589041
394 3.20602327173169 0 0 0 1 0 0 0 0 0 0 0 0 0 0 0 0 0 0 0 32 1 1.8 13 145 1 60.9500342231348 0 0 1 1 0 3.0991739566632 1 0.342465753424658 3.0991739566632 0 3.0991739566632 1 3.0991739566632 0 0.449315068493151 0.106849315068493
395 7.5482546201232 0 0 0 0 0 1 0 0 0 0 0 0 0 0 0 0 0 0 0 79 1 14.5 10.099998 11 1 37.5715263518138 0 1 0 0 1 1.21643835616439 0 1.21643835616439 7.46058338724649 0 7.46058338724649 0 7.46058338724649 0 1.3041095890411 0.0876712328767123
397 8.88980150581793 1 0 0 0 0 0 0 0 0 0 0 0 0 0 0 0 1 0 1 84 1 120 9.5 37 0 24.6187542778919 0 0 1 0 0 8.79391109485903 1 0.208219178082192 8.79391109485903 0 8.79391109485903 0 8.79391109485903 0 0.304109589041096 0.0958904109589041
398 3.55099247091034 1 0 0 0 0 0 0 0 0 0 0 0 0 0 0 0 0 0 0 32 1 5.1 7.0999985 34 1 24.8898015058179 0 1 0 1 0 3.46058151200623 0 3.46058151200623 3.46058151200623 1 3.46058151200623 0 3.46058151200623 0 NA 0.0904109589041096
399 10.0177960301164 0 0 0 1 0 0 0 0 0 0 0 0 0 0 0 0 0 0 0 85 1 1.4 12.299995 25 0 51.1156741957563 1 0 0 0 0 9.78491931778763 0 9.78491931778763 9.78491931778763 0 9.78491931778763 0 9.78491931778763 0 NA 0.232876712328767
400 0.766598220396988 1 0 0 0 0 0 0 0 0 0 0 0 0 0 0 0 0 0 0 40 1 70.1 8.8999939 103 1 50.3299110198494 0 1 0 1 0 0.676187261492878 1 0.30958904109589 0.676187261492878 0 0.676187261492878 1 0.676187261492878 0 0.4 0.0904109589041096
401 9.72758384668036 1 0 0 0 0 0 0 0 0 0 0 0 0 0 0 0 0 0 0 80 1 64.7 8.7999954 265 0 35.9342915811088 0 1 0 0 0 9.63169343572146 1 0.309589041095891 9.63169343572146 0 9.63169343572146 0 9.63169343572146 0 0.405479452054795 0.0958904109589041
403 9.60164271047228 0 0 0 0 0 0 0 0 1 0 0 0 0 0 0 0 0 0 0 21 1 3.2 10.599998 150 0 57.2758384668036 0 0 1 0 1 3.68219178082192 0 3.68219178082192 9.51945092965036 0 9.51945092965036 0 9.51945092965036 0 3.76438356164384 0.0821917808219178
404 0.813141683778234 0 0 0 1 0 0 0 0 0 0 0 0 0 0 0 0 0 0 1 70.299988 1 11.3 9.1999969 24 1 60.4791238877481 1 0 0 1 0 0.725470450901522 0 0.725470450901522 0.725470450901522 1 0.725470450901522 0 0.725470450901522 0 NA 0.0876712328767123
407 1.30047912388775 0 0 1 0 0 0 0 0 0 0 0 0 0 0 0 0 0 0 0 58.7450018928678 1 1.4 8.6999969 106 1 49.1800136892539 1 0 0 1 0 1.01828734306583 0 1.01828734306583 1.01828734306583 1 1.01828734306583 0 1.01828734306583 0 NA 0.282191780821918
408 8.22724161533196 0 0 0 1 0 0 0 0 0 0 0 0 0 0 0 0 0 0 0 0 1 2.9 9.6999969 123 0 47.9315537303217 0 0 1 0 0 8.15052928656484 1 0.52054794520548 8.15052928656484 0 8.15052928656484 0 8.15052928656484 0 0.597260273972603 0.0767123287671233
409 9.79876796714579 0 0 0 0 0 0 0 0 0 0 0 0 0 1 0 0 0 0 0 62 1 3.7 7.6999969 21 1 34.8227241615332 1 0 0 0 0 9.71383646029648 0 9.71383646029648 9.71383646029648 0 9.71383646029648 0 9.71383646029648 0 NA 0.0849315068493151
410 9.75222450376454 0 0 0 0 0 0 0 0 0 0 0 0 1 0 0 0 0 0 1 43.399994 1 7.7 3.5 40 0 24.2026009582478 0 1 0 0 1 1.69589041095891 0 1.69589041095891 9.66455327088783 0 9.66455327088783 0 9.66455327088783 0 1.78356164383562 0.0876712328767123
411 9.09787816563997 0 0 0 0 0 0 0 0 0 1 0 0 0 0 0 0 0 0 0 30 1 4.3 10.699997 68 1 47.4798083504449 0 1 0 0 0 9.01568638481805 0 9.01568638481805 9.01568638481805 0 9.01568638481805 0 9.01568638481805 0 NA 0.0821917808219178
413 2.43394934976044 1 0 0 0 0 0 0 0 0 0 0 0 0 0 0 0 0 0 0 24.299988 1 2.4 8.5 98 1 47.3319644079398 0 1 0 1 1 1.24931506849315 0 1.24931506849315 2.36819592510291 0 2.36819592510291 0 2.36819592510291 1 1.31506849315068 0.0657534246575342
414 0.16974674880219 0 0 0 0 0 1 0 0 0 0 0 0 0 0 0 0 0 0 1 94 1 275.6 7.5999985 35 0 47.5400410677618 0 1 0 1 0 0.0765960638706831 0 0.0765960638706831 0.0765960638706831 1 0.0765960638706831 0 0.0765960638706831 0 NA 0.0931506849315069
415 9.83983572895277 1 0 0 0 0 0 0 0 0 0 0 0 0 0 0 0 0 0 0 27 1 13.6 9.5 95 0 24.0219028062971 0 1 0 0 0 9.66997271525414 0 9.66997271525414 9.66997271525414 0 9.66997271525414 0 9.66997271525414 0 NA 0.16986301369863
416 9.57152635181383 0 0 0 0 0 0 0 0 0 0 0 0 1 0 0 0 0 0 0 85 1 14.6 11.699997 25 1 45.6153319644079 0 1 0 0 0 9.5030332011289 0 9.5030332011289 9.5030332011289 0 9.5030332011289 0 9.5030332011289 0 NA 0.0684931506849315
418 9.51950718685832 0 0 0 1 0 0 0 0 0 0 0 0 0 0 0 0 0 1 1 7 3 2.2 8.2999954 199 0 50.7488021902806 1 0 0 0 1 0.794520547945206 0 0.794520547945206 9.36882225535147 0 9.36882225535147 0 9.36882225535147 0 0.945205479452055 0.150684931506849
419 9.81793292265571 0 0 1 0 0 0 0 0 0 0 0 0 0 0 0 0 0 0 1 92 1 430 7.5999985 147 1 30.6776180698152 1 0 0 0 0 9.60697401854612 1 0.142465753424658 9.60697401854612 0 9.60697401854612 0 9.60697401854612 0 0.353424657534247 0.210958904109589
420 9.35797399041752 1 0 0 0 0 0 0 0 0 0 0 0 0 0 0 0 0 0 0 82.599976 1 29.3 8 98 0 45.7960301163587 0 1 0 0 0 9.27030275754081 0 9.27030275754081 9.27030275754081 0 9.27030275754081 0 9.27030275754081 0 NA 0.0876712328767123
421 5.20191649555099 1 0 0 0 0 0 0 0 0 0 0 0 0 0 0 0 0 0 0 30 1 8.4 82 93 1 50.4941820670773 0 1 0 1 0 5.10602608459209 0 5.10602608459209 5.10602608459209 1 5.10602608459209 0 5.10602608459209 0 NA 0.0958904109589041
422 9.44558521560575 0 0 0 0 0 0 0 0 0 0 0 0 0 0 0 1 0 0 0 58.7450018928678 1 1.9 10.5 102 1 65.0349075975359 0 1 0 0 0 9.28120165396191 0 9.28120165396191 9.28120165396191 0 9.28120165396191 0 9.28120165396191 0 NA 0.164383561643836
423 1.30321697467488 0 0 0 1 0 0 0 0 0 0 0 0 0 0 0 0 0 0 0 27 1 14.4 9.3999939 57 1 53.9603011635866 1 0 0 1 0 1.19636765960639 0 1.19636765960639 1.19636765960639 1 1.19636765960639 0 1.19636765960639 0 NA 0.106849315068493
424 0.613278576317591 0 0 0 0 0 0 0 0 1 0 0 0 0 0 0 0 1 1 0 29 2 9.5 9.6999969 29 1 35.4989733059548 0 0 1 1 0 0.536566247550468 1 0.186301369863014 0.536566247550468 0 0.536566247550468 1 0.536566247550468 0 0.263013698630137 0.0767123287671233
425 3.35386721423682 0 0 0 0 0 0 0 0 0 1 0 0 0 0 0 0 0 0 1 14 1 6 85 39 0 41.8945927446954 0 1 0 0 0 3.26619598136011 0 3.26619598136011 3.26619598136011 0 3.26619598136011 0 3.26619598136011 0 NA 0.0876712328767123
426 0.342231348391513 0 0 1 0 0 0 0 0 0 0 0 0 0 0 0 0 0 0 1 25 1 27.7 12.199997 110 0 65.1416837782341 1 0 0 1 0 0.257299841542198 1 0.189041095890411 0.257299841542198 0 0.257299841542198 1 0.257299841542198 0 0.273972602739726 0.0849315068493151
427 8.290212183436 0 0 0 0 0 0 0 0 0 0 0 1 0 0 0 0 0 0 0 8 1 5.5 8.8999939 631 0 17.9466119096509 0 0 1 0 1 7.63835616438356 0 7.63835616438356 8.20254095055929 0 8.20254095055929 0 8.20254095055929 0 7.72602739726027 0.0876712328767123
429 2.67214236824093 0 0 0 0 0 0 0 0 0 0 0 0 1 0 0 0 0 0 0 94 1 41.9 7 13 0 26.9130732375086 0 1 0 1 1 1.1068493150685 0 1.1068493150685 2.57625195728203 0 2.57625195728203 0 2.57625195728203 1 1.2027397260274 0.0958904109589041
430 3.09103353867214 0 1 0 0 0 0 0 0 0 0 0 0 0 0 0 0 0 0 0 50 1 5.4 7.3999977 29 1 54.0533880903491 1 0 0 1 0 2.99514312771324 1 0.167123287671233 2.99514312771324 0 2.99514312771324 1 2.99514312771324 0 0.263013698630137 0.0958904109589041
431 0.59958932238193 1 0 0 0 0 0 0 0 0 0 0 0 0 0 0 0 0 0 0 80 1 52.9 7 179 1 59.1731690622861 0 1 0 1 0 0.511918089505218 0 0.511918089505218 0.511918089505218 1 0.511918089505218 0 0.511918089505218 0 NA 0.0876712328767123
432 5.43189596167009 0 0 0 1 0 0 0 0 0 0 0 0 0 0 0 0 0 0 0 88 1 5.6 6.1999969 10 1 51.9151266255989 0 0 1 0 0 5.3223069205742 1 0.336986301369863 5.3223069205742 0 5.3223069205742 0 5.3223069205742 0 0.446575342465753 0.10958904109589
433 5.82888432580424 0 1 0 0 0 0 0 0 0 0 0 0 0 0 0 0 0 0 0 53 1 5.2 5.5999985 83 0 42.3162217659138 1 0 0 0 0 5.69463775046177 1 0.671232876712329 5.69463775046177 0 5.69463775046177 0 5.69463775046177 0 0.805479452054795 0.134246575342466
437 4.56947296372348 0 0 0 0 0 0 0 0 0 0 1 0 0 0 0 0 0 0 0 28.299988 1 1.8 8.8999939 74 1 55.4551676933607 0 0 1 1 0 4.49276063495636 0 4.49276063495636 4.49276063495636 1 4.49276063495636 0 4.49276063495636 0 NA 0.0767123287671233
438 9.52498288843258 0 0 0 0 0 0 0 0 1 0 0 0 0 0 0 0 0 0 0 91 1 2 7.3999977 13 1 21.4154688569473 0 0 1 0 1 1.19452054794521 0 1.19452054794521 9.44553083363806 0 9.44553083363806 0 9.44553083363806 0 1.27397260273973 0.0794520547945206
439 2.0807665982204 0 0 0 1 0 0 0 0 0 0 0 0 0 0 0 0 0 1 0 4 3 1 11.599998 56 1 67.3757700205339 1 0 0 1 0 2.00405426945328 0 2.00405426945328 2.00405426945328 1 2.00405426945328 0 2.00405426945328 0 NA 0.0767123287671233
440 2.06707734428474 0 0 0 0 0 0 0 0 0 0 0 0 1 0 0 0 0 0 1 76.599976 1 134 7.5 19 1 38.8528405201916 0 1 0 1 1 1.29589041095891 0 1.29589041095891 1.97940611140803 0 1.97940611140803 0 1.97940611140803 1 1.38356164383562 0.0876712328767123
441 1.2703627652293 1 0 0 0 0 0 0 0 0 0 0 0 0 0 0 0 1 0 0 66 1 145 9.0999985 53 0 55.3648186173854 0 1 0 1 1 0.536986301369863 0 0.536986301369863 0.947075093996423 0 0.947075093996423 0 0.947075093996423 1 0.86027397260274 0.323287671232877
442 6.47227926078029 1 0 0 0 0 0 0 0 0 0 0 0 0 0 0 0 1 0 0 34.5 1 53.1 7.6999969 97 0 59.5071868583162 0 1 0 0 0 6.38460802790358 0 6.38460802790358 6.38460802790358 0 6.38460802790358 0 6.38460802790358 0 NA 0.0876712328767123
443 7.84394250513347 1 0 0 0 0 0 0 0 0 0 0 0 0 0 0 0 0 0 0 54 1 6 10.399994 121 0 48.0273785078713 0 1 0 0 0 7.73709319006498 0 7.73709319006498 7.73709319006498 0 7.73709319006498 0 7.73709319006498 0 NA 0.106849315068493
444 9.4154688569473 1 0 0 0 0 0 0 0 0 0 0 0 0 0 0 0 0 0 0 90 1 22.4 10.199997 60 0 51.2635181382615 0 1 0 0 0 9.1140989939336 1 0.087671232876712 9.1140989939336 0 9.1140989939336 0 9.1140989939336 0 0.389041095890411 0.301369863013699
445 0.336755646817248 0 0 0 0 0 1 0 0 0 0 0 0 0 0 0 0 0 0 0 81 1 177.7 8.5999985 24 0 43.4113620807666 0 1 0 1 0 0.25456386599533 0 0.25456386599533 0.25456386599533 1 0.25456386599533 0 0.25456386599533 0 NA 0.0821917808219178
446 9.50308008213552 0 1 0 0 0 0 0 0 0 0 0 0 0 0 0 0 0 0 0 54 1 1.5 10.199997 50 0 26.694045174538 0 0 1 0 0 9.4263677533684 0 9.4263677533684 9.4263677533684 0 9.4263677533684 0 9.4263677533684 0 NA 0.0767123287671233
447 1.63997262149213 0 1 0 0 0 0 0 0 0 0 0 0 0 0 0 0 0 0 0 74 1 8.9 10.599998 82 0 38.6283367556468 0 0 1 1 1 1.45479452054794 0 1.45479452054794 1.53860275847843 0 1.53860275847843 0 1.53860275847843 1 1.55616438356164 0.101369863013699
448 9.1088295687885 0 0 0 0 0 0 0 0 1 0 0 0 0 0 0 0 0 0 0 40 1 2.4 10.699997 149 0 52.4271047227926 1 0 0 0 1 2.35342465753425 0 2.35342465753425 9.0074597057748 0 9.0074597057748 0 9.0074597057748 0 2.45479452054795 0.101369863013699
449 1.50855578370979 0 0 0 0 0 0 0 0 0 0 0 0 1 0 0 0 0 0 3 47.5 1 30.2 8.1999969 104 1 31.3429158110883 0 1 0 1 0 1.30581605768239 0 1.30581605768239 1.30581605768239 1 1.30581605768239 0 1.30581605768239 0 NA 0.202739726027397
450 5.17180013689254 1 0 0 0 0 0 0 0 0 0 0 0 0 0 0 0 0 0 0 68 1 2.8 9.2999954 53 1 32.7392197125257 0 1 0 0 0 4.97727958894733 0 4.97727958894733 4.97727958894733 0 4.97727958894733 0 4.97727958894733 0 NA 0.194520547945205
451 1.43189596167009 1 0 0 0 0 0 0 0 0 0 0 0 0 0 0 0 0 0 1 80 1 22.5 9.5 54 0 54.0944558521561 0 1 0 1 0 1.33052609865639 0 1.33052609865639 1.33052609865639 1 1.33052609865639 0 1.33052609865639 0 NA 0.101369863013699
452 5.3223819301848 0 0 0 1 0 0 0 0 0 0 0 0 0 0 0 0 0 0 1 45 1 9.7 6.7999992 19 1 59.0965092402464 1 0 0 1 0 5.2182723411437 1 0.350684931506849 5.2182723411437 0 5.2182723411437 1 5.2182723411437 0 0.454794520547945 0.104109589041096
453 2.57905544147844 0 0 0 1 0 0 0 0 0 0 0 0 0 0 0 0 0 0 0 5 1 1.5 9.5 20 1 59.4250513347023 1 0 0 1 0 2.46946640038255 1 0.194520547945206 2.46946640038255 0 2.46946640038255 1 2.46946640038255 0 0.304109589041096 0.10958904109589
454 5.74674880219028 1 0 0 0 0 0 0 0 0 0 0 0 0 0 0 0 0 0 1 22.799988 1 30.4 7.1999969 75 0 19.4743326488706 0 1 0 0 0 5.65359811725877 0 5.65359811725877 5.65359811725877 0 5.65359811725877 0 5.65359811725877 0 NA 0.0931506849315069
455 1.37987679671458 0 0 0 0 1 0 0 0 0 0 0 0 0 0 0 0 0 0 0 96 1 20.1 8 114 1 29.6043805612594 1 0 0 1 1 0.958904109589039 0 0.958904109589039 1.30042474192006 0 1.30042474192006 0 1.30042474192006 1 1.03835616438356 0.0794520547945206
456 9.32511978097194 0 0 0 0 0 0 0 0 0 1 0 0 0 0 0 0 0 0 0 40 1 19.4 10.399994 51 0 49.1498973305955 0 1 0 0 0 9.25388690425961 0 9.25388690425961 9.25388690425961 0 9.25388690425961 0 9.25388690425961 0 NA 0.0712328767123288
459 5.1088295687885 1 0 0 0 0 0 0 0 0 0 0 0 0 0 0 0 0 0 0 53 1 22.6 9.2999954 34 0 42.0260095824778 0 1 0 0 0 5.00198025372001 0 5.00198025372001 5.00198025372001 0 5.00198025372001 0 5.00198025372001 0 NA 0.106849315068493
460 0.27378507871321 1 0 0 0 0 0 0 0 0 0 0 0 0 0 0 0 1 1 0 45 2 11.8 11.899994 64 0 51.4332648870637 0 1 0 1 0 0.1833741198091 0 0.1833741198091 0.1833741198091 1 0.1833741198091 0 0.1833741198091 0 NA 0.0904109589041096
461 8.72826830937714 1 0 0 0 0 0 0 0 0 0 0 0 0 0 0 0 0 1 0 32 3 28 6.5 14 1 57.8562628336756 0 1 0 0 0 8.64059707650043 1 0.315068493150685 8.64059707650043 0 8.64059707650043 0 8.64059707650043 0 0.402739726027397 0.0876712328767123
462 0.889801505817933 1 0 0 0 0 0 0 0 0 0 0 0 0 0 0 0 1 0 1 68 1 137 65 114 0 57.6016427104723 0 0 1 1 0 0.700760409927522 0 0.700760409927522 0.700760409927522 1 0.700760409927522 0 0.700760409927522 0 NA 0.189041095890411
463 0.698151950718686 0 0 1 0 0 0 0 0 0 0 0 0 0 0 0 0 0 0 0 58.7450018928678 1 113.9 8.1999969 71 1 31.0773442847365 1 0 0 1 0 0.605001265787179 0 0.605001265787179 0.605001265787179 1 0.605001265787179 0 0.605001265787179 0 NA 0.0931506849315069
464 8.6735112936345 1 0 0 0 0 0 0 0 0 0 0 0 0 0 0 0 0 0 1 65 1 48 7.1999969 241 0 22.3874058863792 0 1 0 1 1 1.11506849315068 0 1.11506849315068 8.58857978678518 0 8.58857978678518 0 8.58857978678518 1 1.2 0.0849315068493151
465 6.73237508555784 0 0 0 0 0 1 0 0 0 0 0 0 0 0 0 0 0 0 0 80 1 185 8.5 31 1 39.5783709787817 0 1 0 1 0 6.65292303076332 1 0.572602739726027 6.65292303076332 0 6.65292303076332 1 6.65292303076332 0 0.652054794520548 0.0794520547945206
466 1.90828199863107 0 0 0 0 0 0 0 0 1 0 0 0 0 0 0 0 0 0 0 88 1 344.6 7.1999969 84 1 51.233401779603 0 0 1 1 0 1.81513131369956 1 0.194520547945205 1.81513131369956 0 1.81513131369956 1 1.81513131369956 0 0.287671232876712 0.0931506849315069
467 1.45653661875428 0 0 0 1 0 0 0 0 0 0 0 0 0 0 0 0 0 0 0 85 1 9 8.6999969 91 1 53.1006160164271 1 0 0 1 0 1.3414681256036 0 1.3414681256036 1.3414681256036 1 1.3414681256036 0 1.3414681256036 0 NA 0.115068493150685
468 0.68993839835729 1 0 0 0 0 0 0 0 0 0 0 0 0 0 0 0 1 0 1 95 1 185 10.089996 65 0 59.5509924709103 0 1 0 1 0 0.615965795617564 1 0.252054794520548 0.615965795617564 0 0.615965795617564 1 0.615965795617564 0 0.326027397260274 0.073972602739726
469 9.27857631759069 0 0 0 0 0 0 0 0 1 0 0 0 0 0 0 0 0 0 1 59 1 7.8 4.2999992 20 0 25.0047912388775 1 0 0 1 0 9.0703571395085 1 0.131506849315068 9.0703571395085 0 9.0703571395085 1 9.0703571395085 0 0.33972602739726 0.208219178082192
470 9.31416837782341 1 0 0 0 0 0 0 0 0 0 0 0 0 0 0 0 1 0 1 67 1 28.4 6 19 1 54.798083504449 0 1 0 0 0 9.23471632302889 0 9.23471632302889 9.23471632302889 0 9.23471632302889 0 9.23471632302889 0 NA 0.0794520547945206
471 8.33675564681725 0 1 0 0 0 0 0 0 0 0 0 0 0 0 0 0 0 0 0 80 1 9.4 9.1999969 23 1 55.9507186858316 0 0 1 0 0 8.0901803043515 1 0.117808219178083 8.0901803043515 0 8.0901803043515 0 8.0901803043515 0 0.364383561643836 0.246575342465753
472 9.29774127310062 0 0 0 0 0 0 0 0 0 0 0 0 1 0 0 0 0 0 1 30 1 2.2 8.5 81 0 39.1375770020534 0 1 0 0 0 9.19363168405952 0 9.19363168405952 9.19363168405952 0 9.19363168405952 0 9.19363168405952 0 NA 0.104109589041096
473 4.9637234770705 0 0 0 0 0 0 0 0 0 0 0 0 1 0 0 0 0 0 0 31.299988 1 7.1 10.599998 101 1 40.9226557152635 0 1 0 0 1 1.26301369863014 0 1.26301369863014 4.87879197022118 0 4.87879197022118 0 4.87879197022118 0 1.34794520547945 0.0849315068493151
474 8.98562628336756 1 0 0 0 0 0 0 0 0 0 0 0 0 0 0 0 0 0 1 46 1 12.2 9 78 1 60.5256673511294 0 1 0 0 0 8.89247559843605 0 8.89247559843605 8.89247559843605 0 8.89247559843605 0 8.89247559843605 0 NA 0.0931506849315069
475 1.74401095140315 0 0 0 0 0 0 0 0 1 0 0 0 0 0 0 0 1 0 0 100 1 122 9.8999939 31 0 22.2149212867899 0 0 1 1 0 1.67277807469082 1 0.668493150684931 1.67277807469082 0 1.67277807469082 1 1.67277807469082 0 0.73972602739726 0.0712328767123288
476 2.04791238877481 0 0 1 0 0 0 0 0 0 0 0 0 0 0 0 0 0 0 0 80 1 0.9 10.199997 173 0 26.321697467488 1 0 0 1 0 1.96572060795289 1 0.298630136986301 1.96572060795289 0 1.96572060795289 1 1.96572060795289 0 0.380821917808219 0.0821917808219178
477 8.78576317590691 0 0 0 1 0 0 0 0 0 0 0 0 0 0 0 0 0 0 1 94 1 5.9 10.299995 101 1 53.3524982888433 1 0 0 0 0 8.54192755946855 1 0.301369863013699 8.54192755946855 0 8.54192755946855 0 8.54192755946855 0 0.545205479452055 0.243835616438356
478 7.22245037645448 1 0 0 0 0 0 0 0 0 0 0 0 0 0 0 0 0 0 0 11.829994 1 23.2 9.1999969 13 0 39.7234770704997 0 1 0 0 1 1.11506849315069 0 1.11506849315069 7.14299832165996 0 7.14299832165996 0 7.14299832165996 0 1.19452054794521 0.0794520547945206
479 1.39630390143737 0 0 0 0 0 0 0 0 0 1 0 0 0 0 0 0 0 0 0 25 1 17.7 7.1999969 54 1 43.0855578370979 0 1 0 0 0 1.32233129869764 0 1.32233129869764 1.32233129869764 0 1.32233129869764 0 1.32233129869764 0 NA 0.073972602739726
480 3.07186858316222 0 0 0 0 1 0 0 0 0 0 0 0 0 0 0 0 0 0 0 80 1 11.9 145 100 1 32.8980150581793 1 0 0 1 0 2.98693707631291 1 0.301369863013699 2.98693707631291 0 2.98693707631291 1 2.98693707631291 0 0.386301369863014 0.0849315068493151
481 0.271047227926078 0 0 1 0 0 0 0 0 0 0 0 0 0 0 0 0 0 0 0 21 1 1.7 8.7999954 90 1 48.5530458590007 1 0 0 1 0 0.142280104638407 0 0.142280104638407 0.142280104638407 1 0.142280104638407 0 0.142280104638407 0 NA 0.128767123287671
482 8.82135523613963 1 0 0 0 0 0 0 0 0 0 0 0 0 0 0 0 0 0 1 20 1 2.7 8.2999954 2 0 59.8932238193018 0 1 0 0 1 1.76438356164384 0 1.76438356164384 8.73642372929031 0 8.73642372929031 0 8.73642372929031 0 1.84931506849315 0.0849315068493151
483 8.85420944558522 0 0 0 0 0 0 0 0 0 0 1 0 0 0 0 0 0 0 0 38 1 1.5 12.799995 86 1 60.6078028747433 0 0 1 0 0 8.73366150037974 1 0.701369863013699 8.73366150037974 0 8.73366150037974 0 8.73366150037974 0 0.821917808219178 0.120547945205479
484 5.40177960301164 0 0 0 0 0 0 0 0 1 0 0 0 0 0 0 0 0 0 0 24 1 6 5.6999969 8 0 54.0260095824778 0 0 1 0 0 5.30862891808013 0 5.30862891808013 5.30862891808013 0 5.30862891808013 0 5.30862891808013 0 NA 0.0931506849315069
485 2.03148528405202 0 0 0 1 0 0 0 0 0 0 0 0 0 0 0 0 0 0 1 25 1 5.1 71 28 0 36.6351813826146 1 0 0 1 1 0.542465753424658 0 0.542465753424658 1.93559487309312 0 1.93559487309312 0 1.93559487309312 1 0.638356164383562 0.0958904109589041
486 4.61054072553046 0 0 0 0 0 0 0 0 0 0 1 0 0 0 0 0 0 1 0 22 2 2.8 12.599998 76 1 62.7789185489391 0 0 1 0 0 4.53656812279073 0 4.53656812279073 4.53656812279073 0 4.53656812279073 0 4.53656812279073 0 NA 0.073972602739726
487 2.88021902806297 0 0 0 1 0 0 0 0 0 0 0 0 0 0 0 0 0 0 0 46 1 10.7 9.6999969 61 1 56.5284052019165 1 0 0 1 0 2.77062998696708 0 2.77062998696708 2.77062998696708 1 2.77062998696708 0 2.77062998696708 0 NA 0.10958904109589
489 1.22929500342231 0 0 0 0 0 0 0 0 1 0 0 0 0 0 0 0 1 0 0 63.599976 1 41 10.599998 66 0 22.9596167008898 0 0 1 1 0 1.00463746917573 1 0.356164383561644 1.00463746917573 0 1.00463746917573 1 1.00463746917573 0 0.580821917808219 0.224657534246575
490 7.35386721423682 0 0 0 0 0 0 0 0 0 1 0 0 0 0 0 0 0 1 0 80 2 16.5 6.3999977 28 0 44.7967145790554 0 1 0 0 0 7.25797680327792 0 7.25797680327792 7.25797680327792 0 7.25797680327792 0 7.25797680327792 0 NA 0.0958904109589041
491 1.01574264202601 0 1 0 0 0 0 0 0 0 0 0 0 0 0 0 0 1 0 0 92 1 140.1 8.2999954 47 1 19.2689938398357 0 0 1 1 0 0.941770039286284 0 0.941770039286284 0.941770039286284 1 0.941770039286284 0 0.941770039286284 0 NA 0.073972602739726
492 1.28678986995209 0 0 0 0 0 0 0 0 0 0 0 0 1 0 0 0 0 0 0 80 1 34.5 6.3999977 24 0 45.6071184120465 0 1 0 1 1 1.07123287671233 0 1.07123287671233 1.20733781515757 0 1.20733781515757 0 1.20733781515757 1 1.15068493150685 0.0794520547945206
493 5.52498288843258 0 0 0 0 0 0 0 0 0 1 0 0 0 0 0 0 0 0 1 67 1 5.9 8.0999985 23 1 58.880219028063 0 1 0 0 0 5.45375001172025 0 5.45375001172025 5.45375001172025 0 5.45375001172025 0 5.45375001172025 0 NA 0.0712328767123288
494 8.92813141683778 0 0 0 0 1 0 0 0 0 0 0 0 0 0 0 0 0 0 0 80 1 9.9 10.099998 100 0 23.0965092402464 1 0 0 0 0 8.82402182779668 0 8.82402182779668 8.82402182779668 0 8.82402182779668 0 8.82402182779668 0 NA 0.104109589041096
496 8.8186173853525 0 0 0 1 0 0 0 0 0 0 0 0 0 0 0 0 0 1 0 11 3 3 11.399994 87 1 56.8021902806297 1 0 0 1 1 5.43013698630137 0 5.43013698630137 8.73094615247579 0 8.73094615247579 0 8.73094615247579 1 5.51780821917808 0.0876712328767123
497 8.83504449007529 0 0 0 0 0 0 0 0 1 0 0 0 0 0 0 0 0 1 0 58.7450018928678 2 5.7 15.006119106409 80.4858623868992 0 60.4626967830253 1 0 0 0 0 8.75833216130817 1 0.268493150684932 8.75833216130817 0 8.75833216130817 0 8.75833216130817 0 0.345205479452055 0.0767123287671233
498 5.31143052703628 1 0 0 0 0 0 0 0 0 0 0 0 0 0 0 0 1 0 0 95 1 47.4 6.8999977 49 0 42.8583162217659 0 1 0 0 0 5.18540312977601 0 5.18540312977601 5.18540312977601 0 5.18540312977601 0 5.18540312977601 0 NA 0.126027397260274
499 1.74674880219028 0 0 0 0 0 0 0 0 0 0 0 0 0 0 1 0 1 0 0 90 1 25.8 8.5 28 0 52.1478439425051 1 0 0 1 0 1.64811866520398 1 0.219178082191781 1.64811866520398 0 1.64811866520398 1 1.64811866520398 0 0.317808219178082 0.0986301369863014
500 0.323066392881588 0 0 0 0 1 0 0 0 0 0 0 0 0 0 0 0 0 0 0 7 1 3.3 5.7999992 61 0 28.1670088980151 1 0 0 1 0 0.199778721648711 0 0.199778721648711 0.199778721648711 1 0.199778721648711 0 0.199778721648711 0 NA 0.123287671232877
501 1.82340862422998 0 0 0 0 1 0 0 0 0 0 0 0 0 0 0 0 0 0 0 22 1 1.3 6.8999977 109 0 54.3572895277207 1 0 0 1 0 1.59327163792861 1 0.268493150684931 1.59327163792861 0 1.59327163792861 1 1.59327163792861 0 0.498630136986301 0.23013698630137
503 0.372347707049966 0 0 0 1 0 0 0 0 0 0 0 0 0 0 0 0 0 0 0 23.299988 1 2.7 9.6999969 146 1 62.6255989048597 0 0 1 1 0 0.287416200200651 0 0.287416200200651 0.287416200200651 1 0.287416200200651 0 0.287416200200651 0 NA 0.0849315068493151
504 1.57152635181383 1 0 0 0 0 0 0 0 0 0 0 0 0 0 0 0 0 0 0 64.299988 1 30 12.5 90 0 56.4052019164955 0 1 0 1 0 1.48659484496451 0 1.48659484496451 1.48659484496451 1 1.48659484496451 0 1.48659484496451 0 NA 0.0849315068493151
505 2.362765229295 1 0 0 0 0 0 0 0 0 0 0 0 0 0 0 0 0 0 0 13 1 92.6 7 35 1 67.9397672826831 0 1 0 1 0 2.24769673614431 0 2.24769673614431 2.24769673614431 1 2.24769673614431 0 2.24769673614431 0 NA 0.115068493150685
506 0.386036960985626 0 0 1 0 0 0 0 0 0 0 0 0 0 0 0 0 0 0 0 95 1 4.2 7.2999992 29 0 50.9705681040383 1 0 0 1 0 0.270968467834941 0 0.270968467834941 0.270968467834941 1 0.270968467834941 0 0.270968467834941 0 NA 0.115068493150685
507 0.498288843258042 1 0 0 0 0 0 0 0 0 0 0 0 0 0 0 0 0 0 0 28 1 11.8 10.199997 187 1 66.1711156741958 0 1 0 1 0 0.287329939148453 1 0.180821917808219 0.287329939148453 0 0.287329939148453 1 0.287329939148453 0 0.391780821917808 0.210958904109589
508 3.1211498973306 0 0 0 1 0 0 0 0 0 0 0 0 0 0 0 0 0 0 0 49.699982 1 6.9 7.8999977 54 1 40.7967145790554 0 0 1 1 1 0.936986301369867 0 0.936986301369867 2.75402660965937 0 2.75402660965937 0 2.75402660965937 1 1.3041095890411 0.367123287671233
509 0.900752908966461 0 0 1 0 0 0 0 0 0 0 0 0 0 0 0 0 0 0 1 19 1 25.2 8.8999939 39 1 56.7337440109514 1 0 0 1 0 0.785684415815776 0 0.785684415815776 0.785684415815776 1 0.785684415815776 0 0.785684415815776 0 NA 0.115068493150685
510 8.62149212867899 0 0 0 0 0 0 0 0 0 0 0 0 0 1 0 0 0 0 1 60 1 39.9 7.1999969 37 1 17.9055441478439 0 0 1 0 0 8.53382089580228 1 0.257534246575343 8.53382089580228 0 8.53382089580228 0 8.53382089580228 0 0.345205479452055 0.0876712328767123
511 3.11841204654346 0 0 0 1 0 0 0 0 0 0 0 0 0 0 0 0 0 1 0 14 2 2.1 9.1999969 52 1 55.0691307323751 1 0 0 1 0 2.8800558821599 1 1.06301369863014 2.8800558821599 0 2.8800558821599 1 2.8800558821599 0 1.3013698630137 0.238356164383562
512 2.46132785763176 0 0 0 1 0 0 0 0 0 0 0 0 0 0 0 0 0 1 0 26.199997 3 1.8 9.0999985 62 1 58.9952087611225 0 0 1 1 1 1.06027397260274 0 1.06027397260274 2.35995799461806 0 2.35995799461806 0 2.35995799461806 1 1.16164383561644 0.101369863013699
513 8.9719370294319 1 0 0 0 0 0 0 0 0 0 0 0 0 0 0 0 0 0 0 26 1 9.2 8.7999954 85 0 49.719370294319 0 1 0 0 0 8.85960826230861 0 8.85960826230861 8.85960826230861 0 8.85960826230861 0 8.85960826230861 0 NA 0.112328767123288
514 8.80492813141684 0 0 0 1 0 0 0 0 0 0 0 0 0 0 0 0 0 0 1 36 1 3.3 11.599998 46 1 55.7015742642026 1 0 0 0 1 1.43561643835616 0 1.43561643835616 8.69259936429355 0 8.69259936429355 0 8.69259936429355 0 1.54794520547945 0.112328767123288
516 0.881587953456537 0 0 0 0 0 0 0 0 0 0 1 0 0 0 0 0 0 0 1 38 1 1.9 7.2999992 61 1 62.3436002737851 0 0 1 1 0 0.780218090442838 1 0.471232876712328 0.780218090442838 0 0.780218090442838 1 0.780218090442838 0 0.572602739726027 0.101369863013699
517 0.366872005475702 0 0 1 0 0 0 0 0 0 0 0 0 0 0 0 0 0 0 0 87 1 1.5 8.7999954 241 1 51.5263518138261 1 0 0 1 0 0.270981594516798 0 0.270981594516798 0.270981594516798 1 0.270981594516798 0 0.270981594516798 0 NA 0.0958904109589041
518 1.41820670773443 1 0 0 0 0 0 0 0 0 0 0 0 0 0 0 0 0 0 0 76 1 4.8 15 158 0 44.6872005475702 0 1 0 1 0 1.35519300910429 0 1.35519300910429 1.35519300910429 1 1.35519300910429 0 1.35519300910429 0 NA 0.063013698630137
520 0.960985626283368 0 0 0 0 0 0 0 0 0 0 0 1 0 0 0 0 1 0 1 80 1 268 9.1999969 85 1 19.6221765913758 0 0 1 1 1 0.575342465753424 0 0.575342465753424 0.87879384546145 0 0.87879384546145 0 0.87879384546145 1 0.657534246575342 0.0821917808219178
521 0.856947296372348 0 0 1 0 0 0 0 0 0 0 0 0 0 0 0 0 0 1 0 6.5 3 2.8 9.7999954 25 1 59.4469541409993 1 0 0 1 0 0.561056885413444 0 0.561056885413444 0.561056885413444 1 0.561056885413444 0 0.561056885413444 0 NA 0.295890410958904
522 0.750171115674196 0 0 1 0 0 0 0 0 0 0 0 0 0 0 0 0 0 0 1 20 1 3.3 7.3999977 84 1 49.7357973990418 1 0 0 1 0 0.525513581427621 1 0.123287671232877 0.525513581427621 0 0.525513581427621 1 0.525513581427621 0 0.347945205479452 0.224657534246575
523 0.158795345653662 0 0 0 1 0 0 0 0 0 0 0 0 0 0 0 0 0 0 1 90 1 77.3 6.2999992 4 1 50.2696783025325 1 0 0 1 0 0.0656446607221551 0 0.0656446607221551 0.0656446607221551 1 0.0656446607221551 0 0.0656446607221551 0 NA 0.0931506849315069
524 2.03969883641342 0 0 0 1 0 0 0 0 0 0 0 0 0 0 0 0 0 0 0 17 1 2.2 12 266 0 42.54893908282 1 0 0 1 1 1.8 0 1.8 1.93558924737232 0 1.93558924737232 0 1.93558924737232 1 1.9041095890411 0.104109589041096
525 7.97262149212868 0 0 0 0 0 0 0 0 0 1 0 0 0 0 0 0 0 0 0 64 1 3.3 9.2999954 53 0 21.6262833675565 0 1 0 0 0 7.88221053322457 0 7.88221053322457 7.88221053322457 0 7.88221053322457 0 7.88221053322457 0 NA 0.0904109589041096
526 8.79945242984257 0 0 0 0 1 0 0 0 0 0 0 0 0 0 0 0 0 0 0 45 1 5.6 10.399994 208 0 59.0773442847365 1 0 0 0 1 2.15616438356165 0 2.15616438356165 8.68438393669188 0 8.68438393669188 0 8.68438393669188 0 2.27123287671233 0.115068493150685
527 4.83778234086242 1 0 0 0 0 0 0 0 0 0 0 0 0 0 0 0 0 1 0 58.7450018928678 2 15.7 15.006119106409 80.4858623868992 0 61.9603011635866 0 1 0 0 0 4.74463165593091 0 4.74463165593091 4.74463165593091 0 4.74463165593091 0 4.74463165593091 0 NA 0.0931506849315069
529 6.25051334702259 0 0 0 0 0 0 0 0 0 1 0 0 0 0 0 0 0 0 0 90 1 8.1 4.0999985 15 0 35.668720054757 0 1 0 0 0 6.15462293606369 0 6.15462293606369 6.15462293606369 0 6.15462293606369 0 6.15462293606369 0 NA 0.0958904109589041
530 3.13757700205339 1 0 0 0 0 0 0 0 0 0 0 0 0 0 0 0 0 0 0 76 1 10.4 7 91 1 41.6728268309377 0 1 0 1 0 3.05264549520408 0 3.05264549520408 3.05264549520408 1 3.05264549520408 0 3.05264549520408 0 NA 0.0849315068493151
531 8.84052019164955 1 0 0 0 0 0 0 0 0 0 0 0 0 0 0 0 1 0 0 77 1 8.4 5.5999985 58 0 51.668720054757 0 1 0 0 0 8.73367087658106 0 8.73367087658106 8.73367087658106 0 8.73367087658106 0 8.73367087658106 0 NA 0.106849315068493
532 0.862422997946612 0 0 0 0 0 0 0 0 1 0 0 0 0 0 0 0 0 1 0 19 3 4 9.2999954 323 1 59.9945242984257 1 0 0 1 0 0.782970943152091 0 0.782970943152091 0.782970943152091 1 0.782970943152091 0 0.782970943152091 0 NA 0.0794520547945206
533 7.09103353867214 0 0 0 0 0 0 0 0 0 1 0 0 0 0 0 0 0 0 0 56 1 6 9.5 93 0 38.7268993839836 0 1 0 0 0 7.01706093593241 0 7.01706093593241 7.01706093593241 0 7.01706093593241 0 7.01706093593241 0 NA 0.073972602739726
534 7.95619438740589 0 0 0 1 0 0 0 0 0 0 0 0 0 0 0 0 1 0 1 51 1 1.5 8.5 198 0 57.4483230663929 1 0 0 0 1 1.02465753424658 0 1.02465753424658 7.84660534631 0 7.84660534631 0 7.84660534631 0 1.13424657534247 0.10958904109589
535 3.94798083504449 0 1 0 0 0 0 0 0 0 0 0 0 0 0 0 0 0 0 1 93 1 5.9 9 17 0 43.6714579055441 0 0 1 1 0 3.85756987614038 0 3.85756987614038 3.85756987614038 1 3.85756987614038 0 3.85756987614038 0 NA 0.0904109589041096
536 1.86995208761123 0 0 0 0 0 0 0 0 1 0 0 0 0 0 0 0 0 0 0 72 1 17.2 13.799995 155 1 39.8986995208761 0 0 1 1 1 1.34520547945206 0 1.34520547945206 1.77132195062493 0 1.77132195062493 0 1.77132195062493 1 1.44383561643836 0.0986301369863014
537 8.62149212867899 1 0 0 0 0 0 0 0 0 0 0 0 0 0 0 0 0 0 0 49 1 74.1 5.8999977 88 1 48.8843258042437 0 1 0 0 0 8.54477979991187 0 8.54477979991187 8.54477979991187 0 8.54477979991187 0 8.54477979991187 0 NA 0.0767123287671233
538 2.32717316906229 0 0 0 1 0 0 0 0 0 0 0 0 0 0 0 0 0 0 0 39 1 2 5.5 11 0 63.1950718685832 1 0 0 1 0 2.20662522385681 0 2.20662522385681 2.20662522385681 1 2.20662522385681 0 2.20662522385681 0 NA 0.120547945205479
539 2.45859000684463 0 0 0 0 0 0 0 0 0 1 0 0 0 0 0 0 0 0 1 18 1 45.7 7.1999969 19 1 52.9007529089665 0 1 0 1 1 1.95890410958904 0 1.95890410958904 2.34900096574874 0 2.34900096574874 0 2.34900096574874 1 2.06849315068493 0.10958904109589
540 4.74469541409993 0 0 0 0 0 0 0 0 0 0 0 0 0 1 0 0 0 0 1 65 1 4.8 11.699997 18 1 53.3086926762491 0 0 1 1 0 4.65976390725061 0 4.65976390725061 4.65976390725061 1 4.65976390725061 0 4.65976390725061 0 NA 0.0849315068493151
543 8.58590006844627 1 0 0 0 0 0 0 0 0 0 0 0 0 0 0 0 1 0 0 30 1 40.9 8.2999954 34 0 59.6221765913758 0 1 0 0 0 8.44617404104901 1 0.564383561643836 8.44617404104901 0 8.44617404104901 0 8.44617404104901 0 0.704109589041096 0.13972602739726
544 8.63791923340178 0 1 0 0 0 0 0 0 0 0 0 0 0 0 0 0 0 0 0 88 1 4.2 7.2999992 58 0 56.4298425735797 1 0 0 0 0 8.46531649367575 1 0.147945205479452 8.46531649367575 0 8.46531649367575 0 8.46531649367575 0 0.320547945205479 0.172602739726027
546 5.68651608487337 0 0 0 0 0 0 0 0 0 0 1 0 0 0 0 0 0 0 0 30 1 1.2 9 71 1 65.3497604380561 0 0 1 1 0 5.59884485199666 1 0.397260273972603 5.59884485199666 0 5.59884485199666 1 5.59884485199666 0 0.484931506849315 0.0876712328767123
547 5.04859685147159 0 0 0 0 1 0 0 0 0 0 0 0 0 0 0 0 0 0 0 40 1 4 14.299995 37 1 39.2580424366872 1 0 0 0 0 4.94722698845789 0 4.94722698845789 4.94722698845789 0 4.94722698845789 0 4.94722698845789 0 NA 0.101369863013699
548 2.78986995208761 1 0 0 0 0 0 0 0 0 0 0 0 0 0 0 0 1 0 0 85 1 72 9.8999939 18 1 62.0041067761807 0 1 0 1 0 2.68302063701912 0 2.68302063701912 2.68302063701912 1 2.68302063701912 0 2.68302063701912 0 NA 0.106849315068493
549 0.470910335386721 0 1 0 0 0 0 0 0 0 0 0 0 0 0 0 0 0 0 1 20 1 1.5 7.5 16 1 43.1211498973306 1 0 0 1 0 0.385978828537406 1 0.221917808219178 0.385978828537406 0 0.385978828537406 1 0.385978828537406 0 0.306849315068493 0.0849315068493151
550 8.48186173853525 1 0 0 0 0 0 0 0 0 0 0 0 0 0 0 0 0 0 0 37 1 3.1 9.5999985 162 0 17.4647501711157 0 1 0 0 0 8.38871105360374 0 8.38871105360374 8.38871105360374 0 8.38871105360374 0 8.38871105360374 0 NA 0.0931506849315069
551 0.714579055441478 0 0 1 0 0 0 0 0 0 0 0 0 0 0 0 0 0 0 0 8.8999939 1 10.1 10.599998 10 0 48.8980150581793 1 0 0 1 1 0.336986301369863 0 0.336986301369863 0.626907822564766 0 0.626907822564766 0 0.626907822564766 1 0.424657534246575 0.0876712328767123
552 8.13689253935661 1 0 0 0 0 0 0 0 0 0 0 0 0 0 0 0 0 0 0 90 1 17.1 8.7999954 46 1 52.6351813826146 0 1 0 0 0 8.02730349826072 0 8.02730349826072 8.02730349826072 0 8.02730349826072 0 8.02730349826072 0 NA 0.10958904109589
553 8.17522245037645 0 0 0 1 0 0 0 0 0 0 0 0 0 0 0 0 0 0 0 36 1 10.7 5.1999969 67 1 58.6255989048597 1 0 0 0 0 8.07933203941755 1 0.301369863013699 8.07933203941755 0 8.07933203941755 0 8.07933203941755 0 0.397260273972603 0.0958904109589041
554 8.24093086926763 1 0 0 0 0 0 0 0 0 0 0 0 0 0 0 0 0 0 0 90.5 1 55 10.799995 94 1 36.9171800136893 0 1 0 0 1 3.5041095890411 0 3.5041095890411 8.16147881447311 0 8.16147881447311 0 8.16147881447311 0 3.58356164383562 0.0794520547945206
556 8.39698836413415 0 0 0 1 0 0 0 0 0 0 0 0 0 0 0 0 0 0 0 74 1 3.8 9.5999985 9 1 60.5037645448323 1 0 0 1 0 8.26822124084648 0 8.26822124084648 8.26822124084648 1 8.26822124084648 0 8.26822124084648 0 NA 0.128767123287671
557 8.47638603696099 0 0 0 0 0 0 0 0 0 0 0 0 1 0 0 0 0 0 0 85 1 3.6 12.799995 183 0 25.1745379876797 0 1 0 0 1 2.42465753424658 0 2.42465753424658 8.39693398216647 0 8.39693398216647 0 8.39693398216647 0 2.5041095890411 0.0794520547945206
558 2.8993839835729 0 0 0 1 0 0 0 0 0 0 0 0 0 0 0 0 0 0 1 95 1 70.8 9.7999954 22 1 42.5188227241615 1 0 0 1 0 2.8007538465866 0 2.8007538465866 2.8007538465866 1 2.8007538465866 0 2.8007538465866 0 NA 0.0986301369863014
559 0.610540725530459 0 0 0 1 0 0 0 0 0 0 0 0 0 0 0 0 0 0 0 35 1 7.7 9 37 0 53.6125941136208 0 0 1 1 0 0.303691410461966 0 0.303691410461966 0.303691410461966 1 0.303691410461966 0 0.303691410461966 0 NA 0.306849315068493
560 4.3668720054757 0 0 0 1 0 0 0 0 0 0 0 0 0 0 0 0 0 1 0 12 3 3.3 8.7999954 89 0 53.1006160164271 1 0 0 1 0 4.25180351232502 1 3.18082191780821 4.25180351232502 0 4.25180351232502 1 4.25180351232502 0 3.2958904109589 0.115068493150685
562 2.91581108829569 0 0 0 0 0 0 0 0 0 1 0 0 0 0 0 0 0 0 1 37 1 19.3 5.7999992 11 1 47.7125256673511 0 1 0 1 1 1.64657534246575 0 1.64657534246575 2.81170149925459 0 2.81170149925459 0 2.81170149925459 1 1.75068493150685 0.104109589041096
563 8.28473648186174 0 0 0 0 0 0 0 0 0 0 1 0 0 0 0 0 0 0 0 0 1 1.2 11.5 99 1 64.3860369609856 0 0 1 0 0 8.10665429008092 0 8.10665429008092 8.10665429008092 0 8.10665429008092 0 8.10665429008092 0 NA 0.178082191780822
564 7.1129363449692 0 1 0 0 0 0 0 0 0 0 0 0 0 0 0 0 0 0 0 95 1 8.2 8.1999969 30 0 19.1786447638604 1 0 0 0 0 6.89649798880482 1 0.265753424657534 6.89649798880482 0 6.89649798880482 0 6.89649798880482 0 0.482191780821918 0.216438356164384
565 5.88364134154689 1 0 0 0 0 0 0 0 0 0 0 0 0 0 0 0 0 0 0 16 1 10.3 9.2999954 66 0 40.5968514715948 0 1 0 0 0 5.65624408127292 0 5.65624408127292 5.65624408127292 0 5.65624408127292 0 5.65624408127292 0 NA 0.227397260273973
566 1.82888432580424 0 0 0 0 0 0 0 0 0 0 0 1 0 0 0 0 0 1 0 34 3 1.3 9 64 1 37.3305954825462 0 0 1 1 0 1.82614459977684 0 1.82614459977684 1.82614459977684 1 1.82614459977684 0 1.82614459977684 0 NA 0.00273972602739726
567 0.375085557837098 1 0 0 0 0 0 0 0 0 0 0 0 0 0 0 0 0 0 0 52 1 24.9 7.5999985 80 0 55.5427789185489 0 1 0 1 0 0.281934872905591 0 0.281934872905591 0.281934872905591 1 0.281934872905591 0 0.281934872905591 0 NA 0.0931506849315069
568 8.25462012320328 0 0 0 0 0 0 0 0 1 0 0 0 0 0 0 0 0 0 0 65 1 3.5 10.599998 74 1 55.9808350444901 1 0 0 0 0 8.16968861635396 1 0.295890410958904 8.16968861635396 0 8.16968861635396 0 8.16968861635396 0 0.380821917808219 0.0849315068493151
569 6.56262833675565 0 0 0 0 0 0 0 0 0 0 0 0 0 0 0 1 0 0 0 30 1 1.7 8.3999939 60 0 58.2751540041068 0 1 0 0 0 6.44755984360497 1 0.241095890410959 6.44755984360497 0 6.44755984360497 0 6.44755984360497 0 0.356164383561644 0.115068493150685
570 8.3750855578371 0 0 0 0 1 0 0 0 0 0 0 0 0 0 0 0 1 0 0 77 1 2.3 8.5999985 273 0 59.8329911019849 1 0 0 0 1 1.46027397260274 0 1.46027397260274 8.28467459893299 0 8.28467459893299 0 8.28467459893299 0 1.55068493150685 0.0904109589041096
571 3.86858316221766 0 0 0 0 0 0 0 0 0 1 0 0 0 0 0 0 0 0 0 100 1 6 5.5999985 49 0 41.5687885010267 0 1 0 0 0 3.78365165536834 0 3.78365165536834 3.78365165536834 0 3.78365165536834 0 3.78365165536834 0 NA 0.0849315068493151
572 0.9637234770705 1 0 0 0 0 0 0 0 0 0 0 0 0 0 0 0 0 0 1 80 1 17.3 9.0999985 29 0 54.943189596167 0 1 0 1 0 0.815778271591048 0 0.815778271591048 0.815778271591048 1 0.815778271591048 0 0.815778271591048 0 NA 0.147945205479452
573 5.99315537303217 0 0 0 0 0 0 0 0 1 0 0 0 0 0 0 0 0 0 0 80 1 34.5 11.199997 18 1 25.6317590691307 0 0 1 0 0 5.90548414015546 0 5.90548414015546 5.90548414015546 0 5.90548414015546 0 5.90548414015546 0 NA 0.0876712328767123
574 6.98425735797399 1 0 0 0 0 0 0 0 0 0 0 0 0 0 0 0 1 0 2 58 1 43.9 8.3999939 44 0 44.2929500342231 0 0 1 0 0 6.89384639906988 1 0.290410958904109 6.89384639906988 0 6.89384639906988 0 6.89384639906988 0 0.380821917808219 0.0904109589041096
575 1.42642026009582 1 0 0 0 0 0 0 0 0 0 0 0 0 0 0 0 0 0 0 90 1 14.1 8 20 1 58.8145106091718 0 1 0 1 0 1.29217368475335 0 1.29217368475335 1.29217368475335 1 1.29217368475335 0 1.29217368475335 0 NA 0.134246575342466
576 5.66735112936345 0 0 0 0 0 0 1 0 0 0 0 0 0 0 0 0 0 0 0 57 1 3.7 5.5999985 27 0 57.1362080766598 0 0 1 0 0 5.50296756771961 1 0.205479452054794 5.50296756771961 0 5.50296756771961 0 5.50296756771961 0 0.36986301369863 0.164383561643836
577 4.11772758384668 1 0 0 0 0 0 0 0 0 0 0 0 0 0 0 0 0 0 1 90 1 31.2 70 6 1 52.8405201916496 0 1 0 0 1 1.70410958904109 0 1.70410958904109 4.02457689891517 0 4.02457689891517 0 4.02457689891517 0 1.7972602739726 0.0931506849315069
578 2.362765229295 0 0 0 0 0 0 0 0 0 0 1 0 0 0 0 0 0 0 0 43 1 1.2 11.799995 143 1 32.6379192334018 0 0 1 1 1 1.42191780821917 0 1.42191780821917 2.28879262655527 0 2.28879262655527 0 2.28879262655527 1 1.4958904109589 0.073972602739726
579 2.05065023956194 0 1 0 0 0 0 0 0 0 0 0 0 0 0 0 0 0 0 0 20 1 3 9.3999939 167 0 31.2060232717317 0 0 1 1 1 1.36438356164383 0 1.36438356164383 1.96571873271263 0 1.96571873271263 0 1.96571873271263 1 1.44931506849315 0.0849315068493151
580 6.92676249144422 0 0 0 1 0 0 0 0 0 0 0 0 0 0 0 0 0 0 0 80 1 1.1 9.3999939 21 1 63.5920602327173 0 0 1 0 0 6.81717345034833 1 0.175342465753425 6.81717345034833 0 6.81717345034833 0 6.81717345034833 0 0.284931506849315 0.10958904109589
581 5.67008898015058 0 0 1 0 0 0 0 0 0 0 0 0 0 0 0 0 0 0 0 90 1 0.6 9.2999954 213 1 50.694045174538 1 0 0 0 0 5.45913007604099 0 5.45913007604099 5.45913007604099 0 5.45913007604099 0 5.45913007604099 0 NA 0.210958904109589
582 0.974674880219028 1 0 0 0 0 0 0 0 0 0 0 0 0 0 0 0 0 0 0 96 1 20.4 7.0999985 77 1 37.2457221081451 0 1 0 1 0 0.906181729534097 0 0.906181729534097 0.906181729534097 1 0.906181729534097 0 0.906181729534097 0 NA 0.0684931506849315
583 6.9678302532512 0 0 0 0 0 0 0 0 0 0 0 0 1 0 0 0 0 0 0 85 1 4.2 6.5999985 49 0 25.7166324435318 0 1 0 0 1 2.81643835616439 0 2.81643835616439 6.85002203407312 0 6.85002203407312 0 6.85002203407312 0 2.93424657534247 0.117808219178082
586 6.10814510609172 0 0 0 1 0 0 0 0 0 0 0 0 0 0 0 0 0 0 0 40 1 5.9 8.5 103 1 42.6091718001369 1 0 0 0 0 6.00951496910542 1 3.62191780821918 6.00951496910542 0 6.00951496910542 0 6.00951496910542 0 3.72054794520548 0.0986301369863014
587 7.34017796030116 0 0 0 0 0 0 0 0 1 0 0 0 0 0 0 0 0 0 0 75 1 5 8.6999969 78 0 46.7296372347707 0 0 1 1 1 5.94520547945206 0 5.94520547945206 7.22510946715048 0 7.22510946715048 0 7.22510946715048 1 6.06027397260274 0.115068493150685
588 1.3990417522245 0 0 1 0 0 0 0 0 0 0 0 0 0 0 0 0 0 0 0 60 1 0.9 8.5 174 0 61.8480492813142 1 0 0 1 0 1.28397325907382 1 0.273972602739726 1.28397325907382 0 1.28397325907382 1 1.28397325907382 0 0.389041095890411 0.115068493150685
589 0.870636550308008 0 1 0 0 0 0 0 0 0 0 0 0 0 0 0 0 0 1 1 90 2 9.5 9.5 20 0 45.9247091033539 0 0 1 1 0 0.78844476948609 0 0.78844476948609 0.78844476948609 1 0.78844476948609 0 0.78844476948609 0 NA 0.0821917808219178
590 5.29226557152635 0 0 0 0 0 0 0 0 1 0 0 0 0 0 0 0 0 0 0 70 1 28.5 6.6999969 40 1 58.4832306639288 1 0 0 1 0 5.17993680440306 1 0.402739726027397 5.17993680440306 0 5.17993680440306 1 5.17993680440306 0 0.515068493150685 0.112328767123288
591 2.16290212183436 1 0 0 0 0 0 0 0 0 0 0 0 0 0 0 0 0 0 0 90 1 40.9 7.5999985 97 0 46.8583162217659 0 1 0 1 1 0.652054794520548 0 0.652054794520548 2.07523088895765 0 2.07523088895765 0 2.07523088895765 1 0.73972602739726 0.0876712328767123
593 4.22450376454483 0 0 0 1 0 0 0 0 0 0 0 0 0 0 0 0 0 0 0 47 1 3 7.5 65 1 59.1485284052019 1 0 0 1 0 4.1532708878325 0 4.1532708878325 4.1532708878325 1 4.1532708878325 0 4.1532708878325 0 NA 0.0712328767123288
594 1.29500342231348 0 0 0 0 0 0 0 0 0 0 0 1 0 0 0 0 1 0 1 90 1 136.1 12 28 0 42.7597535934292 0 0 1 1 1 0.942465753424661 0 0.942465753424661 1.08404451820389 0 1.08404451820389 0 1.08404451820389 1 1.15342465753425 0.210958904109589
595 5.76865160848734 1 0 0 0 0 0 0 0 0 0 0 0 0 0 0 0 1 0 1 81 1 44.9 6.6999969 23 1 53.6974674880219 0 1 0 0 1 1.8 0 1.8 5.68919955369282 0 5.68919955369282 0 5.68919955369282 0 1.87945205479452 0.0794520547945206
596 1.1854893908282 0 1 0 0 0 0 0 0 0 0 0 0 0 0 0 0 0 0 0 90 1 33.5 7.1999969 49 0 26.3490759753593 0 0 1 1 0 0.938914048362447 1 0.079452054794521 0.938914048362447 0 0.938914048362447 1 0.938914048362447 0 0.326027397260274 0.246575342465753
597 6.89664613278576 1 0 0 0 0 0 0 0 0 0 0 0 0 0 0 0 0 0 0 80 1 12.2 9.0999985 143 0 66.2450376454483 0 1 0 0 0 6.82267353004603 0 6.82267353004603 6.82267353004603 0 6.82267353004603 0 6.82267353004603 0 NA 0.073972602739726
598 8.10130047912389 0 0 0 0 0 0 0 0 0 1 0 0 0 0 0 0 0 0 1 35 1 25 5.8999977 10 0 56.7008898015058 0 1 0 0 0 8.02458815035677 0 8.02458815035677 8.02458815035677 0 8.02458815035677 0 8.02458815035677 0 NA 0.0767123287671233
599 8.27652292950034 1 0 0 0 0 0 0 0 0 0 0 0 0 0 0 0 0 1 0 21 2 12.8 9.2999954 16 1 46.0752908966461 0 1 0 0 0 8.1148790938839 1 0.367123287671233 8.1148790938839 0 8.1148790938839 0 8.1148790938839 0 0.528767123287671 0.161643835616438
600 2.03422313483915 0 0 0 0 1 0 0 0 0 0 0 0 0 0 0 0 0 0 0 70 1 14.3 7.1999969 77 1 31.2224503764545 0 0 1 1 0 1.96299025812682 0 1.96299025812682 1.96299025812682 1 1.96299025812682 0 1.96299025812682 0 NA 0.0712328767123288
601 8.20807665982204 0 1 0 0 0 0 0 0 0 0 0 0 0 0 0 0 0 1 1 85 2 7.6 10.299995 106 0 57.2210814510609 0 0 1 0 0 7.72314515297273 1 0.052054794520548 7.72314515297273 0 7.72314515297273 0 7.72314515297273 0 0.536986301369863 0.484931506849315
602 7.74264202600958 0 0 0 0 0 0 0 0 0 0 1 0 0 0 0 0 0 1 0 29 3 2.4 12.699997 59 0 54.9787816563997 0 0 1 0 0 7.64675161505068 1 0.553424657534247 7.64675161505068 0 7.64675161505068 0 7.64675161505068 0 0.649315068493151 0.0958904109589041
603 0.479123887748118 1 0 0 0 0 0 0 0 0 0 0 0 0 0 0 0 1 1 0 20 2 17.2 6.2999992 282 1 61.5824777549624 0 1 0 1 0 0.259945805556337 0 0.259945805556337 0.259945805556337 1 0.259945805556337 0 0.259945805556337 0 NA 0.219178082191781
605 4.19164955509925 1 0 0 0 0 0 0 0 0 0 0 0 0 0 0 0 0 0 0 70 1 2.5 8 177 1 48.7556468172485 0 1 0 1 1 2.29863013698631 0 2.29863013698631 4.09575914414035 0 4.09575914414035 0 4.09575914414035 1 2.39452054794521 0.0958904109589041
606 0.676249144421629 0 0 1 0 0 0 0 0 0 0 0 0 0 0 0 0 0 0 1 81 1 17.5 8.1999969 33 1 52.5201916495551 1 0 0 1 0 0.517345034832588 0 0.517345034832588 0.517345034832588 1 0.517345034832588 0 0.517345034832588 0 NA 0.158904109589041
607 0.39151266255989 0 0 0 0 0 0 0 0 1 0 0 0 0 0 0 0 0 0 0 37 1 6.8 12.5 37 1 61.6536618754278 0 0 1 1 0 0.292882525573589 0 0.292882525573589 0.292882525573589 1 0.292882525573589 0 0.292882525573589 0 NA 0.0986301369863014
608 8.12867898699521 0 0 0 1 0 0 0 0 0 0 0 0 0 0 0 0 0 1 1 17 2 39.1 12.799995 67 1 44.9062286105407 1 0 0 0 0 8.02730912398151 1 0.208219178082191 8.02730912398151 0 8.02730912398151 0 8.02730912398151 0 0.30958904109589 0.101369863013699
609 6.79260780287474 1 0 0 0 0 0 0 0 0 0 0 0 0 0 0 0 1 0 0 25 1 21.8 6.1999969 37 0 57.4428473648186 0 1 0 0 1 1.86575342465754 0 1.86575342465754 6.70493656999803 0 6.70493656999803 0 6.70493656999803 0 1.95342465753425 0.0876712328767123
610 1.00479123887748 1 0 0 0 0 0 0 0 0 0 0 0 0 0 0 0 1 1 1 64 2 37.2 8.5 97 0 61.2758384668036 0 0 1 1 0 0.911640553945973 1 0.30958904109589 0.911640553945973 0 0.911640553945973 1 0.911640553945973 0 0.402739726027397 0.0931506849315069
611 0.97741273100616 1 0 0 0 0 0 0 0 0 0 0 0 0 0 0 0 1 0 0 88 1 91.9 12.699997 34 0 38.7214236824093 0 1 0 1 0 0.884262046074653 0 0.884262046074653 0.884262046074653 1 0.884262046074653 0 0.884262046074653 0 NA 0.0931506849315069
612 8.06023271731691 1 0 0 0 0 0 0 0 0 0 0 0 0 0 0 0 1 0 0 62 1 12.4 14.199997 119 1 46.4640657084189 0 1 0 0 0 7.96434230635801 0 7.96434230635801 7.96434230635801 0 7.96434230635801 0 7.96434230635801 0 NA 0.0958904109589041
613 5.14989733059548 0 0 1 0 0 0 0 0 0 0 0 0 0 0 0 0 0 0 1 83 1 59.7 7.7999992 75 1 48.6872005475702 1 0 0 1 0 4.97729459086945 1 0.076712328767124 4.97729459086945 0 4.97729459086945 1 4.97729459086945 0 0.249315068493151 0.172602739726027
614 3.15400410677618 1 0 0 0 0 0 0 0 0 0 0 0 0 0 0 0 1 0 1 86 1 28.3 9.8999939 157 0 52.8049281314168 0 1 0 1 0 3.06907259992686 0 3.06907259992686 3.06907259992686 1 3.06907259992686 0 3.06907259992686 0 NA 0.0849315068493151
617 7.98083504449008 1 0 0 0 0 0 0 0 0 0 0 0 0 0 0 0 1 0 0 58.7450018928678 1 30.2 9.0999985 62 1 28.6050650239562 0 1 0 0 0 7.90686244175035 0 7.90686244175035 7.90686244175035 0 7.90686244175035 0 7.90686244175035 0 NA 0.073972602739726
618 7.82477754962355 0 0 0 0 1 0 0 0 0 0 0 0 0 0 0 0 0 0 0 90 1 145.8 14.099998 128 1 31.4798083504449 1 0 0 0 0 7.73984604277423 1 0.265753424657534 7.73984604277423 0 7.73984604277423 0 7.73984604277423 0 0.350684931506849 0.0849315068493151
620 7.6249144421629 1 0 0 0 0 0 0 0 0 0 0 0 0 0 0 0 0 0 0 29 1 8.9 8.1999969 211 0 50.6721423682409 0 1 0 0 0 7.54272266134098 0 7.54272266134098 7.54272266134098 0 7.54272266134098 0 7.54272266134098 0 NA 0.0821917808219178
621 7.7782340862423 1 0 0 0 0 0 0 0 0 0 0 0 0 0 0 0 0 0 0 45 1 20 9.7999954 56 1 21.3908281998631 0 1 0 0 1 3.45753424657534 0 3.45753424657534 7.69056285336559 0 7.69056285336559 0 7.69056285336559 0 3.54520547945205 0.0876712328767123
622 0.837782340862423 0 1 0 0 0 0 0 0 0 0 0 0 0 0 0 0 0 1 1 30 2 10.5 7.5 26 1 57.0431211498973 0 0 1 1 0 0.7610700120953 1 0.394520547945206 0.7610700120953 0 0.7610700120953 1 0.7610700120953 0 0.471232876712329 0.0767123287671233
623 8.04654346338125 0 0 0 0 0 1 0 0 0 0 0 0 0 0 0 0 0 0 0 43.969971 1 36.4 9.0999985 192 1 40.1232032854209 0 1 0 0 0 7.97257086064152 0 7.97257086064152 7.97257086064152 0 7.97257086064152 0 7.97257086064152 0 NA 0.073972602739726
625 2.15468856947296 0 0 0 0 0 0 0 0 0 1 0 0 0 0 0 0 0 0 1 63.299988 1 5.6 7 20 0 54.6173853524983 0 1 0 1 0 1.96564747358255 0 1.96564747358255 1.96564747358255 1 1.96564747358255 0 1.96564747358255 0 NA 0.189041095890411
626 1.09240246406571 0 0 1 0 0 0 0 0 0 0 0 0 0 0 0 0 0 0 0 82 1 2 9.7999954 18 1 61.7467488021903 1 0 0 1 0 0.993772327079409 1 0.408219178082192 0.993772327079409 0 0.993772327079409 1 0.993772327079409 0 0.506849315068493 0.0986301369863014
627 1.28405201916496 0 0 0 1 0 0 0 0 0 0 0 0 0 0 0 0 0 0 0 7.8999977 1 9.9 15.099998 172 1 28.1943874058864 1 0 0 1 1 0.926027397260274 0 0.926027397260274 1.23199722464441 0 1.23199722464441 0 1.23199722464441 1 0.978082191780822 0.0520547945205479
628 0.479123887748118 0 0 1 0 0 0 0 0 0 0 0 0 0 0 0 0 0 0 0 20 1 15 87 19 0 65.0458590006845 1 0 0 1 0 0.380493750761817 0 0.380493750761817 0.380493750761817 1 0.380493750761817 0 0.380493750761817 0 NA 0.0986301369863014
629 4.16153319644079 1 0 0 0 0 0 0 0 0 0 0 0 0 0 0 0 0 1 0 16 3 5.3 9.8999939 121 1 48.8350444900753 0 1 0 0 0 4.06838251150928 0 4.06838251150928 4.06838251150928 0 4.06838251150928 0 4.06838251150928 0 NA 0.0931506849315069
630 1.1006160164271 0 0 0 1 0 0 0 0 0 0 0 0 0 0 0 0 0 0 0 79 1 2.5 7.5999985 82 1 61.1827515400411 1 0 0 1 0 1.00746533149559 0 1.00746533149559 1.00746533149559 1 1.00746533149559 0 1.00746533149559 0 NA 0.0931506849315069
631 1.56605065023956 1 0 0 0 0 0 0 0 0 0 0 0 0 0 0 0 1 1 1 60 2 28 9.5999985 68 0 41.6317590691307 0 1 0 1 1 0.638356164383562 0 0.638356164383562 1.47837941736285 0 1.47837941736285 0 1.47837941736285 1 0.726027397260274 0.0876712328767123
632 2.07529089664613 0 0 0 1 0 0 0 0 0 0 0 0 0 0 0 0 0 0 0 63 1 60 6.1999969 70 0 59.6796714579055 0 0 1 1 1 1.91506849315068 0 1.91506849315068 1.98487993774202 0 1.98487993774202 0 1.98487993774202 1 2.00547945205479 0.0904109589041096
633 5.33333333333333 1 0 0 0 0 0 0 0 0 0 0 0 0 0 0 0 0 0 0 40.699982 1 23 8.0999985 69 0 62.1984941820671 0 1 0 0 0 5.17168949771689 1 1.74520547945205 5.17168949771689 0 5.17168949771689 0 5.17168949771689 0 1.90684931506849 0.161643835616438
634 0.435318275154004 0 0 0 1 0 0 0 0 0 0 0 0 0 0 0 0 0 0 0 21 1 10.1 9.2999954 15 0 58.4175222450376 0 1 0 1 0 0.350386768304689 1 0.189041095890411 0.350386768304689 0 0.350386768304689 1 0.350386768304689 0 0.273972602739726 0.0849315068493151
635 5.3990417522245 0 0 0 0 0 0 0 0 0 1 0 0 0 0 0 0 0 0 0 67 1 5.9 9.0999985 55 0 36.9609856262834 0 1 0 0 0 5.32232942345738 0 5.32232942345738 5.32232942345738 0 5.32232942345738 0 5.32232942345738 0 NA 0.0767123287671233
636 7.94250513347023 0 0 0 0 1 0 0 0 0 0 0 0 0 0 0 0 1 0 1 80 1 11.8 7 74 0 47.4414784394251 1 0 0 0 1 1.17260273972603 0 1.17260273972603 7.85483390059352 0 7.85483390059352 0 7.85483390059352 0 1.26027397260274 0.0876712328767123
637 8.08487337440109 0 1 0 0 0 0 0 0 0 0 0 0 0 0 0 0 0 0 0 58.7450018928678 1 1.7 7.5999985 20 0 49.3415468856947 0 0 1 0 0 7.99446241549698 1 0.884931506849315 7.99446241549698 0 7.99446241549698 0 7.99446241549698 0 0.975342465753425 0.0904109589041096
638 7.31553730321698 0 0 0 0 0 0 0 0 0 0 0 0 1 0 0 0 0 0 1 45 1 1.3 100 42 0 62.2039698836413 0 1 0 0 0 7.22786607034027 0 7.22786607034027 7.22786607034027 0 7.22786607034027 0 7.22786607034027 0 NA 0.0876712328767123
639 1.1088295687885 0 0 0 0 0 0 0 0 1 0 0 0 0 0 0 0 0 0 1 80 1 154.6 10.599998 24 1 50.2559890485969 1 0 0 1 0 1.04307614413097 0 1.04307614413097 1.04307614413097 1 1.04307614413097 0 1.04307614413097 0 NA 0.0657534246575342
640 0.941820670773443 1 0 0 0 0 0 0 0 0 0 0 0 0 0 0 0 1 0 0 31.399994 1 1.6 5.3999977 30 0 47.0390143737166 0 1 0 1 0 0.848669985841936 0 0.848669985841936 0.848669985841936 1 0.848669985841936 0 0.848669985841936 0 NA 0.0931506849315069
641 7.51540041067762 1 0 0 0 0 0 0 0 0 0 0 0 0 0 0 0 0 0 0 75 1 49 73 253 1 43.4360027378508 0 1 0 0 0 7.41677027369132 0 7.41677027369132 7.41677027369132 0 7.41677027369132 0 7.41677027369132 0 NA 0.0986301369863014
642 0.939082819986311 0 0 1 0 0 0 0 0 0 0 0 0 0 0 0 0 0 0 0 18.099991 1 39.1 8.2999954 166 0 57.5906913073238 1 0 0 1 0 0.536343093958914 0 0.536343093958914 0.536343093958914 1 0.536343093958914 0 0.536343093958914 0 NA 0.402739726027397
643 4.9719370294319 0 0 1 0 0 0 0 0 0 0 0 0 0 0 0 0 0 0 0 45 1 1.7 7.5 102 0 55.2251882272416 1 0 0 1 0 4.76097812532231 1 0.227397260273973 4.76097812532231 0 4.76097812532231 1 4.76097812532231 0 0.438356164383562 0.210958904109589
645 7.97809719370294 0 0 0 0 0 0 0 0 0 0 0 0 1 0 0 0 0 0 1 84 1 9.4 9.3999939 40 1 22.4585900068446 0 1 0 0 1 1.36712328767123 0 1.36712328767123 7.88494650877143 0 7.88494650877143 0 7.88494650877143 0 1.46027397260274 0.0931506849315069
646 7.06365503080082 1 0 0 0 0 0 0 0 0 0 0 0 0 0 0 0 0 0 0 93 1 36.7 10.399994 138 0 58.8939082819986 0 1 0 0 0 6.87461393491041 0 6.87461393491041 6.87461393491041 0 6.87461393491041 0 6.87461393491041 0 NA 0.189041095890411
647 8.02190280629706 0 0 0 0 0 0 0 0 0 0 0 0 1 0 0 0 0 0 0 90 1 203.7 5.1999969 24 0 41.7084188911704 0 1 0 0 0 7.91231376520117 0 7.91231376520117 7.91231376520117 0 7.91231376520117 0 7.91231376520117 0 NA 0.10958904109589
648 6.45037645448323 0 0 0 0 1 0 0 0 0 0 0 0 0 0 0 0 0 0 1 75 1 21.2 11.699997 51 0 47.5947980835045 1 0 0 0 0 6.37366412571611 0 6.37366412571611 6.37366412571611 0 6.37366412571611 0 6.37366412571611 0 NA 0.0767123287671233
649 1.22655715263518 0 1 0 0 0 0 0 0 0 0 0 0 0 0 0 0 1 0 0 81.699951 1 25.9 12.099998 61 1 38.7707049965777 0 0 1 1 1 0.961643835616439 0 0.961643835616439 1.14710509784066 0 1.14710509784066 0 1.14710509784066 1 1.04109589041096 0.0794520547945206
650 2.70773442847365 0 0 0 1 0 0 0 0 0 0 0 0 0 0 0 0 0 1 0 58.7450018928678 3 2.8 9.3999939 50 0 50.9048596851472 1 0 0 1 1 0.8986301369863 0 0.8986301369863 2.59814538737776 0 2.59814538737776 0 2.59814538737776 1 1.00821917808219 0.10958904109589
651 3.34839151266256 0 0 0 0 0 0 0 0 0 1 0 0 0 0 0 0 0 0 0 60 1 19 10 10 1 25.7932922655715 0 1 0 0 1 1.45479452054794 0 1.45479452054794 3.25798055375845 0 3.25798055375845 0 3.25798055375845 0 1.54520547945205 0.0904109589041096
652 6.54346338124572 1 0 0 0 0 0 0 0 0 0 0 0 0 0 0 0 0 0 0 80 1 58.9 12.099998 216 1 55.4743326488706 0 1 0 0 0 6.39551817576627 1 0.172602739726027 6.39551817576627 0 6.39551817576627 0 6.39551817576627 0 0.320547945205479 0.147945205479452
653 2.26146475017112 1 0 0 0 0 0 0 0 0 0 0 0 0 0 0 0 0 0 1 68 1 23.7 8.5999985 59 0 65.3853524982888 0 1 0 0 0 2.184752421404 0 2.184752421404 2.184752421404 0 2.184752421404 0 2.184752421404 0 NA 0.0767123287671233
654 3.07734428473648 1 0 0 0 0 0 0 0 0 0 0 0 0 0 0 0 1 0 0 95 1 38.4 14.299995 63 0 28.3586584531143 0 1 0 0 0 2.98967305185977 1 0.279452054794521 2.98967305185977 0 2.98967305185977 0 2.98967305185977 0 0.367123287671233 0.0876712328767123
655 2.93223819301848 0 0 0 0 0 0 0 0 0 1 0 0 0 0 0 0 0 0 1 40 1 1.6 7.6999969 97 0 47.4168377823409 0 1 0 1 0 2.77607380945684 0 2.77607380945684 2.77607380945684 1 2.77607380945684 0 2.77607380945684 0 NA 0.156164383561644
656 3.12662559890486 0 0 0 1 0 0 0 0 0 0 0 0 0 0 0 0 0 0 0 21 1 2 14.099998 153 1 59.5427789185489 1 0 0 1 0 3.02525573589116 0 3.02525573589116 3.02525573589116 1 3.02525573589116 0 3.02525573589116 0 NA 0.101369863013699
657 6.5845311430527 0 0 0 0 0 0 0 0 1 0 0 0 0 0 0 0 0 0 0 40 1 16.3 13.599998 94 1 57.7987679671458 0 0 1 0 1 0.723287671232876 0 0.723287671232876 6.50507908825818 0 6.50507908825818 0 6.50507908825818 0 0.802739726027397 0.0794520547945206
659 1.12799452429843 0 0 0 0 1 0 0 0 0 0 0 0 0 0 0 0 0 0 0 58.7450018928678 1 4.5 15.006119106409 80.4858623868992 0 58.5188227241615 0 0 1 1 0 1.0567616475861 0 1.0567616475861 1.0567616475861 1 1.0567616475861 0 1.0567616475861 0 NA 0.0712328767123288
660 5.37440109514031 0 0 0 0 0 0 0 0 1 0 0 0 0 0 0 0 0 0 0 53 1 8.3 8.6999969 50 1 37.0896646132786 0 0 1 0 1 1.12876712328767 0 1.12876712328767 5.29220931431839 0 5.29220931431839 0 5.29220931431839 0 1.21095890410959 0.0821917808219178
661 7.73990417522245 1 0 0 0 0 0 0 0 0 0 0 0 0 0 0 0 1 0 0 72 1 14.4 7.1999969 129 0 53.6290212183436 0 1 0 0 1 3.20821917808219 0 3.20821917808219 7.62757540809916 0 7.62757540809916 0 7.62757540809916 0 3.32054794520548 0.112328767123288
663 0.895277207392197 0 0 0 0 0 0 0 0 1 0 0 0 0 0 0 0 0 0 0 26.799988 1 3 11.399994 110 0 30.0451745379877 0 0 1 1 0 0.635003234789457 1 0.323287671232876 0.635003234789457 0 0.635003234789457 1 0.635003234789457 0 0.583561643835616 0.26027397260274
664 1.86173853524983 0 0 0 1 0 0 0 0 0 0 0 0 0 0 0 0 0 0 0 90 1 6.2 9.2999954 117 1 60.7474332648871 1 0 0 1 0 1.75762894620873 1 0.367123287671233 1.75762894620873 0 1.75762894620873 1 1.75762894620873 0 0.471232876712329 0.104109589041096
666 0.418891170431211 1 0 0 0 0 0 0 0 0 0 0 0 0 0 0 0 0 0 0 79 1 91.3 13.099998 80 1 56.4462696783025 0 1 0 1 0 0.164096649883266 0 0.164096649883266 0.164096649883266 1 0.164096649883266 0 0.164096649883266 0 NA 0.254794520547945
667 4.77481177275838 0 0 0 0 1 0 0 0 0 0 0 0 0 0 0 0 0 0 1 45.199982 1 1.7 7.6999969 91 1 50.715947980835 0 0 1 0 0 4.67618163577208 0 4.67618163577208 4.67618163577208 0 4.67618163577208 0 4.67618163577208 0 NA 0.0986301369863014
669 4.45995893223819 0 0 0 1 0 0 0 0 0 0 0 0 0 0 0 0 0 1 0 77 2 19.3 8.7999954 20 1 61.4455852156057 1 0 0 1 0 4.21612331579983 1 0.156164383561644 4.21612331579983 0 4.21612331579983 1 4.21612331579983 0 0.4 0.243835616438356
670 7.50992470910335 0 0 0 0 0 0 1 0 0 0 0 0 0 0 0 0 0 0 1 85 1 1.9 10.399994 86 1 47.7590691307324 0 0 1 0 0 7.28252744882938 1 0.230136986301369 7.28252744882938 0 7.28252744882938 0 7.28252744882938 0 0.457534246575342 0.227397260273973
673 6.99794661190965 0 0 0 1 0 0 0 0 0 0 0 0 0 0 0 0 0 0 0 62 1 6.2 8.6999969 37 1 64.4024640657084 1 0 0 0 0 6.90479592697814 1 0.254794520547945 6.90479592697814 0 6.90479592697814 0 6.90479592697814 0 0.347945205479452 0.0931506849315069
674 1.95208761122519 0 0 1 0 0 0 0 0 0 0 0 0 0 0 0 0 0 0 0 87 1 40.1 9.5 91 0 54.5544147843943 1 0 0 1 0 1.79592322766355 1 0.16986301369863 1.79592322766355 0 1.79592322766355 1 1.79592322766355 0 0.326027397260274 0.156164383561644
675 7.79466119096509 1 0 0 0 0 0 0 0 0 0 0 0 0 0 0 0 1 0 0 80 1 33.5 8.5999985 142 1 42.0917180013689 0 0 1 0 0 7.72068858822536 1 0.331506849315069 7.72068858822536 0 7.72068858822536 0 7.72068858822536 0 0.405479452054795 0.073972602739726
676 5.23750855578371 0 0 0 1 0 0 0 0 0 0 0 0 0 0 0 0 0 0 0 21 1 1.5 9.1999969 75 1 46.4010951403149 1 0 0 1 0 4.99641266537275 0 4.99641266537275 4.99641266537275 1 4.99641266537275 0 4.99641266537275 0 NA 0.241095890410959
677 7.709787816564 0 1 0 0 0 0 0 0 0 0 0 0 0 0 0 0 0 0 0 90 1 2.7 9.5 112 0 27.5263518138261 0 0 1 0 0 7.5070480905366 1 0.126027397260274 7.5070480905366 0 7.5070480905366 0 7.5070480905366 0 0.328767123287671 0.202739726027397
679 7.52908966461328 1 0 0 0 0 0 0 0 0 0 0 0 0 0 0 0 1 0 0 91 1 319.6 9.1999969 33 0 41.0458590006845 0 1 0 0 0 7.43593897968177 1 0.334246575342466 7.43593897968177 0 7.43593897968177 0 7.43593897968177 0 0.427397260273973 0.0931506849315069
681 7.11019849418207 0 0 0 0 0 0 0 0 0 1 0 0 0 0 0 0 0 0 1 17 1 40.5 6.0999985 37 0 26.6639288158795 0 1 0 0 0 7.01704780925056 0 7.01704780925056 7.01704780925056 0 7.01704780925056 0 7.01704780925056 0 NA 0.0931506849315069
682 2.2861054072553 0 0 0 0 0 0 0 0 0 0 0 0 1 0 0 0 0 0 1 47 1 15.5 10.199997 14 0 53.5140314852841 0 1 0 1 1 1.28767123287671 0 1.28767123287671 2.19843417437859 0 2.19843417437859 0 2.19843417437859 1 1.37534246575342 0.0876712328767123
683 7.81930184804928 0 0 0 0 0 0 0 0 0 0 0 0 1 0 0 0 0 0 0 76.5 1 306 4.6999969 40 1 27.0499657768652 0 1 0 0 1 1.23013698630137 0 1.23013698630137 7.73163061517257 0 7.73163061517257 0 7.73163061517257 0 1.31780821917808 0.0876712328767123
684 0.602327173169062 0 1 0 0 0 0 0 0 0 0 0 0 0 0 0 0 0 0 1 90 1 87.9 13.799995 36 1 39.3237508555784 0 0 1 1 0 0.517395666319747 1 0.394520547945206 0.517395666319747 0 0.517395666319747 1 0.517395666319747 0 0.479452054794521 0.0849315068493151
685 0.791238877481177 0 0 0 0 0 0 0 0 0 0 1 0 0 0 0 0 0 1 0 26 2 1.5 9.7999954 71 1 59.7344284736482 0 0 1 1 0 0.665211480220903 1 0.361643835616438 0.665211480220903 0 0.665211480220903 1 0.665211480220903 0 0.487671232876712 0.126027397260274
686 4.9637234770705 0 0 0 0 0 0 0 0 0 0 0 0 0 0 0 1 0 0 0 90 1 14.1 8.2999954 9 0 29.6536618754278 0 1 0 0 0 4.8623536140568 0 4.8623536140568 4.8623536140568 0 4.8623536140568 0 4.8623536140568 0 NA 0.101369863013699
687 7.60848733744011 0 0 0 0 0 0 0 0 0 0 0 1 0 0 0 0 0 0 0 21 1 2.1 8.7999954 66 1 39.6112251882272 0 0 1 0 0 7.39204898127573 1 0.131506849315068 7.39204898127573 0 7.39204898127573 0 7.39204898127573 0 0.347945205479452 0.216438356164384
688 0.936344969199179 1 0 0 0 0 0 0 0 0 0 0 0 0 0 0 0 0 0 0 30 1 19.6 12.299995 91 0 50.4284736481862 0 1 0 1 0 0.837714832212878 0 0.837714832212878 0.837714832212878 1 0.837714832212878 0 0.837714832212878 0 NA 0.0986301369863014
689 1.11156741957563 0 0 0 0 0 0 0 0 1 0 0 0 0 0 0 0 1 0 0 12.299995 1 47.2 7.7999992 127 0 49.5879534565366 0 0 1 1 0 1.0430742688907 0 1.0430742688907 1.0430742688907 1 1.0430742688907 0 1.0430742688907 0 NA 0.0684931506849315
690 0.125941136208077 0 0 0 0 0 0 0 0 0 0 0 0 0 1 0 0 1 0 0 80 1 2 9.2999954 67 0 58.7488021902806 0 0 1 1 0 0.0327904512765701 0 0.0327904512765701 0.0327904512765701 1 0.0327904512765701 0 0.0327904512765701 0 NA 0.0931506849315069
691 3.84941820670773 0 0 0 0 0 0 0 0 0 0 0 1 0 0 0 0 0 0 0 58.7450018928678 1 1.6 8.1999969 251 1 36.2792607802875 0 0 1 0 0 3.63845930259814 0 3.63845930259814 3.63845930259814 0 3.63845930259814 0 3.63845930259814 0 NA 0.210958904109589
692 2.81177275838467 0 0 0 0 1 0 0 0 0 0 0 0 0 0 0 0 0 0 0 58.7450018928678 1 3 9.2999954 37 1 55.8986995208761 0 0 1 1 1 1.43287671232877 0 1.43287671232877 2.73506042961755 0 2.73506042961755 0 2.73506042961755 1 1.50958904109589 0.0767123287671233
694 3.50992470910335 0 0 0 0 0 0 0 0 0 0 1 0 0 0 0 0 0 0 0 75 1 1.2 9.5 51 1 60.9062286105407 0 0 1 1 0 3.41951375019924 1 0.463013698630137 3.41951375019924 0 3.41951375019924 1 3.41951375019924 0 0.553424657534247 0.0904109589041096
695 2.91581108829569 1 0 0 0 0 0 0 0 0 0 0 0 0 0 0 0 1 0 0 95 1 234.3 12.5 78 0 60.5037645448323 0 1 0 1 0 2.57608506089843 1 0.084931506849315 2.57608506089843 0 2.57608506089843 1 2.57608506089843 0 0.424657534246575 0.33972602739726
696 4.96098562628337 0 0 0 0 0 0 0 0 0 1 0 0 0 0 0 0 0 0 0 90 1 18.2 6.8999977 25 1 41.2101300479124 0 1 0 0 0 4.84865685916008 0 4.84865685916008 4.84865685916008 0 4.84865685916008 0 4.84865685916008 0 NA 0.112328767123288
697 7.78918548939083 0 0 0 1 0 0 0 0 0 0 0 0 0 0 0 0 0 0 0 70 1 14.7 10.299995 22 1 41.4182067077344 1 0 0 0 1 3.95616438356165 0 3.95616438356165 7.69329507843193 0 7.69329507843193 0 7.69329507843193 0 4.05205479452055 0.0958904109589041
698 0.80766598220397 1 0 0 0 0 0 0 0 0 0 0 0 0 0 0 0 1 0 0 35 1 158.2 6.7999992 69 0 61.1334702258727 0 1 0 1 0 0.610405708231367 0 0.610405708231367 0.610405708231367 1 0.610405708231367 0 0.610405708231367 0 NA 0.197260273972603
700 7.35112936344969 0 0 0 0 0 0 0 0 0 0 0 0 0 1 0 0 1 1 0 18 3 2.4 7.5999985 30 1 35.1129363449692 0 0 1 0 0 7.25523895249079 1 0.336986301369863 7.25523895249079 0 7.25523895249079 0 7.25523895249079 0 0.432876712328767 0.0958904109589041
701 5.46201232032854 0 0 0 1 0 0 0 0 0 0 0 0 0 0 0 0 0 1 0 12 3 4.5 9.2999954 20 1 62.3572895277207 0 0 1 0 0 5.34968355320525 1 0.16986301369863 5.34968355320525 0 5.34968355320525 0 5.34968355320525 0 0.282191780821918 0.112328767123288
702 7.49075975359343 0 0 0 0 0 0 0 0 0 1 0 0 0 0 0 0 0 0 1 90 1 3.8 7.5 18 0 55.3867214236824 0 1 0 0 0 7.39760906866192 0 7.39760906866192 7.39760906866192 0 7.39760906866192 0 7.39760906866192 0 NA 0.0931506849315069
703 0.522929500342231 1 0 0 0 0 0 0 0 0 0 0 0 0 0 0 0 1 0 1 57 1 7.7 10.699997 52 1 53.264887063655 0 0 1 1 0 0.416080185273738 0 0.416080185273738 0.416080185273738 1 0.416080185273738 0 0.416080185273738 0 NA 0.106849315068493
704 4.05749486652977 0 0 0 0 1 0 0 0 0 0 0 0 0 0 0 0 0 0 0 21 1 2.4 10.799995 26 1 59.8494182067077 0 0 1 1 0 3.96160445557087 0 3.96160445557087 3.96160445557087 1 3.96160445557087 0 3.96160445557087 0 NA 0.0958904109589041
705 1.05133470225873 0 0 0 0 0 0 0 0 0 0 0 1 0 0 0 0 0 0 0 51 1 41.3 9.5999985 5 1 44.9390828199863 0 0 1 1 0 0.829416894039552 1 0.252054794520548 0.829416894039552 0 0.829416894039552 1 0.829416894039552 0 0.473972602739726 0.221917808219178
706 7.41409993155373 0 0 0 0 0 0 0 0 0 0 1 0 0 0 0 0 0 1 0 10 3 3.7 11.199997 144 0 56.7748117727584 0 0 1 0 0 7.27711363018387 1 0.30958904109589 7.27711363018387 0 7.27711363018387 0 7.27711363018387 0 0.446575342465753 0.136986301369863
707 5.71663244353183 0 0 0 0 0 0 0 0 0 0 0 0 1 0 0 0 0 0 0 35 1 150 8.1999969 36 0 40.0602327173169 0 1 0 0 0 5.61526258051813 0 5.61526258051813 5.61526258051813 0 5.61526258051813 0 5.61526258051813 0 NA 0.101369863013699
708 0.350444900752909 1 0 0 0 0 0 0 0 0 0 0 0 0 0 0 0 0 1 0 53.799988 2 10 4.5999985 155 0 38.2751540041068 0 1 0 1 0 0.268253119930991 0 0.268253119930991 0.268253119930991 1 0.268253119930991 0 0.268253119930991 0 NA 0.0821917808219178
709 7.53182751540041 0 0 0 0 0 0 0 0 0 0 0 0 1 0 0 0 0 1 0 71 2 75.1 8.5 44 0 51.4223134839151 0 1 0 0 1 1.13150684931507 0 1.13150684931507 7.45511518663329 0 7.45511518663329 0 7.45511518663329 0 1.20821917808219 0.0767123287671233
711 7.40862422997947 1 0 0 0 0 0 0 0 0 0 0 0 0 0 0 0 0 0 2 65 1 35 9.3999939 94 0 59.6741957563313 0 1 0 0 0 7.31821327107536 0 7.31821327107536 7.31821327107536 0 7.31821327107536 0 7.31821327107536 0 NA 0.0904109589041096
712 7.43600273785079 0 0 0 0 1 0 0 0 0 0 0 0 0 0 0 0 1 0 0 80 1 73.7 11.399994 24 0 31.750855578371 1 0 0 0 0 7.20312602552202 1 0.150684931506849 7.20312602552202 0 7.20312602552202 0 7.20312602552202 0 0.383561643835616 0.232876712328767
713 0.939082819986311 0 0 1 0 0 0 0 0 0 0 0 0 0 0 0 0 0 0 1 58.7450018928678 1 2.2 8.5 7 1 63.2717316906229 1 0 0 1 0 0.744562272041106 0 0.744562272041106 0.744562272041106 1 0.744562272041106 0 0.744562272041106 0 NA 0.194520547945205
714 2.51882272416153 1 0 0 0 0 0 0 0 0 0 0 0 0 0 0 0 0 0 1 46 1 88 10.599998 61 1 62.1218343600274 0 1 0 1 0 2.42841176525742 1 0.410958904109589 2.42841176525742 0 2.42841176525742 1 2.42841176525742 0 0.501369863013699 0.0904109589041096
716 7.52908966461328 1 0 0 0 0 0 0 0 0 0 0 0 0 0 0 0 1 0 0 98 1 165.3 7.6999969 58 0 57.8945927446954 0 1 0 0 0 7.45511706187355 1 0.441095890410959 7.45511706187355 0 7.45511706187355 0 7.45511706187355 0 0.515068493150685 0.073972602739726
717 7.54277891854894 0 0 0 1 0 0 0 0 0 0 0 0 0 0 0 0 0 1 3 72 3 34 9.7999954 44 0 41.3579739904175 1 0 0 0 1 1.06849315068493 0 1.06849315068493 7.45784741169962 0 7.45784741169962 0 7.45784741169962 0 1.15342465753425 0.0849315068493151
718 1.59616700889802 0 0 0 0 1 0 0 0 0 0 0 0 0 0 0 0 0 0 1 22.899994 1 1.3 10.699997 162 1 54.4476386036961 1 0 0 0 0 1.50027659793912 0 1.50027659793912 1.50027659793912 0 1.50027659793912 0 1.50027659793912 0 NA 0.0958904109589041
719 5.76317590691307 0 0 0 0 0 0 0 0 1 0 0 0 0 0 0 0 0 0 0 0 1 2.9 10.799995 167 1 59.2991101984942 0 0 1 1 0 5.67550467403636 1 0.501369863013699 5.67550467403636 0 5.67550467403636 1 5.67550467403636 0 0.589041095890411 0.0876712328767123
720 7.45242984257358 1 0 0 0 0 0 0 0 0 0 0 0 0 0 0 0 1 0 0 91 1 58 13.099998 54 0 31.1321013004791 0 1 0 0 0 7.36475860969687 1 0.197260273972603 7.36475860969687 0 7.36475860969687 0 7.36475860969687 0 0.284931506849315 0.0876712328767123
721 7.67967145790554 0 0 0 1 0 0 0 0 0 0 0 0 0 0 0 0 0 0 0 26 1 7.7 10.899994 13 0 52.8870636550308 0 0 1 0 1 1.01917808219178 0 1.01917808219178 7.58926049900143 0 7.58926049900143 0 7.58926049900143 0 1.10958904109589 0.0904109589041096
723 1.73305954825462 0 1 0 0 0 0 0 0 0 0 0 0 0 0 0 0 0 1 0 12 2 2.8 8.6999969 89 1 51.7700205338809 1 0 0 1 0 1.50292256195325 1 0.438356164383562 1.50292256195325 0 1.50292256195325 1 1.50292256195325 0 0.668493150684932 0.23013698630137
725 3.64955509924709 1 0 0 0 0 0 0 0 0 0 0 0 0 0 0 0 0 0 0 76 1 73.5 89 51 1 61.0212183436003 0 1 0 1 0 3.57284277047997 0 3.57284277047997 3.57284277047997 1 3.57284277047997 0 3.57284277047997 0 NA 0.0767123287671233
726 7.15400410677618 1 0 0 0 0 0 0 0 0 0 0 0 0 0 0 0 0 0 0 86.5 1 2.4 9.0999985 32 1 61.5906913073238 0 1 0 0 0 7.06359314787207 0 7.06359314787207 7.06359314787207 0 7.06359314787207 0 7.06359314787207 0 NA 0.0904109589041096
728 2.32717316906229 0 0 0 0 0 0 0 0 0 0 1 0 0 0 0 0 0 0 0 32 1 1.8 8.5 25 1 58.0123203285421 0 0 1 1 0 2.23128275810339 0 2.23128275810339 2.23128275810339 1 2.23128275810339 0 2.23128275810339 0 NA 0.0958904109589041
729 0.355920602327173 0 0 1 0 0 0 0 0 0 0 0 0 0 0 0 0 0 0 1 13 1 3.5 7.3999977 8 1 61.7494866529774 1 0 0 1 0 0.273728821505255 0 0.273728821505255 0.273728821505255 1 0.273728821505255 0 0.273728821505255 0 NA 0.0821917808219178
730 6.72689938398357 0 0 0 0 0 0 0 0 0 0 0 0 1 0 0 0 0 0 0 71 1 19.7 10.699997 21 1 28.7720739219713 0 1 0 0 1 1.07671232876712 0 1.07671232876712 6.63374869905206 0 6.63374869905206 0 6.63374869905206 0 1.16986301369863 0.0931506849315069
731 5.13620807665982 1 0 0 0 0 0 0 0 0 0 0 0 0 0 0 0 1 0 0 80 1 21.3 11.899994 98 1 52.2765229295003 0 1 0 0 0 5.0567560218653 0 5.0567560218653 5.0567560218653 0 5.0567560218653 0 5.0567560218653 0 NA 0.0794520547945206
734 7.56741957563313 0 0 0 0 0 0 0 0 1 0 0 0 0 0 0 0 0 0 0 65.799988 1 24.6 10.5 121 1 33.864476386037 0 0 1 0 1 0.504109589041096 0 0.504109589041096 7.45235108248245 0 7.45235108248245 0 7.45235108248245 0 0.619178082191781 0.115068493150685
735 0.511978097193703 1 0 0 0 0 0 0 0 0 0 0 0 0 0 0 0 1 0 3 80 1 79.9 11.75 34 1 42.321697467488 0 0 1 1 0 0.336635631440278 0 0.336635631440278 0.336635631440278 1 0.336635631440278 0 0.336635631440278 0 NA 0.175342465753425
736 1.73853524982888 1 0 0 0 0 0 0 0 0 0 0 0 0 0 0 0 0 0 0 58.7450018928678 1 3.8 7.8999977 46 1 49.8836413415469 0 1 0 1 0 1.5166174416097 1 0.194520547945206 1.5166174416097 0 1.5166174416097 1 1.5166174416097 0 0.416438356164384 0.221917808219178
737 0.607802874743327 0 0 0 0 0 0 0 0 0 0 1 0 0 0 0 0 0 0 1 40 1 15 11.5 307 1 33.305954825462 0 0 1 1 0 0.550268628167984 0 0.550268628167984 0.550268628167984 1 0.550268628167984 0 0.550268628167984 0 NA 0.0575342465753425
738 1.74674880219028 0 0 0 1 0 0 0 0 0 0 0 0 0 0 0 0 0 1 1 67 2 0.8 7.2999992 111 0 66.2231348391513 1 0 0 1 0 1.65633784328617 0 1.65633784328617 1.65633784328617 1 1.65633784328617 0 1.65633784328617 0 NA 0.0904109589041096
739 4.46269678302532 0 0 0 1 0 0 0 0 0 0 0 0 0 0 0 0 0 0 0 73 1 2.9 3.8999996 59 0 63.7316906228611 0 0 1 0 0 3.26269678302532 1 0.25205479452055 3.26269678302532 0 3.26269678302532 0 3.26269678302532 0 1.45205479452055 1.2
740 5.13620807665982 0 0 0 0 0 0 0 0 0 1 0 0 0 0 0 0 0 0 1 31 1 3.4 7.7299995 31 0 35.7891854893908 0 1 0 0 0 5.0567560218653 0 5.0567560218653 5.0567560218653 0 5.0567560218653 0 5.0567560218653 0 NA 0.0794520547945206
741 1.53593429158111 0 0 0 0 0 1 0 0 0 0 0 0 0 0 0 0 0 0 1 53 1 95.8 8.2999954 79 1 34.8446269678303 0 1 0 1 0 1.40716716829344 0 1.40716716829344 1.40716716829344 1 1.40716716829344 0 1.40716716829344 0 NA 0.128767123287671
742 0.539356605065024 1 0 0 0 0 0 0 0 0 0 0 0 0 0 0 0 1 0 2 72 1 108 8.1999969 106 0 59.6194387405886 0 1 0 1 0 0.448945646160914 0 0.448945646160914 0.448945646160914 1 0.448945646160914 0 0.448945646160914 0 NA 0.0904109589041096
743 0.657084188911704 0 0 0 1 0 0 0 0 0 0 0 0 0 0 0 0 1 0 2 90 1 99.6 9 26 1 30.1026694045175 1 0 0 1 0 0.580371860144581 0 0.580371860144581 0.580371860144581 1 0.580371860144581 0 0.580371860144581 0 NA 0.0767123287671233
744 1.4757015742642 1 0 0 0 0 0 0 0 0 0 0 0 0 0 0 0 0 0 2 70 1 89.7 6 49 1 48.807665982204 0 1 0 1 0 1.39898924549708 1 0.339726027397261 1.39898924549708 0 1.39898924549708 1 1.39898924549708 0 0.416438356164384 0.0767123287671233
745 1.50034223134839 0 0 0 1 0 0 0 0 0 0 0 0 0 0 0 0 0 0 0 36 1 2.8 10.199997 193 1 67.1786447638604 0 0 1 1 0 1.42089017655387 1 0.523287671232876 1.42089017655387 0 1.42089017655387 1 1.42089017655387 0 0.602739726027397 0.0794520547945206
746 7.43874058863792 0 0 0 0 0 0 0 0 1 0 0 0 0 0 0 0 0 0 1 80 1 2.8 6.5 155 1 69.6235455167693 1 0 0 0 0 7.34011045165162 1 0.328767123287672 7.34011045165162 0 7.34011045165162 0 7.34011045165162 0 0.427397260273973 0.0986301369863014
747 7.49623545516769 0 0 0 0 0 0 0 0 0 1 0 0 0 0 0 0 0 0 0 70 1 25.2 4 13 1 41.5222450376454 0 1 0 0 0 7.39760531818139 0 7.39760531818139 7.39760531818139 0 7.39760531818139 0 7.39760531818139 0 NA 0.0986301369863014
748 0.662559890485969 1 0 0 0 0 0 0 0 0 0 0 0 0 0 0 0 1 0 1 90 1 94.2 85 47 0 52.0219028062971 0 1 0 1 0 0.547491397335284 0 0.547491397335284 0.547491397335284 1 0.547491397335284 0 0.547491397335284 0 NA 0.115068493150685
749 7.00616016427105 0 0 0 0 0 0 0 0 0 0 0 0 1 0 0 0 0 0 1 90 1 153.3 10 36 1 47.6741957563313 0 1 0 0 0 6.91026975331215 0 6.91026975331215 6.91026975331215 0 6.91026975331215 0 6.91026975331215 0 NA 0.0958904109589041
750 5.99863107460643 0 0 0 1 0 0 0 0 0 0 0 0 0 0 0 0 1 0 0 86 1 15.3 10.199997 123 0 62.9924709103354 1 0 0 0 0 5.88082285542835 1 1.26301369863014 5.88082285542835 0 5.88082285542835 0 5.88082285542835 0 1.38082191780822 0.117808219178082
751 7.3429158110883 0 0 0 1 0 0 0 0 0 0 0 0 0 0 0 0 0 0 0 20 1 4.9 9.8999939 41 1 31.3949349760438 1 0 0 0 1 0.191780821917808 0 0.191780821917808 7.15113498917049 0 7.15113498917049 0 7.15113498917049 0 0.383561643835616 0.191780821917808
753 1.0403832991102 1 0 0 0 0 0 0 0 0 0 0 0 0 0 0 0 1 0 1 90 1 45.5 12.099998 42 0 55.1731690622861 0 0 1 1 0 0.906136723767734 0 0.906136723767734 0.906136723767734 1 0.906136723767734 0 0.906136723767734 0 NA 0.134246575342466
754 0.457221081451061 0 0 1 0 0 0 0 0 0 0 0 0 0 0 0 0 0 0 1 70 1 5 6.5999985 56 1 60.7474332648871 1 0 0 1 0 0.26817998556065 0 0.26817998556065 0.26817998556065 1 0.26817998556065 0 0.26817998556065 0 NA 0.189041095890411
756 7.13757700205339 0 0 0 1 0 0 0 0 0 0 0 0 0 0 0 0 0 0 1 90 1 1.7 8.8999939 77 1 60.2984257357974 1 0 0 0 0 7.0279879609575 1 0.369863013698631 7.0279879609575 0 7.0279879609575 0 7.0279879609575 0 0.479452054794521 0.10958904109589
757 0.613278576317591 0 0 1 0 0 0 0 0 0 0 0 0 0 0 0 0 0 0 0 31 1 2.7 9.5 82 1 48.7282683093771 0 0 1 1 0 0.53382652152307 1 0.276712328767123 0.53382652152307 0 0.53382652152307 1 0.53382652152307 0 0.356164383561644 0.0794520547945206
758 1.01026694045175 0 0 1 0 0 0 0 0 0 0 0 0 0 0 0 0 0 1 0 28.199997 3 3.8 8.5999985 109 0 46.5270362765229 1 0 0 1 0 0.892458721273668 0 0.892458721273668 0.892458721273668 1 0.892458721273668 0 0.892458721273668 0 NA 0.117808219178082
759 7.22792607802875 0 0 0 0 0 0 0 0 0 1 0 0 0 0 0 0 0 0 0 78 1 11.6 9.7999954 25 1 67.0773442847365 0 1 0 0 0 7.14573429720683 0 7.14573429720683 7.14573429720683 0 7.14573429720683 0 7.14573429720683 0 NA 0.0821917808219178
761 1.68651608487337 0 0 0 0 1 0 0 0 0 0 0 0 0 0 0 0 0 0 0 80 1 26.8 13.299995 96 1 41.3935660506502 1 0 0 1 1 1.16164383561643 0 1.16164383561643 1.61254348213364 0 1.61254348213364 0 1.61254348213364 1 1.23561643835616 0.073972602739726
762 3.24435318275154 1 0 0 0 0 0 0 0 0 0 0 0 0 0 0 0 0 0 0 32 1 1.6 12.899994 110 1 57.9794661190965 0 1 0 1 0 3.12654496357346 0 3.12654496357346 3.12654496357346 1 3.12654496357346 0 3.12654496357346 0 NA 0.117808219178082
764 0.501026694045175 1 0 0 0 0 0 0 0 0 0 0 0 0 0 0 0 1 0 3 62.799988 1 20 5.0999985 21 1 47.8822724161533 0 1 0 1 0 0.32568422829175 0 0.32568422829175 0.32568422829175 1 0.32568422829175 0 0.32568422829175 0 NA 0.175342465753425
765 7.41683778234086 1 0 0 0 0 0 0 0 0 0 0 0 0 0 0 0 0 0 0 73 1 22.2 9.7999954 184 0 52.394250513347 0 1 0 0 0 7.33190627549154 1 0.158904109589041 7.33190627549154 0 7.33190627549154 0 7.33190627549154 0 0.243835616438356 0.0849315068493151
766 0.881587953456537 0 0 0 1 0 0 0 0 0 0 0 0 0 0 0 0 1 0 0 70 1 8.4 9.1999969 42 1 65.8097193702943 1 0 0 1 0 0.706245487703112 0 0.706245487703112 0.706245487703112 1 0.706245487703112 0 0.706245487703112 0 NA 0.175342465753425
767 1.37987679671458 0 0 1 0 0 0 0 0 0 0 0 0 0 0 0 0 0 1 1 12 3 5.3 9 93 1 62.4996577686516 1 0 0 1 0 1.27850693370088 0 1.27850693370088 1.27850693370088 1 1.27850693370088 0 1.27850693370088 0 NA 0.101369863013699
768 6.24229979466119 0 0 0 0 0 0 0 0 0 1 0 0 0 0 0 0 0 0 0 49 1 2.8 5.8999977 36 1 51.4907597535934 0 1 0 0 0 6.0368203426064 0 6.0368203426064 6.0368203426064 0 6.0368203426064 0 6.0368203426064 0 NA 0.205479452054795
769 1.75496235455168 1 0 0 0 0 0 0 0 0 0 0 0 0 0 0 0 0 0 0 60 1 31.8 7.6999969 18 1 47.9069130732375 0 1 0 0 0 1.56866098468867 0 1.56866098468867 1.56866098468867 0 1.56866098468867 0 1.56866098468867 0 NA 0.186301369863014
770 7.42505133470226 1 0 0 0 0 0 0 0 0 0 0 0 0 0 0 0 1 0 0 36 1 7.4 4.5999985 90 1 48.1971252566735 0 1 0 0 0 7.33464037579815 0 7.33464037579815 7.33464037579815 0 7.33464037579815 0 7.33464037579815 0 NA 0.0904109589041096
772 6.90485968514716 0 0 0 0 0 0 0 0 0 0 0 1 0 0 0 0 1 0 0 79 1 86.1 8.5999985 60 1 37.8206707734428 0 0 1 0 0 6.58157201391428 1 0.142465753424657 6.58157201391428 0 6.58157201391428 0 6.58157201391428 0 0.465753424657534 0.323287671232877
773 2.62559890485969 0 0 0 0 0 0 0 0 0 0 0 0 1 0 0 0 0 0 0 14 1 2.8 9.6999969 251 1 30.7460643394935 0 1 0 0 0 2.52422904184599 0 2.52422904184599 2.52422904184599 0 2.52422904184599 0 2.52422904184599 0 NA 0.101369863013699
775 1.42094455852156 0 0 0 1 0 0 0 0 0 0 0 0 0 0 0 0 0 0 1 31 1 20.7 11.799995 95 0 29.9247091033539 1 0 0 1 0 1.33053359961745 1 0.202739726027397 1.33053359961745 0 1.33053359961745 1 1.33053359961745 0 0.293150684931507 0.0904109589041096
777 0.659822039698836 0 0 0 0 0 0 0 0 0 0 0 1 0 0 0 0 1 0 0 87 1 69.5 9.5999985 45 1 29.82340862423 0 0 1 1 0 0.580369984904315 0 0.580369984904315 0.580369984904315 1 0.580369984904315 0 0.580369984904315 0 NA 0.0794520547945206
778 4.5968514715948 1 0 0 0 0 0 0 0 0 0 0 0 0 0 0 0 0 0 1 35 1 15.6 9.5999985 166 0 60.1478439425051 0 1 0 0 0 4.50644051269069 0 4.50644051269069 4.50644051269069 0 4.50644051269069 0 4.50644051269069 0 NA 0.0904109589041096
780 3.4031485284052 0 0 1 0 0 0 0 0 0 0 0 0 0 0 0 0 0 1 0 20 2 4.3 11.899994 336 0 42.4531143052704 1 0 0 1 0 3.27164167909013 1 0.473972602739726 3.27164167909013 0 3.27164167909013 1 3.27164167909013 0 0.605479452054794 0.131506849315068
781 7.21149897330595 1 0 0 0 0 0 0 0 0 0 0 0 0 0 0 0 0 0 0 77.799988 1 4.8 9 149 1 37.7659137577002 0 1 0 0 0 7.09917020618266 0 7.09917020618266 7.09917020618266 0 7.09917020618266 0 7.09917020618266 0 NA 0.112328767123288
782 7.1129363449692 0 0 0 0 0 0 0 0 1 0 0 0 0 0 0 0 0 0 0 77 1 17.5 10.399994 91 0 55.0800821355236 0 0 1 0 0 6.99512812579112 0 6.99512812579112 6.99512812579112 0 6.99512812579112 0 6.99512812579112 0 NA 0.117808219178082
783 7.12662559890486 1 0 0 0 0 0 0 0 0 0 0 0 0 0 0 0 0 0 0 8.8999939 1 18.6 9 130 1 47.6824093086927 0 1 0 0 0 7.04991327013774 0 7.04991327013774 7.04991327013774 0 7.04991327013774 0 7.04991327013774 0 NA 0.0767123287671233
784 1.09787816563997 1 0 0 0 0 0 0 0 0 0 0 0 0 0 0 0 0 1 0 18.199997 3 88.5 6.5999985 139 0 52.7720739219713 0 1 0 1 0 1.00472748070846 1 0.180821917808219 1.00472748070846 0 1.00472748070846 1 1.00472748070846 0 0.273972602739726 0.0931506849315069
785 1.7138945927447 0 1 0 0 0 0 0 0 0 0 0 0 0 0 0 0 0 0 0 40 1 7.4 8.2999954 27 0 40.9664613278576 0 0 1 1 1 0.901369863013699 0 0.901369863013699 1.6180041817858 0 1.6180041817858 0 1.6180041817858 1 0.997260273972603 0.0958904109589041
786 0.566735112936345 0 0 0 0 0 0 0 0 1 0 0 0 0 0 0 0 0 0 0 5.5 1 2.2 11 51 1 47.4989733059548 1 0 0 1 0 0.470844701977441 0 0.470844701977441 0.470844701977441 1 0.470844701977441 0 0.470844701977441 0 NA 0.0958904109589041
787 2.09171800136893 0 0 0 0 0 0 0 0 0 1 0 0 0 0 0 0 0 0 0 80 1 28.2 12.099998 74 1 32.6872005475702 0 1 0 1 1 1.31232876712329 0 1.31232876712329 1.98486868630044 0 1.98486868630044 0 1.98486868630044 1 1.41917808219178 0.106849315068493
788 7.45790554414784 0 0 0 0 0 0 0 0 0 0 0 0 0 0 0 1 0 0 0 87 1 0.3 8.6999969 21 1 70.54893908282 0 1 0 0 0 7.38119321538072 0 7.38119321538072 7.38119321538072 0 7.38119321538072 0 7.38119321538072 0 NA 0.0767123287671233
789 4.38877481177276 0 0 0 1 0 0 0 0 0 0 0 0 0 0 0 0 0 1 0 9 2 1.2 8.5 54 0 68.7775496235455 0 0 1 1 1 4.2931506849315 0 4.2931506849315 4.30384330492344 0 4.30384330492344 0 4.30384330492344 1 4.37808219178082 0.0849315068493151
790 1.2703627652293 0 0 0 1 0 0 0 0 0 0 0 0 0 0 0 0 1 0 0 69 1 5 10.399994 100 1 48.9308692676249 1 0 0 1 0 1.1689929022156 0 1.1689929022156 1.1689929022156 1 1.1689929022156 0 1.1689929022156 0 NA 0.101369863013699
792 1.31690622861054 0 0 1 0 0 0 0 0 0 0 0 0 0 0 0 0 0 0 0 23 1 2.7 10.099998 83 1 58.8637919233402 1 0 0 1 0 1.20731718751465 0 1.20731718751465 1.20731718751465 1 1.20731718751465 0 1.20731718751465 0 NA 0.10958904109589
795 6.62833675564682 1 0 0 0 0 0 0 0 0 0 0 0 0 0 0 0 0 0 1 90 1 37.4 11 53 0 48.7227926078029 0 1 0 0 0 6.5461449748249 0 6.5461449748249 6.5461449748249 0 6.5461449748249 0 6.5461449748249 0 NA 0.0821917808219178
796 5.82067077344285 0 0 0 0 0 0 0 0 0 0 0 0 1 0 0 0 0 0 0 25 1 3.9 7.0999985 32 0 40.6652977412731 0 1 0 0 1 4.6054794520548 0 4.6054794520548 5.72478036248395 0 5.72478036248395 0 5.72478036248395 0 4.7013698630137 0.0958904109589041
797 1.22655715263518 0 1 0 0 0 0 0 0 0 0 0 0 0 0 0 0 0 0 0 90 1 146.2 6.7999992 47 0 35.5290896646133 0 0 1 1 0 1.11970783756669 0 1.11970783756669 1.11970783756669 1 1.11970783756669 0 1.11970783756669 0 NA 0.106849315068493
798 6.54893908281999 0 0 0 0 0 0 0 0 0 1 0 0 0 0 0 0 0 0 1 91 1 16.8 9.3999939 32 1 22.4914442162902 0 1 0 0 0 6.44482949377889 0 6.44482949377889 6.44482949377889 0 6.44482949377889 0 6.44482949377889 0 NA 0.104109589041096
799 1.75222450376454 0 0 0 1 0 0 0 0 0 0 0 0 0 0 0 0 0 1 0 22 2 33 7.7999992 145 1 63.1430527036277 1 0 0 1 0 1.53030669554536 1 0.252054794520548 1.53030669554536 0 1.53030669554536 1 1.53030669554536 0 0.473972602739726 0.221917808219178
800 4.83230663928816 1 0 0 0 0 0 0 0 0 0 0 0 0 0 0 0 0 0 1 81 1 3.7 9.5 52 1 51.8193018480493 0 1 0 1 0 4.73093677627446 0 4.73093677627446 4.73093677627446 1 4.73093677627446 0 4.73093677627446 0 NA 0.101369863013699
801 0.728268309377139 0 0 0 1 0 0 0 0 0 0 0 0 0 0 0 0 0 0 0 89 1 35.8 10 26 0 61.4811772758385 0 0 1 1 0 0.60772036417166 0 0.60772036417166 0.60772036417166 1 0.60772036417166 0 0.60772036417166 0 NA 0.120547945205479
803 2.60917180013689 0 0 0 1 0 0 0 0 0 0 0 0 0 0 0 0 0 0 0 53 1 4.3 9.0999985 314 0 45.5167693360712 1 0 0 0 1 1.41917808219178 0 1.41917808219178 2.51876084123278 0 2.51876084123278 0 2.51876084123278 0 1.50958904109589 0.0904109589041096
805 0.492813141683778 1 0 0 0 0 0 0 0 0 0 0 0 0 0 0 0 0 0 0 100 1 33 9.3999939 179 0 55.3730321697468 0 1 0 1 0 0.276374785519394 0 0.276374785519394 0.276374785519394 1 0.276374785519394 0 0.276374785519394 0 NA 0.216438356164384
806 7.11019849418207 0 0 0 0 1 0 0 0 0 0 0 0 0 0 0 0 0 0 0 49 1 0.8 7.6999969 23 1 62.3600273785079 1 0 0 0 0 6.92937657637385 1 0.219178082191781 6.92937657637385 0 6.92937657637385 0 6.92937657637385 0 0.4 0.180821917808219
807 6.9678302532512 0 0 0 0 0 0 0 0 0 1 0 0 0 0 0 0 0 0 0 76 1 27.4 8.8999939 8 0 58.5352498288843 0 1 0 0 0 6.8637206642101 0 6.8637206642101 6.8637206642101 0 6.8637206642101 0 6.8637206642101 0 NA 0.104109589041096
808 6.28336755646817 0 0 0 0 1 0 0 0 0 0 0 0 0 0 0 0 0 0 0 87 1 1 6.0999985 70 0 60.0520191649555 0 0 1 1 0 6.19569632359146 1 0.263013698630137 6.19569632359146 0 6.19569632359146 1 6.19569632359146 0 0.350684931506849 0.0876712328767123
809 2.20123203285421 0 0 0 0 0 0 0 0 0 0 0 0 0 0 1 0 1 0 0 66 1 1.5 11.199997 116 0 49.1800136892539 1 0 0 1 1 1.93972602739726 0 1.93972602739726 2.10534162189531 0 2.10534162189531 0 2.10534162189531 1 2.03561643835616 0.0958904109589041
810 0.257357973990418 0 0 1 0 0 0 0 0 0 0 0 0 0 0 0 0 0 1 1 15 3 1.1 10.699997 38 1 65.6235455167693 1 0 0 1 0 0.164207289058911 0 0.164207289058911 0.164207289058911 1 0.164207289058911 0 0.164207289058911 0 NA 0.0931506849315069
811 7.13757700205339 0 0 0 0 0 0 0 0 0 0 0 0 0 0 1 0 0 0 0 97 1 6.8 7.8999977 17 1 37.1498973305955 1 0 0 0 0 7.04442631712188 1 0.189041095890411 7.04442631712188 0 7.04442631712188 0 7.04442631712188 0 0.282191780821918 0.0931506849315069
812 3.06091718001369 0 0 0 1 0 0 0 0 0 0 0 0 0 0 0 0 0 0 0 45 1 3.2 8.8999939 179 1 49.6290212183436 1 0 0 1 0 2.92941033069862 0 2.92941033069862 2.92941033069862 1 2.92941033069862 0 2.92941033069862 0 NA 0.131506849315068
816 4.23819301848049 0 0 0 0 0 1 0 0 0 0 0 0 0 0 0 0 0 0 0 70 1 11.4 10.399994 63 0 25.968514715948 0 1 0 1 0 4.15874096368597 0 4.15874096368597 4.15874096368597 1 4.15874096368597 0 4.15874096368597 0 NA 0.0794520547945206
817 0.451745379876797 0 0 0 0 0 0 0 0 1 0 0 0 0 0 0 0 0 0 0 22 1 7 9.2999954 48 1 53.4346338124572 1 0 0 1 0 0.284622092205564 1 0.175342465753425 0.284622092205564 0 0.284622092205564 1 0.284622092205564 0 0.342465753424658 0.167123287671233
818 4.24093086926762 0 0 0 0 1 0 0 0 0 0 0 0 0 0 0 0 0 0 0 90 1 2.3 9.5999985 77 0 41.4236824093087 0 0 1 1 1 1.35616438356164 0 1.35616438356164 4.12038292406214 0 4.12038292406214 0 4.12038292406214 1 1.47671232876712 0.120547945205479
819 1.85626283367556 0 0 0 1 0 0 0 0 0 0 0 0 0 0 0 0 0 1 0 11 2 4.9 10.5 37 0 63.3949349760438 1 0 0 1 0 1.72475598436049 0 1.72475598436049 1.72475598436049 1 1.72475598436049 0 1.72475598436049 0 NA 0.131506849315068
820 7.31279945242984 0 0 0 0 0 0 0 0 0 1 0 0 0 0 0 0 0 0 0 30 1 2.5 10.099998 75 0 17.4401095140315 0 1 0 0 1 4.45479452054795 0 4.45479452054795 7.22238849352573 0 7.22238849352573 0 7.22238849352573 0 4.54520547945206 0.0904109589041096
821 7.00889801505818 0 1 0 0 0 0 0 0 0 0 0 0 0 0 0 0 0 0 0 70 1 4.7 10.299995 154 0 46.9760438056126 0 0 1 0 1 1.31506849315068 0 1.31506849315068 6.84725417944174 0 6.84725417944174 0 6.84725417944174 0 1.47671232876712 0.161643835616438
822 6.3791923340178 0 0 0 1 0 0 0 0 0 0 0 0 0 0 0 0 0 0 1 30 1 2.1 6.2999992 396 0 63.6167008898015 1 0 0 0 0 6.10795945730547 1 0.104109589041096 6.10795945730547 0 6.10795945730547 0 6.10795945730547 0 0.375342465753425 0.271232876712329
823 5.17180013689254 0 0 0 0 1 0 0 0 0 0 0 0 0 0 0 0 0 0 3 77 1 1.2 11 10 1 15.8822724161533 0 0 1 0 0 5.06221109579665 0 5.06221109579665 5.06221109579665 0 5.06221109579665 0 5.06221109579665 0 NA 0.10958904109589
824 6.53251197809719 1 0 0 0 0 0 0 0 0 0 0 0 0 0 0 0 0 0 0 97 1 20 9.3999939 34 0 56.1095140314853 1 0 0 0 0 6.42840238905609 1 1.1945205479452 6.42840238905609 0 6.42840238905609 0 6.42840238905609 0 1.2986301369863 0.104109589041096
827 6.35728952772074 1 0 0 0 0 0 0 0 0 0 0 0 0 0 0 0 0 0 0 33.5 1 30 8.3999939 75 1 20.3778234086242 0 1 0 0 0 6.26413884278923 0 6.26413884278923 6.26413884278923 0 6.26413884278923 0 6.26413884278923 0 NA 0.0931506849315069
828 7.16495550992471 0 0 0 1 0 0 0 0 0 0 0 0 0 0 0 0 0 1 0 15 3 8.6 9.5 101 1 58.8911704312115 0 0 1 0 0 7.04988701677403 1 0.306849315068493 7.04988701677403 0 7.04988701677403 0 7.04988701677403 0 0.421917808219178 0.115068493150685
829 7.17043121149897 0 0 0 0 0 0 0 0 0 0 0 0 1 0 0 0 0 0 1 74 1 33.6 5.4699974 14 1 48.3477070499658 0 1 0 0 1 1.20821917808219 0 1.20821917808219 7.07728052656746 0 7.07728052656746 0 7.07728052656746 0 1.3013698630137 0.0931506849315069
830 7.06365503080082 1 0 0 0 0 0 0 0 0 0 0 0 0 0 0 0 0 0 0 90 1 14.9 8.0999985 45 0 51.8795345653662 0 1 0 0 0 6.95954544175972 0 6.95954544175972 6.95954544175972 0 6.95954544175972 0 6.95954544175972 0 NA 0.104109589041096
831 7.05270362765229 0 0 0 0 0 0 0 0 1 0 0 0 0 0 0 0 0 0 0 78 1 2.5 3.2999992 180 0 64.2026009582478 1 0 0 0 0 6.89105979203585 1 0.216438356164384 6.89105979203585 0 6.89105979203585 0 6.89105979203585 0 0.378082191780822 0.161643835616438
832 7.14852840520192 1 0 0 0 0 0 0 0 0 0 0 0 0 0 0 0 0 0 0 23 1 5.5 9 76 0 31.3264887063655 0 1 0 0 0 7.00880237780466 0 7.00880237780466 7.00880237780466 0 7.00880237780466 0 7.00880237780466 0 NA 0.13972602739726
834 0.509240246406571 1 0 0 0 0 0 0 0 0 0 0 0 0 0 0 0 1 0 0 93 1 42 12.099998 106 0 48.5366187542779 0 1 0 1 0 0.427048465584653 0 0.427048465584653 0.427048465584653 1 0.427048465584653 0 0.427048465584653 0 NA 0.0821917808219178
835 0.988364134154689 0 0 0 0 0 0 0 0 0 0 0 0 0 0 1 0 1 0 0 98 1 73 5.6999969 40 0 41.4976043805613 1 0 0 1 0 0.903432627305374 1 0.512328767123288 0.903432627305374 0 0.903432627305374 1 0.903432627305374 0 0.597260273972603 0.0849315068493151
836 6.05065023956194 1 0 0 0 0 0 0 0 0 0 0 0 0 0 0 0 0 0 1 58.7450018928678 1 36.9 4.7999992 166 1 51.8795345653662 0 1 0 0 0 5.97667763682221 0 5.97667763682221 5.97667763682221 0 5.97667763682221 0 5.97667763682221 0 NA 0.073972602739726
837 5.11978097193703 0 0 0 0 1 0 0 0 0 0 0 0 0 0 0 0 0 0 1 56 1 0.8 87 15 0 55.4113620807666 0 0 1 1 1 2.07123287671233 0 2.07123287671233 5.02663028700552 0 5.02663028700552 0 5.02663028700552 1 2.16438356164384 0.0931506849315069
838 1.0321697467488 0 0 0 0 0 0 0 0 1 0 0 0 0 0 0 0 1 0 2 99 1 128.8 7.2999992 57 1 38.9678302532512 0 0 1 1 0 0.870525911132362 1 0.164383561643836 0.870525911132362 0 0.870525911132362 1 0.870525911132362 0 0.326027397260274 0.161643835616438
840 6.95140314852841 1 0 0 0 0 0 0 0 0 0 0 0 0 0 0 0 1 0 1 91 1 91.1 6.6999969 46 1 56.2409308692676 0 1 0 0 0 6.8637319156517 1 0.295890410958904 6.8637319156517 0 6.8637319156517 0 6.8637319156517 0 0.383561643835616 0.0876712328767123
841 0.969199178644764 0 0 0 0 0 0 0 0 0 0 0 0 0 1 0 0 0 0 0 12.599998 1 137.7 9.0999985 45 0 48.9281314168378 1 0 0 1 0 0.889747123850243 0 0.889747123850243 0.889747123850243 1 0.889747123850243 0 0.889747123850243 0 NA 0.0794520547945206
842 5.21834360027379 0 0 0 1 0 0 0 0 0 0 0 0 0 0 0 0 0 0 1 45 1 1.1 96 153 1 38.715947980835 0 0 1 1 0 5.02930250438338 1 0.131506849315068 5.02930250438338 0 5.02930250438338 1 5.02930250438338 0 0.320547945205479 0.189041095890411
844 1.54962354551677 0 0 0 0 0 0 0 0 0 0 0 0 1 0 0 0 0 0 3 95 1 395 4.8999977 50 1 54.8281998631075 0 1 0 1 1 0.747945205479453 0 0.747945205479453 1.25647286058526 0 1.25647286058526 0 1.25647286058526 1 1.04109589041096 0.293150684931507
845 6.6009582477755 0 0 0 0 0 0 0 0 0 0 1 0 0 0 0 0 0 0 0 1 1 10 13.199997 236 1 51.6112251882272 0 0 1 0 0 6.46671167243303 0 6.46671167243303 6.46671167243303 0 6.46671167243303 0 6.46671167243303 0 NA 0.134246575342466
846 6.99520876112252 1 0 0 0 0 0 0 0 0 0 0 0 0 0 0 0 0 0 0 70 1 48.4 11.5 79 0 46.798083504449 0 1 0 0 0 6.9130169803006 1 0.30958904109589 6.9130169803006 0 6.9130169803006 0 6.9130169803006 0 0.391780821917808 0.0821917808219178
848 1.74948665297741 0 1 0 0 0 0 0 0 0 0 0 0 0 0 0 0 0 0 1 94 1 173.2 6.2999992 45 0 32.7446954140999 1 0 0 1 0 1.5577058310596 1 0.249315068493151 1.5577058310596 0 1.5577058310596 1 1.5577058310596 0 0.441095890410959 0.191780821917808
849 4.4517453798768 0 0 0 0 0 0 0 0 0 0 1 0 0 0 0 0 0 0 1 29 1 4.6 11.799995 295 1 65.864476386037 0 0 1 1 1 3.98904109589041 0 3.98904109589041 4.35859469494529 0 4.35859469494529 0 4.35859469494529 1 4.08219178082192 0.0931506849315069
850 1.96851471594798 0 0 0 0 0 0 0 0 0 0 0 0 0 0 1 0 1 0 1 49 1 93.2 9 60 1 16.9062286105407 1 0 0 1 1 0.15342465753425 0 0.15342465753425 0.70002156526305 0 0.70002156526305 0 0.70002156526305 1 1.42191780821918 1.26849315068493
851 6.62559890485969 0 0 0 0 0 0 0 0 0 0 0 1 0 0 0 0 0 0 1 66 1 3.9 5.8999977 150 1 42.1683778234086 0 0 1 0 0 6.26121534321585 1 0.391780821917808 6.26121534321585 0 6.26121534321585 0 6.26121534321585 0 0.756164383561644 0.364383561643836
852 3.87953456536619 1 0 0 0 0 0 0 0 0 0 0 0 0 0 0 0 1 0 0 80 1 9.6 12.299995 44 1 39.6632443531828 0 1 0 1 1 3.47397260273972 0 3.47397260273972 3.80556196262646 0 3.80556196262646 0 3.80556196262646 1 3.54794520547945 0.073972602739726
853 7.04996577686516 0 0 0 0 0 0 0 0 1 0 0 0 0 0 0 0 0 0 0 68 1 55.1 9.2999954 43 1 40.1560574948665 0 0 1 0 0 6.82530824261859 1 0.227397260273973 6.82530824261859 0 6.82530824261859 0 6.82530824261859 0 0.452054794520548 0.224657534246575
854 6.00136892539357 1 0 0 0 0 0 0 0 0 0 0 0 0 0 0 0 0 1 2 80 2 25 8.3999939 64 1 66.5270362765229 0 1 0 1 0 5.91643741854425 0 5.91643741854425 5.91643741854425 1 5.91643741854425 0 5.91643741854425 0 NA 0.0849315068493151
855 6.8993839835729 1 0 0 0 0 0 0 0 0 0 0 0 0 0 0 0 0 1 1 57 2 1.3 9.7999954 77 1 60.7091033538672 0 1 0 0 0 6.81171275069619 1 0.616438356164384 6.81171275069619 0 6.81171275069619 0 6.81171275069619 0 0.704109589041096 0.0876712328767123
856 6.52977412731006 0 0 0 1 0 0 0 0 0 0 0 0 0 0 0 0 0 1 1 11 3 1.3 10 46 1 66.3655030800821 0 0 1 0 0 6.45854125059773 1 0.194520547945205 6.45854125059773 0 6.45854125059773 0 6.45854125059773 0 0.265753424657534 0.0712328767123288
857 3.89869952087611 0 0 0 0 0 0 0 0 0 0 0 0 0 1 0 0 0 0 0 27.899994 1 1.5 11.399994 118 1 62.4147843942505 0 0 1 0 0 3.81650774005419 0 3.81650774005419 3.81650774005419 0 3.81650774005419 0 3.81650774005419 0 NA 0.0821917808219178
858 1.43189596167009 0 0 0 0 0 0 0 1 0 0 0 0 0 0 0 0 0 0 0 28 1 2.4 105 288 0 16.2683093771389 1 0 0 1 0 1.34696445482077 1 0.249315068493151 1.34696445482077 0 1.34696445482077 1 1.34696445482077 0 0.334246575342466 0.0849315068493151
860 6.1492128678987 0 0 0 1 0 0 0 0 0 0 0 0 0 0 0 0 1 0 0 51 1 1 9.2999954 79 1 63.5838466803559 1 0 0 0 0 5.88071971721377 1 0.147945205479452 5.88071971721377 0 5.88071971721377 0 5.88071971721377 0 0.416438356164384 0.268493150684932
861 2.64476386036961 0 0 0 1 0 0 0 0 0 0 0 0 0 0 0 0 1 0 0 64 1 2.4 9.5999985 108 1 64.5284052019165 1 0 0 1 0 2.5570926274929 1 0.421917808219178 2.5570926274929 0 2.5570926274929 1 2.5570926274929 0 0.50958904109589 0.0876712328767123
862 1.36618754277892 1 0 0 0 0 0 0 0 0 0 0 0 0 0 0 0 0 0 0 90 1 6.1 7.6999969 56 1 59.4798083504449 0 1 0 1 0 1.23194096743645 0 1.23194096743645 1.23194096743645 1 1.23194096743645 0 1.23194096743645 0 NA 0.134246575342466
863 4.32854209445585 1 0 0 0 0 0 0 0 0 0 0 0 0 0 0 0 1 0 3 92 1 105 8.2999954 47 0 54.3271731690623 0 0 1 1 0 4.21347360130517 1 0.473972602739726 4.21347360130517 0 4.21347360130517 1 4.21347360130517 0 0.589041095890411 0.115068493150685
864 2.57905544147844 1 0 0 0 0 0 0 0 0 0 0 0 0 0 0 0 1 0 0 29 1 7.2 6.1999969 157 0 34.1656399726215 0 1 0 0 0 2.46946640038255 0 2.46946640038255 2.46946640038255 0 2.46946640038255 0 2.46946640038255 0 NA 0.10958904109589
865 3.2662559890486 0 0 0 0 0 0 0 0 0 0 0 0 0 1 0 0 0 0 0 80 1 2 10 36 0 67.709787816564 0 0 1 1 1 1.07671232876712 0 1.07671232876712 2.74570804384312 0 2.74570804384312 0 2.74570804384312 1 1.5972602739726 0.520547945205479
866 6.40657084188912 1 0 0 0 0 0 0 0 0 0 0 0 0 0 0 0 0 0 0 95 1 10.4 11.699997 130 0 48.3613963039014 0 1 0 0 0 6.20383111586172 0 6.20383111586172 6.20383111586172 0 6.20383111586172 0 6.20383111586172 0 NA 0.202739726027397
867 2.39014373716632 0 0 0 1 0 0 0 0 0 0 0 0 0 0 0 0 0 1 0 24.5 2 0.9 90 65 0 68.6872005475702 1 0 0 1 0 2.3079519563444 0 2.3079519563444 2.3079519563444 1 2.3079519563444 0 2.3079519563444 0 NA 0.0821917808219178
868 6.11635865845311 0 0 0 0 0 1 0 0 0 0 0 0 0 0 0 0 0 0 0 78 1 48.3 12.799995 31 1 22.8829568788501 0 1 0 0 1 0.780821917808219 0 0.780821917808219 5.99855043927503 0 5.99855043927503 0 5.99855043927503 0 0.898630136986301 0.117808219178082
869 5.42915811088296 1 0 0 0 0 0 0 0 0 0 0 0 0 0 0 0 1 0 1 52 1 43.2 10.699997 76 1 54.4750171115674 0 0 1 1 0 5.33600742595145 1 0.328767123287671 5.33600742595145 0 5.33600742595145 1 5.33600742595145 0 0.421917808219178 0.0931506849315069
870 6.66666666666667 1 0 0 0 0 0 0 0 0 0 0 0 0 0 0 0 1 0 1 68 1 74.3 11.699997 44 1 49.2375085557837 0 1 0 0 0 6.58995433789955 1 0.202739726027398 6.58995433789955 0 6.58995433789955 0 6.58995433789955 0 0.279452054794521 0.0767123287671233
874 1.31416837782341 1 0 0 0 0 0 0 0 0 0 0 0 0 0 0 0 1 0 0 90 1 108 9.5999985 241 0 48.1067761806982 0 0 1 1 0 1.21553824083711 0 1.21553824083711 1.21553824083711 1 1.21553824083711 0 1.21553824083711 0 NA 0.0986301369863014
875 1.92197125256674 1 0 0 0 0 0 0 0 0 0 0 0 0 0 0 0 0 0 1 30 1 2.7 9.7999954 38 1 44.7611225188227 0 1 0 1 0 1.76854659503249 0 1.76854659503249 1.76854659503249 1 1.76854659503249 0 1.76854659503249 0 NA 0.153424657534247
876 4.35318275154004 1 0 0 0 0 0 0 0 0 0 0 0 0 0 0 0 1 0 1 33 1 34.8 11.399994 59 1 52.580424366872 0 1 0 0 0 4.13126494332086 0 4.13126494332086 4.13126494332086 0 4.13126494332086 0 4.13126494332086 0 NA 0.221917808219178
877 1.21286789869952 0 1 0 0 0 0 0 0 0 0 0 0 0 0 0 0 0 0 0 92.199951 1 63.2 10.699997 36 0 29.5003422313484 0 0 1 1 0 1.00190899458993 1 0.134246575342466 1.00190899458993 0 1.00190899458993 1 1.00190899458993 0 0.345205479452055 0.210958904109589
879 3.89048596851472 0 0 0 1 0 0 0 0 0 0 0 0 0 0 0 0 0 0 0 40 1 0.8 9 209 1 54.652977412731 1 0 0 0 0 3.8110339137202 1 1.27671232876712 3.8110339137202 0 3.8110339137202 0 3.8110339137202 0 1.35616438356164 0.0794520547945206
880 6.50513347022587 1 0 0 0 0 0 0 0 0 0 0 0 0 0 0 0 0 0 0 80 1 33.7 8.2999954 90 0 59.5071868583162 0 1 0 0 0 6.39554442912998 0 6.39554442912998 6.39554442912998 0 6.39554442912998 0 6.39554442912998 0 NA 0.10958904109589
882 6.49691991786448 0 0 0 0 0 0 0 0 0 0 0 1 0 0 0 0 0 0 1 32.5 1 2.9 7.7999992 69 0 37.2785763175907 0 0 1 0 0 6.40650895896037 0 6.40650895896037 6.40650895896037 0 6.40650895896037 0 6.40650895896037 0 NA 0.0904109589041096
883 2.11909650924025 0 0 0 0 0 0 0 0 0 0 0 0 1 0 0 0 0 0 0 76 1 78.5 10 21 0 39.5400410677618 0 1 0 1 0 2.03142527636354 0 2.03142527636354 2.03142527636354 1 2.03142527636354 0 2.03142527636354 0 NA 0.0876712328767123
884 6.48049281314168 1 0 0 0 0 0 0 0 0 0 0 0 0 0 0 0 0 0 0 50 1 4.1 9.1999969 52 0 68.1971252566735 0 1 0 0 0 6.38186267615538 0 6.38186267615538 6.38186267615538 0 6.38186267615538 0 6.38186267615538 0 NA 0.0986301369863014
885 6.72963723477071 1 0 0 0 0 0 0 0 0 0 0 0 0 0 0 0 1 0 1 87 1 56.1 8.2999954 101 1 58.3436002737851 0 1 0 0 0 6.63100709778441 1 0.167123287671233 6.63100709778441 0 6.63100709778441 0 6.63100709778441 0 0.265753424657534 0.0986301369863014
886 4.31485284052019 0 0 0 1 0 0 0 0 0 0 0 0 0 0 0 0 1 0 0 42 1 2.1 11.5 142 0 40.5338809034908 1 0 0 1 0 4.23540078572567 0 4.23540078572567 4.23540078572567 1 4.23540078572567 0 4.23540078572567 0 NA 0.0794520547945206
887 6.00958247775496 1 0 0 0 0 0 0 0 0 0 0 0 0 0 0 0 0 0 1 80 1 0.9 7.3999977 65 0 24.3696098562628 0 1 0 0 0 5.93560987501523 0 5.93560987501523 5.93560987501523 0 5.93560987501523 0 5.93560987501523 0 NA 0.073972602739726
888 6.87748117727584 0 1 0 0 0 0 0 0 0 0 0 0 0 0 0 0 0 0 3 75.899963 1 69 10.899994 13 1 43.7837097878166 0 0 1 0 0 6.80076884850872 0 6.80076884850872 6.80076884850872 0 6.80076884850872 0 6.80076884850872 0 NA 0.0767123287671233
889 0.120465434633812 0 0 1 0 0 0 0 0 0 0 0 0 0 0 0 0 0 0 1 32 1 98 176 33 1 64.2683093771389 1 0 0 1 0 0.0327942017570997 0 0.0327942017570997 0.0327942017570997 1 0.0327942017570997 0 0.0327942017570997 0 NA 0.0876712328767123
890 3.79739904175222 0 0 0 0 0 0 0 0 0 0 1 0 0 0 0 0 0 0 0 58.7450018928678 1 2 114 76 1 60.3969883641342 0 0 1 1 0 3.69876890476592 1 0.246575342465754 3.69876890476592 0 3.69876890476592 1 3.69876890476592 0 0.345205479452055 0.0986301369863014
893 3.04175222450376 0 0 0 1 0 0 0 0 0 0 0 0 0 0 0 0 0 0 0 58.7450018928678 1 2.5 10.599998 193 1 63.523613963039 1 0 0 1 0 2.8965467450517 0 2.8965467450517 2.8965467450517 1 2.8965467450517 0 2.8965467450517 0 NA 0.145205479452055
895 1.02669404517454 0 0 0 0 0 0 0 0 0 0 1 0 0 0 0 0 0 0 0 21.699997 1 2.6 11.199997 74 1 59.5181382614647 0 0 1 1 0 0.944502264352622 1 0.323287671232877 0.944502264352622 0 0.944502264352622 1 0.944502264352622 0 0.405479452054795 0.0821917808219178
896 1.16632443531828 0 0 1 0 0 0 0 0 0 0 0 0 0 0 0 0 0 0 0 98 1 10.7 5.6999969 40 1 62.507871321013 1 0 0 1 0 1.08961210655116 0 1.08961210655116 1.08961210655116 1 1.08961210655116 0 1.08961210655116 0 NA 0.0767123287671233
898 6.8062970568104 0 0 0 1 0 0 0 0 0 0 0 0 0 0 0 0 0 0 0 33 1 6 8.2999954 11 0 62.321697467488 0 0 1 0 0 6.71314637187889 0 6.71314637187889 6.71314637187889 0 6.71314637187889 0 6.71314637187889 0 NA 0.0931506849315069
899 1.4072553045859 0 0 0 0 0 0 0 0 0 0 0 0 0 1 0 0 0 0 0 46.399994 1 1.4 115 202 0 58.5434633812457 0 0 1 1 0 1.31410461965439 0 1.31410461965439 1.31410461965439 1 1.31410461965439 0 1.31410461965439 0 NA 0.0931506849315069
900 4.78302532511978 0 0 0 0 0 0 0 0 0 0 0 0 1 0 0 0 0 0 1 46 1 23.1 6.0999985 18 0 47.3702943189596 0 1 0 0 0 4.69809381827046 0 4.69809381827046 4.69809381827046 0 4.69809381827046 0 4.69809381827046 0 NA 0.0849315068493151
901 5.32511978097194 1 0 0 0 0 0 0 0 0 0 0 0 0 0 0 0 0 0 1 36.799988 1 74.5 6.2999992 138 0 60.3805612594114 0 1 0 0 0 5.25114717823221 0 5.25114717823221 5.25114717823221 0 5.25114717823221 0 5.25114717823221 0 NA 0.073972602739726
902 6.24229979466119 0 0 0 0 0 0 0 0 0 0 0 0 0 0 1 0 1 1 0 15.5 3 3.7 9.8999939 79 1 38.9705681040383 1 0 0 0 0 5.94092993164749 1 0.106849315068493 5.94092993164749 0 5.94092993164749 0 5.94092993164749 0 0.408219178082192 0.301369863013699
903 1.02121834360027 0 0 0 1 0 0 0 0 0 0 0 0 0 0 0 0 0 0 1 85 1 4.3 5.5999985 13 1 65.9137577002053 0 0 1 1 0 0.703410124422188 0 0.703410124422188 0.703410124422188 1 0.703410124422188 0 0.703410124422188 0 NA 0.317808219178082
904 6.47227926078029 0 0 0 0 1 0 0 0 0 0 0 0 0 0 0 0 1 0 1 90 1 133.9 5.7999992 58 0 66.031485284052 1 0 0 0 0 6.2667998087255 1 0.093150684931506 6.2667998087255 0 6.2667998087255 0 6.2667998087255 0 0.298630136986301 0.205479452054795
905 0.744695414099932 0 0 0 1 0 0 0 0 0 0 0 0 0 0 0 0 1 0 1 84 1 171.3 9.3999939 128 1 51.5674195756331 1 0 0 1 0 0.569352948346507 1 0.194520547945205 0.569352948346507 0 0.569352948346507 1 0.569352948346507 0 0.36986301369863 0.175342465753425
906 3.83846680355921 0 0 0 0 0 0 0 0 1 0 0 0 0 0 0 0 0 0 0 20 1 10.4 11.399994 219 1 53.8535249828884 0 0 1 0 0 3.6466859816414 1 0.194520547945206 3.6466859816414 0 3.6466859816414 0 3.6466859816414 0 0.386301369863014 0.191780821917808
907 5.82340862422998 1 0 0 0 0 0 0 0 0 0 0 0 0 0 0 0 0 0 0 80 1 46.7 8.5999985 13 1 61.4592744695414 0 1 0 0 0 5.73299766532587 1 0.791780821917808 5.73299766532587 0 5.73299766532587 0 5.73299766532587 0 0.882191780821918 0.0904109589041096
908 6.29158110882957 1 0 0 0 0 0 0 0 0 0 0 0 0 0 0 0 1 1 1 40 3 9.6 76 176 0 53.9767282683094 0 1 0 0 1 1.24931506849315 0 1.24931506849315 6.21486878006245 0 6.21486878006245 0 6.21486878006245 0 1.32602739726027 0.0767123287671233
909 5.84531143052704 0 0 0 0 0 0 0 0 1 0 0 0 0 0 0 0 0 0 1 70 1 5.2 9.2999954 197 1 22.5790554414784 0 0 1 0 0 5.57681827984211 1 0.142465753424657 5.57681827984211 0 5.57681827984211 0 5.57681827984211 0 0.410958904109589 0.268493150684932
910 6.63107460643395 0 0 0 1 0 0 0 0 0 0 0 0 0 0 0 0 0 1 0 16 3 12.7 11.099998 123 1 61.7221081451061 1 0 0 0 0 6.53518419547505 1 0.208219178082192 6.53518419547505 0 6.53518419547505 0 6.53518419547505 0 0.304109589041096 0.0958904109589041
911 3.61943874058864 0 0 0 0 0 0 0 0 0 0 0 0 0 1 0 0 1 0 0 72 1 9.9 7.6999969 49 1 43.5427789185489 0 0 1 0 0 3.53176750771193 1 0.345205479452055 3.53176750771193 0 3.53176750771193 0 3.53176750771193 0 0.432876712328767 0.0876712328767123
912 6.45311430527036 0 0 0 0 0 0 0 0 1 0 0 0 0 0 0 0 0 0 0 80 1 58.1 8 32 1 54.9815195071869 0 0 1 0 0 6.37914170253063 0 6.37914170253063 6.37914170253063 0 6.37914170253063 0 6.37914170253063 0 NA 0.073972602739726
913 2.07529089664613 1 0 0 0 0 0 0 0 0 0 0 0 0 0 0 0 1 0 0 65 1 113.8 8.3999939 71 1 63.7590691307324 0 1 0 1 0 1.99035938979682 1 0.789041095890411 1.99035938979682 0 1.99035938979682 1 1.99035938979682 0 0.873972602739726 0.0849315068493151
914 6.40109514031485 1 0 0 0 0 0 0 0 0 0 0 0 0 0 0 0 0 0 1 18 1 3.1 84 182 1 51.6413415468857 0 1 0 0 0 6.30246500332855 1 0.364383561643836 6.30246500332855 0 6.30246500332855 0 6.30246500332855 0 0.463013698630137 0.0986301369863014
915 1.18822724161533 0 0 0 0 0 0 0 0 1 0 0 0 0 0 0 0 0 0 0 90 1 2.8 9 64 1 45.1334702258727 1 0 0 1 0 1.10603546079341 0 1.10603546079341 1.10603546079341 1 1.10603546079341 0 1.10603546079341 0 NA 0.0821917808219178
916 6.48323066392882 0 0 0 0 0 0 0 0 1 0 0 0 0 0 0 0 0 0 0 50 1 40 7.9399986 32 1 60.5886379192334 0 0 1 0 1 3.28493150684932 0 3.28493150684932 6.4037786091343 0 6.4037786091343 0 6.4037786091343 0 3.36438356164384 0.0794520547945206
917 6.05065023956194 1 0 0 0 0 0 0 0 0 0 0 0 0 0 0 0 0 0 1 50 1 38 8.7999954 77 0 58.3518138261465 0 1 0 0 0 5.96023928065783 0 5.96023928065783 5.96023928065783 0 5.96023928065783 0 5.96023928065783 0 NA 0.0904109589041096
918 2.09719370294319 1 0 0 0 0 0 0 0 0 0 0 0 0 0 0 0 0 0 1 90 1 125 85 218 0 66.6173853524983 0 1 0 1 1 1.46301369863014 0 1.46301369863014 2.01774164814867 0 2.01774164814867 0 2.01774164814867 1 1.54246575342466 0.0794520547945206
919 1.67830253251198 0 0 0 0 0 0 0 0 0 0 0 0 1 0 0 0 0 0 1 56 1 66.5 7.6999969 12 1 51.3483915126626 0 1 0 1 0 1.4563847242928 0 1.4563847242928 1.4563847242928 1 1.4563847242928 0 1.4563847242928 0 NA 0.221917808219178
920 5.6208076659822 1 0 0 0 0 0 0 0 0 0 0 0 0 0 0 0 1 0 0 70 1 46.4 49 110 0 42.6475017111567 0 0 1 0 0 5.47834191255754 0 5.47834191255754 5.47834191255754 0 5.47834191255754 0 5.47834191255754 0 NA 0.142465753424658
921 4.29295003422313 1 0 0 0 0 0 0 0 0 0 0 0 0 0 0 0 0 0 0 50 1 41.1 8.2999954 129 0 59.211498973306 0 1 0 0 0 4.20253907531902 0 4.20253907531902 4.20253907531902 0 4.20253907531902 0 4.20253907531902 0 NA 0.0904109589041096
922 3.94798083504449 0 0 0 0 0 0 0 0 0 0 0 0 1 0 0 0 0 0 0 90 1 308.2 6 31 1 47.7289527720739 0 1 0 0 1 1.06301369863014 0 1.06301369863014 3.85756987614038 0 3.85756987614038 0 3.85756987614038 0 1.15342465753425 0.0904109589041096
923 6.072553045859 0 0 0 0 0 0 0 0 0 1 0 0 0 0 0 0 0 0 0 18 1 25.7 122 81 0 15.9507186858316 0 1 0 0 0 5.99310099106448 0 5.99310099106448 5.99310099106448 0 5.99310099106448 0 5.99310099106448 0 NA 0.0794520547945206
925 0.914442162902122 1 0 0 0 0 0 0 0 0 0 0 0 0 0 0 0 1 0 0 82 1 71 8.5999985 45 0 46.2642026009582 0 0 1 1 0 0.462387368381574 1 0.03013698630137 0.462387368381574 0 0.462387368381574 1 0.462387368381574 0 0.482191780821918 0.452054794520548
927 5.1088295687885 0 0 0 0 0 0 0 0 0 0 0 0 0 1 0 0 0 0 2 53 1 22.1 7.5 100 1 48.870636550308 1 0 0 1 0 5.0129391578296 1 0.621917808219178 5.0129391578296 0 5.0129391578296 1 5.0129391578296 0 0.717808219178082 0.0958904109589041
928 5.34976043805613 0 0 1 0 0 0 0 0 0 0 0 0 0 0 0 0 0 0 0 58.7450018928678 1 41 11.5 85 1 19.4633812457221 1 0 0 0 0 5.26756865723421 1 0.323287671232877 5.26756865723421 0 5.26756865723421 0 5.26756865723421 0 0.405479452054795 0.0821917808219178
929 6.04791238877481 0 0 0 1 0 0 0 0 0 0 0 0 0 0 0 0 0 0 0 0 1 7.6 11.75 332 0 58.2258726899384 0 1 0 1 1 2.09041095890411 0 2.09041095890411 5.97120006000769 0 5.97120006000769 0 5.97120006000769 1 2.16712328767123 0.0767123287671233
930 7.00342231348391 1 0 0 0 0 0 0 0 0 0 0 0 0 0 0 0 0 1 0 15 2 12.4 9.6999969 62 1 64.788501026694 0 1 0 0 0 6.9157510806072 1 0.361643835616439 6.9157510806072 0 6.9157510806072 0 6.9157510806072 0 0.449315068493151 0.0876712328767123
931 7.24709103353867 1 0 0 0 0 0 0 0 0 0 0 0 0 0 0 0 0 0 2 56.899994 1 25.5 5.2999992 16 0 52.5201916495551 0 1 0 0 1 3.08767123287671 0 3.08767123287671 7.15394034860716 0 7.15394034860716 0 7.15394034860716 0 3.18082191780822 0.0931506849315069
934 1.07049965776865 0 0 0 0 0 0 0 1 0 0 0 0 0 0 0 0 0 1 0 13 3 11.4 10.799995 135 1 59.0965092402464 1 0 0 1 1 0.46027397260274 0 0.46027397260274 0.988307876946732 0 0.988307876946732 0 0.988307876946732 1 0.542465753424658 0.0821917808219178
935 7.20328542094456 1 0 0 0 0 0 0 0 0 0 0 0 0 0 0 0 0 0 0 90 1 4.3 10.699997 37 0 48.0191649555099 0 1 0 0 0 7.01698405108155 0 7.01698405108155 7.01698405108155 0 7.01698405108155 0 7.01698405108155 0 NA 0.186301369863014
936 6.53524982888433 0 0 0 0 0 0 0 0 0 0 0 0 0 1 0 0 0 0 0 90 1 6 10 88 0 47.8193018480493 1 0 0 0 0 6.42292106176104 0 6.42292106176104 6.42292106176104 0 6.42292106176104 0 6.42292106176104 0 NA 0.112328767123288
937 0.709103353867214 1 0 0 0 0 0 0 0 0 0 0 0 0 0 0 0 1 0 0 53 1 4.3 7.7299995 36 0 66.3983572895277 0 1 0 1 0 0.459788285374063 1 0.263013698630137 0.459788285374063 0 0.459788285374063 1 0.459788285374063 0 0.512328767123288 0.249315068493151
938 0.906228610540726 0 0 0 0 0 0 0 0 0 0 0 0 0 1 0 0 0 0 0 30 1 1.4 9.8999939 30 0 51.3073237508556 0 0 1 0 0 0.845954637937986 0 0.845954637937986 0.845954637937986 0 0.845954637937986 0 0.845954637937986 0 NA 0.0602739726027397
939 2.36550308008214 1 0 0 0 0 0 0 0 0 0 0 0 0 0 0 0 0 0 0 33 1 10.5 11.899994 139 1 38.8884325804244 0 1 0 0 0 2.27235239515063 0 2.27235239515063 2.27235239515063 0 2.27235239515063 0 2.27235239515063 0 NA 0.0931506849315069
940 2.07529089664613 0 1 0 0 0 0 0 0 0 0 0 0 0 0 0 0 0 0 0 90 1 29 8.5 42 0 51.5482546201232 0 0 1 1 0 1.97392103363243 0 1.97392103363243 1.97392103363243 1 1.97392103363243 0 1.97392103363243 0 NA 0.101369863013699
941 0.785763175906913 0 0 1 0 0 0 0 0 0 0 0 0 0 0 0 0 0 1 1 40 2 5.5 8.2999954 39 0 50.0807665982204 1 0 0 1 0 0.53918783344116 1 0.123287671232877 0.53918783344116 0 0.53918783344116 1 0.53918783344116 0 0.36986301369863 0.246575342465753
942 1.06228610540726 0 0 1 0 0 0 0 0 0 0 0 0 0 0 0 0 0 0 0 40 1 2.2 3.5 120 1 24.9363449691992 1 0 0 1 1 0.336986301369863 0 0.336986301369863 0.83214911910589 0 0.83214911910589 0 0.83214911910589 1 0.567123287671233 0.23013698630137
943 6.86105407255305 0 0 0 1 0 0 0 0 0 0 0 0 0 0 0 0 0 0 1 45 1 3.1 78 27 1 55.9206023271732 0 0 1 0 0 6.74598557940237 1 1.21643835616439 6.74598557940237 0 6.74598557940237 0 6.74598557940237 0 1.33150684931507 0.115068493150685
944 5.63449691991786 0 0 0 0 0 0 0 0 0 0 0 0 1 0 0 0 0 0 1 90 1 77.6 10.099998 16 0 57.1635865845311 0 1 0 0 1 0.90958904109589 0 0.90958904109589 5.54408596101375 0 5.54408596101375 0 5.54408596101375 0 1 0.0904109589041096
945 6.75701574264203 0 0 0 0 0 0 0 0 0 0 1 0 0 0 0 0 0 0 0 25 1 2.3 11.599998 119 1 66.6502395619439 0 0 1 0 0 6.67756368784751 1 0.252054794520548 6.67756368784751 0 6.67756368784751 0 6.67756368784751 0 0.331506849315069 0.0794520547945206
947 5.34976043805613 0 0 1 0 0 0 0 0 0 0 0 0 0 0 0 0 0 0 0 50 1 3.1 8.5999985 134 0 64.8405201916496 1 0 0 0 0 5.11688372572736 0 5.11688372572736 5.11688372572736 0 5.11688372572736 0 5.11688372572736 0 NA 0.232876712328767
948 4.18069815195072 1 0 0 0 0 0 0 0 0 0 0 0 0 0 0 0 0 0 0 58.7450018928678 1 1.9 94 36 0 50.5379876796715 0 1 0 0 0 4.07110911085483 1 0.523287671232877 4.07110911085483 0 4.07110911085483 0 4.07110911085483 0 0.632876712328767 0.10958904109589
952 6.20396988364134 0 0 0 0 0 0 0 0 1 0 0 0 0 0 0 0 0 0 0 51 1 34.5 8.0999985 28 0 30.3408624229979 0 0 1 0 0 6.09164111651805 0 6.09164111651805 6.09164111651805 0 6.09164111651805 0 6.09164111651805 0 NA 0.112328767123288
953 5.08966461327858 0 1 0 0 0 0 0 0 0 0 0 0 0 0 0 0 1 0 0 98 1 177.2 11 52 1 52.3039014373717 0 0 1 0 0 4.69240433930598 1 0.060273972602739 4.69240433930598 0 4.69240433930598 0 4.69240433930598 0 0.457534246575342 0.397260273972603
954 4.61327857631759 0 0 0 1 0 0 0 0 0 0 0 0 0 0 0 0 0 0 1 38 1 12.7 7.8999977 88 1 50.1984941820671 1 0 0 1 0 4.47355254892033 0 4.47355254892033 4.47355254892033 1 4.47355254892033 0 4.47355254892033 0 NA 0.13972602739726
957 7.37029431895962 1 0 0 0 0 0 0 0 0 0 0 0 0 0 0 0 0 0 1 85 1 69.3 6 12 0 57.5058179329227 0 1 0 0 1 1.35068493150685 0 1.35068493150685 7.27714363402811 0 7.27714363402811 0 7.27714363402811 0 1.44383561643836 0.0931506849315069
958 0.240930869267625 1 0 0 0 0 0 0 0 0 0 0 0 0 0 0 0 1 0 0 31 1 8.3 9.2999954 125 0 40.1779603011636 0 1 0 1 0 0.158739088445707 0 0.158739088445707 0.158739088445707 1 0.158739088445707 0 0.158739088445707 0 NA 0.0821917808219178
960 1.14442162902122 0 0 1 0 0 0 0 0 0 0 0 0 0 0 0 0 0 0 2 90 1 7 10.199997 37 1 58.7077344284736 1 0 0 1 0 1.02661340984314 0 1.02661340984314 1.02661340984314 1 1.02661340984314 0 1.02661340984314 0 NA 0.117808219178082
962 6.57357973990417 0 0 0 0 0 0 0 0 0 0 0 0 0 0 0 1 0 0 0 90 1 1.2 12.199997 142 1 42.6611909650924 0 1 0 0 0 6.48316878100006 0 6.48316878100006 6.48316878100006 0 6.48316878100006 0 6.48316878100006 0 NA 0.0904109589041096
964 4.39972621492129 1 0 0 0 0 0 0 0 0 0 0 0 0 0 0 0 0 0 0 40 1 31.1 84 60 0 48.911704312115 0 1 0 0 0 4.31479470807197 0 4.31479470807197 4.31479470807197 0 4.31479470807197 0 4.31479470807197 0 NA 0.0849315068493151
965 6.36002737850787 1 0 0 0 0 0 0 0 0 0 0 0 0 0 0 0 0 0 0 70 1 1.7 9.6999969 117 0 61.990417522245 0 1 0 0 0 6.27235614563116 0 6.27235614563116 6.27235614563116 0 6.27235614563116 0 6.27235614563116 0 NA 0.0876712328767123
966 6.51334702258727 0 0 0 1 0 0 0 0 0 0 0 0 0 0 0 0 0 0 0 70 1 1.6 12.639999 65 1 53.1635865845311 1 0 0 0 1 1.32876712328767 0 1.32876712328767 6.42293606368316 0 6.42293606368316 0 6.42293606368316 0 1.41917808219178 0.0904109589041096
968 6.36002737850787 1 0 0 0 0 0 0 0 0 0 0 0 0 0 0 0 0 0 1 71 1 15.1 75 112 0 65.3607118412046 0 1 0 0 0 6.24495888535719 0 6.24495888535719 6.24495888535719 0 6.24495888535719 0 6.24495888535719 0 NA 0.115068493150685
970 2.81998631074606 0 0 0 1 0 0 0 0 0 0 0 0 0 0 0 0 0 0 0 60 1 4.7 8.6999969 134 0 53.4346338124572 1 0 0 1 0 2.71039726965017 0 2.71039726965017 2.71039726965017 1 2.71039726965017 0 2.71039726965017 0 NA 0.10958904109589
971 2.71594798083504 0 0 0 1 0 0 0 0 0 0 0 0 0 0 0 0 0 0 0 90 1 3.2 7.8999977 32 0 62.0369609856263 1 0 0 1 1 1.36986301369863 0 1.36986301369863 2.59813976165696 0 2.59813976165696 0 2.59813976165696 1 1.48767123287671 0.117808219178082
972 0.342231348391513 0 0 0 1 0 0 0 0 0 0 0 0 0 0 0 0 0 0 0 37 1 1.4 11.399994 188 0 49.5195071868583 1 0 0 1 0 0.238121759350417 0 0.238121759350417 0.238121759350417 1 0.238121759350417 0 0.238121759350417 0 NA 0.104109589041096
974 4.80219028062971 1 0 0 0 0 0 0 0 0 0 0 0 0 0 0 0 0 0 0 58.7450018928678 1 2.7 10.699997 61 0 48.082135523614 0 1 0 0 0 4.72547795186259 0 4.72547795186259 4.72547795186259 0 4.72547795186259 0 4.72547795186259 0 NA 0.0767123287671233
976 6.33538672142368 1 0 0 0 0 0 0 0 0 0 0 0 0 0 0 0 0 0 0 67 1 15.7 8.3999939 124 0 64.1095140314853 0 1 0 0 0 6.2175785022456 0 6.2175785022456 6.2175785022456 0 6.2175785022456 0 6.2175785022456 0 NA 0.117808219178082
977 0.687200547570157 1 0 0 0 0 0 0 0 0 0 0 0 0 0 0 0 0 0 1 78 1 8.4 9.5 105 0 56.9691991786448 0 1 0 1 0 0.596789588666047 0 0.596789588666047 0.596789588666047 1 0.596789588666047 0 0.596789588666047 0 NA 0.0904109589041096
978 0.939082819986311 1 0 0 0 0 0 0 0 0 0 0 0 0 0 0 0 0 0 0 82 1 115 101 36 0 61.8288843258042 0 1 0 1 0 0.692507477520558 0 0.692507477520558 0.692507477520558 1 0.692507477520558 0 0.692507477520558 0 NA 0.246575342465753
979 3.95619438740589 0 0 0 1 0 0 0 0 0 0 0 0 0 0 0 0 0 0 0 30 1 3.2 7.5 2 1 72.2381930184805 0 0 1 0 0 3.69044096274836 0 3.69044096274836 3.69044096274836 0 3.69044096274836 0 3.69044096274836 0 NA 0.265753424657534
982 4.83230663928816 0 1 0 0 0 0 0 0 0 0 0 0 0 0 0 0 0 0 0 95 1 5.7 11.199997 43 1 40.2053388090349 1 0 0 0 0 4.63504636531556 1 0.142465753424657 4.63504636531556 0 4.63504636531556 0 4.63504636531556 0 0.33972602739726 0.197260273972603
983 6.26694045174538 1 0 0 0 0 0 0 0 0 0 0 0 0 0 0 0 1 0 0 90 1 12.1 9.8999939 26 0 46.1629021218344 0 1 0 0 0 6.17105004078648 1 2.33424657534247 6.17105004078648 0 6.17105004078648 0 6.17105004078648 0 2.43013698630137 0.0958904109589041
985 0.416153319644079 0 0 0 1 0 0 0 0 0 0 0 0 0 0 0 0 1 0 1 98 1 66 6.0999985 21 1 63.3456536618754 1 0 0 1 0 0.328482086767367 0 0.328482086767367 0.328482086767367 1 0.328482086767367 0 0.328482086767367 0 NA 0.0876712328767123
986 2.87474332648871 1 0 0 0 0 0 0 0 0 0 0 0 0 0 0 0 1 0 0 73 1 3.9 96 8 0 24.9062286105407 0 1 0 1 0 2.6857022305983 0 2.6857022305983 2.6857022305983 1 2.6857022305983 0 2.6857022305983 0 NA 0.189041095890411
987 2.71047227926078 0 0 0 1 0 0 0 0 0 0 0 0 0 0 0 0 0 0 0 83 1 6.5 9.3999939 34 1 59.5893223819302 1 0 0 1 1 2.01643835616438 0 2.01643835616438 2.51047227926078 0 2.51047227926078 0 2.51047227926078 1 2.21643835616438 0.2
988 6.16837782340862 0 0 0 0 0 1 0 0 0 0 0 0 0 0 0 0 0 0 0 80 1 14.2 11.099998 19 1 23.9863107460643 0 1 0 0 0 6.05604905628533 0 6.05604905628533 6.05604905628533 0 6.05604905628533 0 6.05604905628533 0 NA 0.112328767123288
989 6.27241615331964 1 0 0 0 0 0 0 0 0 0 0 0 0 0 0 0 0 0 0 37 1 7.7 13.699997 20 1 40.0684462696783 0 1 0 0 0 6.18748464647032 0 6.18748464647032 6.18748464647032 0 6.18748464647032 0 6.18748464647032 0 NA 0.0849315068493151
990 5.1772758384668 0 0 0 0 0 0 0 0 0 1 0 0 0 0 0 0 0 0 1 90 1 2.4 98 31 1 54.776180698152 0 1 0 0 0 5.06768679737091 0 5.06768679737091 5.06768679737091 0 5.06768679737091 0 5.06768679737091 0 NA 0.10958904109589
991 4.72279260780287 1 0 0 0 0 0 0 0 0 0 0 0 0 0 0 0 0 0 0 80 1 78.5 77 98 1 47.9479808350445 0 1 0 0 1 3.64383561643836 0 3.64383561643836 4.64608027903575 0 4.64608027903575 0 4.64608027903575 0 3.72054794520548 0.0767123287671233
992 6.33538672142368 1 0 0 0 0 0 0 0 0 0 0 0 0 0 0 0 1 0 0 94 1 45.9 10.299995 62 1 65.9548254620123 0 1 0 0 0 6.19018124197162 0 6.19018124197162 6.19018124197162 0 6.19018124197162 0 6.19018124197162 0 NA 0.145205479452055
993 1.65913757700205 0 0 1 0 0 0 0 0 0 0 0 0 0 0 0 0 0 0 1 31 1 1.8 9.8999939 27 1 46.3436002737851 1 0 0 1 0 1.48379511124862 0 1.48379511124862 1.48379511124862 1 1.48379511124862 0 1.48379511124862 0 NA 0.175342465753425
994 3.86036960985626 1 0 0 0 0 0 0 0 0 0 0 0 0 0 0 0 1 0 0 50 1 5.3 8.6999969 223 0 55.6030116358658 0 1 0 0 0 3.76173947286996 0 3.76173947286996 3.76173947286996 0 3.76173947286996 0 3.76173947286996 0 NA 0.0986301369863014
995 4.33675564681725 1 0 0 0 0 0 0 0 0 0 0 0 0 0 0 0 0 0 1 70 1 52.5 9.5999985 126 1 61.9712525667351 0 1 0 0 0 4.25456386599533 0 4.25456386599533 4.25456386599533 0 4.25456386599533 0 4.25456386599533 0 NA 0.0821917808219178
996 6.17932922655715 0 0 0 0 0 0 0 0 0 0 1 0 0 0 0 0 0 0 0 40 1 0.8 8.3999939 61 0 57.886379192334 0 0 1 0 0 6.09987717176263 0 6.09987717176263 6.09987717176263 0 6.09987717176263 0 6.09987717176263 0 NA 0.0794520547945206
997 6.02327173169062 0 0 0 0 1 0 0 0 0 0 0 0 0 0 0 0 1 0 0 55 1 26.9 9.1999969 204 0 50.3600273785079 1 0 0 0 0 5.97121693717007 1 0.356164383561644 5.97121693717007 0 5.97121693717007 0 5.97121693717007 0 0.408219178082192 0.0520547945205479
998 4.33949349760438 0 0 0 1 0 0 0 0 0 0 0 0 0 0 0 0 0 0 0 80 1 4.3 9.2999954 77 1 55.7618069815195 1 0 0 0 0 4.24908253870027 1 0.24931506849315 4.24908253870027 0 4.24908253870027 0 4.24908253870027 0 0.33972602739726 0.0904109589041096
999 5.90554414784394 0 0 0 0 0 1 0 0 0 0 0 0 0 0 0 0 0 0 0 50 1 14.7 14.599998 23 1 44.2409308692676 0 1 0 0 0 5.81239346291243 0 5.81239346291243 5.81239346291243 0 5.81239346291243 0 5.81239346291243 0 NA 0.0931506849315069
1000 3.45516769336071 0 1 0 0 0 0 0 0 0 0 0 0 0 0 0 0 0 0 1 82 1 1.3 9.2299957 157 0 25.8726899383984 0 0 1 1 0 3.38119509062098 1 0.358904109589041 3.38119509062098 0 3.38119509062098 1 3.38119509062098 0 0.432876712328767 0.073972602739726
1001 1.94934976043806 1 0 0 0 0 0 0 0 0 0 0 0 0 0 0 0 1 0 1 88 1 59 7.5 9 1 53.678302532512 1 0 0 1 0 1.80140455495861 1 0.380821917808219 1.80140455495861 0 1.80140455495861 1 1.80140455495861 0 0.528767123287671 0.147945205479452
1002 2.19575633127995 0 0 0 0 0 0 0 0 0 0 0 0 0 1 0 0 1 0 0 92 1 117.6 6.2999992 55 0 59.5701574264203 0 0 1 1 0 2.06150975593748 1 0.208219178082192 2.06150975593748 0 2.06150975593748 1 2.06150975593748 0 0.342465753424658 0.134246575342466
1003 2.13278576317591 1 0 0 0 0 0 0 0 0 0 0 0 0 0 0 0 1 0 0 90 1 67.6 100 18 0 25.1279945242984 0 0 1 1 1 0.641095890410959 0 0.641095890410959 1.9464843933129 0 1.9464843933129 0 1.9464843933129 1 0.827397260273973 0.186301369863014
1004 6.24229979466119 0 0 0 1 0 0 0 0 0 0 0 0 0 0 0 0 0 0 1 62 1 0.9 13 71 0 50.8254620123203 0 0 1 0 0 6.14640938370229 0 6.14640938370229 6.14640938370229 0 6.14640938370229 0 6.14640938370229 0 NA 0.0958904109589041
1005 1.30595482546201 1 0 0 0 0 0 0 0 0 0 0 0 0 0 0 0 1 0 0 60 1 4.2 6 146 1 19.6167008898015 0 1 0 1 0 1.22650277066749 1 0.178082191780821 1.22650277066749 0 1.22650277066749 1 1.22650277066749 0 0.257534246575342 0.0794520547945206
1006 6.23956194387406 1 0 0 0 0 0 0 0 0 0 0 0 0 0 0 0 0 0 1 95 1 30.3 9.7999954 103 0 46.2340862422998 0 1 0 0 1 2.73698630136986 0 2.73698630136986 6.08887701236721 0 6.08887701236721 0 6.08887701236721 0 2.88767123287671 0.150684931506849
1007 0.91170431211499 1 0 0 0 0 0 0 0 0 0 0 0 0 0 0 0 0 0 0 65 1 5 8.6999969 139 0 37.9876796714579 0 1 0 1 0 0.834991983347867 0 0.834991983347867 0.834991983347867 1 0.834991983347867 0 0.834991983347867 0 NA 0.0767123287671233
1008 5.59342915811088 0 0 1 0 0 0 0 0 0 0 0 0 0 0 0 0 0 0 2 31 1 2.5 6.7999992 49 1 55.1348391512663 1 0 0 1 0 5.40164833619307 1 0.213698630136987 5.40164833619307 0 5.40164833619307 1 5.40164833619307 0 0.405479452054795 0.191780821917808
1009 1.18001368925394 0 0 0 1 0 0 0 0 0 0 0 0 0 0 0 0 0 1 0 24 2 1.2 6.5999985 50 1 59.0581793292266 1 0 0 1 0 0.941657524870378 1 0.158904109589041 0.941657524870378 0 0.941657524870378 1 0.941657524870378 0 0.397260273972603 0.238356164383562
1010 1.28131416837782 0 0 0 0 0 0 0 0 0 0 0 0 0 1 0 0 0 1 1 90 2 56 9.8799973 67 0 55.7864476386037 0 0 1 1 0 1.20734156563809 1 0.265753424657534 1.20734156563809 0 1.20734156563809 1 1.20734156563809 0 0.33972602739726 0.073972602739726
1011 0.720054757015743 0 0 0 1 0 0 0 0 0 0 0 0 0 0 0 0 0 1 2 7.8999977 3 205.4 12.599998 47 0 67.356605065024 1 0 0 1 0 0.618684894002044 0 0.618684894002044 0.618684894002044 1 0.618684894002044 0 0.618684894002044 0 NA 0.101369863013699
1012 0.279260780287474 0 0 0 1 0 0 0 0 0 0 0 0 0 0 0 0 0 0 0 74 1 40.4 8.6999969 17 0 66.1601642710472 1 0 0 1 0 0.188849821383364 0 0.188849821383364 0.188849821383364 1 0.188849821383364 0 0.188849821383364 0 NA 0.0904109589041096
1014 2.37371663244353 0 1 0 0 0 0 0 0 0 0 0 0 0 0 0 0 0 0 1 90 1 44.6 8 139 0 31.1567419575633 1 0 0 0 0 2.27782622148463 1 0.29041095890411 2.27782622148463 0 2.27782622148463 0 2.27782622148463 0 0.386301369863014 0.0958904109589041
1015 3.26078028747433 1 0 0 0 0 0 0 0 0 0 0 0 0 0 0 0 0 0 1 50 1 6.1 10.199997 209 1 62.6639288158795 0 1 0 0 0 3.15119124637844 0 3.15119124637844 3.15119124637844 0 3.15119124637844 0 3.15119124637844 0 NA 0.10958904109589
1016 6.21218343600274 1 0 0 0 0 0 0 0 0 0 0 0 0 0 0 0 1 0 0 67 1 5.7 74 77 1 52.1232032854209 0 1 0 0 0 6.13547110723562 0 6.13547110723562 6.13547110723562 0 6.13547110723562 0 6.13547110723562 0 NA 0.0767123287671233
1017 4.26283367556468 1 0 0 0 0 0 0 0 0 0 0 0 0 0 0 0 0 0 1 50 1 3.6 4.8999977 57 0 49.3278576317591 0 1 0 0 0 4.17516244268797 1 0.887671232876713 4.17516244268797 0 4.17516244268797 0 4.17516244268797 0 0.975342465753425 0.0876712328767123
1018 6.25872689938398 0 0 0 1 0 0 0 0 0 0 0 0 0 0 0 0 0 0 1 6 1 5 7.5999985 105 1 40.2053388090349 1 0 0 0 0 6.17105566650727 1 0.52054794520548 6.17105566650727 0 6.17105566650727 0 6.17105566650727 0 0.608219178082192 0.0876712328767123
1020 6.16016427104723 0 0 0 1 0 0 0 0 0 0 0 0 0 0 0 0 0 0 0 90.5 1 2.8 114 106 1 50.6091718001369 1 0 0 0 0 6.08345194228011 1 0.479452054794521 6.08345194228011 0 6.08345194228011 0 6.08345194228011 0 0.556164383561644 0.0767123287671233
1021 3.14579055441478 1 0 0 0 0 0 0 0 0 0 0 0 0 0 0 0 1 0 1 80 1 39.7 71 99 1 49.7467488021903 0 1 0 1 0 3.06085904756547 1 0.194520547945206 3.06085904756547 0 3.06085904756547 1 3.06085904756547 0 0.279452054794521 0.0849315068493151
1022 5.95208761122519 0 0 0 0 0 1 0 0 0 0 0 0 0 0 0 0 0 0 0 58 1 11.9 11.699997 35 0 31.6002737850787 0 1 0 0 0 5.86715610437587 0 5.86715610437587 5.86715610437587 0 5.86715610437587 0 5.86715610437587 0 NA 0.0849315068493151
1023 0.39151266255989 0 0 0 0 0 1 0 0 0 0 0 0 0 0 0 0 0 0 0 55 1 21.8 11.339996 75 1 29.8288843258042 0 1 0 1 0 0.320279785847561 0 0.320279785847561 0.320279785847561 1 0.320279785847561 0 0.320279785847561 0 NA 0.0712328767123288
1024 1.87816563997262 0 0 0 1 0 0 0 0 0 0 0 0 0 0 0 0 0 0 0 35 1 2 9.5999985 148 0 59.8767967145791 1 0 0 1 1 1.28493150684931 0 1.28493150684931 1.77405605093152 0 1.77405605093152 0 1.77405605093152 1 1.38904109589041 0.104109589041096
1025 2.24777549623546 0 0 0 1 0 0 0 0 0 0 0 0 0 0 0 0 1 0 1 33 1 12.4 5.5 108 1 57.9849418206708 1 0 0 1 0 1.69435083870121 0 1.69435083870121 1.69435083870121 1 1.69435083870121 0 1.69435083870121 0 NA 0.553424657534247
1027 2.06707734428474 0 0 0 0 0 0 0 0 1 0 0 0 0 0 0 0 0 0 0 80 1 26 9.7999954 66 0 46.1957563312799 0 0 1 1 0 1.96022802921625 0 1.96022802921625 1.96022802921625 1 1.96022802921625 0 1.96022802921625 0 NA 0.106849315068493
1028 5.64818617385353 1 0 0 0 0 0 0 0 0 0 0 0 0 0 0 0 1 1 1 97 2 121.3 8.0999985 50 0 49.2950034223135 0 1 0 0 0 5.56051494097682 1 0.372602739726028 5.56051494097682 0 5.56051494097682 0 5.56051494097682 0 0.46027397260274 0.0876712328767123
1029 0.933607118412047 0 0 1 0 0 0 0 0 0 0 0 0 0 0 0 0 0 1 1 13 3 1.6 8.8999939 49 1 56.4079397672827 1 0 0 1 0 0.837716707453143 1 0.235616438356165 0.837716707453143 0 0.837716707453143 1 0.837716707453143 0 0.331506849315069 0.0958904109589041
1030 3.66872005475702 0 0 0 0 0 0 0 0 0 0 1 0 0 0 0 0 0 0 0 27 1 1.8 111 20 0 61.0951403148528 0 0 1 1 0 3.55639128763373 0 3.55639128763373 3.55639128763373 1 3.55639128763373 0 3.55639128763373 0 NA 0.112328767123288
1032 6.13552361396304 1 0 0 0 0 0 0 0 0 0 0 0 0 0 0 0 0 0 0 92 1 23.3 8 22 1 54.0506502395619 0 1 0 0 1 3.08493150684931 0 3.08493150684931 6.04511265505893 0 6.04511265505893 0 6.04511265505893 0 3.17534246575342 0.0904109589041096
1033 3.00068446269678 0 0 1 0 0 0 0 0 0 0 0 0 0 0 0 0 0 0 0 26 1 3.1 1.3999996 26 1 50.7953456536619 1 0 0 1 0 2.90479405173788 1 0.386301369863014 2.90479405173788 0 2.90479405173788 1 2.90479405173788 0 0.482191780821918 0.0958904109589041
1034 3.88227241615332 1 0 0 0 0 0 0 0 0 0 0 0 0 0 0 0 0 0 0 40 1 4.2 9.2999954 114 0 59.2772073921971 0 1 0 1 1 1.43835616438356 0 1.43835616438356 3.78364227916702 0 3.78364227916702 0 3.78364227916702 1 1.53698630136986 0.0986301369863014
1035 0.150581793292266 0 0 0 1 0 0 0 0 0 0 0 0 0 0 0 0 0 1 0 18 2 6.8 14.199997 15 1 65.7056810403833 1 0 0 1 0 0.035513300141581 0 0.035513300141581 0.035513300141581 1 0.035513300141581 0 0.035513300141581 0 NA 0.115068493150685
1036 1.11978097193703 1 0 0 0 0 0 0 0 0 0 0 0 0 0 0 0 1 0 1 90 1 72.8 9.6999969 152 0 46.3600273785079 0 0 1 1 0 1.04306864316991 1 0.361643835616439 1.04306864316991 0 1.04306864316991 1 1.04306864316991 0 0.438356164383562 0.0767123287671233
1037 5.71115674195756 1 0 0 0 0 0 0 0 0 0 0 0 0 0 0 0 0 0 0 68 1 15.5 9.5 39 1 58.4640657084189 0 1 0 1 1 3.92876712328767 0 3.92876712328767 5.62896496113564 0 5.62896496113564 0 5.62896496113564 1 4.01095890410959 0.0821917808219178
1038 0.851471594798084 0 1 0 0 0 0 0 0 0 0 0 0 0 0 0 0 0 0 1 90 1 20 11.5 59 0 62.5379876796715 1 0 0 1 0 0.739142827674796 0 0.739142827674796 0.739142827674796 1 0.739142827674796 0 0.739142827674796 0 NA 0.112328767123288
1039 5.28405201916496 0 0 0 0 0 0 0 0 0 1 0 0 0 0 0 0 0 0 0 50 1 4.4 15 116 1 45.5386721423682 0 1 0 0 0 5.19090133423345 0 5.19090133423345 5.19090133423345 0 5.19090133423345 0 5.19090133423345 0 NA 0.0931506849315069
1040 5.77138945927447 0 0 0 0 1 0 0 0 0 0 0 0 0 0 0 0 0 0 0 60 1 20 42 163 0 68.1177275838467 1 0 0 1 1 1.78356164383562 0 1.78356164383562 5.69467713050735 0 5.69467713050735 0 5.69467713050735 1 1.86027397260274 0.0767123287671233
1042 5.88364134154689 0 0 0 0 0 0 0 0 0 1 0 0 0 0 0 0 0 0 0 68 1 4.7 7.5 40 1 28.3175906913073 0 1 0 0 0 5.78775093058799 0 5.78775093058799 5.78775093058799 0 5.78775093058799 0 5.78775093058799 0 NA 0.0958904109589041
1043 0.922655715263518 0 0 0 1 0 0 0 0 0 0 0 0 0 0 0 0 0 0 2 9 1 100.4 56 37 1 63.5290896646133 1 0 0 1 0 0.689779002934751 0 0.689779002934751 0.689779002934751 1 0.689779002934751 0 0.689779002934751 0 NA 0.232876712328767
1044 4.38603696098563 0 0 0 0 0 0 0 0 0 0 0 0 0 0 0 1 0 0 1 62 1 0.7 7.7999992 26 0 41.5906913073238 0 1 0 0 0 4.27096846783494 0 4.27096846783494 4.27096846783494 0 4.27096846783494 0 4.27096846783494 0 NA 0.115068493150685
1045 3.55373032169747 1 0 0 0 0 0 0 0 0 0 0 0 0 0 0 0 0 0 0 74 1 7.8 9.5999985 109 1 63.3127994524298 0 1 0 0 0 3.47975771895774 0 3.47975771895774 3.47975771895774 0 3.47975771895774 0 3.47975771895774 0 NA 0.073972602739726
1046 2.13278576317591 0 0 0 0 0 0 0 0 1 0 0 0 0 0 0 0 0 0 0 85 1 26.7 10.399994 93 0 69.845311430527 0 0 1 1 0 2.05333370838139 0 2.05333370838139 2.05333370838139 1 2.05333370838139 0 2.05333370838139 0 NA 0.0794520547945206
1047 5.42094455852156 1 0 0 0 0 0 0 0 0 0 0 0 0 0 0 0 1 0 1 99 1 13.2 13.899994 4 1 32.4407939767283 0 1 0 0 0 5.31135551742567 0 5.31135551742567 5.31135551742567 0 5.31135551742567 0 5.31135551742567 0 NA 0.10958904109589
1049 5.89459274469541 1 0 0 0 0 0 0 0 0 0 0 0 0 0 0 0 0 0 0 80 1 32 7.2999992 44 0 61.4948665297741 0 1 0 0 0 5.69459274469541 0 5.69459274469541 5.69459274469541 0 5.69459274469541 0 5.69459274469541 0 NA 0.2
1050 2.14647501711157 0 0 1 0 0 0 0 0 0 0 0 0 0 0 0 0 0 0 1 44 1 20.7 8.5999985 186 1 60.7939767282683 1 0 0 1 0 2.04784488012527 1 0.876712328767124 2.04784488012527 0 2.04784488012527 1 2.04784488012527 0 0.975342465753425 0.0986301369863014
1052 1.27857631759069 0 0 0 1 0 0 0 0 0 0 0 0 0 0 0 0 0 0 0 90 1 42.3 10.699997 24 1 57.9329226557153 0 0 1 1 0 1.19090508471398 1 0.2 1.19090508471398 0 1.19090508471398 1 1.19090508471398 0 0.287671232876712 0.0876712328767123
1053 0.659822039698836 0 0 0 0 0 0 0 0 1 0 0 0 0 0 0 0 0 1 0 12 3 1.8 6.8999977 15 1 56.8240930869268 0 0 1 1 0 0.566671354767329 0 0.566671354767329 0.566671354767329 1 0.566671354767329 0 0.566671354767329 0 NA 0.0931506849315069
1054 2.32991101984942 0 0 0 0 0 0 0 0 0 1 0 0 0 0 0 0 0 0 0 95 1 15.4 8.3999939 19 1 29.6865160848734 0 1 0 0 0 2.22306170478093 1 0.561643835616439 2.22306170478093 0 2.22306170478093 0 2.22306170478093 0 0.668493150684932 0.106849315068493
1057 5.6974674880219 0 0 0 0 0 0 0 0 0 1 0 0 0 0 0 0 0 0 0 20 1 7.8 15 296 1 60.5530458590007 0 1 0 0 0 4.62075515925478 0 4.62075515925478 4.62075515925478 0 4.62075515925478 0 4.62075515925478 0 NA 1.07671232876712
1059 3.35660506502396 0 0 0 0 0 0 0 0 0 0 0 0 1 0 0 0 0 0 0 8 1 42.6 129 35 1 29.6235455167693 0 1 0 0 1 1.32054794520548 0 1.32054794520548 3.26071465406506 0 3.26071465406506 0 3.26071465406506 0 1.41643835616438 0.0958904109589041
1060 0.536618754277892 0 1 0 0 0 0 0 0 0 0 0 0 0 0 0 0 0 0 3 90 1 36.5 12.799995 79 1 65.5304585900068 1 0 0 1 0 0.443468069346385 0 0.443468069346385 0.443468069346385 1 0.443468069346385 0 0.443468069346385 0 NA 0.0931506849315069
1061 3.52087611225188 1 0 0 0 0 0 0 0 0 0 0 0 0 0 0 0 0 0 0 58.7450018928678 1 13 15.006119106409 80.4858623868992 1 40.3285420944559 0 1 0 0 0 3.41676652321078 0 3.41676652321078 3.41676652321078 0 3.41676652321078 0 3.41676652321078 0 NA 0.104109589041096
1062 0.747433264887064 0 0 1 0 0 0 0 0 0 0 0 0 0 0 0 0 0 0 0 10 1 2.7 8.5999985 24 0 60.684462696783 1 0 0 1 0 0.643323675845968 0 0.643323675845968 0.643323675845968 1 0.643323675845968 0 0.643323675845968 0 NA 0.104109589041096
1064 1.01574264202601 1 0 0 0 0 0 0 0 0 0 0 0 0 0 0 0 1 0 0 30 1 12.2 7.3999977 44 0 53.0431211498973 0 1 0 1 0 0.708893326957517 1 0.019178082191781 0.708893326957517 0 0.708893326957517 1 0.708893326957517 0 0.326027397260274 0.306849315068493
1065 0.484599589322382 0 0 1 0 0 0 0 0 0 0 0 0 0 0 0 0 0 1 0 17 2 17.4 10 23 1 66.8637919233402 1 0 0 1 0 0.175010548226492 0 0.175010548226492 0.175010548226492 1 0.175010548226492 0 0.175010548226492 0 NA 0.30958904109589
1066 4.54757015742642 1 0 0 0 0 0 0 0 0 0 0 0 0 0 0 0 0 0 1 60 1 3 8.2999954 149 0 36.8651608487337 0 1 0 0 0 4.4653783766045 0 4.4653783766045 4.4653783766045 0 4.4653783766045 0 4.4653783766045 0 NA 0.0821917808219178
1067 4.18617385352498 1 0 0 0 0 0 0 0 0 0 0 0 0 0 0 0 1 0 1 82 1 7.7 9.1999969 64 0 63.1594798083504 0 0 1 1 0 4.08480399051128 1 0.416438356164383 4.08480399051128 0 4.08480399051128 1 4.08480399051128 0 0.517808219178082 0.101369863013699
1068 2.76522929500342 0 0 0 0 0 0 0 0 0 0 0 0 1 0 0 0 0 0 3 30 1 9.9 124 187 1 48.4188911704312 0 1 0 0 0 2.67755806212671 0 2.67755806212671 2.67755806212671 0 2.67755806212671 0 2.67755806212671 0 NA 0.0876712328767123
1069 3.63586584531143 0 0 0 0 1 0 0 0 0 0 0 0 0 0 0 0 0 0 0 65 1 10 61 57 0 40.662559890486 0 0 1 0 0 3.5618932425717 0 3.5618932425717 3.5618932425717 0 3.5618932425717 0 3.5618932425717 0 NA 0.073972602739726
1070 4.42162902121834 0 0 0 0 0 0 0 0 0 0 0 0 0 0 1 0 0 1 0 35 2 3.5 11.099998 106 1 43.8576317590691 1 0 0 0 0 4.31751943217724 1 0.391780821917808 4.31751943217724 0 4.31751943217724 0 4.31751943217724 0 0.495890410958904 0.104109589041096
1071 5.44284736481862 1 0 0 0 0 0 0 0 0 0 0 0 0 0 0 0 0 0 0 95 1 43.5 7.3999977 17 1 56.6351813826146 0 1 0 0 0 5.34695695385972 1 0.424657534246575 5.34695695385972 0 5.34695695385972 0 5.34695695385972 0 0.520547945205479 0.0958904109589041
1072 2.00136892539357 0 0 0 1 0 0 0 0 0 0 0 0 0 0 0 0 0 0 0 32 1 2.2 12.199997 133 1 62.507871321013 0 0 1 1 0 1.92465659662645 0 1.92465659662645 1.92465659662645 1 1.92465659662645 0 1.92465659662645 0 NA 0.0767123287671233
1073 2.51060917180014 1 0 0 0 0 0 0 0 0 0 0 0 0 0 0 0 1 0 0 46 1 27.4 135 156 0 47.8329911019849 0 0 1 1 0 2.42841739097822 1 0.336986301369863 2.42841739097822 0 2.42841739097822 1 2.42841739097822 0 0.419178082191781 0.0821917808219178
1074 4.52566735112936 0 0 0 0 0 0 0 0 0 0 0 0 1 0 0 0 0 0 1 70 1 4.8 10.099998 41 1 70.6338124572211 0 1 0 0 0 4.43251666619785 0 4.43251666619785 4.43251666619785 0 4.43251666619785 0 4.43251666619785 0 NA 0.0931506849315069
1075 5.4757015742642 0 0 0 0 0 0 0 0 0 0 1 0 0 0 0 0 0 0 1 84 1 3.4 6.6399994 79 0 47.1184120465435 0 0 1 0 0 5.38255088933269 1 0.33972602739726 5.38255088933269 0 5.38255088933269 0 5.38255088933269 0 0.432876712328767 0.0931506849315069
1076 0.793976728268309 0 0 1 0 0 0 0 0 0 0 0 0 0 0 0 0 0 0 0 25 1 1.8 85 31 1 60.1013004791239 1 0 0 1 0 0.706305495391597 0 0.706305495391597 0.706305495391597 1 0.706305495391597 0 0.706305495391597 0 NA 0.0876712328767123
1077 1.18822724161533 0 0 0 1 0 0 0 0 0 0 0 0 0 0 0 0 1 1 1 37 3 20.3 7.2999992 22 0 70.0752908966461 0 0 1 1 0 1.04850121421807 0 1.04850121421807 1.04850121421807 1 1.04850121421807 0 1.04850121421807 0 NA 0.13972602739726
1080 5.83983572895277 1 0 0 0 0 0 0 0 0 0 0 0 0 0 0 0 0 0 1 86 1 35.3 9.8999939 104 0 67.4551676933607 0 1 0 0 0 5.72750696182948 0 5.72750696182948 5.72750696182948 0 5.72750696182948 0 5.72750696182948 0 NA 0.112328767123288
1082 5.41273100616016 0 0 0 1 0 0 0 0 0 0 0 0 0 0 0 0 1 0 0 35 1 7.5 10.099998 105 1 66.2696783025325 1 0 0 0 0 5.21821045821495 1 0.213698630136987 5.21821045821495 0 5.21821045821495 0 5.21821045821495 0 0.408219178082192 0.194520547945205
1083 5.88364134154689 1 0 0 0 0 0 0 0 0 0 0 0 0 0 0 0 0 0 1 20 1 11.5 8.6999969 48 1 24.9965776865161 0 1 0 0 1 4.07945205479452 0 4.07945205479452 5.74665504017703 0 5.74665504017703 0 5.74665504017703 0 4.21643835616438 0.136986301369863
1084 3.28542094455852 1 0 0 0 0 0 0 0 0 0 0 0 0 0 0 0 0 0 1 79 1 30.6 6.6999969 182 0 56.0219028062971 0 1 0 0 0 3.205968889764 0 3.205968889764 3.205968889764 0 3.205968889764 0 3.205968889764 0 NA 0.0794520547945206
1086 5.9356605065024 1 0 0 0 0 0 0 0 0 0 0 0 0 0 0 0 0 1 1 58.7450018928678 2 1.9 81 116 1 61.6454483230664 1 0 0 0 0 5.8342906434887 1 0.257534246575342 5.8342906434887 0 5.8342906434887 0 5.8342906434887 0 0.358904109589041 0.101369863013699
1087 1.96577686516085 1 0 0 0 0 0 0 0 0 0 0 0 0 0 0 0 1 0 1 58.7450018928678 1 54.4 15.006119106409 80.4858623868992 1 49.0513347022587 0 1 0 1 0 1.88632481036633 0 1.88632481036633 1.88632481036633 1 1.88632481036633 0 1.88632481036633 0 NA 0.0794520547945206
1090 0.837782340862423 0 0 0 0 0 0 0 0 0 1 0 0 0 0 0 0 0 0 0 56 1 2.5 83 40 0 38.6776180698152 0 1 0 0 0 0.722713847711738 0 0.722713847711738 0.722713847711738 0 0.722713847711738 0 0.722713847711738 0 NA 0.115068493150685
1091 0.613278576317591 1 0 0 0 0 0 0 0 0 0 0 0 0 0 0 0 1 0 0 40 1 99.6 10.399994 73 0 40.8405201916496 0 0 1 1 0 0.522867617413481 1 0.33972602739726 0.522867617413481 0 0.522867617413481 1 0.522867617413481 0 0.43013698630137 0.0904109589041096
1092 3.24709103353867 0 0 0 0 0 0 0 0 0 1 0 0 0 0 0 0 0 0 0 33 1 6.5 8.6999969 38 1 30.9103353867214 0 1 0 1 1 1.12054794520548 0 1.12054794520548 3.02791295134689 0 3.02791295134689 0 3.02791295134689 1 1.33972602739726 0.219178082191781
1093 0.837782340862423 0 0 0 0 0 0 0 0 0 1 0 0 0 0 0 0 0 0 1 95 1 10.9 7.5 32 0 66.7679671457905 1 0 0 1 0 0.618604258670642 0 0.618604258670642 0.618604258670642 1 0.618604258670642 0 0.618604258670642 0 NA 0.219178082191781
1094 5.82067077344285 0 0 0 0 0 0 0 0 0 1 0 0 0 0 0 0 0 0 0 40 1 23.6 53 21 0 39.129363449692 0 1 0 0 0 5.72478036248395 0 5.72478036248395 5.72478036248395 0 5.72478036248395 0 5.72478036248395 0 NA 0.0958904109589041
1095 0.298425735797399 0 0 1 0 0 0 0 0 0 0 0 0 0 0 0 0 0 0 3 55 1 13.7 8.3999939 134 1 43.6112251882272 1 0 0 1 0 0.139521626208358 0 0.139521626208358 0.139521626208358 1 0.139521626208358 0 0.139521626208358 0 NA 0.158904109589041
1096 3.77275838466804 1 0 0 0 0 0 0 0 0 0 0 0 0 0 0 0 1 1 0 12 2 47.6 8.7999954 108 0 53.7686516084873 0 1 0 1 1 1.21917808219178 0 1.21917808219178 3.55905975453105 0 3.55905975453105 0 3.55905975453105 1 1.43287671232877 0.213698630136986
1097 5.69199178644764 0 0 0 0 0 0 0 0 0 1 0 0 0 0 0 0 0 0 1 54 1 12 43 28 1 58.5133470225873 0 1 0 0 0 5.59884110151613 0 5.59884110151613 5.59884110151613 0 5.59884110151613 0 5.59884110151613 0 NA 0.0931506849315069
1099 5.927446954141 1 0 0 0 0 0 0 0 0 0 0 0 0 0 0 0 1 0 1 68 1 73.1 97 397 0 60.0383299110199 0 1 0 0 0 5.8260770911273 1 0.320547945205479 5.8260770911273 0 5.8260770911273 0 5.8260770911273 0 0.421917808219178 0.101369863013699
1100 0.501026694045175 0 0 0 0 0 1 0 0 0 0 0 0 0 0 0 0 0 0 1 59 1 15.3 10 62 0 42.7843942505133 0 1 0 0 0 0.407876009113668 0 0.407876009113668 0.407876009113668 0 0.407876009113668 0 0.407876009113668 0 NA 0.0931506849315069
1101 5.71937029431896 1 0 0 0 0 0 0 0 0 0 0 0 0 0 0 0 0 0 3 68 1 43.3 10.799995 88 1 56.1314168377823 0 1 0 0 0 5.65635659568882 1 0.413698630136986 5.65635659568882 0 5.65635659568882 0 5.65635659568882 0 0.476712328767123 0.063013698630137
1102 4.54483230663929 1 0 0 0 0 0 0 0 0 0 0 0 0 0 0 0 0 1 1 80 2 5.8 7.7999992 32 1 53.886379192334 0 1 0 0 0 4.25990079978998 1 0.024657534246575 4.25990079978998 0 4.25990079978998 0 4.25990079978998 0 0.30958904109589 0.284931506849315
1103 5.75496235455168 1 0 0 0 0 0 0 0 0 0 0 0 0 0 0 0 0 0 0 58.7450018928678 1 32 11.5 52 1 58.92128678987 0 1 0 0 0 5.639893861401 1 0.367123287671233 5.639893861401 0 5.639893861401 0 5.639893861401 0 0.482191780821918 0.115068493150685
1104 2.97056810403833 0 0 0 0 0 0 0 0 0 0 1 0 0 0 0 0 0 0 0 27 1 1.5 10.099998 98 1 56.3449691991786 0 0 1 0 0 2.3952256382849 1 1.97260273972602 2.3952256382849 0 2.3952256382849 0 2.3952256382849 0 2.54794520547945 0.575342465753425
1105 1.2621492128679 0 1 0 0 0 0 0 0 0 0 0 0 0 0 0 0 0 1 0 68 2 3 10.849998 25 0 40.1232032854209 0 0 1 1 0 1.18543688410078 1 0.309589041095891 1.18543688410078 0 1.18543688410078 1 1.18543688410078 0 0.386301369863014 0.0767123287671233
1106 3.15126625598905 0 0 0 1 0 0 0 0 0 0 0 0 0 0 0 0 0 0 1 94 1 10.3 91 50 1 60.9965776865161 1 0 0 1 0 2.75674570804384 0 2.75674570804384 2.75674570804384 1 2.75674570804384 0 2.75674570804384 0 NA 0.394520547945205
1107 2.32991101984942 0 0 0 0 0 0 0 0 0 0 0 1 0 0 0 0 0 0 0 14 1 8.3 9.0999985 171 1 49.6865160848734 0 0 1 1 1 0.649315068493147 0 0.649315068493147 1.79292471847956 0 1.79292471847956 0 1.79292471847956 1 1.18630136986301 0.536986301369863
1108 2.03969883641342 0 0 0 1 0 0 0 0 0 0 0 0 0 0 0 0 0 0 0 25 1 1.1 7.8999977 48 1 66.2012320328542 1 0 0 1 0 1.9602467816189 0 1.9602467816189 1.9602467816189 1 1.9602467816189 0 1.9602467816189 0 NA 0.0794520547945206
1109 1.17453798767967 0 0 0 0 0 0 0 1 0 0 0 0 0 0 0 0 0 0 0 65 1 6.3 9.0999985 285 1 24.0903490759754 1 0 0 1 0 0.963579083570081 1 0.06027397260274 0.963579083570081 0 0.963579083570081 1 0.963579083570081 0 0.271232876712329 0.210958904109589
1110 5.45379876796715 0 0 0 1 0 0 0 0 0 0 0 0 0 0 0 0 0 0 0 60 1 55.5 10 204 1 45.3360711841205 1 0 0 0 0 5.21270287755619 1 0.208219178082192 5.21270287755619 0 5.21270287755619 0 5.21270287755619 0 0.449315068493151 0.241095890410959
1111 3.36481861738535 1 0 0 0 0 0 0 0 0 0 0 0 0 0 0 0 0 0 0 100 1 116 9 27 0 51.0581793292266 0 1 0 0 0 3.27988711053603 0 3.27988711053603 3.27988711053603 0 3.27988711053603 0 3.27988711053603 0 NA 0.0849315068493151
1113 0.725530458590007 0 0 0 1 0 0 0 0 0 0 0 0 0 0 0 0 1 0 0 90 1 39.3 61 33 0 71.6632443531827 1 0 0 1 0 0.643338677768089 0 0.643338677768089 0.643338677768089 1 0.643338677768089 0 0.643338677768089 0 NA 0.0821917808219178
1114 5.84531143052704 0 0 0 0 0 0 0 0 0 0 0 0 1 0 0 0 0 0 0 44 1 2.3 103 66 0 57.3935660506502 0 1 0 0 0 5.686407320938 0 5.686407320938 5.686407320938 0 5.686407320938 0 5.686407320938 0 NA 0.158904109589041
1116 0.158795345653662 0 0 0 0 0 0 0 1 0 0 0 0 0 0 0 0 0 0 1 45 1 2.2 7.5999985 18 1 52.993839835729 1 0 0 1 0 0.0820830168865387 0 0.0820830168865387 0.0820830168865387 1 0.0820830168865387 0 0.0820830168865387 0 NA 0.0767123287671233
1117 2.39835728952772 0 0 0 1 0 0 0 0 0 0 0 0 0 0 0 0 0 0 0 25 1 2.3 11 92 1 66.5763175906913 1 0 0 1 0 2.31068605665101 0 2.31068605665101 2.31068605665101 1 2.31068605665101 0 2.31068605665101 0 NA 0.0876712328767123
1118 3.34565366187543 0 0 0 1 0 0 0 0 0 0 0 0 0 0 0 0 0 0 0 27 1 2 10.699997 103 1 51.5373032169747 1 0 0 1 0 3.01140708653296 0 3.01140708653296 3.01140708653296 1 3.01140708653296 0 3.01140708653296 0 NA 0.334246575342466
1119 4.16153319644079 0 0 0 0 0 0 0 0 0 0 1 0 0 0 0 0 0 0 1 40 1 1.5 12.299995 168 0 60.290212183436 0 0 1 0 0 3.92865648411202 1 0.246575342465754 3.92865648411202 0 3.92865648411202 0 3.92865648411202 0 0.479452054794521 0.232876712328767
1120 4.53388090349076 0 0 0 0 0 0 0 0 0 1 0 0 0 0 0 0 0 0 0 40 1 6 10.699997 41 0 31.6960985626283 0 1 0 1 1 1.61643835616439 0 1.61643835616439 4.43799049253186 0 4.43799049253186 0 4.43799049253186 1 1.71232876712329 0.0958904109589041
1121 5.86447638603696 1 0 0 0 0 0 0 0 0 0 0 0 0 0 0 0 1 0 0 90 1 24.8 13.799995 133 1 44.1232032854209 0 1 0 0 1 3.06575342465754 0 3.06575342465754 5.76858597507806 0 5.76858597507806 0 5.76858597507806 0 3.16164383561644 0.0958904109589041
1122 3.50718685831622 1 0 0 0 0 0 0 0 0 0 0 0 0 0 0 0 0 0 1 90 1 46.1 10.799995 53 1 45.0102669404517 0 1 0 0 0 3.4304745295491 1 0.879452054794521 3.4304745295491 0 3.4304745295491 0 3.4304745295491 0 0.956164383561644 0.0767123287671233
1123 0.665297741273101 0 0 0 0 0 0 0 0 0 0 0 1 0 0 0 0 1 0 0 46 1 4.3 94 7 1 63.9069130732375 0 0 1 1 0 0.550229248122416 0 0.550229248122416 0.550229248122416 1 0.550229248122416 0 0.550229248122416 0 NA 0.115068493150685
1124 0.555783709787817 0 0 1 0 0 0 0 0 0 0 0 0 0 0 0 0 0 0 0 63 1 0.9 6.0999985 10 0 41.2292950034223 1 0 0 1 0 0.457153572801516 1 0.356164383561644 0.457153572801516 0 0.457153572801516 1 0.457153572801516 0 0.454794520547945 0.0986301369863014
1125 0.974674880219028 0 0 0 1 0 0 0 0 0 0 0 0 0 0 0 0 0 0 0 21 1 5.8 8.2599945 2013 1 64.8678986995209 0 0 1 1 0 0.848647482958754 0 0.848647482958754 0.848647482958754 1 0.848647482958754 0 0.848647482958754 0 NA 0.126027397260274
1126 1.93018480492813 0 1 0 0 0 0 0 0 0 0 0 0 0 0 0 0 0 0 0 71 1 1.8 8.8999939 152 1 23.4989733059548 0 0 1 1 1 1.13424657534247 0 1.13424657534247 1.83977384602402 0 1.83977384602402 0 1.83977384602402 1 1.22465753424658 0.0904109589041096
1127 0.769336071184121 0 0 1 0 0 0 0 0 0 0 0 0 0 0 0 0 0 0 0 27 1 4 6.8999977 37 1 69.3305954825462 1 0 0 1 0 0.676185386252614 0 0.676185386252614 0.676185386252614 1 0.676185386252614 0 0.676185386252614 0 NA 0.0931506849315069
1128 5.11430527036276 0 0 0 0 0 0 0 0 0 1 0 0 0 0 0 0 0 0 0 40 1 3.3 116 106 0 24.9390828199863 0 1 0 0 0 5.02389431145865 0 5.02389431145865 5.02389431145865 0 5.02389431145865 0 5.02389431145865 0 NA 0.0904109589041096
1129 0.183436002737851 0 0 0 1 0 0 0 0 0 0 0 0 0 0 0 0 0 1 0 52 2 1.9 126 86 1 60.7583846680356 1 0 0 1 0 0.068367509587166 0 0.068367509587166 0.068367509587166 1 0.068367509587166 0 0.068367509587166 0 NA 0.115068493150685
1130 1.44284736481862 0 0 0 0 1 0 0 0 0 0 0 0 0 0 0 0 0 0 0 15 1 2.7 141 108 1 27.4633812457221 1 0 0 1 0 1.31408024153095 1 0.624657534246576 1.31408024153095 0 1.31408024153095 1 1.31408024153095 0 0.753424657534247 0.128767123287671
1131 2.8911704312115 0 0 0 0 0 0 0 0 1 0 0 0 0 0 0 0 0 0 1 40 1 17.6 8.5999985 48 0 59.7180013689254 0 0 1 1 0 2.80623892436219 0 2.80623892436219 2.80623892436219 1 2.80623892436219 0 2.80623892436219 0 NA 0.0849315068493151
1132 5.5605749486653 0 0 0 0 0 0 0 0 0 0 0 0 1 0 0 0 0 0 0 35 1 30.8 81 70 0 67.0335386721424 0 1 0 0 0 5.47564344181598 0 5.47564344181598 5.47564344181598 0 5.47564344181598 0 5.47564344181598 0 NA 0.0849315068493151
1133 5.41820670773443 0 0 0 0 0 0 0 0 1 0 0 0 0 0 0 0 0 0 1 86 1 4.5 7.8999977 122 0 25.5030800821355 0 0 1 0 1 2.10684931506849 0 2.10684931506849 5.3442341049947 0 5.3442341049947 0 5.3442341049947 0 2.18082191780822 0.073972602739726
1136 1.99863107460643 0 0 0 1 0 0 0 0 0 0 0 0 0 0 0 0 0 1 1 19 2 102.5 9.5999985 45 1 67.1430527036276 1 0 0 1 0 1.90822011570232 0 1.90822011570232 1.90822011570232 1 1.90822011570232 0 1.90822011570232 0 NA 0.0904109589041096
1137 4.5968514715948 0 0 0 0 0 0 0 0 0 1 0 0 0 0 0 0 0 0 2 37 1 9.8 67 35 0 56.3778234086242 0 1 0 1 1 4.03013698630137 0 4.03013698630137 4.41328982775918 0 4.41328982775918 0 4.41328982775918 1 4.21369863013699 0.183561643835616
1138 0.53388090349076 1 0 0 0 0 0 0 0 0 0 0 0 0 0 0 0 1 0 0 49 1 2.4 8.3999939 13 0 47.1129363449692 0 1 0 1 0 0.418812410340075 0 0.418812410340075 0.418812410340075 1 0.418812410340075 0 0.418812410340075 0 NA 0.115068493150685
1139 2.67488021902806 1 0 0 0 0 0 0 0 0 0 0 0 0 0 0 0 1 0 0 67 1 103 75 58 0 21.4674880219028 0 1 0 0 0 2.55159254779518 0 2.55159254779518 2.55159254779518 0 2.55159254779518 0 2.55159254779518 0 NA 0.123287671232877
1141 5.61806981519507 1 0 0 0 0 0 0 0 0 0 0 0 0 0 0 0 1 0 0 86 1 29.6 7.6999969 52 0 60.6926762491444 0 1 0 0 0 5.50026159601699 1 0.364383561643836 5.50026159601699 0 5.50026159601699 0 5.50026159601699 0 0.482191780821918 0.117808219178082
1142 3.39493497604381 0 0 0 1 0 0 0 0 0 0 0 0 0 0 0 0 0 0 0 59 1 1.5 8.1999969 20 0 65.45106091718 1 0 0 0 0 3.16753771576984 1 0.268493150684931 3.16753771576984 0 3.16753771576984 0 3.16753771576984 0 0.495890410958904 0.227397260273973
1143 0.643394934976044 0 0 0 1 0 0 0 0 0 0 0 0 0 0 0 0 0 0 0 37 1 3.1 8.8999939 69 1 68.3750855578371 0 0 1 1 0 0.561203154154126 0 0.561203154154126 0.561203154154126 1 0.561203154154126 0 0.561203154154126 0 NA 0.0821917808219178
1144 1.30869267624914 1 0 0 0 0 0 0 0 0 0 0 0 0 0 0 0 1 0 0 90 1 179.2 5.8999977 33 0 45.2183436002738 0 0 1 1 1 0.526027397260274 0 0.526027397260274 1.19088445707106 0 1.19088445707106 0 1.19088445707106 1 0.643835616438356 0.117808219178082
1145 4.30937713894593 1 0 0 0 0 0 0 0 0 0 0 0 0 0 0 0 0 0 1 32 1 15.4 9.0699997 54 1 60.1889117043121 0 1 0 0 0 4.2354045362062 0 4.2354045362062 4.2354045362062 0 4.2354045362062 0 4.2354045362062 0 NA 0.073972602739726
1146 1.76317590691307 0 0 0 1 0 0 0 0 0 0 0 0 0 0 0 0 0 0 0 75 1 3.8 13.699997 148 1 48.2327173169062 1 0 0 1 0 1.57139508499526 1 0.205479452054795 1.57139508499526 0 1.57139508499526 1 1.57139508499526 0 0.397260273972603 0.191780821917808
1147 2.19028062970568 0 0 0 0 0 0 0 0 1 0 0 0 0 0 0 0 1 0 1 80 1 4.5 8.3999939 29 1 37.6837782340862 0 0 1 1 0 2.11356830093856 1 0.304109589041096 2.11356830093856 0 2.11356830093856 1 2.11356830093856 0 0.380821917808219 0.0767123287671233
1148 5.4839151266256 0 0 0 0 0 0 0 0 0 0 0 0 0 0 0 1 1 0 0 88 1 53.5 101 49 1 54.031485284052 0 1 0 0 0 5.3852849896393 0 5.3852849896393 5.3852849896393 0 5.3852849896393 0 5.3852849896393 0 NA 0.0986301369863014
1149 3.28815879534565 0 0 0 1 0 0 0 0 0 0 0 0 0 0 0 0 0 0 1 97 1 37 89 32 1 61.6974674880219 1 0 0 0 0 3.20048756246894 1 0.498630136986302 3.20048756246894 0 3.20048756246894 0 3.20048756246894 0 0.586301369863014 0.0876712328767123
1150 5.60711841204654 0 0 0 0 0 0 0 0 0 0 0 0 0 1 0 0 0 0 2 23 1 3.1 9.8999939 163 1 46.8008213552361 0 0 1 0 0 5.48109101478627 0 5.48109101478627 5.48109101478627 0 5.48109101478627 0 5.48109101478627 0 NA 0.126027397260274
1151 1.05407255304586 0 0 1 0 0 0 0 0 0 0 0 0 0 0 0 0 0 1 0 41 2 1 9.8999939 251 0 48.498288843258 1 0 0 1 0 0.788319128388326 0 0.788319128388326 0.788319128388326 1 0.788319128388326 0 0.788319128388326 0 NA 0.265753424657534
1152 3.67693360711841 0 0 0 0 0 0 0 0 0 0 0 0 0 1 0 0 0 0 1 87 1 1.4 11.899994 85 1 57.1553730321697 0 0 1 0 0 3.60022127835129 1 0.583561643835617 3.60022127835129 0 3.60022127835129 0 3.60022127835129 0 0.66027397260274 0.0767123287671233
1153 1.96851471594798 0 0 0 0 0 0 0 0 1 0 0 0 0 0 0 0 0 1 0 15 2 0.7 88 613 0 51.7481177275838 0 0 1 1 0 1.8507064967699 1 0.271232876712329 1.8507064967699 0 1.8507064967699 1 1.8507064967699 0 0.389041095890411 0.117808219178082
1155 5.75222450376454 1 0 0 0 0 0 0 0 0 0 0 0 0 0 0 0 1 0 0 77 1 107 8.6899948 62 1 56.9144421629021 0 0 1 0 0 5.65907381883303 1 0.391780821917808 5.65907381883303 0 5.65907381883303 0 5.65907381883303 0 0.484931506849315 0.0931506849315069
1156 5.08692676249144 0 0 0 0 0 0 0 0 0 1 0 0 0 0 0 0 0 0 1 75 1 13.3 5.8999977 10 1 63.0034223134839 0 1 0 1 0 4.98555689947774 0 4.98555689947774 4.98555689947774 1 4.98555689947774 0 4.98555689947774 0 NA 0.101369863013699
1157 4.23271731690623 0 0 0 0 0 0 0 0 0 0 0 0 1 0 0 0 0 0 0 42 1 7 139 301 0 40.5941136208077 0 1 0 0 0 4.1587447141665 0 4.1587447141665 4.1587447141665 0 4.1587447141665 0 4.1587447141665 0 NA 0.073972602739726
1158 3.15674195756331 0 0 0 0 0 0 0 0 0 0 0 0 1 0 0 0 0 0 1 22 1 6 9.3999939 27 0 38.299794661191 0 1 0 0 0 3.08276935482358 0 3.08276935482358 3.08276935482358 0 3.08276935482358 0 3.08276935482358 0 NA 0.073972602739726
1159 0.731006160164271 0 0 1 0 0 0 0 0 0 0 0 0 0 0 0 0 0 0 3 70 1 63.1 11.399994 90 1 54.3682409308693 1 0 0 1 0 0.657033557424545 0 0.657033557424545 0.657033557424545 1 0.657033557424545 0 0.657033557424545 0 NA 0.073972602739726
1160 5.55509924709103 1 0 0 0 0 0 0 0 0 0 0 0 0 0 0 0 1 0 1 80 1 166 6.5999985 5 0 43.3757700205339 0 1 0 0 0 5.47838691832391 0 5.47838691832391 5.47838691832391 0 5.47838691832391 0 5.47838691832391 0 NA 0.0767123287671233
1161 1.53867214236824 0 0 1 0 0 0 0 0 0 0 0 0 0 0 0 0 0 0 1 50 1 2.8 8.3999939 76 1 62.3025325119781 1 0 0 1 0 1.15785022456002 1 0.115068493150685 1.15785022456002 0 1.15785022456002 1 1.15785022456002 0 0.495890410958904 0.380821917808219
1162 2.75427789185489 1 0 0 0 0 0 0 0 0 0 0 0 0 0 0 0 0 0 0 67 1 2.6 7.5 31 0 37.8781656399726 0 1 0 0 0 2.66386693295078 1 0.405479452054794 2.66386693295078 0 2.66386693295078 0 2.66386693295078 0 0.495890410958904 0.0904109589041096
1163 2.03969883641342 0 0 0 1 0 0 0 0 0 0 0 0 0 0 0 0 1 0 1 42 1 1.7 10.199997 76 1 46.4750171115674 1 0 0 1 0 1.88627417887917 0 1.88627417887917 1.88627417887917 1 1.88627417887917 0 1.88627417887917 0 NA 0.153424657534247
1164 5.61806981519507 0 0 0 0 0 0 0 0 0 0 0 0 0 0 0 1 0 0 1 47 1 11.9 89 77 1 59.1895961670089 0 1 0 0 0 5.53039858231836 0 5.53039858231836 5.53039858231836 0 5.53039858231836 0 5.53039858231836 0 NA 0.0876712328767123
1165 1.94387405886379 1 0 0 0 0 0 0 0 0 0 0 0 0 0 0 0 1 0 1 99 1 23.6 10.299995 105 0 63.8110882956879 0 1 0 1 1 1.27123287671233 0 1.27123287671233 1.81236720954872 0 1.81236720954872 0 1.81236720954872 1 1.4027397260274 0.131506849315068
1166 3.20328542094456 0 0 0 1 0 0 0 0 0 0 0 0 0 0 0 0 0 0 1 75 1 42 9 19 1 65.9931553730322 1 0 0 0 0 3.11013473601305 0 3.11013473601305 3.11013473601305 0 3.11013473601305 0 3.11013473601305 0 NA 0.0931506849315069
1167 4.61054072553046 1 0 0 0 0 0 0 0 0 0 0 0 0 0 0 0 1 0 1 20 1 2.8 11.399994 115 0 49.9986310746064 0 1 0 0 0 4.45985579402361 0 4.45985579402361 4.45985579402361 0 4.45985579402361 0 4.45985579402361 0 NA 0.150684931506849
1168 0.876112251882272 1 0 0 0 0 0 0 0 0 0 0 0 0 0 0 0 1 0 0 20 1 10.4 10.199997 51 0 37.138945927447 0 0 1 1 0 0.821317731334327 1 0.36986301369863 0.821317731334327 0 0.821317731334327 1 0.821317731334327 0 0.424657534246575 0.0547945205479452
1169 3.32922655715264 0 0 1 0 0 0 0 0 0 0 0 0 0 0 0 0 0 0 0 20 1 2.1 78 37 1 47.5263518138261 1 0 0 1 0 3.21963751605675 1 0.309589041095891 3.21963751605675 0 3.21963751605675 1 3.21963751605675 0 0.419178082191781 0.10958904109589
1170 0.301163586584531 0 1 0 0 0 0 0 0 0 0 0 0 0 0 0 0 0 1 0 67 2 17.3 9.2999954 19 1 42.839151266256 0 0 1 1 0 0.208012901653024 0 0.208012901653024 0.208012901653024 1 0.208012901653024 0 0.208012901653024 0 NA 0.0931506849315069
1171 4.19438740588638 1 0 0 0 0 0 0 0 0 0 0 0 0 0 0 0 0 0 1 35 1 2.7 8.0999985 38 1 65.2895277207392 0 1 0 0 1 2.69041095890411 0 2.69041095890411 4.12315452917405 0 4.12315452917405 0 4.12315452917405 0 2.76164383561644 0.0712328767123288
1173 3.20602327173169 0 0 0 0 0 0 0 0 1 0 0 0 0 0 0 0 0 0 0 3 1 7.2 144 261 1 57.9822039698836 0 0 1 0 0 3.12657121693717 0 3.12657121693717 3.12657121693717 0 3.12657121693717 0 3.12657121693717 0 NA 0.0794520547945206
1174 5.69472963723477 0 0 0 0 0 0 0 0 0 0 0 1 0 0 0 0 0 0 0 32 1 3.5 83 39 0 26.8692676249144 0 0 1 0 0 5.50020908928957 1 0.29041095890411 5.50020908928957 0 5.50020908928957 0 5.50020908928957 0 0.484931506849315 0.194520547945205
1175 5.78507871321013 1 0 0 0 0 0 0 0 0 0 0 0 0 0 0 0 0 0 0 32 1 0.9 103 34 0 61.6399726214921 0 1 0 0 0 5.70288693238821 0 5.70288693238821 5.70288693238821 0 5.70288693238821 0 5.70288693238821 0 NA 0.0821917808219178
1176 5.41820670773443 0 0 0 0 0 0 0 0 1 0 0 0 0 0 0 0 1 0 0 66 1 123.7 121 72 1 51.5400410677618 0 0 1 0 0 5.3442341049947 1 0.29041095890411 5.3442341049947 0 5.3442341049947 0 5.3442341049947 0 0.364383561643836 0.073972602739726
1177 2.61190965092402 1 0 0 0 0 0 0 0 0 0 0 0 0 0 0 0 0 0 1 58.7450018928678 1 11 12.199997 140 0 57.6646132785763 0 1 0 1 0 2.38177266462265 0 2.38177266462265 2.38177266462265 1 2.38177266462265 0 2.38177266462265 0 NA 0.23013698630137
1178 1.09240246406571 0 0 0 0 0 0 0 0 0 1 0 0 0 0 0 0 0 0 1 95 1 72.1 88 28 0 19.3976728268309 0 1 0 1 0 0.878703833928724 1 0.249315068493151 0.878703833928724 0 0.878703833928724 1 0.878703833928724 0 0.463013698630137 0.213698630136986
1179 5.7741273100616 0 0 0 1 0 0 0 0 0 0 0 0 0 0 0 0 0 0 0 46 1 1.1 99 158 0 47.4414784394251 0 0 1 0 0 5.62070265252735 1 0.24931506849315 5.62070265252735 0 5.62070265252735 0 5.62070265252735 0 0.402739726027397 0.153424657534247
1180 3.19507186858316 0 0 0 0 0 1 0 0 0 0 0 0 0 0 0 0 0 0 2 94 1 129.6 40 43 1 34.3819301848049 0 1 0 1 0 3.12657871789823 0 3.12657871789823 3.12657871789823 1 3.12657871789823 0 3.12657871789823 0 NA 0.0684931506849315
1181 5.59616700889802 0 0 0 0 1 0 0 0 0 0 0 0 0 0 0 0 0 0 1 80 1 22.6 7.5999985 32 0 60.3613963039014 0 0 1 0 0 5.48931769382953 0 5.48931769382953 5.48931769382953 0 5.48931769382953 0 5.48931769382953 0 NA 0.106849315068493
1182 4.17796030116359 0 0 0 0 0 0 0 0 1 0 0 0 0 0 0 0 0 0 0 45 1 1.6 7.3999977 67 1 47.7590691307324 1 0 0 0 1 1.46027397260274 0 1.46027397260274 4.05193290390332 0 4.05193290390332 0 4.05193290390332 0 1.58630136986301 0.126027397260274
1184 5.79603011635866 0 0 0 0 0 0 0 0 0 0 0 0 1 0 0 0 0 0 0 90 1 21.8 13.699997 105 1 41.6591375770021 0 1 0 0 1 1.36164383561644 0 1.36164383561644 5.71657806156414 0 5.71657806156414 0 5.71657806156414 0 1.44109589041096 0.0794520547945206
1185 5.39082819986311 0 0 0 1 0 0 0 0 0 0 0 0 0 0 0 0 0 0 0 41 1 3.5 82 83 1 72.3203285420945 1 0 0 0 0 5.27028025465763 1 0.326027397260274 5.27028025465763 0 5.27028025465763 0 5.27028025465763 0 0.446575342465753 0.120547945205479
1186 3.81656399726215 0 0 0 0 0 0 0 0 0 1 0 0 0 0 0 0 0 0 0 50 1 42.4 5.1799965 5 0 22.0889801505818 0 1 0 0 0 3.73163249041284 0 3.73163249041284 3.73163249041284 0 3.73163249041284 0 3.73163249041284 0 NA 0.0849315068493151
1187 5.38261464750171 0 0 0 0 0 0 1 0 0 0 0 0 0 0 0 0 0 0 0 30 1 2.8 87 33 0 50.0123203285421 0 0 1 0 0 5.28398451051541 1 0.304109589041096 5.28398451051541 0 5.28398451051541 0 5.28398451051541 0 0.402739726027397 0.0986301369863014
1188 5.42094455852156 0 0 0 0 0 0 0 0 1 0 0 0 0 0 0 0 1 0 1 80 1 152 9.1999969 35 1 28.6160164271047 1 0 0 0 0 5.25656099687772 1 0.254794520547945 5.25656099687772 0 5.25656099687772 0 5.25656099687772 0 0.419178082191781 0.164383561643836
1189 0.988364134154689 0 0 0 0 1 0 0 0 0 0 0 0 0 0 0 0 0 0 0 12 1 1.6 92 57 1 46.776180698152 0 0 1 1 0 0.769186051962908 1 0.273972602739726 0.769186051962908 0 0.769186051962908 1 0.769186051962908 0 0.493150684931507 0.219178082191781
1191 0.583162217659138 0 0 0 1 0 0 0 0 0 0 0 0 0 0 0 0 1 0 1 58.7450018928678 1 4.4 8.5 41 0 69.8507871321013 1 0 0 1 0 0.448915642316672 0 0.448915642316672 0.448915642316672 1 0.448915642316672 0 0.448915642316672 0 NA 0.134246575342466
1192 4.37782340862423 0 0 0 1 0 0 0 0 0 0 0 0 0 0 0 0 0 0 0 30 1 15 4.0299988 14 0 33.9110198494182 1 0 0 0 0 4.29563162780231 0 4.29563162780231 4.29563162780231 0 4.29563162780231 0 4.29563162780231 0 NA 0.0821917808219178
1193 5.45106091718001 0 0 1 0 0 0 0 0 0 0 0 0 0 0 0 0 0 1 0 25 3 6.9 48 117 1 58.5434633812457 1 0 0 0 0 5.10585543772796 1 0.126027397260274 5.10585543772796 0 5.10585543772796 0 5.10585543772796 0 0.471232876712329 0.345205479452055
1194 5.28952772073922 0 0 0 0 0 0 0 0 0 0 0 0 0 0 0 1 0 0 1 5 1 1 6.5999985 20 0 62.0780287474333 0 1 0 0 0 4.97993867964333 0 4.97993867964333 4.97993867964333 0 4.97993867964333 0 4.97993867964333 0 NA 0.30958904109589
1195 0.750171115674196 0 0 1 0 0 0 0 0 0 0 0 0 0 0 0 0 0 0 0 40 1 4.3 6.7999992 75 0 51.7535934291581 1 0 0 1 0 0.657020430742689 0 0.657020430742689 0.657020430742689 1 0.657020430742689 0 0.657020430742689 0 NA 0.0931506849315069
1196 5.4839151266256 0 0 0 0 0 0 0 0 0 0 0 0 0 1 0 0 0 1 1 25 2 1.3 9.8799973 99 0 60.2984257357974 0 0 1 0 0 5.26747677046122 1 0.317808219178082 5.26747677046122 0 5.26747677046122 0 5.26747677046122 0 0.534246575342466 0.216438356164384
1197 2.0643394934976 1 0 0 0 0 0 0 0 0 0 0 0 0 0 0 0 0 0 0 68 1 23.9 93 117 0 65.1498973305955 0 1 0 1 1 1.24931506849315 0 1.24931506849315 1.98762716473048 0 1.98762716473048 0 1.98762716473048 1 1.32602739726027 0.0767123287671233
1198 1.02669404517454 1 0 0 0 0 0 0 0 0 0 0 0 0 0 0 0 1 0 1 80 1 176.2 8.0999985 48 0 60.6789869952088 0 0 1 1 0 0.889707743804677 1 0.221917808219178 0.889707743804677 0 0.889707743804677 1 0.889707743804677 0 0.358904109589041 0.136986301369863
1199 5.13347022587269 1 0 0 0 0 0 0 0 0 0 0 0 0 0 0 0 0 0 0 90 1 10.1 12.799995 86 1 39.8302532511978 0 1 0 0 1 1.44383561643835 0 1.44383561643835 5.04031954094118 0 5.04031954094118 0 5.04031954094118 0 1.53698630136986 0.0931506849315069
1200 4.82683093771389 1 0 0 0 0 0 0 0 0 0 0 0 0 0 0 0 1 0 0 90 1 22 10.599998 95 1 64.2245037645448 0 1 0 1 0 4.65696792401526 1 0.465753424657534 4.65696792401526 0 4.65696792401526 1 4.65696792401526 0 0.635616438356164 0.16986301369863
1201 2.39288158795346 0 0 0 0 0 0 0 0 1 0 0 0 0 0 0 0 0 0 1 20 1 1.1 10.699997 45 1 59.2854209445585 0 0 1 1 0 2.29151172493976 0 2.29151172493976 2.29151172493976 1 2.29151172493976 0 2.29151172493976 0 NA 0.101369863013699
1202 5.70841889117043 1 0 0 0 0 0 0 0 0 0 0 0 0 0 0 0 0 0 1 94 1 14 10 43 0 57.6810403832991 0 1 0 0 0 5.58787094596495 0 5.58787094596495 5.58787094596495 0 5.58787094596495 0 5.58787094596495 0 NA 0.120547945205479
1203 5.09240246406571 0 0 0 0 1 0 0 0 0 0 0 0 0 0 0 0 1 0 0 92 1 65.6 71 141 0 22.7378507871321 1 0 0 0 0 4.9061010942027 1 0.216438356164383 4.9061010942027 0 4.9061010942027 0 4.9061010942027 0 0.402739726027397 0.186301369863014
1204 0.344969199178645 0 0 0 0 0 0 0 0 0 0 0 0 0 1 0 0 1 0 0 57 1 49.6 115 106 1 49.6125941136208 0 0 1 1 0 0.273736322466316 0 0.273736322466316 0.273736322466316 1 0.273736322466316 0 0.273736322466316 0 NA 0.0712328767123288
1206 5.28405201916496 1 0 0 0 0 0 0 0 0 0 0 0 0 0 0 0 1 0 0 93 1 31 6.3999977 55 0 71.3894592744695 0 0 1 0 0 5.19638078628825 0 5.19638078628825 5.19638078628825 0 5.19638078628825 0 5.19638078628825 0 NA 0.0876712328767123
1207 2.92128678986995 0 0 0 1 0 0 0 0 0 0 0 0 0 0 0 0 0 0 1 99 1 11 10.699997 91 1 57.4373716632444 1 0 0 1 1 1.10410958904109 0 1.10410958904109 2.71580733781516 0 2.71580733781516 0 2.71580733781516 1 1.30958904109589 0.205479452054795
1208 0.969199178644764 0 0 0 0 0 0 0 0 0 0 0 0 0 1 0 0 0 0 0 50 1 1.7 9.0999985 130 0 63.4907597535934 0 0 1 1 0 0.739062192343394 1 0.216438356164383 0.739062192343394 0 0.739062192343394 1 0.739062192343394 0 0.446575342465753 0.23013698630137
1209 2.05065023956194 0 0 0 0 0 0 0 0 0 0 0 0 1 0 0 0 0 0 0 85 1 4.8 13.299995 85 1 24.7364818617385 0 1 0 0 0 1.96845845874002 0 1.96845845874002 1.96845845874002 0 1.96845845874002 0 1.96845845874002 0 NA 0.0821917808219178
1213 5.45379876796715 0 0 0 0 0 0 0 0 0 1 0 0 0 0 0 0 0 0 0 55 1 6.2 97 69 1 60.72553045859 0 1 0 0 0 5.36886726111783 0 5.36886726111783 5.36886726111783 0 5.36886726111783 0 5.36886726111783 0 NA 0.0849315068493151
1214 4.07392197125257 0 0 0 0 0 0 0 0 0 0 0 0 1 0 0 0 0 0 2 85 1 70.6 4.7999992 11 1 36.5667351129363 0 1 0 0 0 3.98625073837586 0 3.98625073837586 3.98625073837586 0 3.98625073837586 0 3.98625073837586 0 NA 0.0876712328767123
1215 0.265571526351814 1 0 0 0 0 0 0 0 0 0 0 0 0 0 0 0 1 0 0 75 1 17 9.1999969 93 0 42.5817932922656 0 0 1 1 0 0.186119471557293 0 0.186119471557293 0.186119471557293 1 0.186119471557293 0 0.186119471557293 0 NA 0.0794520547945206
1216 3.21971252566735 1 0 0 0 0 0 0 0 0 0 0 0 0 0 0 0 0 0 1 70 1 20.1 10.299995 89 0 53.8042436687201 0 1 0 0 0 3.14573992292762 0 3.14573992292762 3.14573992292762 0 3.14573992292762 0 3.14573992292762 0 NA 0.073972602739726
1217 4.24093086926762 1 0 0 0 0 0 0 0 0 0 0 0 0 0 0 0 1 0 0 60 1 75.5 3.5 89 1 44.3340177960301 0 1 0 0 1 1.0986301369863 0 1.0986301369863 4.14778018433611 0 4.14778018433611 0 4.14778018433611 0 1.19178082191781 0.0931506849315069
1219 3.99726214921287 0 0 0 0 0 1 0 0 0 0 0 0 0 0 0 0 0 0 1 70 1 9.5 10.399994 77 1 67.129363449692 0 1 0 0 0 3.91507036839095 0 3.91507036839095 3.91507036839095 0 3.91507036839095 0 3.91507036839095 0 NA 0.0821917808219178
1221 5.34702258726899 0 0 0 0 0 0 0 0 0 0 0 0 0 0 0 1 0 0 0 46 1 1 8.6999969 116 0 50.0260095824778 0 1 0 0 0 5.23195409411831 0 5.23195409411831 5.23195409411831 0 5.23195409411831 0 5.23195409411831 0 NA 0.115068493150685
1223 1.00752908966461 1 0 0 0 0 0 0 0 0 0 0 0 0 0 0 0 1 0 1 24 1 36.6 9.7999954 123 1 51.958932238193 0 1 0 1 0 0.840405801993377 1 0.364383561643836 0.840405801993377 0 0.840405801993377 1 0.840405801993377 0 0.531506849315069 0.167123287671233
1224 2.90212183436003 0 0 0 0 0 0 0 0 0 0 0 0 1 0 0 0 0 0 0 80 1 302 7.6999969 57 1 23.1978097193703 0 1 0 0 0 2.81445060148332 0 2.81445060148332 2.81445060148332 0 2.81445060148332 0 2.81445060148332 0 NA 0.0876712328767123
1226 5.42368240930869 0 0 0 0 0 0 0 0 1 0 0 0 0 0 0 0 0 0 1 90 1 33.7 6 30 1 56.5557837097878 0 0 1 0 0 5.26751802574705 1 0.4 5.26751802574705 0 5.26751802574705 0 5.26751802574705 0 0.556164383561644 0.156164383561644
1227 1.6208076659822 0 0 0 0 1 0 0 0 0 0 0 0 0 0 0 0 1 0 0 70 1 209 112 78 1 33.2128678986995 1 0 0 1 0 1.43724602214658 1 0.213698630136987 1.43724602214658 0 1.43724602214658 1 1.43724602214658 0 0.397260273972603 0.183561643835616
1229 1.60985626283368 1 0 0 0 0 0 0 0 0 0 0 0 0 0 0 0 0 0 1 52 1 4.9 7.6999969 216 1 69.0239561943874 0 1 0 1 0 1.41533571488848 0 1.41533571488848 1.41533571488848 1 1.41533571488848 0 1.41533571488848 0 NA 0.194520547945205
1230 5.20191649555099 0 0 0 0 0 0 0 0 0 1 0 0 0 0 0 0 0 0 0 50 1 15.6 10.199997 76 0 32.5886379192334 0 1 0 0 0 5.12246444075647 0 5.12246444075647 5.12246444075647 0 5.12246444075647 0 5.12246444075647 0 NA 0.0794520547945206
1232 1.75222450376454 0 0 0 0 1 0 0 0 0 0 0 0 0 0 0 0 0 0 0 89 1 8 8.0999985 35 0 54.7186858316222 1 0 0 0 0 1.66729299691523 1 0.526027397260274 1.66729299691523 0 1.66729299691523 0 1.66729299691523 0 0.610958904109589 0.0849315068493151
1233 3.04722792607803 1 0 0 0 0 0 0 0 0 0 0 0 0 0 0 0 0 0 0 70 1 156 4.5 54 0 66.0889801505818 0 1 0 0 0 2.96229641922872 0 2.96229641922872 2.96229641922872 0 2.96229641922872 0 2.96229641922872 0 NA 0.0849315068493151
1234 5.42642026009583 1 0 0 0 0 0 0 0 0 0 0 0 0 0 0 0 1 0 1 70 1 65.1 10.399994 96 1 42.2532511978097 0 1 0 0 0 5.34970793132871 1 0.673972602739726 5.34970793132871 0 5.34970793132871 0 5.34970793132871 0 0.750684931506849 0.0767123287671233
1235 5.14989733059548 1 0 0 0 0 0 0 0 0 0 0 0 0 0 0 0 1 0 0 58.7450018928678 1 456 3.8999996 12 0 64.0684462696783 0 1 0 0 0 5.06770554977356 1 0.186301369863014 5.06770554977356 0 5.06770554977356 0 5.06770554977356 0 0.268493150684932 0.0821917808219178
1236 3.05817932922656 1 0 0 0 0 0 0 0 0 0 0 0 0 0 0 0 0 0 0 64 1 4.9 12.299995 194 1 53.4182067077344 0 1 0 0 1 0.863013698630137 0 0.863013698630137 2.97050809634985 0 2.97050809634985 0 2.97050809634985 0 0.950684931506849 0.0876712328767123
1237 1.95208761122519 0 0 1 0 0 0 0 0 0 0 0 0 0 0 0 0 0 0 0 31 1 1.5 11.399994 104 1 69.5906913073238 1 0 0 1 1 1.07123287671232 0 1.07123287671232 1.61784103588272 0 1.61784103588272 0 1.61784103588272 1 1.40547945205479 0.334246575342466
1239 5.57973990417522 0 0 0 1 0 0 0 0 0 0 0 0 0 0 0 0 0 0 1 70 1 11 8.6899948 72 1 53.6290212183436 1 0 0 0 0 5.39069880828481 1 0.197260273972603 5.39069880828481 0 5.39069880828481 0 5.39069880828481 0 0.386301369863014 0.189041095890411
1240 0.205338809034908 1 0 0 0 0 0 0 0 0 0 0 0 0 0 0 0 0 1 1 58.7450018928678 2 3.8 9.5 10 0 63.8850102669405 0 1 0 1 0 0.090270315884223 0 0.090270315884223 0.090270315884223 1 0.090270315884223 0 0.090270315884223 0 NA 0.115068493150685
1241 4.90622861054073 0 0 0 0 0 1 0 0 0 0 0 0 0 0 0 0 0 0 1 58.7450018928678 1 7 10.899994 48 0 33.6536618754278 0 1 0 0 0 4.8349957338284 0 4.8349957338284 4.8349957338284 0 4.8349957338284 0 4.8349957338284 0 NA 0.0712328767123288
1242 4.32580424366872 0 0 0 0 0 0 0 0 0 1 0 0 0 0 0 0 0 0 1 82 1 7 4.6699982 25 1 49.4620123203285 0 1 0 0 0 4.23813301079201 0 4.23813301079201 4.23813301079201 0 4.23813301079201 0 4.23813301079201 0 NA 0.0876712328767123
1246 5.30595482546201 1 0 0 0 0 0 0 0 0 0 0 0 0 0 0 0 1 0 1 77 1 70.6 11.339996 65 0 57.8398357289528 0 1 0 0 1 1.4027397260274 0 1.4027397260274 5.22924249669489 0 5.22924249669489 0 5.22924249669489 0 1.47945205479452 0.0767123287671233
1247 2.49691991786448 0 0 0 1 0 0 0 0 0 0 0 0 0 0 0 0 0 0 1 65 1 1.6 4.1999969 42 1 40.8788501026694 1 0 0 1 0 2.30787882197407 1 0.306849315068493 2.30787882197407 0 2.30787882197407 1 2.30787882197407 0 0.495890410958904 0.189041095890411
1248 4.90622861054073 0 0 0 0 0 0 0 0 0 1 0 0 0 0 0 0 0 0 2 40 1 6.3 9.0999985 43 1 68.3778234086242 0 1 0 0 0 4.75554367903388 0 4.75554367903388 4.75554367903388 0 4.75554367903388 0 4.75554367903388 0 NA 0.150684931506849
1250 1.24024640657084 0 0 0 1 0 0 0 0 0 0 0 0 0 0 0 0 0 0 0 58.7450018928678 1 77.3 115 53 1 45.4455852156057 1 0 0 1 1 0.846575342465753 0 0.846575342465753 1.14709572163933 0 1.14709572163933 0 1.14709572163933 1 0.93972602739726 0.0931506849315069
1251 1.82888432580424 1 0 0 0 0 0 0 0 0 0 0 0 0 0 0 0 0 0 1 58.7450018928678 1 5 91 124 1 65.1718001368925 0 1 0 1 0 1.74669254498232 0 1.74669254498232 1.74669254498232 1 1.74669254498232 0 1.74669254498232 0 NA 0.0821917808219178
1252 5.34428473648186 0 0 0 1 0 0 0 0 0 0 0 0 0 0 0 0 0 0 1 95 1 10.9 7.1999969 28 0 47.9917864476386 1 0 0 0 0 5.27853131182433 0 5.27853131182433 5.27853131182433 0 5.27853131182433 0 5.27853131182433 0 NA 0.0657534246575342
1253 4.12320328542094 1 0 0 0 0 0 0 0 0 0 0 0 0 0 0 0 0 0 0 73.5 1 5.5 12.699997 99 0 46.5681040383299 0 1 0 0 1 1.23013698630137 0 1.23013698630137 4.04375123062642 0 4.04375123062642 0 4.04375123062642 0 1.30958904109589 0.0794520547945206
1254 4.9555099247091 0 1 0 0 0 0 0 0 0 0 0 0 0 0 0 0 0 1 0 17 3 3.8 10.699997 71 0 27.8740588637919 1 0 0 0 0 4.84318115758581 1 0.210958904109589 4.84318115758581 0 4.84318115758581 0 4.84318115758581 0 0.323287671232877 0.112328767123288
1256 0.82135523613963 1 0 0 0 0 0 0 0 0 0 0 0 0 0 0 0 0 0 0 52 1 0.6 10.5 91 0 57.6043805612594 0 1 0 1 0 0.709026469016342 0 0.709026469016342 0.709026469016342 1 0.709026469016342 0 0.709026469016342 0 NA 0.112328767123288
1257 0.454483230663929 1 0 0 0 0 0 0 0 0 0 0 0 0 0 0 0 1 0 1 67 1 2.9 8.8999939 109 0 63.025325119781 0 1 0 1 0 0.366811997787217 0 0.366811997787217 0.366811997787217 1 0.366811997787217 0 0.366811997787217 0 NA 0.0876712328767123
1258 4.97741273100616 0 0 0 0 0 0 0 0 0 0 0 0 0 1 0 0 0 0 0 20 1 0.9 8.6999969 51 0 55.1266255989049 0 0 1 0 0 4.76919355292397 1 0.602739726027397 4.76919355292397 0 4.76919355292397 0 4.76919355292397 0 0.810958904109589 0.208219178082192
1259 0.161533196440794 0 0 1 0 0 0 0 0 0 0 0 0 0 0 0 0 0 0 0 22 1 1.6 7.3999977 57 1 62.9130732375086 1 0 0 1 0 0.0711222375366844 0 0.0711222375366844 0.0711222375366844 1 0.0711222375366844 0 0.0711222375366844 0 NA 0.0904109589041096
1260 5.09514031485284 0 0 0 0 0 0 0 0 0 1 0 0 0 0 0 0 0 0 1 87 1 27.9 11.799995 85 0 55.3949349760438 0 1 0 0 0 4.99924990389394 0 4.99924990389394 4.99924990389394 0 4.99924990389394 0 4.99924990389394 0 NA 0.0958904109589041
1261 4.03011635865845 0 0 0 0 1 0 0 0 0 0 0 0 0 0 0 0 0 0 0 58.7450018928678 1 4.8 6.5999985 65 0 57.9739904175222 0 0 1 0 0 3.93696567372694 1 0.347945205479452 3.93696567372694 0 3.93696567372694 0 3.93696567372694 0 0.441095890410959 0.0931506849315069
1263 1.94934976043806 0 0 0 1 0 0 0 0 0 0 0 0 0 0 0 0 0 1 0 18 3 2.2 10.599998 63 0 62.2094455852156 1 0 0 1 0 1.83976071934217 0 1.83976071934217 1.83976071934217 1 1.83976071934217 0 1.83976071934217 0 NA 0.10958904109589
1264 1.09240246406571 0 0 1 0 0 0 0 0 0 0 0 0 0 0 0 0 0 0 0 80 1 6 9 18 1 59.4387405886379 1 0 0 1 0 0.999251779134203 1 0.23013698630137 0.999251779134203 0 0.999251779134203 1 0.999251779134203 0 0.323287671232877 0.0931506849315069
1266 0.531143052703628 0 0 1 0 0 0 0 0 0 0 0 0 0 0 0 0 0 1 1 16 2 0.9 9.6999969 27 0 60.1286789869952 1 0 0 1 0 0.432512915717327 0 0.432512915717327 0.432512915717327 1 0.432512915717327 0 0.432512915717327 0 NA 0.0986301369863014
1267 4.99383983572895 1 0 0 0 0 0 0 0 0 0 0 0 0 0 0 0 0 0 0 20 1 40.2 102 124 0 47.378507871321 0 1 0 0 0 4.90616860285224 0 4.90616860285224 4.90616860285224 0 4.90616860285224 0 4.90616860285224 0 NA 0.0876712328767123
1268 1.26762491444216 0 1 0 0 0 0 0 0 0 0 0 0 0 0 0 0 0 0 2 90 1 38.2 7.0999985 100 1 62.1300479123888 0 0 1 1 0 1.17995368156545 1 0.542465753424658 1.17995368156545 0 1.17995368156545 1 1.17995368156545 0 0.63013698630137 0.0876712328767123
1269 2.8911704312115 0 0 0 0 0 0 0 0 0 0 0 0 1 0 0 0 0 0 0 50 1 69 5.5 25 0 25.1553730321697 0 1 0 0 0 2.79801974627999 0 2.79801974627999 2.79801974627999 0 2.79801974627999 0 2.79801974627999 0 NA 0.0931506849315069
1270 5.15537303216975 0 0 1 0 0 0 0 0 0 0 0 0 0 0 0 0 0 0 0 90 1 106.8 11.299995 190 1 54.5462012320329 1 0 0 0 0 5.0074278266903 1 0.252054794520548 5.0074278266903 0 5.0074278266903 0 5.0074278266903 0 0.4 0.147945205479452
1271 5.18275154004107 0 0 0 0 0 0 0 0 1 0 0 0 0 0 0 0 0 0 0 24 1 2.7 10.599998 89 1 44.2354551676934 0 0 1 0 0 5.09234058113696 0 5.09234058113696 5.09234058113696 0 5.09234058113696 0 5.09234058113696 0 NA 0.0904109589041096
1272 2.96235455167693 1 0 0 0 0 0 0 0 0 0 0 0 0 0 0 0 0 0 0 86 1 121.6 10.199997 60 0 56.1533196440794 0 1 0 0 0 2.893861400992 0 2.893861400992 2.893861400992 0 2.893861400992 0 2.893861400992 0 NA 0.0684931506849315
1273 5.15263518138261 1 0 0 0 0 0 0 0 0 0 0 0 0 0 0 0 0 0 0 85 1 66.5 8.5999985 37 1 55.8220396988364 0 1 0 0 0 4.93345709919083 1 0.298630136986301 4.93345709919083 0 4.93345709919083 0 4.93345709919083 0 0.517808219178082 0.219178082191781
1274 5.21013004791239 1 0 0 0 0 0 0 0 0 0 0 0 0 0 0 0 1 0 1 80 1 0.7 9.2999954 60 1 68.5694729637235 0 1 0 0 0 5.09232182873431 0 5.09232182873431 5.09232182873431 0 5.09232182873431 0 5.09232182873431 0 NA 0.117808219178082
1275 2.81998631074606 1 0 0 0 0 0 0 0 0 0 0 0 0 0 0 0 0 0 0 58.7450018928678 1 5.7 15.006119106409 80.4858623868992 1 29.9739904175222 0 1 0 0 0 2.71039726965017 1 0.58082191780822 2.71039726965017 0 2.71039726965017 0 2.71039726965017 0 0.69041095890411 0.10958904109589
1276 3.81930184804928 0 0 0 0 0 0 0 0 0 0 1 0 0 0 0 0 0 0 0 34 1 1.5 9.2999954 71 1 59.7125256673511 0 0 1 0 1 2.00821917808219 0 2.00821917808219 3.72615116311777 0 3.72615116311777 0 3.72615116311777 0 2.1013698630137 0.0931506849315069
1277 1.37713894592745 0 0 0 1 0 0 0 0 0 0 0 0 0 0 0 0 0 0 0 50 1 8.2 9.5999985 138 1 66.570841889117 1 0 0 1 0 1.17165949387265 0 1.17165949387265 1.17165949387265 1 1.17165949387265 0 1.17165949387265 0 NA 0.205479452054795
1278 0.449007529089665 0 0 0 0 0 0 0 0 0 0 0 0 0 1 0 0 0 0 1 58.7450018928678 1 1.6 10.599998 20 0 46.8090349075975 0 0 1 1 0 0.342158214021172 0 0.342158214021172 0.342158214021172 1 0.342158214021172 0 0.342158214021172 0 NA 0.106849315068493
1279 5.12251882272416 0 1 0 0 0 0 0 0 0 0 0 0 0 0 0 0 0 0 0 93 1 8.7 14 75 1 44.1834360027378 0 0 1 0 0 5.01840923368306 0 5.01840923368306 5.01840923368306 0 5.01840923368306 0 5.01840923368306 0 NA 0.104109589041096
1280 0.594113620807666 1 0 0 0 0 0 0 0 0 0 0 0 0 0 0 0 0 0 1 60 1 0.9 68 144 0 67.917864476386 0 1 0 1 0 0.514661566013145 0 0.514661566013145 0.514661566013145 1 0.514661566013145 0 0.514661566013145 0 NA 0.0794520547945206
1282 0.306639288158795 0 0 0 0 0 0 0 0 0 0 0 0 0 1 0 0 0 0 1 32 1 1.4 9.6999969 75 1 31.0800821355236 1 0 0 1 0 0.227187233364274 0 0.227187233364274 0.227187233364274 1 0.227187233364274 0 0.227187233364274 0 NA 0.0794520547945206
1283 1.61259411362081 0 1 0 0 0 0 0 0 0 0 0 0 0 0 0 0 0 0 1 100 1 81 11.199997 35 1 21.6892539356605 0 0 1 1 1 0.487671232876712 0 0.487671232876712 1.5221831547167 0 1.5221831547167 0 1.5221831547167 1 0.578082191780822 0.0904109589041096
1284 1.03764544832307 1 0 0 0 0 0 0 0 0 0 0 0 0 0 0 0 1 0 0 74 1 18 12.199997 42 0 63.9534565366188 0 1 0 1 0 0.911618051062796 1 0.293150684931507 0.911618051062796 0 0.911618051062796 1 0.911618051062796 0 0.419178082191781 0.126027397260274
1285 5.31964407939767 0 0 0 0 0 0 0 0 0 1 0 0 0 0 0 0 0 0 0 17 1 22.3 8.5 67 1 48.8268309377139 1 0 0 0 1 0.758904109589041 0 0.758904109589041 5.20731531227438 0 5.20731531227438 0 5.20731531227438 0 0.871232876712329 0.112328767123288
1286 0.736481861738535 0 0 0 1 0 0 0 0 0 0 0 0 0 0 0 0 0 0 1 48 1 8.3 6.8999977 20 0 69.492128678987 1 0 0 1 0 0.432372272697439 0 0.432372272697439 0.432372272697439 1 0.432372272697439 0 0.432372272697439 0 NA 0.304109589041096
1288 4.59958932238193 1 0 0 0 0 0 0 0 0 0 0 0 0 0 0 0 0 0 0 80 1 10.8 9.8999939 150 0 55.5482546201232 0 1 0 0 1 1.39726027397261 0 1.39726027397261 4.52287699361481 0 4.52287699361481 0 4.52287699361481 0 1.47397260273973 0.0767123287671233
1289 3.83299110198494 1 0 0 0 0 0 0 0 0 0 0 0 0 0 0 0 0 1 0 24 2 12 8 131 0 62.4887063655031 0 1 0 0 0 3.72066233486165 1 0.358904109589041 3.72066233486165 0 3.72066233486165 0 3.72066233486165 0 0.471232876712329 0.112328767123288
1291 1.14168377823409 1 0 0 0 0 0 0 0 0 0 0 0 0 0 0 0 0 0 0 70 1 10.1 71 50 1 54.8364134154689 0 1 0 1 0 1.06771117549436 0 1.06771117549436 1.06771117549436 1 1.06771117549436 0 1.06771117549436 0 NA 0.073972602739726
1292 1.57152635181383 1 0 0 0 0 0 0 0 0 0 0 0 0 0 0 0 0 0 0 92 1 8.2 4 204 0 69.3004791238878 0 1 0 0 0 1.47289621482753 0 1.47289621482753 1.47289621482753 0 1.47289621482753 0 1.47289621482753 0 NA 0.0986301369863014
1293 1.74948665297741 0 0 0 0 1 0 0 0 0 0 0 0 0 0 0 0 0 0 0 90 1 4 1.1999998 15 0 25.7138945927447 1 0 0 0 0 1.65085651599111 0 1.65085651599111 1.65085651599111 0 1.65085651599111 0 1.65085651599111 0 NA 0.0986301369863014
1294 1.3223819301848 0 0 0 0 0 0 0 0 1 0 0 0 0 0 0 0 0 0 0 100 1 71.6 117 24 1 57.0376454483231 0 0 1 0 0 1.23197097128069 1 0.575342465753424 1.23197097128069 0 1.23197097128069 0 1.23197097128069 0 0.665753424657534 0.0904109589041096
1295 5.35523613963039 0 0 0 0 0 0 0 0 0 0 0 0 0 1 0 0 0 0 0 96 1 1.9 116 51 1 34.444900752909 0 0 1 0 1 1.44657534246575 0 1.44657534246575 5.25112655058929 0 5.25112655058929 0 5.25112655058929 0 1.55068493150685 0.104109589041096
1297 1.9356605065024 0 0 1 0 0 0 0 0 0 0 0 0 0 0 0 0 0 0 0 70 1 1.5 6.6999969 196 0 54.9514031485284 1 0 0 1 0 1.75483858869418 1 0.323287671232877 1.75483858869418 0 1.75483858869418 1 1.75483858869418 0 0.504109589041096 0.180821917808219
1298 5.55783709787817 0 0 0 0 1 0 0 0 0 0 0 0 0 0 0 0 0 0 0 90 1 91.1 74 9 0 72.5941136208077 0 0 1 0 0 5.44276860472749 0 5.44276860472749 5.44276860472749 0 5.44276860472749 0 5.44276860472749 0 NA 0.115068493150685
1299 0.558521560574949 1 0 0 0 0 0 0 0 0 0 0 0 0 0 0 0 1 0 1 67 1 119 97 97 0 55.1978097193703 0 0 1 1 0 0.462631149616045 0 0.462631149616045 0.462631149616045 1 0.462631149616045 0 0.462631149616045 0 NA 0.0958904109589041
1300 2.68583162217659 1 0 0 0 0 0 0 0 0 0 0 0 0 0 0 0 0 0 0 82 1 105.9 13.599998 151 1 26.3408624229979 0 1 0 0 0 2.59542066327248 0 2.59542066327248 2.59542066327248 0 2.59542066327248 0 2.59542066327248 0 NA 0.0904109589041096
1302 4.98015058179329 1 0 0 0 0 0 0 0 0 0 0 0 0 0 0 0 0 0 0 36 1 2.9 9.7999954 121 1 51.315537303217 0 1 0 0 0 4.8705615406974 0 4.8705615406974 4.8705615406974 0 4.8705615406974 0 4.8705615406974 0 NA 0.10958904109589
1303 2.66666666666667 1 0 0 0 0 0 0 0 0 0 0 0 0 0 0 0 0 0 0 73 1 7.9 90 204 1 67.2032854209446 0 1 0 1 0 2.47488584474886 0 2.47488584474886 2.47488584474886 1 2.47488584474886 0 2.47488584474886 0 NA 0.191780821917808
1304 2.51060917180014 0 0 0 1 0 0 0 0 0 0 0 0 0 0 0 0 0 0 0 20 1 1.6 91 34 1 63.5455167693361 0 0 1 1 0 2.42567766495082 0 2.42567766495082 2.42567766495082 1 2.42567766495082 0 2.42567766495082 0 NA 0.0849315068493151
1305 4.92265571526352 1 0 0 0 0 0 0 0 0 0 0 0 0 0 0 0 0 0 0 20 1 83.8 76 166 1 48.7145790554415 0 1 0 0 1 1.17260273972603 0 1.17260273972603 4.82676530430462 0 4.82676530430462 0 4.82676530430462 0 1.26849315068493 0.0958904109589041
PD10789a 2.97260274 0 0 0 0 0 0 0 0 0 1 0 0 0 0 0 0 0 0 1 45 1 2.7 6.2 20 1 43 0 1 0 0 0 2.89863013726027 0 2.89863013726027 2.89863013726027 0 2.89863013726027 0 2.89863013726027 0 NA 0.073972602739726
PD10792a 1.82739726 0 0 0 0 0 0 0 0 0 0 1 0 0 0 0 0 0 0 0 32 1 1.5 16 99 1 48 0 0 1 1 0 1.75616438328767 1 0.547945205479452 1.75616438328767 0 1.75616438328767 1 1.75616438328767 0 0.619178082191781 0.0712328767123288
PD10793a 4.715068493 0 0 0 0 0 0 0 0 0 0 0 0 0 1 0 0 0 0 1 30 1 9.8 6.8 60 1 54 1 0 0 0 0 4.53972602724658 1 0.0602739726027394 4.53972602724658 0 4.53972602724658 0 4.53972602724658 0 0.235616438356164 0.175342465753425
PD10794a 5.673972603 1 0 0 0 0 0 0 0 0 0 0 0 0 0 0 0 0 0 1 52 1 8.2 7.6 74 0 46 0 1 0 0 0 5.4767123290274 1 0.0712328767123285 5.4767123290274 0 5.4767123290274 0 5.4767123290274 0 0.268493150684932 0.197260273972603
PD10795a 4.509589041 1 0 0 0 0 0 0 0 0 0 0 0 0 0 0 0 1 0 1 50 1 1.6 8 58 0 49 0 1 0 0 0 4.43013698620548 0 4.43013698620548 4.43013698620548 0 4.43013698620548 0 4.43013698620548 0 NA 0.0794520547945206
PD10796a 2.852054795 0 0 0 0 0 1 0 0 0 0 0 0 0 0 0 0 0 0 2 88 1 56.3 7.4 50 1 53 0 1 0 0 0 2.68219178130137 1 0.197260273972603 2.68219178130137 0 2.68219178130137 0 2.68219178130137 0 0.367123287671233 0.16986301369863
PD10798a 4.493150685 1 0 0 0 0 0 0 0 0 0 0 0 0 0 0 0 0 0 1 62 1 0.8 6.4 25 1 58 0 1 0 1 1 2.63287671232877 0 2.63287671232877 4.3972602740411 0 4.3972602740411 0 4.3972602740411 1 2.72876712328767 0.0958904109589041
PD10800a 1.197260274 0 0 0 0 0 0 0 0 0 0 0 1 0 0 0 0 1 0 2 77 1 41.4 9.1 43 1 18 1 0 0 0 0 1.04383561646575 1 0.0794520547945201 1.04383561646575 0 1.04383561646575 0 1.04383561646575 0 0.232876712328767 0.153424657534247
PD10801a 1.476712329 0 0 0 0 0 0 0 0 1 0 0 0 0 0 0 0 0 0 1 80 1 9.9 11.9 42 0 49 1 0 0 1 0 1.3753424659863 1 0.326027397260274 1.3753424659863 0 1.3753424659863 1 1.3753424659863 0 0.427397260273973 0.101369863013699
PD10802a 4.098630137 0 0 0 1 0 0 0 0 0 0 0 0 0 0 0 0 1 0 1 80 1 57.3 8.9 130 0 50 1 0 0 0 0 4.03561643836986 0 4.03561643836986 4.03561643836986 0 4.03561643836986 0 4.03561643836986 0 NA 0.063013698630137
PD10806a 0.569863014 0 0 1 0 0 0 0 0 0 0 0 0 0 0 0 0 0 1 0 58 3 2.6 11.2 449 1 58 1 0 0 1 1 0.350684931506849 0 0.350684931506849 0.47945205509589 0 0.47945205509589 0 0.47945205509589 1 0.441095890410959 0.0904109589041096
PD10809a 5.273972603 0 0 0 0 0 1 0 0 0 0 0 0 0 0 0 0 0 0 0 80 1 91.1 10.4 64 0 44 0 1 0 0 0 5.13972602765753 1 0.150684931506849 5.13972602765753 0 5.13972602765753 0 5.13972602765753 0 0.284931506849315 0.134246575342466
PD10811a 5.476712329 0 0 0 0 0 1 0 0 0 0 0 0 0 0 0 0 0 0 0 75 1 34 12.8 46 0 51 0 1 0 0 0 5.24931506872603 0 5.24931506872603 5.24931506872603 0 5.24931506872603 0 5.24931506872603 0 NA 0.227397260273973
PD10812a 5.747945205 0 0 0 1 0 0 0 0 0 0 0 0 0 0 0 0 1 0 1 75 1 143.1 9.7 47 0 38 1 0 0 0 0 5.65753424609589 1 0.183561643835616 5.65753424609589 0 5.65753424609589 0 5.65753424609589 0 0.273972602739726 0.0904109589041096
PD10813a 2.887671233 0 0 0 0 0 0 0 0 0 0 0 0 1 0 0 0 0 0 1 75 1 9.3 9.4 33 1 49 0 1 0 0 0 2.80821917820548 0 2.80821917820548 2.80821917820548 0 2.80821917820548 0 2.80821917820548 0 NA 0.0794520547945206
PD10815a 4.597260274 0 0 0 0 0 1 0 0 0 0 0 0 0 0 0 0 0 0 2 85 1 52.7 9.8 36 1 50 0 1 0 0 0 4.50958904112329 0 4.50958904112329 4.50958904112329 0 4.50958904112329 0 4.50958904112329 0 NA 0.0876712328767123
PD10817a 0.794520548 0 0 1 0 0 0 0 0 0 0 0 0 0 0 0 0 0 0 1 90 1 0.9 13.6 178 1 51 1 0 0 1 0 0.567123287726027 1 0.0712328767123284 0.567123287726027 0 0.567123287726027 1 0.567123287726027 0 0.298630136986301 0.227397260273973
PD10818a 5.01369863 0 0 0 0 0 1 0 0 0 0 0 0 0 0 0 0 0 0 1 96 1 56.2 5 40 1 34 0 1 0 0 1 1.33150684931507 0 1.33150684931507 4.97260273958904 0 4.97260273958904 0 4.97260273958904 0 1.37260273972603 0.0410958904109589
PD10819a 0.994520548 0 0 0 1 0 0 0 0 0 0 0 0 0 0 0 0 1 0 1 90 1 71.6 8.7 40 1 55 1 0 0 1 0 0.868493150739726 1 0.287671232876712 0.868493150739726 0 0.868493150739726 1 0.868493150739726 0 0.413698630136986 0.126027397260274
PD10822a 1.906849315 0 0 0 0 0 0 0 0 0 0 0 0 0 0 1 0 1 0 1 80 1 3.9 7.5 55 0 57 1 0 0 1 0 1.73150684924658 1 0.254794520547945 1.73150684924658 0 1.73150684924658 1 1.73150684924658 0 0.43013698630137 0.175342465753425
PD10824a 5.556164384 1 0 0 0 0 0 0 0 0 0 0 0 0 0 0 0 0 0 0 40 1 42.8 10 146 1 52 0 1 0 0 0 5.49315068536986 0 5.49315068536986 5.49315068536986 0 5.49315068536986 0 5.49315068536986 0 NA 0.063013698630137
PD10825a 4.901369863 0 0 0 0 1 0 0 0 0 0 0 0 0 0 0 0 0 0 1 60 1 1.7 10.3 125 0 44 1 0 0 0 0 4.84109589039726 0 4.84109589039726 4.84109589039726 0 4.84109589039726 0 4.84109589039726 0 NA 0.0602739726027397
PD10827a 1.493150685 0 0 1 0 0 0 0 0 0 0 0 0 0 0 0 0 0 0 0 99 1 34 10.7 39 0 38 1 0 0 1 0 1.3972602740411 1 0.180821917808219 1.3972602740411 0 1.3972602740411 1 1.3972602740411 0 0.276712328767123 0.0958904109589041
PD10828a 4.353424658 0 0 0 0 0 0 0 0 0 1 0 0 0 0 0 0 0 0 1 90 1 1.5 9.8 16 1 46 0 1 0 0 0 4.28493150731507 0 4.28493150731507 4.28493150731507 0 4.28493150731507 0 4.28493150731507 0 NA 0.0684931506849315
PD10829a 0.619178082 1 0 0 0 0 0 0 0 0 0 0 0 0 0 0 0 1 0 1 88 1 60.2 13.3 105 1 39 0 0 1 1 0 0.545205479260274 1 0.295890410958904 0.545205479260274 0 0.545205479260274 1 0.545205479260274 0 0.36986301369863 0.073972602739726
PD10830a 2.687671233 0 0 0 0 0 1 0 0 0 0 0 0 0 0 0 0 0 0 1 80 1 13 8.5 15 0 51 0 1 0 1 1 1.13972602739726 0 1.13972602739726 2.61369863026027 0 2.61369863026027 0 2.61369863026027 1 1.21369863013699 0.073972602739726
PD10831a 0.61369863 0 0 1 0 0 0 0 0 0 0 0 0 0 0 0 0 0 0 1 95 1 172 9 26 0 28 1 0 0 1 0 0.471232876575342 1 0.221917808219178 0.471232876575342 0 0.471232876575342 1 0.471232876575342 0 0.364383561643836 0.142465753424658
PD10833a 2.797260274 0 1 0 0 0 0 0 0 0 0 0 0 0 0 0 0 0 0 1 75 1 2 11.9 95 0 51 0 0 1 0 1 0.863013698630137 0 0.863013698630137 2.70410958906849 0 2.70410958906849 0 2.70410958906849 0 0.956164383561644 0.0931506849315069
PD10834a 0.432876712 0 1 0 0 0 0 0 0 0 0 0 0 0 0 0 0 0 1 1 80 3 0.8 9.5 20 0 43 0 0 1 1 0 0.345205479123288 0 0.345205479123288 0.345205479123288 1 0.345205479123288 0 0.345205479123288 0 NA 0.0876712328767123
PD10835a 4.583561644 0 0 1 0 0 0 0 0 0 0 0 0 0 0 0 0 0 0 1 50 1 1.7 8 44 1 46 1 0 0 0 0 4.36164383578082 1 0.0821917808219179 4.36164383578082 0 4.36164383578082 0 4.36164383578082 0 0.304109589041096 0.221917808219178
PD10836a 1.002739726 0 0 0 0 1 0 0 0 0 0 0 0 0 0 0 0 0 0 1 75 1 65.8 11.8 85 0 55 1 0 0 1 1 0.931506849315068 0 0.931506849315068 0.934246575315068 0 0.934246575315068 0 0.934246575315068 1 1 0.0684931506849315
PD10837a 5.75890411 0 0 0 0 0 0 0 0 0 0 0 0 1 0 0 0 0 0 1 4 1 7.2 14.5 319 1 22 0 1 0 0 1 1.86849315068493 0 1.86849315068493 5.54794520589041 0 5.54794520589041 0 5.54794520589041 0 2.07945205479452 0.210958904109589
PD10838a 0.698630137 0 0 0 0 1 0 0 0 0 0 0 0 0 0 0 0 0 0 1 54 1 1.7 12.3 49 1 58 1 0 0 1 0 0.630136986315069 0 0.630136986315069 0.630136986315069 1 0.630136986315069 0 0.630136986315069 0 NA 0.0684931506849315
PD10839a 5.293150685 0 0 0 0 0 0 0 0 1 0 0 0 0 0 0 0 0 0 1 75 1 2.8 10.4 266 0 61 1 0 0 0 1 1.11780821917808 0 1.11780821917808 5.11780821924657 0 5.11780821924657 0 5.11780821924657 0 1.29315068493151 0.175342465753425
PD10841a 1.252054795 1 0 0 0 0 0 0 0 0 0 0 0 0 0 0 0 1 0 1 90 1 54.8 11.5 80 0 38 0 0 1 1 0 1.10684931554795 0 1.10684931554795 1.10684931554795 1 1.10684931554795 0 1.10684931554795 0 NA 0.145205479452055
PD10842a 4.534246575 0 0 0 1 0 0 0 0 0 0 0 0 0 0 0 0 0 1 0 80 2 2.4 9 63 1 49 1 0 0 0 1 0.153424657534247 0 0.153424657534247 4.40547945171233 0 4.40547945171233 0 4.40547945171233 0 0.282191780821918 0.128767123287671
PD10843a 5.375342466 1 0 0 0 0 0 0 0 0 0 0 0 0 0 0 0 0 0 1 30 1 3.6 9 79 0 39 0 1 0 0 0 5.10136986326027 0 5.10136986326027 5.10136986326027 0 5.10136986326027 0 5.10136986326027 0 NA 0.273972602739726
PD10844a 5.2 1 0 0 0 0 0 0 0 0 0 0 0 0 0 0 0 0 0 1 60 1 25.5 7 139 0 43 0 1 0 0 0 5.1013698630137 0 5.1013698630137 5.1013698630137 0 5.1013698630137 0 5.1013698630137 0 NA 0.0986301369863014
PD10846a 1.454794521 0 0 0 0 1 0 0 0 0 0 0 0 0 0 0 0 0 0 1 85 1 3.1 9.1 119 1 41 0 0 1 1 0 1.22465753469863 1 0.531506849315068 1.22465753469863 0 1.22465753469863 1 1.22465753469863 0 0.761643835616438 0.23013698630137
PD10847a 1.008219178 1 0 0 0 0 0 0 0 0 0 0 0 0 0 0 0 0 0 1 70 1 59.3 7.6 120 0 42 0 1 0 1 0 0.852054794438356 0 0.852054794438356 0.852054794438356 1 0.852054794438356 0 0.852054794438356 0 NA 0.156164383561644
PD10848a 4.128767123 0 1 0 0 0 0 0 0 0 0 0 0 0 0 0 0 1 0 0 80 1 21.3 10.7 247 1 54 1 0 0 0 0 3.99726027368493 1 0.0630136986301375 3.99726027368493 0 3.99726027368493 0 3.99726027368493 0 0.194520547945205 0.131506849315068
PD10849a 4.334246575 0 0 0 1 0 0 0 0 0 0 0 0 0 0 0 0 0 0 1 96 1 2.6 5.8 31 1 60 1 0 0 0 0 4.0328767119863 1 0.035616438356164 4.0328767119863 0 4.0328767119863 0 4.0328767119863 0 0.336986301369863 0.301369863013699
PD10850a 5.55890411 1 0 0 0 0 0 0 0 0 0 0 0 0 0 0 0 0 0 1 90 1 40.9 10.9 159 0 50 0 1 0 0 0 5.47123287712329 0 5.47123287712329 5.47123287712329 0 5.47123287712329 0 5.47123287712329 0 NA 0.0876712328767123
PD10851a 1.394520548 0 0 0 0 0 0 0 0 0 0 0 0 0 1 0 0 0 0 1 80 1 4.4 8.4 18 0 45 0 0 1 1 1 0.813698630136986 0 0.813698630136986 1.22739726032877 0 1.22739726032877 0 1.22739726032877 1 0.980821917808219 0.167123287671233
PD10852a 0.723287671 1 0 0 0 0 0 0 0 0 0 0 0 0 0 0 0 1 0 1 95 1 5.7 6.7 39 0 46 0 0 1 1 0 0.657534246342466 1 0.279452054794521 0.657534246342466 0 0.657534246342466 1 0.657534246342466 0 0.345205479452055 0.0657534246575342
PD10853a 0.945205479 1 0 0 0 0 0 0 0 0 0 0 0 0 0 0 0 1 1 1 80 3 38.6 8.2 148 0 51 0 1 0 1 0 0.720547944753425 1 0.273972602739726 0.720547944753425 0 0.720547944753425 1 0.720547944753425 0 0.498630136986301 0.224657534246575
PD10855a 0.273972603 1 0 0 0 0 0 0 0 0 0 0 0 0 0 0 0 1 1 1 95 3 99.6 10.8 38 1 47 0 0 1 1 0 0.169863013958904 0 0.169863013958904 0.169863013958904 1 0.169863013958904 0 0.169863013958904 0 NA 0.104109589041096
PD10856a 0.479452055 0 0 1 0 0 0 0 0 0 0 0 0 0 0 0 0 0 0 0 20 1 2.8 7.3 10 1 51 1 0 0 1 1 0.2 0 0.2 0.372602739931507 0 0.372602739931507 0 0.372602739931507 1 0.306849315068493 0.106849315068493
PD10857a 1.750684932 0 0 0 0 1 0 0 0 0 0 0 0 0 0 0 0 0 1 1 40 3 2.1 6.7 10 1 58 1 0 0 1 1 0.904109589041096 0 0.904109589041096 1.55616438405479 0 1.55616438405479 0 1.55616438405479 1 1.0986301369863 0.194520547945205
PD10860a 1.58630137 0 0 0 0 1 0 0 0 0 0 0 0 0 0 0 0 0 0 1 65 1 1.4 9.8 15 0 59 1 0 0 1 1 1.01917808219178 0 1.01917808219178 1.49863013712329 0 1.49863013712329 0 1.49863013712329 1 1.10684931506849 0.0876712328767123
PD10861a 5.520547945 0 0 0 0 0 1 0 0 0 0 0 0 0 0 0 0 0 0 1 80 1 4 13 28 0 49 0 1 0 0 1 2.67945205479452 0 2.67945205479452 5.44109589020548 0 5.44109589020548 0 5.44109589020548 0 2.75890410958904 0.0794520547945206
PD10862a 3.731506849 1 0 0 0 0 0 0 0 0 0 0 0 0 0 0 0 0 0 1 70 1 8.7 10.4 93 1 52 0 1 0 1 1 2.43013698630137 0 2.43013698630137 3.55890410927397 0 3.55890410927397 0 3.55890410927397 1 2.6027397260274 0.172602739726027
PD10863a 4.063013699 0 0 1 0 0 0 0 0 0 0 0 0 0 0 0 0 0 0 1 92 1 20.3 7.6 42 1 29 1 0 0 0 0 3.89315068530137 1 0.0273972602739727 3.89315068530137 0 3.89315068530137 0 3.89315068530137 0 0.197260273972603 0.16986301369863
PD10864a 1.326027397 0 0 1 0 0 0 0 0 0 0 0 0 0 0 0 0 0 0 1 90 1 13.5 9.6 316 1 57 1 0 0 1 0 1.17808219152055 1 0.0657534246575343 1.17808219152055 0 1.17808219152055 1 1.17808219152055 0 0.213698630136986 0.147945205479452
PD10865a 5.463013699 0 0 0 1 0 0 0 0 0 0 0 0 0 0 0 0 0 0 1 40 1 1.8 11.3 145 1 58 1 0 0 0 0 5.33698630173973 1 0.345205479452055 5.33698630173973 0 5.33698630173973 0 5.33698630173973 0 0.471232876712329 0.126027397260274
PD10866a 5.076712329 0 0 0 0 0 1 0 0 0 0 0 0 0 0 0 0 0 0 1 85 1 15.2 10.9 44 0 23 0 1 0 0 0 5.00821917831507 0 5.00821917831507 5.00821917831507 0 5.00821917831507 0 5.00821917831507 0 NA 0.0684931506849315
PD10867a 3.720547945 0 0 0 0 1 0 0 0 0 0 0 0 0 0 0 0 0 0 0 85 1 2 5.9 63 1 34 1 0 0 1 1 1.8958904109589 0 1.8958904109589 3.58082191760274 0 3.58082191760274 0 3.58082191760274 1 2.03561643835616 0.13972602739726
PD10868a 5.180821918 0 0 0 1 0 0 0 0 0 0 0 0 0 0 0 0 1 0 1 95 1 2.9 4.8 41 1 24 1 0 0 0 0 5.01095890430137 1 0.153424657534247 5.01095890430137 0 5.01095890430137 0 5.01095890430137 0 0.323287671232877 0.16986301369863
PD10870a 2.328767123 1 0 0 0 0 0 0 0 0 0 0 0 0 0 0 0 1 0 1 85 1 36.9 8.9 23 1 34 1 0 0 1 0 2.26575342436986 1 0.380821917808219 2.26575342436986 0 2.26575342436986 1 2.26575342436986 0 0.443835616438356 0.063013698630137
PD10871a 4.309589041 0 0 0 0 0 0 0 0 0 1 0 0 0 0 0 0 0 0 1 50 1 14.9 6.6 35 0 25 0 1 0 0 1 1.06849315068493 0 1.06849315068493 4.09589041086301 0 4.09589041086301 0 4.09589041086301 0 1.28219178082192 0.213698630136986
PD10873a 0.736986301 0 0 0 0 0 0 0 0 0 0 0 0 0 1 0 0 0 1 1 80 2 1.4 10.5 35 1 55 0 0 1 1 0 0.657534246205479 1 0.495890410958904 0.657534246205479 0 0.657534246205479 1 0.657534246205479 0 0.575342465753425 0.0794520547945206
PD10874a 4.945205479 0 0 0 0 1 0 0 0 0 0 0 0 0 0 0 0 0 0 2 90 1 2.4 9 47 0 51 1 0 0 0 0 4.70136986256164 1 0.334246575342466 4.70136986256164 0 4.70136986256164 0 4.70136986256164 0 0.578082191780822 0.243835616438356
PD10876a 2.175342466 0 0 0 0 0 1 0 0 0 0 0 0 0 0 0 0 0 0 0 85 1 18.3 11.2 43 1 56 0 1 0 1 1 1.95890410958904 0 1.95890410958904 2.08493150709589 0 2.08493150709589 0 2.08493150709589 1 2.04931506849315 0.0904109589041096
PD10877a 0.61369863 0 0 0 1 0 0 0 0 0 0 0 0 0 0 0 0 0 0 1 85 1 14.7 10.5 60 0 61 1 0 0 1 0 0.534246575205479 0 0.534246575205479 0.534246575205479 1 0.534246575205479 0 0.534246575205479 0 NA 0.0794520547945206
PD10878a 3.964383562 0 0 0 0 0 0 0 0 0 0 1 0 0 0 0 0 0 0 1 90 1 122 7.2 34 1 24 0 0 1 1 0 3.90684931542466 1 0.304109589041096 3.90684931542466 0 3.90684931542466 1 3.90684931542466 0 0.361643835616438 0.0575342465753425
PD10879a 5.468493151 0 0 0 1 0 0 0 0 0 0 0 0 0 0 0 0 0 0 0 75 1 5 7.5 26 1 55 0 0 1 0 1 0.942465753424658 0 0.942465753424658 5.27397260305479 0 5.27397260305479 0 5.27397260305479 0 1.13698630136986 0.194520547945205
PD10880a 1.720547945 1 0 0 0 0 0 0 0 0 0 0 0 0 0 0 0 1 1 0 93 3 209.1 10.8 58 0 52 0 0 1 1 0 1.61095890390411 1 0.252054794520548 1.61095890390411 0 1.61095890390411 1 1.61095890390411 0 0.361643835616438 0.10958904109589
PD10881a 2.082191781 1 0 0 0 0 0 0 0 0 0 0 0 0 0 0 0 1 0 0 46 1 4.8 8 83 1 53 0 1 0 1 0 1.86575342483562 1 0.158904109589041 1.86575342483562 0 1.86575342483562 1 1.86575342483562 0 0.375342465753425 0.216438356164384
PD10884a 5.076712329 0 0 0 0 0 0 0 0 1 0 0 0 0 0 0 0 1 0 0 95 1 126.8 10.9 58 0 30 0 0 1 0 0 5.02465753447945 1 0.306849315068493 5.02465753447945 0 5.02465753447945 0 5.02465753447945 0 0.358904109589041 0.0520547945205479
PD10885a 12.29589041 1 0 0 0 0 0 0 0 0 0 0 0 0 0 0 0 1 0 1 1.5 1 76.3 9.1 40 0 62 0 1 0 0 0 12.1041095880822 0 12.1041095880822 12.1041095880822 0 12.1041095880822 0 12.1041095880822 0 NA 0.191780821917808
PD10888a 2.830136986 0 0 0 0 0 0 0 0 0 0 1 0 0 0 0 0 0 0 0 23 1 1.13 12.2 112 0 79 0 0 1 1 0 2.70136986271233 0 2.70136986271233 2.70136986271233 1 2.70136986271233 0 2.70136986271233 0 NA 0.128767123287671
PD10890a 4.471232877 0 0 0 0 0 1 0 0 0 0 0 0 0 0 0 0 0 0 2 70 1 41.9 7.7 62 1 44 0 1 0 0 0 4.30684931535616 0 4.30684931535616 4.30684931535616 0 4.30684931535616 0 4.30684931535616 0 NA 0.164383561643836
PD10891a 5.243835616 1 0 0 0 0 0 0 0 0 0 0 0 0 0 0 0 0 0 1 100 1 144 7.7 40 1 47 0 1 0 0 0 5.11780821873973 1 0.134246575342466 5.11780821873973 0 5.11780821873973 0 5.11780821873973 0 0.26027397260274 0.126027397260274
PD10892a 1.238356164 0 0 0 0 1 0 0 0 0 0 0 0 0 0 0 0 0 0 1 50 1 1.5 11 22 1 53 0 0 1 1 0 1.0438356160548 0 1.0438356160548 1.0438356160548 1 1.0438356160548 0 1.0438356160548 0 NA 0.194520547945205
PD10893a 0.095890411 0 0 0 0 0 0 0 0 1 0 0 0 0 0 0 0 0 0 0 60 1 2.9 9.3 45 1 56 1 0 0 1 0 0.032876712369863 0 0.032876712369863 0.032876712369863 1 0.032876712369863 0 0.032876712369863 0 NA 0.063013698630137
PD10894a 5.468493151 0 0 0 1 0 0 0 0 0 0 0 0 0 0 0 0 0 0 0 80 1 46.5 11.2 122 1 58 1 0 0 0 0 5.22739726058904 1 0.0383561643835616 5.22739726058904 0 5.22739726058904 0 5.22739726058904 0 0.279452054794521 0.241095890410959
PD10895a 0.98630137 1 0 0 0 0 0 0 0 0 0 0 0 0 0 0 0 1 0 1 90 1 20.8 8.1 28 1 47 0 0 1 1 0 0.928767123424658 1 0.347945205479452 0.928767123424658 0 0.928767123424658 1 0.928767123424658 0 0.405479452054795 0.0575342465753425
PD10896a 4.153424658 1 0 0 0 0 0 0 0 0 0 0 0 0 0 0 0 1 0 1 80 1 81.9 5.9 80 0 54 1 0 0 0 0 4.07671232923288 1 0.0904109589041096 4.07671232923288 0 4.07671232923288 0 4.07671232923288 0 0.167123287671233 0.0767123287671233
PD10897a 4.145205479 1 0 0 0 0 0 0 0 0 0 0 0 0 0 0 0 0 0 0 90 1 8.1 10.4 114 0 54 0 1 0 0 1 1.74794520547945 0 1.74794520547945 4.07397260228767 0 4.07397260228767 0 4.07397260228767 0 1.81917808219178 0.0712328767123288
PD10898a 4.712328767 0 0 0 1 0 0 0 0 0 0 0 0 0 0 0 0 0 0 1 53 1 4.4 9.6 14 1 46 1 0 0 0 0 4.56712328754795 1 0.136986301369863 4.56712328754795 0 4.56712328754795 0 4.56712328754795 0 0.282191780821918 0.145205479452055
PD10899a 4.471232877 1 0 0 0 0 0 0 0 0 0 0 0 0 0 0 0 0 0 1 55 1 18.9 8.3 97 1 55 0 1 0 0 1 0.945205479452055 0 0.945205479452055 4.37808219206849 0 4.37808219206849 0 4.37808219206849 0 1.03835616438356 0.0931506849315069
PD10900a 0.747945205 0 0 0 0 0 0 0 0 1 0 0 0 0 0 0 0 1 0 3 63 1 12.8 10.4 102 0 40 1 0 0 1 0 0.660273972123288 1 0.295890410958904 0.660273972123288 0 0.660273972123288 1 0.660273972123288 0 0.383561643835616 0.0876712328767123
PD10904a 3.926027397 0 0 0 0 0 0 0 0 1 0 0 0 0 0 0 0 1 0 1 60 1 28.1 12.7 40 1 54 0 0 1 0 0 3.67671232850685 1 0.0383561643835613 3.67671232850685 0 3.67671232850685 0 3.67671232850685 0 0.287671232876712 0.249315068493151
PD10905a 4.049315068 1 0 0 0 0 0 0 0 0 0 0 0 0 0 0 0 1 0 0 90 1 5.1 9 80 0 28 0 1 0 0 0 3.9452054789589 1 0.202739726027397 3.9452054789589 0 3.9452054789589 0 3.9452054789589 0 0.306849315068493 0.104109589041096
PD10906a 0.887671233 0 0 0 1 0 0 0 0 0 0 0 0 0 0 0 0 1 0 1 100 1 77 9.3 43 1 35 1 0 0 0 0 0.761643835739726 1 0.00821917808219175 0.761643835739726 0 0.761643835739726 0 0.761643835739726 0 0.134246575342466 0.126027397260274
PD10907a 4.81369863 1 0 0 0 0 0 0 0 0 0 0 0 0 0 0 0 0 1 2 90 3 11.7 7.4 47 0 59 1 0 0 0 0 4.72602739712329 0 4.72602739712329 4.72602739712329 0 4.72602739712329 0 4.72602739712329 0 NA 0.0876712328767123
PD10908a 0.35890411 0 0 0 0 0 0 0 0 0 0 0 0 0 1 0 0 0 1 3 90 3 0.7 8.5 8 0 54 1 0 0 1 0 0.202739726438356 1 0.186301369863014 0.202739726438356 0 0.202739726438356 1 0.202739726438356 0 0.342465753424658 0.156164383561644
PD10909a 4.835616438 0 0 1 0 0 0 0 0 0 0 0 0 0 0 0 0 0 1 1 32 3 2.3 8.4 35 0 51 1 0 0 0 0 4.75616438320548 1 0.213698630136986 4.75616438320548 0 4.75616438320548 0 4.75616438320548 0 0.293150684931507 0.0794520547945206
PD10910a 2.232876712 1 0 0 0 0 0 0 0 0 0 0 0 0 0 0 0 0 0 0 60 1 21.8 7.3 69 1 49 0 1 0 0 0 2.13972602706849 0 2.13972602706849 2.13972602706849 0 2.13972602706849 0 2.13972602706849 0 NA 0.0931506849315069
PD10912a 1.443835616 0 0 1 0 0 0 0 0 0 0 0 0 0 0 0 0 0 0 1 20 1 9.1 9.9 32 1 55 1 0 0 1 0 1.30136986257534 1 0.0821917808219173 1.30136986257534 0 1.30136986257534 1 1.30136986257534 0 0.224657534246575 0.142465753424658
PD10913a 1.309589041 0 0 0 0 0 0 0 0 0 1 0 0 0 0 0 0 0 0 1 80 1 18 8.8 41 1 25 0 1 0 0 0 1.23561643826027 0 1.23561643826027 1.23561643826027 0 1.23561643826027 0 1.23561643826027 0 NA 0.073972602739726
PD10914a 5.005479452 1 0 0 0 0 0 0 0 0 0 0 0 0 0 0 0 0 0 0 25 1 89.1 4.6 26 0 26 0 1 0 0 0 4.93698630131507 0 4.93698630131507 4.93698630131507 0 4.93698630131507 0 4.93698630131507 0 NA 0.0684931506849315
PD10915a 2.364383562 0 0 0 0 1 0 0 0 0 0 0 0 0 0 0 0 0 0 2 75 1 0.8 7.5 27 1 52 1 0 0 1 0 2.28767123323288 0 2.28767123323288 2.28767123323288 1 2.28767123323288 0 2.28767123323288 0 NA 0.0767123287671233
PD10916a 5.117808219 0 0 0 0 0 0 0 0 0 0 0 1 0 0 0 0 1 0 2 94 1 10.7 7.9 234 1 44 1 0 0 0 0 4.88767123269863 1 0.128767123287671 4.88767123269863 0 4.88767123269863 0 4.88767123269863 0 0.358904109589041 0.23013698630137
PD10917a 3.197260274 1 0 0 0 0 0 0 0 0 0 0 0 0 0 0 0 0 0 0 73 1 10 11.5 22 0 51 0 1 0 0 0 3.10958904112329 0 3.10958904112329 3.10958904112329 0 3.10958904112329 0 3.10958904112329 0 NA 0.0876712328767123
PD10918a 1.408219178 1 0 0 0 0 0 0 0 0 0 0 0 0 0 0 0 0 0 2 93 1 97.2 8.1 73 1 55 0 1 0 1 1 0.591780821917808 0 0.591780821917808 1.3041095889589 0 1.3041095889589 0 1.3041095889589 1 0.695890410958904 0.104109589041096
PD10919a 0.534246575 0 0 1 0 0 0 0 0 0 0 0 0 0 0 0 0 0 0 0 100 1 93.2 7.5 25 1 41 1 0 0 0 0 0.438356164041096 0 0.438356164041096 0.438356164041096 0 0.438356164041096 0 0.438356164041096 0 NA 0.0958904109589041
PD10920a 3.904109589 0 0 0 0 0 0 0 0 0 1 0 0 0 0 0 0 0 0 1 30 1 5.9 7 20 1 30 0 1 0 1 1 1.39178082191781 0 1.39178082191781 3.8082191780411 0 3.8082191780411 0 3.8082191780411 1 1.48767123287671 0.0958904109589041
PD10921a 5.117808219 1 0 0 0 0 0 0 0 0 0 0 0 0 0 0 0 0 0 0 68 1 33.7 9.1 43 1 51 0 1 0 0 1 3.11780821917808 0 3.11780821917808 5.07671232858904 0 5.07671232858904 0 5.07671232858904 0 3.15890410958904 0.0410958904109589
PD10923a 5.063013699 0 0 0 0 0 0 0 0 1 0 0 0 0 0 0 0 0 0 2 60 1 19.6 9.1 32 1 54 0 0 1 0 1 1.64931506849315 0 1.64931506849315 4.98082191817808 0 4.98082191817808 0 4.98082191817808 0 1.73150684931507 0.0821917808219178
PD10924a 4.178082192 1 0 0 0 0 0 0 0 0 0 0 0 0 0 0 0 0 0 2 80 1 55.5 8.9 133 0 49 0 1 0 0 0 4.09315068515068 0 4.09315068515068 4.09315068515068 0 4.09315068515068 0 4.09315068515068 0 NA 0.0849315068493151
PD10925a 4.610958904 1 0 0 0 0 0 0 0 0 0 0 0 0 0 0 0 0 0 0 90 1 36.2 8.2 30 1 54 0 1 0 0 0 4.55068493139726 0 4.55068493139726 4.55068493139726 0 4.55068493139726 0 4.55068493139726 0 NA 0.0602739726027397
PD10930a 4.520547945 1 0 0 0 0 0 0 0 0 0 0 0 0 0 0 0 0 0 0 90 1 3.6 8 312 0 60 0 1 0 0 0 4.19999999979452 0 4.19999999979452 4.19999999979452 0 4.19999999979452 0 4.19999999979452 0 NA 0.320547945205479
PD10931a 0.350684932 0 0 1 0 0 0 0 0 0 0 0 0 0 0 0 0 0 0 1 40 1 3.9 10.2 87 1 60 1 0 0 1 0 0.282191781315069 0 0.282191781315069 0.282191781315069 1 0.282191781315069 0 0.282191781315069 0 NA 0.0684931506849315
PD10933a 3.868493151 0 0 1 0 0 0 0 0 0 0 0 0 0 0 0 0 0 0 0 94 1 20.3 7.9 71 0 49 1 0 0 0 1 2.41369863013699 0 2.41369863013699 3.71506849346575 0 3.71506849346575 0 3.71506849346575 0 2.56712328767123 0.153424657534247
PD10934a 4.389041096 1 0 0 0 0 0 0 0 0 0 0 0 0 0 0 0 0 0 1 65 1 1.2 7.5 46 0 43 0 1 0 0 0 4.31780821928767 0 4.31780821928767 4.31780821928767 0 4.31780821928767 0 4.31780821928767 0 NA 0.0712328767123288
PD10936a 4.810958904 0 0 0 0 0 0 0 0 1 0 0 0 0 0 0 0 0 1 1 29 2 10.4 11.4 41 0 20 0 0 1 0 0 4.59726027386301 0 4.59726027386301 4.59726027386301 0 4.59726027386301 0 4.59726027386301 0 NA 0.213698630136986
PD10937a 4.583561644 0 0 1 0 0 0 0 0 0 0 0 0 0 0 0 0 0 0 1 97 1 1.4 9.4 231 1 53 1 0 0 0 0 4.50684931523288 0 4.50684931523288 4.50684931523288 0 4.50684931523288 0 4.50684931523288 0 NA 0.0767123287671233
PD10938a 3.756164384 0 0 0 0 0 0 0 0 0 0 0 0 0 1 0 0 0 0 0 60 1 24.7 8.2 29 0 24 0 0 1 0 0 3.556164384 0 3.556164384 3.556164384 0 3.556164384 0 3.556164384 0 NA 0.2
PD10939a 4.81369863 1 0 0 0 0 0 0 0 0 0 0 0 0 0 0 0 0 0 1 90 1 2.3 7.5 11 1 55 0 1 0 0 1 1.21095890410959 0 1.21095890410959 4.73150684917808 0 4.73150684917808 0 4.73150684917808 0 1.29315068493151 0.0821917808219178
PD10940a 2.610958904 1 0 0 0 0 0 0 0 0 0 0 0 0 0 0 0 0 0 1 90 1 7.6 8.7 22 1 45 0 1 0 1 1 0.950684931506849 0 0.950684931506849 2.43013698619178 0 2.43013698619178 0 2.43013698619178 1 1.13150684931507 0.180821917808219
PD10941a 3.942465753 0 0 0 0 0 0 1 0 0 0 0 0 0 0 0 0 0 0 1 43 1 1.2 8.9 119 0 44 0 0 1 0 0 3.72602739683562 1 0.057534246575342 3.72602739683562 0 3.72602739683562 0 3.72602739683562 0 0.273972602739726 0.216438356164384
PD10942a 3.197260274 0 0 0 0 0 0 0 0 0 1 0 0 0 0 0 0 1 0 1 80 1 4.8 8.6 16 1 44 0 1 0 0 0 3.12876712331507 0 3.12876712331507 3.12876712331507 0 3.12876712331507 0 3.12876712331507 0 NA 0.0684931506849315
PD10944a 4.504109589 1 0 0 0 0 0 0 0 0 0 0 0 0 0 0 0 1 0 1 90 1 3.2 8.9 137 0 53 0 0 1 0 0 4.28767123283562 1 0.0712328767123283 4.28767123283562 0 4.28767123283562 0 4.28767123283562 0 0.287671232876712 0.216438356164384
PD10945a 3.684931507 1 0 0 0 0 0 0 0 0 0 0 0 0 0 0 0 0 0 1 90 1 2.9 7.7 23 0 46 0 1 0 0 0 3.5890410960411 1 0.312328767123288 3.5890410960411 0 3.5890410960411 0 3.5890410960411 0 0.408219178082192 0.0958904109589041
PD10946a 4.068493151 0 0 0 0 0 0 0 0 1 0 0 0 0 0 0 0 0 0 2 42 1 19.5 8.7 23 0 46 1 0 0 0 1 0.213698630136987 0 0.213698630136987 3.95890410990411 0 3.95890410990411 0 3.95890410990411 0 0.323287671232877 0.10958904109589
PD10947a 0.97260274 1 0 0 0 0 0 0 0 0 0 0 0 0 0 0 0 1 0 1 80 1 39.5 10.2 53 0 47 0 0 1 1 0 0.797260274246575 1 0.167123287671233 0.797260274246575 0 0.797260274246575 1 0.797260274246575 0 0.342465753424658 0.175342465753425
PD10950a 0.095890411 1 0 0 0 0 0 0 0 0 0 0 0 0 0 0 0 0 0 2 85 1 83.9 9.1 43 1 46 0 1 0 0 0 0.0191780822328767 0 0.0191780822328767 0.0191780822328767 0 0.0191780822328767 0 0.0191780822328767 0 NA 0.0767123287671233
PD10952a 3.912328767 0 0 0 0 1 0 0 0 0 0 0 0 0 0 0 0 0 0 2 20 1 4.3 10.5 84 1 59 1 0 0 0 1 0.38082191780822 0 0.38082191780822 3.75068493138356 0 3.75068493138356 0 3.75068493138356 0 0.542465753424658 0.161643835616438
PD10953a 4.712328767 1 0 0 0 0 0 0 0 0 0 0 0 0 0 0 0 0 0 1 52 1 1.1 7.8 43 0 23 0 1 0 0 0 4.6164383560411 1 0.13972602739726 4.6164383560411 0 4.6164383560411 0 4.6164383560411 0 0.235616438356164 0.0958904109589041
PD10954a 3.997260274 1 0 0 0 0 0 0 0 0 0 0 0 0 0 0 0 0 0 1 90 1 39.8 7.4 58 1 52 0 1 0 0 0 3.77534246578082 0 3.77534246578082 3.77534246578082 0 3.77534246578082 0 3.77534246578082 0 NA 0.221917808219178
PD10956a 0.945205479 0 0 0 1 0 0 0 0 0 0 0 0 0 0 0 0 0 0 1 80 1 17 6.1 5 1 60 1 0 0 0 0 0.460273972150685 0 0.460273972150685 0.460273972150685 0 0.460273972150685 0 0.460273972150685 0 NA 0.484931506849315
PD10957a 3.873972603 1 0 0 0 0 0 0 0 0 0 0 0 0 0 0 0 0 0 2 96 1 187.5 10.4 31 1 52 0 1 0 0 0 3.79452054820548 1 0.249315068493151 3.79452054820548 0 3.79452054820548 0 3.79452054820548 0 0.328767123287671 0.0794520547945206
PD10959a 2.052054795 1 0 0 0 0 0 0 0 0 0 0 0 0 0 0 0 0 0 1 75 1 14.2 9.1 53 0 29 0 1 0 0 0 1.7561643840411 0 1.7561643840411 1.7561643840411 0 1.7561643840411 0 1.7561643840411 0 NA 0.295890410958904
PD10960a 0.18630137 0 0 0 0 0 0 0 0 0 0 0 0 1 0 0 0 0 1 1 80 3 13.1 10 28 0 54 0 1 0 1 0 0.128767123424657 0 0.128767123424657 0.128767123424657 1 0.128767123424657 0 0.128767123424657 0 NA 0.0575342465753425
PD10961a 1.64109589 0 1 0 0 0 0 0 0 0 0 0 0 0 0 0 0 0 0 0 82 1 18.1 7.9 57 0 43 0 0 1 1 0 1.53424657493151 1 0.164383561643836 1.53424657493151 0 1.53424657493151 1 1.53424657493151 0 0.271232876712329 0.106849315068493
PD10962a 3.619178082 0 0 0 0 1 0 0 0 0 0 0 0 0 0 0 0 0 0 1 75 1 1.8 10.6 123 0 59 0 0 1 0 0 3.55068493131507 0 3.55068493131507 3.55068493131507 0 3.55068493131507 0 3.55068493131507 0 NA 0.0684931506849315
PD10965a 4.638356164 0 0 0 0 0 0 0 0 0 0 0 0 0 1 0 0 0 0 2 84 1 21.8 7.9 87 0 33 0 0 1 0 0 4.47945205441096 1 0.202739726027397 4.47945205441096 0 4.47945205441096 0 4.47945205441096 0 0.361643835616438 0.158904109589041
PD10966a 4.4 1 0 0 0 0 0 0 0 0 0 0 0 0 0 0 0 0 0 1 90 1 83.7 8.7 55 1 45 0 1 0 0 1 2.70684931506849 0 2.70684931506849 4.31780821917808 0 4.31780821917808 0 4.31780821917808 0 2.78904109589041 0.0821917808219178
PD10967a 3.649315068 1 0 0 0 0 0 0 0 0 0 0 0 0 0 0 0 0 0 1 90 1 24.9 7.3 119 0 44 0 1 0 0 0 3.50410958854794 1 0.172602739726027 3.50410958854794 0 3.50410958854794 0 3.50410958854794 0 0.317808219178082 0.145205479452055
PD10973a 0.939726027 1 0 0 0 0 0 0 0 0 0 0 0 0 0 0 0 0 0 2 94 1 122.4 9.1 103 0 57 0 1 0 1 0 0.70958904069863 1 0.00273972602739711 0.70958904069863 0 0.70958904069863 1 0.70958904069863 0 0.232876712328767 0.23013698630137
PD10974a 1.797260274 0 0 0 1 0 0 0 0 0 0 0 0 0 0 0 0 0 0 1 24 1 3.2 10 74 1 59 1 0 0 1 0 1.7013698630411 1 0.364383561643836 1.7013698630411 0 1.7013698630411 1 1.7013698630411 0 0.46027397260274 0.0958904109589041
PD10975a 0.745205479 1 0 0 0 0 0 0 0 0 0 0 0 0 0 0 0 1 0 1 90 1 54.2 10.1 60 0 31 0 1 0 1 0 0.687671232424658 1 0.416438356164384 0.687671232424658 0 0.687671232424658 1 0.687671232424658 0 0.473972602739726 0.0575342465753425
PD10976a 3.6 0 0 0 1 0 0 0 0 0 0 0 0 0 0 0 0 0 0 1 80 1 8.9 8.9 265 1 58 1 0 0 0 1 2.21369863013699 0 2.21369863013699 3.35890410958904 0 3.35890410958904 0 3.35890410958904 0 2.45479452054795 0.241095890410959
PD10977a 3.010958904 1 0 0 0 0 0 0 0 0 0 0 0 0 0 0 0 0 0 1 75 1 15.7 8.8 108 0 42 0 1 0 1 1 2.03287671232877 0 2.03287671232877 2.92328767112329 0 2.92328767112329 0 2.92328767112329 1 2.12054794520548 0.0876712328767123
PD10978a 4.676712329 1 0 0 0 0 0 0 0 0 0 0 0 0 0 0 0 0 0 0 30 1 1.5 9.5 92 0 44 0 1 0 0 1 1.50958904109589 0 1.50958904109589 4.55616438379452 0 4.55616438379452 0 4.55616438379452 0 1.63013698630137 0.120547945205479
PD10979a 4.723287671 0 1 0 0 0 0 0 0 0 0 0 0 0 0 0 0 0 0 1 88 1 0.9 6.9 39 1 20 0 0 1 0 0 4.64931506826027 1 0.312328767123288 4.64931506826027 0 4.64931506826027 0 4.64931506826027 0 0.386301369863014 0.073972602739726
PD10980a 3.134246575 1 0 0 0 0 0 0 0 0 0 0 0 0 0 0 0 0 0 1 90 1 10.1 11.6 61 1 33 0 1 0 0 0 3.0328767119863 0 3.0328767119863 3.0328767119863 0 3.0328767119863 0 3.0328767119863 0 NA 0.101369863013699
PD10981a 3.41369863 1 0 0 0 0 0 0 0 0 0 0 0 0 0 0 0 1 0 0 90 1 84.9 12.7 28 0 55 1 0 0 0 0 3.30136986287671 1 0.197260273972602 3.30136986287671 0 3.30136986287671 0 3.30136986287671 0 0.30958904109589 0.112328767123288
PD10983a 2.452054795 0 0 0 1 0 0 0 0 0 0 0 0 0 0 0 0 0 0 1 50 1 1.9 10.6 348 1 59 0 0 1 1 1 0.375342465753425 0 0.375342465753425 2.31506849363014 0 2.31506849363014 0 2.31506849363014 1 0.512328767123288 0.136986301369863
PD10984a 1.81369863 1 0 0 0 0 0 0 0 0 0 0 0 0 0 0 0 0 0 1 90 1 58.3 9.4 35 0 56 0 1 0 0 0 1.64931506835616 0 1.64931506835616 1.64931506835616 0 1.64931506835616 0 1.64931506835616 0 NA 0.164383561643836
PD10986a 2.997260274 0 0 0 0 0 0 0 0 0 0 1 0 0 0 0 0 0 0 1 100 1 0.4 10.3 27 1 62 0 0 1 1 0 2.85753424660274 0 2.85753424660274 2.85753424660274 1 2.85753424660274 0 2.85753424660274 0 NA 0.13972602739726
PD10987a 1.136986301 0 0 0 1 0 0 0 0 0 0 0 0 0 0 0 0 1 0 0 75 1 35.14 7.7 77 1 70 1 0 0 1 0 0.726027396890411 0 0.726027396890411 0.726027396890411 1 0.726027396890411 0 0.726027396890411 0 NA 0.410958904109589
PD10988a 1.419178082 1 0 0 0 0 0 0 0 0 0 0 0 0 0 0 0 0 0 1 95 1 5 11.5 196 1 69 0 1 0 1 0 0.950684931315068 0 0.950684931315068 0.950684931315068 1 0.950684931315068 0 0.950684931315068 0 NA 0.468493150684932
PD10990a 0.657534247 0 0 1 0 0 0 0 0 0 0 0 0 0 0 0 0 0 0 1 42 1 2.8 9.8 132 1 56 1 0 0 1 0 0.364383562068493 1 0.00821917808219169 0.364383562068493 0 0.364383562068493 1 0.364383562068493 0 0.301369863013699 0.293150684931507
PD10991a 3.408219178 0 0 0 0 0 0 0 0 0 1 0 0 0 0 0 0 0 0 1 88 1 7.7 11.1 23 1 56 0 1 0 0 0 3.32054794512329 0 3.32054794512329 3.32054794512329 0 3.32054794512329 0 3.32054794512329 0 NA 0.0876712328767123
PD10993a 3.561643836 1 0 0 0 0 0 0 0 0 0 0 0 0 0 0 0 0 0 1 90 1 13 9.5 169 0 44 0 1 0 0 0 3.48767123326027 0 3.48767123326027 3.48767123326027 0 3.48767123326027 0 3.48767123326027 0 NA 0.073972602739726
PD10994a 0.709589041 0 0 0 0 0 0 0 0 0 0 0 0 0 1 0 0 1 0 1 80 1 107 9.5 22 0 34 1 0 0 1 0 0.534246575246575 1 0.134246575342465 0.534246575246575 0 0.534246575246575 1 0.534246575246575 0 0.30958904109589 0.175342465753425
PD10995a 2.315068493 0 0 0 0 0 0 0 0 0 0 0 0 1 0 0 0 0 0 1 50 1 95.6 7.9 80 1 43 0 1 0 0 0 2.13424657519178 0 2.13424657519178 2.13424657519178 0 2.13424657519178 0 2.13424657519178 0 NA 0.180821917808219
PD10996a 1.04109589 0 0 0 1 0 0 0 0 0 0 0 0 0 0 0 0 0 0 2 20 1 51.2 6.7 49 1 54 1 0 0 1 0 0.975342465342466 1 0.0958904109589042 0.975342465342466 0 0.975342465342466 1 0.975342465342466 0 0.161643835616438 0.0657534246575342
PD10998a 4.38630137 0 0 0 0 0 0 0 0 0 0 0 0 1 0 0 0 0 0 1 71 1 294.9 11 380 1 27 0 1 0 0 1 1.26575342465753 0 1.26575342465753 4.31506849328767 0 4.31506849328767 0 4.31506849328767 0 1.33698630136986 0.0712328767123288
PD10999a 3.61369863 1 0 0 0 0 0 0 0 0 0 0 0 0 0 0 0 0 0 0 60 1 1.6 7.9 251 0 50 0 1 0 0 0 3.52328767109589 0 3.52328767109589 3.52328767109589 0 3.52328767109589 0 3.52328767109589 0 NA 0.0904109589041096
PD11001a 2.454794521 0 0 0 0 0 1 0 0 0 0 0 0 0 0 0 0 0 0 1 66 1 61 7.1 37 0 51 0 1 0 0 0 2.3534246579863 0 2.3534246579863 2.3534246579863 0 2.3534246579863 0 2.3534246579863 0 NA 0.101369863013699
PD11003a 4.147945205 0 0 0 0 0 0 0 0 0 0 0 0 0 1 0 0 0 0 2 70 1 16.1 9.4 37 1 39 0 0 1 0 1 1.6986301369863 0 1.6986301369863 3.86027397212329 0 3.86027397212329 0 3.86027397212329 0 1.98630136986301 0.287671232876712
PD11005a 3.550684932 1 0 0 0 0 0 0 0 0 0 0 0 0 0 0 0 0 0 1 89 1 46 6.3 26 1 44 0 1 0 0 0 3.48767123336986 0 3.48767123336986 3.48767123336986 0 3.48767123336986 0 3.48767123336986 0 NA 0.063013698630137
PD11006a 1.717808219 0 0 1 0 0 0 0 0 0 0 0 0 0 0 0 0 1 0 1 80 1 86.7 6.9 56 1 22 1 0 0 0 0 1.63561643817808 1 0.331506849315069 1.63561643817808 0 1.63561643817808 0 1.63561643817808 0 0.413698630136986 0.0821917808219178
PD11007a 1.063013699 0 0 0 0 1 0 0 0 0 0 0 0 0 0 0 0 0 0 1 40 1 2.2 7.3 78 1 60 0 0 1 1 0 0.928767123657534 0 0.928767123657534 0.928767123657534 1 0.928767123657534 0 0.928767123657534 0 NA 0.134246575342466
PD11008a 4.084931507 0 0 0 0 1 0 0 0 0 0 0 0 0 0 0 0 0 1 2 81 2 1.9 6.9 38 0 51 1 0 0 0 0 3.94794520563014 1 0.0547945205479452 3.94794520563014 0 3.94794520563014 0 3.94794520563014 0 0.191780821917808 0.136986301369863
PD11009a 4.164383562 0 0 0 0 1 0 0 0 0 0 0 0 0 0 0 0 0 0 1 60 1 12.5 6.5 120 0 20 0 0 1 0 1 2.68493150684932 0 2.68493150684932 4.03835616473973 0 4.03835616473973 0 4.03835616473973 0 2.81095890410959 0.126027397260274
PD11010a 4.536986301 1 0 0 0 0 0 0 0 0 0 0 0 0 0 0 0 0 0 2 40 1 19.9 9.7 173 0 42 0 1 0 0 1 1.65205479452055 0 1.65205479452055 4.47123287634247 0 4.47123287634247 0 4.47123287634247 0 1.71780821917808 0.0657534246575342
PD11011a 4.419178082 0 0 0 0 0 0 0 1 0 0 0 0 0 0 0 0 0 0 1 95 1 5.8 5.7 84 1 32 1 0 0 0 0 4.15342465734247 1 0.115068493150685 4.15342465734247 0 4.15342465734247 0 4.15342465734247 0 0.380821917808219 0.265753424657534
PD11012a 0.430136986 0 0 1 0 0 0 0 0 0 0 0 0 0 0 0 0 0 0 1 75 1 16.1 7.7 64 1 50 1 0 0 1 0 0.254794520246575 1 0.00821917808219144 0.254794520246575 0 0.254794520246575 1 0.254794520246575 0 0.183561643835616 0.175342465753425
PD11013a 0.854794521 0 0 0 0 0 0 0 0 0 0 0 0 0 0 1 0 1 0 1 82 1 71 7 25 1 51 1 0 0 1 0 0.556164384013699 1 0.00273972602739764 0.556164384013699 0 0.556164384013699 1 0.556164384013699 0 0.301369863013699 0.298630136986301
PD11014a 4.336986301 0 0 0 0 0 0 1 0 0 0 0 0 0 0 0 0 0 0 0 65 1 0.9 7.3 91 0 55 0 0 1 0 0 4.18630136949315 1 0.0657534246575346 4.18630136949315 0 4.18630136949315 0 4.18630136949315 0 0.216438356164384 0.150684931506849
PD11015a 1.460273973 0 0 1 0 0 0 0 0 0 0 0 0 0 0 0 0 0 0 1 14 1 1.9 8 31 1 59 1 0 0 1 0 1.37534246615069 1 0.0136986301369863 1.37534246615069 0 1.37534246615069 1 1.37534246615069 0 0.0986301369863014 0.0849315068493151
PD11016a 3.345205479 1 0 0 0 0 0 0 0 0 0 0 0 0 0 0 0 1 0 0 80 1 141 10.1 17 1 42 0 0 1 0 1 0.561643835616438 0 0.561643835616438 3.26849315023288 0 3.26849315023288 0 3.26849315023288 0 0.638356164383562 0.0767123287671233
PD11017a 1.931506849 0 0 0 0 0 0 0 0 0 0 0 0 0 0 1 0 0 0 0 61 1 7.2 7.7 21 1 43 1 0 0 1 0 1.75342465721918 1 0.287671232876712 1.75342465721918 0 1.75342465721918 1 1.75342465721918 0 0.465753424657534 0.178082191780822
PD11018a 3.663013699 0 1 0 0 0 0 0 0 0 0 0 0 0 0 0 0 0 0 1 66 1 88 6.9 38 1 30 0 0 1 0 0 3.55068493187671 1 0.0438356164383558 3.55068493187671 0 3.55068493187671 0 3.55068493187671 0 0.156164383561644 0.112328767123288
PD11019a 0.15890411 0 0 0 0 1 0 0 0 0 0 0 0 0 0 0 0 0 0 1 50 1 13 10.7 45 1 60 0 0 1 1 0 0.016438356575342 0 0.016438356575342 0.016438356575342 1 0.016438356575342 0 0.016438356575342 0 NA 0.142465753424658
PD11021a 4.106849315 0 0 0 0 0 0 0 0 0 0 0 0 1 0 0 0 0 0 1 90 1 5 7.8 71 1 44 0 1 0 0 0 4.03013698623288 0 4.03013698623288 4.03013698623288 0 4.03013698623288 0 4.03013698623288 0 NA 0.0767123287671233
PD11022a 3.095890411 0 0 0 1 0 0 0 0 0 0 0 0 0 0 0 0 0 1 0 20 3 8.1 9.8 68 0 19 1 0 0 0 0 3.03013698634247 1 0.358904109589041 3.03013698634247 0 3.03013698634247 0 3.03013698634247 0 0.424657534246575 0.0657534246575342
PD11024a 4.364383562 0 0 0 0 0 0 0 0 0 0 0 0 0 1 0 0 0 0 1 98 1 59.8 6.1 14 1 60 0 0 1 0 0 4.30958904145206 0 4.30958904145206 4.30958904145206 0 4.30958904145206 0 4.30958904145206 0 NA 0.0547945205479452
PD11025a 3.44109589 0 0 0 0 1 0 0 0 0 0 0 0 0 0 0 0 0 0 0 56 1 17.5 8 117 0 58 1 0 0 0 0 3.27945205438356 1 0.104109589041096 3.27945205438356 0 3.27945205438356 0 3.27945205438356 0 0.265753424657534 0.161643835616438
PD11026a 0.62739726 0 0 0 0 1 0 0 0 0 0 0 0 0 0 0 0 0 0 1 35 1 7.1 11.3 72 1 59 0 0 1 1 0 0.564383561369863 0 0.564383561369863 0.564383561369863 1 0.564383561369863 0 0.564383561369863 0 NA 0.063013698630137
PD11027a 0.216438356 0 0 0 1 0 0 0 0 0 0 0 0 0 0 0 0 0 1 0 50 3 303 10 19 1 56 1 0 0 1 0 0.12602739709589 0 0.12602739709589 0.12602739709589 1 0.12602739709589 0 0.12602739709589 0 NA 0.0904109589041096
PD11028a 1.410958904 0 0 0 0 1 0 0 0 0 0 0 0 0 0 0 0 0 0 0 75 1 2.3 10.6 67 1 40 0 0 1 1 0 0.999999999890411 1 0.134246575342466 0.999999999890411 0 0.999999999890411 1 0.999999999890411 0 0.545205479452055 0.410958904109589
PD11029a 0.978082192 1 0 0 0 0 0 0 0 0 0 0 0 0 0 0 0 1 0 1 70 1 5.6 4.7 192 0 37 0 1 0 1 0 0.893150685150685 0 0.893150685150685 0.893150685150685 1 0.893150685150685 0 0.893150685150685 0 NA 0.0849315068493151
PD11030a 0.789041096 0 0 1 0 0 0 0 0 0 0 0 0 0 0 0 0 0 0 1 26 1 1 7.8 20 1 48 1 0 0 1 0 0.712328767232877 1 0.2 0.712328767232877 0 0.712328767232877 1 0.712328767232877 0 0.276712328767123 0.0767123287671233
PD11032a 1.723287671 0 0 0 0 1 0 0 0 0 0 0 0 0 0 0 0 0 0 1 50 1 2.5 9.1 53 0 51 1 0 0 1 0 1.53698630113699 1 0.197260273972602 1.53698630113699 0 1.53698630113699 1 1.53698630113699 0 0.383561643835616 0.186301369863014
PD11033a 3.983561644 0 0 0 0 0 0 0 0 0 0 0 0 1 0 0 0 0 0 1 36 1 14.2 9.1 53 0 55 0 1 0 0 0 3.90136986317808 0 3.90136986317808 3.90136986317808 0 3.90136986317808 0 3.90136986317808 0 NA 0.0821917808219178
PD11034a 2.202739726 0 0 1 0 0 0 0 0 0 0 0 0 0 0 0 0 0 0 2 40 1 4.8 12 138 1 54 1 0 0 1 1 1.53424657534247 0 1.53424657534247 2.11780821915068 0 2.11780821915068 0 2.11780821915068 1 1.61917808219178 0.0849315068493151
PD11035a 4.221917808 0 0 0 1 0 0 0 0 0 0 0 0 0 0 0 0 0 1 0 54 3 2 8 93 0 50 1 0 0 0 0 4.0164383559452 1 0.194520547945205 4.0164383559452 0 4.0164383559452 0 4.0164383559452 0 0.4 0.205479452054795
PD11036a 3.75890411 0 0 0 0 0 0 0 0 0 0 0 0 1 0 0 0 0 0 0 75 1 21.9 7.9 26 0 50 0 1 0 0 0 3.6547945209589 0 3.6547945209589 3.6547945209589 0 3.6547945209589 0 3.6547945209589 0 NA 0.104109589041096
PD11037a 3.783561644 1 0 0 0 0 0 0 0 0 0 0 0 0 0 0 0 0 0 1 90 1 2.9 9.2 211 1 30 0 1 0 0 0 3.70684931523288 0 3.70684931523288 3.70684931523288 0 3.70684931523288 0 3.70684931523288 0 NA 0.0767123287671233
PD11038a 4.219178082 1 0 0 0 0 0 0 0 0 0 0 0 0 0 0 0 0 0 0 10 1 13.5 9.1 26 0 42 0 1 0 0 0 4.14246575323288 0 4.14246575323288 4.14246575323288 0 4.14246575323288 0 4.14246575323288 0 NA 0.0767123287671233
PD11039a 2.002739726 0 0 0 0 0 0 0 0 0 0 1 0 0 0 0 0 0 0 1 0 1 3.9 11.6 216 1 24 0 0 1 1 1 0.978082191780822 0 0.978082191780822 1.73150684928767 0 1.73150684928767 0 1.73150684928767 1 1.24931506849315 0.271232876712329
PD11041a 3.753424658 0 0 0 0 0 0 0 0 0 0 1 0 0 0 0 0 0 0 1 90 1 17.3 5.8 43 1 45 0 0 1 0 0 3.56164383608219 1 0.197260273972603 3.56164383608219 0 3.56164383608219 0 3.56164383608219 0 0.389041095890411 0.191780821917808
PD11042a 4.369863014 0 0 0 0 1 0 0 0 0 0 0 0 0 0 0 0 0 0 1 42 1 0.5 11.1 49 1 51 1 0 0 0 0 4.25753424687671 0 4.25753424687671 4.25753424687671 0 4.25753424687671 0 4.25753424687671 0 NA 0.112328767123288
PD11045a 3.117808219 1 0 0 0 0 0 0 0 0 0 0 0 0 0 0 0 1 0 1 90 1 28.7 10.5 70 0 47 0 0 1 0 0 2.97534246557534 0 2.97534246557534 2.97534246557534 0 2.97534246557534 0 2.97534246557534 0 NA 0.142465753424658
PD11046a 2.810958904 0 0 0 0 0 0 0 0 0 1 0 0 0 0 0 0 0 1 0 80 2 12.6 12 57 0 50 1 0 0 1 1 0.843835616438356 0 0.843835616438356 2.73972602728767 0 2.73972602728767 0 2.73972602728767 1 0.915068493150685 0.0712328767123288
PD11048a 0.865753425 1 0 0 0 0 0 0 0 0 0 0 0 0 0 0 0 1 0 2 87 1 118.4 9.4 31 1 46 0 1 0 0 0 0.802739726369863 1 0.30958904109589 0.802739726369863 0 0.802739726369863 0 0.802739726369863 0 0.372602739726027 0.063013698630137
PD11049a 0.961643836 0 0 0 0 1 0 0 0 0 0 0 0 0 0 0 0 0 0 0 76 1 7.8 16 394 1 39 0 0 1 1 1 0.673972602739726 0 0.673972602739726 0.73150684969863 0 0.73150684969863 0 0.73150684969863 1 0.904109589041096 0.23013698630137
PD11050a 3.435616438 0 0 0 0 0 1 0 0 0 0 0 0 0 0 0 0 0 0 2 50 1 13 10 46 1 37 0 1 0 0 0 3.35342465717808 0 3.35342465717808 3.35342465717808 0 3.35342465717808 0 3.35342465717808 0 NA 0.0821917808219178
PD11051a 3.01369863 0 0 0 0 0 0 0 0 0 1 0 0 0 0 0 0 0 0 1 20 1 15.1 6.6 22 0 38 0 1 0 0 0 2.9150684930137 0 2.9150684930137 2.9150684930137 0 2.9150684930137 0 2.9150684930137 0 NA 0.0986301369863014
PD11052a 3.830136986 1 0 0 0 0 0 0 0 0 0 0 0 0 0 0 0 1 0 1 95 1 96.6 10.1 26 0 61 0 0 1 0 0 3.76438356134247 1 0.254794520547945 3.76438356134247 0 3.76438356134247 0 3.76438356134247 0 0.320547945205479 0.0657534246575342
PD11053a 3.197260274 0 0 0 0 0 1 0 0 0 0 0 0 0 0 0 0 0 0 0 90 1 98.4 9.1 17 0 42 0 1 0 0 1 1.2027397260274 0 1.2027397260274 3.12054794523288 0 3.12054794523288 0 3.12054794523288 0 1.27945205479452 0.0767123287671233
PD11054a 0.383561644 1 0 0 0 0 0 0 0 0 0 0 0 0 0 0 0 0 0 1 80 1 42.3 8.4 47 1 60 0 1 0 1 0 0.238356164547945 0 0.238356164547945 0.238356164547945 1 0.238356164547945 0 0.238356164547945 0 NA 0.145205479452055
PD11055a 4.019178082 0 0 0 0 0 0 0 0 0 0 0 0 1 0 0 0 0 1 0 44 3 1.2 8.5 34 1 39 0 1 0 0 0 3.83287671213699 0 3.83287671213699 3.83287671213699 0 3.83287671213699 0 3.83287671213699 0 NA 0.186301369863014
PD11057a 2.98630137 1 0 0 0 0 0 0 0 0 0 0 0 0 0 0 0 0 0 1 50 1 5.2 10.6 352 1 59 0 1 0 0 0 2.92328767136986 0 2.92328767136986 2.92328767136986 0 2.92328767136986 0 2.92328767136986 0 NA 0.063013698630137
PD11058a 1.008219178 0 0 0 0 0 0 0 0 0 1 0 0 0 0 0 0 0 0 1 90 1 19 9.2 14 1 57 0 1 0 1 0 0.91780821909589 0 0.91780821909589 0.91780821909589 1 0.91780821909589 0 0.91780821909589 0 NA 0.0904109589041096
PD11059a 1.265753425 1 0 0 0 0 0 0 0 0 0 0 0 0 0 0 0 0 0 1 80 1 10.9 9.6 78 1 21 0 1 0 1 0 1.17260274006849 0 1.17260274006849 1.17260274006849 1 1.17260274006849 0 1.17260274006849 0 NA 0.0931506849315069
PD11060a 4.112328767 0 0 0 1 0 0 0 0 0 0 0 0 0 0 0 0 0 1 0 55 2 2.1 12.9 5 1 51 1 0 0 0 0 3.96712328754794 1 0.523287671232877 3.96712328754794 0 3.96712328754794 0 3.96712328754794 0 0.668493150684932 0.145205479452055
PD11061a 3.983561644 0 0 0 0 0 0 0 0 1 0 0 0 0 0 0 0 0 0 1 75 1 6.4 11 177 0 20 0 0 1 0 1 0.772602739726027 0 0.772602739726027 3.89315068509589 0 3.89315068509589 0 3.89315068509589 0 0.863013698630137 0.0904109589041096
PD11063a 1.076712329 0 0 0 0 0 1 0 0 0 0 0 0 0 0 0 0 0 0 1 80 1 23 10.8 129 0 37 0 1 0 1 1 0.956164383561644 0 0.956164383561644 0.994520548178082 0 0.994520548178082 0 0.994520548178082 1 1.03835616438356 0.0821917808219178
PD11066a 1.715068493 0 0 1 0 0 0 0 0 0 0 0 0 0 0 0 0 0 0 1 50 1 1.7 9.5 82 0 20 1 0 0 1 0 1.52328767108219 1 0.4 1.52328767108219 0 1.52328767108219 1 1.52328767108219 0 0.591780821917808 0.191780821917808
PD11067a 0.534246575 0 1 0 0 0 0 0 0 0 0 0 0 0 0 0 0 0 0 2 90 1 49.9 8 37 0 34 0 0 1 1 0 0.457534246232877 0 0.457534246232877 0.457534246232877 1 0.457534246232877 0 0.457534246232877 0 NA 0.0767123287671233
PD11069a 2.095890411 0 0 1 0 0 0 0 0 0 0 0 0 0 0 0 0 0 0 1 90 1 1.2 9.6 149 0 31 1 0 0 1 0 1.94794520552055 1 0.213698630136986 1.94794520552055 0 1.94794520552055 1 1.94794520552055 0 0.361643835616438 0.147945205479452
PD11070a 3.024657534 0 0 0 0 0 0 0 0 0 0 0 0 1 0 0 0 0 0 1 75 1 32 7.7 54 0 37 0 1 0 0 1 1.04383561643836 0 1.04383561643836 2.93698630112329 0 2.93698630112329 0 2.93698630112329 0 1.13150684931507 0.0876712328767123
PD11071a 3.095890411 1 0 0 0 0 0 0 0 0 0 0 0 0 0 0 0 0 0 1 75 1 9.4 9.3 53 1 42 0 1 0 0 0 2.91780821921918 0 2.91780821921918 2.91780821921918 0 2.91780821921918 0 2.91780821921918 0 NA 0.178082191780822
PD11072a 1.24109589 1 0 0 0 0 0 0 0 0 0 0 0 0 0 0 0 0 0 1 75 1 55.9 7.7 77 0 57 0 1 0 1 1 0.808219178082192 0 0.808219178082192 1.18904109547945 0 1.18904109547945 0 1.18904109547945 1 0.86027397260274 0.0520547945205479
PD11073a 2.298630137 1 0 0 0 0 0 0 0 0 0 0 0 0 0 0 0 0 0 1 94 1 1.4 11 30 1 48 0 1 0 1 1 1.61095890410959 0 1.61095890410959 2.18630136987671 0 2.18630136987671 0 2.18630136987671 1 1.72328767123288 0.112328767123288
PD11074a 3.991780822 0 0 0 0 0 0 0 0 1 0 0 0 0 0 0 0 0 0 1 80 1 4.9 5.4 26 0 39 0 0 1 0 0 3.82465753432877 1 0.161643835616438 3.82465753432877 0 3.82465753432877 0 3.82465753432877 0 0.328767123287671 0.167123287671233
PD11076a 3.843835616 0 0 0 0 0 0 0 0 1 0 0 0 0 0 0 0 1 0 2 80 1 62.7 12.4 133 1 43 1 0 0 0 0 3.67671232832877 1 0.0520547945205478 3.67671232832877 0 3.67671232832877 0 3.67671232832877 0 0.219178082191781 0.167123287671233
PD11077a 3.991780822 1 0 0 0 0 0 0 0 0 0 0 0 0 0 0 0 0 0 2 75 1 44 10.7 20 0 48 0 1 0 0 1 3.18082191780822 0 3.18082191780822 3.85479452063014 0 3.85479452063014 0 3.85479452063014 0 3.31780821917808 0.136986301369863
PD11078a 4.046575342 0 0 0 0 0 0 0 0 0 1 0 0 0 0 0 0 0 0 1 65 1 10.2 6.7 10 1 19 0 1 0 0 0 3.86027397213699 1 0.175342465753424 3.86027397213699 0 3.86027397213699 0 3.86027397213699 0 0.361643835616438 0.186301369863014
PD11079a 3.660273973 0 0 0 0 0 0 0 0 1 0 0 0 0 0 0 0 0 0 1 25 1 6.2 6.4 24 0 56 0 0 1 0 0 3.54520547984931 0 3.54520547984931 3.54520547984931 0 3.54520547984931 0 3.54520547984931 0 NA 0.115068493150685
PD11080a 3.561643836 0 0 0 0 0 0 0 0 0 0 0 0 0 0 1 0 0 0 0 23 1 1.2 8.9 46 0 32 1 0 0 0 0 3.19726027435616 1 0.0575342465753421 3.19726027435616 0 3.19726027435616 0 3.19726027435616 0 0.421917808219178 0.364383561643836
PD11081a 2.4 0 0 0 0 1 0 0 0 0 0 0 0 0 0 0 0 0 0 0 63 1 26.7 10.5 209 1 41 1 0 0 1 0 2.2027397260274 1 0.361643835616438 2.2027397260274 0 2.2027397260274 1 2.2027397260274 0 0.558904109589041 0.197260273972603
PD11082a 3.295890411 0 0 0 0 0 0 0 0 0 1 0 0 0 0 0 0 0 0 0 99 1 9.7 4.6 5 0 31 0 1 0 0 0 3.05205479456164 0 3.05205479456164 3.05205479456164 0 3.05205479456164 0 3.05205479456164 0 NA 0.243835616438356
PD11083a 4.019178082 0 0 0 0 0 0 0 0 1 0 0 0 0 0 0 0 0 0 1 47 1 65.9 10.6 17 0 51 1 0 0 0 0 3.95068493131507 1 0.235616438356164 3.95068493131507 0 3.95068493131507 0 3.95068493131507 0 0.304109589041096 0.0684931506849315
PD11088a 2.704109589 0 0 0 1 0 0 0 0 0 0 0 0 0 0 0 0 0 0 1 25 1 0.5 7.5 72 1 61 1 0 0 1 0 2.26301369858904 1 0.00821917808219175 2.26301369858904 0 2.26301369858904 1 2.26301369858904 0 0.449315068493151 0.441095890410959
PD11089a 1.016438356 0 0 0 1 0 0 0 0 0 0 0 0 0 0 0 0 0 0 1 22 1 4.8 4.9 12 0 29 1 0 0 1 0 0.915068492986301 1 0.164383561643835 0.915068492986301 0 0.915068492986301 1 0.915068492986301 0 0.265753424657534 0.101369863013699
PD11090a 3.665753425 0 0 0 0 0 1 0 0 0 0 0 0 0 0 0 0 0 0 0 35 1 5.1 11.3 81 1 53 0 1 0 0 1 1.15068493150685 0 1.15068493150685 3.5671232880137 0 3.5671232880137 0 3.5671232880137 0 1.24931506849315 0.0986301369863014
PD11091a 0.430136986 0 0 0 0 0 0 0 0 0 0 0 0 1 0 0 0 0 0 2 60 1 84.1 8.7 54 1 33 0 1 0 0 0 0.331506849013699 0 0.331506849013699 0.331506849013699 0 0.331506849013699 0 0.331506849013699 0 NA 0.0986301369863014
PD11092a 2.865753425 0 0 0 0 0 0 0 0 0 0 0 0 1 0 0 0 0 0 0 80 1 90.9 5.2 18 1 21 0 1 0 0 1 1.04109589041096 0 1.04109589041096 2.7698630140411 0 2.7698630140411 0 2.7698630140411 0 1.13698630136986 0.0958904109589041
PD11093a 3.038356164 1 0 0 0 0 0 0 0 0 0 0 0 0 0 0 0 0 0 1 82 1 35.9 9.1 85 0 46 0 1 0 0 1 1.72328767123288 0 1.72328767123288 2.92602739687671 0 2.92602739687671 0 2.92602739687671 0 1.83561643835616 0.112328767123288
PD11095a 1.663013699 1 0 0 0 0 0 0 0 0 0 0 0 0 0 0 0 0 0 3 90 1 70.6 11.5 58 1 60 0 1 0 0 1 1.11232876712329 0 1.11232876712329 1.55068493187671 0 1.55068493187671 0 1.55068493187671 0 1.22465753424658 0.112328767123288
PD11098a 1.243835616 1 0 0 0 0 0 0 0 0 0 0 0 0 0 0 0 1 0 1 100 1 17.9 7.3 60 1 49 0 0 1 1 0 1.16164383517808 0 1.16164383517808 1.16164383517808 1 1.16164383517808 0 1.16164383517808 0 NA 0.0821917808219178
PD11099a 3.517808219 0 0 0 1 0 0 0 0 0 0 0 0 0 0 0 0 0 0 1 50 1 4.6 8.3 24 0 52 1 0 0 0 1 1.69041095890411 0 1.69041095890411 3.39452054776712 0 3.39452054776712 0 3.39452054776712 0 1.81369863013699 0.123287671232877
PD11100a 3.564383562 1 0 0 0 0 0 0 0 0 0 0 0 0 0 0 0 0 0 0 25 1 6.1 10 307 0 54 0 1 0 0 0 3.50136986336986 0 3.50136986336986 3.50136986336986 0 3.50136986336986 0 3.50136986336986 0 NA 0.063013698630137
PD11101a 2.824657534 1 0 0 0 0 0 0 0 0 0 0 0 0 0 0 0 0 0 1 70 1 1.3 12.9 115 1 55 0 1 0 0 1 1.65205479452055 0 1.65205479452055 2.76164383536986 0 2.76164383536986 0 2.76164383536986 0 1.71506849315068 0.063013698630137
PD11102a 0.761643836 0 0 1 0 0 0 0 0 0 0 0 0 0 0 0 0 0 1 1 75 3 2.5 9 36 1 59 1 0 0 1 0 0.632876712712329 0 0.632876712712329 0.632876712712329 1 0.632876712712329 0 0.632876712712329 0 NA 0.128767123287671
PD11103a 2.619178082 1 0 0 0 0 0 0 0 0 0 0 0 0 0 0 0 1 0 0 95 1 14.9 12.2 29 0 61 0 0 1 1 0 2.50410958884931 1 0.331506849315068 2.50410958884931 0 2.50410958884931 1 2.50410958884931 0 0.446575342465753 0.115068493150685
PD11104a 3.635616438 0 0 0 0 0 0 0 0 0 1 0 0 0 0 0 0 0 0 1 80 1 13.5 8.3 28 0 29 0 1 0 0 0 3.50410958868493 0 3.50410958868493 3.50410958868493 0 3.50410958868493 0 3.50410958868493 0 NA 0.131506849315068
PD11105a 0.643835616 0 0 0 0 0 0 0 0 0 0 1 0 0 0 0 0 0 0 1 65 1 2.7 11.2 294 1 56 0 0 1 1 0 0.356164383123288 1 0.0684931506849318 0.356164383123288 0 0.356164383123288 1 0.356164383123288 0 0.356164383561644 0.287671232876712
PD11106a 0.479452055 0 0 0 0 0 1 0 0 0 0 0 0 0 0 0 0 0 0 1 57 1 159.6 9.1 32 0 36 1 0 0 1 0 0.443835616643836 0 0.443835616643836 0.443835616643836 1 0.443835616643836 0 0.443835616643836 0 NA 0.0356164383561644
PD11108a 3.619178082 1 0 0 0 0 0 0 0 0 0 0 0 0 0 0 0 0 0 1 60 1 41.7 9.9 125 0 50 0 1 0 0 0 3.419178082 0 3.419178082 3.419178082 0 3.419178082 0 3.419178082 0 NA 0.2
PD11109a 3.460273973 0 0 0 0 0 0 0 0 0 0 0 0 1 0 0 0 0 0 2 90 1 76.7 6.9 63 1 60 0 1 0 0 1 2.37534246575342 0 2.37534246575342 3.31780821957534 0 3.31780821957534 0 3.31780821957534 0 2.51780821917808 0.142465753424658
PD11111a 1.380821918 0 0 0 0 0 0 0 0 1 0 0 0 0 0 0 0 0 0 0 60 1 52.1 6.3 107 0 45 0 0 1 1 0 1.17260273991781 0 1.17260273991781 1.17260273991781 1 1.17260273991781 0 1.17260273991781 0 NA 0.208219178082192
PD11112a 3.545205479 1 0 0 0 0 0 0 0 0 0 0 0 0 0 0 0 1 0 1 50 1 11.2 8.2 48 1 46 0 1 0 0 0 3.48767123242466 0 3.48767123242466 3.48767123242466 0 3.48767123242466 0 3.48767123242466 0 NA 0.0575342465753425
PD11113a 3.487671233 1 0 0 0 0 0 0 0 0 0 0 0 0 0 0 0 0 0 2 90 1 21.5 8.1 81 1 60 0 1 0 0 0 3.41643835628767 0 3.41643835628767 3.41643835628767 0 3.41643835628767 0 3.41643835628767 0 NA 0.0712328767123288
PD11114a 3.605479452 0 0 0 0 0 0 0 0 1 0 0 0 0 0 0 0 1 0 1 80 1 3.2 9.7 187 0 39 0 0 1 0 0 3.43287671227397 0 3.43287671227397 3.43287671227397 0 3.43287671227397 0 3.43287671227397 0 NA 0.172602739726027
PD11115a 3.780821918 1 0 0 0 0 0 0 0 0 0 0 0 0 0 0 0 1 0 1 95 1 59.2 3.8 28 1 32 0 1 0 0 0 3.69315068512329 0 3.69315068512329 3.69315068512329 0 3.69315068512329 0 3.69315068512329 0 NA 0.0876712328767123
PD11116a 1.323287671 0 0 0 1 0 0 0 0 0 0 0 0 0 0 0 0 0 0 1 25 1 3.12 7.5 39.6 1 70 1 0 0 1 0 1.24657534223288 0 1.24657534223288 1.24657534223288 1 1.24657534223288 0 1.24657534223288 0 NA 0.0767123287671233
PD11117a 3.961643836 1 0 0 0 0 0 0 0 0 0 0 0 0 0 0 0 0 0 0 90 1 1.23 9.6 192 1 69 0 1 0 1 0 3.79178082230137 0 3.79178082230137 3.79178082230137 1 3.79178082230137 0 3.79178082230137 0 NA 0.16986301369863
PD11119a 1.04109589 0 0 0 1 0 0 0 0 0 0 0 0 0 0 0 0 1 0 1 95 1 69 7 28 1 63 1 0 0 1 0 0.961643835205479 0 0.961643835205479 0.961643835205479 1 0.961643835205479 0 0.961643835205479 0 NA 0.0794520547945206
PD11120a 1.087671233 0 0 0 0 0 0 0 0 1 0 0 0 0 0 0 0 0 0 2 80 1 30.66 7.5 67 0 73 0 0 1 1 0 0.989041096013699 0 0.989041096013699 0.989041096013699 1 0.989041096013699 0 0.989041096013699 0 NA 0.0986301369863014
PD11122a 14.37808219 1 0 0 0 0 0 0 0 0 0 0 0 0 0 0 0 1 0 1 86 1 17.7 7.2 47 1 68 0 1 0 1 0 14.1479452036986 0 14.1479452036986 14.1479452036986 1 14.1479452036986 0 14.1479452036986 0 NA 0.23013698630137
PD11123a 0.852054795 0 0 1 0 0 0 0 0 0 0 0 0 0 0 0 0 0 1 1 29 2 5.5 8.3 11 1 60 1 0 0 1 0 0.769863014178082 0 0.769863014178082 0.769863014178082 1 0.769863014178082 0 0.769863014178082 0 NA 0.0821917808219178
PD11124a 0.961643836 0 0 0 1 0 0 0 0 0 0 0 0 0 0 0 0 0 0 1 75 1 17 9.5 109 1 73 1 0 0 1 0 0.627397260657534 0 0.627397260657534 0.627397260657534 1 0.627397260657534 0 0.627397260657534 0 NA 0.334246575342466
PD11131a 2.019178082 0 0 0 0 0 0 1 0 0 0 0 0 0 0 0 0 1 0 1 90 1 1.46 11.5 165 0 69 0 0 1 1 0 1.93150684912329 1 0.282191780821918 1.93150684912329 0 1.93150684912329 1 1.93150684912329 0 0.36986301369863 0.0876712328767123
PD11133a 8.893150685 1 0 0 0 0 0 0 0 0 0 0 0 0 0 0 0 0 0 1 75 1 7.22 7.7 32 0 62 0 1 0 0 0 8.80547945212329 1 0.219178082191781 8.80547945212329 0 8.80547945212329 0 8.80547945212329 0 0.306849315068493 0.0876712328767123
PD11138a 0.41369863 0 0 1 0 0 0 0 0 0 0 0 0 0 0 0 0 0 0 2 80 1 2.3 6.6 139 1 69 1 0 0 1 0 0.32328767109589 0 0.32328767109589 0.32328767109589 1 0.32328767109589 0 0.32328767109589 0 NA 0.0904109589041096
PD11139a 1.167123288 0 0 1 0 0 0 0 0 0 0 0 0 0 0 0 0 0 0 1 75 1 6.2 7.1 234 1 66 1 0 0 1 0 0.860273972931507 0 0.860273972931507 0.860273972931507 1 0.860273972931507 0 0.860273972931507 0 NA 0.306849315068493
PD11141a 2.989041096 0 0 0 0 0 0 0 0 0 0 0 0 1 0 0 0 0 0 1 73 1 19 8.6 13 0 68 0 1 0 1 0 2.81369863024657 0 2.81369863024657 2.81369863024657 1 2.81369863024657 0 2.81369863024657 0 NA 0.175342465753425
PD11145a 0.493150685 0 0 1 0 0 0 0 0 0 0 0 0 0 0 0 0 0 0 1 70 1 19.8 7.5 47 1 64 1 0 0 1 0 0.331506849383562 1 0.15068493150685 0.331506849383562 0 0.331506849383562 1 0.331506849383562 0 0.312328767123288 0.161643835616438
PD11149a 2.879452055 0 0 0 0 0 0 0 0 0 0 1 0 0 0 0 0 0 0 1 40 1 2.1 9.6 21 1 66 0 0 1 1 0 2.75342465773973 0 2.75342465773973 2.75342465773973 1 2.75342465773973 0 2.75342465773973 0 NA 0.126027397260274
PD11150a 0.232876712 1 0 0 0 0 0 0 0 0 0 0 0 0 0 0 0 1 1 1 80 3 81 12.4 68 0 73 0 1 0 1 0 0.156164383232877 0 0.156164383232877 0.156164383232877 1 0.156164383232877 0 0.156164383232877 0 NA 0.0767123287671233
PD11151a 0.906849315 0 0 1 0 0 0 0 0 0 0 0 0 0 0 0 0 0 0 2 75 1 8.1 10.7 36 0 63 1 0 0 1 0 0.802739725958904 0 0.802739725958904 0.802739725958904 1 0.802739725958904 0 0.802739725958904 0 NA 0.104109589041096
PD11153a 3.394520548 0 0 0 1 0 0 0 0 0 0 0 0 0 0 0 0 0 0 1 70 1 91.1 13.6 123 1 69 1 0 0 1 0 2.95068493156164 0 2.95068493156164 2.95068493156164 1 2.95068493156164 0 2.95068493156164 0 NA 0.443835616438356
PD11158a 14.20547945 0 0 0 0 0 0 0 0 0 0 0 0 0 0 0 1 0 0 1 30 1 0.6 9.3 18 1 67 0 1 0 0 0 13.9945205458904 0 13.9945205458904 13.9945205458904 0 13.9945205458904 0 13.9945205458904 0 NA 0.210958904109589
PD11159a 8.178082192 1 0 0 0 0 0 0 0 0 0 0 0 0 0 0 0 0 0 1 100 1 72.3 11 151 0 61 0 1 0 0 0 7.95890410980822 0 7.95890410980822 7.95890410980822 0 7.95890410980822 0 7.95890410980822 0 NA 0.219178082191781
PD11161a 4.495890411 0 0 0 0 0 0 0 0 0 0 1 0 0 0 0 0 0 0 0 82.5 1 1.4 9.4 30 1 73 0 0 1 1 0 4.33424657538356 0 4.33424657538356 4.33424657538356 1 4.33424657538356 0 4.33424657538356 0 NA 0.161643835616438
PD11163a 0.931506849 0 0 0 0 0 0 1 0 0 0 0 0 0 0 0 0 0 0 1 73 1 1.2 8.8 204 0 61 1 0 0 1 0 0.736986301054795 0 0.736986301054795 0.736986301054795 1 0.736986301054795 0 0.736986301054795 0 NA 0.194520547945205
PD11165a 1.852054795 1 0 0 0 0 0 0 0 0 0 0 0 0 0 0 0 0 0 0 55 1 4.7 12 130 0 77 0 1 0 1 0 1.7479452059589 0 1.7479452059589 1.7479452059589 1 1.7479452059589 0 1.7479452059589 0 NA 0.104109589041096
PD11166a 1.58630137 0 0 0 0 0 0 0 0 0 0 0 0 0 1 0 0 0 0 1 70 1 1.31 11.4 200 0 65 0 0 1 1 0 1.16164383575342 0 1.16164383575342 1.16164383575342 1 1.16164383575342 0 1.16164383575342 0 NA 0.424657534246575
PD11167a 5.953424658 0 0 0 0 0 0 0 0 0 0 0 0 0 1 0 0 0 0 1 75 1 9.5 5 28 0 63 0 0 1 0 1 1.3013698630137 0 1.3013698630137 5.78356164430137 0 5.78356164430137 0 5.78356164430137 0 1.47123287671233 0.16986301369863
PD11172a 12.43013699 1 0 0 0 0 0 0 0 0 0 0 0 0 0 0 0 1 0 1 34 1 39.1 8.6 69 1 65 0 1 0 0 0 12.3397260310959 0 12.3397260310959 12.3397260310959 0 12.3397260310959 0 12.3397260310959 0 NA 0.0904109589041096
PD11176a 1.591780822 1 0 0 0 0 0 0 0 0 0 0 0 0 0 0 0 1 0 1 94.5 1 85.6 11.3 30 1 63 0 1 0 1 0 1.38082191789041 0 1.38082191789041 1.38082191789041 1 1.38082191789041 0 1.38082191789041 0 NA 0.210958904109589
PD11181a 0.84109589 0 0 0 1 0 0 0 0 0 0 0 0 0 0 0 0 0 1 1 40 2 1.6 10 43 1 73 1 0 0 1 0 0.520547944794521 0 0.520547944794521 0.520547944794521 1 0.520547944794521 0 0.520547944794521 0 NA 0.320547945205479
PD11182a 7.663013699 0 0 0 0 0 0 0 0 0 0 1 0 0 0 0 0 0 0 1 75 1 0.5 8.7 74 0 75 0 0 1 0 0 7.5643835620137 0 7.5643835620137 7.5643835620137 0 7.5643835620137 0 7.5643835620137 0 NA 0.0986301369863014
PD11183a 1.402739726 0 0 0 1 0 0 0 0 0 0 0 0 0 0 0 0 0 0 1 30 1 2.4 8.2 11 1 65 1 0 0 1 1 1.22739726027397 0 1.22739726027397 1.29315068490411 0 1.29315068490411 0 1.29315068490411 1 1.33698630136986 0.10958904109589
PD11185a 0.835616438 0 0 0 0 0 0 0 0 0 0 0 0 0 0 0 1 0 0 1 51 1 19.8 9.1 35 1 66 0 1 0 1 0 0.731506848958904 0 0.731506848958904 0.731506848958904 1 0.731506848958904 0 0.731506848958904 0 NA 0.104109589041096
PD11186a 4.860273973 1 0 0 0 0 0 0 0 0 0 0 0 0 0 0 0 0 0 1 66 1 2.3 11 109 0 63 0 1 0 0 0 4.7589041099863 0 4.7589041099863 4.7589041099863 0 4.7589041099863 0 4.7589041099863 0 NA 0.101369863013699
PD11187a 0.167123288 1 0 0 0 0 0 0 0 0 0 0 0 0 0 0 0 0 0 1 35 1 5.7 6.9 132 1 71 0 1 0 1 0 0.0904109592328767 0 0.0904109592328767 0.0904109592328767 1 0.0904109592328767 0 0.0904109592328767 0 NA 0.0767123287671233
PD11189a 2.197260274 0 0 0 0 0 0 0 0 1 0 0 0 0 0 0 0 0 0 1 85 1 12.6 11.8 129 0 68 0 0 1 1 0 2.07397260276712 0 2.07397260276712 2.07397260276712 1 2.07397260276712 0 2.07397260276712 0 NA 0.123287671232877
PD11190a 1.575342466 1 0 0 0 0 0 0 0 0 0 0 0 0 0 0 0 1 0 1 75 1 34.2 8.9 137 0 65 0 1 0 1 0 1.4712328769589 0 1.4712328769589 1.4712328769589 1 1.4712328769589 0 1.4712328769589 0 NA 0.104109589041096
PD11193a 1.2 0 0 0 0 1 0 0 0 0 0 0 0 0 0 0 0 0 1 0 75 2 1.2 8.8 75 1 65 0 0 1 1 0 1.12054794520548 0 1.12054794520548 1.12054794520548 1 1.12054794520548 0 1.12054794520548 0 NA 0.0794520547945206
PD11195a 9.950684932 1 0 0 0 0 0 0 0 0 0 0 0 0 0 0 0 1 0 1 90 1 12.9 6.3 119 0 60 0 1 0 0 0 9.66575342515068 0 9.66575342515068 9.66575342515068 0 9.66575342515068 0 9.66575342515068 0 NA 0.284931506849315
PD11196a 1.709589041 1 0 0 0 0 0 0 0 0 0 0 0 0 0 0 0 0 0 1 50 1 29.6 10.2 24 1 68 0 1 0 1 0 1.62191780812329 0 1.62191780812329 1.62191780812329 1 1.62191780812329 0 1.62191780812329 0 NA 0.0876712328767123
PD11198a 0.290410959 0 0 0 0 0 0 0 0 1 0 0 0 0 0 0 0 0 0 2 90 1 7.4 8.6 44 1 71 0 0 1 1 0 0.224657534342466 0 0.224657534342466 0.224657534342466 1 0.224657534342466 0 0.224657534342466 0 NA 0.0657534246575342
PD11199a 4.128767123 0 0 0 1 0 0 0 0 0 0 0 0 0 0 0 0 1 0 1 90 1 7.1 9.4 64 0 64 1 0 0 1 0 4.0328767120411 0 4.0328767120411 4.0328767120411 1 4.0328767120411 0 4.0328767120411 0 NA 0.0958904109589041
PD11201a 6.087671233 0 0 0 0 0 0 0 0 0 0 0 0 0 0 0 1 0 0 0 39 1 1.5 12.2 164 0 72 0 1 0 0 0 5.87671232889041 0 5.87671232889041 5.87671232889041 0 5.87671232889041 0 5.87671232889041 0 NA 0.210958904109589
PD11202a 2.317808219 1 0 0 0 0 0 0 0 0 0 0 0 0 0 0 0 0 1 2 30 3 1.4 8.1 65 0 65 0 1 0 1 1 1.63561643835616 0 1.63561643835616 2.23013698612329 0 2.23013698612329 0 2.23013698612329 1 1.72328767123288 0.0876712328767123
PD11204a 0.564383562 0 0 0 0 1 0 0 0 0 0 0 0 0 0 0 0 1 0 1 80 1 54 9.7 54 1 63 1 0 0 1 0 0.39452054830137 0 0.39452054830137 0.39452054830137 1 0.39452054830137 0 0.39452054830137 0 NA 0.16986301369863
PD11206a 7.421917808 1 0 0 0 0 0 0 0 0 0 0 0 0 0 0 0 0 0 0 80 1 61.68 9.6 41 0 62 0 1 0 0 0 7.1260273970411 0 7.1260273970411 7.1260273970411 0 7.1260273970411 0 7.1260273970411 0 NA 0.295890410958904
PD11208a 7.268493151 0 1 0 0 0 0 0 0 0 0 0 0 0 0 0 0 0 0 1 100 1 31.9 9.8 32 1 65 1 0 0 0 0 7.17534246606849 1 0.446575342465753 7.17534246606849 0 7.17534246606849 0 7.17534246606849 0 0.53972602739726 0.0931506849315069
PD11210a 0.887671233 0 0 0 0 0 0 0 0 1 0 0 0 0 0 0 0 0 0 1 80 1 34 11.6 38 0 70 1 0 0 1 0 0.802739726150685 0 0.802739726150685 0.802739726150685 1 0.802739726150685 0 0.802739726150685 0 NA 0.0849315068493151
PD11211a 0.898630137 0 0 0 0 0 0 0 0 1 0 0 0 0 0 0 0 0 1 0 70 2 16 8 114 0 62 0 0 1 1 0 0.580821917821918 0 0.580821917821918 0.580821917821918 1 0.580821917821918 0 0.580821917821918 0 NA 0.317808219178082
PD11212a 2.126027397 1 0 0 0 0 0 0 0 0 0 0 0 0 0 0 0 1 0 1 85 1 61.78 9.4 6 0 70 0 1 0 1 0 1.94794520521918 0 1.94794520521918 1.94794520521918 1 1.94794520521918 0 1.94794520521918 0 NA 0.178082191780822
PD11214a 1.482191781 0 0 0 0 0 0 0 0 0 1 0 0 0 0 0 0 0 0 1 85 1 5.4 7.2 19 1 71 0 1 0 1 0 1.41095890428767 0 1.41095890428767 1.41095890428767 1 1.41095890428767 0 1.41095890428767 0 NA 0.0712328767123288
PD11216a 0.309589041 0 0 0 0 0 0 0 0 1 0 0 0 0 0 0 0 0 1 2 50 3 7.7 10 77 0 75 0 0 1 1 0 0.216438356068493 0 0.216438356068493 0.216438356068493 1 0.216438356068493 0 0.216438356068493 0 NA 0.0931506849315069
PD11217a 0.597260274 1 0 0 0 0 0 0 0 0 0 0 0 0 0 0 0 1 0 2 59 1 41.5 8 75 0 63 0 1 0 1 0 0.323287671260274 0 0.323287671260274 0.323287671260274 1 0.323287671260274 0 0.323287671260274 0 NA 0.273972602739726
PD11219a 0.77260274 0 0 0 0 0 0 0 0 1 0 0 0 0 0 0 0 0 0 2 70 1 91.5 8.8 120 0 63 0 0 1 1 0 0.701369863287671 0 0.701369863287671 0.701369863287671 1 0.701369863287671 0 0.701369863287671 0 NA 0.0712328767123288
PD11221a 0.109589041 1 0 0 0 0 0 0 0 0 0 0 0 0 0 0 0 1 0 1 90 1 1.2 9.6 7 1 73 0 1 0 1 0 0.0191780820958904 0 0.0191780820958904 0.0191780820958904 1 0.0191780820958904 0 0.0191780820958904 0 NA 0.0904109589041096
PD11222a 2.063013699 0 0 0 0 1 0 0 0 0 0 0 0 0 0 0 0 0 0 1 35 1 2.5 11.2 96 1 65 1 0 0 1 0 1.7643835620137 1 0.328767123287672 1.7643835620137 0 1.7643835620137 1 1.7643835620137 0 0.627397260273973 0.298630136986301
PD11224a 1.115068493 0 0 0 1 0 0 0 0 0 0 0 0 0 0 0 0 0 0 1 89 1 78 12 126 1 61 1 0 0 1 0 0.726027397109589 0 0.726027397109589 0.726027397109589 1 0.726027397109589 0 0.726027397109589 0 NA 0.389041095890411
PD11225a 10.13972603 0 0 0 0 0 0 0 0 0 0 0 0 0 1 0 0 0 0 1 80 1 1.8 10.3 156 0 63 0 0 1 0 0 9.94794520808219 0 9.94794520808219 9.94794520808219 0 9.94794520808219 0 9.94794520808219 0 NA 0.191780821917808
PD11226a 0.967123288 0 0 1 0 0 0 0 0 0 0 0 0 0 0 0 0 0 1 1 91 3 21.2 10.8 111 0 74 1 0 0 1 0 0.868493151013699 0 0.868493151013699 0.868493151013699 1 0.868493151013699 0 0.868493151013699 0 NA 0.0986301369863014
PD11232a 1.734246575 0 0 0 1 0 0 0 0 0 0 0 0 0 0 0 0 1 0 1 75 1 103 9.4 143 0 61 1 0 0 1 0 1.66301369828767 0 1.66301369828767 1.66301369828767 1 1.66301369828767 0 1.66301369828767 0 NA 0.0712328767123288
PD11234a 0.501369863 0 0 0 0 0 0 0 0 1 0 0 0 0 0 0 0 0 0 1 80 1 0.7 9.9 101 0 62 0 0 1 1 1 0.301369863013699 0 0.301369863013699 0.320547945191781 0 0.320547945191781 0 0.320547945191781 1 0.482191780821918 0.180821917808219
PD11236a 0.652054795 0 0 0 0 1 0 0 0 0 0 0 0 0 0 0 0 0 1 1 70 3 1.6 9.3 20 1 62 0 0 1 1 0 0.515068493630137 0 0.515068493630137 0.515068493630137 1 0.515068493630137 0 0.515068493630137 0 NA 0.136986301369863
PD11237a 1.443835616 0 0 0 0 1 0 0 0 0 0 0 0 0 0 0 0 0 0 1 38.5 1 1.4 14.1 100 1 68 0 0 1 1 0 1.3424657529863 0 1.3424657529863 1.3424657529863 1 1.3424657529863 0 1.3424657529863 0 NA 0.101369863013699
PD11239a 2.230136986 0 1 0 0 0 0 0 0 0 0 0 0 0 0 0 0 1 0 2 95 1 15.6 7.5 42 1 62 0 0 1 1 0 2.15068493120548 0 2.15068493120548 2.15068493120548 1 2.15068493120548 0 2.15068493120548 0 NA 0.0794520547945206
PD11240a 5.58630137 1 0 0 0 0 0 0 0 0 0 0 0 0 0 0 0 1 0 1 90 1 12.7 7.8 42 0 69 0 1 0 0 0 5.50410958917808 0 5.50410958917808 5.50410958917808 0 5.50410958917808 0 5.50410958917808 0 NA 0.0821917808219178
PD11241a 3.473972603 0 0 0 1 0 0 0 0 0 0 0 0 0 0 0 0 0 1 1 50 3 1.3 6.8 111 1 72 1 0 0 1 0 3.38082191806849 0 3.38082191806849 3.38082191806849 1 3.38082191806849 0 3.38082191806849 0 NA 0.0931506849315069
PD11242a 2.58630137 0 0 0 1 0 0 0 0 0 0 0 0 0 0 0 0 0 1 1 75 3 3.3 9.6 362 1 66 1 0 0 1 0 2.49315068506849 0 2.49315068506849 2.49315068506849 1 2.49315068506849 0 2.49315068506849 0 NA 0.0931506849315069
PD11243a 5.115068493 1 0 0 0 0 0 0 0 0 0 0 0 0 0 0 0 1 0 1 75 1 35.3 9.1 76 0 68 0 1 0 0 0 4.915068493 0 4.915068493 4.915068493 0 4.915068493 0 4.915068493 0 NA 0.2
PD11244a 0.701369863 1 0 0 0 0 0 0 0 0 0 0 0 0 0 0 0 1 0 1 100 1 190.4 10.7 53 0 69 0 1 0 1 0 0.61095890409589 0 0.61095890409589 0.61095890409589 1 0.61095890409589 0 0.61095890409589 0 NA 0.0904109589041096
PD11245a 0.589041096 1 0 0 0 0 0 0 0 0 0 0 0 0 0 0 0 1 0 2 90 1 84.3 9.2 83 0 80 0 1 0 1 0 0.276712328876712 0 0.276712328876712 0.276712328876712 1 0.276712328876712 0 0.276712328876712 0 NA 0.312328767123288
PD11248a 3.479452055 1 0 0 0 0 0 0 0 0 0 0 0 0 0 0 0 1 0 1 80 1 7.9 10.3 18 0 61 0 1 0 1 0 3.35890410979452 0 3.35890410979452 3.35890410979452 1 3.35890410979452 0 3.35890410979452 0 NA 0.120547945205479
PD11249a 0.191780822 0 0 0 1 0 0 0 0 0 0 0 0 0 0 0 0 0 0 1 80 1 25.2 10.6 55 0 60 1 0 0 1 0 0.104109589123288 0 0.104109589123288 0.104109589123288 1 0.104109589123288 0 0.104109589123288 0 NA 0.0876712328767123
PD11251a 0.835616438 0 0 0 1 0 0 0 0 0 0 0 0 0 0 0 0 0 0 2 100 1 42.9 6.9 123 0 65 1 0 0 1 0 0.709589040739726 0 0.709589040739726 0.709589040739726 1 0.709589040739726 0 0.709589040739726 0 NA 0.126027397260274
PD11252a 6.84109589 0 0 0 0 0 0 0 0 0 0 1 0 0 0 0 0 0 1 1 75 3 1 7.9 105 1 67 0 0 1 0 0 6.61917808178082 1 0.408219178082192 6.61917808178082 0 6.61917808178082 0 6.61917808178082 0 0.63013698630137 0.221917808219178
PD11253a 1.597260274 0 1 0 0 0 0 0 0 0 0 0 0 0 0 0 0 0 0 1 80 1 1 10.8 47 0 70 1 0 0 1 0 1.47671232879452 0 1.47671232879452 1.47671232879452 1 1.47671232879452 0 1.47671232879452 0 NA 0.120547945205479
PD11255a 2.347945205 0 0 0 1 0 0 0 0 0 0 0 0 0 0 0 0 0 0 1 15 1 5.1 8.5 75 1 64 1 0 0 1 0 2.01369862965753 1 0.106849315068493 2.01369862965753 0 2.01369862965753 1 2.01369862965753 0 0.441095890410959 0.334246575342466
PD11261a 1.326027397 1 0 0 0 0 0 0 0 0 0 0 0 0 0 0 0 1 0 2 80 1 224 7.6 99 1 63 0 1 0 1 0 1.2301369860411 0 1.2301369860411 1.2301369860411 1 1.2301369860411 0 1.2301369860411 0 NA 0.0958904109589041
PD11265a 6.271232877 1 0 0 0 0 0 0 0 0 0 0 0 0 0 0 0 0 0 0 75 1 1 9.8 157 0 62 0 1 0 0 0 6.18630137015068 0 6.18630137015068 6.18630137015068 0 6.18630137015068 0 6.18630137015068 0 NA 0.0849315068493151
PD11266a 1.194520548 0 0 0 1 0 0 0 0 0 0 0 0 0 0 0 0 0 0 1 50 1 1.6 10.3 445 1 62 0 0 1 1 0 1.00821917813699 0 1.00821917813699 1.00821917813699 1 1.00821917813699 0 1.00821917813699 0 NA 0.186301369863014
PD11267a 1.624657534 0 0 0 0 0 0 0 0 0 0 1 0 0 0 0 0 0 0 0 30 1 1.5 10.7 37 1 65 0 0 1 1 0 1.53698630112329 0 1.53698630112329 1.53698630112329 1 1.53698630112329 0 1.53698630112329 0 NA 0.0876712328767123
PD11268a 0.597260274 0 0 0 1 0 0 0 0 0 0 0 0 0 0 0 0 0 0 1 50 1 2.39 10.9 130 1 70 1 0 0 1 0 0.515068493178082 0 0.515068493178082 0.515068493178082 1 0.515068493178082 0 0.515068493178082 0 NA 0.0821917808219178
PD11270a 2.397260274 0 0 0 0 0 0 0 0 0 0 1 0 0 0 0 0 0 1 0 31 2 0.8 10.2 32 1 65 0 0 1 1 0 2.32602739728767 0 2.32602739728767 2.32602739728767 1 2.32602739728767 0 2.32602739728767 0 NA 0.0712328767123288
PD11271a 0.821917808 0 0 1 0 0 0 0 0 0 0 0 0 0 0 0 0 0 0 0 75 1 33.4 9.4 66 1 65 1 0 0 1 0 0.698630136767123 0 0.698630136767123 0.698630136767123 1 0.698630136767123 0 0.698630136767123 0 NA 0.123287671232877
PD11272a 1.731506849 0 0 0 0 0 0 0 0 1 0 0 0 0 0 0 0 0 0 1 25 1 1.09 10.1 74 0 66 0 0 1 1 0 1.37534246543836 0 1.37534246543836 1.37534246543836 1 1.37534246543836 0 1.37534246543836 0 NA 0.356164383561644
PD11273a 1.361643836 0 0 0 0 0 0 0 0 1 0 0 0 0 0 0 0 0 0 0 30 1 1.4 10.1 239 0 64 0 0 1 1 0 1.2575342469589 0 1.2575342469589 1.2575342469589 1 1.2575342469589 0 1.2575342469589 0 NA 0.104109589041096
PD11274a 12.60547945 0 0 0 0 0 0 0 0 0 0 0 0 0 0 0 1 1 0 1 70 1 0.5 8.3 10 0 68 0 1 0 0 0 12.5260273952055 0 12.5260273952055 12.5260273952055 0 12.5260273952055 0 12.5260273952055 0 NA 0.0794520547945206
PD11278a 2.643835616 0 0 0 0 1 0 0 0 0 0 0 0 0 0 0 0 0 0 1 70 1 2.1 12.8 246 0 65 1 0 0 1 0 2.38082191736986 0 2.38082191736986 2.38082191736986 1 2.38082191736986 0 2.38082191736986 0 NA 0.263013698630137
PD11279a 0.928767123 0 1 0 0 0 0 0 0 0 0 0 0 0 0 0 0 0 1 1 90 3 105.4 8.9 197 0 60 0 0 1 1 0 0.621917807931507 0 0.621917807931507 0.621917807931507 1 0.621917807931507 0 0.621917807931507 0 NA 0.306849315068493
PD11282a 1.468493151 0 0 0 1 0 0 0 0 0 0 0 0 0 0 0 0 1 0 1 80 1 162 10 38 1 66 1 0 0 1 0 1.39178082223288 0 1.39178082223288 1.39178082223288 1 1.39178082223288 0 1.39178082223288 0 NA 0.0767123287671233
PD11284a 1.109589041 0 0 0 1 0 0 0 0 0 0 0 0 0 0 0 0 0 1 0 80 3 11.1 11.5 27 1 75 0 0 1 1 0 1.02465753415068 0 1.02465753415068 1.02465753415068 1 1.02465753415068 0 1.02465753415068 0 NA 0.0849315068493151
PD11285a 1.747945205 0 0 0 1 0 0 0 0 0 0 0 0 0 0 0 0 0 0 1 80 1 2.56 9.1 275 0 68 1 0 0 1 0 1.61917808171233 0 1.61917808171233 1.61917808171233 1 1.61917808171233 0 1.61917808171233 0 NA 0.128767123287671
PD11286a 1.495890411 1 0 0 0 0 0 0 0 0 0 0 0 0 0 0 0 0 0 1 75 1 1.8 9.2 118 1 71 0 1 0 1 0 1.40273972606849 0 1.40273972606849 1.40273972606849 1 1.40273972606849 0 1.40273972606849 0 NA 0.0931506849315069
PD7607a 3.487671233 0 0 0 0 0 1 0 0 0 0 0 0 0 0 0 0 0 0 1 44 1 2.7 11.89999962 90 0 38 0 1 0 0 0 3.33972602752055 1 0.350684931506849 3.33972602752055 0 3.33972602752055 0 3.33972602752055 0 0.498630136986301 0.147945205479452
PD7610a 11.81643836 1 0 0 0 0 0 0 0 0 0 0 0 0 0 0 0 0 1 0 90 3 58 7.099999905 11 0 47 0 1 0 0 0 11.5479452093151 1 0.364383561643835 11.5479452093151 0 11.5479452093151 0 11.5479452093151 0 0.632876712328767 0.268493150684932
PD7611a 4.550684932 0 0 0 0 0 0 0 0 0 0 0 0 1 0 0 0 0 0 0 81 1 77.6 11.5 61 1 32 0 1 0 0 0 4.49863013747945 0 4.49863013747945 4.49863013747945 0 4.49863013747945 0 4.49863013747945 0 NA 0.0520547945205479
PD7612a 6.876712329 1 0 0 0 0 0 0 0 0 0 0 0 0 0 0 0 0 0 1 40 1 10.8 7.300000191 126 0 33 0 1 0 0 0 6.80821917831507 1 0.421917808219178 6.80821917831507 0 6.80821917831507 0 6.80821917831507 0 0.49041095890411 0.0684931506849315
PD7613a 4.950684932 0 0 0 1 0 0 0 0 0 0 0 0 0 0 0 0 0 0 1 10 1 2.6 8.800000191 88 1 56 0 0 1 1 0 4.80547945254794 1 0.465753424657534 4.80547945254794 0 4.80547945254794 1 4.80547945254794 0 0.610958904109589 0.145205479452055
PD7614a 5.320547945 0 0 0 0 0 0 0 0 0 0 0 0 0 0 0 1 0 0 0 0 1 11.5 11.80000019 19 1 34 0 1 0 0 0 5.24657534226027 0 5.24657534226027 5.24657534226027 0 5.24657534226027 0 5.24657534226027 0 NA 0.073972602739726
PD7615a 10.89863014 0 0 0 0 0 0 0 0 0 0 0 0 0 0 0 1 1 0 1 90 1 8.9 10.69999981 29 1 19 0 1 0 0 0 10.8191780852055 0 10.8191780852055 10.8191780852055 0 10.8191780852055 0 10.8191780852055 0 NA 0.0794520547945206
PD7617a 11.67123288 0 0 0 0 0 0 0 0 1 0 0 0 0 0 0 0 0 0 0 96 1 4 7.599999905 13 0 34 0 0 1 0 0 11.3863013731507 0 11.3863013731507 11.3863013731507 0 11.3863013731507 0 11.3863013731507 0 NA 0.284931506849315
PD7618a 4.767123288 0 0 0 0 0 0 0 0 0 0 0 0 0 0 0 1 1 0 0 95 1 36.1 7.199999809 48 1 35 0 1 0 0 0 4.68219178115068 0 4.68219178115068 4.68219178115068 0 4.68219178115068 0 4.68219178115068 0 NA 0.0849315068493151
PD7619a 11.34520548 0 0 0 0 0 1 0 0 0 0 0 0 0 0 0 0 0 0 0 91 1 69.9 11.69999981 11 1 35 0 1 0 0 0 11.2767123293151 1 0.347945205479452 11.2767123293151 0 11.2767123293151 0 11.2767123293151 0 0.416438356164384 0.0684931506849315
PD7620a 0.879452055 0 0 0 0 0 0 0 0 0 0 0 1 0 0 0 0 1 0 1 95 1 18.7 9.300000191 80 1 57 1 0 0 1 0 0.805479452260274 0 0.805479452260274 0.805479452260274 1 0.805479452260274 0 0.805479452260274 0 NA 0.073972602739726
PD7621a 7.257534247 0 0 0 0 1 0 0 0 0 0 0 0 0 0 0 0 0 0 1 40 1 2.3 7.900000095 33 1 56 1 0 0 0 0 7.09041095932877 1 0.224657534246575 7.09041095932877 0 7.09041095932877 0 7.09041095932877 0 0.391780821917808 0.167123287671233
PD7622a 7.169863014 0 0 0 0 0 1 0 0 0 0 0 0 0 0 0 0 0 0 0 96 1 66.5 6.5 12 0 38 0 1 0 0 0 7.10684931536986 0 7.10684931536986 7.10684931536986 0 7.10684931536986 0 7.10684931536986 0 NA 0.063013698630137
PD7623a 4.723287671 0 0 0 0 0 0 0 0 0 0 0 0 0 0 0 1 0 0 1 6 1 1.1 14.10000038 220 1 55 0 1 0 0 0 4.64931506826027 0 4.64931506826027 4.64931506826027 0 4.64931506826027 0 4.64931506826027 0 NA 0.073972602739726
PD7624a 7.41369863 0 1 0 0 0 0 0 0 0 0 0 0 0 0 0 0 0 0 0 75 1 3.18 10.5 32 0 34 0 0 1 0 0 7.33150684917808 0 7.33150684917808 7.33150684917808 0 7.33150684917808 0 7.33150684917808 0 NA 0.0821917808219178
PD7625a 0.589041096 0 0 1 0 0 0 0 0 0 0 0 0 0 0 0 0 1 0 1 88 1 14.1 10.10000038 11 0 39 1 0 0 1 0 0.468493150794521 0 0.468493150794521 0.468493150794521 1 0.468493150794521 0 0.468493150794521 0 NA 0.120547945205479
PD7627a 7.44109589 1 0 0 0 0 0 0 0 0 0 0 0 0 0 0 0 0 0 0 44 1 9.09 6.5 12 1 42 0 1 0 0 0 7.35890410917808 0 7.35890410917808 7.35890410917808 0 7.35890410917808 0 7.35890410917808 0 NA 0.0821917808219178
PD7628a 12.0739726 1 0 0 0 0 0 0 0 0 0 0 0 0 0 0 0 0 0 1 100 1 2.3 7 28 0 19 0 1 0 0 0 11.9917808191781 1 0.26027397260274 11.9917808191781 0 11.9917808191781 0 11.9917808191781 0 0.342465753424658 0.0821917808219178
PD7630a 5.473972603 0 0 0 0 0 0 0 0 0 0 0 0 0 0 0 1 0 0 0 80 1 1.2 10.30000019 153 0 23 0 1 0 0 1 1.51506849315068 0 1.51506849315068 5.39452054820548 0 5.39452054820548 0 5.39452054820548 0 1.59452054794521 0.0794520547945206
PD7631a 11.91506849 1 0 0 0 0 0 0 0 0 0 0 0 0 0 0 0 0 0 1 95 1 112 8.800000191 31 1 31 0 1 0 0 0 11.8438356132877 1 0.465753424657534 11.8438356132877 0 11.8438356132877 0 11.8438356132877 0 0.536986301369863 0.0712328767123288
PD7633a 5.345205479 0 0 0 0 0 0 0 0 1 0 0 0 0 0 0 0 0 0 1 25 1 13.8 10.39999962 22 1 23 1 0 0 0 0 5.26301369817808 1 0.273972602739726 5.26301369817808 0 5.26301369817808 0 5.26301369817808 0 0.356164383561644 0.0821917808219178
PD7634a 7.446575342 1 0 0 0 0 0 0 0 0 0 0 0 0 0 0 0 0 0 0 85 1 24.75 7.699999809 234 0 40 1 0 0 0 0 7.33150684884932 1 0.301369863013699 7.33150684884932 0 7.33150684884932 0 7.33150684884932 0 0.416438356164384 0.115068493150685
PD7635a 7.219178082 0 0 0 0 0 0 0 0 0 0 0 0 0 0 0 1 0 0 1 23 1 0.6 8.399999619 6 1 47 0 1 0 0 0 7.13150684912329 0 7.13150684912329 7.13150684912329 0 7.13150684912329 0 7.13150684912329 0 NA 0.0876712328767123
PD7636a 1.410958904 0 0 0 0 0 0 0 0 0 0 0 0 1 0 0 0 0 0 1 50 1 37.8 6.5 34 0 34 0 1 0 1 0 1.32328767112329 1 0.454794520547945 1.32328767112329 0 1.32328767112329 1 1.32328767112329 0 0.542465753424658 0.0876712328767123
PD7638a 2.917808219 0 1 0 0 0 0 0 0 0 0 0 0 0 0 0 0 0 1 2 80 3 1.2 11 274 1 49 0 0 1 1 0 2.83835616420548 0 2.83835616420548 2.83835616420548 1 2.83835616420548 0 2.83835616420548 0 NA 0.0794520547945206
PD7640a 7.342465753 0 0 0 0 0 0 0 0 0 0 0 0 1 0 0 0 0 0 1 85 1 84.9 8.399999619 25 0 36 0 1 0 0 0 7.17260273930137 1 0.252054794520548 7.17260273930137 0 7.17260273930137 0 7.17260273930137 0 0.421917808219178 0.16986301369863
PD7641a 5.97260274 0 0 0 0 0 0 0 0 0 0 0 0 0 0 0 1 0 0 1 90 1 0.5 9.899999619 68 0 52 0 1 0 0 0 5.90136986328767 0 5.90136986328767 5.90136986328767 0 5.90136986328767 0 5.90136986328767 0 NA 0.0712328767123288
PD7642a 2.117808219 0 0 0 0 0 0 0 0 1 0 0 0 0 0 0 0 0 0 1 90 1 45.5 9.300000191 127 1 34 0 0 1 1 0 1.98356164365753 1 0.126027397260274 1.98356164365753 0 1.98356164365753 1 1.98356164365753 0 0.26027397260274 0.134246575342466
PD7643a 3.528767123 1 0 0 0 0 0 0 0 0 0 0 0 0 0 0 0 0 0 1 80 1 21.5 6.800000191 22 0 43 0 1 0 1 1 3.12054794520548 0 3.12054794520548 3.41369862984932 0 3.41369862984932 0 3.41369862984932 1 3.23561643835616 0.115068493150685
PD7644a 10.1369863 1 0 0 0 0 0 0 0 0 0 0 0 0 0 0 0 0 0 1 85 1 175.1 6.300000191 26 0 39 0 1 0 0 0 10.0712328753425 1 0.287671232876712 10.0712328753425 0 10.0712328753425 0 10.0712328753425 0 0.353424657534247 0.0657534246575342
PD7645a 7.616438356 1 0 0 0 0 0 0 0 0 0 0 0 0 0 0 0 0 0 2 80 1 77.1 11.30000019 84 0 35 0 1 0 0 0 7.56438356147945 0 7.56438356147945 7.56438356147945 0 7.56438356147945 0 7.56438356147945 0 NA 0.0520547945205479
PD7646a 0.495890411 0 0 0 0 1 0 0 0 0 0 0 0 0 0 0 0 0 0 1 45 1 5.1 10.39999962 92 0 40 1 0 0 1 0 0.413698630178082 1 0.391780821917808 0.413698630178082 0 0.413698630178082 1 0.413698630178082 0 0.473972602739726 0.0821917808219178
PD7647a 0.764383562 0 0 0 0 0 0 0 0 0 0 1 0 0 0 0 0 0 0 1 75 1 1.5 8.600000381 28 0 51 0 0 1 1 0 0.663013698986301 1 0.263013698630137 0.663013698986301 0 0.663013698986301 1 0.663013698986301 0 0.364383561643836 0.101369863013699
PD7648a 12.48493151 0 0 0 0 0 0 0 0 0 0 0 1 0 0 0 0 0 1 1 40 3 1.8 10.19999981 62 0 51 0 0 1 0 0 12.4109589072603 1 0.389041095890411 12.4109589072603 0 12.4109589072603 0 12.4109589072603 0 0.463013698630137 0.073972602739726
PD7652a 0.81369863 0 0 0 1 0 0 0 0 0 0 0 0 0 0 0 0 0 0 1 50 1 20 12 12 0 60 1 0 0 1 0 0.641095890273973 0 0.641095890273973 0.641095890273973 1 0.641095890273973 0 0.641095890273973 0 NA 0.172602739726027
PD7653a 10.05479452 0 0 0 0 0 0 0 0 0 0 0 0 0 0 0 1 0 0 1 75 1 4.7 7.800000191 27 0 19 0 1 0 0 0 9.9534246569863 0 9.9534246569863 9.9534246569863 0 9.9534246569863 0 9.9534246569863 0 NA 0.101369863013699
PD7654a 7.863013699 0 0 0 0 0 0 0 0 0 0 0 0 1 0 0 0 0 0 1 75 1 50.8 9.609999657 27.8 1 31 0 1 0 0 0 7.7671232880411 1 0.350684931506849 7.7671232880411 0 7.7671232880411 0 7.7671232880411 0 0.446575342465753 0.0958904109589041
PD7655a 5.97260274 1 0 0 0 0 0 0 0 0 0 0 0 0 0 0 0 0 0 1 90 1 105.4 11 39 1 53 0 1 0 1 0 5.70136986328767 1 0.183561643835616 5.70136986328767 0 5.70136986328767 1 5.70136986328767 0 0.454794520547945 0.271232876712329
PD7656a 0.397260274 1 0 0 0 0 0 0 0 0 0 0 0 0 0 0 0 1 0 1 90 1 114 12.19999981 50 0 47 1 0 0 1 0 0.312328767150685 0 0.312328767150685 0.312328767150685 1 0.312328767150685 0 0.312328767150685 0 NA 0.0849315068493151
PD7657a 7.854794521 1 0 0 0 0 0 0 0 0 0 0 0 0 0 0 0 0 0 2 40 1 12 8.579999924 68 1 49 0 1 0 0 0 7.73972602784931 1 0.271232876712329 7.73972602784931 0 7.73972602784931 0 7.73972602784931 0 0.386301369863014 0.115068493150685
PD7659a 1.304109589 0 0 0 0 1 0 0 0 0 0 0 0 0 0 0 0 0 0 1 20 1 3.39 8.399999619 28 0 58 0 0 1 1 0 0.821917808178082 0 0.821917808178082 0.821917808178082 1 0.821917808178082 0 0.821917808178082 0 NA 0.482191780821918
PD7660a 7.8 0 0 0 0 0 0 0 0 0 1 0 0 0 0 0 0 0 0 1 32 1 17 5.400000095 42 1 45 0 1 0 0 0 7.6027397260274 0 7.6027397260274 7.6027397260274 0 7.6027397260274 0 7.6027397260274 0 NA 0.197260273972603
PD7661a 12.36986301 1 0 0 0 0 0 0 0 0 0 0 0 0 0 0 0 0 0 1 30 1 1.8 8.800000191 109 1 36 0 1 0 0 0 12.2684931469863 1 0.33972602739726 12.2684931469863 0 12.2684931469863 0 12.2684931469863 0 0.441095890410959 0.101369863013699
PD7663a 4.361643836 0 0 0 0 0 0 0 0 1 0 0 0 0 0 0 0 0 0 1 25 1 2.6 13.10000038 40 0 32 0 0 1 1 1 3.5041095890411 0 3.5041095890411 4.25479452093151 0 4.25479452093151 0 4.25479452093151 1 3.61095890410959 0.106849315068493
PD7664a 1.389041096 0 0 0 1 0 0 0 0 0 0 0 0 0 0 0 0 0 0 1 90 1 9.2 9.5 72 1 50 0 0 1 1 0 0.504109589150685 0 0.504109589150685 0.504109589150685 1 0.504109589150685 0 0.504109589150685 0 NA 0.884931506849315
PD7665a 4.942465753 0 0 0 0 0 0 0 0 0 1 0 0 0 0 0 0 0 0 2 70 1 30.2 7.5 39 1 41 0 1 0 1 1 4.16712328767123 0 4.16712328767123 4.87945205436986 0 4.87945205436986 0 4.87945205436986 1 4.23013698630137 0.063013698630137
PD7666a 0.421917808 0 0 0 0 1 0 0 0 0 0 0 0 0 0 0 0 0 0 1 88 1 2.23 8.149999619 119 1 27 0 0 1 1 0 0.317808218958904 1 0.232876712328767 0.317808218958904 0 0.317808218958904 1 0.317808218958904 0 0.336986301369863 0.104109589041096
PD7667a 7.608219178 1 0 0 0 0 0 0 0 0 0 0 0 0 0 0 0 1 0 2 30 1 22.1 11.60000038 110 0 51 0 0 1 0 0 7.52054794512329 1 0.410958904109589 7.52054794512329 0 7.52054794512329 0 7.52054794512329 0 0.498630136986301 0.0876712328767123
PD7668a 7.44109589 0 0 0 0 0 0 0 0 0 0 0 1 0 0 0 0 0 0 0 56 1 2.4 7.599999905 131 1 30 0 0 1 0 0 7.26849315027397 1 0.306849315068494 7.26849315027397 0 7.26849315027397 0 7.26849315027397 0 0.479452054794521 0.172602739726027
PD7669a 3.602739726 0 0 0 0 0 0 0 0 1 0 0 0 0 0 0 0 0 0 1 80 1 2.6 9.800000191 27 1 54 0 0 1 1 0 3.42465753421918 0 3.42465753421918 3.42465753421918 1 3.42465753421918 0 3.42465753421918 0 NA 0.178082191780822
PD7670a 12.56712329 1 0 0 0 0 0 0 0 0 0 0 0 0 0 0 0 1 1 1 75 3 28 7.599999905 133 1 58 0 1 0 0 0 12.4657534269863 1 0.531506849315068 12.4657534269863 0 12.4657534269863 0 12.4657534269863 0 0.632876712328767 0.101369863013699
PD7671a 12.34246575 0 0 0 0 0 0 0 0 0 0 1 0 0 0 0 0 0 0 0 56 1 0.9 8.699999809 81 0 47 0 0 1 0 0 12.2465753390411 0 12.2465753390411 12.2465753390411 0 12.2465753390411 0 12.2465753390411 0 NA 0.0958904109589041
PD7673a 2.326027397 0 1 0 0 0 0 0 0 0 0 0 0 0 0 0 0 0 0 0 62 1 1.3 13.10000038 246 1 37 1 0 0 1 0 2.24109589015068 1 0.438356164383562 2.24109589015068 0 2.24109589015068 1 2.24109589015068 0 0.523287671232877 0.0849315068493151
PD7674a 2.230136986 0 0 0 0 0 0 0 0 0 0 0 0 0 1 0 0 0 1 1 48 2 1.4 8.100000381 51 1 50 1 0 0 1 0 2.15342465723288 1 0.482191780821918 2.15342465723288 0 2.15342465723288 1 2.15342465723288 0 0.558904109589041 0.0767123287671233
PD7675a 11.72328767 0 0 0 0 0 0 0 0 0 0 0 0 0 0 0 1 0 0 0 80 1 2.4 7.800000191 13 0 45 0 1 0 0 0 11.6027397247945 0 11.6027397247945 11.6027397247945 0 11.6027397247945 0 11.6027397247945 0 NA 0.120547945205479
PD7676a 0.509589041 0 0 1 0 0 0 0 0 0 0 0 0 0 0 0 0 0 0 1 90 1 3.2 9.5 139 0 60 1 0 0 1 0 0.345205479356164 1 0.230136986301369 0.345205479356164 0 0.345205479356164 1 0.345205479356164 0 0.394520547945205 0.164383561643836
PD7677a 0.542465753 1 0 0 0 0 0 0 0 0 0 0 0 0 0 0 0 0 1 1 50 2 12.4 8.300000191 20 0 58 0 1 0 1 0 0.457534246150685 0 0.457534246150685 0.457534246150685 1 0.457534246150685 0 0.457534246150685 0 NA 0.0849315068493151
PD7678a 0.210958904 1 0 0 0 0 0 0 0 0 0 0 0 0 0 0 0 1 0 0 100 1 42.6 8.600000381 242 0 50 0 0 1 1 0 0.145205479342466 0 0.145205479342466 0.145205479342466 1 0.145205479342466 0 0.145205479342466 0 NA 0.0657534246575342
PD7679a 2.02739726 0 0 0 0 0 0 0 0 0 0 0 0 0 0 0 1 1 0 1 75 1 29 11 33 1 50 0 1 0 1 0 1.98082191753425 0 1.98082191753425 1.98082191753425 1 1.98082191753425 0 1.98082191753425 0 NA 0.0465753424657534
PD7680a 9.736986301 1 0 0 0 0 0 0 0 0 0 0 0 0 0 0 0 1 0 1 80 1 20.1 8.699999809 95 1 38 0 1 0 1 0 9.45753424620548 0 9.45753424620548 9.45753424620548 1 9.45753424620548 0 9.45753424620548 0 NA 0.279452054794521
PD7681a 1.520547945 0 0 0 0 1 0 0 0 0 0 0 0 0 0 0 0 0 0 0 45 1 9.05 8.300000191 58 0 42 1 0 0 1 0 1.25205479431507 1 0.126027397260273 1.25205479431507 0 1.25205479431507 1 1.25205479431507 0 0.394520547945205 0.268493150684932
PD7682a 1.076712329 0 0 1 0 0 0 0 0 0 0 0 0 0 0 0 0 0 0 1 80 1 87.6 7.400000095 149 0 59 1 0 0 1 0 0.90684931530137 0 0.90684931530137 0.90684931530137 1 0.90684931530137 0 0.90684931530137 0 NA 0.16986301369863
PD7683a 6.180821918 1 0 0 0 0 0 0 0 0 0 0 0 0 0 0 0 0 0 1 45 1 47.5 8.699999809 145 0 40 0 1 0 1 0 6.10410958923288 1 0.419178082191781 6.10410958923288 0 6.10410958923288 1 6.10410958923288 0 0.495890410958904 0.0767123287671233
PD7684a 4.994520548 0 0 0 0 0 0 0 0 0 0 0 0 0 0 0 1 0 0 1 80 1 1 9.899999619 9 0 49 0 1 0 0 0 4.91506849320548 0 4.91506849320548 4.91506849320548 0 4.91506849320548 0 4.91506849320548 0 NA 0.0794520547945206
PD7685a 1.271232877 1 0 0 0 0 0 0 0 0 0 0 0 0 0 0 0 1 0 1 66 1 13.9 7.300000191 20 0 47 0 0 1 1 0 1.06027397289041 1 0.156164383561644 1.06027397289041 0 1.06027397289041 1 1.06027397289041 0 0.367123287671233 0.210958904109589
PD7686a 11.16712329 0 0 0 0 0 0 0 0 0 1 0 0 0 0 0 0 0 0 1 49 1 3.87 8.800000191 18 0 58 1 0 0 1 0 10.9698630160274 0 10.9698630160274 10.9698630160274 1 10.9698630160274 0 10.9698630160274 0 NA 0.197260273972603
PD7687a 5.657534247 1 0 0 0 0 0 0 0 0 0 0 0 0 0 0 0 1 0 1 50 1 9.14 7.400000095 35 1 46 0 1 0 1 1 4.47123287671233 0 4.47123287671233 5.58082191823288 0 5.58082191823288 0 5.58082191823288 1 4.54794520547945 0.0767123287671233
PD7688a 11.07945205 0 0 0 0 0 0 0 0 0 0 0 0 1 0 0 0 0 0 1 91 1 32 7.900000095 128 1 33 0 1 0 0 0 11.0164383513699 1 0.315068493150685 11.0164383513699 0 11.0164383513699 0 11.0164383513699 0 0.378082191780822 0.063013698630137
PD7689a 0.843835616 1 0 0 0 0 0 0 0 0 0 0 0 0 0 0 0 1 0 1 70 1 66.8 7.400000095 63 0 54 0 0 1 1 1 0.356164383561644 0 0.356164383561644 0.61369862969863 0 0.61369862969863 0 0.61369862969863 1 0.586301369863014 0.23013698630137
PD7690a 4.531506849 1 0 0 0 0 0 0 0 0 0 0 0 0 0 0 0 0 0 2 90 1 46.7 5.900000095 147 1 55 0 1 0 0 0 4.45479452023288 0 4.45479452023288 4.45479452023288 0 4.45479452023288 0 4.45479452023288 0 NA 0.0767123287671233
PD7691a 8.945205479 0 0 0 0 1 0 0 0 0 0 0 0 0 0 0 0 0 0 1 90 1 0.9 6.099999905 33 0 42 1 0 0 0 0 8.73698630091781 1 0.56986301369863 8.73698630091781 0 8.73698630091781 0 8.73698630091781 0 0.778082191780822 0.208219178082192
PD7692a 0.868493151 0 0 0 0 0 0 0 0 0 1 0 0 0 0 0 0 1 0 3 75 1 13.85 9.600000381 42 1 34 0 1 0 1 0 0.747945205794521 0 0.747945205794521 0.747945205794521 1 0.747945205794521 0 0.747945205794521 0 NA 0.120547945205479
PD7694a 1.926027397 0 0 0 0 0 0 0 0 1 0 0 0 0 0 0 0 0 0 0 30 1 30.4 10.30000019 47 1 38 0 0 1 1 0 1.65205479426027 1 0.276712328767123 1.65205479426027 0 1.65205479426027 1 1.65205479426027 0 0.550684931506849 0.273972602739726
PD7695a 9.717808219 0 0 0 0 1 0 0 0 0 0 0 0 0 0 0 0 0 0 1 91 1 33 11.69999981 66 1 45 1 0 0 1 0 9.62739726009589 1 0.479452054794521 9.62739726009589 0 9.62739726009589 1 9.62739726009589 0 0.56986301369863 0.0904109589041096
PD7697a 6.882191781 0 0 0 0 0 0 0 0 0 0 0 0 0 0 0 1 0 0 0 6 1 1.8 14 127 1 48 0 1 0 0 0 6.77260273990411 0 6.77260273990411 6.77260273990411 0 6.77260273990411 0 6.77260273990411 0 NA 0.10958904109589
PD7698a 1.065753425 0 0 1 0 0 0 0 0 0 0 0 0 0 0 0 0 0 1 2 25 3 1.9 6.699999809 42 1 59 1 0 0 1 0 0.920547945547945 1 0.594520547945205 0.920547945547945 0 0.920547945547945 1 0.920547945547945 0 0.73972602739726 0.145205479452055
PD7699a 1.808219178 0 0 0 0 0 0 0 0 0 0 0 0 1 0 0 0 0 0 1 60 1 116.1 9.899999619 33 1 55 0 1 0 1 0 1.74246575334247 0 1.74246575334247 1.74246575334247 1 1.74246575334247 0 1.74246575334247 0 NA 0.0657534246575342
PD7700a 12.66849315 0 0 0 0 0 0 0 0 0 0 1 0 0 0 0 0 0 0 1 34 1 1 6.300000191 51 0 28 0 0 1 0 1 2.97260273972603 0 2.97260273972603 12.4849315061644 0 12.4849315061644 0 12.4849315061644 0 3.15616438356164 0.183561643835616
PD7702a 0.904109589 0 0 0 0 1 0 0 0 0 0 0 0 0 0 0 0 1 0 0 90 1 26.2 6.699999809 30 1 28 1 0 0 1 0 0.841095890369863 0 0.841095890369863 0.841095890369863 1 0.841095890369863 0 0.841095890369863 0 NA 0.063013698630137
PD7703a 12.08493151 0 0 0 1 0 0 0 0 0 0 0 0 0 0 0 0 0 0 1 51 1 10.4 5.900000095 108 0 43 1 0 0 0 0 11.8383561675342 1 0.208219178082192 11.8383561675342 0 11.8383561675342 0 11.8383561675342 0 0.454794520547945 0.246575342465753
PD7704a 0.843835616 0 1 0 0 0 0 0 0 0 0 0 0 0 0 0 0 0 0 1 72 1 1.57 11.30000019 228 1 35 0 0 1 1 0 0.632876711890411 1 0.482191780821918 0.632876711890411 0 0.632876711890411 1 0.632876711890411 0 0.693150684931507 0.210958904109589
PD7705a 0.389041096 1 0 0 0 0 0 0 0 0 0 0 0 0 0 0 0 1 0 0 80 1 17.4 7.5 199 0 32 0 1 0 1 0 0.306849315178082 0 0.306849315178082 0.306849315178082 1 0.306849315178082 0 0.306849315178082 0 NA 0.0821917808219178
PD7707a 4.791780822 1 0 0 0 0 0 0 0 0 0 0 0 0 0 0 0 1 0 2 10 1 10.1 9.699999809 24 1 51 0 1 0 1 0 4.71506849323288 1 0.410958904109589 4.71506849323288 0 4.71506849323288 1 4.71506849323288 0 0.487671232876712 0.0767123287671233
PD7708a 6.197260274 0 0 0 0 0 0 0 0 0 0 0 0 1 0 0 0 0 0 0 66 1 8.1 11.39999962 33 0 59 0 1 0 1 0 6.11506849317808 0 6.11506849317808 6.11506849317808 1 6.11506849317808 0 6.11506849317808 0 NA 0.0821917808219178
PD7710a 7.901369863 0 0 1 0 0 0 0 0 0 0 0 0 0 0 0 0 1 0 4 90 1 30.1 9.609999657 45.9 0 31 1 0 0 0 0 7.69315068491781 1 0.290410958904109 7.69315068491781 0 7.69315068491781 0 7.69315068491781 0 0.498630136986301 0.208219178082192
PD7711a 1.101369863 0 0 1 0 0 0 0 0 0 0 0 0 0 0 0 0 0 0 2 90 1 67 9 38 1 58 1 0 0 1 0 0.936986301356164 0 0.936986301356164 0.936986301356164 1 0.936986301356164 0 0.936986301356164 0 NA 0.164383561643836
PD7713a 4.723287671 0 0 0 0 0 0 0 0 0 0 1 0 0 0 0 0 0 0 1 31 1 3 10.39999962 30 0 38 0 0 1 0 0 4.523287671 0 4.523287671 4.523287671 0 4.523287671 0 4.523287671 0 NA 0.2
PD7714a 3.446575342 0 0 0 0 0 0 0 0 0 0 1 0 0 0 0 0 0 0 2 30 1 1.9 9.800000191 435 0 56 0 0 1 1 0 3.07945205432877 0 3.07945205432877 3.07945205432877 1 3.07945205432877 0 3.07945205432877 0 NA 0.367123287671233
PD7716a 1.112328767 0 0 0 0 0 0 0 0 1 0 0 0 0 0 0 0 0 0 1 90 1 19 9.899999619 6 0 53 1 0 0 1 0 1.0164383560411 0 1.0164383560411 1.0164383560411 1 1.0164383560411 0 1.0164383560411 0 NA 0.0958904109589041
PD7718a 0.975342466 0 0 1 0 0 0 0 0 0 0 0 0 0 0 0 0 1 0 1 60 1 22.27 11.30000019 91 1 35 1 0 0 1 0 0.794520548191781 1 0.16986301369863 0.794520548191781 0 0.794520548191781 1 0.794520548191781 0 0.350684931506849 0.180821917808219
PD7720a 6.62739726 0 0 0 1 0 0 0 0 0 0 0 0 0 0 0 0 0 0 1 75 1 1.1 9.1 53 0 36 1 0 0 0 0 6.46027397232877 0 6.46027397232877 6.46027397232877 0 6.46027397232877 0 6.46027397232877 0 NA 0.167123287671233
PD7721a 6.852054795 0 0 0 0 0 0 0 0 1 0 0 0 0 0 0 0 0 0 1 65 1 7.3 10.10000038 173 1 31 0 0 1 0 0 6.60821917856164 1 0.156164383561644 6.60821917856164 0 6.60821917856164 0 6.60821917856164 0 0.4 0.243835616438356
PD7723a 6.101369863 0 0 0 0 0 1 0 0 0 0 0 0 0 0 0 0 0 0 1 99 1 6.7 12.39999962 26 0 32 0 1 0 0 0 6.03287671231507 1 0.515068493150685 6.03287671231507 0 6.03287671231507 0 6.03287671231507 0 0.583561643835616 0.0684931506849315
PD7724a 6.553424658 0 0 0 0 0 0 0 0 0 0 0 0 0 0 0 1 0 0 0 50 1 17.3 11.60000038 27 0 40 0 1 0 0 0 6.41917808265753 0 6.41917808265753 6.41917808265753 0 6.41917808265753 0 6.41917808265753 0 NA 0.134246575342466
PD7725a 6.62739726 0 0 0 0 0 0 0 0 0 1 0 0 0 0 0 0 0 0 1 35 1 26.6 10.39999962 61 1 48 0 1 0 0 0 6.51232876684932 0 6.51232876684932 6.51232876684932 0 6.51232876684932 0 6.51232876684932 0 NA 0.115068493150685
PD7726a 11.20821918 0 0 0 0 0 0 0 0 1 0 0 0 0 0 0 0 0 0 1 86 1 53.9 9.699999809 19 1 59 0 0 1 0 0 11.1150684950685 0 11.1150684950685 11.1150684950685 0 11.1150684950685 0 11.1150684950685 0 NA 0.0931506849315069
PD7727a 6.583561644 0 0 0 0 0 0 0 0 0 0 0 0 0 1 0 0 0 0 1 20 1 3.9 6.300000191 18 1 27 0 0 1 0 0 6.40547945221918 1 0.263013698630137 6.40547945221918 0 6.40547945221918 0 6.40547945221918 0 0.441095890410959 0.178082191780822
PD7728a 1.819178082 0 0 0 0 0 1 0 0 0 0 0 0 0 0 0 0 0 0 1 40 1 23.9 12.10000038 44 1 50 0 1 0 1 1 1.0958904109589 0 1.0958904109589 1.72876712309589 0 1.72876712309589 0 1.72876712309589 1 1.18630136986301 0.0904109589041096
PD7730a 10.46575342 1 0 0 0 0 0 0 0 0 0 0 0 0 0 0 0 0 0 0 20 1 6.3 10.5 98 1 57 0 1 0 0 0 10.3835616391781 0 10.3835616391781 10.3835616391781 0 10.3835616391781 0 10.3835616391781 0 NA 0.0821917808219178
PD7732a 3.216438356 1 0 0 0 0 0 0 0 0 0 0 0 0 0 0 0 0 0 1 90 1 13.3 10.39999962 31 1 42 0 1 0 1 0 3.13150684915068 1 0.375342465753425 3.13150684915068 0 3.13150684915068 1 3.13150684915068 0 0.46027397260274 0.0849315068493151
PD7733a 11.55068493 0 0 0 0 0 0 0 0 0 0 0 0 1 0 0 0 0 0 1 75 1 22.5 10.10000038 33 0 22 0 1 0 0 0 11.3835616423288 1 0.175342465753425 11.3835616423288 0 11.3835616423288 0 11.3835616423288 0 0.342465753424658 0.167123287671233
PD7735a 0.682191781 0 0 1 0 0 0 0 0 0 0 0 0 0 0 0 0 0 0 1 91 1 3.4 8.399999619 13 1 59 1 0 0 1 0 0.526027397438356 0 0.526027397438356 0.526027397438356 1 0.526027397438356 0 0.526027397438356 0 NA 0.156164383561644
PD7736a 1.150684932 0 0 0 0 0 0 0 0 0 1 0 0 0 0 0 0 0 0 1 90 1 10.8 7 6 1 41 0 1 0 1 0 1.05753424706849 0 1.05753424706849 1.05753424706849 1 1.05753424706849 0 1.05753424706849 0 NA 0.0931506849315069
PD7737a 0.882191781 1 0 0 0 0 0 0 0 0 0 0 0 0 0 0 0 1 0 0 92 1 6.2 12.80000019 107 1 57 0 0 1 1 0 0.819178082369863 1 0.317808219178082 0.819178082369863 0 0.819178082369863 1 0.819178082369863 0 0.380821917808219 0.063013698630137
PD7739a 0.2 1 0 0 0 0 0 0 0 0 0 0 0 0 0 0 0 0 1 0 28 2 2 12.30000019 169 0 57 0 1 0 1 0 0.00821917808219202 0 0.00821917808219202 0.00821917808219202 1 0.00821917808219202 0 0.00821917808219202 0 NA 0.191780821917808
PD7740a 9.983561644 0 0 0 0 0 0 0 0 0 0 0 0 0 0 0 1 1 0 1 0 1 13.6 6 40 1 35 0 1 0 0 0 9.7780821919452 0 9.7780821919452 9.7780821919452 0 9.7780821919452 0 9.7780821919452 0 NA 0.205479452054795
PD7741a 1.832876712 0 0 0 1 0 0 0 0 0 0 0 0 0 0 0 0 0 0 1 90 1 4 10.10000038 120 0 53 1 0 0 1 0 1.71780821884932 1 0.287671232876712 1.71780821884932 0 1.71780821884932 1 1.71780821884932 0 0.402739726027397 0.115068493150685
PD7745a 3.791780822 1 0 0 0 0 0 0 0 0 0 0 0 0 0 0 0 0 0 1 65 1 16.97 8.800000191 253 0 53 0 1 0 0 1 1.84657534246575 0 1.84657534246575 3.68219178090411 0 3.68219178090411 0 3.68219178090411 0 1.95616438356164 0.10958904109589
PD7747a 9.956164384 0 0 0 0 0 0 0 0 0 0 0 0 0 0 0 1 0 0 1 95 1 5.18 7.099999905 26 1 54 0 1 0 0 0 9.83561643879452 0 9.83561643879452 9.83561643879452 0 9.83561643879452 0 9.83561643879452 0 NA 0.120547945205479
PD7748a 6.463013699 0 0 0 0 0 1 0 0 0 0 0 0 0 0 0 0 0 0 1 76 1 66 11.80000019 86 1 38 0 1 0 0 0 6.20547945242466 1 0.539726027397261 6.20547945242466 0 6.20547945242466 0 6.20547945242466 0 0.797260273972603 0.257534246575342
PD7749a 6.35890411 0 0 0 0 0 1 0 0 0 0 0 0 0 0 0 0 1 0 2 80 1 60.3 10.10000038 41 0 38 0 1 0 0 0 6.25205479493151 1 0.312328767123288 6.25205479493151 0 6.25205479493151 0 6.25205479493151 0 0.419178082191781 0.106849315068493
PD7753a 11.1260274 0 0 0 0 0 0 0 0 0 0 0 0 0 0 0 1 0 0 1 32 1 9.4 11.5 25 1 32 0 1 0 0 1 2.6027397260274 0 2.6027397260274 11.0136986328767 0 11.0136986328767 0 11.0136986328767 0 2.71506849315068 0.112328767123288
PD7754a 6.169863014 1 0 0 0 0 0 0 0 0 0 0 0 0 0 0 0 0 0 0 75 1 61.2 11.69999981 124 0 34 0 1 0 0 0 5.90410958934247 0 5.90410958934247 5.90410958934247 0 5.90410958934247 0 5.90410958934247 0 NA 0.265753424657534
PD7756a 0.898630137 0 1 0 0 0 0 0 0 0 0 0 0 0 0 0 0 1 0 2 80 1 54 6.900000095 21 1 34 0 0 1 1 0 0.736986301383562 1 0.219178082191781 0.736986301383562 0 0.736986301383562 1 0.736986301383562 0 0.380821917808219 0.161643835616438
PD7757a 5.97260274 0 0 0 1 0 0 0 0 0 0 0 0 0 0 0 0 0 0 1 100 1 1.2 9.5 10 0 60 1 0 0 0 1 1.5972602739726 0 1.5972602739726 5.85205479479452 0 5.85205479479452 0 5.85205479479452 0 1.71780821917808 0.120547945205479
PD7758a 2.736986301 0 0 0 0 0 0 0 0 0 0 1 0 0 0 0 0 0 1 0 20 2 1.25 9.5 65 1 58 0 0 1 1 0 2.6410958900411 0 2.6410958900411 2.6410958900411 1 2.6410958900411 0 2.6410958900411 0 NA 0.0958904109589041
PD7759a 0.742465753 1 0 0 0 0 0 0 0 0 0 0 0 0 0 0 0 1 0 1 95 1 91.1 7.099999905 90 0 47 0 0 1 1 0 0.649315068068493 0 0.649315068068493 0.649315068068493 1 0.649315068068493 0 0.649315068068493 0 NA 0.0931506849315069
PD7760a 1.093150685 1 0 0 0 0 0 0 0 0 0 0 0 0 0 0 0 1 0 1 90 1 58.7 3.900000095 25 0 24 0 0 1 1 1 0.654794520547945 0 0.654794520547945 0.873972602808219 0 0.873972602808219 0 0.873972602808219 1 0.873972602739726 0.219178082191781
PD7761a 6.649315068 1 0 0 0 0 0 0 0 0 0 0 0 0 0 0 0 1 0 1 50 1 3.5 8.399999619 470 1 55 0 1 0 0 0 6.54246575293151 0 6.54246575293151 6.54246575293151 0 6.54246575293151 0 6.54246575293151 0 NA 0.106849315068493
PD7762a 0.731506849 0 0 1 0 0 0 0 0 0 0 0 0 0 0 0 0 0 1 1 90 3 5.4 11 202 1 34 1 0 0 1 0 0.498630136671233 0 0.498630136671233 0.498630136671233 1 0.498630136671233 0 0.498630136671233 0 NA 0.232876712328767
PD7763a 10.77534247 0 0 0 0 0 0 0 0 0 0 1 0 0 0 0 0 0 0 0 51 1 0.7 9.5 109 1 54 0 0 1 0 0 10.5945205521918 1 0.29041095890411 10.5945205521918 0 10.5945205521918 0 10.5945205521918 0 0.471232876712329 0.180821917808219
PD7764a 3.219178082 0 0 0 0 0 0 0 0 0 1 0 0 0 0 0 0 1 0 0 51 1 13 8.800000191 54 0 49 0 1 0 1 1 2.32602739726027 0 2.32602739726027 3.15890410939726 0 3.15890410939726 0 3.15890410939726 1 2.38630136986301 0.0602739726027397
PD7765a 5.010958904 0 0 0 0 0 1 0 0 0 0 0 0 0 0 0 0 0 0 1 86 1 32 5.400000095 13 0 59 0 1 0 1 0 4.91780821906849 0 4.91780821906849 4.91780821906849 1 4.91780821906849 0 4.91780821906849 0 NA 0.0931506849315069
PD7766a 0.268493151 0 0 0 0 0 0 0 0 0 0 0 0 0 0 0 1 1 0 1 94 1 23.2 14.69999981 13 1 37 0 1 0 1 0 0.175342466068493 0 0.175342466068493 0.175342466068493 1 0.175342466068493 0 0.175342466068493 0 NA 0.0931506849315069
PD7768a 1.035616438 0 0 0 0 0 0 0 0 0 0 0 0 0 1 0 0 0 0 0 95 1 67.9 7.400000095 85 1 39 1 0 0 0 0 0.890410958547945 1 0.427397260273972 0.890410958547945 0 0.890410958547945 0 0.890410958547945 0 0.572602739726027 0.145205479452055
PD7771a 0.854794521 0 0 0 0 1 0 0 0 0 0 0 0 0 0 0 0 0 1 1 47 2 13.9 6.099999905 35 0 55 0 0 1 1 0 0.56438356209589 1 0.208219178082191 0.56438356209589 0 0.56438356209589 1 0.56438356209589 0 0.498630136986301 0.29041095890411
PD7773a 7.293150685 0 0 0 0 0 0 0 0 0 0 1 0 0 0 0 0 0 0 0 48 1 1.5 7.800000191 32 0 54 0 0 1 0 0 7.13698630143836 1 0.632876712328767 7.13698630143836 0 7.13698630143836 0 7.13698630143836 0 0.789041095890411 0.156164383561644
PD7774a 1.287671233 0 0 0 0 0 0 0 0 0 1 0 0 0 0 0 0 0 0 1 6 1 26.1 7 30 1 43 0 1 0 1 1 0.958904109589041 0 0.958904109589041 1.1890410960137 0 1.1890410960137 0 1.1890410960137 1 1.05753424657534 0.0986301369863014
PD7776a 0.775342466 0 0 0 1 0 0 0 0 0 0 0 0 0 0 0 0 0 0 0 95 1 34.6 10.80000019 108 1 44 1 0 0 1 0 0.673972602986301 1 0.361643835616438 0.673972602986301 0 0.673972602986301 1 0.673972602986301 0 0.463013698630137 0.101369863013699
PD7777a 8.578082192 0 0 0 0 0 0 0 0 0 0 0 1 0 0 0 0 1 0 1 90 1 105.2 9 252 0 34 0 0 1 0 0 8.38630137008219 1 0.12054794520548 8.38630137008219 0 8.38630137008219 0 8.38630137008219 0 0.312328767123288 0.191780821917808
PD7778a 11.90958904 0 0 0 0 0 0 0 0 0 0 0 0 1 0 0 0 0 0 1 80 1 13.7 11.30000019 13 0 42 0 1 0 0 0 11.8136986290411 1 0.33972602739726 11.8136986290411 0 11.8136986290411 0 11.8136986290411 0 0.435616438356164 0.0958904109589041
PD7779a 2.452054795 0 0 0 1 0 0 0 0 0 0 0 0 0 0 0 0 0 0 1 75 1 32.1 8.800000191 184 0 52 1 0 0 1 0 2.30958904157534 1 0.372602739726027 2.30958904157534 0 2.30958904157534 1 2.30958904157534 0 0.515068493150685 0.142465753424658
PD7780a 6.493150685 0 0 0 0 0 0 0 0 0 0 0 0 1 0 0 0 0 0 1 55 1 46.8 8.100000381 27 1 35 0 1 0 0 0 6.36712328773973 1 0.345205479452055 6.36712328773973 0 6.36712328773973 0 6.36712328773973 0 0.471232876712329 0.126027397260274
PD7781a 0.317808219 0 0 0 0 0 0 0 0 1 0 0 0 0 0 0 0 0 0 1 66 1 9.4 8.600000381 36 0 60 1 0 0 1 0 0.20821917790411 0 0.20821917790411 0.20821917790411 1 0.20821917790411 0 0.20821917790411 0 NA 0.10958904109589
PD7782a 0.550684932 0 0 0 0 0 0 0 0 1 0 0 0 0 0 0 0 0 0 0 25 1 3.8 4.800000191 11 1 39 0 0 1 1 0 0.416438356657534 1 0.189041095890411 0.416438356657534 0 0.416438356657534 1 0.416438356657534 0 0.323287671232877 0.134246575342466
PD7783a 3.78630137 0 0 0 0 0 0 0 0 0 0 0 0 1 0 0 0 0 0 1 51 1 45.4 9.899999619 30 0 48 0 1 0 1 1 3.14794520547945 0 3.14794520547945 3.71506849328767 0 3.71506849328767 0 3.71506849328767 1 3.21917808219178 0.0712328767123288
PD7784a 0.578082192 0 0 0 0 0 0 0 0 0 1 0 0 0 0 0 0 1 0 0 79 1 130.3 8.600000381 20 1 41 0 1 0 1 0 0.495890411178082 0 0.495890411178082 0.495890411178082 1 0.495890411178082 0 0.495890411178082 0 NA 0.0821917808219178
PD7785a 6.468493151 0 0 0 0 0 0 0 0 0 0 1 0 0 0 0 0 0 0 1 75 1 1.8 9.600000381 27 1 54 0 0 1 1 0 6.24657534278082 1 0.197260273972603 6.24657534278082 0 6.24657534278082 1 6.24657534278082 0 0.419178082191781 0.221917808219178
PD7787a 0.468493151 1 0 0 0 0 0 0 0 0 0 0 0 0 0 0 0 1 0 1 50 1 6.7 10.19999981 63 1 58 0 1 0 1 0 0.394520548260274 0 0.394520548260274 0.394520548260274 1 0.394520548260274 0 0.394520548260274 0 NA 0.073972602739726
PD7788a 8.523287671 0 0 0 0 0 0 0 0 0 0 0 0 1 0 0 0 0 0 2 47 1 8.4 8.5 21 0 38 0 1 0 0 0 8.44383561620548 1 0.271232876712329 8.44383561620548 0 8.44383561620548 0 8.44383561620548 0 0.350684931506849 0.0794520547945206
PD7789a 0.276712329 0 0 0 0 0 1 0 0 0 0 0 0 0 0 0 0 0 0 1 75 1 25.8 11.19999981 55 1 51 0 1 0 1 0 0.079452055027397 0 0.079452055027397 0.079452055027397 1 0.079452055027397 0 0.079452055027397 0 NA 0.197260273972603
PD7790a 6.22739726 0 0 0 0 0 0 0 0 0 1 0 0 0 0 0 0 0 0 1 40 1 1.8 9.800000191 214 0 45 1 0 0 0 0 6.15342465726027 0 6.15342465726027 6.15342465726027 0 6.15342465726027 0 6.15342465726027 0 NA 0.073972602739726
PD7791a 0.838356164 1 0 0 0 0 0 0 0 0 0 0 0 0 0 0 0 1 0 2 80 1 62.9 9.399999619 104 1 57 0 0 1 1 0 0.731506848931507 1 0.402739726027397 0.731506848931507 0 0.731506848931507 1 0.731506848931507 0 0.50958904109589 0.106849315068493
PD7792a 6.731506849 0 0 0 0 0 0 0 0 0 1 0 0 0 0 0 0 0 0 0 90 1 2 12.5 24 1 49 0 1 0 0 1 1.91506849315068 0 1.91506849315068 6.67945205447945 0 6.67945205447945 0 6.67945205447945 0 1.96712328767123 0.0520547945205479
PD7793a 6.745205479 0 0 0 0 0 0 0 0 1 0 0 0 0 0 0 0 0 0 1 73 1 69.4 8.5 26 0 44 0 0 1 0 0 6.61643835571233 1 0.0520547945205482 6.61643835571233 0 6.61643835571233 0 6.61643835571233 0 0.180821917808219 0.128767123287671
PD7794a 11.04657534 0 0 0 0 0 1 0 0 0 0 0 0 0 0 0 0 0 0 0 80 1 9.8 14.5 33 1 48 0 1 0 0 0 10.9452054769863 1 0.356164383561643 10.9452054769863 0 10.9452054769863 0 10.9452054769863 0 0.457534246575342 0.101369863013699
PD7797a 0.375342466 0 0 0 0 0 0 0 0 1 0 0 0 0 0 0 0 0 0 2 90 1 72.5 8.600000381 23 0 38 0 0 1 1 0 0.060273972849315 1 0.0109589041095889 0.060273972849315 0 0.060273972849315 1 0.060273972849315 0 0.326027397260274 0.315068493150685
PD7798a 5.832876712 0 0 0 0 0 0 0 0 0 0 0 0 0 0 0 1 1 0 0 80 1 0.7 8.800000191 32 1 52 0 1 0 0 0 5.73972602706849 0 5.73972602706849 5.73972602706849 0 5.73972602706849 0 5.73972602706849 0 NA 0.0931506849315069
PD7800a 11.27945205 1 0 0 0 0 0 0 0 0 0 0 0 0 0 0 0 1 0 1 30 1 3.4 6.900000095 92 0 49 0 1 0 0 0 11.1753424609589 1 0.287671232876712 11.1753424609589 0 11.1753424609589 0 11.1753424609589 0 0.391780821917808 0.104109589041096
PD7801a 6.498630137 0 0 0 0 0 0 0 0 0 0 0 0 0 0 1 0 0 0 0 20 1 5.5 6.699999809 81 0 52 1 0 0 0 1 1.4027397260274 0 1.4027397260274 6.39178082193151 0 6.39178082193151 0 6.39178082193151 0 1.50958904109589 0.106849315068493
PD7802a 0.690410959 1 0 0 0 0 0 0 0 0 0 0 0 0 0 0 0 1 0 1 53 1 2.9 8.199999809 89 1 50 0 1 0 1 0 0.586301369958904 0 0.586301369958904 0.586301369958904 1 0.586301369958904 0 0.586301369958904 0 NA 0.104109589041096
PD7803a 6.504109589 1 0 0 0 0 0 0 0 0 0 0 0 0 0 0 0 0 0 1 95 1 0.2 7.599999905 53 1 43 0 1 0 0 0 6.33150684927397 0 6.33150684927397 6.33150684927397 0 6.33150684927397 0 6.33150684927397 0 NA 0.172602739726027
PD7805a 6.443835616 1 0 0 0 0 0 0 0 0 0 0 0 0 0 0 0 0 0 2 95 1 57.1 11.19999981 361 1 34 0 1 0 0 0 6.26849315024658 0 6.26849315024658 6.26849315024658 0 6.26849315024658 0 6.26849315024658 0 NA 0.175342465753425
PD7807a 6.446575342 0 0 0 0 0 0 0 0 0 0 0 0 1 0 0 0 0 0 1 80 1 43.4 12.5 82 1 44 0 1 0 0 0 6.33150684884932 1 0.328767123287671 6.33150684884932 0 6.33150684884932 0 6.33150684884932 0 0.443835616438356 0.115068493150685
PD7808a 2.482191781 0 0 0 0 0 0 0 0 0 0 0 0 0 0 0 1 1 0 1 40 1 1.4 10.89999962 10 0 26 0 1 0 0 0 2.39726027415068 0 2.39726027415068 2.39726027415068 0 2.39726027415068 0 2.39726027415068 0 NA 0.0849315068493151
PD7810a 6.61369863 1 0 0 0 0 0 0 0 0 0 0 0 0 0 0 0 1 0 1 38 1 21 8 118 0 50 0 1 0 0 0 6.50136986287671 1 0.536986301369863 6.50136986287671 0 6.50136986287671 0 6.50136986287671 0 0.649315068493151 0.112328767123288
PD7811a 6.361643836 0 0 0 0 0 0 0 0 0 0 0 0 0 0 0 1 1 1 1 90 3 23.3 11.10000038 14 0 49 0 1 0 0 0 6.29041095928767 0 6.29041095928767 6.29041095928767 0 6.29041095928767 0 6.29041095928767 0 NA 0.0712328767123288
PD7812a 1.167123288 0 0 0 0 0 0 0 0 0 0 0 0 1 0 0 0 0 0 1 90 1 69.2 6.199999809 26 0 47 0 1 0 1 1 0.926027397260274 0 0.926027397260274 1.08493150717808 0 1.08493150717808 0 1.08493150717808 1 1.00821917808219 0.0821917808219178
PD7815a 6.312328767 1 0 0 0 0 0 0 0 0 0 0 0 0 0 0 0 0 0 1 75 1 4.8 10.80000019 153 1 47 0 1 0 0 0 6.09589041083562 0 6.09589041083562 6.09589041083562 0 6.09589041083562 0 6.09589041083562 0 NA 0.216438356164384
PD7816a 6.295890411 0 0 0 0 0 0 0 0 0 0 0 0 0 0 0 1 1 0 1 75 1 3.5 11.60000038 12 1 43 0 1 0 0 0 6.23287671236986 0 6.23287671236986 6.23287671236986 0 6.23287671236986 0 6.23287671236986 0 NA 0.063013698630137
PD7817a 0.602739726 0 0 0 0 0 0 0 0 0 0 0 0 0 1 0 0 0 0 1 75 1 15.9 9.399999619 131 1 49 0 0 1 1 0 0.383561643808219 0 0.383561643808219 0.383561643808219 1 0.383561643808219 0 0.383561643808219 0 NA 0.219178082191781
PD7823a 1.739726027 0 0 0 0 0 0 0 0 1 0 0 0 0 0 0 0 0 0 1 75 1 39 7.900000095 488 1 48 1 0 0 1 0 1.37260273932877 1 0.326027397260274 1.37260273932877 0 1.37260273932877 1 1.37260273932877 0 0.693150684931507 0.367123287671233
PD7825a 11.87945205 0 0 0 0 0 0 0 0 0 0 0 0 0 1 0 0 0 0 1 75 1 0.7 14.69999981 123 1 37 0 0 1 0 0 11.8027397212329 1 0.268493150684932 11.8027397212329 0 11.8027397212329 0 11.8027397212329 0 0.345205479452055 0.0767123287671233
PD7827a 8.44109589 0 0 0 0 0 0 0 0 0 0 0 0 1 0 0 0 0 0 0 75 1 68 7.800000191 27 0 28 0 1 0 0 1 1.60547945205479 0 1.60547945205479 8.38082191739726 0 8.38082191739726 0 8.38082191739726 0 1.66575342465753 0.0602739726027397
PD7828a 2.756164384 1 0 0 0 0 0 0 0 0 0 0 0 0 0 0 0 0 0 1 17 1 31.5 8.800000191 243 0 38 0 1 0 1 1 2.41917808219178 0 2.41917808219178 2.67397260317808 0 2.67397260317808 0 2.67397260317808 1 2.5013698630137 0.0821917808219178
PD7829a 0.835616438 0 0 1 0 0 0 0 0 0 0 0 0 0 0 0 0 0 1 1 70 2 1.2 7 12 1 52 1 0 0 1 0 0.572602739369863 1 0.293150684931507 0.572602739369863 0 0.572602739369863 1 0.572602739369863 0 0.556164383561644 0.263013698630137
PD7830a 12.04109589 1 0 0 0 0 0 0 0 0 0 0 0 0 0 0 0 0 0 1 93 1 30.77 9.699999809 47 0 34 0 1 0 0 0 11.7698630132877 0 11.7698630132877 11.7698630132877 0 11.7698630132877 0 11.7698630132877 0 NA 0.271232876712329
PD7833a 0.980821918 1 0 0 0 0 0 0 0 0 0 0 0 0 0 0 0 1 0 1 75 1 14.2 9.1 53 1 55 0 1 0 1 0 0.539726027589041 0 0.539726027589041 0.539726027589041 1 0.539726027589041 0 0.539726027589041 0 NA 0.441095890410959
PD7834a 6.693150685 1 0 0 0 0 0 0 0 0 0 0 0 0 0 0 0 0 0 1 90 1 5.71 10.30000019 89 1 45 0 1 0 1 0 6.42465753431507 1 0.104109589041095 6.42465753431507 0 6.42465753431507 1 6.42465753431507 0 0.372602739726027 0.268493150684932
PD7836a 1.449315068 0 0 1 0 0 0 0 0 0 0 0 0 0 0 0 0 0 0 0 81 1 14.2 7.900000095 178 1 28 1 0 0 1 0 1.25479452005479 1 0.284931506849316 1.25479452005479 0 1.25479452005479 1 1.25479452005479 0 0.479452054794521 0.194520547945205
PD7837a 6.726027397 1 0 0 0 0 0 0 0 0 0 0 0 0 0 0 0 1 0 0 75 1 11.1 9 34 0 47 0 1 0 0 0 6.66301369836986 1 0.504109589041096 6.66301369836986 0 6.66301369836986 0 6.66301369836986 0 0.567123287671233 0.063013698630137
PD7838a 2.304109589 0 0 0 0 0 0 0 0 0 1 0 0 0 0 0 0 0 0 0 75 1 4.72 9.850000381 226 1 37 0 1 0 1 1 1.55068493150685 0 1.55068493150685 2.21369863009589 0 2.21369863009589 0 2.21369863009589 1 1.64109589041096 0.0904109589041096
PD7839a 0.284931507 0 0 1 0 0 0 0 0 0 0 0 0 0 0 0 0 0 0 2 80 1 2 6.5 36 0 36 1 0 0 1 0 0.101369863164384 0 0.101369863164384 0.101369863164384 1 0.101369863164384 0 0.101369863164384 0 NA 0.183561643835616
PD7840a 1.663013699 0 0 0 0 0 0 0 0 0 0 0 0 1 0 0 0 0 0 0 26 1 165.6 3 15 0 37 0 1 0 1 1 1.15342465753425 0 1.15342465753425 1.57260274009589 0 1.57260274009589 0 1.57260274009589 1 1.24383561643836 0.0904109589041096
PD7841a 1.830136986 0 0 0 1 0 0 0 0 0 0 0 0 0 0 0 0 0 0 3 75 1 70 7.400000095 6 1 47 1 0 0 1 0 1.64383561613699 1 0.482191780821918 1.64383561613699 0 1.64383561613699 1 1.64383561613699 0 0.668493150684932 0.186301369863014
PD7842a 6.852054795 1 0 0 0 0 0 0 0 0 0 0 0 0 0 0 0 0 0 1 31 1 77.7 5.900000095 25 0 55 0 1 0 0 0 6.76712328815068 1 0.4 6.76712328815068 0 6.76712328815068 0 6.76712328815068 0 0.484931506849315 0.0849315068493151
PD7843a 2.452054795 0 0 0 0 0 0 0 0 1 0 0 0 0 0 0 0 0 1 1 20 2 0.7 8.199999809 99 0 56 0 0 1 1 0 2.20547945253425 0 2.20547945253425 2.20547945253425 1 2.20547945253425 0 2.20547945253425 0 NA 0.246575342465753
PD7844a 11.66575342 0 0 0 0 0 0 0 0 1 0 0 0 0 0 0 0 0 0 1 25 1 2.4 8 183 0 53 1 0 0 0 0 11.4273972556164 1 0.210958904109589 11.4273972556164 0 11.4273972556164 0 11.4273972556164 0 0.449315068493151 0.238356164383562
PD7845a 6.84109589 0 0 0 0 1 0 0 0 0 0 0 0 0 0 0 0 0 0 1 49 1 2.6 8.399999619 105 1 56 1 0 0 0 1 1.37808219178082 0 1.37808219178082 6.70684931465753 0 6.70684931465753 0 6.70684931465753 0 1.51232876712329 0.134246575342466
PD7846a 4.816438356 0 0 0 0 0 0 0 0 0 0 0 0 0 0 0 1 0 0 1 91 1 2.7 10.69999981 16.9 0 37 0 1 0 0 0 4.74794520531507 0 4.74794520531507 4.74794520531507 0 4.74794520531507 0 4.74794520531507 0 NA 0.0684931506849315
PD7848a 6.767123288 1 0 0 0 0 0 0 0 0 0 0 0 0 0 0 0 1 0 1 100 1 11 7.5 57 0 29 0 1 0 0 0 6.68493150717808 0 6.68493150717808 6.68493150717808 0 6.68493150717808 0 6.68493150717808 0 NA 0.0821917808219178
PD7849a 2.156164384 1 0 0 0 0 0 0 0 0 0 0 0 0 0 0 0 1 0 1 30 1 33.3 3.099999905 27 1 46 0 1 0 1 0 1.99452054838356 1 0.413698630136987 1.99452054838356 0 1.99452054838356 1 1.99452054838356 0 0.575342465753425 0.161643835616438
PD7850a 1.161643836 0 0 0 0 0 0 0 0 1 0 0 0 0 0 0 0 0 0 1 82 1 1.4 12.80000019 156 0 51 0 0 1 1 0 0.742465753808219 1 0.158904109589041 0.742465753808219 0 0.742465753808219 1 0.742465753808219 0 0.578082191780822 0.419178082191781
PD7851a 6.720547945 0 0 0 0 0 0 0 0 0 0 0 0 0 0 0 1 0 0 1 9 1 1.1 10.89999962 34 0 25 0 1 0 0 0 6.5178082189726 0 6.5178082189726 6.5178082189726 0 6.5178082189726 0 6.5178082189726 0 NA 0.202739726027397
PD7853a 1.057534247 0 0 1 0 0 0 0 0 0 0 0 0 0 0 0 0 0 0 1 26 1 46.9 8.899999619 39 1 57 1 0 0 1 0 0.882191781246575 0 0.882191781246575 0.882191781246575 1 0.882191781246575 0 0.882191781246575 0 NA 0.175342465753425
PD7856a 4.189041096 0 0 0 0 0 0 0 0 0 0 0 0 0 0 0 1 0 0 1 75 1 0.5 5.5 7 1 56 0 1 0 1 0 4.10136986312329 0 4.10136986312329 4.10136986312329 1 4.10136986312329 0 4.10136986312329 0 NA 0.0876712328767123
PD7857a 1.523287671 0 0 0 1 0 0 0 0 0 0 0 0 0 0 0 0 0 0 1 85 1 49 9 35 1 19 1 0 0 1 0 1.36712328743836 1 0.246575342465753 1.36712328743836 0 1.36712328743836 1 1.36712328743836 0 0.402739726027397 0.156164383561644
PD7858a 0.679452055 0 0 0 0 0 0 0 0 1 0 0 0 0 0 0 0 0 0 1 20 1 2.2 8.300000191 72 1 55 0 0 1 1 0 0.575342465958904 1 0.356164383561644 0.575342465958904 0 0.575342465958904 1 0.575342465958904 0 0.46027397260274 0.104109589041096
PD7860a 1.106849315 0 1 0 0 0 0 0 0 0 0 0 0 0 0 0 0 0 0 1 75 1 229 9 14 0 58 0 0 1 1 0 1.0109589040411 1 0.361643835616438 1.0109589040411 0 1.0109589040411 1 1.0109589040411 0 0.457534246575342 0.0958904109589041
PD7862a 0.789041096 0 0 0 0 0 0 0 0 0 0 0 0 0 0 0 1 1 1 1 99 2 15.5 14.10000038 116 1 43 0 1 0 1 0 0.706849315178082 0 0.706849315178082 0.706849315178082 1 0.706849315178082 0 0.706849315178082 0 NA 0.0821917808219178
PD7863a 9.594520548 0 0 0 0 0 0 0 0 0 0 0 0 0 0 0 1 1 0 1 13 1 0.8 7.599999905 23 1 59 0 1 0 0 0 9.38356164389041 0 9.38356164389041 9.38356164389041 0 9.38356164389041 0 9.38356164389041 0 NA 0.210958904109589
PD7864a 5.523287671 0 0 0 1 0 0 0 0 0 0 0 0 0 0 0 0 0 0 1 9 1 2.9 9.300000191 56 1 53 1 0 0 0 1 2.62739726027397 0 2.62739726027397 5.44657534223288 0 5.44657534223288 0 5.44657534223288 0 2.7041095890411 0.0767123287671233
PD7865a 0.602739726 0 1 0 0 0 0 0 0 0 0 0 0 0 0 0 0 0 0 1 35 1 40 11.80000019 44 0 49 0 0 1 1 0 0.506849315041096 0 0.506849315041096 0.506849315041096 1 0.506849315041096 0 0.506849315041096 0 NA 0.0958904109589041
PD7866a 7.706849315 0 0 0 0 1 0 0 0 0 0 0 0 0 0 0 0 0 1 1 64 3 5.9 7.900000095 58 1 58 1 0 0 0 0 7.44931506842466 1 0.156164383561644 7.44931506842466 0 7.44931506842466 0 7.44931506842466 0 0.413698630136986 0.257534246575342
PD7867a 10.40547945 0 0 1 0 0 0 0 0 0 0 0 0 0 0 0 0 0 1 1 62 3 14 9 45 1 28 0 0 1 0 0 10.3013698609589 1 0.276712328767123 10.3013698609589 0 10.3013698609589 0 10.3013698609589 0 0.380821917808219 0.104109589041096
PD7870a 10.32876712 0 0 0 0 0 0 0 0 0 1 0 0 0 0 0 0 0 0 1 75 1 2.3 14.80000019 85 1 34 0 1 0 0 0 10.2520547912329 0 10.2520547912329 10.2520547912329 0 10.2520547912329 0 10.2520547912329 0 NA 0.0767123287671233
PD7871a 0.82739726 0 0 0 1 0 0 0 0 0 0 0 0 0 0 0 0 1 0 1 56 1 55.4 7.5 87 1 57 1 0 0 1 0 0.73698630109589 0 0.73698630109589 0.73698630109589 1 0.73698630109589 0 0.73698630109589 0 NA 0.0904109589041096
PD7872a 10.22191781 1 0 0 0 0 0 0 0 0 0 0 0 0 0 0 0 1 0 1 68 1 26.6 6.400000095 61 1 46 0 0 1 0 0 9.90684931684932 1 0.0301369863013698 9.90684931684932 0 9.90684931684932 0 9.90684931684932 0 0.345205479452055 0.315068493150685
PD7874a 5.523287671 0 0 0 0 0 0 0 0 0 1 0 0 0 0 0 0 0 0 1 75 1 7.6 9.600000381 35 0 40 0 1 0 0 0 5.45479452031507 0 5.45479452031507 5.45479452031507 0 5.45479452031507 0 5.45479452031507 0 NA 0.0684931506849315
PD7876a 1.098630137 0 0 0 0 0 0 0 0 0 0 1 0 0 0 0 0 0 0 0 90 1 17.5 10.60000038 211 0 29 0 0 1 1 0 0.605479452068493 1 0.00821917808219158 0.605479452068493 0 0.605479452068493 1 0.605479452068493 0 0.501369863013699 0.493150684931507
PD7877a 1.947945205 0 1 0 0 0 0 0 0 0 0 0 0 0 0 0 0 0 0 0 90 1 8.3 8.600000381 29 1 51 1 0 0 1 1 1.22465753424658 0 1.22465753424658 1.86027397212329 0 1.86027397212329 0 1.86027397212329 1 1.31232876712329 0.0876712328767123
PD7878a 0.775342466 0 0 0 0 0 0 0 0 1 0 0 0 0 0 0 0 1 0 1 91 1 39.9 8.100000381 73 1 51 0 0 1 1 1 0.389041095890411 0 0.389041095890411 0.616438356410959 0 0.616438356410959 0 0.616438356410959 1 0.547945205479452 0.158904109589041
PD7879a 0.490410959 0 0 0 0 0 0 0 0 0 0 0 0 0 0 1 0 1 0 1 90 1 8.4 9 45 0 51 1 0 0 1 0 0.315068493246575 0 0.315068493246575 0.315068493246575 1 0.315068493246575 0 0.315068493246575 0 NA 0.175342465753425
PD7881a 8.556164384 1 0 0 0 0 0 0 0 0 0 0 0 0 0 0 0 1 0 1 80 1 25.2 8.800000191 51 1 51 0 1 0 0 0 8.46575342509589 1 0.328767123287671 8.46575342509589 0 8.46575342509589 0 8.46575342509589 0 0.419178082191781 0.0904109589041096
PD7882a 2.526027397 0 0 0 0 1 0 0 0 0 0 0 0 0 0 0 0 0 0 0 24 1 23.8 9.300000191 9 0 56 1 0 0 1 0 2.44931506823288 1 0.545205479452055 2.44931506823288 0 2.44931506823288 1 2.44931506823288 0 0.621917808219178 0.0767123287671233
PD7884a 9.904109589 0 0 0 0 0 0 0 0 0 0 0 0 0 0 0 1 0 1 1 75 3 5.6 10.89999962 19 0 20 0 1 0 0 0 9.82465753420548 0 9.82465753420548 9.82465753420548 0 9.82465753420548 0 9.82465753420548 0 NA 0.0794520547945206
PD7885a 3.652054795 0 0 0 0 1 0 0 0 0 0 0 0 0 0 0 0 0 0 1 40 1 1.5 10.2 138 1 55 0 0 1 1 0 3.44109589089041 0 3.44109589089041 3.44109589089041 1 3.44109589089041 0 3.44109589089041 0 NA 0.210958904109589
PD7886a 2.561643836 0 0 0 0 0 0 0 0 1 0 0 0 0 0 0 0 0 0 1 68 1 36.93 12.39999962 263 1 60 0 0 1 0 0 2.4602739729863 0 2.4602739729863 2.4602739729863 0 2.4602739729863 0 2.4602739729863 0 NA 0.101369863013699
PD7887a 6.424657534 0 0 0 0 0 0 0 0 0 0 1 0 0 0 0 0 0 0 2 74 1 14.7 9.5 87 0 24 0 0 1 0 0 6.21643835591781 0 6.21643835591781 6.21643835591781 0 6.21643835591781 0 6.21643835591781 0 NA 0.208219178082192
PD7890a 5.375342466 0 0 0 0 0 0 0 0 0 0 0 0 1 0 0 0 1 0 1 65 1 49 7 32 1 52 0 1 0 0 1 1.74794520547945 0 1.74794520547945 5.28219178106849 0 5.28219178106849 0 5.28219178106849 0 1.84109589041096 0.0931506849315069
PD7891a 4.104109589 0 0 0 0 0 0 0 0 1 0 0 0 0 0 0 0 1 1 0 83 3 1.2 11.69999981 113 1 58 1 0 0 0 0 3.92328767119178 1 0.402739726027397 3.92328767119178 0 3.92328767119178 0 3.92328767119178 0 0.583561643835616 0.180821917808219
PD7892a 7.336986301 1 0 0 0 0 0 0 0 0 0 0 0 0 0 0 0 0 0 0 64 1 200 6.699999809 56 1 30 0 1 0 0 0 7.26849315031507 1 0.246575342465753 7.26849315031507 0 7.26849315031507 0 7.26849315031507 0 0.315068493150685 0.0684931506849315
PD7893a 9.602739726 1 0 0 0 0 0 0 0 0 0 0 0 0 0 0 0 0 0 2 25 1 26.3 10.60000038 106 0 52 0 1 0 0 0 9.53424657531507 1 0.317808219178082 9.53424657531507 0 9.53424657531507 0 9.53424657531507 0 0.386301369863014 0.0684931506849315
PD7894a 9.257534247 0 0 0 0 0 1 0 0 0 0 0 0 0 0 0 0 0 0 1 59 1 13.4 8.699999809 16 0 23 0 1 0 0 1 0.813698630136987 0 0.813698630136987 9.04383561686302 0 9.04383561686302 0 9.04383561686302 0 1.02739726027397 0.213698630136986
PD7895a 7.205479452 0 0 0 0 0 0 0 0 0 1 0 0 0 0 0 0 0 0 1 60 1 5.4 8 48 0 54 0 1 0 1 0 7.13698630131507 0 7.13698630131507 7.13698630131507 1 7.13698630131507 0 7.13698630131507 0 NA 0.0684931506849315
PD7896a 1.484931507 0 0 0 0 0 1 0 0 0 0 0 0 0 0 0 0 0 0 1 95 1 65.4 8.699999809 40 0 53 0 1 0 1 1 1.12328767123288 0 1.12328767123288 1.32054794535616 0 1.32054794535616 0 1.32054794535616 1 1.28767123287671 0.164383561643836
PD7897a 5.175342466 0 0 0 0 0 0 0 0 1 0 0 0 0 0 0 0 0 0 1 21 1 48.5 10 85 0 47 0 0 1 0 0 4.96164383586301 0 4.96164383586301 4.96164383586301 0 4.96164383586301 0 4.96164383586301 0 NA 0.213698630136986
PD7898a 3.756164384 0 0 0 0 0 1 0 0 0 0 0 0 0 0 0 0 0 0 1 71 1 34.9 10.19999981 16 0 28 0 1 0 1 1 2.34520547945205 0 2.34520547945205 3.66575342509589 0 3.66575342509589 0 3.66575342509589 1 2.43561643835616 0.0904109589041096
PD7899a 0.950684932 1 0 0 0 0 0 0 0 0 0 0 0 0 0 0 0 1 0 1 90 1 111.8 7.5 27 1 49 0 0 1 1 0 0.621917808712329 1 0.0794520547945208 0.621917808712329 0 0.621917808712329 1 0.621917808712329 0 0.408219178082192 0.328767123287671
PD7901a 10.88219178 1 0 0 0 0 0 0 0 0 0 0 0 0 0 0 0 0 0 2 66 1 39 7.099999905 39 1 54 0 1 0 0 0 10.7068493142466 0 10.7068493142466 10.7068493142466 0 10.7068493142466 0 10.7068493142466 0 NA 0.175342465753425
PD7902a 5.523287671 0 0 0 0 0 0 0 0 0 0 0 0 0 0 0 1 0 0 0 79 1 2.8 9.5 13 1 35 0 1 0 0 0 5.4191780819589 0 5.4191780819589 5.4191780819589 0 5.4191780819589 0 5.4191780819589 0 NA 0.104109589041096
PD7903a 4.616438356 0 0 0 0 0 0 0 0 1 0 0 0 0 0 0 0 0 0 1 70 1 88.8 10.80000019 85 1 21 1 0 0 0 0 4.52876712312329 1 0.249315068493151 4.52876712312329 0 4.52876712312329 0 4.52876712312329 0 0.336986301369863 0.0876712328767123
PD7904a 5.17260274 1 0 0 0 0 0 0 0 0 0 0 0 0 0 0 0 1 0 1 90 1 108.2 8.699999809 74 0 49 0 1 0 0 0 5.10410958931507 1 0.432876712328767 5.10410958931507 0 5.10410958931507 0 5.10410958931507 0 0.501369863013699 0.0684931506849315
PD7905a 0.97260274 1 0 0 0 0 0 0 0 0 0 0 0 0 0 0 0 1 0 1 90 1 88.8 7.800000191 41 0 55 0 1 0 1 0 0.868493150958904 0 0.868493150958904 0.868493150958904 1 0.868493150958904 0 0.868493150958904 0 NA 0.104109589041096
PD7907a 1.635616438 0 0 0 1 0 0 0 0 0 0 0 0 0 0 0 0 0 0 1 60 1 0.9 8.800000191 64 0 57 0 0 1 1 1 0.835616438356165 0 0.835616438356165 1.45479452019178 0 1.45479452019178 0 1.45479452019178 1 1.01643835616438 0.180821917808219
PD7909a 3.58630137 1 0 0 0 0 0 0 0 0 0 0 0 0 0 0 0 1 0 1 95 1 16.9 14 183 1 43 0 0 1 1 1 3.28767123287671 0 3.28767123287671 3.41917808232877 0 3.41917808232877 0 3.41917808232877 1 3.45479452054795 0.167123287671233
PD7910a 0.663013699 0 0 0 0 1 0 0 0 0 0 0 0 0 0 0 0 1 0 1 97 1 13.8 7.699999809 135 0 35 1 0 0 1 0 0.575342466123288 1 0.273972602739726 0.575342466123288 0 0.575342466123288 1 0.575342466123288 0 0.361643835616438 0.0876712328767123
PD7911a 1.997260274 1 0 0 0 0 0 0 0 0 0 0 0 0 0 0 0 1 0 1 96 1 61.2 10.30000019 164 1 41 0 0 1 1 0 1.72328767126027 1 0.178082191780822 1.72328767126027 0 1.72328767126027 1 1.72328767126027 0 0.452054794520548 0.273972602739726
PD7912a 8.82739726 0 0 0 0 0 0 0 0 0 0 0 0 0 0 0 1 0 0 1 80 1 4.8 3.200000048 23 1 45 0 1 0 0 0 8.75342465726027 0 8.75342465726027 8.75342465726027 0 8.75342465726027 0 8.75342465726027 0 NA 0.073972602739726
PD7913a 10.37534247 0 0 0 0 1 0 0 0 0 0 0 0 0 0 0 0 0 0 1 80 1 11.6 9.300000191 32 1 30 1 0 0 1 0 9.97534247 1 0.0547945205479452 9.97534247 0 9.97534247 1 9.97534247 0 0.454794520547945 0.4
PD7914a 10.87671233 1 0 0 0 0 0 0 0 0 0 0 0 0 0 0 0 1 0 0 35 1 4.4 10.5 48 1 46 0 1 0 0 0 10.6465753436986 0 10.6465753436986 10.6465753436986 0 10.6465753436986 0 10.6465753436986 0 NA 0.23013698630137
PD7915a 5.967123288 0 0 0 0 0 0 0 0 0 1 0 0 0 0 0 0 0 0 0 52 1 60.45 9.399999619 74 1 19 0 1 0 0 0 5.73972602772603 0 5.73972602772603 5.73972602772603 0 5.73972602772603 0 5.73972602772603 0 NA 0.227397260273973
PD7916a 4.964383562 0 0 0 0 0 1 0 0 0 0 0 0 0 0 0 0 0 0 0 95 1 116 11.80000019 48 1 41 0 1 0 1 0 4.87397260309589 1 0.421917808219178 4.87397260309589 0 4.87397260309589 1 4.87397260309589 0 0.512328767123288 0.0904109589041096
PD7917a 5.326027397 1 0 0 0 0 0 0 0 0 0 0 0 0 0 0 0 0 0 1 39 1 4.85 10.89999962 134 1 52 0 1 0 0 0 5.21917808193151 0 5.21917808193151 5.21917808193151 0 5.21917808193151 0 5.21917808193151 0 NA 0.106849315068493
PD7918a 6.893150685 1 0 0 0 0 0 0 0 0 0 0 0 0 0 0 0 1 0 1 50 1 102.7 10.30000019 32 0 19 0 1 0 0 0 6.81643835623288 0 6.81643835623288 6.81643835623288 0 6.81643835623288 0 6.81643835623288 0 NA 0.0767123287671233
PD7920a 5.315068493 0 0 0 0 1 0 0 0 0 0 0 0 0 0 0 0 0 0 1 90 1 0.5 6.599999905 159 1 38 0 0 1 0 0 5.2191780820411 1 0.306849315068493 5.2191780820411 0 5.2191780820411 0 5.2191780820411 0 0.402739726027397 0.0958904109589041
PD7921a 10.65753425 0 0 0 0 0 0 0 0 0 0 0 0 0 0 0 1 0 0 1 17 1 1.9 7.699999809 22 0 54 0 1 0 0 0 10.4794520582192 0 10.4794520582192 10.4794520582192 0 10.4794520582192 0 10.4794520582192 0 NA 0.178082191780822
PD7922a 1.109589041 1 0 0 0 0 0 0 0 0 0 0 0 0 0 0 0 1 0 1 32 1 13.4 9.699999809 97 0 54 0 1 0 1 0 0.994520547849315 0 0.994520547849315 0.994520547849315 1 0.994520547849315 0 0.994520547849315 0 NA 0.115068493150685
PD7923a 1.169863014 1 0 0 0 0 0 0 0 0 0 0 0 0 0 0 0 0 0 0 65 1 2.9 8.199999809 174 1 37 0 1 0 1 0 1.08767123317808 0 1.08767123317808 1.08767123317808 1 1.08767123317808 0 1.08767123317808 0 NA 0.0821917808219178
PD7924a 1.169863014 0 0 1 0 0 0 0 0 0 0 0 0 0 0 0 0 1 0 1 75 1 31.3 7.300000191 41 1 59 1 0 0 1 0 1.00000000030137 1 0.43013698630137 1.00000000030137 0 1.00000000030137 1 1.00000000030137 0 0.6 0.16986301369863
PD7926a 4.632876712 0 0 0 0 0 0 0 0 1 0 0 0 0 0 0 0 1 0 1 95 1 157.4 9.399999619 34 1 49 0 0 1 1 0 4.55068493117808 1 0.36986301369863 4.55068493117808 0 4.55068493117808 1 4.55068493117808 0 0.452054794520548 0.0821917808219178
PD7927a 0.342465753 1 0 0 0 0 0 0 0 0 0 0 0 0 0 0 0 0 0 0 28 1 14.4 10.30000019 123 0 56 0 1 0 1 0 0.249315068068493 0 0.249315068068493 0.249315068068493 1 0.249315068068493 0 0.249315068068493 0 NA 0.0931506849315069
PD7928a 9.169863014 1 0 0 0 0 0 0 0 0 0 0 0 0 0 0 0 1 0 1 90 1 24.9 8.399999619 23 0 47 0 0 1 0 0 9.09863013728767 0 9.09863013728767 9.09863013728767 0 9.09863013728767 0 9.09863013728767 0 NA 0.0712328767123288
PD7929a 3.106849315 0 0 0 0 0 0 0 0 0 1 0 0 0 0 0 0 1 0 1 50 1 1.1 9 191 1 34 1 0 0 1 1 0.882191780821918 0 0.882191780821918 2.91232876705479 0 2.91232876705479 0 2.91232876705479 1 1.07671232876712 0.194520547945205
PD7930a 6.821917808 0 0 0 0 0 0 0 0 0 0 1 0 0 0 0 0 0 0 0 89 1 3.8 11 79 0 42 0 0 1 1 0 6.69863013676712 0 6.69863013676712 6.69863013676712 1 6.69863013676712 0 6.69863013676712 0 NA 0.123287671232877
PD7931a 0.876712329 0 0 1 0 0 0 0 0 0 0 0 0 0 0 0 0 0 0 1 90 1 7.9 6.699999809 115 0 50 1 0 0 1 0 0.780821918041096 1 0.498630136986301 0.780821918041096 0 0.780821918041096 1 0.780821918041096 0 0.594520547945205 0.0958904109589041
PD7932a 3.293150685 0 0 0 0 0 0 0 0 0 0 0 0 0 0 0 1 1 0 1 80 1 1.62 10.60000038 39 0 56 0 1 0 0 0 3.18630136993151 0 3.18630136993151 3.18630136993151 0 3.18630136993151 0 3.18630136993151 0 NA 0.106849315068493
PD7933a 1.994520548 0 0 0 0 0 0 0 0 0 0 0 0 1 0 0 0 0 0 1 75 1 14.2 9.1 53 0 44 0 1 0 1 1 0.213698630136987 0 0.213698630136987 1.56986301375342 0 1.56986301375342 0 1.56986301375342 1 0.638356164383562 0.424657534246575
PD7934a 1.164383562 1 0 0 0 0 0 0 0 0 0 0 0 0 0 0 0 1 0 1 75 1 52.2 8.5 71 0 44 0 1 0 1 0 1.03835616473973 1 0.304109589041096 1.03835616473973 0 1.03835616473973 1 1.03835616473973 0 0.43013698630137 0.126027397260274
PD7935a 0.334246575 1 0 0 0 0 0 0 0 0 0 0 0 0 0 0 0 0 0 1 66 1 112 11.80000019 41 1 45 0 1 0 1 0 0.268493150342466 0 0.268493150342466 0.268493150342466 1 0.268493150342466 0 0.268493150342466 0 NA 0.0657534246575342
PD7936a 5.504109589 1 0 0 0 0 0 0 0 0 0 0 0 0 0 0 0 0 0 1 85 1 67.1 8.699999809 89 0 52 0 1 0 0 0 5.42465753420548 0 5.42465753420548 5.42465753420548 0 5.42465753420548 0 5.42465753420548 0 NA 0.0794520547945206
PD7937a 5.463013699 1 0 0 0 0 0 0 0 0 0 0 0 0 0 0 0 0 0 1 31 1 2.85 9 50 1 56 0 1 0 0 0 5.35068493187671 1 0.298630136986301 5.35068493187671 0 5.35068493187671 0 5.35068493187671 0 0.410958904109589 0.112328767123288
PD7938a 4.471232877 0 0 0 0 0 0 0 0 0 0 0 0 1 0 0 0 0 0 1 90 1 18 9.199999809 34 1 23 0 1 0 0 0 4.30410958932877 1 0.293150684931507 4.30410958932877 0 4.30410958932877 0 4.30410958932877 0 0.46027397260274 0.167123287671233
PD7939a 1.630136986 0 1 0 0 0 0 0 0 0 0 0 0 0 0 0 0 0 1 2 96 3 57.5 7.199999809 12 0 43 0 0 1 1 0 1.28219178052055 1 0.356164383561644 1.28219178052055 0 1.28219178052055 1 1.28219178052055 0 0.704109589041096 0.347945205479452
PD7940a 1.723287671 0 1 0 0 0 0 0 0 0 0 0 0 0 0 0 0 0 0 1 75 1 2.4 9.399999619 24 0 47 1 0 0 1 0 1.55068493127397 0 1.55068493127397 1.55068493127397 1 1.55068493127397 0 1.55068493127397 0 NA 0.172602739726027
PD7941a 1.197260274 0 0 0 0 1 0 0 0 0 0 0 0 0 0 0 0 0 0 1 40 1 13.1 9.100000381 101 0 41 1 0 0 1 0 1.08767123290411 1 0.254794520547946 1.08767123290411 0 1.08767123290411 1 1.08767123290411 0 0.364383561643836 0.10958904109589
PD7942a 1.654794521 0 0 0 1 0 0 0 0 0 0 0 0 0 0 0 0 0 0 1 85 1 65.9 11.5 108 1 56 1 0 0 1 1 0.484931506849315 0 0.484931506849315 1.30958904154794 0 1.30958904154794 0 1.30958904154794 1 0.83013698630137 0.345205479452055
PD7944a 0.824657534 1 0 0 0 0 0 0 0 0 0 0 0 0 0 0 0 1 1 1 97 3 41.6 10.89999962 65 0 53 0 0 1 1 0 0.632876712082192 1 0.178082191780822 0.632876712082192 0 0.632876712082192 1 0.632876712082192 0 0.36986301369863 0.191780821917808
PD7946a 4.405479452 1 0 0 0 0 0 0 0 0 0 0 0 0 0 0 0 0 0 1 75 1 32 10.10000038 203 0 42 0 1 0 0 0 4.29589041090411 0 4.29589041090411 4.29589041090411 0 4.29589041090411 0 4.29589041090411 0 NA 0.10958904109589
PD7953a 9.438356164 0 0 0 0 0 0 0 0 0 0 0 0 0 0 0 1 0 0 0 75 1 1.04 12.19999981 56 1 56 0 1 0 0 0 9.30410958865753 0 9.30410958865753 9.30410958865753 0 9.30410958865753 0 9.30410958865753 0 NA 0.134246575342466
PD7954a 8.95890411 0 0 0 0 0 0 0 0 0 0 0 0 1 0 0 0 0 0 1 57 1 70 8.9 12 1 38 0 1 0 0 1 1.61095890410959 0 1.61095890410959 8.91506849356164 0 8.91506849356164 0 8.91506849356164 0 1.65479452054795 0.0438356164383562
PD7955a 2.369863014 1 0 0 0 0 0 0 0 0 0 0 0 0 0 0 0 1 0 1 95 1 108.8 7.1 22 0 42 0 1 0 1 1 1.07397260273973 0 1.07397260273973 2.23287671263014 0 2.23287671263014 0 2.23287671263014 1 1.21095890410959 0.136986301369863
PD7956a 2.802739726 1 0 0 0 0 0 0 0 0 0 0 0 0 0 0 0 0 0 1 80 1 14.99 8.899999619 300 0 32 0 1 0 1 1 1.03561643835616 0 1.03561643835616 2.57260273969863 0 2.57260273969863 0 2.57260273969863 1 1.26575342465753 0.23013698630137
PD7958a 1.82739726 0 0 0 1 0 0 0 0 0 0 0 0 0 0 0 0 0 0 0 22 1 5.7 13.19999981 33 1 48 0 0 1 1 0 1.74520547917808 1 0.772602739726027 1.74520547917808 0 1.74520547917808 1 1.74520547917808 0 0.854794520547945 0.0821917808219178
PD7960a 6.767123288 0 0 0 0 0 0 0 0 0 0 1 0 0 0 0 0 0 1 1 40 2 2.8 8.100000381 90 0 59 0 0 1 0 0 6.69041095923288 1 0.441095890410959 6.69041095923288 0 6.69041095923288 0 6.69041095923288 0 0.517808219178082 0.0767123287671233
PD7963a 10.85753425 0 0 0 0 0 0 0 0 0 0 1 0 0 0 0 0 0 0 0 80 1 205 10.5 15 1 25 0 0 1 0 0 10.7945205513699 1 0.306849315068493 10.7945205513699 0 10.7945205513699 0 10.7945205513699 0 0.36986301369863 0.063013698630137
PD7964a 0.556164384 1 0 0 0 0 0 0 0 0 0 0 0 0 0 0 0 1 0 1 91 1 96.1 10.60000038 78 0 58 0 0 1 1 0 0.328767123726027 1 0.098630136986301 0.328767123726027 0 0.328767123726027 1 0.328767123726027 0 0.326027397260274 0.227397260273973
PD7965a 5.838356164 0 0 0 0 0 0 0 0 0 0 0 0 0 0 0 1 0 0 2 91 1 3.5 10 15 1 42 0 1 0 1 1 1.06575342465753 0 1.06575342465753 5.71232876673973 0 5.71232876673973 0 5.71232876673973 1 1.19178082191781 0.126027397260274
PD7967a 8.580821918 1 0 0 0 0 0 0 0 0 0 0 0 0 0 0 0 0 0 0 75 1 32 9.5 70.8 0 43 0 1 0 0 0 8.50410958923288 1 0.391780821917808 8.50410958923288 0 8.50410958923288 0 8.50410958923288 0 0.468493150684932 0.0767123287671233
PD7969a 5.268493151 0 0 0 0 0 0 0 0 0 1 0 0 0 0 0 0 0 0 0 50 1 152 7.800000191 71 0 59 0 1 0 1 0 5.15342465784932 0 5.15342465784932 5.15342465784932 1 5.15342465784932 0 5.15342465784932 0 NA 0.115068493150685
PD7971a 1.671232877 0 1 0 0 0 0 0 0 0 0 0 0 0 0 0 0 0 0 1 90 1 8.6 13.89999962 399 1 48 0 0 1 1 0 1.40000000028767 0 1.40000000028767 1.40000000028767 1 1.40000000028767 0 1.40000000028767 0 NA 0.271232876712329
PD7973a 10.93150685 0 0 0 0 0 1 0 0 0 0 0 0 0 0 0 0 0 0 1 70 1 10.9 11.5 22 1 50 0 1 0 0 0 10.8438356171233 1 0.493150684931507 10.8438356171233 0 10.8438356171233 0 10.8438356171233 0 0.580821917808219 0.0876712328767123
PD7974a 9.912328767 1 0 0 0 0 0 0 0 0 0 0 0 0 0 0 0 0 0 1 80 1 10.9 6.300000191 25 1 37 0 1 0 0 0 9.82739726015068 1 0.345205479452055 9.82739726015068 0 9.82739726015068 0 9.82739726015068 0 0.43013698630137 0.0849315068493151
PD7976a 1.421917808 0 0 0 0 0 0 1 0 0 0 0 0 0 0 0 0 0 0 1 75 1 1.4 7.400000095 80 0 57 0 0 1 1 0 1.33424657512329 0 1.33424657512329 1.33424657512329 1 1.33424657512329 0 1.33424657512329 0 NA 0.0876712328767123
PD7978a 8.923287671 0 0 0 0 0 1 0 0 0 0 0 0 0 0 0 0 1 0 1 60 1 15.1 11.69999981 10 0 59 0 1 0 0 1 1.8986301369863 0 1.8986301369863 8.7205479449726 0 8.7205479449726 0 8.7205479449726 0 2.1013698630137 0.202739726027397
PD7979a 1.964383562 1 0 0 0 0 0 0 0 0 0 0 0 0 0 0 0 1 0 1 84 1 102 11.69999981 40 0 40 0 1 0 1 1 0.556164383561644 0 0.556164383561644 1.88493150720548 0 1.88493150720548 0 1.88493150720548 1 0.635616438356164 0.0794520547945206
PD7980a 4.884931507 0 0 0 0 1 0 0 0 0 0 0 0 0 0 0 0 0 0 1 75 1 14.2 9.1 53 1 36 0 0 1 0 0 4.71232876727397 1 0.175342465753425 4.71232876727397 0 4.71232876727397 0 4.71232876727397 0 0.347945205479452 0.172602739726027
PD7981a 4.506849315 0 0 0 0 0 0 0 0 1 0 0 0 0 0 0 0 0 0 1 95 1 4.4 8.9 21 0 39 1 0 0 0 0 4.43013698623288 1 0.26027397260274 4.43013698623288 0 4.43013698623288 0 4.43013698623288 0 0.336986301369863 0.0767123287671233
PD7982a 1.356164384 0 0 0 1 0 0 0 0 0 0 0 0 0 0 0 0 0 0 0 30 1 18.1 6.800000191 67 1 46 1 0 0 1 0 1.07123287715068 1 0.134246575342466 1.07123287715068 0 1.07123287715068 1 1.07123287715068 0 0.419178082191781 0.284931506849315
PD7983a 0.323287671 0 0 1 0 0 0 0 0 0 0 0 0 0 0 0 0 0 0 1 79 1 42 6.800000191 35 1 52 1 0 0 1 0 0.227397260041096 0 0.227397260041096 0.227397260041096 1 0.227397260041096 0 0.227397260041096 0 NA 0.0958904109589041
PD7984a 5.994520548 0 0 0 0 0 0 0 0 0 0 0 0 0 0 1 0 1 0 1 90 1 12.8 12.4 147 1 47 1 0 0 1 0 5.84383561649315 1 0.178082191780822 5.84383561649315 0 5.84383561649315 1 5.84383561649315 0 0.328767123287671 0.150684931506849
PD7985a 10.00273973 0 0 0 0 0 0 0 0 0 0 0 0 1 0 0 0 0 0 1 95 1 73.1 10.39999962 529 0 29 0 1 0 0 0 9.83835616835616 1 0.268493150684931 9.83835616835616 0 9.83835616835616 0 9.83835616835616 0 0.432876712328767 0.164383561643836
PD7986a 6.410958904 0 0 0 1 0 0 0 0 0 0 0 0 0 0 0 0 0 1 1 40 2 4 8 89 0 49 1 0 0 1 1 4.78082191780822 0 4.78082191780822 6.29315068482192 0 6.29315068482192 0 6.29315068482192 1 4.8986301369863 0.117808219178082
PD7987a 9.432876712 0 0 0 0 0 0 0 0 0 0 0 0 1 0 0 0 0 0 0 90 1 22.2 8 58 0 31 0 1 0 0 0 9.3342465750137 1 0.326027397260274 9.3342465750137 0 9.3342465750137 0 9.3342465750137 0 0.424657534246575 0.0986301369863014
PD7988a 0.463013699082192 0 0 0 1 0 0 0 0 0 0 0 0 0 0 0 0 0 0 1 68 1 3.1 9.6 204 0 58 1 0 0 0 0 0.290410959356165 1 0.282191780821918 0.290410959356165 0 0.290410959356165 0 0.290410959356165 0 0.454794520547945 0.172602739726027
PD7989a 0.909589041 0 0 0 1 0 0 0 0 0 0 0 0 0 0 0 0 1 0 2 90 1 2.9 7.300000191 22 0 55 1 0 0 1 0 0.747945205383562 1 0.364383561643836 0.747945205383562 0 0.747945205383562 1 0.747945205383562 0 0.526027397260274 0.161643835616438
PD7990a 1.232876712 1 0 0 0 0 0 0 0 0 0 0 0 0 0 0 0 0 0 1 80 1 3 9.300000191 98 1 54 0 1 0 1 0 1.16164383528767 1 0.328767123287671 1.16164383528767 0 1.16164383528767 1 1.16164383528767 0 0.4 0.0712328767123288
PD7991a 4.169863014 1 0 0 0 0 0 0 0 0 0 0 0 0 0 0 0 0 0 0 90 1 86.2 11.5 146 0 27 0 1 0 0 0 4.10136986331507 1 0.36986301369863 4.10136986331507 0 4.10136986331507 0 4.10136986331507 0 0.438356164383562 0.0684931506849315
PD7992a 0.723287671 0 0 0 1 0 0 0 0 0 0 0 0 0 0 0 0 0 0 1 75 1 4 10.19999981 47 0 59 0 0 1 1 0 0.63287671209589 0 0.63287671209589 0.63287671209589 1 0.63287671209589 0 0.63287671209589 0 NA 0.0904109589041096
PD7993a 0.8 0 0 0 0 0 0 0 0 0 0 0 0 0 0 0 1 1 0 0 86 1 1.2 7.300000191 30 1 42 0 1 0 1 0 0.69041095890411 0 0.69041095890411 0.69041095890411 1 0.69041095890411 0 0.69041095890411 0 NA 0.10958904109589
PD7994a 3.134246575 0 0 0 1 0 0 0 0 0 0 0 0 0 0 0 0 1 0 0 80 1 7.4 5.400000095 249 0 48 1 0 0 1 0 2.89589041061644 1 0.0849315068493147 2.89589041061644 0 2.89589041061644 1 2.89589041061644 0 0.323287671232877 0.238356164383562
PD7995a 0.147945205 0 0 0 1 0 0 0 0 0 0 0 0 0 0 0 0 1 0 1 90 1 143 9.600000381 61 1 49 1 0 0 1 0 0.0575342460958904 0 0.0575342460958904 0.0575342460958904 1 0.0575342460958904 0 0.0575342460958904 0 NA 0.0904109589041096
PD7996a 3.983561644 0 0 0 0 0 1 0 0 0 0 0 0 0 0 0 0 0 0 1 61 1 15.2 12.30000019 22 0 37 0 1 0 0 1 0.904109589041096 0 0.904109589041096 3.83835616454794 0 3.83835616454794 0 3.83835616454794 0 1.04931506849315 0.145205479452055
PD7997a 8.287671233 0 0 0 0 0 0 0 0 0 0 0 0 0 1 0 0 1 0 1 96 1 2 10.30000019 367 1 18 0 0 1 0 0 8.20821917820548 1 0.29041095890411 8.20821917820548 0 8.20821917820548 0 8.20821917820548 0 0.36986301369863 0.0794520547945206
PD7999a 4.221917808 0 0 0 0 0 0 0 0 0 0 0 0 0 0 0 1 0 0 1 90 1 0.38 8.899999619 36 0 41 0 1 0 0 0 4.14246575320548 0 4.14246575320548 4.14246575320548 0 4.14246575320548 0 4.14246575320548 0 NA 0.0794520547945206
PD8000a 3.654794521 0 0 0 0 0 1 0 0 0 0 0 0 0 0 0 0 0 0 1 80 1 13.9 9.800000191 17 0 42 0 1 0 1 0 3.56164383606849 1 0.419178082191781 3.56164383606849 0 3.56164383606849 1 3.56164383606849 0 0.512328767123288 0.0931506849315069
PD8001a 4.383561644 0 0 0 0 0 0 0 0 1 0 0 0 0 0 0 0 1 0 0 73 1 0.83 11.89999962 69 0 43 0 0 1 1 0 4.30136986317808 1 0.427397260273973 4.30136986317808 0 4.30136986317808 1 4.30136986317808 0 0.50958904109589 0.0821917808219178
PD8002a 3.989041096 0 0 0 0 0 0 0 0 0 0 0 0 0 0 0 1 0 0 1 81 1 1.07 9.699999809 36 0 25 0 1 0 0 0 3.74246575353425 0 3.74246575353425 3.74246575353425 0 3.74246575353425 0 3.74246575353425 0 NA 0.246575342465753
PD8003a 8.879452055 1 0 0 0 0 0 0 0 0 0 0 0 0 0 0 0 1 0 0 80 1 55.5 9.5 122 0 41 0 0 1 0 1 1.12602739726027 0 1.12602739726027 8.80821917828767 0 8.80821917828767 0 8.80821917828767 0 1.1972602739726 0.0712328767123288
PD8005a 8.646575342 1 0 0 0 0 0 0 0 0 0 0 0 0 0 0 0 0 0 1 30 1 120.6 7.099999905 247 0 56 0 1 0 0 0 8.55342465706849 1 0.213698630136986 8.55342465706849 0 8.55342465706849 0 8.55342465706849 0 0.306849315068493 0.0931506849315069
PD8006a 3.994520548 1 0 0 0 0 0 0 0 0 0 0 0 0 0 0 0 1 1 1 64 3 9.79 11.5 81 1 53 0 1 0 0 0 3.92602739731507 0 3.92602739731507 3.92602739731507 0 3.92602739731507 0 3.92602739731507 0 NA 0.0684931506849315
PD8007a 4.646575342 1 0 0 0 0 0 0 0 0 0 0 0 0 0 0 0 0 0 0 60 1 6.01 12.19999981 137 0 26 0 1 0 0 0 4.55342465706849 1 0.287671232876712 4.55342465706849 0 4.55342465706849 0 4.55342465706849 0 0.380821917808219 0.0931506849315069
PD8008a 0.257534247 0 0 0 0 1 0 0 0 0 0 0 0 0 0 0 0 0 1 1 38 3 8.8 10.80000019 250 0 53 1 0 0 1 0 0.145205479876712 0 0.145205479876712 0.145205479876712 1 0.145205479876712 0 0.145205479876712 0 NA 0.112328767123288
PD8009a 0.936986301 0 0 0 0 0 0 0 0 1 0 0 0 0 0 0 0 1 0 1 20 1 1.6 9.600000381 81 1 39 0 0 1 1 1 0.482191780821918 0 0.482191780821918 0.715068492780822 0 0.715068492780822 0 0.715068492780822 1 0.704109589041096 0.221917808219178
PD8010a 9.320547945 0 0 0 0 0 0 0 0 0 0 0 0 0 0 0 1 0 0 1 0 1 1.1 8.899999619 56 0 37 0 1 0 0 0 9.24657534226027 0 9.24657534226027 9.24657534226027 0 9.24657534226027 0 9.24657534226027 0 NA 0.073972602739726
PD8014a 5.22739726 0 0 0 0 0 1 0 0 0 0 0 0 0 0 0 0 1 0 1 72 1 29.8 11.69999981 16 1 39 0 1 0 0 0 5.13972602712329 1 0.345205479452055 5.13972602712329 0 5.13972602712329 0 5.13972602712329 0 0.432876712328767 0.0876712328767123
PD8015a 5.104109589 0 0 0 1 0 0 0 0 0 0 0 0 0 0 0 0 0 0 0 40 1 26.4 6.599999905 52 1 34 1 0 0 0 1 1.49041095890411 0 1.49041095890411 5.01095890406849 0 5.01095890406849 0 5.01095890406849 0 1.58356164383562 0.0931506849315069
PD8017a 4.030136986 0 0 0 0 0 0 0 0 0 1 0 0 0 0 0 0 0 0 1 70 1 7.3 9.100000381 13 1 23 0 1 0 0 0 3.94794520517808 0 3.94794520517808 3.94794520517808 0 3.94794520517808 0 3.94794520517808 0 NA 0.0821917808219178
PD8018a 6.649315068 0 0 0 0 0 1 0 0 0 0 0 0 0 0 0 0 1 0 1 75 1 82.1 7.5 28 1 34 0 1 0 0 1 1.07123287671233 0 1.07123287671233 6.5534246570411 0 6.5534246570411 0 6.5534246570411 0 1.16712328767123 0.0958904109589041
PD8019a 9.010958904 0 0 0 1 0 0 0 0 0 0 0 0 0 0 0 0 0 0 1 50 1 32 6.5 9.2 0 57 1 0 0 0 0 8.8054794519452 0 8.8054794519452 8.8054794519452 0 8.8054794519452 0 8.8054794519452 0 NA 0.205479452054795
PD8020a 1.005479452 0 0 0 0 0 0 0 0 1 0 0 0 0 0 0 0 1 0 1 44 1 3.55 6.800000191 14 0 34 0 0 1 1 1 0.8 0 0.8 0.901369862958904 0 0.901369862958904 0 0.901369862958904 1 0.904109589041096 0.104109589041096
PD8023a 4.150684932 1 0 0 0 0 0 0 0 0 0 0 0 0 0 0 0 0 0 1 75 1 38 9.699999809 47 0 40 0 1 0 1 0 4.0520547950137 1 0.534246575342466 4.0520547950137 0 4.0520547950137 1 4.0520547950137 0 0.632876712328767 0.0986301369863014
PD8024a 2.093150685 1 0 0 0 0 0 0 0 0 0 0 0 0 0 0 0 0 0 0 70 1 20.2 9 20 1 51 0 1 0 0 0 1.94520547952055 0 1.94520547952055 1.94520547952055 0 1.94520547952055 0 1.94520547952055 0 NA 0.147945205479452
PD8025a 8.052054795 0 0 0 0 0 0 0 0 0 0 0 0 1 0 0 0 0 0 0 90 1 6.1 6.5 48 0 19 0 1 0 0 0 7.96438356212329 1 0.29041095890411 7.96438356212329 0 7.96438356212329 0 7.96438356212329 0 0.378082191780822 0.0876712328767123
PD8027a 4.109589041 0 1 0 0 0 0 0 0 0 0 0 0 0 0 0 0 0 0 2 90 1 16.45 8.800000191 17 1 50 0 0 1 0 0 4.04931506839726 1 0.345205479452055 4.04931506839726 0 4.04931506839726 0 4.04931506839726 0 0.405479452054795 0.0602739726027397
PD8028a 8.487671233 0 0 0 0 0 0 0 0 0 0 0 0 0 0 0 1 1 0 1 95 1 2.1 6.099999905 17 1 52 0 1 0 0 0 8.3890410960137 0 8.3890410960137 8.3890410960137 0 8.3890410960137 0 8.3890410960137 0 NA 0.0986301369863014
PD8029a 3.331506849 0 0 0 0 0 0 0 0 1 0 0 0 0 0 0 0 1 0 1 95 1 156.3 9.300000191 85 0 53 0 0 1 1 1 0.106849315068494 0 0.106849315068494 3.16986301338356 0 3.16986301338356 0 3.16986301338356 1 0.268493150684932 0.161643835616438
PD8030a 0.917808219 1 0 0 0 0 0 0 0 0 0 0 0 0 0 0 0 0 0 1 80 1 33.01 6.900000095 48 0 30 0 1 0 0 0 0.835616438178082 0 0.835616438178082 0.835616438178082 0 0.835616438178082 0 0.835616438178082 0 NA 0.0821917808219178
PD8031a 8.816438356 1 0 0 0 0 0 0 0 0 0 0 0 0 0 0 0 1 0 1 80 1 22.6 7.400000095 52 0 59 0 0 1 0 0 8.73424657517808 1 0.358904109589041 8.73424657517808 0 8.73424657517808 0 8.73424657517808 0 0.441095890410959 0.0821917808219178
PD8033a 6.523287671 1 0 0 0 0 0 0 0 0 0 0 0 0 0 0 0 0 0 1 80 1 97 7.300000191 19 1 51 0 1 0 1 0 6.44109589017808 1 0.326027397260274 6.44109589017808 0 6.44109589017808 1 6.44109589017808 0 0.408219178082192 0.0821917808219178
PD8034a 1.084931507 0 0 0 0 0 0 0 0 0 0 0 0 0 0 1 0 1 0 0 90 1 7.8 5.099999905 20 1 32 1 0 0 1 0 1.00000000015069 1 0.578082191780822 1.00000000015069 0 1.00000000015069 1 1.00000000015069 0 0.663013698630137 0.0849315068493151
PD8035a 4.271232877 0 0 0 0 0 0 0 0 0 0 0 0 1 0 0 0 0 0 0 20 1 2.68 12.69999981 96 1 41 0 1 0 0 0 4.18630137015068 0 4.18630137015068 4.18630137015068 0 4.18630137015068 0 4.18630137015068 0 NA 0.0849315068493151
PD8036a 1.016438356 1 0 0 0 0 0 0 0 0 0 0 0 0 0 0 0 1 0 1 88 1 15.3 9.199999809 48 0 59 0 1 0 1 0 0.939726027232877 0 0.939726027232877 0.939726027232877 1 0.939726027232877 0 0.939726027232877 0 NA 0.0767123287671233
PD8037a 5.150684932 0 0 0 0 0 0 0 0 0 0 0 0 1 0 0 0 0 0 0 80 1 32.8 9.100000381 19 0 37 0 1 0 0 0 4.99178082241096 1 0.342465753424658 4.99178082241096 0 4.99178082241096 0 4.99178082241096 0 0.501369863013699 0.158904109589041
[truncated: 493 more rows]
