# Supplementary material for: Unified classification and risk-stratification in Acute Myeloid Leukemia
Source: Nat Commun. 2022 Aug 8;13:4622. doi: 10.1038/s41467-022-32103-8 (PMC9360033; doi:10.1038/s41467-022-32103-8)
Supplement: Supplementary file 10 — Supplementary Data 7 [file 41467_2022_32103_MOESM10_ESM.zip › data/eln_all_gen_reshuffle_importance.tsv]

feature	ref_CI	permuted_CI	algo	model
1	eln_2017_adverse	0.604327460815942	0.564963395781217	Lasso	eln_all_gen
2	eln_2017_adverse	0.604327460815942	0.550473300397677	Lasso	eln_all_gen
3	eln_2017_adverse	0.604327460815942	0.581011561429124	Lasso	eln_all_gen
4	eln_2017_adverse	0.604327460815942	0.567396672316009	Lasso	eln_all_gen
5	eln_2017_favorable	0.604327460815942	0.591977307185159	Lasso	eln_all_gen
6	eln_2017_favorable	0.604327460815942	0.591108995237068	Lasso	eln_all_gen
7	eln_2017_favorable	0.604327460815942	0.592885820485782	Lasso	eln_all_gen
8	eln_2017_favorable	0.604327460815942	0.589803918652427	Lasso	eln_all_gen
9	eln_2017_intermediate	0.604327460815942	0.604327460815942	Lasso	eln_all_gen
10	eln_2017_intermediate	0.604327460815942	0.604327460815942	Lasso	eln_all_gen
11	eln_2017_intermediate	0.604327460815942	0.604327460815942	Lasso	eln_all_gen
12	eln_2017_intermediate	0.604327460815942	0.604327460815942	Lasso	eln_all_gen
13	ASXL1	0.604327460815942	0.604327460815942	Lasso	eln_all_gen
14	ASXL1	0.604327460815942	0.604327460815942	Lasso	eln_all_gen
15	ASXL1	0.604327460815942	0.604327460815942	Lasso	eln_all_gen
16	ASXL1	0.604327460815942	0.604327460815942	Lasso	eln_all_gen
17	ASXL2	0.604327460815942	0.604327460815942	Lasso	eln_all_gen
18	ASXL2	0.604327460815942	0.604327460815942	Lasso	eln_all_gen
19	ASXL2	0.604327460815942	0.604327460815942	Lasso	eln_all_gen
20	ASXL2	0.604327460815942	0.604327460815942	Lasso	eln_all_gen
21	ASXL3	0.604327460815942	0.604327460815942	Lasso	eln_all_gen
22	ASXL3	0.604327460815942	0.604327460815942	Lasso	eln_all_gen
23	ASXL3	0.604327460815942	0.604327460815942	Lasso	eln_all_gen
24	ASXL3	0.604327460815942	0.604327460815942	Lasso	eln_all_gen
25	ATRX	0.604327460815942	0.604327460815942	Lasso	eln_all_gen
26	ATRX	0.604327460815942	0.604327460815942	Lasso	eln_all_gen
27	ATRX	0.604327460815942	0.604327460815942	Lasso	eln_all_gen
28	ATRX	0.604327460815942	0.604327460815942	Lasso	eln_all_gen
29	BAGE3	0.604327460815942	0.604327460815942	Lasso	eln_all_gen
30	BAGE3	0.604327460815942	0.604327460815942	Lasso	eln_all_gen
31	BAGE3	0.604327460815942	0.604327460815942	Lasso	eln_all_gen
32	BAGE3	0.604327460815942	0.604327460815942	Lasso	eln_all_gen
33	BCOR	0.604327460815942	0.604327460815942	Lasso	eln_all_gen
34	BCOR	0.604327460815942	0.604327460815942	Lasso	eln_all_gen
35	BCOR	0.604327460815942	0.604327460815942	Lasso	eln_all_gen
36	BCOR	0.604327460815942	0.604327460815942	Lasso	eln_all_gen
37	BRAF	0.604327460815942	0.604327460815942	Lasso	eln_all_gen
38	BRAF	0.604327460815942	0.604327460815942	Lasso	eln_all_gen
39	BRAF	0.604327460815942	0.604327460815942	Lasso	eln_all_gen
40	BRAF	0.604327460815942	0.604327460815942	Lasso	eln_all_gen
41	CBFB	0.604327460815942	0.604327460815942	Lasso	eln_all_gen
42	CBFB	0.604327460815942	0.604327460815942	Lasso	eln_all_gen
43	CBFB	0.604327460815942	0.604327460815942	Lasso	eln_all_gen
44	CBFB	0.604327460815942	0.604327460815942	Lasso	eln_all_gen
45	CBL	0.604327460815942	0.604327460815942	Lasso	eln_all_gen
46	CBL	0.604327460815942	0.604327460815942	Lasso	eln_all_gen
47	CBL	0.604327460815942	0.604327460815942	Lasso	eln_all_gen
48	CBL	0.604327460815942	0.604327460815942	Lasso	eln_all_gen
49	CDKN2A	0.604327460815942	0.604327460815942	Lasso	eln_all_gen
50	CDKN2A	0.604327460815942	0.604327460815942	Lasso	eln_all_gen
51	CDKN2A	0.604327460815942	0.604327460815942	Lasso	eln_all_gen
52	CDKN2A	0.604327460815942	0.604327460815942	Lasso	eln_all_gen
53	CEBPA_bi	0.604327460815942	0.604327460815942	Lasso	eln_all_gen
54	CEBPA_bi	0.604327460815942	0.604327460815942	Lasso	eln_all_gen
55	CEBPA_bi	0.604327460815942	0.604327460815942	Lasso	eln_all_gen
56	CEBPA_bi	0.604327460815942	0.604327460815942	Lasso	eln_all_gen
57	CEBPA_mono	0.604327460815942	0.604327460815942	Lasso	eln_all_gen
58	CEBPA_mono	0.604327460815942	0.604327460815942	Lasso	eln_all_gen
59	CEBPA_mono	0.604327460815942	0.604327460815942	Lasso	eln_all_gen
60	CEBPA_mono	0.604327460815942	0.604327460815942	Lasso	eln_all_gen
61	CNTN5	0.604327460815942	0.604327460815942	Lasso	eln_all_gen
62	CNTN5	0.604327460815942	0.604327460815942	Lasso	eln_all_gen
63	CNTN5	0.604327460815942	0.604327460815942	Lasso	eln_all_gen
64	CNTN5	0.604327460815942	0.604327460815942	Lasso	eln_all_gen
65	CREBBP	0.604327460815942	0.604327460815942	Lasso	eln_all_gen
66	CREBBP	0.604327460815942	0.604327460815942	Lasso	eln_all_gen
67	CREBBP	0.604327460815942	0.604327460815942	Lasso	eln_all_gen
68	CREBBP	0.604327460815942	0.604327460815942	Lasso	eln_all_gen
69	CSF1R	0.604327460815942	0.604327460815942	Lasso	eln_all_gen
70	CSF1R	0.604327460815942	0.604327460815942	Lasso	eln_all_gen
71	CSF1R	0.604327460815942	0.604327460815942	Lasso	eln_all_gen
72	CSF1R	0.604327460815942	0.604327460815942	Lasso	eln_all_gen
73	CSF3R	0.604327460815942	0.604327460815942	Lasso	eln_all_gen
74	CSF3R	0.604327460815942	0.604327460815942	Lasso	eln_all_gen
75	CSF3R	0.604327460815942	0.604327460815942	Lasso	eln_all_gen
76	CSF3R	0.604327460815942	0.604327460815942	Lasso	eln_all_gen
77	CTCF	0.604327460815942	0.604327460815942	Lasso	eln_all_gen
78	CTCF	0.604327460815942	0.604327460815942	Lasso	eln_all_gen
79	CTCF	0.604327460815942	0.604327460815942	Lasso	eln_all_gen
80	CTCF	0.604327460815942	0.604327460815942	Lasso	eln_all_gen
81	CUL2	0.604327460815942	0.604327460815942	Lasso	eln_all_gen
82	CUL2	0.604327460815942	0.604327460815942	Lasso	eln_all_gen
83	CUL2	0.604327460815942	0.604327460815942	Lasso	eln_all_gen
84	CUL2	0.604327460815942	0.604327460815942	Lasso	eln_all_gen
85	CUX1	0.604327460815942	0.604327460815942	Lasso	eln_all_gen
86	CUX1	0.604327460815942	0.604327460815942	Lasso	eln_all_gen
87	CUX1	0.604327460815942	0.604327460815942	Lasso	eln_all_gen
88	CUX1	0.604327460815942	0.604327460815942	Lasso	eln_all_gen
89	DNMT3A	0.604327460815942	0.604327460815942	Lasso	eln_all_gen
90	DNMT3A	0.604327460815942	0.604327460815942	Lasso	eln_all_gen
91	DNMT3A	0.604327460815942	0.604327460815942	Lasso	eln_all_gen
92	DNMT3A	0.604327460815942	0.604327460815942	Lasso	eln_all_gen
93	EED	0.604327460815942	0.604327460815942	Lasso	eln_all_gen
94	EED	0.604327460815942	0.604327460815942	Lasso	eln_all_gen
95	EED	0.604327460815942	0.604327460815942	Lasso	eln_all_gen
96	EED	0.604327460815942	0.604327460815942	Lasso	eln_all_gen
97	ETV6	0.604327460815942	0.604327460815942	Lasso	eln_all_gen
98	ETV6	0.604327460815942	0.604327460815942	Lasso	eln_all_gen
99	ETV6	0.604327460815942	0.604327460815942	Lasso	eln_all_gen
100	ETV6	0.604327460815942	0.604327460815942	Lasso	eln_all_gen
101	EZH2	0.604327460815942	0.604327460815942	Lasso	eln_all_gen
102	EZH2	0.604327460815942	0.604327460815942	Lasso	eln_all_gen
103	EZH2	0.604327460815942	0.604327460815942	Lasso	eln_all_gen
104	EZH2	0.604327460815942	0.604327460815942	Lasso	eln_all_gen
105	FBXW7	0.604327460815942	0.604327460815942	Lasso	eln_all_gen
106	FBXW7	0.604327460815942	0.604327460815942	Lasso	eln_all_gen
107	FBXW7	0.604327460815942	0.604327460815942	Lasso	eln_all_gen
108	FBXW7	0.604327460815942	0.604327460815942	Lasso	eln_all_gen
109	ITD	0.604327460815942	0.604327460815942	Lasso	eln_all_gen
110	ITD	0.604327460815942	0.604327460815942	Lasso	eln_all_gen
111	ITD	0.604327460815942	0.604327460815942	Lasso	eln_all_gen
112	ITD	0.604327460815942	0.604327460815942	Lasso	eln_all_gen
113	FLT3_TKD	0.604327460815942	0.604327460815942	Lasso	eln_all_gen
114	FLT3_TKD	0.604327460815942	0.604327460815942	Lasso	eln_all_gen
115	FLT3_TKD	0.604327460815942	0.604327460815942	Lasso	eln_all_gen
116	FLT3_TKD	0.604327460815942	0.604327460815942	Lasso	eln_all_gen
117	FLT3_other	0.604327460815942	0.604327460815942	Lasso	eln_all_gen
118	FLT3_other	0.604327460815942	0.604327460815942	Lasso	eln_all_gen
119	FLT3_other	0.604327460815942	0.604327460815942	Lasso	eln_all_gen
120	FLT3_other	0.604327460815942	0.604327460815942	Lasso	eln_all_gen
121	GATA1	0.604327460815942	0.604327460815942	Lasso	eln_all_gen
122	GATA1	0.604327460815942	0.604327460815942	Lasso	eln_all_gen
123	GATA1	0.604327460815942	0.604327460815942	Lasso	eln_all_gen
124	GATA1	0.604327460815942	0.604327460815942	Lasso	eln_all_gen
125	GATA2	0.604327460815942	0.604327460815942	Lasso	eln_all_gen
126	GATA2	0.604327460815942	0.604327460815942	Lasso	eln_all_gen
127	GATA2	0.604327460815942	0.604327460815942	Lasso	eln_all_gen
128	GATA2	0.604327460815942	0.604327460815942	Lasso	eln_all_gen
129	GNAS	0.604327460815942	0.604327460815942	Lasso	eln_all_gen
130	GNAS	0.604327460815942	0.604327460815942	Lasso	eln_all_gen
131	GNAS	0.604327460815942	0.604327460815942	Lasso	eln_all_gen
132	GNAS	0.604327460815942	0.604327460815942	Lasso	eln_all_gen
133	GNB1	0.604327460815942	0.604327460815942	Lasso	eln_all_gen
134	GNB1	0.604327460815942	0.604327460815942	Lasso	eln_all_gen
135	GNB1	0.604327460815942	0.604327460815942	Lasso	eln_all_gen
136	GNB1	0.604327460815942	0.604327460815942	Lasso	eln_all_gen
137	IDH1	0.604327460815942	0.604327460815942	Lasso	eln_all_gen
138	IDH1	0.604327460815942	0.604327460815942	Lasso	eln_all_gen
139	IDH1	0.604327460815942	0.604327460815942	Lasso	eln_all_gen
140	IDH1	0.604327460815942	0.604327460815942	Lasso	eln_all_gen
141	IDH2_p.R140	0.604327460815942	0.604327460815942	Lasso	eln_all_gen
142	IDH2_p.R140	0.604327460815942	0.604327460815942	Lasso	eln_all_gen
143	IDH2_p.R140	0.604327460815942	0.604327460815942	Lasso	eln_all_gen
144	IDH2_p.R140	0.604327460815942	0.604327460815942	Lasso	eln_all_gen
145	IDH2_p.R172	0.604327460815942	0.604327460815942	Lasso	eln_all_gen
146	IDH2_p.R172	0.604327460815942	0.604327460815942	Lasso	eln_all_gen
147	IDH2_p.R172	0.604327460815942	0.604327460815942	Lasso	eln_all_gen
148	IDH2_p.R172	0.604327460815942	0.604327460815942	Lasso	eln_all_gen
149	JAK2	0.604327460815942	0.604327460815942	Lasso	eln_all_gen
150	JAK2	0.604327460815942	0.604327460815942	Lasso	eln_all_gen
151	JAK2	0.604327460815942	0.604327460815942	Lasso	eln_all_gen
152	JAK2	0.604327460815942	0.604327460815942	Lasso	eln_all_gen
153	JAK3	0.604327460815942	0.604327460815942	Lasso	eln_all_gen
154	JAK3	0.604327460815942	0.604327460815942	Lasso	eln_all_gen
155	JAK3	0.604327460815942	0.604327460815942	Lasso	eln_all_gen
156	JAK3	0.604327460815942	0.604327460815942	Lasso	eln_all_gen
157	KANSL1	0.604327460815942	0.604327460815942	Lasso	eln_all_gen
158	KANSL1	0.604327460815942	0.604327460815942	Lasso	eln_all_gen
159	KANSL1	0.604327460815942	0.604327460815942	Lasso	eln_all_gen
160	KANSL1	0.604327460815942	0.604327460815942	Lasso	eln_all_gen
161	KDM6A	0.604327460815942	0.604327460815942	Lasso	eln_all_gen
162	KDM6A	0.604327460815942	0.604327460815942	Lasso	eln_all_gen
163	KDM6A	0.604327460815942	0.604327460815942	Lasso	eln_all_gen
164	KDM6A	0.604327460815942	0.604327460815942	Lasso	eln_all_gen
165	KIT	0.604327460815942	0.604327460815942	Lasso	eln_all_gen
166	KIT	0.604327460815942	0.604327460815942	Lasso	eln_all_gen
167	KIT	0.604327460815942	0.604327460815942	Lasso	eln_all_gen
168	KIT	0.604327460815942	0.604327460815942	Lasso	eln_all_gen
169	KMT2C	0.604327460815942	0.604327460815942	Lasso	eln_all_gen
170	KMT2C	0.604327460815942	0.604327460815942	Lasso	eln_all_gen
171	KMT2C	0.604327460815942	0.604327460815942	Lasso	eln_all_gen
172	KMT2C	0.604327460815942	0.604327460815942	Lasso	eln_all_gen
173	KMT2D	0.604327460815942	0.604327460815942	Lasso	eln_all_gen
174	KMT2D	0.604327460815942	0.604327460815942	Lasso	eln_all_gen
175	KMT2D	0.604327460815942	0.604327460815942	Lasso	eln_all_gen
176	KMT2D	0.604327460815942	0.604327460815942	Lasso	eln_all_gen
177	KMT2E	0.604327460815942	0.604327460815942	Lasso	eln_all_gen
178	KMT2E	0.604327460815942	0.604327460815942	Lasso	eln_all_gen
179	KMT2E	0.604327460815942	0.604327460815942	Lasso	eln_all_gen
180	KMT2E	0.604327460815942	0.604327460815942	Lasso	eln_all_gen
181	KRAS	0.604327460815942	0.604327460815942	Lasso	eln_all_gen
182	KRAS	0.604327460815942	0.604327460815942	Lasso	eln_all_gen
183	KRAS	0.604327460815942	0.604327460815942	Lasso	eln_all_gen
184	KRAS	0.604327460815942	0.604327460815942	Lasso	eln_all_gen
185	LUC7L2	0.604327460815942	0.604327460815942	Lasso	eln_all_gen
186	LUC7L2	0.604327460815942	0.604327460815942	Lasso	eln_all_gen
187	LUC7L2	0.604327460815942	0.604327460815942	Lasso	eln_all_gen
188	LUC7L2	0.604327460815942	0.604327460815942	Lasso	eln_all_gen
189	MED12	0.604327460815942	0.604327460815942	Lasso	eln_all_gen
190	MED12	0.604327460815942	0.604327460815942	Lasso	eln_all_gen
191	MED12	0.604327460815942	0.604327460815942	Lasso	eln_all_gen
192	MED12	0.604327460815942	0.604327460815942	Lasso	eln_all_gen
193	MLL	0.604327460815942	0.604327460815942	Lasso	eln_all_gen
194	MLL	0.604327460815942	0.604327460815942	Lasso	eln_all_gen
195	MLL	0.604327460815942	0.604327460815942	Lasso	eln_all_gen
196	MLL	0.604327460815942	0.604327460815942	Lasso	eln_all_gen
197	MPL	0.604327460815942	0.604327460815942	Lasso	eln_all_gen
198	MPL	0.604327460815942	0.604327460815942	Lasso	eln_all_gen
199	MPL	0.604327460815942	0.604327460815942	Lasso	eln_all_gen
200	MPL	0.604327460815942	0.604327460815942	Lasso	eln_all_gen
201	MYC	0.604327460815942	0.604327460815942	Lasso	eln_all_gen
202	MYC	0.604327460815942	0.604327460815942	Lasso	eln_all_gen
203	MYC	0.604327460815942	0.604327460815942	Lasso	eln_all_gen
204	MYC	0.604327460815942	0.604327460815942	Lasso	eln_all_gen
205	NF1	0.604327460815942	0.604327460815942	Lasso	eln_all_gen
206	NF1	0.604327460815942	0.604327460815942	Lasso	eln_all_gen
207	NF1	0.604327460815942	0.604327460815942	Lasso	eln_all_gen
208	NF1	0.604327460815942	0.604327460815942	Lasso	eln_all_gen
209	NFE2	0.604327460815942	0.604327460815942	Lasso	eln_all_gen
210	NFE2	0.604327460815942	0.604327460815942	Lasso	eln_all_gen
211	NFE2	0.604327460815942	0.604327460815942	Lasso	eln_all_gen
212	NFE2	0.604327460815942	0.604327460815942	Lasso	eln_all_gen
213	NOTCH1	0.604327460815942	0.604327460815942	Lasso	eln_all_gen
214	NOTCH1	0.604327460815942	0.604327460815942	Lasso	eln_all_gen
215	NOTCH1	0.604327460815942	0.604327460815942	Lasso	eln_all_gen
216	NOTCH1	0.604327460815942	0.604327460815942	Lasso	eln_all_gen
217	NPM1	0.604327460815942	0.604327460815942	Lasso	eln_all_gen
218	NPM1	0.604327460815942	0.604327460815942	Lasso	eln_all_gen
219	NPM1	0.604327460815942	0.604327460815942	Lasso	eln_all_gen
220	NPM1	0.604327460815942	0.604327460815942	Lasso	eln_all_gen
221	NRAS_other	0.604327460815942	0.604327460815942	Lasso	eln_all_gen
222	NRAS_other	0.604327460815942	0.604327460815942	Lasso	eln_all_gen
223	NRAS_other	0.604327460815942	0.604327460815942	Lasso	eln_all_gen
224	NRAS_other	0.604327460815942	0.604327460815942	Lasso	eln_all_gen
225	NRAS_p.G12_13	0.604327460815942	0.604327460815942	Lasso	eln_all_gen
226	NRAS_p.G12_13	0.604327460815942	0.604327460815942	Lasso	eln_all_gen
227	NRAS_p.G12_13	0.604327460815942	0.604327460815942	Lasso	eln_all_gen
228	NRAS_p.G12_13	0.604327460815942	0.604327460815942	Lasso	eln_all_gen
229	NRAS_p.Q61_62	0.604327460815942	0.604327460815942	Lasso	eln_all_gen
230	NRAS_p.Q61_62	0.604327460815942	0.604327460815942	Lasso	eln_all_gen
231	NRAS_p.Q61_62	0.604327460815942	0.604327460815942	Lasso	eln_all_gen
232	NRAS_p.Q61_62	0.604327460815942	0.604327460815942	Lasso	eln_all_gen
233	PDS5B	0.604327460815942	0.604327460815942	Lasso	eln_all_gen
234	PDS5B	0.604327460815942	0.604327460815942	Lasso	eln_all_gen
235	PDS5B	0.604327460815942	0.604327460815942	Lasso	eln_all_gen
236	PDS5B	0.604327460815942	0.604327460815942	Lasso	eln_all_gen
237	PHF6	0.604327460815942	0.604327460815942	Lasso	eln_all_gen
238	PHF6	0.604327460815942	0.604327460815942	Lasso	eln_all_gen
239	PHF6	0.604327460815942	0.604327460815942	Lasso	eln_all_gen
240	PHF6	0.604327460815942	0.604327460815942	Lasso	eln_all_gen
241	PPFIA2	0.604327460815942	0.604327460815942	Lasso	eln_all_gen
242	PPFIA2	0.604327460815942	0.604327460815942	Lasso	eln_all_gen
243	PPFIA2	0.604327460815942	0.604327460815942	Lasso	eln_all_gen
244	PPFIA2	0.604327460815942	0.604327460815942	Lasso	eln_all_gen
245	PRPF8	0.604327460815942	0.604327460815942	Lasso	eln_all_gen
246	PRPF8	0.604327460815942	0.604327460815942	Lasso	eln_all_gen
247	PRPF8	0.604327460815942	0.604327460815942	Lasso	eln_all_gen
248	PRPF8	0.604327460815942	0.604327460815942	Lasso	eln_all_gen
249	PTEN	0.604327460815942	0.604327460815942	Lasso	eln_all_gen
250	PTEN	0.604327460815942	0.604327460815942	Lasso	eln_all_gen
251	PTEN	0.604327460815942	0.604327460815942	Lasso	eln_all_gen
252	PTEN	0.604327460815942	0.604327460815942	Lasso	eln_all_gen
253	PTPN11	0.604327460815942	0.604327460815942	Lasso	eln_all_gen
254	PTPN11	0.604327460815942	0.604327460815942	Lasso	eln_all_gen
255	PTPN11	0.604327460815942	0.604327460815942	Lasso	eln_all_gen
256	PTPN11	0.604327460815942	0.604327460815942	Lasso	eln_all_gen
257	PTPRF	0.604327460815942	0.604327460815942	Lasso	eln_all_gen
258	PTPRF	0.604327460815942	0.604327460815942	Lasso	eln_all_gen
259	PTPRF	0.604327460815942	0.604327460815942	Lasso	eln_all_gen
260	PTPRF	0.604327460815942	0.604327460815942	Lasso	eln_all_gen
261	PTPRT	0.604327460815942	0.604327460815942	Lasso	eln_all_gen
262	PTPRT	0.604327460815942	0.604327460815942	Lasso	eln_all_gen
263	PTPRT	0.604327460815942	0.604327460815942	Lasso	eln_all_gen
264	PTPRT	0.604327460815942	0.604327460815942	Lasso	eln_all_gen
265	RAD21	0.604327460815942	0.604327460815942	Lasso	eln_all_gen
266	RAD21	0.604327460815942	0.604327460815942	Lasso	eln_all_gen
267	RAD21	0.604327460815942	0.604327460815942	Lasso	eln_all_gen
268	RAD21	0.604327460815942	0.604327460815942	Lasso	eln_all_gen
269	RIT1	0.604327460815942	0.604327460815942	Lasso	eln_all_gen
270	RIT1	0.604327460815942	0.604327460815942	Lasso	eln_all_gen
271	RIT1	0.604327460815942	0.604327460815942	Lasso	eln_all_gen
272	RIT1	0.604327460815942	0.604327460815942	Lasso	eln_all_gen
273	RUNX1	0.604327460815942	0.604327460815942	Lasso	eln_all_gen
274	RUNX1	0.604327460815942	0.604327460815942	Lasso	eln_all_gen
275	RUNX1	0.604327460815942	0.604327460815942	Lasso	eln_all_gen
276	RUNX1	0.604327460815942	0.604327460815942	Lasso	eln_all_gen
277	S100B	0.604327460815942	0.604327460815942	Lasso	eln_all_gen
278	S100B	0.604327460815942	0.604327460815942	Lasso	eln_all_gen
279	S100B	0.604327460815942	0.604327460815942	Lasso	eln_all_gen
280	S100B	0.604327460815942	0.604327460815942	Lasso	eln_all_gen
281	SETBP1	0.604327460815942	0.604327460815942	Lasso	eln_all_gen
282	SETBP1	0.604327460815942	0.604327460815942	Lasso	eln_all_gen
283	SETBP1	0.604327460815942	0.604327460815942	Lasso	eln_all_gen
284	SETBP1	0.604327460815942	0.604327460815942	Lasso	eln_all_gen
285	SF1	0.604327460815942	0.604327460815942	Lasso	eln_all_gen
286	SF1	0.604327460815942	0.604327460815942	Lasso	eln_all_gen
287	SF1	0.604327460815942	0.604327460815942	Lasso	eln_all_gen
288	SF1	0.604327460815942	0.604327460815942	Lasso	eln_all_gen
289	SF3B1	0.604327460815942	0.604327460815942	Lasso	eln_all_gen
290	SF3B1	0.604327460815942	0.604327460815942	Lasso	eln_all_gen
291	SF3B1	0.604327460815942	0.604327460815942	Lasso	eln_all_gen
292	SF3B1	0.604327460815942	0.604327460815942	Lasso	eln_all_gen
293	SMC1A	0.604327460815942	0.604327460815942	Lasso	eln_all_gen
294	SMC1A	0.604327460815942	0.604327460815942	Lasso	eln_all_gen
295	SMC1A	0.604327460815942	0.604327460815942	Lasso	eln_all_gen
296	SMC1A	0.604327460815942	0.604327460815942	Lasso	eln_all_gen
297	SMC3	0.604327460815942	0.604327460815942	Lasso	eln_all_gen
298	SMC3	0.604327460815942	0.604327460815942	Lasso	eln_all_gen
299	SMC3	0.604327460815942	0.604327460815942	Lasso	eln_all_gen
300	SMC3	0.604327460815942	0.604327460815942	Lasso	eln_all_gen
301	SMG1	0.604327460815942	0.604327460815942	Lasso	eln_all_gen
302	SMG1	0.604327460815942	0.604327460815942	Lasso	eln_all_gen
303	SMG1	0.604327460815942	0.604327460815942	Lasso	eln_all_gen
304	SMG1	0.604327460815942	0.604327460815942	Lasso	eln_all_gen
305	SPP1	0.604327460815942	0.604327460815942	Lasso	eln_all_gen
306	SPP1	0.604327460815942	0.604327460815942	Lasso	eln_all_gen
307	SPP1	0.604327460815942	0.604327460815942	Lasso	eln_all_gen
308	SPP1	0.604327460815942	0.604327460815942	Lasso	eln_all_gen
309	SRSF2	0.604327460815942	0.604327460815942	Lasso	eln_all_gen
310	SRSF2	0.604327460815942	0.604327460815942	Lasso	eln_all_gen
311	SRSF2	0.604327460815942	0.604327460815942	Lasso	eln_all_gen
312	SRSF2	0.604327460815942	0.604327460815942	Lasso	eln_all_gen
313	STAG2	0.604327460815942	0.604327460815942	Lasso	eln_all_gen
314	STAG2	0.604327460815942	0.604327460815942	Lasso	eln_all_gen
315	STAG2	0.604327460815942	0.604327460815942	Lasso	eln_all_gen
316	STAG2	0.604327460815942	0.604327460815942	Lasso	eln_all_gen
317	STAT5B	0.604327460815942	0.604327460815942	Lasso	eln_all_gen
318	STAT5B	0.604327460815942	0.604327460815942	Lasso	eln_all_gen
319	STAT5B	0.604327460815942	0.604327460815942	Lasso	eln_all_gen
320	STAT5B	0.604327460815942	0.604327460815942	Lasso	eln_all_gen
321	SUZ12	0.604327460815942	0.604327460815942	Lasso	eln_all_gen
322	SUZ12	0.604327460815942	0.604327460815942	Lasso	eln_all_gen
323	SUZ12	0.604327460815942	0.604327460815942	Lasso	eln_all_gen
324	SUZ12	0.604327460815942	0.604327460815942	Lasso	eln_all_gen
325	TET2	0.604327460815942	0.604327460815942	Lasso	eln_all_gen
326	TET2	0.604327460815942	0.604327460815942	Lasso	eln_all_gen
327	TET2	0.604327460815942	0.604327460815942	Lasso	eln_all_gen
328	TET2	0.604327460815942	0.604327460815942	Lasso	eln_all_gen
329	TP53	0.604327460815942	0.591286617203703	Lasso	eln_all_gen
330	TP53	0.604327460815942	0.592473512060216	Lasso	eln_all_gen
331	TP53	0.604327460815942	0.590736282581667	Lasso	eln_all_gen
332	TP53	0.604327460815942	0.578710488183424	Lasso	eln_all_gen
333	U2AF1_p.S34	0.604327460815942	0.604327460815942	Lasso	eln_all_gen
334	U2AF1_p.S34	0.604327460815942	0.604327460815942	Lasso	eln_all_gen
335	U2AF1_p.S34	0.604327460815942	0.604327460815942	Lasso	eln_all_gen
336	U2AF1_p.S34	0.604327460815942	0.604327460815942	Lasso	eln_all_gen
337	U2AF1_p.Q157	0.604327460815942	0.604327460815942	Lasso	eln_all_gen
338	U2AF1_p.Q157	0.604327460815942	0.604327460815942	Lasso	eln_all_gen
339	U2AF1_p.Q157	0.604327460815942	0.604327460815942	Lasso	eln_all_gen
340	U2AF1_p.Q157	0.604327460815942	0.604327460815942	Lasso	eln_all_gen
341	WT1	0.604327460815942	0.604327460815942	Lasso	eln_all_gen
342	WT1	0.604327460815942	0.604327460815942	Lasso	eln_all_gen
343	WT1	0.604327460815942	0.604327460815942	Lasso	eln_all_gen
344	WT1	0.604327460815942	0.604327460815942	Lasso	eln_all_gen
345	ZRSR2	0.604327460815942	0.604327460815942	Lasso	eln_all_gen
346	ZRSR2	0.604327460815942	0.604327460815942	Lasso	eln_all_gen
347	ZRSR2	0.604327460815942	0.604327460815942	Lasso	eln_all_gen
348	ZRSR2	0.604327460815942	0.604327460815942	Lasso	eln_all_gen
349	eln_2017_adverse	0.632200429097232	0.607016853294854	Lasso	eln_all_gen
350	eln_2017_adverse	0.632200429097232	0.597402796479507	Lasso	eln_all_gen
351	eln_2017_adverse	0.632200429097232	0.58027445192388	Lasso	eln_all_gen
352	eln_2017_adverse	0.632200429097232	0.601146069382618	Lasso	eln_all_gen
353	eln_2017_favorable	0.632200429097232	0.603510476174179	Lasso	eln_all_gen
354	eln_2017_favorable	0.632200429097232	0.61047433102042	Lasso	eln_all_gen
355	eln_2017_favorable	0.632200429097232	0.60293709445511	Lasso	eln_all_gen
356	eln_2017_favorable	0.632200429097232	0.599428006080846	Lasso	eln_all_gen
357	eln_2017_intermediate	0.632200429097232	0.632200429097232	Lasso	eln_all_gen
358	eln_2017_intermediate	0.632200429097232	0.632200429097232	Lasso	eln_all_gen
359	eln_2017_intermediate	0.632200429097232	0.632200429097232	Lasso	eln_all_gen
360	eln_2017_intermediate	0.632200429097232	0.632200429097232	Lasso	eln_all_gen
361	ASXL1	0.632200429097232	0.632200429097232	Lasso	eln_all_gen
362	ASXL1	0.632200429097232	0.632200429097232	Lasso	eln_all_gen
363	ASXL1	0.632200429097232	0.632200429097232	Lasso	eln_all_gen
364	ASXL1	0.632200429097232	0.632200429097232	Lasso	eln_all_gen
365	ASXL2	0.632200429097232	0.632200429097232	Lasso	eln_all_gen
366	ASXL2	0.632200429097232	0.632200429097232	Lasso	eln_all_gen
367	ASXL2	0.632200429097232	0.632200429097232	Lasso	eln_all_gen
368	ASXL2	0.632200429097232	0.632200429097232	Lasso	eln_all_gen
369	ASXL3	0.632200429097232	0.632200429097232	Lasso	eln_all_gen
370	ASXL3	0.632200429097232	0.632200429097232	Lasso	eln_all_gen
371	ASXL3	0.632200429097232	0.632200429097232	Lasso	eln_all_gen
372	ASXL3	0.632200429097232	0.632200429097232	Lasso	eln_all_gen
373	ATRX	0.632200429097232	0.632200429097232	Lasso	eln_all_gen
374	ATRX	0.632200429097232	0.632200429097232	Lasso	eln_all_gen
375	ATRX	0.632200429097232	0.632200429097232	Lasso	eln_all_gen
376	ATRX	0.632200429097232	0.632200429097232	Lasso	eln_all_gen
377	BAGE3	0.632200429097232	0.632200429097232	Lasso	eln_all_gen
378	BAGE3	0.632200429097232	0.632200429097232	Lasso	eln_all_gen
379	BAGE3	0.632200429097232	0.632200429097232	Lasso	eln_all_gen
380	BAGE3	0.632200429097232	0.632200429097232	Lasso	eln_all_gen
381	BCOR	0.632200429097232	0.632200429097232	Lasso	eln_all_gen
382	BCOR	0.632200429097232	0.632200429097232	Lasso	eln_all_gen
383	BCOR	0.632200429097232	0.632200429097232	Lasso	eln_all_gen
384	BCOR	0.632200429097232	0.632200429097232	Lasso	eln_all_gen
385	BRAF	0.632200429097232	0.632200429097232	Lasso	eln_all_gen
386	BRAF	0.632200429097232	0.632200429097232	Lasso	eln_all_gen
387	BRAF	0.632200429097232	0.632200429097232	Lasso	eln_all_gen
388	BRAF	0.632200429097232	0.632200429097232	Lasso	eln_all_gen
389	CBFB	0.632200429097232	0.632200429097232	Lasso	eln_all_gen
390	CBFB	0.632200429097232	0.632200429097232	Lasso	eln_all_gen
391	CBFB	0.632200429097232	0.632200429097232	Lasso	eln_all_gen
392	CBFB	0.632200429097232	0.632200429097232	Lasso	eln_all_gen
393	CBL	0.632200429097232	0.632200429097232	Lasso	eln_all_gen
394	CBL	0.632200429097232	0.632200429097232	Lasso	eln_all_gen
395	CBL	0.632200429097232	0.632200429097232	Lasso	eln_all_gen
396	CBL	0.632200429097232	0.632200429097232	Lasso	eln_all_gen
397	CDKN2A	0.632200429097232	0.632200429097232	Lasso	eln_all_gen
398	CDKN2A	0.632200429097232	0.632200429097232	Lasso	eln_all_gen
399	CDKN2A	0.632200429097232	0.632200429097232	Lasso	eln_all_gen
400	CDKN2A	0.632200429097232	0.632200429097232	Lasso	eln_all_gen
401	CEBPA_bi	0.632200429097232	0.632200429097232	Lasso	eln_all_gen
402	CEBPA_bi	0.632200429097232	0.632200429097232	Lasso	eln_all_gen
403	CEBPA_bi	0.632200429097232	0.632200429097232	Lasso	eln_all_gen
404	CEBPA_bi	0.632200429097232	0.632200429097232	Lasso	eln_all_gen
405	CEBPA_mono	0.632200429097232	0.632200429097232	Lasso	eln_all_gen
406	CEBPA_mono	0.632200429097232	0.632200429097232	Lasso	eln_all_gen
407	CEBPA_mono	0.632200429097232	0.632200429097232	Lasso	eln_all_gen
408	CEBPA_mono	0.632200429097232	0.632200429097232	Lasso	eln_all_gen
409	CNTN5	0.632200429097232	0.632200429097232	Lasso	eln_all_gen
410	CNTN5	0.632200429097232	0.632200429097232	Lasso	eln_all_gen
411	CNTN5	0.632200429097232	0.632200429097232	Lasso	eln_all_gen
412	CNTN5	0.632200429097232	0.632200429097232	Lasso	eln_all_gen
413	CREBBP	0.632200429097232	0.632200429097232	Lasso	eln_all_gen
414	CREBBP	0.632200429097232	0.632200429097232	Lasso	eln_all_gen
415	CREBBP	0.632200429097232	0.632200429097232	Lasso	eln_all_gen
416	CREBBP	0.632200429097232	0.632200429097232	Lasso	eln_all_gen
417	CSF1R	0.632200429097232	0.632200429097232	Lasso	eln_all_gen
418	CSF1R	0.632200429097232	0.632200429097232	Lasso	eln_all_gen
419	CSF1R	0.632200429097232	0.632200429097232	Lasso	eln_all_gen
420	CSF1R	0.632200429097232	0.632200429097232	Lasso	eln_all_gen
421	CSF3R	0.632200429097232	0.632200429097232	Lasso	eln_all_gen
422	CSF3R	0.632200429097232	0.632200429097232	Lasso	eln_all_gen
423	CSF3R	0.632200429097232	0.632200429097232	Lasso	eln_all_gen
424	CSF3R	0.632200429097232	0.632200429097232	Lasso	eln_all_gen
425	CTCF	0.632200429097232	0.632200429097232	Lasso	eln_all_gen
426	CTCF	0.632200429097232	0.632200429097232	Lasso	eln_all_gen
427	CTCF	0.632200429097232	0.632200429097232	Lasso	eln_all_gen
428	CTCF	0.632200429097232	0.632200429097232	Lasso	eln_all_gen
429	CUL2	0.632200429097232	0.632200429097232	Lasso	eln_all_gen
430	CUL2	0.632200429097232	0.632200429097232	Lasso	eln_all_gen
431	CUL2	0.632200429097232	0.632200429097232	Lasso	eln_all_gen
432	CUL2	0.632200429097232	0.632200429097232	Lasso	eln_all_gen
433	CUX1	0.632200429097232	0.632200429097232	Lasso	eln_all_gen
434	CUX1	0.632200429097232	0.632200429097232	Lasso	eln_all_gen
435	CUX1	0.632200429097232	0.632200429097232	Lasso	eln_all_gen
436	CUX1	0.632200429097232	0.632200429097232	Lasso	eln_all_gen
437	DNMT3A	0.632200429097232	0.632200429097232	Lasso	eln_all_gen
438	DNMT3A	0.632200429097232	0.632200429097232	Lasso	eln_all_gen
439	DNMT3A	0.632200429097232	0.632200429097232	Lasso	eln_all_gen
440	DNMT3A	0.632200429097232	0.632200429097232	Lasso	eln_all_gen
441	EED	0.632200429097232	0.632200429097232	Lasso	eln_all_gen
442	EED	0.632200429097232	0.632200429097232	Lasso	eln_all_gen
443	EED	0.632200429097232	0.632200429097232	Lasso	eln_all_gen
444	EED	0.632200429097232	0.632200429097232	Lasso	eln_all_gen
445	ETV6	0.632200429097232	0.632200429097232	Lasso	eln_all_gen
446	ETV6	0.632200429097232	0.632200429097232	Lasso	eln_all_gen
447	ETV6	0.632200429097232	0.632200429097232	Lasso	eln_all_gen
448	ETV6	0.632200429097232	0.632200429097232	Lasso	eln_all_gen
449	EZH2	0.632200429097232	0.632200429097232	Lasso	eln_all_gen
450	EZH2	0.632200429097232	0.632200429097232	Lasso	eln_all_gen
451	EZH2	0.632200429097232	0.632200429097232	Lasso	eln_all_gen
452	EZH2	0.632200429097232	0.632200429097232	Lasso	eln_all_gen
453	FBXW7	0.632200429097232	0.632200429097232	Lasso	eln_all_gen
454	FBXW7	0.632200429097232	0.632200429097232	Lasso	eln_all_gen
455	FBXW7	0.632200429097232	0.632200429097232	Lasso	eln_all_gen
456	FBXW7	0.632200429097232	0.632200429097232	Lasso	eln_all_gen
457	ITD	0.632200429097232	0.632200429097232	Lasso	eln_all_gen
458	ITD	0.632200429097232	0.632200429097232	Lasso	eln_all_gen
459	ITD	0.632200429097232	0.632200429097232	Lasso	eln_all_gen
460	ITD	0.632200429097232	0.632200429097232	Lasso	eln_all_gen
461	FLT3_TKD	0.632200429097232	0.632200429097232	Lasso	eln_all_gen
462	FLT3_TKD	0.632200429097232	0.632200429097232	Lasso	eln_all_gen
463	FLT3_TKD	0.632200429097232	0.632200429097232	Lasso	eln_all_gen
464	FLT3_TKD	0.632200429097232	0.632200429097232	Lasso	eln_all_gen
465	FLT3_other	0.632200429097232	0.632200429097232	Lasso	eln_all_gen
466	FLT3_other	0.632200429097232	0.632200429097232	Lasso	eln_all_gen
467	FLT3_other	0.632200429097232	0.632200429097232	Lasso	eln_all_gen
468	FLT3_other	0.632200429097232	0.632200429097232	Lasso	eln_all_gen
469	GATA1	0.632200429097232	0.632200429097232	Lasso	eln_all_gen
470	GATA1	0.632200429097232	0.632200429097232	Lasso	eln_all_gen
471	GATA1	0.632200429097232	0.632200429097232	Lasso	eln_all_gen
472	GATA1	0.632200429097232	0.632200429097232	Lasso	eln_all_gen
473	GATA2	0.632200429097232	0.632200429097232	Lasso	eln_all_gen
474	GATA2	0.632200429097232	0.632200429097232	Lasso	eln_all_gen
475	GATA2	0.632200429097232	0.632200429097232	Lasso	eln_all_gen
476	GATA2	0.632200429097232	0.632200429097232	Lasso	eln_all_gen
477	GNAS	0.632200429097232	0.632200429097232	Lasso	eln_all_gen
478	GNAS	0.632200429097232	0.632200429097232	Lasso	eln_all_gen
479	GNAS	0.632200429097232	0.632200429097232	Lasso	eln_all_gen
480	GNAS	0.632200429097232	0.632200429097232	Lasso	eln_all_gen
481	GNB1	0.632200429097232	0.632200429097232	Lasso	eln_all_gen
482	GNB1	0.632200429097232	0.632200429097232	Lasso	eln_all_gen
483	GNB1	0.632200429097232	0.632200429097232	Lasso	eln_all_gen
484	GNB1	0.632200429097232	0.632200429097232	Lasso	eln_all_gen
485	IDH1	0.632200429097232	0.632200429097232	Lasso	eln_all_gen
486	IDH1	0.632200429097232	0.632200429097232	Lasso	eln_all_gen
487	IDH1	0.632200429097232	0.632200429097232	Lasso	eln_all_gen
488	IDH1	0.632200429097232	0.632200429097232	Lasso	eln_all_gen
489	IDH2_p.R140	0.632200429097232	0.632200429097232	Lasso	eln_all_gen
490	IDH2_p.R140	0.632200429097232	0.632200429097232	Lasso	eln_all_gen
491	IDH2_p.R140	0.632200429097232	0.632200429097232	Lasso	eln_all_gen
492	IDH2_p.R140	0.632200429097232	0.632200429097232	Lasso	eln_all_gen
493	IDH2_p.R172	0.632200429097232	0.632200429097232	Lasso	eln_all_gen
494	IDH2_p.R172	0.632200429097232	0.632200429097232	Lasso	eln_all_gen
495	IDH2_p.R172	0.632200429097232	0.632200429097232	Lasso	eln_all_gen
496	IDH2_p.R172	0.632200429097232	0.632200429097232	Lasso	eln_all_gen
497	JAK2	0.632200429097232	0.632200429097232	Lasso	eln_all_gen
498	JAK2	0.632200429097232	0.632200429097232	Lasso	eln_all_gen
499	JAK2	0.632200429097232	0.632200429097232	Lasso	eln_all_gen
500	JAK2	0.632200429097232	0.632200429097232	Lasso	eln_all_gen
501	JAK3	0.632200429097232	0.632200429097232	Lasso	eln_all_gen
502	JAK3	0.632200429097232	0.632200429097232	Lasso	eln_all_gen
503	JAK3	0.632200429097232	0.632200429097232	Lasso	eln_all_gen
504	JAK3	0.632200429097232	0.632200429097232	Lasso	eln_all_gen
505	KANSL1	0.632200429097232	0.632200429097232	Lasso	eln_all_gen
506	KANSL1	0.632200429097232	0.632200429097232	Lasso	eln_all_gen
507	KANSL1	0.632200429097232	0.632200429097232	Lasso	eln_all_gen
508	KANSL1	0.632200429097232	0.632200429097232	Lasso	eln_all_gen
509	KDM6A	0.632200429097232	0.632200429097232	Lasso	eln_all_gen
510	KDM6A	0.632200429097232	0.632200429097232	Lasso	eln_all_gen
511	KDM6A	0.632200429097232	0.632200429097232	Lasso	eln_all_gen
512	KDM6A	0.632200429097232	0.632200429097232	Lasso	eln_all_gen
513	KIT	0.632200429097232	0.632200429097232	Lasso	eln_all_gen
514	KIT	0.632200429097232	0.632200429097232	Lasso	eln_all_gen
515	KIT	0.632200429097232	0.632200429097232	Lasso	eln_all_gen
516	KIT	0.632200429097232	0.632200429097232	Lasso	eln_all_gen
517	KMT2C	0.632200429097232	0.632200429097232	Lasso	eln_all_gen
518	KMT2C	0.632200429097232	0.632200429097232	Lasso	eln_all_gen
519	KMT2C	0.632200429097232	0.632200429097232	Lasso	eln_all_gen
520	KMT2C	0.632200429097232	0.632200429097232	Lasso	eln_all_gen
521	KMT2D	0.632200429097232	0.632200429097232	Lasso	eln_all_gen
522	KMT2D	0.632200429097232	0.632200429097232	Lasso	eln_all_gen
523	KMT2D	0.632200429097232	0.632200429097232	Lasso	eln_all_gen
524	KMT2D	0.632200429097232	0.632200429097232	Lasso	eln_all_gen
525	KMT2E	0.632200429097232	0.632200429097232	Lasso	eln_all_gen
526	KMT2E	0.632200429097232	0.632200429097232	Lasso	eln_all_gen
527	KMT2E	0.632200429097232	0.632200429097232	Lasso	eln_all_gen
528	KMT2E	0.632200429097232	0.632200429097232	Lasso	eln_all_gen
529	KRAS	0.632200429097232	0.632200429097232	Lasso	eln_all_gen
530	KRAS	0.632200429097232	0.632200429097232	Lasso	eln_all_gen
531	KRAS	0.632200429097232	0.632200429097232	Lasso	eln_all_gen
532	KRAS	0.632200429097232	0.632200429097232	Lasso	eln_all_gen
533	LUC7L2	0.632200429097232	0.632200429097232	Lasso	eln_all_gen
534	LUC7L2	0.632200429097232	0.632200429097232	Lasso	eln_all_gen
535	LUC7L2	0.632200429097232	0.632200429097232	Lasso	eln_all_gen
536	LUC7L2	0.632200429097232	0.632200429097232	Lasso	eln_all_gen
537	MED12	0.632200429097232	0.632200429097232	Lasso	eln_all_gen
538	MED12	0.632200429097232	0.632200429097232	Lasso	eln_all_gen
539	MED12	0.632200429097232	0.632200429097232	Lasso	eln_all_gen
540	MED12	0.632200429097232	0.632200429097232	Lasso	eln_all_gen
541	MLL	0.632200429097232	0.632200429097232	Lasso	eln_all_gen
542	MLL	0.632200429097232	0.632200429097232	Lasso	eln_all_gen
543	MLL	0.632200429097232	0.632200429097232	Lasso	eln_all_gen
544	MLL	0.632200429097232	0.632200429097232	Lasso	eln_all_gen
545	MPL	0.632200429097232	0.632200429097232	Lasso	eln_all_gen
546	MPL	0.632200429097232	0.632200429097232	Lasso	eln_all_gen
547	MPL	0.632200429097232	0.632200429097232	Lasso	eln_all_gen
548	MPL	0.632200429097232	0.632200429097232	Lasso	eln_all_gen
549	MYC	0.632200429097232	0.632200429097232	Lasso	eln_all_gen
550	MYC	0.632200429097232	0.632200429097232	Lasso	eln_all_gen
551	MYC	0.632200429097232	0.632200429097232	Lasso	eln_all_gen
552	MYC	0.632200429097232	0.632200429097232	Lasso	eln_all_gen
553	NF1	0.632200429097232	0.632200429097232	Lasso	eln_all_gen
554	NF1	0.632200429097232	0.632200429097232	Lasso	eln_all_gen
555	NF1	0.632200429097232	0.632200429097232	Lasso	eln_all_gen
556	NF1	0.632200429097232	0.632200429097232	Lasso	eln_all_gen
557	NFE2	0.632200429097232	0.632200429097232	Lasso	eln_all_gen
558	NFE2	0.632200429097232	0.632200429097232	Lasso	eln_all_gen
559	NFE2	0.632200429097232	0.632200429097232	Lasso	eln_all_gen
560	NFE2	0.632200429097232	0.632200429097232	Lasso	eln_all_gen
561	NOTCH1	0.632200429097232	0.632200429097232	Lasso	eln_all_gen
562	NOTCH1	0.632200429097232	0.632200429097232	Lasso	eln_all_gen
563	NOTCH1	0.632200429097232	0.632200429097232	Lasso	eln_all_gen
564	NOTCH1	0.632200429097232	0.632200429097232	Lasso	eln_all_gen
565	NPM1	0.632200429097232	0.632200429097232	Lasso	eln_all_gen
566	NPM1	0.632200429097232	0.632200429097232	Lasso	eln_all_gen
567	NPM1	0.632200429097232	0.632200429097232	Lasso	eln_all_gen
568	NPM1	0.632200429097232	0.632200429097232	Lasso	eln_all_gen
569	NRAS_other	0.632200429097232	0.632200429097232	Lasso	eln_all_gen
570	NRAS_other	0.632200429097232	0.632200429097232	Lasso	eln_all_gen
571	NRAS_other	0.632200429097232	0.632200429097232	Lasso	eln_all_gen
572	NRAS_other	0.632200429097232	0.632200429097232	Lasso	eln_all_gen
573	NRAS_p.G12_13	0.632200429097232	0.632200429097232	Lasso	eln_all_gen
574	NRAS_p.G12_13	0.632200429097232	0.632200429097232	Lasso	eln_all_gen
575	NRAS_p.G12_13	0.632200429097232	0.632200429097232	Lasso	eln_all_gen
576	NRAS_p.G12_13	0.632200429097232	0.632200429097232	Lasso	eln_all_gen
577	NRAS_p.Q61_62	0.632200429097232	0.632200429097232	Lasso	eln_all_gen
578	NRAS_p.Q61_62	0.632200429097232	0.632200429097232	Lasso	eln_all_gen
579	NRAS_p.Q61_62	0.632200429097232	0.632200429097232	Lasso	eln_all_gen
580	NRAS_p.Q61_62	0.632200429097232	0.632200429097232	Lasso	eln_all_gen
581	PDS5B	0.632200429097232	0.632200429097232	Lasso	eln_all_gen
582	PDS5B	0.632200429097232	0.632200429097232	Lasso	eln_all_gen
583	PDS5B	0.632200429097232	0.632200429097232	Lasso	eln_all_gen
584	PDS5B	0.632200429097232	0.632200429097232	Lasso	eln_all_gen
585	PHF6	0.632200429097232	0.632200429097232	Lasso	eln_all_gen
586	PHF6	0.632200429097232	0.632200429097232	Lasso	eln_all_gen
587	PHF6	0.632200429097232	0.632200429097232	Lasso	eln_all_gen
588	PHF6	0.632200429097232	0.632200429097232	Lasso	eln_all_gen
589	PPFIA2	0.632200429097232	0.632200429097232	Lasso	eln_all_gen
590	PPFIA2	0.632200429097232	0.632200429097232	Lasso	eln_all_gen
591	PPFIA2	0.632200429097232	0.632200429097232	Lasso	eln_all_gen
592	PPFIA2	0.632200429097232	0.632200429097232	Lasso	eln_all_gen
593	PRPF8	0.632200429097232	0.632200429097232	Lasso	eln_all_gen
594	PRPF8	0.632200429097232	0.632200429097232	Lasso	eln_all_gen
595	PRPF8	0.632200429097232	0.632200429097232	Lasso	eln_all_gen
596	PRPF8	0.632200429097232	0.632200429097232	Lasso	eln_all_gen
597	PTEN	0.632200429097232	0.632200429097232	Lasso	eln_all_gen
598	PTEN	0.632200429097232	0.632200429097232	Lasso	eln_all_gen
599	PTEN	0.632200429097232	0.632200429097232	Lasso	eln_all_gen
600	PTEN	0.632200429097232	0.632200429097232	Lasso	eln_all_gen
601	PTPN11	0.632200429097232	0.632200429097232	Lasso	eln_all_gen
602	PTPN11	0.632200429097232	0.632200429097232	Lasso	eln_all_gen
603	PTPN11	0.632200429097232	0.632200429097232	Lasso	eln_all_gen
604	PTPN11	0.632200429097232	0.632200429097232	Lasso	eln_all_gen
605	PTPRF	0.632200429097232	0.632200429097232	Lasso	eln_all_gen
606	PTPRF	0.632200429097232	0.632200429097232	Lasso	eln_all_gen
607	PTPRF	0.632200429097232	0.632200429097232	Lasso	eln_all_gen
608	PTPRF	0.632200429097232	0.632200429097232	Lasso	eln_all_gen
609	PTPRT	0.632200429097232	0.632200429097232	Lasso	eln_all_gen
610	PTPRT	0.632200429097232	0.632200429097232	Lasso	eln_all_gen
611	PTPRT	0.632200429097232	0.632200429097232	Lasso	eln_all_gen
612	PTPRT	0.632200429097232	0.632200429097232	Lasso	eln_all_gen
613	RAD21	0.632200429097232	0.632200429097232	Lasso	eln_all_gen
614	RAD21	0.632200429097232	0.632200429097232	Lasso	eln_all_gen
615	RAD21	0.632200429097232	0.632200429097232	Lasso	eln_all_gen
616	RAD21	0.632200429097232	0.632200429097232	Lasso	eln_all_gen
617	RIT1	0.632200429097232	0.632200429097232	Lasso	eln_all_gen
618	RIT1	0.632200429097232	0.632200429097232	Lasso	eln_all_gen
619	RIT1	0.632200429097232	0.632200429097232	Lasso	eln_all_gen
620	RIT1	0.632200429097232	0.632200429097232	Lasso	eln_all_gen
621	RUNX1	0.632200429097232	0.632200429097232	Lasso	eln_all_gen
622	RUNX1	0.632200429097232	0.632200429097232	Lasso	eln_all_gen
623	RUNX1	0.632200429097232	0.632200429097232	Lasso	eln_all_gen
624	RUNX1	0.632200429097232	0.632200429097232	Lasso	eln_all_gen
625	S100B	0.632200429097232	0.632200429097232	Lasso	eln_all_gen
626	S100B	0.632200429097232	0.632200429097232	Lasso	eln_all_gen
627	S100B	0.632200429097232	0.632200429097232	Lasso	eln_all_gen
628	S100B	0.632200429097232	0.632200429097232	Lasso	eln_all_gen
629	SETBP1	0.632200429097232	0.632200429097232	Lasso	eln_all_gen
630	SETBP1	0.632200429097232	0.632200429097232	Lasso	eln_all_gen
631	SETBP1	0.632200429097232	0.632200429097232	Lasso	eln_all_gen
632	SETBP1	0.632200429097232	0.632200429097232	Lasso	eln_all_gen
633	SF1	0.632200429097232	0.632200429097232	Lasso	eln_all_gen
634	SF1	0.632200429097232	0.632200429097232	Lasso	eln_all_gen
635	SF1	0.632200429097232	0.632200429097232	Lasso	eln_all_gen
636	SF1	0.632200429097232	0.632200429097232	Lasso	eln_all_gen
637	SF3B1	0.632200429097232	0.632200429097232	Lasso	eln_all_gen
638	SF3B1	0.632200429097232	0.632200429097232	Lasso	eln_all_gen
639	SF3B1	0.632200429097232	0.632200429097232	Lasso	eln_all_gen
640	SF3B1	0.632200429097232	0.632200429097232	Lasso	eln_all_gen
641	SMC1A	0.632200429097232	0.632200429097232	Lasso	eln_all_gen
642	SMC1A	0.632200429097232	0.632200429097232	Lasso	eln_all_gen
643	SMC1A	0.632200429097232	0.632200429097232	Lasso	eln_all_gen
644	SMC1A	0.632200429097232	0.632200429097232	Lasso	eln_all_gen
645	SMC3	0.632200429097232	0.632200429097232	Lasso	eln_all_gen
646	SMC3	0.632200429097232	0.632200429097232	Lasso	eln_all_gen
647	SMC3	0.632200429097232	0.632200429097232	Lasso	eln_all_gen
648	SMC3	0.632200429097232	0.632200429097232	Lasso	eln_all_gen
649	SMG1	0.632200429097232	0.632200429097232	Lasso	eln_all_gen
650	SMG1	0.632200429097232	0.632200429097232	Lasso	eln_all_gen
651	SMG1	0.632200429097232	0.632200429097232	Lasso	eln_all_gen
652	SMG1	0.632200429097232	0.632200429097232	Lasso	eln_all_gen
653	SPP1	0.632200429097232	0.632200429097232	Lasso	eln_all_gen
654	SPP1	0.632200429097232	0.632200429097232	Lasso	eln_all_gen
655	SPP1	0.632200429097232	0.632200429097232	Lasso	eln_all_gen
656	SPP1	0.632200429097232	0.632200429097232	Lasso	eln_all_gen
657	SRSF2	0.632200429097232	0.632200429097232	Lasso	eln_all_gen
658	SRSF2	0.632200429097232	0.632200429097232	Lasso	eln_all_gen
659	SRSF2	0.632200429097232	0.632200429097232	Lasso	eln_all_gen
660	SRSF2	0.632200429097232	0.632200429097232	Lasso	eln_all_gen
661	STAG2	0.632200429097232	0.632200429097232	Lasso	eln_all_gen
662	STAG2	0.632200429097232	0.632200429097232	Lasso	eln_all_gen
663	STAG2	0.632200429097232	0.632200429097232	Lasso	eln_all_gen
664	STAG2	0.632200429097232	0.632200429097232	Lasso	eln_all_gen
665	STAT5B	0.632200429097232	0.632200429097232	Lasso	eln_all_gen
666	STAT5B	0.632200429097232	0.632200429097232	Lasso	eln_all_gen
667	STAT5B	0.632200429097232	0.632200429097232	Lasso	eln_all_gen
668	STAT5B	0.632200429097232	0.632200429097232	Lasso	eln_all_gen
669	SUZ12	0.632200429097232	0.632200429097232	Lasso	eln_all_gen
670	SUZ12	0.632200429097232	0.632200429097232	Lasso	eln_all_gen
671	SUZ12	0.632200429097232	0.632200429097232	Lasso	eln_all_gen
672	SUZ12	0.632200429097232	0.632200429097232	Lasso	eln_all_gen
673	TET2	0.632200429097232	0.632200429097232	Lasso	eln_all_gen
674	TET2	0.632200429097232	0.632200429097232	Lasso	eln_all_gen
675	TET2	0.632200429097232	0.632200429097232	Lasso	eln_all_gen
676	TET2	0.632200429097232	0.632200429097232	Lasso	eln_all_gen
677	TP53	0.632200429097232	0.602730022462164	Lasso	eln_all_gen
678	TP53	0.632200429097232	0.611404484662804	Lasso	eln_all_gen
679	TP53	0.632200429097232	0.617124503509332	Lasso	eln_all_gen
680	TP53	0.632200429097232	0.608670960061044	Lasso	eln_all_gen
681	U2AF1_p.S34	0.632200429097232	0.632200429097232	Lasso	eln_all_gen
682	U2AF1_p.S34	0.632200429097232	0.632200429097232	Lasso	eln_all_gen
683	U2AF1_p.S34	0.632200429097232	0.632200429097232	Lasso	eln_all_gen
684	U2AF1_p.S34	0.632200429097232	0.632200429097232	Lasso	eln_all_gen
685	U2AF1_p.Q157	0.632200429097232	0.632200429097232	Lasso	eln_all_gen
686	U2AF1_p.Q157	0.632200429097232	0.632200429097232	Lasso	eln_all_gen
687	U2AF1_p.Q157	0.632200429097232	0.632200429097232	Lasso	eln_all_gen
688	U2AF1_p.Q157	0.632200429097232	0.632200429097232	Lasso	eln_all_gen
689	WT1	0.632200429097232	0.632200429097232	Lasso	eln_all_gen
690	WT1	0.632200429097232	0.632200429097232	Lasso	eln_all_gen
691	WT1	0.632200429097232	0.632200429097232	Lasso	eln_all_gen
692	WT1	0.632200429097232	0.632200429097232	Lasso	eln_all_gen
693	ZRSR2	0.632200429097232	0.632200429097232	Lasso	eln_all_gen
694	ZRSR2	0.632200429097232	0.632200429097232	Lasso	eln_all_gen
695	ZRSR2	0.632200429097232	0.632200429097232	Lasso	eln_all_gen
696	ZRSR2	0.632200429097232	0.632200429097232	Lasso	eln_all_gen
697	eln_2017_adverse	0.644548781881456	0.574386472246668	Lasso	eln_all_gen
698	eln_2017_adverse	0.644548781881456	0.588375768097199	Lasso	eln_all_gen
699	eln_2017_adverse	0.644548781881456	0.600886548123435	Lasso	eln_all_gen
700	eln_2017_adverse	0.644548781881456	0.57168864103674	Lasso	eln_all_gen
701	eln_2017_favorable	0.644548781881456	0.627198525199575	Lasso	eln_all_gen
702	eln_2017_favorable	0.644548781881456	0.629796309022647	Lasso	eln_all_gen
703	eln_2017_favorable	0.644548781881456	0.638532097162705	Lasso	eln_all_gen
704	eln_2017_favorable	0.644548781881456	0.625592716073847	Lasso	eln_all_gen
705	eln_2017_intermediate	0.644548781881456	0.644548781881456	Lasso	eln_all_gen
706	eln_2017_intermediate	0.644548781881456	0.644548781881456	Lasso	eln_all_gen
707	eln_2017_intermediate	0.644548781881456	0.644548781881456	Lasso	eln_all_gen
708	eln_2017_intermediate	0.644548781881456	0.644548781881456	Lasso	eln_all_gen
709	ASXL1	0.644548781881456	0.644548781881456	Lasso	eln_all_gen
710	ASXL1	0.644548781881456	0.644548781881456	Lasso	eln_all_gen
711	ASXL1	0.644548781881456	0.644548781881456	Lasso	eln_all_gen
712	ASXL1	0.644548781881456	0.644548781881456	Lasso	eln_all_gen
713	ASXL2	0.644548781881456	0.644548781881456	Lasso	eln_all_gen
714	ASXL2	0.644548781881456	0.644548781881456	Lasso	eln_all_gen
715	ASXL2	0.644548781881456	0.644548781881456	Lasso	eln_all_gen
716	ASXL2	0.644548781881456	0.644548781881456	Lasso	eln_all_gen
717	ASXL3	0.644548781881456	0.644548781881456	Lasso	eln_all_gen
718	ASXL3	0.644548781881456	0.644548781881456	Lasso	eln_all_gen
719	ASXL3	0.644548781881456	0.644548781881456	Lasso	eln_all_gen
720	ASXL3	0.644548781881456	0.644548781881456	Lasso	eln_all_gen
721	ATRX	0.644548781881456	0.644548781881456	Lasso	eln_all_gen
722	ATRX	0.644548781881456	0.644548781881456	Lasso	eln_all_gen
723	ATRX	0.644548781881456	0.644548781881456	Lasso	eln_all_gen
724	ATRX	0.644548781881456	0.644548781881456	Lasso	eln_all_gen
725	BAGE3	0.644548781881456	0.644548781881456	Lasso	eln_all_gen
726	BAGE3	0.644548781881456	0.644548781881456	Lasso	eln_all_gen
727	BAGE3	0.644548781881456	0.644548781881456	Lasso	eln_all_gen
728	BAGE3	0.644548781881456	0.644548781881456	Lasso	eln_all_gen
729	BCOR	0.644548781881456	0.644548781881456	Lasso	eln_all_gen
730	BCOR	0.644548781881456	0.644548781881456	Lasso	eln_all_gen
731	BCOR	0.644548781881456	0.644548781881456	Lasso	eln_all_gen
732	BCOR	0.644548781881456	0.644548781881456	Lasso	eln_all_gen
733	BRAF	0.644548781881456	0.644548781881456	Lasso	eln_all_gen
734	BRAF	0.644548781881456	0.644548781881456	Lasso	eln_all_gen
735	BRAF	0.644548781881456	0.644548781881456	Lasso	eln_all_gen
736	BRAF	0.644548781881456	0.644548781881456	Lasso	eln_all_gen
737	CBFB	0.644548781881456	0.644548781881456	Lasso	eln_all_gen
738	CBFB	0.644548781881456	0.644548781881456	Lasso	eln_all_gen
739	CBFB	0.644548781881456	0.644548781881456	Lasso	eln_all_gen
740	CBFB	0.644548781881456	0.644548781881456	Lasso	eln_all_gen
741	CBL	0.644548781881456	0.644548781881456	Lasso	eln_all_gen
742	CBL	0.644548781881456	0.644548781881456	Lasso	eln_all_gen
743	CBL	0.644548781881456	0.644548781881456	Lasso	eln_all_gen
744	CBL	0.644548781881456	0.644548781881456	Lasso	eln_all_gen
745	CDKN2A	0.644548781881456	0.644548781881456	Lasso	eln_all_gen
746	CDKN2A	0.644548781881456	0.644548781881456	Lasso	eln_all_gen
747	CDKN2A	0.644548781881456	0.644548781881456	Lasso	eln_all_gen
748	CDKN2A	0.644548781881456	0.644548781881456	Lasso	eln_all_gen
749	CEBPA_bi	0.644548781881456	0.644548781881456	Lasso	eln_all_gen
750	CEBPA_bi	0.644548781881456	0.644548781881456	Lasso	eln_all_gen
751	CEBPA_bi	0.644548781881456	0.644548781881456	Lasso	eln_all_gen
752	CEBPA_bi	0.644548781881456	0.644548781881456	Lasso	eln_all_gen
753	CEBPA_mono	0.644548781881456	0.644548781881456	Lasso	eln_all_gen
754	CEBPA_mono	0.644548781881456	0.644548781881456	Lasso	eln_all_gen
755	CEBPA_mono	0.644548781881456	0.644548781881456	Lasso	eln_all_gen
756	CEBPA_mono	0.644548781881456	0.644548781881456	Lasso	eln_all_gen
757	CNTN5	0.644548781881456	0.644548781881456	Lasso	eln_all_gen
758	CNTN5	0.644548781881456	0.644548781881456	Lasso	eln_all_gen
759	CNTN5	0.644548781881456	0.644548781881456	Lasso	eln_all_gen
760	CNTN5	0.644548781881456	0.644548781881456	Lasso	eln_all_gen
761	CREBBP	0.644548781881456	0.644548781881456	Lasso	eln_all_gen
762	CREBBP	0.644548781881456	0.644548781881456	Lasso	eln_all_gen
763	CREBBP	0.644548781881456	0.644548781881456	Lasso	eln_all_gen
764	CREBBP	0.644548781881456	0.644548781881456	Lasso	eln_all_gen
765	CSF1R	0.644548781881456	0.644548781881456	Lasso	eln_all_gen
766	CSF1R	0.644548781881456	0.644548781881456	Lasso	eln_all_gen
767	CSF1R	0.644548781881456	0.644548781881456	Lasso	eln_all_gen
768	CSF1R	0.644548781881456	0.644548781881456	Lasso	eln_all_gen
769	CSF3R	0.644548781881456	0.644548781881456	Lasso	eln_all_gen
770	CSF3R	0.644548781881456	0.644548781881456	Lasso	eln_all_gen
771	CSF3R	0.644548781881456	0.644548781881456	Lasso	eln_all_gen
772	CSF3R	0.644548781881456	0.644548781881456	Lasso	eln_all_gen
773	CTCF	0.644548781881456	0.644548781881456	Lasso	eln_all_gen
774	CTCF	0.644548781881456	0.644548781881456	Lasso	eln_all_gen
775	CTCF	0.644548781881456	0.644548781881456	Lasso	eln_all_gen
776	CTCF	0.644548781881456	0.644548781881456	Lasso	eln_all_gen
777	CUL2	0.644548781881456	0.644548781881456	Lasso	eln_all_gen
778	CUL2	0.644548781881456	0.644548781881456	Lasso	eln_all_gen
779	CUL2	0.644548781881456	0.644548781881456	Lasso	eln_all_gen
780	CUL2	0.644548781881456	0.644548781881456	Lasso	eln_all_gen
781	CUX1	0.644548781881456	0.644548781881456	Lasso	eln_all_gen
782	CUX1	0.644548781881456	0.644548781881456	Lasso	eln_all_gen
783	CUX1	0.644548781881456	0.644548781881456	Lasso	eln_all_gen
784	CUX1	0.644548781881456	0.644548781881456	Lasso	eln_all_gen
785	DNMT3A	0.644548781881456	0.644548781881456	Lasso	eln_all_gen
786	DNMT3A	0.644548781881456	0.644548781881456	Lasso	eln_all_gen
787	DNMT3A	0.644548781881456	0.644548781881456	Lasso	eln_all_gen
788	DNMT3A	0.644548781881456	0.644548781881456	Lasso	eln_all_gen
789	EED	0.644548781881456	0.644548781881456	Lasso	eln_all_gen
790	EED	0.644548781881456	0.644548781881456	Lasso	eln_all_gen
791	EED	0.644548781881456	0.644548781881456	Lasso	eln_all_gen
792	EED	0.644548781881456	0.644548781881456	Lasso	eln_all_gen
793	ETV6	0.644548781881456	0.644548781881456	Lasso	eln_all_gen
794	ETV6	0.644548781881456	0.644548781881456	Lasso	eln_all_gen
795	ETV6	0.644548781881456	0.644548781881456	Lasso	eln_all_gen
796	ETV6	0.644548781881456	0.644548781881456	Lasso	eln_all_gen
797	EZH2	0.644548781881456	0.644548781881456	Lasso	eln_all_gen
798	EZH2	0.644548781881456	0.644548781881456	Lasso	eln_all_gen
799	EZH2	0.644548781881456	0.644548781881456	Lasso	eln_all_gen
800	EZH2	0.644548781881456	0.644548781881456	Lasso	eln_all_gen
801	FBXW7	0.644548781881456	0.644548781881456	Lasso	eln_all_gen
802	FBXW7	0.644548781881456	0.644548781881456	Lasso	eln_all_gen
803	FBXW7	0.644548781881456	0.644548781881456	Lasso	eln_all_gen
804	FBXW7	0.644548781881456	0.644548781881456	Lasso	eln_all_gen
805	ITD	0.644548781881456	0.644548781881456	Lasso	eln_all_gen
806	ITD	0.644548781881456	0.644548781881456	Lasso	eln_all_gen
807	ITD	0.644548781881456	0.644548781881456	Lasso	eln_all_gen
808	ITD	0.644548781881456	0.644548781881456	Lasso	eln_all_gen
809	FLT3_TKD	0.644548781881456	0.644548781881456	Lasso	eln_all_gen
810	FLT3_TKD	0.644548781881456	0.644548781881456	Lasso	eln_all_gen
811	FLT3_TKD	0.644548781881456	0.644548781881456	Lasso	eln_all_gen
812	FLT3_TKD	0.644548781881456	0.644548781881456	Lasso	eln_all_gen
813	FLT3_other	0.644548781881456	0.644548781881456	Lasso	eln_all_gen
814	FLT3_other	0.644548781881456	0.644548781881456	Lasso	eln_all_gen
815	FLT3_other	0.644548781881456	0.644548781881456	Lasso	eln_all_gen
816	FLT3_other	0.644548781881456	0.644548781881456	Lasso	eln_all_gen
817	GATA1	0.644548781881456	0.644548781881456	Lasso	eln_all_gen
818	GATA1	0.644548781881456	0.644548781881456	Lasso	eln_all_gen
819	GATA1	0.644548781881456	0.644548781881456	Lasso	eln_all_gen
820	GATA1	0.644548781881456	0.644548781881456	Lasso	eln_all_gen
821	GATA2	0.644548781881456	0.644548781881456	Lasso	eln_all_gen
822	GATA2	0.644548781881456	0.644548781881456	Lasso	eln_all_gen
823	GATA2	0.644548781881456	0.644548781881456	Lasso	eln_all_gen
824	GATA2	0.644548781881456	0.644548781881456	Lasso	eln_all_gen
825	GNAS	0.644548781881456	0.644548781881456	Lasso	eln_all_gen
826	GNAS	0.644548781881456	0.644548781881456	Lasso	eln_all_gen
827	GNAS	0.644548781881456	0.644548781881456	Lasso	eln_all_gen
828	GNAS	0.644548781881456	0.644548781881456	Lasso	eln_all_gen
829	GNB1	0.644548781881456	0.644548781881456	Lasso	eln_all_gen
830	GNB1	0.644548781881456	0.644548781881456	Lasso	eln_all_gen
831	GNB1	0.644548781881456	0.644548781881456	Lasso	eln_all_gen
832	GNB1	0.644548781881456	0.644548781881456	Lasso	eln_all_gen
833	IDH1	0.644548781881456	0.644548781881456	Lasso	eln_all_gen
834	IDH1	0.644548781881456	0.644548781881456	Lasso	eln_all_gen
835	IDH1	0.644548781881456	0.644548781881456	Lasso	eln_all_gen
836	IDH1	0.644548781881456	0.644548781881456	Lasso	eln_all_gen
837	IDH2_p.R140	0.644548781881456	0.644548781881456	Lasso	eln_all_gen
838	IDH2_p.R140	0.644548781881456	0.644548781881456	Lasso	eln_all_gen
839	IDH2_p.R140	0.644548781881456	0.644548781881456	Lasso	eln_all_gen
840	IDH2_p.R140	0.644548781881456	0.644548781881456	Lasso	eln_all_gen
841	IDH2_p.R172	0.644548781881456	0.644548781881456	Lasso	eln_all_gen
842	IDH2_p.R172	0.644548781881456	0.644548781881456	Lasso	eln_all_gen
843	IDH2_p.R172	0.644548781881456	0.644548781881456	Lasso	eln_all_gen
844	IDH2_p.R172	0.644548781881456	0.644548781881456	Lasso	eln_all_gen
845	JAK2	0.644548781881456	0.644548781881456	Lasso	eln_all_gen
846	JAK2	0.644548781881456	0.644548781881456	Lasso	eln_all_gen
847	JAK2	0.644548781881456	0.644548781881456	Lasso	eln_all_gen
848	JAK2	0.644548781881456	0.644548781881456	Lasso	eln_all_gen
849	JAK3	0.644548781881456	0.644548781881456	Lasso	eln_all_gen
850	JAK3	0.644548781881456	0.644548781881456	Lasso	eln_all_gen
851	JAK3	0.644548781881456	0.644548781881456	Lasso	eln_all_gen
852	JAK3	0.644548781881456	0.644548781881456	Lasso	eln_all_gen
853	KANSL1	0.644548781881456	0.644548781881456	Lasso	eln_all_gen
854	KANSL1	0.644548781881456	0.644548781881456	Lasso	eln_all_gen
855	KANSL1	0.644548781881456	0.644548781881456	Lasso	eln_all_gen
856	KANSL1	0.644548781881456	0.644548781881456	Lasso	eln_all_gen
857	KDM6A	0.644548781881456	0.644548781881456	Lasso	eln_all_gen
858	KDM6A	0.644548781881456	0.644548781881456	Lasso	eln_all_gen
859	KDM6A	0.644548781881456	0.644548781881456	Lasso	eln_all_gen
860	KDM6A	0.644548781881456	0.644548781881456	Lasso	eln_all_gen
861	KIT	0.644548781881456	0.644548781881456	Lasso	eln_all_gen
862	KIT	0.644548781881456	0.644548781881456	Lasso	eln_all_gen
863	KIT	0.644548781881456	0.644548781881456	Lasso	eln_all_gen
864	KIT	0.644548781881456	0.644548781881456	Lasso	eln_all_gen
865	KMT2C	0.644548781881456	0.644548781881456	Lasso	eln_all_gen
866	KMT2C	0.644548781881456	0.644548781881456	Lasso	eln_all_gen
867	KMT2C	0.644548781881456	0.644548781881456	Lasso	eln_all_gen
868	KMT2C	0.644548781881456	0.644548781881456	Lasso	eln_all_gen
869	KMT2D	0.644548781881456	0.644548781881456	Lasso	eln_all_gen
870	KMT2D	0.644548781881456	0.644548781881456	Lasso	eln_all_gen
871	KMT2D	0.644548781881456	0.644548781881456	Lasso	eln_all_gen
872	KMT2D	0.644548781881456	0.644548781881456	Lasso	eln_all_gen
873	KMT2E	0.644548781881456	0.644548781881456	Lasso	eln_all_gen
874	KMT2E	0.644548781881456	0.644548781881456	Lasso	eln_all_gen
875	KMT2E	0.644548781881456	0.644548781881456	Lasso	eln_all_gen
876	KMT2E	0.644548781881456	0.644548781881456	Lasso	eln_all_gen
877	KRAS	0.644548781881456	0.644548781881456	Lasso	eln_all_gen
878	KRAS	0.644548781881456	0.644548781881456	Lasso	eln_all_gen
879	KRAS	0.644548781881456	0.644548781881456	Lasso	eln_all_gen
880	KRAS	0.644548781881456	0.644548781881456	Lasso	eln_all_gen
881	LUC7L2	0.644548781881456	0.644548781881456	Lasso	eln_all_gen
882	LUC7L2	0.644548781881456	0.644548781881456	Lasso	eln_all_gen
883	LUC7L2	0.644548781881456	0.644548781881456	Lasso	eln_all_gen
884	LUC7L2	0.644548781881456	0.644548781881456	Lasso	eln_all_gen
885	MED12	0.644548781881456	0.644548781881456	Lasso	eln_all_gen
886	MED12	0.644548781881456	0.644548781881456	Lasso	eln_all_gen
887	MED12	0.644548781881456	0.644548781881456	Lasso	eln_all_gen
888	MED12	0.644548781881456	0.644548781881456	Lasso	eln_all_gen
889	MLL	0.644548781881456	0.644548781881456	Lasso	eln_all_gen
890	MLL	0.644548781881456	0.644548781881456	Lasso	eln_all_gen
891	MLL	0.644548781881456	0.644548781881456	Lasso	eln_all_gen
892	MLL	0.644548781881456	0.644548781881456	Lasso	eln_all_gen
893	MPL	0.644548781881456	0.644548781881456	Lasso	eln_all_gen
894	MPL	0.644548781881456	0.644548781881456	Lasso	eln_all_gen
895	MPL	0.644548781881456	0.644548781881456	Lasso	eln_all_gen
896	MPL	0.644548781881456	0.644548781881456	Lasso	eln_all_gen
897	MYC	0.644548781881456	0.644548781881456	Lasso	eln_all_gen
898	MYC	0.644548781881456	0.644548781881456	Lasso	eln_all_gen
899	MYC	0.644548781881456	0.644548781881456	Lasso	eln_all_gen
900	MYC	0.644548781881456	0.644548781881456	Lasso	eln_all_gen
901	NF1	0.644548781881456	0.644548781881456	Lasso	eln_all_gen
902	NF1	0.644548781881456	0.644548781881456	Lasso	eln_all_gen
903	NF1	0.644548781881456	0.644548781881456	Lasso	eln_all_gen
904	NF1	0.644548781881456	0.644548781881456	Lasso	eln_all_gen
905	NFE2	0.644548781881456	0.644548781881456	Lasso	eln_all_gen
906	NFE2	0.644548781881456	0.644548781881456	Lasso	eln_all_gen
907	NFE2	0.644548781881456	0.644548781881456	Lasso	eln_all_gen
908	NFE2	0.644548781881456	0.644548781881456	Lasso	eln_all_gen
909	NOTCH1	0.644548781881456	0.644548781881456	Lasso	eln_all_gen
910	NOTCH1	0.644548781881456	0.644548781881456	Lasso	eln_all_gen
911	NOTCH1	0.644548781881456	0.644548781881456	Lasso	eln_all_gen
912	NOTCH1	0.644548781881456	0.644548781881456	Lasso	eln_all_gen
913	NPM1	0.644548781881456	0.644548781881456	Lasso	eln_all_gen
914	NPM1	0.644548781881456	0.644548781881456	Lasso	eln_all_gen
915	NPM1	0.644548781881456	0.644548781881456	Lasso	eln_all_gen
916	NPM1	0.644548781881456	0.644548781881456	Lasso	eln_all_gen
917	NRAS_other	0.644548781881456	0.644548781881456	Lasso	eln_all_gen
918	NRAS_other	0.644548781881456	0.644548781881456	Lasso	eln_all_gen
919	NRAS_other	0.644548781881456	0.644548781881456	Lasso	eln_all_gen
920	NRAS_other	0.644548781881456	0.644548781881456	Lasso	eln_all_gen
921	NRAS_p.G12_13	0.644548781881456	0.644548781881456	Lasso	eln_all_gen
922	NRAS_p.G12_13	0.644548781881456	0.644548781881456	Lasso	eln_all_gen
923	NRAS_p.G12_13	0.644548781881456	0.644548781881456	Lasso	eln_all_gen
924	NRAS_p.G12_13	0.644548781881456	0.644548781881456	Lasso	eln_all_gen
925	NRAS_p.Q61_62	0.644548781881456	0.644548781881456	Lasso	eln_all_gen
926	NRAS_p.Q61_62	0.644548781881456	0.644548781881456	Lasso	eln_all_gen
927	NRAS_p.Q61_62	0.644548781881456	0.644548781881456	Lasso	eln_all_gen
928	NRAS_p.Q61_62	0.644548781881456	0.644548781881456	Lasso	eln_all_gen
929	PDS5B	0.644548781881456	0.644548781881456	Lasso	eln_all_gen
930	PDS5B	0.644548781881456	0.644548781881456	Lasso	eln_all_gen
931	PDS5B	0.644548781881456	0.644548781881456	Lasso	eln_all_gen
932	PDS5B	0.644548781881456	0.644548781881456	Lasso	eln_all_gen
933	PHF6	0.644548781881456	0.644548781881456	Lasso	eln_all_gen
934	PHF6	0.644548781881456	0.644548781881456	Lasso	eln_all_gen
935	PHF6	0.644548781881456	0.644548781881456	Lasso	eln_all_gen
936	PHF6	0.644548781881456	0.644548781881456	Lasso	eln_all_gen
937	PPFIA2	0.644548781881456	0.644548781881456	Lasso	eln_all_gen
938	PPFIA2	0.644548781881456	0.644548781881456	Lasso	eln_all_gen
939	PPFIA2	0.644548781881456	0.644548781881456	Lasso	eln_all_gen
940	PPFIA2	0.644548781881456	0.644548781881456	Lasso	eln_all_gen
941	PRPF8	0.644548781881456	0.644548781881456	Lasso	eln_all_gen
942	PRPF8	0.644548781881456	0.644548781881456	Lasso	eln_all_gen
943	PRPF8	0.644548781881456	0.644548781881456	Lasso	eln_all_gen
944	PRPF8	0.644548781881456	0.644548781881456	Lasso	eln_all_gen
945	PTEN	0.644548781881456	0.644548781881456	Lasso	eln_all_gen
946	PTEN	0.644548781881456	0.644548781881456	Lasso	eln_all_gen
947	PTEN	0.644548781881456	0.644548781881456	Lasso	eln_all_gen
948	PTEN	0.644548781881456	0.644548781881456	Lasso	eln_all_gen
949	PTPN11	0.644548781881456	0.644548781881456	Lasso	eln_all_gen
950	PTPN11	0.644548781881456	0.644548781881456	Lasso	eln_all_gen
951	PTPN11	0.644548781881456	0.644548781881456	Lasso	eln_all_gen
952	PTPN11	0.644548781881456	0.644548781881456	Lasso	eln_all_gen
953	PTPRF	0.644548781881456	0.644548781881456	Lasso	eln_all_gen
954	PTPRF	0.644548781881456	0.644548781881456	Lasso	eln_all_gen
955	PTPRF	0.644548781881456	0.644548781881456	Lasso	eln_all_gen
956	PTPRF	0.644548781881456	0.644548781881456	Lasso	eln_all_gen
957	PTPRT	0.644548781881456	0.644548781881456	Lasso	eln_all_gen
958	PTPRT	0.644548781881456	0.644548781881456	Lasso	eln_all_gen
959	PTPRT	0.644548781881456	0.644548781881456	Lasso	eln_all_gen
960	PTPRT	0.644548781881456	0.644548781881456	Lasso	eln_all_gen
961	RAD21	0.644548781881456	0.644548781881456	Lasso	eln_all_gen
962	RAD21	0.644548781881456	0.644548781881456	Lasso	eln_all_gen
963	RAD21	0.644548781881456	0.644548781881456	Lasso	eln_all_gen
964	RAD21	0.644548781881456	0.644548781881456	Lasso	eln_all_gen
965	RIT1	0.644548781881456	0.644548781881456	Lasso	eln_all_gen
966	RIT1	0.644548781881456	0.644548781881456	Lasso	eln_all_gen
967	RIT1	0.644548781881456	0.644548781881456	Lasso	eln_all_gen
968	RIT1	0.644548781881456	0.644548781881456	Lasso	eln_all_gen
969	RUNX1	0.644548781881456	0.644548781881456	Lasso	eln_all_gen
970	RUNX1	0.644548781881456	0.644548781881456	Lasso	eln_all_gen
971	RUNX1	0.644548781881456	0.644548781881456	Lasso	eln_all_gen
972	RUNX1	0.644548781881456	0.644548781881456	Lasso	eln_all_gen
973	S100B	0.644548781881456	0.644548781881456	Lasso	eln_all_gen
974	S100B	0.644548781881456	0.644548781881456	Lasso	eln_all_gen
975	S100B	0.644548781881456	0.644548781881456	Lasso	eln_all_gen
976	S100B	0.644548781881456	0.644548781881456	Lasso	eln_all_gen
977	SETBP1	0.644548781881456	0.644548781881456	Lasso	eln_all_gen
978	SETBP1	0.644548781881456	0.644548781881456	Lasso	eln_all_gen
979	SETBP1	0.644548781881456	0.644548781881456	Lasso	eln_all_gen
980	SETBP1	0.644548781881456	0.644548781881456	Lasso	eln_all_gen
981	SF1	0.644548781881456	0.644548781881456	Lasso	eln_all_gen
982	SF1	0.644548781881456	0.644548781881456	Lasso	eln_all_gen
983	SF1	0.644548781881456	0.644548781881456	Lasso	eln_all_gen
984	SF1	0.644548781881456	0.644548781881456	Lasso	eln_all_gen
985	SF3B1	0.644548781881456	0.644548781881456	Lasso	eln_all_gen
986	SF3B1	0.644548781881456	0.644548781881456	Lasso	eln_all_gen
987	SF3B1	0.644548781881456	0.644548781881456	Lasso	eln_all_gen
988	SF3B1	0.644548781881456	0.644548781881456	Lasso	eln_all_gen
989	SMC1A	0.644548781881456	0.644548781881456	Lasso	eln_all_gen
990	SMC1A	0.644548781881456	0.644548781881456	Lasso	eln_all_gen
991	SMC1A	0.644548781881456	0.644548781881456	Lasso	eln_all_gen
992	SMC1A	0.644548781881456	0.644548781881456	Lasso	eln_all_gen
993	SMC3	0.644548781881456	0.644548781881456	Lasso	eln_all_gen
994	SMC3	0.644548781881456	0.644548781881456	Lasso	eln_all_gen
995	SMC3	0.644548781881456	0.644548781881456	Lasso	eln_all_gen
996	SMC3	0.644548781881456	0.644548781881456	Lasso	eln_all_gen
997	SMG1	0.644548781881456	0.644548781881456	Lasso	eln_all_gen
998	SMG1	0.644548781881456	0.644548781881456	Lasso	eln_all_gen
999	SMG1	0.644548781881456	0.644548781881456	Lasso	eln_all_gen
1000	SMG1	0.644548781881456	0.644548781881456	Lasso	eln_all_gen
1001	SPP1	0.644548781881456	0.644548781881456	Lasso	eln_all_gen
1002	SPP1	0.644548781881456	0.644548781881456	Lasso	eln_all_gen
1003	SPP1	0.644548781881456	0.644548781881456	Lasso	eln_all_gen
1004	SPP1	0.644548781881456	0.644548781881456	Lasso	eln_all_gen
1005	SRSF2	0.644548781881456	0.644548781881456	Lasso	eln_all_gen
1006	SRSF2	0.644548781881456	0.644548781881456	Lasso	eln_all_gen
1007	SRSF2	0.644548781881456	0.644548781881456	Lasso	eln_all_gen
1008	SRSF2	0.644548781881456	0.644548781881456	Lasso	eln_all_gen
1009	STAG2	0.644548781881456	0.644548781881456	Lasso	eln_all_gen
1010	STAG2	0.644548781881456	0.644548781881456	Lasso	eln_all_gen
1011	STAG2	0.644548781881456	0.644548781881456	Lasso	eln_all_gen
1012	STAG2	0.644548781881456	0.644548781881456	Lasso	eln_all_gen
1013	STAT5B	0.644548781881456	0.644548781881456	Lasso	eln_all_gen
1014	STAT5B	0.644548781881456	0.644548781881456	Lasso	eln_all_gen
1015	STAT5B	0.644548781881456	0.644548781881456	Lasso	eln_all_gen
1016	STAT5B	0.644548781881456	0.644548781881456	Lasso	eln_all_gen
1017	SUZ12	0.644548781881456	0.644548781881456	Lasso	eln_all_gen
1018	SUZ12	0.644548781881456	0.644548781881456	Lasso	eln_all_gen
1019	SUZ12	0.644548781881456	0.644548781881456	Lasso	eln_all_gen
1020	SUZ12	0.644548781881456	0.644548781881456	Lasso	eln_all_gen
1021	TET2	0.644548781881456	0.644548781881456	Lasso	eln_all_gen
1022	TET2	0.644548781881456	0.644548781881456	Lasso	eln_all_gen
1023	TET2	0.644548781881456	0.644548781881456	Lasso	eln_all_gen
1024	TET2	0.644548781881456	0.644548781881456	Lasso	eln_all_gen
1025	TP53	0.644548781881456	0.62281732385576	Lasso	eln_all_gen
1026	TP53	0.644548781881456	0.6248240510293	Lasso	eln_all_gen
1027	TP53	0.644548781881456	0.627674915887763	Lasso	eln_all_gen
1028	TP53	0.644548781881456	0.621188639817795	Lasso	eln_all_gen
1029	U2AF1_p.S34	0.644548781881456	0.644548781881456	Lasso	eln_all_gen
1030	U2AF1_p.S34	0.644548781881456	0.644548781881456	Lasso	eln_all_gen
1031	U2AF1_p.S34	0.644548781881456	0.644548781881456	Lasso	eln_all_gen
1032	U2AF1_p.S34	0.644548781881456	0.644548781881456	Lasso	eln_all_gen
1033	U2AF1_p.Q157	0.644548781881456	0.644548781881456	Lasso	eln_all_gen
1034	U2AF1_p.Q157	0.644548781881456	0.644548781881456	Lasso	eln_all_gen
1035	U2AF1_p.Q157	0.644548781881456	0.644548781881456	Lasso	eln_all_gen
1036	U2AF1_p.Q157	0.644548781881456	0.644548781881456	Lasso	eln_all_gen
1037	WT1	0.644548781881456	0.644548781881456	Lasso	eln_all_gen
1038	WT1	0.644548781881456	0.644548781881456	Lasso	eln_all_gen
1039	WT1	0.644548781881456	0.644548781881456	Lasso	eln_all_gen
1040	WT1	0.644548781881456	0.644548781881456	Lasso	eln_all_gen
1041	ZRSR2	0.644548781881456	0.644548781881456	Lasso	eln_all_gen
1042	ZRSR2	0.644548781881456	0.644548781881456	Lasso	eln_all_gen
1043	ZRSR2	0.644548781881456	0.644548781881456	Lasso	eln_all_gen
1044	ZRSR2	0.644548781881456	0.644548781881456	Lasso	eln_all_gen
1045	eln_2017_adverse	0.619188435280124	0.551879237168216	Lasso	eln_all_gen
1046	eln_2017_adverse	0.619188435280124	0.553671887954387	Lasso	eln_all_gen
1047	eln_2017_adverse	0.619188435280124	0.544768248241206	Lasso	eln_all_gen
1048	eln_2017_adverse	0.619188435280124	0.544102429574352	Lasso	eln_all_gen
1049	eln_2017_favorable	0.619188435280124	0.585155077102307	Lasso	eln_all_gen
1050	eln_2017_favorable	0.619188435280124	0.607862778119631	Lasso	eln_all_gen
1051	eln_2017_favorable	0.619188435280124	0.599698715428614	Lasso	eln_all_gen
1052	eln_2017_favorable	0.619188435280124	0.59159820642985	Lasso	eln_all_gen
1053	eln_2017_intermediate	0.619188435280124	0.619188435280124	Lasso	eln_all_gen
1054	eln_2017_intermediate	0.619188435280124	0.619188435280124	Lasso	eln_all_gen
1055	eln_2017_intermediate	0.619188435280124	0.619188435280124	Lasso	eln_all_gen
1056	eln_2017_intermediate	0.619188435280124	0.619188435280124	Lasso	eln_all_gen
1057	ASXL1	0.619188435280124	0.619188435280124	Lasso	eln_all_gen
1058	ASXL1	0.619188435280124	0.619188435280124	Lasso	eln_all_gen
1059	ASXL1	0.619188435280124	0.619188435280124	Lasso	eln_all_gen
1060	ASXL1	0.619188435280124	0.619188435280124	Lasso	eln_all_gen
1061	ASXL2	0.619188435280124	0.619188435280124	Lasso	eln_all_gen
1062	ASXL2	0.619188435280124	0.619188435280124	Lasso	eln_all_gen
1063	ASXL2	0.619188435280124	0.619188435280124	Lasso	eln_all_gen
1064	ASXL2	0.619188435280124	0.619188435280124	Lasso	eln_all_gen
1065	ASXL3	0.619188435280124	0.619188435280124	Lasso	eln_all_gen
1066	ASXL3	0.619188435280124	0.619188435280124	Lasso	eln_all_gen
1067	ASXL3	0.619188435280124	0.619188435280124	Lasso	eln_all_gen
1068	ASXL3	0.619188435280124	0.619188435280124	Lasso	eln_all_gen
1069	ATRX	0.619188435280124	0.619188435280124	Lasso	eln_all_gen
1070	ATRX	0.619188435280124	0.619188435280124	Lasso	eln_all_gen
1071	ATRX	0.619188435280124	0.619188435280124	Lasso	eln_all_gen
1072	ATRX	0.619188435280124	0.619188435280124	Lasso	eln_all_gen
1073	BAGE3	0.619188435280124	0.619188435280124	Lasso	eln_all_gen
1074	BAGE3	0.619188435280124	0.619188435280124	Lasso	eln_all_gen
1075	BAGE3	0.619188435280124	0.619188435280124	Lasso	eln_all_gen
1076	BAGE3	0.619188435280124	0.619188435280124	Lasso	eln_all_gen
1077	BCOR	0.619188435280124	0.619188435280124	Lasso	eln_all_gen
1078	BCOR	0.619188435280124	0.619188435280124	Lasso	eln_all_gen
1079	BCOR	0.619188435280124	0.619188435280124	Lasso	eln_all_gen
1080	BCOR	0.619188435280124	0.619188435280124	Lasso	eln_all_gen
1081	BRAF	0.619188435280124	0.619188435280124	Lasso	eln_all_gen
1082	BRAF	0.619188435280124	0.619188435280124	Lasso	eln_all_gen
1083	BRAF	0.619188435280124	0.619188435280124	Lasso	eln_all_gen
1084	BRAF	0.619188435280124	0.619188435280124	Lasso	eln_all_gen
1085	CBFB	0.619188435280124	0.619188435280124	Lasso	eln_all_gen
1086	CBFB	0.619188435280124	0.619188435280124	Lasso	eln_all_gen
1087	CBFB	0.619188435280124	0.619188435280124	Lasso	eln_all_gen
1088	CBFB	0.619188435280124	0.619188435280124	Lasso	eln_all_gen
1089	CBL	0.619188435280124	0.619188435280124	Lasso	eln_all_gen
1090	CBL	0.619188435280124	0.619188435280124	Lasso	eln_all_gen
1091	CBL	0.619188435280124	0.619188435280124	Lasso	eln_all_gen
1092	CBL	0.619188435280124	0.619188435280124	Lasso	eln_all_gen
1093	CDKN2A	0.619188435280124	0.619188435280124	Lasso	eln_all_gen
1094	CDKN2A	0.619188435280124	0.619188435280124	Lasso	eln_all_gen
1095	CDKN2A	0.619188435280124	0.619188435280124	Lasso	eln_all_gen
1096	CDKN2A	0.619188435280124	0.619188435280124	Lasso	eln_all_gen
1097	CEBPA_bi	0.619188435280124	0.619188435280124	Lasso	eln_all_gen
1098	CEBPA_bi	0.619188435280124	0.619188435280124	Lasso	eln_all_gen
1099	CEBPA_bi	0.619188435280124	0.619188435280124	Lasso	eln_all_gen
1100	CEBPA_bi	0.619188435280124	0.619188435280124	Lasso	eln_all_gen
1101	CEBPA_mono	0.619188435280124	0.619188435280124	Lasso	eln_all_gen
1102	CEBPA_mono	0.619188435280124	0.619188435280124	Lasso	eln_all_gen
1103	CEBPA_mono	0.619188435280124	0.619188435280124	Lasso	eln_all_gen
1104	CEBPA_mono	0.619188435280124	0.619188435280124	Lasso	eln_all_gen
1105	CNTN5	0.619188435280124	0.619188435280124	Lasso	eln_all_gen
1106	CNTN5	0.619188435280124	0.619188435280124	Lasso	eln_all_gen
1107	CNTN5	0.619188435280124	0.619188435280124	Lasso	eln_all_gen
1108	CNTN5	0.619188435280124	0.619188435280124	Lasso	eln_all_gen
1109	CREBBP	0.619188435280124	0.619188435280124	Lasso	eln_all_gen
1110	CREBBP	0.619188435280124	0.619188435280124	Lasso	eln_all_gen
1111	CREBBP	0.619188435280124	0.619188435280124	Lasso	eln_all_gen
1112	CREBBP	0.619188435280124	0.619188435280124	Lasso	eln_all_gen
1113	CSF1R	0.619188435280124	0.619188435280124	Lasso	eln_all_gen
1114	CSF1R	0.619188435280124	0.619188435280124	Lasso	eln_all_gen
1115	CSF1R	0.619188435280124	0.619188435280124	Lasso	eln_all_gen
1116	CSF1R	0.619188435280124	0.619188435280124	Lasso	eln_all_gen
1117	CSF3R	0.619188435280124	0.619188435280124	Lasso	eln_all_gen
1118	CSF3R	0.619188435280124	0.619188435280124	Lasso	eln_all_gen
1119	CSF3R	0.619188435280124	0.619188435280124	Lasso	eln_all_gen
1120	CSF3R	0.619188435280124	0.619188435280124	Lasso	eln_all_gen
1121	CTCF	0.619188435280124	0.619188435280124	Lasso	eln_all_gen
1122	CTCF	0.619188435280124	0.619188435280124	Lasso	eln_all_gen
1123	CTCF	0.619188435280124	0.619188435280124	Lasso	eln_all_gen
1124	CTCF	0.619188435280124	0.619188435280124	Lasso	eln_all_gen
1125	CUL2	0.619188435280124	0.619188435280124	Lasso	eln_all_gen
1126	CUL2	0.619188435280124	0.619188435280124	Lasso	eln_all_gen
1127	CUL2	0.619188435280124	0.619188435280124	Lasso	eln_all_gen
1128	CUL2	0.619188435280124	0.619188435280124	Lasso	eln_all_gen
1129	CUX1	0.619188435280124	0.619188435280124	Lasso	eln_all_gen
1130	CUX1	0.619188435280124	0.619188435280124	Lasso	eln_all_gen
1131	CUX1	0.619188435280124	0.619188435280124	Lasso	eln_all_gen
1132	CUX1	0.619188435280124	0.619188435280124	Lasso	eln_all_gen
1133	DNMT3A	0.619188435280124	0.619188435280124	Lasso	eln_all_gen
1134	DNMT3A	0.619188435280124	0.619188435280124	Lasso	eln_all_gen
1135	DNMT3A	0.619188435280124	0.619188435280124	Lasso	eln_all_gen
1136	DNMT3A	0.619188435280124	0.619188435280124	Lasso	eln_all_gen
1137	EED	0.619188435280124	0.619188435280124	Lasso	eln_all_gen
1138	EED	0.619188435280124	0.619188435280124	Lasso	eln_all_gen
1139	EED	0.619188435280124	0.619188435280124	Lasso	eln_all_gen
1140	EED	0.619188435280124	0.619188435280124	Lasso	eln_all_gen
1141	ETV6	0.619188435280124	0.619188435280124	Lasso	eln_all_gen
1142	ETV6	0.619188435280124	0.619188435280124	Lasso	eln_all_gen
1143	ETV6	0.619188435280124	0.619188435280124	Lasso	eln_all_gen
1144	ETV6	0.619188435280124	0.619188435280124	Lasso	eln_all_gen
1145	EZH2	0.619188435280124	0.619188435280124	Lasso	eln_all_gen
1146	EZH2	0.619188435280124	0.619188435280124	Lasso	eln_all_gen
1147	EZH2	0.619188435280124	0.619188435280124	Lasso	eln_all_gen
1148	EZH2	0.619188435280124	0.619188435280124	Lasso	eln_all_gen
1149	FBXW7	0.619188435280124	0.619188435280124	Lasso	eln_all_gen
1150	FBXW7	0.619188435280124	0.619188435280124	Lasso	eln_all_gen
1151	FBXW7	0.619188435280124	0.619188435280124	Lasso	eln_all_gen
1152	FBXW7	0.619188435280124	0.619188435280124	Lasso	eln_all_gen
1153	ITD	0.619188435280124	0.619188435280124	Lasso	eln_all_gen
1154	ITD	0.619188435280124	0.619188435280124	Lasso	eln_all_gen
1155	ITD	0.619188435280124	0.619188435280124	Lasso	eln_all_gen
1156	ITD	0.619188435280124	0.619188435280124	Lasso	eln_all_gen
1157	FLT3_TKD	0.619188435280124	0.619188435280124	Lasso	eln_all_gen
1158	FLT3_TKD	0.619188435280124	0.619188435280124	Lasso	eln_all_gen
1159	FLT3_TKD	0.619188435280124	0.619188435280124	Lasso	eln_all_gen
1160	FLT3_TKD	0.619188435280124	0.619188435280124	Lasso	eln_all_gen
1161	FLT3_other	0.619188435280124	0.619188435280124	Lasso	eln_all_gen
1162	FLT3_other	0.619188435280124	0.619188435280124	Lasso	eln_all_gen
1163	FLT3_other	0.619188435280124	0.619188435280124	Lasso	eln_all_gen
1164	FLT3_other	0.619188435280124	0.619188435280124	Lasso	eln_all_gen
1165	GATA1	0.619188435280124	0.619188435280124	Lasso	eln_all_gen
1166	GATA1	0.619188435280124	0.619188435280124	Lasso	eln_all_gen
1167	GATA1	0.619188435280124	0.619188435280124	Lasso	eln_all_gen
1168	GATA1	0.619188435280124	0.619188435280124	Lasso	eln_all_gen
1169	GATA2	0.619188435280124	0.619188435280124	Lasso	eln_all_gen
1170	GATA2	0.619188435280124	0.619188435280124	Lasso	eln_all_gen
1171	GATA2	0.619188435280124	0.619188435280124	Lasso	eln_all_gen
1172	GATA2	0.619188435280124	0.619188435280124	Lasso	eln_all_gen
1173	GNAS	0.619188435280124	0.619188435280124	Lasso	eln_all_gen
1174	GNAS	0.619188435280124	0.619188435280124	Lasso	eln_all_gen
1175	GNAS	0.619188435280124	0.619188435280124	Lasso	eln_all_gen
1176	GNAS	0.619188435280124	0.619188435280124	Lasso	eln_all_gen
1177	GNB1	0.619188435280124	0.619188435280124	Lasso	eln_all_gen
1178	GNB1	0.619188435280124	0.619188435280124	Lasso	eln_all_gen
1179	GNB1	0.619188435280124	0.619188435280124	Lasso	eln_all_gen
1180	GNB1	0.619188435280124	0.619188435280124	Lasso	eln_all_gen
1181	IDH1	0.619188435280124	0.619188435280124	Lasso	eln_all_gen
1182	IDH1	0.619188435280124	0.619188435280124	Lasso	eln_all_gen
1183	IDH1	0.619188435280124	0.619188435280124	Lasso	eln_all_gen
1184	IDH1	0.619188435280124	0.619188435280124	Lasso	eln_all_gen
1185	IDH2_p.R140	0.619188435280124	0.619188435280124	Lasso	eln_all_gen
1186	IDH2_p.R140	0.619188435280124	0.619188435280124	Lasso	eln_all_gen
1187	IDH2_p.R140	0.619188435280124	0.619188435280124	Lasso	eln_all_gen
1188	IDH2_p.R140	0.619188435280124	0.619188435280124	Lasso	eln_all_gen
1189	IDH2_p.R172	0.619188435280124	0.619188435280124	Lasso	eln_all_gen
1190	IDH2_p.R172	0.619188435280124	0.619188435280124	Lasso	eln_all_gen
1191	IDH2_p.R172	0.619188435280124	0.619188435280124	Lasso	eln_all_gen
1192	IDH2_p.R172	0.619188435280124	0.619188435280124	Lasso	eln_all_gen
1193	JAK2	0.619188435280124	0.619188435280124	Lasso	eln_all_gen
1194	JAK2	0.619188435280124	0.619188435280124	Lasso	eln_all_gen
1195	JAK2	0.619188435280124	0.619188435280124	Lasso	eln_all_gen
1196	JAK2	0.619188435280124	0.619188435280124	Lasso	eln_all_gen
1197	JAK3	0.619188435280124	0.619188435280124	Lasso	eln_all_gen
1198	JAK3	0.619188435280124	0.619188435280124	Lasso	eln_all_gen
1199	JAK3	0.619188435280124	0.619188435280124	Lasso	eln_all_gen
1200	JAK3	0.619188435280124	0.619188435280124	Lasso	eln_all_gen
1201	KANSL1	0.619188435280124	0.619188435280124	Lasso	eln_all_gen
1202	KANSL1	0.619188435280124	0.619188435280124	Lasso	eln_all_gen
1203	KANSL1	0.619188435280124	0.619188435280124	Lasso	eln_all_gen
1204	KANSL1	0.619188435280124	0.619188435280124	Lasso	eln_all_gen
1205	KDM6A	0.619188435280124	0.619188435280124	Lasso	eln_all_gen
1206	KDM6A	0.619188435280124	0.619188435280124	Lasso	eln_all_gen
1207	KDM6A	0.619188435280124	0.619188435280124	Lasso	eln_all_gen
1208	KDM6A	0.619188435280124	0.619188435280124	Lasso	eln_all_gen
1209	KIT	0.619188435280124	0.619188435280124	Lasso	eln_all_gen
1210	KIT	0.619188435280124	0.619188435280124	Lasso	eln_all_gen
1211	KIT	0.619188435280124	0.619188435280124	Lasso	eln_all_gen
1212	KIT	0.619188435280124	0.619188435280124	Lasso	eln_all_gen
1213	KMT2C	0.619188435280124	0.619188435280124	Lasso	eln_all_gen
1214	KMT2C	0.619188435280124	0.619188435280124	Lasso	eln_all_gen
1215	KMT2C	0.619188435280124	0.619188435280124	Lasso	eln_all_gen
1216	KMT2C	0.619188435280124	0.619188435280124	Lasso	eln_all_gen
1217	KMT2D	0.619188435280124	0.619188435280124	Lasso	eln_all_gen
1218	KMT2D	0.619188435280124	0.619188435280124	Lasso	eln_all_gen
1219	KMT2D	0.619188435280124	0.619188435280124	Lasso	eln_all_gen
1220	KMT2D	0.619188435280124	0.619188435280124	Lasso	eln_all_gen
1221	KMT2E	0.619188435280124	0.619188435280124	Lasso	eln_all_gen
1222	KMT2E	0.619188435280124	0.619188435280124	Lasso	eln_all_gen
1223	KMT2E	0.619188435280124	0.619188435280124	Lasso	eln_all_gen
1224	KMT2E	0.619188435280124	0.619188435280124	Lasso	eln_all_gen
1225	KRAS	0.619188435280124	0.619188435280124	Lasso	eln_all_gen
1226	KRAS	0.619188435280124	0.619188435280124	Lasso	eln_all_gen
1227	KRAS	0.619188435280124	0.619188435280124	Lasso	eln_all_gen
1228	KRAS	0.619188435280124	0.619188435280124	Lasso	eln_all_gen
1229	LUC7L2	0.619188435280124	0.619188435280124	Lasso	eln_all_gen
1230	LUC7L2	0.619188435280124	0.619188435280124	Lasso	eln_all_gen
1231	LUC7L2	0.619188435280124	0.619188435280124	Lasso	eln_all_gen
1232	LUC7L2	0.619188435280124	0.619188435280124	Lasso	eln_all_gen
1233	MED12	0.619188435280124	0.619188435280124	Lasso	eln_all_gen
1234	MED12	0.619188435280124	0.619188435280124	Lasso	eln_all_gen
1235	MED12	0.619188435280124	0.619188435280124	Lasso	eln_all_gen
1236	MED12	0.619188435280124	0.619188435280124	Lasso	eln_all_gen
1237	MLL	0.619188435280124	0.619188435280124	Lasso	eln_all_gen
1238	MLL	0.619188435280124	0.619188435280124	Lasso	eln_all_gen
1239	MLL	0.619188435280124	0.619188435280124	Lasso	eln_all_gen
1240	MLL	0.619188435280124	0.619188435280124	Lasso	eln_all_gen
1241	MPL	0.619188435280124	0.619188435280124	Lasso	eln_all_gen
1242	MPL	0.619188435280124	0.619188435280124	Lasso	eln_all_gen
1243	MPL	0.619188435280124	0.619188435280124	Lasso	eln_all_gen
1244	MPL	0.619188435280124	0.619188435280124	Lasso	eln_all_gen
1245	MYC	0.619188435280124	0.619188435280124	Lasso	eln_all_gen
1246	MYC	0.619188435280124	0.619188435280124	Lasso	eln_all_gen
1247	MYC	0.619188435280124	0.619188435280124	Lasso	eln_all_gen
1248	MYC	0.619188435280124	0.619188435280124	Lasso	eln_all_gen
1249	NF1	0.619188435280124	0.619188435280124	Lasso	eln_all_gen
1250	NF1	0.619188435280124	0.619188435280124	Lasso	eln_all_gen
1251	NF1	0.619188435280124	0.619188435280124	Lasso	eln_all_gen
1252	NF1	0.619188435280124	0.619188435280124	Lasso	eln_all_gen
1253	NFE2	0.619188435280124	0.619188435280124	Lasso	eln_all_gen
1254	NFE2	0.619188435280124	0.619188435280124	Lasso	eln_all_gen
1255	NFE2	0.619188435280124	0.619188435280124	Lasso	eln_all_gen
1256	NFE2	0.619188435280124	0.619188435280124	Lasso	eln_all_gen
1257	NOTCH1	0.619188435280124	0.619188435280124	Lasso	eln_all_gen
1258	NOTCH1	0.619188435280124	0.619188435280124	Lasso	eln_all_gen
1259	NOTCH1	0.619188435280124	0.619188435280124	Lasso	eln_all_gen
1260	NOTCH1	0.619188435280124	0.619188435280124	Lasso	eln_all_gen
1261	NPM1	0.619188435280124	0.619188435280124	Lasso	eln_all_gen
1262	NPM1	0.619188435280124	0.619188435280124	Lasso	eln_all_gen
1263	NPM1	0.619188435280124	0.619188435280124	Lasso	eln_all_gen
1264	NPM1	0.619188435280124	0.619188435280124	Lasso	eln_all_gen
1265	NRAS_other	0.619188435280124	0.619188435280124	Lasso	eln_all_gen
1266	NRAS_other	0.619188435280124	0.619188435280124	Lasso	eln_all_gen
1267	NRAS_other	0.619188435280124	0.619188435280124	Lasso	eln_all_gen
1268	NRAS_other	0.619188435280124	0.619188435280124	Lasso	eln_all_gen
1269	NRAS_p.G12_13	0.619188435280124	0.619188435280124	Lasso	eln_all_gen
1270	NRAS_p.G12_13	0.619188435280124	0.619188435280124	Lasso	eln_all_gen
1271	NRAS_p.G12_13	0.619188435280124	0.619188435280124	Lasso	eln_all_gen
1272	NRAS_p.G12_13	0.619188435280124	0.619188435280124	Lasso	eln_all_gen
1273	NRAS_p.Q61_62	0.619188435280124	0.619188435280124	Lasso	eln_all_gen
1274	NRAS_p.Q61_62	0.619188435280124	0.619188435280124	Lasso	eln_all_gen
1275	NRAS_p.Q61_62	0.619188435280124	0.619188435280124	Lasso	eln_all_gen
1276	NRAS_p.Q61_62	0.619188435280124	0.619188435280124	Lasso	eln_all_gen
1277	PDS5B	0.619188435280124	0.619188435280124	Lasso	eln_all_gen
1278	PDS5B	0.619188435280124	0.619188435280124	Lasso	eln_all_gen
1279	PDS5B	0.619188435280124	0.619188435280124	Lasso	eln_all_gen
1280	PDS5B	0.619188435280124	0.619188435280124	Lasso	eln_all_gen
1281	PHF6	0.619188435280124	0.619188435280124	Lasso	eln_all_gen
1282	PHF6	0.619188435280124	0.619188435280124	Lasso	eln_all_gen
1283	PHF6	0.619188435280124	0.619188435280124	Lasso	eln_all_gen
1284	PHF6	0.619188435280124	0.619188435280124	Lasso	eln_all_gen
1285	PPFIA2	0.619188435280124	0.619188435280124	Lasso	eln_all_gen
1286	PPFIA2	0.619188435280124	0.619188435280124	Lasso	eln_all_gen
1287	PPFIA2	0.619188435280124	0.619188435280124	Lasso	eln_all_gen
1288	PPFIA2	0.619188435280124	0.619188435280124	Lasso	eln_all_gen
1289	PRPF8	0.619188435280124	0.619188435280124	Lasso	eln_all_gen
1290	PRPF8	0.619188435280124	0.619188435280124	Lasso	eln_all_gen
1291	PRPF8	0.619188435280124	0.619188435280124	Lasso	eln_all_gen
1292	PRPF8	0.619188435280124	0.619188435280124	Lasso	eln_all_gen
1293	PTEN	0.619188435280124	0.619188435280124	Lasso	eln_all_gen
1294	PTEN	0.619188435280124	0.619188435280124	Lasso	eln_all_gen
1295	PTEN	0.619188435280124	0.619188435280124	Lasso	eln_all_gen
1296	PTEN	0.619188435280124	0.619188435280124	Lasso	eln_all_gen
1297	PTPN11	0.619188435280124	0.619188435280124	Lasso	eln_all_gen
1298	PTPN11	0.619188435280124	0.619188435280124	Lasso	eln_all_gen
1299	PTPN11	0.619188435280124	0.619188435280124	Lasso	eln_all_gen
1300	PTPN11	0.619188435280124	0.619188435280124	Lasso	eln_all_gen
1301	PTPRF	0.619188435280124	0.619188435280124	Lasso	eln_all_gen
1302	PTPRF	0.619188435280124	0.619188435280124	Lasso	eln_all_gen
1303	PTPRF	0.619188435280124	0.619188435280124	Lasso	eln_all_gen
1304	PTPRF	0.619188435280124	0.619188435280124	Lasso	eln_all_gen
1305	PTPRT	0.619188435280124	0.619188435280124	Lasso	eln_all_gen
1306	PTPRT	0.619188435280124	0.619188435280124	Lasso	eln_all_gen
1307	PTPRT	0.619188435280124	0.619188435280124	Lasso	eln_all_gen
1308	PTPRT	0.619188435280124	0.619188435280124	Lasso	eln_all_gen
1309	RAD21	0.619188435280124	0.619188435280124	Lasso	eln_all_gen
1310	RAD21	0.619188435280124	0.619188435280124	Lasso	eln_all_gen
1311	RAD21	0.619188435280124	0.619188435280124	Lasso	eln_all_gen
1312	RAD21	0.619188435280124	0.619188435280124	Lasso	eln_all_gen
1313	RIT1	0.619188435280124	0.619188435280124	Lasso	eln_all_gen
1314	RIT1	0.619188435280124	0.619188435280124	Lasso	eln_all_gen
1315	RIT1	0.619188435280124	0.619188435280124	Lasso	eln_all_gen
1316	RIT1	0.619188435280124	0.619188435280124	Lasso	eln_all_gen
1317	RUNX1	0.619188435280124	0.619188435280124	Lasso	eln_all_gen
1318	RUNX1	0.619188435280124	0.619188435280124	Lasso	eln_all_gen
1319	RUNX1	0.619188435280124	0.619188435280124	Lasso	eln_all_gen
1320	RUNX1	0.619188435280124	0.619188435280124	Lasso	eln_all_gen
1321	S100B	0.619188435280124	0.619188435280124	Lasso	eln_all_gen
1322	S100B	0.619188435280124	0.619188435280124	Lasso	eln_all_gen
1323	S100B	0.619188435280124	0.619188435280124	Lasso	eln_all_gen
1324	S100B	0.619188435280124	0.619188435280124	Lasso	eln_all_gen
1325	SETBP1	0.619188435280124	0.619188435280124	Lasso	eln_all_gen
1326	SETBP1	0.619188435280124	0.619188435280124	Lasso	eln_all_gen
1327	SETBP1	0.619188435280124	0.619188435280124	Lasso	eln_all_gen
1328	SETBP1	0.619188435280124	0.619188435280124	Lasso	eln_all_gen
1329	SF1	0.619188435280124	0.619188435280124	Lasso	eln_all_gen
1330	SF1	0.619188435280124	0.619188435280124	Lasso	eln_all_gen
1331	SF1	0.619188435280124	0.619188435280124	Lasso	eln_all_gen
1332	SF1	0.619188435280124	0.619188435280124	Lasso	eln_all_gen
1333	SF3B1	0.619188435280124	0.619188435280124	Lasso	eln_all_gen
1334	SF3B1	0.619188435280124	0.619188435280124	Lasso	eln_all_gen
1335	SF3B1	0.619188435280124	0.619188435280124	Lasso	eln_all_gen
1336	SF3B1	0.619188435280124	0.619188435280124	Lasso	eln_all_gen
1337	SMC1A	0.619188435280124	0.619188435280124	Lasso	eln_all_gen
1338	SMC1A	0.619188435280124	0.619188435280124	Lasso	eln_all_gen
1339	SMC1A	0.619188435280124	0.619188435280124	Lasso	eln_all_gen
1340	SMC1A	0.619188435280124	0.619188435280124	Lasso	eln_all_gen
1341	SMC3	0.619188435280124	0.619188435280124	Lasso	eln_all_gen
1342	SMC3	0.619188435280124	0.619188435280124	Lasso	eln_all_gen
1343	SMC3	0.619188435280124	0.619188435280124	Lasso	eln_all_gen
1344	SMC3	0.619188435280124	0.619188435280124	Lasso	eln_all_gen
1345	SMG1	0.619188435280124	0.619188435280124	Lasso	eln_all_gen
1346	SMG1	0.619188435280124	0.619188435280124	Lasso	eln_all_gen
1347	SMG1	0.619188435280124	0.619188435280124	Lasso	eln_all_gen
1348	SMG1	0.619188435280124	0.619188435280124	Lasso	eln_all_gen
1349	SPP1	0.619188435280124	0.619188435280124	Lasso	eln_all_gen
1350	SPP1	0.619188435280124	0.619188435280124	Lasso	eln_all_gen
1351	SPP1	0.619188435280124	0.619188435280124	Lasso	eln_all_gen
1352	SPP1	0.619188435280124	0.619188435280124	Lasso	eln_all_gen
1353	SRSF2	0.619188435280124	0.619188435280124	Lasso	eln_all_gen
1354	SRSF2	0.619188435280124	0.619188435280124	Lasso	eln_all_gen
1355	SRSF2	0.619188435280124	0.619188435280124	Lasso	eln_all_gen
1356	SRSF2	0.619188435280124	0.619188435280124	Lasso	eln_all_gen
1357	STAG2	0.619188435280124	0.619188435280124	Lasso	eln_all_gen
1358	STAG2	0.619188435280124	0.619188435280124	Lasso	eln_all_gen
1359	STAG2	0.619188435280124	0.619188435280124	Lasso	eln_all_gen
1360	STAG2	0.619188435280124	0.619188435280124	Lasso	eln_all_gen
1361	STAT5B	0.619188435280124	0.619188435280124	Lasso	eln_all_gen
1362	STAT5B	0.619188435280124	0.619188435280124	Lasso	eln_all_gen
1363	STAT5B	0.619188435280124	0.619188435280124	Lasso	eln_all_gen
1364	STAT5B	0.619188435280124	0.619188435280124	Lasso	eln_all_gen
1365	SUZ12	0.619188435280124	0.619188435280124	Lasso	eln_all_gen
1366	SUZ12	0.619188435280124	0.619188435280124	Lasso	eln_all_gen
1367	SUZ12	0.619188435280124	0.619188435280124	Lasso	eln_all_gen
1368	SUZ12	0.619188435280124	0.619188435280124	Lasso	eln_all_gen
1369	TET2	0.619188435280124	0.619188435280124	Lasso	eln_all_gen
1370	TET2	0.619188435280124	0.619188435280124	Lasso	eln_all_gen
1371	TET2	0.619188435280124	0.619188435280124	Lasso	eln_all_gen
1372	TET2	0.619188435280124	0.619188435280124	Lasso	eln_all_gen
1373	TP53	0.619188435280124	0.598276754960958	Lasso	eln_all_gen
1374	TP53	0.619188435280124	0.603871710665983	Lasso	eln_all_gen
1375	TP53	0.619188435280124	0.608225067389954	Lasso	eln_all_gen
1376	TP53	0.619188435280124	0.592000839716914	Lasso	eln_all_gen
1377	U2AF1_p.S34	0.619188435280124	0.619188435280124	Lasso	eln_all_gen
1378	U2AF1_p.S34	0.619188435280124	0.619188435280124	Lasso	eln_all_gen
1379	U2AF1_p.S34	0.619188435280124	0.619188435280124	Lasso	eln_all_gen
1380	U2AF1_p.S34	0.619188435280124	0.619188435280124	Lasso	eln_all_gen
1381	U2AF1_p.Q157	0.619188435280124	0.619188435280124	Lasso	eln_all_gen
1382	U2AF1_p.Q157	0.619188435280124	0.619188435280124	Lasso	eln_all_gen
1383	U2AF1_p.Q157	0.619188435280124	0.619188435280124	Lasso	eln_all_gen
1384	U2AF1_p.Q157	0.619188435280124	0.619188435280124	Lasso	eln_all_gen
1385	WT1	0.619188435280124	0.619188435280124	Lasso	eln_all_gen
1386	WT1	0.619188435280124	0.619188435280124	Lasso	eln_all_gen
1387	WT1	0.619188435280124	0.619188435280124	Lasso	eln_all_gen
1388	WT1	0.619188435280124	0.619188435280124	Lasso	eln_all_gen
1389	ZRSR2	0.619188435280124	0.619188435280124	Lasso	eln_all_gen
1390	ZRSR2	0.619188435280124	0.619188435280124	Lasso	eln_all_gen
1391	ZRSR2	0.619188435280124	0.619188435280124	Lasso	eln_all_gen
1392	ZRSR2	0.619188435280124	0.619188435280124	Lasso	eln_all_gen
1393	eln_2017_adverse	0.634322987269271	0.601531556690571	Lasso	eln_all_gen
1394	eln_2017_adverse	0.634322987269271	0.603877221067733	Lasso	eln_all_gen
1395	eln_2017_adverse	0.634322987269271	0.608099984089476	Lasso	eln_all_gen
1396	eln_2017_adverse	0.634322987269271	0.616898820903318	Lasso	eln_all_gen
1397	eln_2017_favorable	0.634322987269271	0.61956150852103	Lasso	eln_all_gen
1398	eln_2017_favorable	0.634322987269271	0.62531550917477	Lasso	eln_all_gen
1399	eln_2017_favorable	0.634322987269271	0.630738884772152	Lasso	eln_all_gen
1400	eln_2017_favorable	0.634322987269271	0.623451916220092	Lasso	eln_all_gen
1401	eln_2017_intermediate	0.634322987269271	0.634322987269271	Lasso	eln_all_gen
1402	eln_2017_intermediate	0.634322987269271	0.634322987269271	Lasso	eln_all_gen
1403	eln_2017_intermediate	0.634322987269271	0.634322987269271	Lasso	eln_all_gen
1404	eln_2017_intermediate	0.634322987269271	0.634322987269271	Lasso	eln_all_gen
1405	ASXL1	0.634322987269271	0.634322987269271	Lasso	eln_all_gen
1406	ASXL1	0.634322987269271	0.634322987269271	Lasso	eln_all_gen
1407	ASXL1	0.634322987269271	0.634322987269271	Lasso	eln_all_gen
1408	ASXL1	0.634322987269271	0.634322987269271	Lasso	eln_all_gen
1409	ASXL2	0.634322987269271	0.634322987269271	Lasso	eln_all_gen
1410	ASXL2	0.634322987269271	0.634322987269271	Lasso	eln_all_gen
1411	ASXL2	0.634322987269271	0.634322987269271	Lasso	eln_all_gen
1412	ASXL2	0.634322987269271	0.634322987269271	Lasso	eln_all_gen
1413	ASXL3	0.634322987269271	0.634322987269271	Lasso	eln_all_gen
1414	ASXL3	0.634322987269271	0.634322987269271	Lasso	eln_all_gen
1415	ASXL3	0.634322987269271	0.634322987269271	Lasso	eln_all_gen
1416	ASXL3	0.634322987269271	0.634322987269271	Lasso	eln_all_gen
1417	ATRX	0.634322987269271	0.634322987269271	Lasso	eln_all_gen
1418	ATRX	0.634322987269271	0.634322987269271	Lasso	eln_all_gen
1419	ATRX	0.634322987269271	0.634322987269271	Lasso	eln_all_gen
1420	ATRX	0.634322987269271	0.634322987269271	Lasso	eln_all_gen
1421	BAGE3	0.634322987269271	0.634322987269271	Lasso	eln_all_gen
1422	BAGE3	0.634322987269271	0.634322987269271	Lasso	eln_all_gen
1423	BAGE3	0.634322987269271	0.634322987269271	Lasso	eln_all_gen
1424	BAGE3	0.634322987269271	0.634322987269271	Lasso	eln_all_gen
1425	BCOR	0.634322987269271	0.634322987269271	Lasso	eln_all_gen
1426	BCOR	0.634322987269271	0.634322987269271	Lasso	eln_all_gen
1427	BCOR	0.634322987269271	0.634322987269271	Lasso	eln_all_gen
1428	BCOR	0.634322987269271	0.634322987269271	Lasso	eln_all_gen
1429	BRAF	0.634322987269271	0.634322987269271	Lasso	eln_all_gen
1430	BRAF	0.634322987269271	0.634322987269271	Lasso	eln_all_gen
1431	BRAF	0.634322987269271	0.634322987269271	Lasso	eln_all_gen
1432	BRAF	0.634322987269271	0.634322987269271	Lasso	eln_all_gen
1433	CBFB	0.634322987269271	0.634322987269271	Lasso	eln_all_gen
1434	CBFB	0.634322987269271	0.634322987269271	Lasso	eln_all_gen
1435	CBFB	0.634322987269271	0.634322987269271	Lasso	eln_all_gen
1436	CBFB	0.634322987269271	0.634322987269271	Lasso	eln_all_gen
1437	CBL	0.634322987269271	0.634322987269271	Lasso	eln_all_gen
1438	CBL	0.634322987269271	0.634322987269271	Lasso	eln_all_gen
1439	CBL	0.634322987269271	0.634322987269271	Lasso	eln_all_gen
1440	CBL	0.634322987269271	0.634322987269271	Lasso	eln_all_gen
1441	CDKN2A	0.634322987269271	0.634322987269271	Lasso	eln_all_gen
1442	CDKN2A	0.634322987269271	0.634322987269271	Lasso	eln_all_gen
1443	CDKN2A	0.634322987269271	0.634322987269271	Lasso	eln_all_gen
1444	CDKN2A	0.634322987269271	0.634322987269271	Lasso	eln_all_gen
1445	CEBPA_bi	0.634322987269271	0.634322987269271	Lasso	eln_all_gen
1446	CEBPA_bi	0.634322987269271	0.634322987269271	Lasso	eln_all_gen
1447	CEBPA_bi	0.634322987269271	0.634322987269271	Lasso	eln_all_gen
1448	CEBPA_bi	0.634322987269271	0.634322987269271	Lasso	eln_all_gen
1449	CEBPA_mono	0.634322987269271	0.634322987269271	Lasso	eln_all_gen
1450	CEBPA_mono	0.634322987269271	0.634322987269271	Lasso	eln_all_gen
1451	CEBPA_mono	0.634322987269271	0.634322987269271	Lasso	eln_all_gen
1452	CEBPA_mono	0.634322987269271	0.634322987269271	Lasso	eln_all_gen
1453	CNTN5	0.634322987269271	0.634322987269271	Lasso	eln_all_gen
1454	CNTN5	0.634322987269271	0.634322987269271	Lasso	eln_all_gen
1455	CNTN5	0.634322987269271	0.634322987269271	Lasso	eln_all_gen
1456	CNTN5	0.634322987269271	0.634322987269271	Lasso	eln_all_gen
1457	CREBBP	0.634322987269271	0.634322987269271	Lasso	eln_all_gen
1458	CREBBP	0.634322987269271	0.634322987269271	Lasso	eln_all_gen
1459	CREBBP	0.634322987269271	0.634322987269271	Lasso	eln_all_gen
1460	CREBBP	0.634322987269271	0.634322987269271	Lasso	eln_all_gen
1461	CSF1R	0.634322987269271	0.634322987269271	Lasso	eln_all_gen
1462	CSF1R	0.634322987269271	0.634322987269271	Lasso	eln_all_gen
1463	CSF1R	0.634322987269271	0.634322987269271	Lasso	eln_all_gen
1464	CSF1R	0.634322987269271	0.634322987269271	Lasso	eln_all_gen
1465	CSF3R	0.634322987269271	0.634322987269271	Lasso	eln_all_gen
1466	CSF3R	0.634322987269271	0.634322987269271	Lasso	eln_all_gen
1467	CSF3R	0.634322987269271	0.634322987269271	Lasso	eln_all_gen
1468	CSF3R	0.634322987269271	0.634322987269271	Lasso	eln_all_gen
1469	CTCF	0.634322987269271	0.634322987269271	Lasso	eln_all_gen
1470	CTCF	0.634322987269271	0.634322987269271	Lasso	eln_all_gen
1471	CTCF	0.634322987269271	0.634322987269271	Lasso	eln_all_gen
1472	CTCF	0.634322987269271	0.634322987269271	Lasso	eln_all_gen
1473	CUL2	0.634322987269271	0.634322987269271	Lasso	eln_all_gen
1474	CUL2	0.634322987269271	0.634322987269271	Lasso	eln_all_gen
1475	CUL2	0.634322987269271	0.634322987269271	Lasso	eln_all_gen
1476	CUL2	0.634322987269271	0.634322987269271	Lasso	eln_all_gen
1477	CUX1	0.634322987269271	0.634322987269271	Lasso	eln_all_gen
1478	CUX1	0.634322987269271	0.634322987269271	Lasso	eln_all_gen
1479	CUX1	0.634322987269271	0.634322987269271	Lasso	eln_all_gen
1480	CUX1	0.634322987269271	0.634322987269271	Lasso	eln_all_gen
1481	DNMT3A	0.634322987269271	0.634322987269271	Lasso	eln_all_gen
1482	DNMT3A	0.634322987269271	0.634322987269271	Lasso	eln_all_gen
1483	DNMT3A	0.634322987269271	0.634322987269271	Lasso	eln_all_gen
1484	DNMT3A	0.634322987269271	0.634322987269271	Lasso	eln_all_gen
1485	EED	0.634322987269271	0.634322987269271	Lasso	eln_all_gen
1486	EED	0.634322987269271	0.634322987269271	Lasso	eln_all_gen
1487	EED	0.634322987269271	0.634322987269271	Lasso	eln_all_gen
1488	EED	0.634322987269271	0.634322987269271	Lasso	eln_all_gen
1489	ETV6	0.634322987269271	0.634322987269271	Lasso	eln_all_gen
1490	ETV6	0.634322987269271	0.634322987269271	Lasso	eln_all_gen
1491	ETV6	0.634322987269271	0.634322987269271	Lasso	eln_all_gen
1492	ETV6	0.634322987269271	0.634322987269271	Lasso	eln_all_gen
1493	EZH2	0.634322987269271	0.634322987269271	Lasso	eln_all_gen
1494	EZH2	0.634322987269271	0.634322987269271	Lasso	eln_all_gen
1495	EZH2	0.634322987269271	0.634322987269271	Lasso	eln_all_gen
1496	EZH2	0.634322987269271	0.634322987269271	Lasso	eln_all_gen
1497	FBXW7	0.634322987269271	0.634322987269271	Lasso	eln_all_gen
1498	FBXW7	0.634322987269271	0.634322987269271	Lasso	eln_all_gen
1499	FBXW7	0.634322987269271	0.634322987269271	Lasso	eln_all_gen
1500	FBXW7	0.634322987269271	0.634322987269271	Lasso	eln_all_gen
1501	ITD	0.634322987269271	0.634322987269271	Lasso	eln_all_gen
1502	ITD	0.634322987269271	0.634322987269271	Lasso	eln_all_gen
1503	ITD	0.634322987269271	0.634322987269271	Lasso	eln_all_gen
1504	ITD	0.634322987269271	0.634322987269271	Lasso	eln_all_gen
1505	FLT3_TKD	0.634322987269271	0.634322987269271	Lasso	eln_all_gen
1506	FLT3_TKD	0.634322987269271	0.634322987269271	Lasso	eln_all_gen
1507	FLT3_TKD	0.634322987269271	0.634322987269271	Lasso	eln_all_gen
1508	FLT3_TKD	0.634322987269271	0.634322987269271	Lasso	eln_all_gen
1509	FLT3_other	0.634322987269271	0.634322987269271	Lasso	eln_all_gen
1510	FLT3_other	0.634322987269271	0.634322987269271	Lasso	eln_all_gen
1511	FLT3_other	0.634322987269271	0.634322987269271	Lasso	eln_all_gen
1512	FLT3_other	0.634322987269271	0.634322987269271	Lasso	eln_all_gen
1513	GATA1	0.634322987269271	0.634322987269271	Lasso	eln_all_gen
1514	GATA1	0.634322987269271	0.634322987269271	Lasso	eln_all_gen
1515	GATA1	0.634322987269271	0.634322987269271	Lasso	eln_all_gen
1516	GATA1	0.634322987269271	0.634322987269271	Lasso	eln_all_gen
1517	GATA2	0.634322987269271	0.634322987269271	Lasso	eln_all_gen
1518	GATA2	0.634322987269271	0.634322987269271	Lasso	eln_all_gen
1519	GATA2	0.634322987269271	0.634322987269271	Lasso	eln_all_gen
1520	GATA2	0.634322987269271	0.634322987269271	Lasso	eln_all_gen
1521	GNAS	0.634322987269271	0.634322987269271	Lasso	eln_all_gen
1522	GNAS	0.634322987269271	0.634322987269271	Lasso	eln_all_gen
1523	GNAS	0.634322987269271	0.634322987269271	Lasso	eln_all_gen
1524	GNAS	0.634322987269271	0.634322987269271	Lasso	eln_all_gen
1525	GNB1	0.634322987269271	0.634322987269271	Lasso	eln_all_gen
1526	GNB1	0.634322987269271	0.634322987269271	Lasso	eln_all_gen
1527	GNB1	0.634322987269271	0.634322987269271	Lasso	eln_all_gen
1528	GNB1	0.634322987269271	0.634322987269271	Lasso	eln_all_gen
1529	IDH1	0.634322987269271	0.634322987269271	Lasso	eln_all_gen
1530	IDH1	0.634322987269271	0.634322987269271	Lasso	eln_all_gen
1531	IDH1	0.634322987269271	0.634322987269271	Lasso	eln_all_gen
1532	IDH1	0.634322987269271	0.634322987269271	Lasso	eln_all_gen
1533	IDH2_p.R140	0.634322987269271	0.634322987269271	Lasso	eln_all_gen
1534	IDH2_p.R140	0.634322987269271	0.634322987269271	Lasso	eln_all_gen
1535	IDH2_p.R140	0.634322987269271	0.634322987269271	Lasso	eln_all_gen
1536	IDH2_p.R140	0.634322987269271	0.634322987269271	Lasso	eln_all_gen
1537	IDH2_p.R172	0.634322987269271	0.634322987269271	Lasso	eln_all_gen
1538	IDH2_p.R172	0.634322987269271	0.634322987269271	Lasso	eln_all_gen
1539	IDH2_p.R172	0.634322987269271	0.634322987269271	Lasso	eln_all_gen
1540	IDH2_p.R172	0.634322987269271	0.634322987269271	Lasso	eln_all_gen
1541	JAK2	0.634322987269271	0.634322987269271	Lasso	eln_all_gen
1542	JAK2	0.634322987269271	0.634322987269271	Lasso	eln_all_gen
1543	JAK2	0.634322987269271	0.634322987269271	Lasso	eln_all_gen
1544	JAK2	0.634322987269271	0.634322987269271	Lasso	eln_all_gen
1545	JAK3	0.634322987269271	0.634322987269271	Lasso	eln_all_gen
1546	JAK3	0.634322987269271	0.634322987269271	Lasso	eln_all_gen
1547	JAK3	0.634322987269271	0.634322987269271	Lasso	eln_all_gen
1548	JAK3	0.634322987269271	0.634322987269271	Lasso	eln_all_gen
1549	KANSL1	0.634322987269271	0.634322987269271	Lasso	eln_all_gen
1550	KANSL1	0.634322987269271	0.634322987269271	Lasso	eln_all_gen
1551	KANSL1	0.634322987269271	0.634322987269271	Lasso	eln_all_gen
1552	KANSL1	0.634322987269271	0.634322987269271	Lasso	eln_all_gen
1553	KDM6A	0.634322987269271	0.634322987269271	Lasso	eln_all_gen
1554	KDM6A	0.634322987269271	0.634322987269271	Lasso	eln_all_gen
1555	KDM6A	0.634322987269271	0.634322987269271	Lasso	eln_all_gen
1556	KDM6A	0.634322987269271	0.634322987269271	Lasso	eln_all_gen
1557	KIT	0.634322987269271	0.634322987269271	Lasso	eln_all_gen
1558	KIT	0.634322987269271	0.634322987269271	Lasso	eln_all_gen
1559	KIT	0.634322987269271	0.634322987269271	Lasso	eln_all_gen
1560	KIT	0.634322987269271	0.634322987269271	Lasso	eln_all_gen
1561	KMT2C	0.634322987269271	0.634322987269271	Lasso	eln_all_gen
1562	KMT2C	0.634322987269271	0.634322987269271	Lasso	eln_all_gen
1563	KMT2C	0.634322987269271	0.634322987269271	Lasso	eln_all_gen
1564	KMT2C	0.634322987269271	0.634322987269271	Lasso	eln_all_gen
1565	KMT2D	0.634322987269271	0.634322987269271	Lasso	eln_all_gen
1566	KMT2D	0.634322987269271	0.634322987269271	Lasso	eln_all_gen
1567	KMT2D	0.634322987269271	0.634322987269271	Lasso	eln_all_gen
1568	KMT2D	0.634322987269271	0.634322987269271	Lasso	eln_all_gen
1569	KMT2E	0.634322987269271	0.634322987269271	Lasso	eln_all_gen
1570	KMT2E	0.634322987269271	0.634322987269271	Lasso	eln_all_gen
1571	KMT2E	0.634322987269271	0.634322987269271	Lasso	eln_all_gen
1572	KMT2E	0.634322987269271	0.634322987269271	Lasso	eln_all_gen
1573	KRAS	0.634322987269271	0.634322987269271	Lasso	eln_all_gen
1574	KRAS	0.634322987269271	0.634322987269271	Lasso	eln_all_gen
1575	KRAS	0.634322987269271	0.634322987269271	Lasso	eln_all_gen
1576	KRAS	0.634322987269271	0.634322987269271	Lasso	eln_all_gen
1577	LUC7L2	0.634322987269271	0.634322987269271	Lasso	eln_all_gen
1578	LUC7L2	0.634322987269271	0.634322987269271	Lasso	eln_all_gen
1579	LUC7L2	0.634322987269271	0.634322987269271	Lasso	eln_all_gen
1580	LUC7L2	0.634322987269271	0.634322987269271	Lasso	eln_all_gen
1581	MED12	0.634322987269271	0.634322987269271	Lasso	eln_all_gen
1582	MED12	0.634322987269271	0.634322987269271	Lasso	eln_all_gen
1583	MED12	0.634322987269271	0.634322987269271	Lasso	eln_all_gen
1584	MED12	0.634322987269271	0.634322987269271	Lasso	eln_all_gen
1585	MLL	0.634322987269271	0.634322987269271	Lasso	eln_all_gen
1586	MLL	0.634322987269271	0.634322987269271	Lasso	eln_all_gen
1587	MLL	0.634322987269271	0.634322987269271	Lasso	eln_all_gen
1588	MLL	0.634322987269271	0.634322987269271	Lasso	eln_all_gen
1589	MPL	0.634322987269271	0.634322987269271	Lasso	eln_all_gen
1590	MPL	0.634322987269271	0.634322987269271	Lasso	eln_all_gen
1591	MPL	0.634322987269271	0.634322987269271	Lasso	eln_all_gen
1592	MPL	0.634322987269271	0.634322987269271	Lasso	eln_all_gen
1593	MYC	0.634322987269271	0.634322987269271	Lasso	eln_all_gen
1594	MYC	0.634322987269271	0.634322987269271	Lasso	eln_all_gen
1595	MYC	0.634322987269271	0.634322987269271	Lasso	eln_all_gen
1596	MYC	0.634322987269271	0.634322987269271	Lasso	eln_all_gen
1597	NF1	0.634322987269271	0.634322987269271	Lasso	eln_all_gen
1598	NF1	0.634322987269271	0.634322987269271	Lasso	eln_all_gen
1599	NF1	0.634322987269271	0.634322987269271	Lasso	eln_all_gen
1600	NF1	0.634322987269271	0.634322987269271	Lasso	eln_all_gen
1601	NFE2	0.634322987269271	0.634322987269271	Lasso	eln_all_gen
1602	NFE2	0.634322987269271	0.634322987269271	Lasso	eln_all_gen
1603	NFE2	0.634322987269271	0.634322987269271	Lasso	eln_all_gen
1604	NFE2	0.634322987269271	0.634322987269271	Lasso	eln_all_gen
1605	NOTCH1	0.634322987269271	0.634322987269271	Lasso	eln_all_gen
1606	NOTCH1	0.634322987269271	0.634322987269271	Lasso	eln_all_gen
1607	NOTCH1	0.634322987269271	0.634322987269271	Lasso	eln_all_gen
1608	NOTCH1	0.634322987269271	0.634322987269271	Lasso	eln_all_gen
1609	NPM1	0.634322987269271	0.634322987269271	Lasso	eln_all_gen
1610	NPM1	0.634322987269271	0.634322987269271	Lasso	eln_all_gen
1611	NPM1	0.634322987269271	0.634322987269271	Lasso	eln_all_gen
1612	NPM1	0.634322987269271	0.634322987269271	Lasso	eln_all_gen
1613	NRAS_other	0.634322987269271	0.634322987269271	Lasso	eln_all_gen
1614	NRAS_other	0.634322987269271	0.634322987269271	Lasso	eln_all_gen
1615	NRAS_other	0.634322987269271	0.634322987269271	Lasso	eln_all_gen
1616	NRAS_other	0.634322987269271	0.634322987269271	Lasso	eln_all_gen
1617	NRAS_p.G12_13	0.634322987269271	0.634322987269271	Lasso	eln_all_gen
1618	NRAS_p.G12_13	0.634322987269271	0.634322987269271	Lasso	eln_all_gen
1619	NRAS_p.G12_13	0.634322987269271	0.634322987269271	Lasso	eln_all_gen
1620	NRAS_p.G12_13	0.634322987269271	0.634322987269271	Lasso	eln_all_gen
1621	NRAS_p.Q61_62	0.634322987269271	0.634322987269271	Lasso	eln_all_gen
1622	NRAS_p.Q61_62	0.634322987269271	0.634322987269271	Lasso	eln_all_gen
1623	NRAS_p.Q61_62	0.634322987269271	0.634322987269271	Lasso	eln_all_gen
1624	NRAS_p.Q61_62	0.634322987269271	0.634322987269271	Lasso	eln_all_gen
1625	PDS5B	0.634322987269271	0.634322987269271	Lasso	eln_all_gen
1626	PDS5B	0.634322987269271	0.634322987269271	Lasso	eln_all_gen
1627	PDS5B	0.634322987269271	0.634322987269271	Lasso	eln_all_gen
1628	PDS5B	0.634322987269271	0.634322987269271	Lasso	eln_all_gen
1629	PHF6	0.634322987269271	0.634322987269271	Lasso	eln_all_gen
1630	PHF6	0.634322987269271	0.634322987269271	Lasso	eln_all_gen
1631	PHF6	0.634322987269271	0.634322987269271	Lasso	eln_all_gen
1632	PHF6	0.634322987269271	0.634322987269271	Lasso	eln_all_gen
1633	PPFIA2	0.634322987269271	0.634322987269271	Lasso	eln_all_gen
1634	PPFIA2	0.634322987269271	0.634322987269271	Lasso	eln_all_gen
1635	PPFIA2	0.634322987269271	0.634322987269271	Lasso	eln_all_gen
1636	PPFIA2	0.634322987269271	0.634322987269271	Lasso	eln_all_gen
1637	PRPF8	0.634322987269271	0.634322987269271	Lasso	eln_all_gen
1638	PRPF8	0.634322987269271	0.634322987269271	Lasso	eln_all_gen
1639	PRPF8	0.634322987269271	0.634322987269271	Lasso	eln_all_gen
1640	PRPF8	0.634322987269271	0.634322987269271	Lasso	eln_all_gen
1641	PTEN	0.634322987269271	0.634322987269271	Lasso	eln_all_gen
1642	PTEN	0.634322987269271	0.634322987269271	Lasso	eln_all_gen
1643	PTEN	0.634322987269271	0.634322987269271	Lasso	eln_all_gen
1644	PTEN	0.634322987269271	0.634322987269271	Lasso	eln_all_gen
1645	PTPN11	0.634322987269271	0.634322987269271	Lasso	eln_all_gen
1646	PTPN11	0.634322987269271	0.634322987269271	Lasso	eln_all_gen
1647	PTPN11	0.634322987269271	0.634322987269271	Lasso	eln_all_gen
1648	PTPN11	0.634322987269271	0.634322987269271	Lasso	eln_all_gen
1649	PTPRF	0.634322987269271	0.634322987269271	Lasso	eln_all_gen
1650	PTPRF	0.634322987269271	0.634322987269271	Lasso	eln_all_gen
1651	PTPRF	0.634322987269271	0.634322987269271	Lasso	eln_all_gen
1652	PTPRF	0.634322987269271	0.634322987269271	Lasso	eln_all_gen
1653	PTPRT	0.634322987269271	0.634322987269271	Lasso	eln_all_gen
1654	PTPRT	0.634322987269271	0.634322987269271	Lasso	eln_all_gen
1655	PTPRT	0.634322987269271	0.634322987269271	Lasso	eln_all_gen
1656	PTPRT	0.634322987269271	0.634322987269271	Lasso	eln_all_gen
1657	RAD21	0.634322987269271	0.634322987269271	Lasso	eln_all_gen
1658	RAD21	0.634322987269271	0.634322987269271	Lasso	eln_all_gen
1659	RAD21	0.634322987269271	0.634322987269271	Lasso	eln_all_gen
1660	RAD21	0.634322987269271	0.634322987269271	Lasso	eln_all_gen
1661	RIT1	0.634322987269271	0.634322987269271	Lasso	eln_all_gen
1662	RIT1	0.634322987269271	0.634322987269271	Lasso	eln_all_gen
1663	RIT1	0.634322987269271	0.634322987269271	Lasso	eln_all_gen
1664	RIT1	0.634322987269271	0.634322987269271	Lasso	eln_all_gen
1665	RUNX1	0.634322987269271	0.634322987269271	Lasso	eln_all_gen
1666	RUNX1	0.634322987269271	0.634322987269271	Lasso	eln_all_gen
1667	RUNX1	0.634322987269271	0.634322987269271	Lasso	eln_all_gen
1668	RUNX1	0.634322987269271	0.634322987269271	Lasso	eln_all_gen
1669	S100B	0.634322987269271	0.634322987269271	Lasso	eln_all_gen
1670	S100B	0.634322987269271	0.634322987269271	Lasso	eln_all_gen
1671	S100B	0.634322987269271	0.634322987269271	Lasso	eln_all_gen
1672	S100B	0.634322987269271	0.634322987269271	Lasso	eln_all_gen
1673	SETBP1	0.634322987269271	0.634322987269271	Lasso	eln_all_gen
1674	SETBP1	0.634322987269271	0.634322987269271	Lasso	eln_all_gen
1675	SETBP1	0.634322987269271	0.634322987269271	Lasso	eln_all_gen
1676	SETBP1	0.634322987269271	0.634322987269271	Lasso	eln_all_gen
1677	SF1	0.634322987269271	0.634322987269271	Lasso	eln_all_gen
1678	SF1	0.634322987269271	0.634322987269271	Lasso	eln_all_gen
1679	SF1	0.634322987269271	0.634322987269271	Lasso	eln_all_gen
1680	SF1	0.634322987269271	0.634322987269271	Lasso	eln_all_gen
1681	SF3B1	0.634322987269271	0.634322987269271	Lasso	eln_all_gen
1682	SF3B1	0.634322987269271	0.634322987269271	Lasso	eln_all_gen
1683	SF3B1	0.634322987269271	0.634322987269271	Lasso	eln_all_gen
1684	SF3B1	0.634322987269271	0.634322987269271	Lasso	eln_all_gen
1685	SMC1A	0.634322987269271	0.634322987269271	Lasso	eln_all_gen
1686	SMC1A	0.634322987269271	0.634322987269271	Lasso	eln_all_gen
1687	SMC1A	0.634322987269271	0.634322987269271	Lasso	eln_all_gen
1688	SMC1A	0.634322987269271	0.634322987269271	Lasso	eln_all_gen
1689	SMC3	0.634322987269271	0.634322987269271	Lasso	eln_all_gen
1690	SMC3	0.634322987269271	0.634322987269271	Lasso	eln_all_gen
1691	SMC3	0.634322987269271	0.634322987269271	Lasso	eln_all_gen
1692	SMC3	0.634322987269271	0.634322987269271	Lasso	eln_all_gen
1693	SMG1	0.634322987269271	0.634322987269271	Lasso	eln_all_gen
1694	SMG1	0.634322987269271	0.634322987269271	Lasso	eln_all_gen
1695	SMG1	0.634322987269271	0.634322987269271	Lasso	eln_all_gen
1696	SMG1	0.634322987269271	0.634322987269271	Lasso	eln_all_gen
1697	SPP1	0.634322987269271	0.634322987269271	Lasso	eln_all_gen
1698	SPP1	0.634322987269271	0.634322987269271	Lasso	eln_all_gen
1699	SPP1	0.634322987269271	0.634322987269271	Lasso	eln_all_gen
1700	SPP1	0.634322987269271	0.634322987269271	Lasso	eln_all_gen
1701	SRSF2	0.634322987269271	0.633664428681945	Lasso	eln_all_gen
1702	SRSF2	0.634322987269271	0.629262390844064	Lasso	eln_all_gen
1703	SRSF2	0.634322987269271	0.625462629875092	Lasso	eln_all_gen
1704	SRSF2	0.634322987269271	0.634337021651661	Lasso	eln_all_gen
1705	STAG2	0.634322987269271	0.634322987269271	Lasso	eln_all_gen
1706	STAG2	0.634322987269271	0.634322987269271	Lasso	eln_all_gen
1707	STAG2	0.634322987269271	0.634322987269271	Lasso	eln_all_gen
1708	STAG2	0.634322987269271	0.634322987269271	Lasso	eln_all_gen
1709	STAT5B	0.634322987269271	0.634322987269271	Lasso	eln_all_gen
1710	STAT5B	0.634322987269271	0.634322987269271	Lasso	eln_all_gen
1711	STAT5B	0.634322987269271	0.634322987269271	Lasso	eln_all_gen
1712	STAT5B	0.634322987269271	0.634322987269271	Lasso	eln_all_gen
1713	SUZ12	0.634322987269271	0.634322987269271	Lasso	eln_all_gen
1714	SUZ12	0.634322987269271	0.634322987269271	Lasso	eln_all_gen
1715	SUZ12	0.634322987269271	0.634322987269271	Lasso	eln_all_gen
1716	SUZ12	0.634322987269271	0.634322987269271	Lasso	eln_all_gen
1717	TET2	0.634322987269271	0.622448602068112	Lasso	eln_all_gen
1718	TET2	0.634322987269271	0.622218380521382	Lasso	eln_all_gen
1719	TET2	0.634322987269271	0.6230626543606	Lasso	eln_all_gen
1720	TET2	0.634322987269271	0.627421723918152	Lasso	eln_all_gen
1721	TP53	0.634322987269271	0.608863367978142	Lasso	eln_all_gen
1722	TP53	0.634322987269271	0.611514712738854	Lasso	eln_all_gen
1723	TP53	0.634322987269271	0.605065625653212	Lasso	eln_all_gen
1724	TP53	0.634322987269271	0.620860217584535	Lasso	eln_all_gen
1725	U2AF1_p.S34	0.634322987269271	0.634322987269271	Lasso	eln_all_gen
1726	U2AF1_p.S34	0.634322987269271	0.634322987269271	Lasso	eln_all_gen
1727	U2AF1_p.S34	0.634322987269271	0.634322987269271	Lasso	eln_all_gen
1728	U2AF1_p.S34	0.634322987269271	0.634322987269271	Lasso	eln_all_gen
1729	U2AF1_p.Q157	0.634322987269271	0.634322987269271	Lasso	eln_all_gen
1730	U2AF1_p.Q157	0.634322987269271	0.634322987269271	Lasso	eln_all_gen
1731	U2AF1_p.Q157	0.634322987269271	0.634322987269271	Lasso	eln_all_gen
1732	U2AF1_p.Q157	0.634322987269271	0.634322987269271	Lasso	eln_all_gen
1733	WT1	0.634322987269271	0.634322987269271	Lasso	eln_all_gen
1734	WT1	0.634322987269271	0.634322987269271	Lasso	eln_all_gen
1735	WT1	0.634322987269271	0.634322987269271	Lasso	eln_all_gen
1736	WT1	0.634322987269271	0.634322987269271	Lasso	eln_all_gen
1737	ZRSR2	0.634322987269271	0.634322987269271	Lasso	eln_all_gen
1738	ZRSR2	0.634322987269271	0.634322987269271	Lasso	eln_all_gen
1739	ZRSR2	0.634322987269271	0.634322987269271	Lasso	eln_all_gen
1740	ZRSR2	0.634322987269271	0.634322987269271	Lasso	eln_all_gen
1741	eln_2017_adverse	0.636976250314944	0.581788001783089	Lasso	eln_all_gen
1742	eln_2017_adverse	0.636976250314944	0.605160535782518	Lasso	eln_all_gen
1743	eln_2017_adverse	0.636976250314944	0.574625054842057	Lasso	eln_all_gen
1744	eln_2017_adverse	0.636976250314944	0.582480158093818	Lasso	eln_all_gen
1745	eln_2017_favorable	0.636976250314944	0.619924706978405	Lasso	eln_all_gen
1746	eln_2017_favorable	0.636976250314944	0.630194358520087	Lasso	eln_all_gen
1747	eln_2017_favorable	0.636976250314944	0.617926569466779	Lasso	eln_all_gen
1748	eln_2017_favorable	0.636976250314944	0.619540575371603	Lasso	eln_all_gen
1749	eln_2017_intermediate	0.636976250314944	0.636976250314944	Lasso	eln_all_gen
1750	eln_2017_intermediate	0.636976250314944	0.636976250314944	Lasso	eln_all_gen
1751	eln_2017_intermediate	0.636976250314944	0.636976250314944	Lasso	eln_all_gen
1752	eln_2017_intermediate	0.636976250314944	0.636976250314944	Lasso	eln_all_gen
1753	ASXL1	0.636976250314944	0.636976250314944	Lasso	eln_all_gen
1754	ASXL1	0.636976250314944	0.636976250314944	Lasso	eln_all_gen
1755	ASXL1	0.636976250314944	0.636976250314944	Lasso	eln_all_gen
1756	ASXL1	0.636976250314944	0.636976250314944	Lasso	eln_all_gen
1757	ASXL2	0.636976250314944	0.636976250314944	Lasso	eln_all_gen
1758	ASXL2	0.636976250314944	0.636976250314944	Lasso	eln_all_gen
1759	ASXL2	0.636976250314944	0.636976250314944	Lasso	eln_all_gen
1760	ASXL2	0.636976250314944	0.636976250314944	Lasso	eln_all_gen
1761	ASXL3	0.636976250314944	0.636976250314944	Lasso	eln_all_gen
1762	ASXL3	0.636976250314944	0.636976250314944	Lasso	eln_all_gen
1763	ASXL3	0.636976250314944	0.636976250314944	Lasso	eln_all_gen
1764	ASXL3	0.636976250314944	0.636976250314944	Lasso	eln_all_gen
1765	ATRX	0.636976250314944	0.636976250314944	Lasso	eln_all_gen
1766	ATRX	0.636976250314944	0.636976250314944	Lasso	eln_all_gen
1767	ATRX	0.636976250314944	0.636976250314944	Lasso	eln_all_gen
1768	ATRX	0.636976250314944	0.636976250314944	Lasso	eln_all_gen
1769	BAGE3	0.636976250314944	0.636976250314944	Lasso	eln_all_gen
1770	BAGE3	0.636976250314944	0.636976250314944	Lasso	eln_all_gen
1771	BAGE3	0.636976250314944	0.636976250314944	Lasso	eln_all_gen
1772	BAGE3	0.636976250314944	0.636976250314944	Lasso	eln_all_gen
1773	BCOR	0.636976250314944	0.636976250314944	Lasso	eln_all_gen
1774	BCOR	0.636976250314944	0.636976250314944	Lasso	eln_all_gen
1775	BCOR	0.636976250314944	0.636976250314944	Lasso	eln_all_gen
1776	BCOR	0.636976250314944	0.636976250314944	Lasso	eln_all_gen
1777	BRAF	0.636976250314944	0.636976250314944	Lasso	eln_all_gen
1778	BRAF	0.636976250314944	0.636976250314944	Lasso	eln_all_gen
1779	BRAF	0.636976250314944	0.636976250314944	Lasso	eln_all_gen
1780	BRAF	0.636976250314944	0.636976250314944	Lasso	eln_all_gen
1781	CBFB	0.636976250314944	0.636976250314944	Lasso	eln_all_gen
1782	CBFB	0.636976250314944	0.636976250314944	Lasso	eln_all_gen
1783	CBFB	0.636976250314944	0.636976250314944	Lasso	eln_all_gen
1784	CBFB	0.636976250314944	0.636976250314944	Lasso	eln_all_gen
1785	CBL	0.636976250314944	0.636976250314944	Lasso	eln_all_gen
1786	CBL	0.636976250314944	0.636976250314944	Lasso	eln_all_gen
1787	CBL	0.636976250314944	0.636976250314944	Lasso	eln_all_gen
1788	CBL	0.636976250314944	0.636976250314944	Lasso	eln_all_gen
1789	CDKN2A	0.636976250314944	0.636976250314944	Lasso	eln_all_gen
1790	CDKN2A	0.636976250314944	0.636976250314944	Lasso	eln_all_gen
1791	CDKN2A	0.636976250314944	0.636976250314944	Lasso	eln_all_gen
1792	CDKN2A	0.636976250314944	0.636976250314944	Lasso	eln_all_gen
1793	CEBPA_bi	0.636976250314944	0.636976250314944	Lasso	eln_all_gen
1794	CEBPA_bi	0.636976250314944	0.636976250314944	Lasso	eln_all_gen
1795	CEBPA_bi	0.636976250314944	0.636976250314944	Lasso	eln_all_gen
1796	CEBPA_bi	0.636976250314944	0.636976250314944	Lasso	eln_all_gen
1797	CEBPA_mono	0.636976250314944	0.636976250314944	Lasso	eln_all_gen
1798	CEBPA_mono	0.636976250314944	0.636976250314944	Lasso	eln_all_gen
1799	CEBPA_mono	0.636976250314944	0.636976250314944	Lasso	eln_all_gen
1800	CEBPA_mono	0.636976250314944	0.636976250314944	Lasso	eln_all_gen
1801	CNTN5	0.636976250314944	0.636976250314944	Lasso	eln_all_gen
1802	CNTN5	0.636976250314944	0.636976250314944	Lasso	eln_all_gen
1803	CNTN5	0.636976250314944	0.636976250314944	Lasso	eln_all_gen
1804	CNTN5	0.636976250314944	0.636976250314944	Lasso	eln_all_gen
1805	CREBBP	0.636976250314944	0.636976250314944	Lasso	eln_all_gen
1806	CREBBP	0.636976250314944	0.636976250314944	Lasso	eln_all_gen
1807	CREBBP	0.636976250314944	0.636976250314944	Lasso	eln_all_gen
1808	CREBBP	0.636976250314944	0.636976250314944	Lasso	eln_all_gen
1809	CSF1R	0.636976250314944	0.636976250314944	Lasso	eln_all_gen
1810	CSF1R	0.636976250314944	0.636976250314944	Lasso	eln_all_gen
1811	CSF1R	0.636976250314944	0.636976250314944	Lasso	eln_all_gen
1812	CSF1R	0.636976250314944	0.636976250314944	Lasso	eln_all_gen
1813	CSF3R	0.636976250314944	0.636976250314944	Lasso	eln_all_gen
1814	CSF3R	0.636976250314944	0.636976250314944	Lasso	eln_all_gen
1815	CSF3R	0.636976250314944	0.636976250314944	Lasso	eln_all_gen
1816	CSF3R	0.636976250314944	0.636976250314944	Lasso	eln_all_gen
1817	CTCF	0.636976250314944	0.636976250314944	Lasso	eln_all_gen
1818	CTCF	0.636976250314944	0.636976250314944	Lasso	eln_all_gen
1819	CTCF	0.636976250314944	0.636976250314944	Lasso	eln_all_gen
1820	CTCF	0.636976250314944	0.636976250314944	Lasso	eln_all_gen
1821	CUL2	0.636976250314944	0.636976250314944	Lasso	eln_all_gen
1822	CUL2	0.636976250314944	0.636976250314944	Lasso	eln_all_gen
1823	CUL2	0.636976250314944	0.636976250314944	Lasso	eln_all_gen
1824	CUL2	0.636976250314944	0.636976250314944	Lasso	eln_all_gen
1825	CUX1	0.636976250314944	0.636976250314944	Lasso	eln_all_gen
1826	CUX1	0.636976250314944	0.636976250314944	Lasso	eln_all_gen
1827	CUX1	0.636976250314944	0.636976250314944	Lasso	eln_all_gen
1828	CUX1	0.636976250314944	0.636976250314944	Lasso	eln_all_gen
1829	DNMT3A	0.636976250314944	0.636976250314944	Lasso	eln_all_gen
1830	DNMT3A	0.636976250314944	0.636976250314944	Lasso	eln_all_gen
1831	DNMT3A	0.636976250314944	0.636976250314944	Lasso	eln_all_gen
1832	DNMT3A	0.636976250314944	0.636976250314944	Lasso	eln_all_gen
1833	EED	0.636976250314944	0.636976250314944	Lasso	eln_all_gen
1834	EED	0.636976250314944	0.636976250314944	Lasso	eln_all_gen
1835	EED	0.636976250314944	0.636976250314944	Lasso	eln_all_gen
1836	EED	0.636976250314944	0.636976250314944	Lasso	eln_all_gen
1837	ETV6	0.636976250314944	0.636976250314944	Lasso	eln_all_gen
1838	ETV6	0.636976250314944	0.636976250314944	Lasso	eln_all_gen
1839	ETV6	0.636976250314944	0.636976250314944	Lasso	eln_all_gen
1840	ETV6	0.636976250314944	0.636976250314944	Lasso	eln_all_gen
1841	EZH2	0.636976250314944	0.636976250314944	Lasso	eln_all_gen
1842	EZH2	0.636976250314944	0.636976250314944	Lasso	eln_all_gen
1843	EZH2	0.636976250314944	0.636976250314944	Lasso	eln_all_gen
1844	EZH2	0.636976250314944	0.636976250314944	Lasso	eln_all_gen
1845	FBXW7	0.636976250314944	0.636976250314944	Lasso	eln_all_gen
1846	FBXW7	0.636976250314944	0.636976250314944	Lasso	eln_all_gen
1847	FBXW7	0.636976250314944	0.636976250314944	Lasso	eln_all_gen
1848	FBXW7	0.636976250314944	0.636976250314944	Lasso	eln_all_gen
1849	ITD	0.636976250314944	0.636976250314944	Lasso	eln_all_gen
1850	ITD	0.636976250314944	0.636976250314944	Lasso	eln_all_gen
1851	ITD	0.636976250314944	0.636976250314944	Lasso	eln_all_gen
1852	ITD	0.636976250314944	0.636976250314944	Lasso	eln_all_gen
1853	FLT3_TKD	0.636976250314944	0.636976250314944	Lasso	eln_all_gen
1854	FLT3_TKD	0.636976250314944	0.636976250314944	Lasso	eln_all_gen
1855	FLT3_TKD	0.636976250314944	0.636976250314944	Lasso	eln_all_gen
1856	FLT3_TKD	0.636976250314944	0.636976250314944	Lasso	eln_all_gen
1857	FLT3_other	0.636976250314944	0.636976250314944	Lasso	eln_all_gen
1858	FLT3_other	0.636976250314944	0.636976250314944	Lasso	eln_all_gen
1859	FLT3_other	0.636976250314944	0.636976250314944	Lasso	eln_all_gen
1860	FLT3_other	0.636976250314944	0.636976250314944	Lasso	eln_all_gen
1861	GATA1	0.636976250314944	0.636976250314944	Lasso	eln_all_gen
1862	GATA1	0.636976250314944	0.636976250314944	Lasso	eln_all_gen
1863	GATA1	0.636976250314944	0.636976250314944	Lasso	eln_all_gen
1864	GATA1	0.636976250314944	0.636976250314944	Lasso	eln_all_gen
1865	GATA2	0.636976250314944	0.636976250314944	Lasso	eln_all_gen
1866	GATA2	0.636976250314944	0.636976250314944	Lasso	eln_all_gen
1867	GATA2	0.636976250314944	0.636976250314944	Lasso	eln_all_gen
1868	GATA2	0.636976250314944	0.636976250314944	Lasso	eln_all_gen
1869	GNAS	0.636976250314944	0.636976250314944	Lasso	eln_all_gen
1870	GNAS	0.636976250314944	0.636976250314944	Lasso	eln_all_gen
1871	GNAS	0.636976250314944	0.636976250314944	Lasso	eln_all_gen
1872	GNAS	0.636976250314944	0.636976250314944	Lasso	eln_all_gen
1873	GNB1	0.636976250314944	0.636976250314944	Lasso	eln_all_gen
1874	GNB1	0.636976250314944	0.636976250314944	Lasso	eln_all_gen
1875	GNB1	0.636976250314944	0.636976250314944	Lasso	eln_all_gen
1876	GNB1	0.636976250314944	0.636976250314944	Lasso	eln_all_gen
1877	IDH1	0.636976250314944	0.636976250314944	Lasso	eln_all_gen
1878	IDH1	0.636976250314944	0.636976250314944	Lasso	eln_all_gen
1879	IDH1	0.636976250314944	0.636976250314944	Lasso	eln_all_gen
1880	IDH1	0.636976250314944	0.636976250314944	Lasso	eln_all_gen
1881	IDH2_p.R140	0.636976250314944	0.636976250314944	Lasso	eln_all_gen
1882	IDH2_p.R140	0.636976250314944	0.636976250314944	Lasso	eln_all_gen
1883	IDH2_p.R140	0.636976250314944	0.636976250314944	Lasso	eln_all_gen
1884	IDH2_p.R140	0.636976250314944	0.636976250314944	Lasso	eln_all_gen
1885	IDH2_p.R172	0.636976250314944	0.636976250314944	Lasso	eln_all_gen
1886	IDH2_p.R172	0.636976250314944	0.636976250314944	Lasso	eln_all_gen
1887	IDH2_p.R172	0.636976250314944	0.636976250314944	Lasso	eln_all_gen
1888	IDH2_p.R172	0.636976250314944	0.636976250314944	Lasso	eln_all_gen
1889	JAK2	0.636976250314944	0.636976250314944	Lasso	eln_all_gen
1890	JAK2	0.636976250314944	0.636976250314944	Lasso	eln_all_gen
1891	JAK2	0.636976250314944	0.636976250314944	Lasso	eln_all_gen
1892	JAK2	0.636976250314944	0.636976250314944	Lasso	eln_all_gen
1893	JAK3	0.636976250314944	0.636976250314944	Lasso	eln_all_gen
1894	JAK3	0.636976250314944	0.636976250314944	Lasso	eln_all_gen
1895	JAK3	0.636976250314944	0.636976250314944	Lasso	eln_all_gen
1896	JAK3	0.636976250314944	0.636976250314944	Lasso	eln_all_gen
1897	KANSL1	0.636976250314944	0.636976250314944	Lasso	eln_all_gen
1898	KANSL1	0.636976250314944	0.636976250314944	Lasso	eln_all_gen
1899	KANSL1	0.636976250314944	0.636976250314944	Lasso	eln_all_gen
1900	KANSL1	0.636976250314944	0.636976250314944	Lasso	eln_all_gen
1901	KDM6A	0.636976250314944	0.636976250314944	Lasso	eln_all_gen
1902	KDM6A	0.636976250314944	0.636976250314944	Lasso	eln_all_gen
1903	KDM6A	0.636976250314944	0.636976250314944	Lasso	eln_all_gen
1904	KDM6A	0.636976250314944	0.636976250314944	Lasso	eln_all_gen
1905	KIT	0.636976250314944	0.636976250314944	Lasso	eln_all_gen
1906	KIT	0.636976250314944	0.636976250314944	Lasso	eln_all_gen
1907	KIT	0.636976250314944	0.636976250314944	Lasso	eln_all_gen
1908	KIT	0.636976250314944	0.636976250314944	Lasso	eln_all_gen
1909	KMT2C	0.636976250314944	0.636976250314944	Lasso	eln_all_gen
1910	KMT2C	0.636976250314944	0.636976250314944	Lasso	eln_all_gen
1911	KMT2C	0.636976250314944	0.636976250314944	Lasso	eln_all_gen
1912	KMT2C	0.636976250314944	0.636976250314944	Lasso	eln_all_gen
1913	KMT2D	0.636976250314944	0.636976250314944	Lasso	eln_all_gen
1914	KMT2D	0.636976250314944	0.636976250314944	Lasso	eln_all_gen
1915	KMT2D	0.636976250314944	0.636976250314944	Lasso	eln_all_gen
1916	KMT2D	0.636976250314944	0.636976250314944	Lasso	eln_all_gen
1917	KMT2E	0.636976250314944	0.636976250314944	Lasso	eln_all_gen
1918	KMT2E	0.636976250314944	0.636976250314944	Lasso	eln_all_gen
1919	KMT2E	0.636976250314944	0.636976250314944	Lasso	eln_all_gen
1920	KMT2E	0.636976250314944	0.636976250314944	Lasso	eln_all_gen
1921	KRAS	0.636976250314944	0.636976250314944	Lasso	eln_all_gen
1922	KRAS	0.636976250314944	0.636976250314944	Lasso	eln_all_gen
1923	KRAS	0.636976250314944	0.636976250314944	Lasso	eln_all_gen
1924	KRAS	0.636976250314944	0.636976250314944	Lasso	eln_all_gen
1925	LUC7L2	0.636976250314944	0.636976250314944	Lasso	eln_all_gen
1926	LUC7L2	0.636976250314944	0.636976250314944	Lasso	eln_all_gen
1927	LUC7L2	0.636976250314944	0.636976250314944	Lasso	eln_all_gen
1928	LUC7L2	0.636976250314944	0.636976250314944	Lasso	eln_all_gen
1929	MED12	0.636976250314944	0.636976250314944	Lasso	eln_all_gen
1930	MED12	0.636976250314944	0.636976250314944	Lasso	eln_all_gen
1931	MED12	0.636976250314944	0.636976250314944	Lasso	eln_all_gen
1932	MED12	0.636976250314944	0.636976250314944	Lasso	eln_all_gen
1933	MLL	0.636976250314944	0.636976250314944	Lasso	eln_all_gen
1934	MLL	0.636976250314944	0.636976250314944	Lasso	eln_all_gen
1935	MLL	0.636976250314944	0.636976250314944	Lasso	eln_all_gen
1936	MLL	0.636976250314944	0.636976250314944	Lasso	eln_all_gen
1937	MPL	0.636976250314944	0.636976250314944	Lasso	eln_all_gen
1938	MPL	0.636976250314944	0.636976250314944	Lasso	eln_all_gen
1939	MPL	0.636976250314944	0.636976250314944	Lasso	eln_all_gen
1940	MPL	0.636976250314944	0.636976250314944	Lasso	eln_all_gen
1941	MYC	0.636976250314944	0.636976250314944	Lasso	eln_all_gen
1942	MYC	0.636976250314944	0.636976250314944	Lasso	eln_all_gen
1943	MYC	0.636976250314944	0.636976250314944	Lasso	eln_all_gen
1944	MYC	0.636976250314944	0.636976250314944	Lasso	eln_all_gen
1945	NF1	0.636976250314944	0.636976250314944	Lasso	eln_all_gen
1946	NF1	0.636976250314944	0.636976250314944	Lasso	eln_all_gen
1947	NF1	0.636976250314944	0.636976250314944	Lasso	eln_all_gen
1948	NF1	0.636976250314944	0.636976250314944	Lasso	eln_all_gen
1949	NFE2	0.636976250314944	0.636976250314944	Lasso	eln_all_gen
1950	NFE2	0.636976250314944	0.636976250314944	Lasso	eln_all_gen
1951	NFE2	0.636976250314944	0.636976250314944	Lasso	eln_all_gen
1952	NFE2	0.636976250314944	0.636976250314944	Lasso	eln_all_gen
1953	NOTCH1	0.636976250314944	0.636976250314944	Lasso	eln_all_gen
1954	NOTCH1	0.636976250314944	0.636976250314944	Lasso	eln_all_gen
1955	NOTCH1	0.636976250314944	0.636976250314944	Lasso	eln_all_gen
1956	NOTCH1	0.636976250314944	0.636976250314944	Lasso	eln_all_gen
1957	NPM1	0.636976250314944	0.636976250314944	Lasso	eln_all_gen
1958	NPM1	0.636976250314944	0.636976250314944	Lasso	eln_all_gen
1959	NPM1	0.636976250314944	0.636976250314944	Lasso	eln_all_gen
1960	NPM1	0.636976250314944	0.636976250314944	Lasso	eln_all_gen
1961	NRAS_other	0.636976250314944	0.636976250314944	Lasso	eln_all_gen
1962	NRAS_other	0.636976250314944	0.636976250314944	Lasso	eln_all_gen
1963	NRAS_other	0.636976250314944	0.636976250314944	Lasso	eln_all_gen
1964	NRAS_other	0.636976250314944	0.636976250314944	Lasso	eln_all_gen
1965	NRAS_p.G12_13	0.636976250314944	0.636976250314944	Lasso	eln_all_gen
1966	NRAS_p.G12_13	0.636976250314944	0.636976250314944	Lasso	eln_all_gen
1967	NRAS_p.G12_13	0.636976250314944	0.636976250314944	Lasso	eln_all_gen
1968	NRAS_p.G12_13	0.636976250314944	0.636976250314944	Lasso	eln_all_gen
1969	NRAS_p.Q61_62	0.636976250314944	0.636976250314944	Lasso	eln_all_gen
1970	NRAS_p.Q61_62	0.636976250314944	0.636976250314944	Lasso	eln_all_gen
1971	NRAS_p.Q61_62	0.636976250314944	0.636976250314944	Lasso	eln_all_gen
1972	NRAS_p.Q61_62	0.636976250314944	0.636976250314944	Lasso	eln_all_gen
1973	PDS5B	0.636976250314944	0.636976250314944	Lasso	eln_all_gen
1974	PDS5B	0.636976250314944	0.636976250314944	Lasso	eln_all_gen
1975	PDS5B	0.636976250314944	0.636976250314944	Lasso	eln_all_gen
1976	PDS5B	0.636976250314944	0.636976250314944	Lasso	eln_all_gen
1977	PHF6	0.636976250314944	0.636976250314944	Lasso	eln_all_gen
1978	PHF6	0.636976250314944	0.636976250314944	Lasso	eln_all_gen
1979	PHF6	0.636976250314944	0.636976250314944	Lasso	eln_all_gen
1980	PHF6	0.636976250314944	0.636976250314944	Lasso	eln_all_gen
1981	PPFIA2	0.636976250314944	0.636976250314944	Lasso	eln_all_gen
1982	PPFIA2	0.636976250314944	0.636976250314944	Lasso	eln_all_gen
1983	PPFIA2	0.636976250314944	0.636976250314944	Lasso	eln_all_gen
1984	PPFIA2	0.636976250314944	0.636976250314944	Lasso	eln_all_gen
1985	PRPF8	0.636976250314944	0.636976250314944	Lasso	eln_all_gen
1986	PRPF8	0.636976250314944	0.636976250314944	Lasso	eln_all_gen
1987	PRPF8	0.636976250314944	0.636976250314944	Lasso	eln_all_gen
1988	PRPF8	0.636976250314944	0.636976250314944	Lasso	eln_all_gen
1989	PTEN	0.636976250314944	0.636976250314944	Lasso	eln_all_gen
1990	PTEN	0.636976250314944	0.636976250314944	Lasso	eln_all_gen
1991	PTEN	0.636976250314944	0.636976250314944	Lasso	eln_all_gen
1992	PTEN	0.636976250314944	0.636976250314944	Lasso	eln_all_gen
1993	PTPN11	0.636976250314944	0.636976250314944	Lasso	eln_all_gen
1994	PTPN11	0.636976250314944	0.636976250314944	Lasso	eln_all_gen
1995	PTPN11	0.636976250314944	0.636976250314944	Lasso	eln_all_gen
1996	PTPN11	0.636976250314944	0.636976250314944	Lasso	eln_all_gen
1997	PTPRF	0.636976250314944	0.636976250314944	Lasso	eln_all_gen
1998	PTPRF	0.636976250314944	0.636976250314944	Lasso	eln_all_gen
1999	PTPRF	0.636976250314944	0.636976250314944	Lasso	eln_all_gen
[truncated: 50,201 more rows]
