# Supplementary material for: Unified classification and risk-stratification in Acute Myeloid Leukemia
Source: Nat Commun. 2022 Aug 8;13:4622. doi: 10.1038/s41467-022-32103-8 (PMC9360033; doi:10.1038/s41467-022-32103-8)
Supplement: Supplementary file 10 — Supplementary Data 7 [file 41467_2022_32103_MOESM10_ESM.zip › data/df_nejm_personalization.tsv]

ASXL1 "ATRX" "BCOR" "BRAF" "CBL" "CBLB" "CDKN2A" "CEBPA_mono" "CEBPA_bi" "CREBBP" "CUX1" "DNMT3A" "EP300" "ETV6" "EZH2" "FBXW7" "FLT3_other" "FLT3_TKD" "GATA2" "GNAS" "IDH1" "IKZF1" "ITD" "JAK2" "KDM5A" "KDM6A" "KIT" "KRAS" "MLL" "MLL2" "MLL3" "MLL5" "MPL" "MYC" "NF1" "NPM1" "PHF6" "PRPF40B" "PTEN" "PTPN11" "RAD21" "RB1" "RUNX1" "SF1" "SF3A1" "SF3B1" "SRSF2" "SH2B3" "STAG2" "TET2" "TP53" "U2AF1" …
PD10789a 0 0 0 0 0 0 0 0 0 0 0 0 0 0 0 0 0 0 0 0 0 0 0 0 0 0 0 0 0 0 0 0 0 0 0 0 0 0 0 0 0 0 0 0 0 0 0 0 0 0 0 0 0 0 0 0 0 0 0 0 0 0 0 0 0 0 0 0 0 0 0 1 0 0 0 0 0 1 0 0 0 43 1 45 6.2 1 20 2.7 1 0 2.97260274 0 "favorable" 0 0 1 0 0 0 0 0 0 0 0 0 0 0 0 0 0 0 1 0 "t_8_21" 1 0 0 0 0 0 0 0 0 0 0 0 0 0 0 0 "PD10789a" 0.073972602739726 2.97260274 0 1 2.97260274 0 2.97260274 0 2.97260274 0 "NEW_favorable…
PD10790a 1 0 0 0 0 0 0 0 0 0 0 0 0 0 0 0 0 0 0 0 0 0 0 0 0 0 0 1 0 0 0 0 0 0 0 0 0 0 0 0 0 0 0 0 0 0 0 0 0 0 0 0 0 0 0 0 0 0 0 0 0 1 0 0 1 0 0 0 0 0 0 0 0 0 0 0 0 0 0 0 0 56 0 15 7.6 2 76 59.4 1 0 0.75890411 1 "adverse" 0 0 0 0 0 0 0 0 0 0 1 0 0 0 0 0 0 1 0 0 "sAML1" 0 1 0 0 0 0 0 0 0 0 0 0 0 0 0 0 "PD10790a" 0.49041095890411 0.75890411 0 1 0.75890411 1 0.75890411 0 0.75890411 0 "NEW_intermediate…
PD10792a 0 0 0 0 0 0 0 0 0 0 0 0 0 0 0 0 0 0 0 0 0 0 0 0 0 0 0 0 0 0 0 0 0 0 0 0 0 0 0 0 0 0 0 0 0 0 0 0 0 0 0 0 0 0 0 0 0 0 0 0 0 0 0 0 0 0 0 0 0 0 0 0 0 0 0 0 0 0 0 0 0 48 1 32 16 0 99 1.5 1 0 1.82739726 1 "intermediate" 0 0 0 0 0 0 0 0 0 0 0 0 0 0 1 0 0 0 0 1 "no_events" 0 0 1 0 0 0 0 0 0 0 0 0 0 0 0 0 "PD10792a" 0.0712328767123288 1.82739726 0 1 1.82739726 1 1.82739726 0 1.82739726 0 "NEW_fav…
PD10793a 0 0 0 0 0 0 0 1 0 0 0 0 1 0 0 0 0 0 1 0 0 0 0 0 0 0 0 0 0 0 0 0 0 0 0 0 0 0 0 1 0 0 0 0 0 0 0 0 0 0 0 0 0 0 0 0 0 0 0 1 0 0 1 0 0 0 0 0 0 0 0 0 0 0 0 0 0 0 0 0 0 54 1 30 6.8 1 60 9.8 1 0 4.715068493 0 "adverse" 0 0 0 0 0 0 0 0 0 0 0 0 1 0 0 0 0 1 0 0 "Trisomies" 0 0 0 1 0 0 0 0 0 0 0 0 0 0 0 0 "PD10793a" 0.175342465753425 4.715068493 0 1 4.715068493 0 4.715068493 0 4.715068493 0 "NEW_int…
PD10794a 0 0 0 0 0 0 0 0 0 0 0 1 0 0 0 0 0 0 0 0 0 0 0 0 0 0 0 0 0 0 0 0 0 0 0 1 0 0 0 0 1 0 0 0 0 0 0 0 0 0 0 0 0 0 0 0 1 0 0 0 0 0 0 0 0 0 0 0 0 0 0 0 0 0 0 0 0 0 0 0 0 46 0 52 7.6 1 74 8.2 1 0 5.673972603 0 "favorable" 0 0 0 0 0 0 1 0 0 0 0 0 0 0 0 0 0 0 1 0 "NPM1" 0 0 0 0 1 0 0 0 0 0 0 0 0 0 0 0 "PD10794a" 0.197260273972603 5.673972603 0 1 5.673972603 0 5.673972603 0 5.673972603 0 "NEW_favora…
PD10795a 0 0 0 0 0 0 0 0 0 0 0 1 0 0 0 0 0 0 0 0 0 0 1 0 0 0 0 0 0 1 0 0 0 0 0 1 0 0 0 0 0 0 0 0 0 0 0 0 1 0 0 0 0 0 0 0 0 0 0 0 0 0 0 0 0 0 0 0 0 0 0 0 0 0 0 0 0 0 0 0 0 49 0 50 8 1 58 1.6 1 0 4.509589041 0 "favorable" 0 0 0 0 0 0 1 0 0 0 0 0 0 0 0 0 0 0 1 0 "NPM1" 0 0 0 0 1 0 0 0 0 0 0 0 0 0 0 0 "PD10795a" 0.0794520547945206 4.509589041 0 1 4.509589041 0 4.509589041 0 4.509589041 0 "NEW_interme…
PD10796a 0 0 0 0 0 0 0 1 1 0 0 0 0 0 0 0 0 1 0 0 0 0 0 0 0 0 0 0 0 0 0 0 0 0 0 0 0 0 0 0 0 0 0 0 0 0 0 0 0 0 0 0 0 0 0 0 0 0 0 0 0 0 0 0 0 0 0 0 0 0 0 0 0 0 0 0 0 0 0 0 0 53 1 88 7.4 2 50 56.3 1 0 2.852054795 0 "favorable" 0 0 0 0 0 0 0 1 0 0 0 0 0 0 0 0 0 0 1 0 "CEBPA_bi" 0 0 0 0 0 1 0 0 0 0 0 0 0 0 0 0 "PD10796a" 0.16986301369863 0.942465753424658 1 1 2.852054795 0 2.852054795 0 2.852054795 0 "…
PD10798a 0 0 0 0 0 0 0 0 0 0 0 0 0 0 0 0 0 0 0 0 0 0 0 0 0 0 0 0 0 0 0 0 0 0 0 1 0 0 0 0 0 0 0 0 0 0 0 0 0 0 0 0 0 0 0 0 0 0 0 0 0 1 0 0 0 0 0 0 0 0 0 0 0 0 0 0 0 0 0 0 0 58 1 62 6.4 1 25 0.8 1 0 4.493150685 1 "favorable" 0 0 0 0 0 0 1 0 0 0 0 0 0 0 0 0 0 0 1 0 "NPM1" 0 0 0 0 1 0 0 0 0 0 0 0 0 0 0 0 "PD10798a" 0.0958904109589041 2.36986301369863 1 1 4.493150685 0 4.493150685 1 4.493150685 0 "NEW_…
PD10800a 0 0 0 0 0 0 0 0 0 0 0 0 0 0 0 0 0 0 0 0 0 0 1 0 0 0 0 0 0 0 0 0 0 1 0 0 0 0 0 0 0 0 0 0 0 0 0 0 0 0 0 0 0 1 0 0 0 0 0 0 0 0 0 0 0 0 0 0 0 0 0 0 0 0 0 0 0 0 0 0 0 18 1 77 9.1 2 43 41.4 1 0 1.197260274 0 "adverse" 0 0 0 0 0 0 0 0 0 0 0 1 0 0 0 0 0 1 0 0 "WT1" 0 0 0 0 0 0 1 0 0 0 0 0 0 0 0 0 "PD10800a" 0.153424657534247 0.46027397260274 1 1 1.197260274 0 1.197260274 0 1.197260274 0 "NEW_adv…
PD10801a 0 0 0 0 1 0 0 0 0 0 0 0 0 0 0 0 0 0 0 0 0 0 0 0 0 0 0 0 0 0 0 0 0 0 0 0 0 0 0 0 0 0 0 0 0 0 0 0 0 0 0 0 0 0 0 0 0 0 0 0 0 0 0 0 0 0 0 1 0 0 0 0 0 0 0 0 0 0 0 0 0 49 0 80 11.9 1 42 9.9 1 0 1.476712329 1 "adverse" 0 0 0 0 0 0 0 0 0 0 0 0 0 0 0 1 0 1 0 0 "mNOS" 0 0 0 0 0 0 0 1 0 0 0 0 0 0 0 0 "PD10801a" 0.101369863013699 1.11232876712329 1 1 1.476712329 0 1.476712329 1 1.476712329 0 "NEW_in…
PD10802a 0 0 0 0 0 0 0 0 0 0 0 0 0 0 0 0 0 0 0 0 0 0 1 0 0 0 0 0 1 0 0 0 0 0 0 0 0 0 0 0 0 0 1 0 0 0 0 0 0 0 0 0 0 0 0 0 0 0 0 0 0 0 0 0 0 0 0 0 0 0 0 0 0 0 0 0 0 0 0 0 0 50 0 80 8.9 1 130 57.3 1 0 4.098630137 0 "adverse" 0 0 0 0 0 0 0 0 0 1 0 0 0 0 0 0 0 1 0 0 "sAML2" 0 0 0 0 0 0 0 0 1 0 0 0 0 0 0 0 "PD10802a" 0.063013698630137 4.098630137 0 1 4.098630137 0 4.098630137 0 4.098630137 0 "NEW_adver…
PD10803a 0 0 0 0 0 0 0 0 0 0 0 0 0 0 0 0 0 0 0 0 1 0 1 0 0 0 0 0 0 0 0 0 0 0 0 1 0 0 0 0 0 0 0 0 0 0 0 0 0 0 0 0 0 0 0 0 0 0 0 0 0 0 0 0 0 0 0 0 0 0 0 0 0 0 0 0 0 0 0 0 0 44 0 75 8 0 80 50 1 0 5.134246575 0 "favorable" 0 0 0 0 0 0 1 0 0 0 0 0 0 0 0 0 0 0 1 0 "NPM1" 0 0 0 0 1 0 0 0 0 0 0 0 0 0 0 0 "PD10803a" 0.304109589041096 5.134246575 0 1 5.134246575 0 5.134246575 0 5.134246575 0 "NEW_intermedi…
PD10804a 0 0 0 0 0 0 0 0 0 0 0 0 0 0 0 0 0 0 0 0 0 0 1 0 0 0 0 0 1 0 0 0 0 0 0 0 0 0 0 0 0 0 0 0 0 0 0 0 0 0 0 1 0 0 0 0 0 1 0 0 0 0 0 0 0 0 0 0 0 0 0 0 0 0 0 0 0 0 0 0 0 57 1 60 7.7 0 157 124.6 1 0 1.917808219 1 "adverse" 0 0 0 0 0 0 0 0 0 1 0 0 0 0 0 0 0 1 0 0 "sAML2" 0 0 0 0 0 0 0 0 1 0 0 0 0 0 0 0 "PD10804a" 0.424657534246575 1.35890410958904 1 1 1.917808219 0 1.917808219 1 1.917808219 0 "NEW…
PD10805a 0 0 0 0 0 0 0 0 0 0 0 0 0 0 0 0 0 0 0 0 0 0 0 0 0 0 0 0 0 0 0 0 0 0 0 0 0 0 0 1 0 0 0 0 0 0 0 0 0 0 0 0 0 0 0 0 0 0 0 0 0 0 0 0 0 0 0 0 0 0 1 0 0 1 0 0 0 0 0 0 0 48 1 90 7.7 1 119 108 1 0 1.265753425 1 "adverse" 0 0 0 0 0 1 0 0 0 0 0 0 0 0 0 0 0 1 0 0 "inv_3" 0 0 0 0 0 0 0 0 0 1 0 0 0 0 0 0 "PD10805a" 0.268493150684932 1.265753425 0 1 1.265753425 1 1.265753425 0 1.265753425 0 "NEW_advers…
PD10806a 0 0 0 0 1 0 0 0 0 0 0 0 0 0 0 0 0 0 0 0 0 0 0 0 0 0 0 0 0 0 0 0 0 0 0 0 0 0 0 0 0 0 0 0 0 0 0 0 0 0 0 0 0 0 0 0 1 0 0 0 0 0 1 0 0 0 0 0 0 1 0 0 0 0 0 0 0 0 0 0 0 58 1 58 11.2 0 449 2.6 3 1 0.569863014 1 "adverse" 0 0 0 0 0 0 0 0 1 0 0 0 0 0 0 0 0 1 0 0 "TP53_complex" 0 0 0 0 0 0 0 0 0 0 1 0 0 0 0 0 "PD10806a" 0.0904109589041096 0.416438356164384 1 1 0.569863014 0 0.569863014 1 0.56986301…
PD10807a 0 0 0 0 0 0 0 0 0 0 0 1 0 0 0 0 0 0 0 0 0 0 1 0 0 0 0 0 0 0 0 0 0 0 0 1 0 0 0 1 0 0 0 0 0 0 0 0 0 0 0 0 0 0 0 0 1 0 0 0 0 0 0 0 0 0 0 0 0 0 0 0 0 0 0 0 0 0 0 0 0 46 0 60 7.7 1 55 20.1 1 0 0.668493151 1 "intermediate" 0 0 0 0 0 0 1 0 0 0 0 0 0 0 0 0 0 0 0 1 "NPM1" 0 0 0 0 1 0 0 0 0 0 0 0 0 0 0 0 "PD10807a" 0.668493151 0.668493151 0 0 0.668493151 0 0.668493151 0 0.668493151 1 "NEW_intermed…
PD10808a 0 0 0 0 0 0 0 0 0 0 0 0 0 0 0 0 0 0 0 0 0 0 0 0 0 0 0 0 0 0 0 0 0 0 0 0 0 0 0 0 0 0 0 0 0 0 0 0 0 0 0 0 0 0 0 0 0 0 0 0 0 0 1 0 1 0 1 1 0 0 1 0 0 0 0 0 0 0 0 0 0 54 0 25 5.4 1 16 5 3 1 1.076712329 1 "adverse" 0 0 0 0 0 0 0 0 1 0 0 0 0 0 0 0 0 1 0 0 "TP53_complex" 0 0 0 0 0 0 0 0 0 0 1 0 0 0 0 0 "PD10808a" 0.558904109589041 1.02739726027397 1 1 1.076712329 0 1.076712329 1 1.076712329 0 "N…
PD10809a 0 0 0 0 0 0 0 1 1 0 0 0 0 0 0 0 0 0 0 0 0 0 0 0 0 0 0 0 0 0 0 0 0 0 0 0 0 0 0 0 0 0 0 0 0 0 0 0 0 1 0 0 0 0 0 0 0 0 0 0 0 0 0 0 0 0 0 0 0 0 0 0 0 0 0 0 0 0 0 0 0 44 0 80 10.4 0 64 91.1 1 0 5.273972603 0 "favorable" 0 0 0 0 0 0 0 1 0 0 0 0 0 0 0 0 0 0 1 0 "CEBPA_bi" 0 0 0 0 0 1 0 0 0 0 0 0 0 0 0 0 "PD10809a" 0.134246575342466 5.273972603 0 1 5.273972603 0 5.273972603 0 5.273972603 0 "NEW_…
PD10810a 0 0 0 0 0 0 0 0 0 0 0 0 0 0 0 0 0 0 0 0 0 0 0 0 0 0 0 0 0 0 0 0 0 0 0 0 1 0 0 0 0 0 0 0 0 0 0 0 0 0 0 0 0 0 0 1 0 0 0 0 0 0 0 0 0 0 0 0 0 0 0 0 0 0 0 0 0 0 0 0 0 41 1 90 8 0 17 20.2 1 0 5.915068493 0 "intermediate" 0 0 0 0 0 0 0 0 0 0 1 0 0 0 0 0 0 0 0 1 "sAML1" 0 1 0 0 0 0 0 0 0 0 0 0 0 0 0 0 "PD10810a" 0.33972602739726 5.915068493 0 1 5.915068493 0 5.915068493 0 5.915068493 0 "NEW_inte…
PD10811a 0 0 0 0 0 0 0 1 1 0 0 0 0 0 0 0 0 0 0 0 0 0 0 0 0 0 0 0 0 0 0 0 0 0 0 0 0 0 0 0 0 0 0 0 0 0 0 0 0 0 0 0 0 0 0 0 0 0 0 0 0 0 0 0 0 0 0 0 0 0 0 0 0 0 0 0 0 0 0 0 0 51 0 75 12.8 0 46 34 1 0 5.476712329 0 "favorable" 0 0 0 0 0 0 0 1 0 0 0 0 0 0 0 0 0 0 1 0 "CEBPA_bi" 0 0 0 0 0 1 0 0 0 0 0 0 0 0 0 0 "PD10811a" 0.227397260273973 5.476712329 0 1 5.476712329 0 5.476712329 0 5.476712329 0 "NEW_fa…
PD10812a 0 0 0 0 0 0 0 0 0 0 0 1 0 0 0 0 0 0 0 0 0 0 1 0 0 0 0 0 1 0 0 0 0 0 0 0 0 0 0 0 0 0 0 0 0 0 0 0 0 0 0 0 0 0 0 0 0 0 0 0 0 0 0 0 0 0 0 0 0 0 0 0 0 0 0 0 0 0 0 0 0 38 0 75 9.7 1 47 143.1 1 0 5.747945205 0 "adverse" 0 0 0 0 0 0 0 0 0 1 0 0 0 0 0 0 0 1 0 0 "sAML2" 0 0 0 0 0 0 0 0 1 0 0 0 0 0 0 0 "PD10812a" 0.0904109589041096 5.747945205 0 1 5.747945205 0 5.747945205 0 5.747945205 0 "NEW_adve…
PD10813a 0 0 0 0 0 0 0 0 0 0 0 0 0 0 0 0 0 0 0 0 0 0 0 0 0 0 0 0 0 0 0 0 0 0 0 0 0 0 0 0 0 0 0 0 0 0 0 0 0 0 0 0 0 0 0 0 1 0 0 0 0 0 0 0 0 0 0 0 0 0 1 0 1 0 0 0 0 0 0 0 0 49 1 75 9.4 1 33 9.3 1 0 2.887671233 0 "favorable" 0 1 0 0 0 0 0 0 0 0 0 0 0 0 0 0 0 0 1 0 "inv_16" 0 0 0 0 0 0 0 0 0 0 0 1 0 0 0 0 "PD10813a" 0.0794520547945206 2.887671233 0 1 2.887671233 0 2.887671233 0 2.887671233 0 "NEW_fav…
PD10814a 0 0 0 0 0 0 0 0 0 0 0 0 0 0 0 0 0 1 0 0 0 0 1 0 0 0 0 0 0 0 0 0 0 0 0 0 0 0 0 0 0 0 0 0 0 0 0 0 0 0 0 0 0 0 0 0 0 0 0 0 0 0 0 0 0 0 0 0 0 0 0 0 0 0 0 0 0 0 0 0 0 49 1 86 9.8 1 50 14.9 1 0 4.882191781 0 "intermediate" 0 0 0 0 0 0 0 0 0 0 0 0 0 0 0 1 0 0 0 1 "mNOS" 0 0 0 0 0 0 0 1 0 0 0 0 0 0 0 0 "PD10814a" 0.512328767123288 4.882191781 0 1 4.882191781 0 4.882191781 0 4.882191781 0 "NEW_ad…
PD10815a 0 0 0 0 0 0 0 1 1 0 0 0 1 0 0 0 0 0 0 0 0 0 0 0 0 0 1 0 0 0 0 0 0 0 0 0 0 0 0 0 0 0 0 0 0 0 0 0 0 0 0 0 0 0 0 0 0 0 0 0 0 0 0 0 0 0 0 0 0 0 0 0 0 0 0 0 0 0 0 0 0 50 1 85 9.8 2 36 52.7 1 0 4.597260274 0 "favorable" 0 0 0 0 0 0 0 1 0 0 0 0 0 0 0 0 0 0 1 0 "CEBPA_bi" 0 0 0 0 0 1 0 0 0 0 0 0 0 0 0 0 "PD10815a" 0.0876712328767123 4.597260274 0 1 4.597260274 0 4.597260274 0 4.597260274 0 "NEW_…
PD10816a 0 0 0 0 0 0 0 0 0 0 0 1 0 0 0 0 0 0 0 0 0 0 0 0 0 0 0 0 0 0 0 0 0 0 0 0 0 0 0 0 0 0 0 0 0 0 0 0 0 0 0 0 0 0 0 1 0 0 0 0 0 0 0 0 0 0 0 0 0 0 0 0 0 0 0 0 0 0 0 0 0 53 1 81 8.6 1 33 13.6 1 0 0.126027397 1 "intermediate" 0 0 0 0 0 0 0 0 0 0 0 0 0 1 0 0 0 0 0 1 "DNMT3A_IDH1_2" 0 0 0 0 0 0 0 0 0 0 0 0 1 0 0 0 "PD10816a" 0.126027397 0.126027397 0 0 0.126027397 0 0.126027397 0 0.126027397 1 "NEW…
PD10817a 0 0 0 0 0 0 0 0 0 0 0 0 0 0 0 0 0 0 0 0 0 0 0 0 0 0 0 0 0 0 0 0 0 0 0 0 0 0 0 0 0 0 1 0 0 0 0 0 0 0 0 0 0 0 0 0 1 0 0 0 0 0 1 0 1 0 0 0 0 0 1 0 0 0 0 0 0 0 0 0 0 51 1 90 13.6 1 178 0.9 1 0 0.794520548 1 "adverse" 0 0 0 0 0 0 0 0 1 0 0 0 0 0 0 0 0 1 0 0 "TP53_complex" 0 0 0 0 0 0 0 0 0 0 1 0 0 0 0 0 "PD10817a" 0.227397260273973 0.684931506849315 1 1 0.794520548 0 0.794520548 1 0.794520548…
PD10818a 0 0 0 0 0 0 0 1 1 0 0 0 0 0 0 0 0 0 1 0 0 0 0 0 0 0 0 0 0 0 1 0 0 0 0 0 0 0 0 0 0 0 0 0 0 0 0 0 0 0 0 0 0 0 0 0 1 0 0 0 0 0 0 0 0 0 0 0 0 0 0 0 0 0 0 0 0 0 0 0 0 34 1 96 5 1 40 56.2 1 0 5.01369863 0 "favorable" 0 0 0 0 0 0 0 1 0 0 0 0 0 0 0 0 0 0 1 0 "CEBPA_bi" 0 0 0 0 0 1 0 0 0 0 0 0 0 0 0 0 "PD10818a" 0.0410958904109589 0.942465753424657 1 1 5.01369863 0 5.01369863 0 5.01369863 0 "NEW_…
PD10819a 0 0 0 0 0 0 0 0 0 0 0 0 0 0 0 0 1 0 0 0 0 0 1 0 0 0 0 0 0 0 0 0 0 0 0 0 1 0 0 0 0 0 1 0 0 0 0 0 1 1 0 0 0 0 1 0 0 0 0 0 0 0 0 0 0 0 0 0 0 0 0 0 0 0 0 0 0 0 0 0 0 55 1 90 8.7 1 40 71.6 1 0 0.994520548 1 "adverse" 0 0 0 0 0 0 0 0 0 1 0 0 0 0 0 0 0 1 0 0 "sAML2" 0 0 0 0 0 0 0 0 1 0 0 0 0 0 0 0 "PD10819a" 0.126027397260274 0.838356164383562 1 1 0.994520548 0 0.994520548 1 0.994520548 0 "NEW_…
PD10820a 0 0 0 0 0 0 0 0 0 0 0 1 0 0 0 0 0 0 0 0 0 0 0 0 0 0 0 0 1 0 0 0 0 0 0 0 0 0 0 0 0 0 0 0 0 0 0 0 0 0 0 0 0 0 0 1 0 0 0 0 0 1 0 0 0 0 0 0 0 0 0 0 0 0 0 0 0 0 0 0 0 39 1 75 7.3 1 81 8.5 1 0 0.657534247 1 "adverse" 0 0 0 0 0 0 0 0 0 1 0 0 0 0 0 0 0 1 0 0 "sAML2" 0 0 0 0 0 0 0 0 1 0 0 0 0 0 0 0 "PD10820a" 0.386301369863014 0.572602739726027 1 1 0.657534247 0 0.657534247 1 0.657534247 0 "NEW_a…
PD10821a 0 0 0 0 0 0 0 0 0 0 0 0 0 0 0 0 0 0 0 0 0 0 0 0 0 0 0 0 0 0 0 0 0 0 0 0 0 0 0 0 0 0 0 0 0 0 0 0 0 0 0 0 0 0 0 0 0 0 0 0 0 0 0 1 0 0 0 0 0 0 0 0 0 0 1 0 0 0 0 0 0 38 1 63 8.8 2 21 1.5 1 0 1.117808219 1 "adverse" 0 0 0 0 0 0 0 0 0 0 0 0 0 0 0 1 0 1 0 0 "mNOS" 0 0 0 0 0 0 0 1 0 0 0 0 0 0 0 0 "PD10821a" 0.356164383561644 1.117808219 0 1 1.117808219 1 1.117808219 0 1.117808219 0 "NEW_intermed…
PD10822a 0 0 0 0 0 0 0 0 0 0 0 0 0 0 0 0 0 0 0 0 0 0 1 0 0 0 0 0 0 0 0 0 0 0 0 0 0 0 0 0 0 0 0 0 0 0 0 0 0 0 0 0 0 0 0 0 0 0 0 0 0 0 0 0 0 0 0 0 0 0 0 0 0 0 0 0 1 0 0 0 0 57 0 80 7.5 1 55 3.9 1 0 1.906849315 1 "adverse" 0 0 0 0 1 0 0 0 0 0 0 0 0 0 0 0 0 1 0 0 "t_6_9" 0 0 0 0 0 0 0 0 0 0 0 0 0 1 0 0 "PD10822a" 0.175342465753425 0.764383561643836 1 1 1.906849315 0 1.906849315 1 1.906849315 0 "NEW_a…
PD10823a 0 0 0 0 0 0 0 0 0 0 0 0 0 0 0 0 0 0 0 0 0 0 0 0 0 0 0 0 0 0 0 0 0 0 0 0 0 0 0 0 0 0 0 0 0 0 0 0 0 0 0 0 0 0 0 0 0 0 0 0 0 0 1 0 0 0 0 0 0 1 1 0 0 0 0 0 0 0 0 0 0 21 1 30 5.7 1 12 22.4 2 1 0.391780822 1 "adverse" 0 0 0 0 0 0 0 0 1 0 0 0 0 0 0 0 0 1 0 0 "TP53_complex" 0 0 0 0 0 0 0 0 0 0 1 0 0 0 0 0 "PD10823a" 0.391780822 0.391780822 0 0 0.391780822 0 0.391780822 0 0.391780822 1 "NEW_adver…
PD10824a 0 0 0 0 0 0 0 0 0 0 0 1 0 0 0 0 0 0 0 0 0 0 0 0 0 0 0 0 0 0 0 0 0 0 0 1 0 0 0 0 0 0 0 0 0 0 0 0 0 1 0 0 0 0 0 0 1 0 0 0 0 0 0 0 0 0 0 0 0 0 0 0 0 0 0 0 0 0 0 0 0 52 1 40 10 0 146 42.8 1 0 5.556164384 0 "favorable" 0 0 0 0 0 0 1 0 0 0 0 0 0 0 0 0 0 0 1 0 "NPM1" 0 0 0 0 1 0 0 0 0 0 0 0 0 0 0 0 "PD10824a" 0.063013698630137 5.556164384 0 1 5.556164384 0 5.556164384 0 5.556164384 0 "NEW_favor…
PD10825a 0 0 0 0 0 0 0 0 0 0 0 0 0 0 0 0 0 0 0 0 0 0 0 0 0 0 0 0 0 0 0 0 0 0 0 0 0 0 0 0 0 0 1 0 0 0 0 0 0 0 0 0 0 0 0 1 0 0 1 0 0 0 0 0 0 0 0 0 0 0 0 0 0 0 0 0 0 0 0 0 0 44 0 60 10.3 1 125 1.7 1 0 4.901369863 0 "adverse" 0 0 0 0 0 0 0 0 0 0 1 0 0 0 0 0 0 1 0 0 "sAML1" 0 1 0 0 0 0 0 0 0 0 0 0 0 0 0 0 "PD10825a" 0.0602739726027397 4.901369863 0 1 4.901369863 0 4.901369863 0 4.901369863 0 "NEW_inte…
PD10826a 0 0 0 0 0 0 0 0 0 0 0 0 0 0 0 0 0 0 0 0 0 0 0 0 0 0 0 0 0 0 0 0 0 0 1 0 0 0 0 0 0 0 0 0 0 0 0 0 0 0 0 0 0 0 0 0 0 0 0 0 0 0 1 0 0 0 0 1 0 0 1 1 0 0 0 0 0 0 0 0 0 27 0 71 9.7 2 299 12.7 1 0 0.663013699 1 "adverse" 0 0 0 0 0 0 0 0 1 0 0 0 0 0 0 0 0 1 0 0 "TP53_complex" 0 0 0 0 0 0 0 0 0 0 1 0 0 0 0 0 "PD10826a" 0.254794520547945 0.386301369863014 1 1 0.663013699 0 0.663013699 1 0.663013699…
PD10827a 0 0 0 0 0 0 0 0 0 0 0 0 0 0 0 0 0 0 0 0 0 0 0 0 0 0 0 0 0 0 0 0 0 0 0 0 0 0 0 1 1 0 0 0 0 0 0 0 0 0 0 0 0 0 0 0 0 1 0 0 0 1 1 0 0 0 0 1 0 0 0 0 0 0 0 0 0 0 0 0 0 38 0 99 10.7 0 39 34 1 0 1.493150685 1 "adverse" 0 0 0 0 0 0 0 0 1 0 0 0 0 0 0 0 0 1 0 0 "TP53_complex" 0 0 0 0 0 0 0 0 0 0 1 0 0 0 0 0 "PD10827a" 0.0958904109589041 1.13698630136986 1 1 1.493150685 0 1.493150685 1 1.493150685 0…
PD10828a 0 0 0 0 0 0 0 0 0 0 0 0 0 0 0 0 0 0 0 0 0 0 0 0 0 0 1 0 0 0 0 0 0 0 0 0 0 0 0 0 0 0 0 0 0 0 0 0 0 0 0 0 0 0 0 0 0 0 0 0 0 0 0 0 0 0 0 0 0 0 0 0 0 0 0 0 0 1 0 0 0 46 1 90 9.8 1 16 1.5 1 0 4.353424658 0 "favorable" 0 0 1 0 0 0 0 0 0 0 0 0 0 0 0 0 0 0 1 0 "t_8_21" 1 0 0 0 0 0 0 0 0 0 0 0 0 0 0 0 "PD10828a" 0.0684931506849315 4.353424658 0 1 4.353424658 0 4.353424658 0 4.353424658 0 "NEW_fav…
PD10829a 0 0 0 0 0 0 0 0 0 0 0 1 0 0 0 0 0 0 0 0 0 0 1 0 0 0 0 0 0 0 0 0 0 0 0 1 0 0 0 0 0 0 0 0 0 0 0 0 0 0 0 0 0 0 0 0 0 0 0 0 0 0 0 0 0 0 0 0 0 0 0 0 0 0 0 0 0 0 0 0 0 39 1 88 13.3 1 105 60.2 1 0 0.619178082 1 "intermediate" 0 0 0 0 0 0 1 0 0 0 0 0 0 0 0 0 0 0 0 1 "NPM1" 0 0 0 0 1 0 0 0 0 0 0 0 0 0 0 0 "PD10829a" 0.073972602739726 0.572602739726027 1 1 0.619178082 0 0.619178082 1 0.619178082 0…
PD10830a 0 0 0 0 0 0 0 1 1 0 0 0 0 0 0 0 0 0 0 0 0 0 0 0 0 0 0 0 0 0 0 0 0 0 0 0 0 0 0 0 0 0 0 0 0 0 0 0 0 0 0 0 0 1 0 0 0 0 0 0 0 0 0 0 0 0 0 0 0 0 0 0 0 0 0 0 0 0 0 0 0 51 0 80 8.5 1 15 13 1 0 2.687671233 1 "favorable" 0 0 0 0 0 0 0 1 0 0 0 0 0 0 0 0 0 0 1 0 "CEBPA_bi" 0 0 0 0 0 1 0 0 0 0 0 0 0 0 0 0 "PD10830a" 0.073972602739726 0.958904109589041 1 1 2.687671233 0 2.687671233 1 2.687671233 0 "N…
PD10831a 0 0 0 0 0 0 0 0 0 0 0 0 0 0 0 0 0 0 0 0 0 0 0 0 0 0 0 0 0 0 0 0 0 0 0 0 1 0 0 1 0 0 0 0 0 0 0 0 0 0 0 0 0 0 0 0 0 0 0 0 0 0 1 0 1 0 0 0 0 0 0 1 0 0 0 0 0 0 0 0 0 28 0 95 9 1 26 172 1 0 0.61369863 1 "adverse" 0 0 0 0 0 0 0 0 1 0 0 0 0 0 0 0 0 1 0 0 "TP53_complex" 0 0 0 0 0 0 0 0 0 0 1 0 0 0 0 0 "PD10831a" 0.142465753424658 0.528767123287671 1 1 0.61369863 0 0.61369863 1 0.61369863 0 "NEW_…
PD10832a 0 0 0 0 0 0 0 0 0 0 0 0 0 0 0 0 0 0 0 0 0 0 0 0 0 0 0 0 0 0 0 0 0 0 0 1 0 0 0 0 0 0 0 0 0 0 0 0 0 0 0 0 0 0 0 0 0 0 0 0 0 0 0 0 0 0 0 0 0 0 0 0 0 0 1 0 0 0 0 0 0 46 1 68 6.5 1 31 12.4 1 0 5.589041096 0 "favorable" 0 0 0 0 0 0 1 0 0 0 0 0 0 0 0 0 0 0 1 0 "NPM1" 0 0 0 0 1 0 0 0 0 0 0 0 0 0 0 0 "PD10832a" 0.594520547945205 5.589041096 0 1 5.589041096 0 5.589041096 0 5.589041096 0 "NEW_favor…
PD10833a 0 0 0 0 0 0 0 0 0 0 0 0 0 0 0 0 0 0 0 0 0 0 0 0 0 0 0 0 0 0 0 0 0 0 0 0 0 0 0 1 0 0 0 0 0 0 0 0 0 0 0 0 0 0 0 0 0 0 0 0 0 0 0 0 0 0 0 0 0 0 0 0 0 0 0 0 0 0 0 0 1 51 0 75 11.9 1 95 2 1 0 2.797260274 0 "intermediate" 0 0 0 1 0 0 0 0 0 0 0 0 0 0 0 0 0 0 0 1 "t_11" 0 0 0 0 0 0 0 0 0 0 0 0 0 0 1 0 "PD10833a" 0.0931506849315069 0.928767123287671 1 1 2.797260274 0 2.797260274 0 2.797260274 0 "N…
PD10834a 0 0 0 0 0 0 0 0 0 0 0 0 0 0 0 0 0 0 0 0 0 0 0 0 0 0 0 0 0 0 0 0 0 0 0 0 0 0 0 0 0 0 0 0 0 0 0 0 0 0 0 0 0 0 0 0 0 0 0 0 0 0 0 0 0 0 0 0 0 0 0 0 0 0 0 0 0 0 1 0 0 43 0 80 9.5 1 20 0.8 3 1 0.432876712 1 "intermediate" 0 0 0 1 0 0 0 0 0 0 0 0 0 0 0 0 0 0 0 1 "t_11" 0 0 0 0 0 0 0 0 0 0 0 0 0 0 1 0 "PD10834a" 0.0876712328767123 0.432876712 0 1 0.432876712 1 0.432876712 0 0.432876712 0 "NEW_in…
PD10835a 0 0 0 0 0 0 0 0 0 0 0 0 0 0 0 0 0 0 0 0 0 0 0 0 0 0 0 0 0 0 0 0 0 0 0 0 0 0 0 0 0 0 0 0 0 0 0 0 0 0 0 0 0 0 0 0 0 0 0 0 0 0 1 0 1 0 0 0 0 1 0 0 0 0 1 0 0 0 0 0 0 46 1 50 8 1 44 1.7 1 0 4.583561644 0 "adverse" 0 0 0 0 0 0 0 0 1 0 0 0 0 0 0 0 0 1 0 0 "TP53_complex" 0 0 0 0 0 0 0 0 0 0 1 0 0 0 0 0 "PD10835a" 0.221917808219178 4.583561644 0 1 4.583561644 0 4.583561644 0 4.583561644 0 "NEW_ad…
PD10836a 0 0 0 0 0 0 0 0 0 0 0 0 0 0 0 0 0 0 0 0 0 0 0 0 0 0 0 0 1 0 0 0 0 0 0 0 0 0 0 0 0 0 0 0 0 0 0 0 0 0 0 0 0 0 0 0 1 0 0 0 0 0 0 0 0 0 0 0 0 0 0 0 0 0 0 0 0 0 0 0 0 55 0 75 11.8 1 85 65.8 1 0 1.002739726 1 "adverse" 0 0 0 0 0 0 0 0 0 0 1 0 0 0 0 0 0 1 0 0 "sAML1" 0 1 0 0 0 0 0 0 0 0 0 0 0 0 0 0 "PD10836a" 0.0684931506849315 0.608219178082192 1 1 1.002739726 0 1.002739726 1 1.002739726 0 "NE…
PD10837a 0 0 0 0 0 0 0 0 0 0 0 0 0 0 0 0 0 0 0 0 0 0 0 0 0 0 0 0 0 0 0 0 0 0 0 0 0 0 0 0 0 0 0 0 0 0 0 0 0 0 0 0 0 0 0 0 0 0 0 0 0 0 0 0 0 0 0 0 0 0 0 0 1 0 0 0 0 0 0 0 0 22 1 4 14.5 1 319 7.2 1 0 5.75890411 0 "favorable" 0 1 0 0 0 0 0 0 0 0 0 0 0 0 0 0 0 0 1 0 "inv_16" 0 0 0 0 0 0 0 0 0 0 0 1 0 0 0 0 "PD10837a" 0.210958904109589 1.71506849315068 1 1 5.75890411 0 5.75890411 0 5.75890411 0 "NEW_fa…
PD10838a 0 0 0 0 0 0 0 0 0 0 0 0 0 0 0 0 0 0 0 0 0 0 0 0 0 0 0 0 1 0 0 0 0 0 0 0 0 0 0 0 0 0 0 0 0 0 0 0 0 0 0 0 0 0 0 0 0 0 0 0 0 0 0 0 0 0 0 0 0 0 0 0 0 0 0 0 0 0 0 0 0 58 1 54 12.3 1 49 1.7 1 0 0.698630137 1 "adverse" 0 0 0 0 0 0 0 0 0 0 1 0 0 0 0 0 0 1 0 0 "sAML1" 0 1 0 0 0 0 0 0 0 0 0 0 0 0 0 0 "PD10838a" 0.0684931506849315 0.375342465753425 1 1 0.698630137 0 0.698630137 1 0.698630137 0 "NEW…
PD10839a 0 0 0 0 0 0 0 0 0 0 0 0 0 0 0 0 0 0 0 0 0 0 0 0 0 0 0 0 0 0 0 0 0 0 0 0 0 0 0 0 0 0 0 0 0 0 0 0 0 0 0 0 0 0 0 1 0 0 0 0 0 0 0 0 0 0 0 0 1 0 0 0 0 0 0 0 0 0 0 0 0 61 0 75 10.4 1 266 2.8 1 0 5.293150685 0 "adverse" 0 0 0 0 0 0 0 0 0 0 0 0 0 0 0 1 0 1 0 0 "mNOS" 0 0 0 0 0 0 0 1 0 0 0 0 0 0 0 0 "PD10839a" 0.175342465753425 1.02465753424658 1 1 5.293150685 0 5.293150685 0 5.293150685 0 "NEW_i…
PD10840a 0 0 0 0 0 0 0 0 0 0 0 0 0 0 0 0 0 0 0 0 0 0 0 0 0 0 0 0 0 0 0 0 0 0 0 0 0 0 0 0 0 0 0 0 0 0 0 0 0 0 1 0 0 0 0 0 0 0 0 1 0 1 1 0 1 0 0 0 1 1 1 1 0 0 0 0 0 0 0 0 0 56 1 25 6.6 0 43 3.5 1 0 0.57260274 1 "adverse" 0 0 0 0 0 0 0 0 1 0 0 0 0 0 0 0 0 1 0 0 "TP53_complex" 0 0 0 0 0 0 0 0 0 0 1 0 0 0 0 0 "PD10840a" 0.57260274 0.57260274 0 0 0.57260274 0 0.57260274 0 0.57260274 1 "NEW_adverse" 0 0…
PD10841a 0 0 0 0 0 0 0 0 0 0 0 1 0 0 0 0 0 1 0 0 0 0 1 0 0 0 0 0 0 0 0 0 0 0 0 1 0 0 0 0 0 0 0 0 0 0 0 0 0 1 0 0 0 1 0 0 0 0 0 0 0 0 0 0 0 0 0 0 0 0 0 0 0 0 0 0 0 0 0 0 0 38 0 90 11.5 1 80 54.8 1 0 1.252054795 1 "intermediate" 0 0 0 0 0 0 1 0 0 0 0 0 0 0 0 0 0 0 0 1 "NPM1" 0 0 0 0 1 0 0 0 0 0 0 0 0 0 0 0 "PD10841a" 0.145205479452055 1.252054795 0 1 1.252054795 1 1.252054795 0 1.252054795 0 "NEW_i…
PD10842a 0 0 0 0 0 0 0 0 0 0 0 0 0 0 0 0 0 0 0 0 1 0 0 0 0 0 0 0 1 0 0 0 0 0 0 0 0 0 0 0 0 0 0 0 0 0 0 0 0 0 0 1 0 0 0 0 0 0 0 0 0 0 0 0 0 0 0 0 0 0 0 0 0 0 0 0 0 0 0 0 0 49 1 80 9 0 63 2.4 2 1 4.534246575 0 "adverse" 0 0 0 0 0 0 0 0 0 1 0 0 0 0 0 0 0 1 0 0 "sAML2" 0 0 0 0 0 0 0 0 1 0 0 0 0 0 0 0 "PD10842a" 0.128767123287671 0.249315068493151 1 1 4.534246575 0 4.534246575 0 4.534246575 0 "NEW_adv…
PD10843a 0 0 0 0 0 0 0 0 0 0 0 1 0 0 0 0 0 0 0 0 0 0 0 0 0 0 0 0 0 0 0 0 0 0 0 1 0 0 0 0 0 0 0 0 0 0 0 0 0 0 0 0 0 0 0 0 0 0 0 0 0 0 0 0 0 0 0 0 0 0 0 0 0 0 0 0 0 0 0 0 0 39 0 30 9 1 79 3.6 1 0 5.375342466 0 "favorable" 0 0 0 0 0 0 1 0 0 0 0 0 0 0 0 0 0 0 1 0 "NPM1" 0 0 0 0 1 0 0 0 0 0 0 0 0 0 0 0 "PD10843a" 0.273972602739726 5.375342466 0 1 5.375342466 0 5.375342466 0 5.375342466 0 "NEW_favorabl…
PD10844a 0 0 0 0 0 0 0 0 0 0 0 0 0 0 0 0 0 0 0 0 0 0 0 0 0 0 0 0 0 0 0 0 0 0 0 1 0 0 0 1 1 0 0 0 0 0 0 0 0 0 0 0 0 0 0 0 0 0 0 0 0 0 0 0 0 0 0 0 0 0 0 0 0 0 0 0 0 0 0 0 0 43 0 60 7 1 139 25.5 1 0 5.2 0 "favorable" 0 0 0 0 0 0 1 0 0 0 0 0 0 0 0 0 0 0 1 0 "NPM1" 0 0 0 0 1 0 0 0 0 0 0 0 0 0 0 0 "PD10844a" 0.0986301369863014 5.2 0 1 5.2 0 5.2 0 5.2 0 "NEW_favorable" 1 0 0
PD10845a 0 0 0 0 1 0 0 0 0 0 0 0 0 0 0 0 0 0 0 0 0 0 0 0 0 0 0 0 0 0 0 0 0 0 0 0 0 0 0 0 0 0 0 0 0 0 0 0 0 0 0 0 0 1 0 0 0 0 0 0 0 0 0 0 0 0 0 0 0 0 0 0 0 0 0 0 0 0 0 0 0 43 1 90 10.3 2 17 38.9 1 0 1.131506849 1 "intermediate" 0 0 0 0 0 0 0 0 0 0 0 1 0 0 0 0 0 0 0 1 "WT1" 0 0 0 0 0 0 1 0 0 0 0 0 0 0 0 0 "PD10845a" 0.4 0.632876712328767 1 1 1.131506849 0 1.131506849 1 1.131506849 0 "NEW_intermedia…
PD10846a 0 0 0 0 0 0 0 0 0 0 0 0 0 0 0 1 0 0 0 0 0 1 0 0 0 0 1 0 0 0 0 0 0 0 0 0 0 0 0 0 0 0 0 0 0 0 0 0 0 0 0 1 0 0 0 0 0 0 0 0 0 0 0 0 0 0 0 0 0 0 0 0 0 0 0 0 0 0 0 0 0 41 1 85 9.1 1 119 3.1 1 0 1.454794521 1 "intermediate" 0 0 0 0 0 0 0 0 0 0 1 0 0 0 0 0 0 0 0 1 "sAML1" 0 1 0 0 0 0 0 0 0 0 0 0 0 0 0 0 "PD10846a" 0.23013698630137 1.2 1 1 1.454794521 0 1.454794521 1 1.454794521 0 "NEW_intermedia…
PD10847a 0 0 0 0 0 0 0 0 0 0 0 1 0 0 0 0 0 1 0 0 1 0 0 0 0 0 0 0 0 0 0 0 0 0 0 1 0 0 0 0 0 0 0 0 0 0 0 0 0 0 0 0 0 0 0 0 0 0 0 0 0 0 0 0 0 0 0 0 0 0 0 0 0 0 0 0 0 0 0 0 0 42 0 70 7.6 1 120 59.3 1 0 1.008219178 1 "favorable" 0 0 0 0 0 0 1 0 0 0 0 0 0 0 0 0 0 0 1 0 "NPM1" 0 0 0 0 1 0 0 0 0 0 0 0 0 0 0 0 "PD10847a" 0.156164383561644 0.6 1 1 1.008219178 0 1.008219178 1 1.008219178 0 "NEW_favorable" 1…
PD10848a 0 0 0 0 0 0 0 0 0 0 0 1 0 0 0 0 0 0 0 0 0 0 1 0 0 0 0 0 0 0 0 0 0 0 0 0 0 0 0 0 0 0 0 0 0 0 0 0 0 0 0 0 0 0 0 0 0 0 0 0 0 0 0 0 0 0 0 0 0 1 0 0 0 0 0 0 0 0 0 0 1 54 1 80 10.7 0 247 21.3 1 0 4.128767123 0 "adverse" 0 0 0 1 0 0 0 0 0 0 0 0 0 0 0 0 0 1 0 0 "t_11" 0 0 0 0 0 0 0 0 0 0 0 0 0 0 1 0 "PD10848a" 0.131506849315068 2.51506849315069 1 1 4.128767123 0 4.128767123 0 4.128767123 0 "NEW_…
PD10849a 0 0 0 0 0 0 0 0 0 0 0 0 0 0 0 0 0 0 0 0 0 0 0 0 0 0 0 0 0 0 0 0 0 0 0 0 0 0 0 0 0 0 1 0 0 0 1 0 0 0 0 0 0 0 0 1 0 0 0 0 0 0 0 0 0 0 0 0 0 0 0 0 0 0 0 0 0 0 0 0 0 60 1 96 5.8 1 31 2.6 1 0 4.334246575 0 "adverse" 0 0 0 0 0 0 0 0 0 1 0 0 0 0 0 0 0 1 0 0 "sAML2" 0 0 0 0 0 0 0 0 1 0 0 0 0 0 0 0 "PD10849a" 0.301369863013699 4.334246575 0 1 4.334246575 0 4.334246575 0 4.334246575 0 "NEW_adverse…
PD10850a 0 0 0 0 0 0 0 0 0 0 0 1 0 0 0 0 0 1 0 0 0 0 0 0 0 0 0 0 0 0 0 0 0 1 0 1 0 0 0 0 0 0 0 0 0 0 0 0 0 0 0 0 0 0 0 0 0 0 0 0 0 0 0 0 0 0 0 0 0 0 0 0 0 0 0 0 0 0 0 0 0 50 0 90 10.9 1 159 40.9 1 0 5.55890411 0 "favorable" 0 0 0 0 0 0 1 0 0 0 0 0 0 0 0 0 0 0 1 0 "NPM1" 0 0 0 0 1 0 0 0 0 0 0 0 0 0 0 0 "PD10850a" 0.0876712328767123 5.55890411 0 1 5.55890411 0 5.55890411 0 5.55890411 0 "NEW_favorab…
PD10851a 0 0 0 0 0 0 0 0 0 0 0 0 0 0 0 0 0 0 0 0 0 0 0 0 0 0 0 1 0 0 0 0 0 1 0 0 0 0 0 0 0 0 0 0 0 0 0 0 0 0 0 0 0 0 0 0 0 1 0 0 0 0 0 0 0 0 0 0 0 0 0 0 0 0 0 0 0 0 0 0 0 45 0 80 8.4 1 18 4.4 1 0 1.394520548 1 "intermediate" 0 0 0 0 0 0 0 0 0 0 0 0 1 0 0 0 0 0 0 1 "Trisomies" 0 0 0 1 0 0 0 0 0 0 0 0 0 0 0 0 "PD10851a" 0.167123287671233 0.695890410958904 1 1 1.394520548 0 1.394520548 1 1.394520548…
PD10852a 0 0 0 0 0 0 0 0 0 0 0 0 0 0 0 0 0 0 0 0 0 0 1 0 0 0 0 0 0 0 0 0 0 0 0 1 0 0 0 0 0 0 0 0 0 0 0 0 0 0 0 0 0 0 0 0 0 0 0 0 0 0 0 0 0 0 0 0 0 0 0 0 0 0 0 0 0 0 0 0 0 46 0 95 6.7 1 39 5.7 1 0 0.723287671 1 "intermediate" 0 0 0 0 0 0 1 0 0 0 0 0 0 0 0 0 0 0 0 1 "NPM1" 0 0 0 0 1 0 0 0 0 0 0 0 0 0 0 0 "PD10852a" 0.0657534246575342 0.723287671 0 1 0.723287671 1 0.723287671 0 0.723287671 0 "NEW_in…
PD10853a 0 0 0 0 0 0 0 0 0 0 0 1 0 0 0 0 0 0 0 0 0 0 1 0 0 0 0 0 0 0 0 0 0 0 0 1 0 0 0 0 0 0 0 0 0 0 0 0 0 0 0 0 0 0 0 0 0 0 0 0 0 0 0 0 0 0 0 0 0 0 0 0 0 0 0 0 0 0 0 0 0 51 0 80 8.2 1 148 38.6 3 1 0.945205479 1 "favorable" 0 0 0 0 0 0 1 0 0 0 0 0 0 0 0 0 0 0 1 0 "NPM1" 0 0 0 0 1 0 0 0 0 0 0 0 0 0 0 0 "PD10853a" 0.224657534246575 0.838356164383562 1 1 0.945205479 0 0.945205479 1 0.945205479 0 "NE…
PD10855a 0 0 0 0 0 0 0 0 0 0 0 0 0 0 0 0 0 0 0 0 1 0 1 0 0 0 0 0 0 0 0 0 0 0 0 1 0 0 0 0 0 0 0 0 0 0 0 0 0 0 0 0 0 0 0 0 0 0 0 0 0 0 0 0 0 0 0 0 0 0 0 0 0 0 0 0 0 0 0 0 0 47 1 95 10.8 1 38 99.6 3 1 0.273972603 1 "intermediate" 0 0 0 0 0 0 1 0 0 0 0 0 0 0 0 0 0 0 0 1 "NPM1" 0 0 0 0 1 0 0 0 0 0 0 0 0 0 0 0 "PD10855a" 0.104109589041096 0.241095890410959 1 1 0.273972603 0 0.273972603 1 0.273972603 0 …
PD10856a 0 0 0 0 0 0 0 0 0 0 0 0 0 0 0 0 0 0 0 0 0 0 0 0 0 0 0 0 0 0 0 0 0 0 0 0 0 0 0 0 0 0 0 0 0 0 0 0 0 0 0 0 0 0 0 0 0 0 0 0 0 0 1 1 0 0 0 1 0 1 1 0 0 0 0 0 0 0 0 0 0 51 1 20 7.3 0 10 2.8 1 0 0.479452055 1 "adverse" 0 0 0 0 0 0 0 0 1 0 0 0 0 0 0 0 0 1 0 0 "TP53_complex" 0 0 0 0 0 0 0 0 0 0 1 0 0 0 0 0 "PD10856a" 0.106849315068493 0.219178082191781 1 1 0.479452055 0 0.479452055 1 0.479452055 0…
PD10857a 0 0 0 0 0 0 0 0 0 0 0 0 0 0 0 0 0 0 0 0 0 0 0 0 0 0 0 1 0 0 0 0 0 0 0 0 0 0 0 1 0 0 1 0 0 0 0 0 0 0 0 0 0 0 0 0 0 0 0 0 0 0 0 0 0 0 0 0 0 0 1 0 0 0 0 0 0 0 0 0 0 58 1 40 6.7 1 10 2.1 3 1 1.750684932 1 "adverse" 0 0 0 0 0 0 0 0 0 0 1 0 0 0 0 0 0 1 0 0 "sAML1" 0 1 0 0 0 0 0 0 0 0 0 0 0 0 0 0 "PD10857a" 0.194520547945205 0.616438356164384 1 1 1.750684932 0 1.750684932 1 1.750684932 0 "NEW_i…
PD10859a 0 0 0 0 0 0 0 0 0 0 0 0 0 0 0 0 0 0 0 0 0 0 0 0 0 0 0 1 0 0 0 0 0 0 0 0 0 0 0 0 0 0 0 0 0 0 1 0 1 0 0 0 0 0 0 0 0 0 0 0 0 1 0 1 0 0 0 0 0 0 0 0 0 0 0 0 0 0 0 0 0 56 0 37 7.8 1 66 53.6 3 1 1.832876712 1 "adverse" 0 0 0 0 0 0 0 0 0 1 0 0 0 0 0 0 0 1 0 0 "sAML2" 0 0 0 0 0 0 0 0 1 0 0 0 0 0 0 0 "PD10859a" 0.457534246575342 1.832876712 0 1 1.832876712 1 1.832876712 0 1.832876712 0 "NEW_advers…
PD10860a 0 0 0 0 0 0 0 0 0 0 0 0 0 0 0 0 0 0 0 0 0 0 0 0 0 0 0 0 0 0 0 0 0 0 0 0 0 0 0 0 0 0 1 0 0 0 0 0 0 0 0 0 0 0 0 0 0 0 0 0 0 0 0 1 0 0 0 0 0 0 0 0 0 0 0 0 0 0 0 0 0 59 0 65 9.8 1 15 1.4 1 0 1.58630137 1 "adverse" 0 0 0 0 0 0 0 0 0 0 1 0 0 0 0 0 0 1 0 0 "sAML1" 0 1 0 0 0 0 0 0 0 0 0 0 0 0 0 0 "PD10860a" 0.0876712328767123 0.953424657534247 1 1 1.58630137 0 1.58630137 1 1.58630137 0 "NEW_inte…
PD10861a 0 0 0 0 0 0 0 1 1 0 0 0 0 0 0 0 0 0 0 0 0 0 0 0 0 0 0 0 0 0 0 0 0 0 0 0 0 0 0 0 0 0 0 0 0 0 0 0 0 1 0 0 0 0 0 0 0 0 0 0 0 0 0 0 0 0 0 0 0 0 0 0 0 0 0 0 0 0 0 0 0 49 0 80 13 1 28 4 1 0 5.520547945 0 "favorable" 0 0 0 0 0 0 0 1 0 0 0 0 0 0 0 0 0 0 1 0 "CEBPA_bi" 0 0 0 0 0 1 0 0 0 0 0 0 0 0 0 0 "PD10861a" 0.0794520547945206 2.54794520547945 1 1 5.520547945 0 5.520547945 0 5.520547945 0 "NEW…
PD10862a 0 0 0 0 0 0 0 0 0 0 0 0 0 0 0 0 0 0 0 0 0 0 0 0 0 0 0 1 0 0 0 0 0 0 0 1 0 0 0 0 0 0 0 0 0 0 0 0 0 1 0 0 0 0 0 0 0 0 0 0 0 0 0 0 0 0 0 0 0 0 0 0 0 0 0 0 0 0 0 0 0 52 1 70 10.4 1 93 8.7 1 0 3.731506849 1 "favorable" 0 0 0 0 0 0 1 0 0 0 0 0 0 0 0 0 0 0 1 0 "NPM1" 0 0 0 0 1 0 0 0 0 0 0 0 0 0 0 0 "PD10862a" 0.172602739726027 2.35068493150685 1 1 3.731506849 0 3.731506849 1 3.731506849 0 "NEW_…
PD10863a 0 0 0 0 0 0 0 0 0 0 0 0 0 0 0 0 0 0 0 0 0 0 0 0 0 0 0 0 0 0 0 0 0 0 0 0 0 0 0 0 0 0 0 0 0 0 0 0 0 1 0 0 0 0 0 0 0 0 0 0 0 0 1 0 0 0 0 0 1 0 0 0 0 0 0 0 0 0 0 0 0 29 1 92 7.6 1 42 20.3 1 0 4.063013699 0 "adverse" 0 0 0 0 0 0 0 0 1 0 0 0 0 0 0 0 0 1 0 0 "TP53_complex" 0 0 0 0 0 0 0 0 0 0 1 0 0 0 0 0 "PD10863a" 0.16986301369863 4.063013699 0 1 4.063013699 0 4.063013699 0 4.063013699 0 "NEW_…
PD10864a 0 0 0 0 0 0 0 0 0 0 0 0 0 0 0 0 0 0 0 0 0 0 0 0 0 0 0 0 0 0 0 0 0 0 0 0 0 0 0 0 0 0 1 0 0 0 0 0 0 0 0 0 0 0 0 0 0 0 0 0 0 0 1 0 0 0 0 0 1 0 0 1 0 0 1 0 0 0 0 0 1 57 1 90 9.6 1 316 13.5 1 0 1.326027397 1 "adverse" 0 0 0 1 0 0 0 0 1 0 0 0 0 0 0 0 1 1 0 0 "TP53_complex" 0 0 0 0 0 0 0 0 0 0 1 0 0 0 0 0 "PD10864a" 0.147945205479452 1.1041095890411 1 1 1.326027397 0 1.326027397 1 1.326027397 0…
PD10865a 0 0 0 0 0 0 0 0 0 0 0 1 0 0 0 0 0 0 0 0 0 0 0 0 0 0 0 0 1 0 0 0 0 0 0 0 0 0 0 0 1 0 0 0 0 0 1 0 0 1 0 0 0 0 0 0 0 0 0 0 0 0 0 0 0 0 0 0 0 0 0 0 0 0 0 0 0 0 0 0 0 58 1 40 11.3 1 145 1.8 1 0 5.463013699 0 "adverse" 0 0 0 0 0 0 0 0 0 1 0 0 0 0 0 0 0 1 0 0 "sAML2" 0 0 0 0 0 0 0 0 1 0 0 0 0 0 0 0 "PD10865a" 0.126027397260274 5.463013699 0 1 5.463013699 0 5.463013699 0 5.463013699 0 "NEW_adver…
PD10866a 0 0 0 0 0 0 0 1 1 0 0 0 0 0 0 0 0 0 0 0 0 0 0 0 0 0 0 0 0 0 0 0 0 0 0 0 0 0 0 0 0 0 0 0 0 0 0 0 0 0 0 0 0 0 0 0 0 0 0 1 0 0 0 0 0 0 0 0 0 0 0 0 0 0 0 0 0 0 0 0 0 23 0 85 10.9 1 44 15.2 1 0 5.076712329 0 "favorable" 0 0 0 0 0 0 0 1 0 0 0 0 0 0 0 0 0 0 1 0 "CEBPA_bi" 0 0 0 0 0 1 0 0 0 0 0 0 0 0 0 0 "PD10866a" 0.0684931506849315 5.076712329 0 1 5.076712329 0 5.076712329 0 5.076712329 0 "NEW…
PD10867a 0 0 0 0 0 0 0 0 0 0 0 0 0 0 0 0 1 0 0 0 0 0 0 0 0 0 0 0 1 0 0 0 0 0 0 0 0 0 0 0 0 0 0 0 0 0 0 0 0 0 0 0 0 0 0 0 0 0 0 0 1 0 0 0 0 0 0 0 0 0 0 0 0 0 0 0 0 0 0 0 0 34 1 85 5.9 0 63 2 1 0 3.720547945 1 "adverse" 0 0 0 0 0 0 0 0 0 0 1 0 0 0 0 0 0 1 0 0 "sAML1" 0 1 0 0 0 0 0 0 0 0 0 0 0 0 0 0 "PD10867a" 0.13972602739726 1.83835616438356 1 1 3.720547945 0 3.720547945 1 3.720547945 0 "NEW_inter…
PD10868a 0 0 0 0 0 0 0 0 0 0 0 0 0 0 0 0 0 0 0 0 0 0 1 0 0 0 0 0 1 0 0 0 0 0 0 0 1 0 0 0 0 0 0 0 0 0 0 0 0 0 0 0 0 0 0 0 0 0 0 0 0 0 0 0 0 0 0 0 0 0 0 0 0 0 0 0 0 0 0 0 0 24 1 95 4.8 1 41 2.9 1 0 5.180821918 0 "adverse" 0 0 0 0 0 0 0 0 0 1 0 0 0 0 0 0 0 1 0 0 "sAML2" 0 0 0 0 0 0 0 0 1 0 0 0 0 0 0 0 "PD10868a" 0.16986301369863 5.180821918 0 1 5.180821918 0 5.180821918 0 5.180821918 0 "NEW_adverse"…
PD10869a 0 0 0 0 0 0 0 0 0 0 0 0 0 0 0 0 0 0 0 0 0 0 1 0 0 0 0 0 0 0 0 0 0 0 0 0 0 0 0 0 0 0 0 0 0 0 0 0 0 0 0 0 0 1 0 0 0 0 0 0 0 0 0 0 0 0 0 0 0 0 0 0 0 0 0 0 0 0 0 0 0 58 1 90 9.1 0 260 3.6 1 0 3.005479452 1 "intermediate" 0 0 0 0 0 0 0 0 0 0 0 1 0 0 0 0 0 0 0 1 "WT1" 0 0 0 0 0 0 1 0 0 0 0 0 0 0 0 0 "PD10869a" 0.471232876712329 3.005479452 0 1 3.005479452 1 3.005479452 0 3.005479452 0 "NEW_adv…
PD10870a 0 0 0 0 0 0 0 0 0 0 0 0 0 0 0 0 0 0 0 0 0 0 1 0 0 0 0 0 0 0 0 0 0 0 0 1 0 0 0 0 0 0 0 0 0 0 0 0 0 0 0 0 0 1 0 0 0 0 0 0 0 0 0 0 1 0 0 1 0 0 0 0 0 0 0 0 0 0 0 0 0 34 1 85 8.9 1 23 36.9 1 0 2.328767123 1 "adverse" 0 0 0 0 0 0 1 0 0 0 0 0 0 0 0 0 0 1 0 0 "NPM1" 0 0 0 0 1 0 0 0 0 0 0 0 0 0 0 0 "PD10870a" 0.063013698630137 1.77534246575342 1 1 2.328767123 0 2.328767123 1 2.328767123 0 "NEW_in…
PD10871a 0 0 0 0 0 0 0 0 0 0 0 0 0 0 0 0 0 1 0 0 0 0 0 0 0 0 0 0 0 0 0 0 0 0 0 0 0 0 0 0 0 0 0 0 0 0 0 0 0 0 0 0 0 0 0 0 0 0 0 0 0 0 0 0 0 0 0 0 0 0 0 1 0 0 0 0 0 1 0 0 0 25 0 50 6.6 1 35 14.9 1 0 4.309589041 0 "favorable" 0 0 1 0 0 0 0 0 0 0 0 0 0 0 0 0 0 0 1 0 "t_8_21" 1 0 0 0 0 0 0 0 0 0 0 0 0 0 0 0 "PD10871a" 0.213698630136986 1.12602739726027 1 1 4.309589041 0 4.309589041 0 4.309589041 0 "NE…
PD10873a 0 0 0 0 0 0 0 0 0 0 0 0 0 0 0 0 0 0 0 0 0 0 0 0 0 0 0 0 0 0 0 0 0 0 0 0 0 0 0 0 0 0 0 0 0 0 0 0 0 0 0 0 0 0 0 0 0 0 0 0 0 1 0 0 0 0 0 0 0 0 0 0 0 0 0 0 0 0 0 0 0 55 1 80 10.5 1 35 1.4 2 1 0.736986301 1 "intermediate" 0 0 0 0 0 0 0 0 0 0 0 0 1 0 0 0 0 0 0 1 "Trisomies" 0 0 0 1 0 0 0 0 0 0 0 0 0 0 0 0 "PD10873a" 0.0794520547945206 0.736986301 0 1 0.736986301 1 0.736986301 0 0.736986301 0 "…
PD10874a 0 0 0 0 0 0 0 0 0 0 0 0 0 0 0 0 0 0 0 0 0 0 0 0 0 0 0 0 1 0 0 0 0 0 0 0 0 0 0 0 0 0 0 0 0 0 0 0 0 0 0 0 0 1 0 0 0 0 0 0 0 0 0 0 0 0 0 0 0 0 0 0 0 0 0 0 0 0 0 0 0 51 0 90 9 2 47 2.4 1 0 4.945205479 0 "adverse" 0 0 0 0 0 0 0 0 0 0 1 0 0 0 0 0 0 1 0 0 "sAML1" 0 1 0 0 0 0 0 0 0 0 0 0 0 0 0 0 "PD10874a" 0.243835616438356 4.945205479 0 1 4.945205479 0 4.945205479 0 4.945205479 0 "NEW_intermedi…
PD10875a 0 0 0 0 0 0 0 0 0 0 0 0 0 0 0 0 0 0 0 0 0 0 0 0 0 0 1 0 0 0 0 0 0 0 0 0 0 0 0 0 0 0 1 0 0 0 1 0 0 1 0 0 0 0 0 0 0 0 0 0 0 0 0 0 0 0 0 0 0 0 1 0 0 0 0 0 0 0 0 0 0 58 1 40 9.7 1 32 66.6 2 1 0.578082192 1 "adverse" 0 0 0 0 0 0 0 0 0 1 0 0 0 0 0 0 0 1 0 0 "sAML2" 0 0 0 0 0 0 0 0 1 0 0 0 0 0 0 0 "PD10875a" 0.4 0.578082192 0 1 0.578082192 1 0.578082192 0 0.578082192 0 "NEW_adverse" 0 0 1
PD10876a 0 0 0 0 0 0 0 1 1 0 0 0 0 0 0 0 0 0 0 0 0 0 0 0 0 0 1 0 0 0 0 0 0 0 0 0 0 0 0 0 0 0 0 0 0 0 0 0 0 0 0 0 0 0 0 0 1 0 0 0 0 0 0 0 0 0 0 0 0 0 0 0 0 0 0 0 0 0 0 0 0 56 1 85 11.2 0 43 18.3 1 0 2.175342466 1 "favorable" 0 0 0 0 0 0 0 1 0 0 0 0 0 0 0 0 0 0 1 0 "CEBPA_bi" 0 0 0 0 0 1 0 0 0 0 0 0 0 0 0 0 "PD10876a" 0.0904109589041096 1.66849315068493 1 1 2.175342466 0 2.175342466 1 2.175342466 0…
PD10877a 0 0 0 0 0 0 0 0 0 0 0 0 0 0 0 0 0 0 0 0 0 0 0 0 0 0 0 0 0 0 0 0 0 0 0 0 0 0 0 0 0 0 1 0 0 0 1 0 0 0 0 0 0 0 0 0 0 0 0 0 0 0 0 0 0 0 0 0 0 0 0 0 0 0 0 0 0 0 0 0 0 61 0 85 10.5 1 60 14.7 1 0 0.61369863 1 "adverse" 0 0 0 0 0 0 0 0 0 1 0 0 0 0 0 0 0 1 0 0 "sAML2" 0 0 0 0 0 0 0 0 1 0 0 0 0 0 0 0 "PD10877a" 0.0794520547945206 0.4 1 1 0.61369863 0 0.61369863 1 0.61369863 0 "NEW_adverse" 0 0 1
PD10878a 0 0 0 0 0 0 0 0 0 0 0 0 0 0 0 0 0 0 0 0 0 0 0 0 0 0 0 0 0 0 0 0 0 0 0 0 0 0 0 0 0 0 0 0 0 0 0 0 0 0 0 0 0 0 0 0 0 0 0 0 0 0 0 0 0 0 0 0 0 0 0 0 0 0 0 0 0 0 0 0 0 24 1 90 7.2 1 34 122 1 0 3.964383562 1 "intermediate" 0 0 0 0 0 0 0 0 0 0 0 0 0 0 1 0 0 0 0 1 "no_events" 0 0 1 0 0 0 0 0 0 0 0 0 0 0 0 0 "PD10878a" 0.0575342465753425 3.81095890410959 1 1 3.964383562 0 3.964383562 1 3.964383562…
PD10879a 0 0 1 0 0 0 0 0 0 0 0 0 0 0 0 0 0 0 0 0 0 0 0 0 0 0 0 0 0 0 0 0 0 0 1 0 1 0 0 0 0 0 0 0 0 0 0 0 0 1 0 0 0 0 0 0 0 0 0 0 0 0 0 0 0 0 0 0 0 0 0 0 0 0 0 0 0 0 0 0 0 55 1 75 7.5 0 26 5 1 0 5.468493151 0 "intermediate" 0 0 0 0 0 0 0 0 0 1 0 0 0 0 0 0 0 0 0 1 "sAML2" 0 0 0 0 0 0 0 0 1 0 0 0 0 0 0 0 "PD10879a" 0.194520547945205 0.958904109589041 1 1 5.468493151 0 5.468493151 0 5.468493151 0 "NE…
PD10880a 0 0 0 0 0 0 0 0 0 0 0 1 0 0 0 0 0 0 0 0 0 0 1 0 0 0 0 0 0 0 0 0 0 0 0 1 0 0 0 0 0 0 0 0 0 0 0 0 0 0 0 0 0 0 0 0 0 0 0 0 0 0 0 0 0 0 0 0 0 0 0 0 0 0 0 0 0 0 0 0 0 52 0 93 10.8 0 58 209.1 3 1 1.720547945 1 "intermediate" 0 0 0 0 0 0 1 0 0 0 0 0 0 0 0 0 0 0 0 1 "NPM1" 0 0 0 0 1 0 0 0 0 0 0 0 0 0 0 0 "PD10880a" 0.10958904109589 1.36164383561644 1 1 1.720547945 0 1.720547945 1 1.720547945 0 "…
PD10881a 0 0 0 0 0 0 0 0 0 0 0 0 0 0 0 0 0 0 0 0 0 0 1 0 0 0 0 0 0 0 0 0 0 0 0 1 0 0 0 0 0 0 0 0 0 0 0 0 0 0 0 0 0 1 0 0 0 0 0 0 0 0 0 0 0 0 0 0 0 0 0 0 0 0 0 0 0 0 0 0 0 53 1 46 8 0 83 4.8 1 0 2.082191781 1 "favorable" 0 0 0 0 0 0 1 0 0 0 0 0 0 0 0 0 0 0 1 0 "NPM1" 0 0 0 0 1 0 0 0 0 0 0 0 0 0 0 0 "PD10881a" 0.216438356164384 2 1 1 2.082191781 0 2.082191781 1 2.082191781 0 "NEW_intermediate" 0 1 0
PD10882a 0 0 0 0 0 0 0 0 0 0 0 1 0 0 0 0 0 0 0 0 0 0 0 0 0 0 0 0 0 0 0 0 0 0 0 0 0 0 0 0 0 0 0 0 0 0 0 0 0 0 0 0 0 0 0 1 0 0 0 0 0 0 0 0 0 0 0 0 0 0 0 0 0 0 0 0 0 0 0 0 0 39 0 70 10.2 1 45 3.9 1 0 5.419178082 0 "intermediate" 0 0 0 0 0 0 0 0 0 0 0 0 0 1 0 0 0 0 0 1 "DNMT3A_IDH1_2" 0 0 0 0 0 0 0 0 0 0 0 0 1 0 0 0 "PD10882a" 0.345205479452055 3.27397260273973 1 1 5.419178082 0 5.419178082 0 5.41917…
PD10883a 0 0 0 0 0 0 0 0 0 0 0 0 0 0 0 0 0 0 0 0 0 0 1 0 0 0 0 0 0 0 0 0 0 0 0 0 0 0 0 0 0 0 0 0 0 0 0 0 0 0 0 0 0 0 0 0 0 0 0 0 0 0 0 0 0 0 0 0 0 0 0 0 0 0 0 0 1 0 0 0 0 51 0 78 6.8 0 18 87.1 1 0 1.101369863 1 "adverse" 0 0 0 0 1 0 0 0 0 0 0 0 0 0 0 0 0 1 0 0 "t_6_9" 0 0 0 0 0 0 0 0 0 0 0 0 0 1 0 0 "PD10883a" 0.342465753424658 0.684931506849315 1 1 1.101369863 0 1.101369863 1 1.101369863 0 "NEW_…
PD10884a 0 0 0 0 0 0 0 0 0 0 0 0 0 0 0 0 0 1 0 0 0 0 1 0 0 0 0 0 0 0 0 0 0 0 0 0 0 0 0 0 0 0 0 0 0 0 0 0 0 0 0 0 0 0 0 0 0 0 0 0 0 0 0 0 0 0 0 0 0 0 0 0 0 0 0 0 0 0 0 0 0 30 0 95 10.9 0 58 126.8 1 0 5.076712329 0 "intermediate" 0 0 0 0 0 0 0 0 0 0 0 0 0 0 0 1 0 0 0 1 "mNOS" 0 0 0 0 0 0 0 1 0 0 0 0 0 0 0 0 "PD10884a" 0.0520547945205479 5.076712329 0 1 5.076712329 0 5.076712329 0 5.076712329 0 "NEW…
PD10885a 0 0 0 0 0 0 0 0 0 0 0 0 0 0 0 0 0 0 0 0 0 0 1 0 0 0 0 0 0 0 0 0 0 0 0 1 0 0 0 1 1 0 0 0 0 0 0 0 0 0 0 0 0 0 0 0 1 0 0 0 0 0 0 0 0 0 0 0 0 0 0 0 0 0 0 0 0 0 0 0 0 62 0 1.5 9.1 1 40 76.3 1 0 12.29589041 0 "favorable" 0 0 0 0 0 0 1 0 0 0 0 0 0 0 0 0 0 0 1 0 "NPM1" 0 0 0 0 1 0 0 0 0 0 0 0 0 0 0 0 "PD10885a" 0.191780821917808 12.29589041 0 1 12.29589041 0 12.29589041 0 12.29589041 0 "NEW_inte…
PD10886a 0 0 0 0 0 0 0 0 0 0 0 0 0 0 0 0 0 1 0 0 0 0 0 0 0 0 1 0 0 0 0 0 0 0 0 1 0 0 0 0 0 0 0 0 0 0 0 0 0 1 0 0 0 0 0 0 0 0 0 0 0 0 0 0 0 0 0 0 0 0 0 0 0 0 0 0 0 0 0 0 0 75 1 91 8.1 2 52 114.5 1 0 0.364383562 1 "favorable" 0 0 0 0 0 0 1 0 0 0 0 0 0 0 0 0 0 0 1 0 "NPM1" 0 0 0 0 1 0 0 0 0 0 0 0 0 0 0 0 "PD10886a" 0.364383562 0.364383562 0 0 0.364383562 0 0.364383562 0 0.364383562 1 "NEW_favorable"…
PD10887a 0 0 0 0 0 0 0 0 0 0 0 0 0 0 0 0 0 0 0 0 0 0 0 0 0 0 0 0 0 0 0 0 0 0 0 0 0 0 0 0 0 0 1 0 0 0 0 0 0 0 0 0 0 0 0 0 1 0 0 0 0 0 0 0 0 0 0 0 0 0 1 0 0 0 0 0 0 0 0 0 0 61 0 80 7.5 1 330 30 1 0 1.189041096 1 "adverse" 0 0 0 0 0 0 0 0 0 0 1 0 0 0 0 0 0 1 0 0 "sAML1" 0 1 0 0 0 0 0 0 0 0 0 0 0 0 0 0 "PD10887a" 1.189041096 1.189041096 0 0 1.189041096 0 1.189041096 0 1.189041096 1 "NEW_intermediate"…
PD10888a 0 0 0 0 0 0 0 0 0 0 0 0 0 0 0 0 0 0 0 0 0 0 0 0 0 0 0 0 0 0 0 0 0 0 0 0 0 0 0 0 0 0 0 0 0 0 0 0 0 0 0 0 0 0 0 0 0 0 0 0 0 0 0 0 0 0 0 0 0 0 0 0 0 0 0 0 0 0 0 0 0 79 0 23 12.2 0 112 1.13 1 0 2.830136986 1 "intermediate" 0 0 0 0 0 0 0 0 0 0 0 0 0 0 1 0 0 0 0 1 "no_events" 0 0 1 0 0 0 0 0 0 0 0 0 0 0 0 0 "PD10888a" 0.128767123287671 2.27945205479452 1 1 2.830136986 0 2.830136986 1 2.8301369…
PD10889a 0 0 0 0 0 0 0 0 0 0 0 0 0 0 0 0 0 0 0 0 0 0 0 0 0 0 0 0 0 0 0 0 0 0 0 0 0 0 0 0 0 0 1 0 0 0 1 0 0 0 0 0 0 0 0 0 0 0 0 0 0 0 0 0 0 0 0 0 0 0 0 0 0 0 0 0 0 0 0 0 0 58 0 30 7.7 1 22 29.7 1 0 0.071232877 1 "adverse" 0 0 0 0 0 0 0 0 0 1 0 0 0 0 0 0 0 1 0 0 "sAML2" 0 0 0 0 0 0 0 0 1 0 0 0 0 0 0 0 "PD10889a" 0.071232877 0.071232877 0 0 0.071232877 0 0.071232877 0 0.071232877 1 "NEW_adverse" 0 0…
PD10890a 0 0 0 0 0 0 0 1 1 0 0 0 0 0 0 0 0 0 1 0 0 0 0 0 0 0 0 1 0 0 0 0 0 0 0 0 0 0 0 0 0 0 0 0 0 0 0 0 0 0 0 0 0 0 0 0 1 0 0 0 0 0 0 0 0 0 0 0 0 0 0 0 0 0 0 0 0 0 0 0 0 44 1 70 7.7 2 62 41.9 1 0 4.471232877 0 "favorable" 0 0 0 0 0 0 0 1 0 0 0 0 0 0 0 0 0 0 1 0 "CEBPA_bi" 0 0 0 0 0 1 0 0 0 0 0 0 0 0 0 0 "PD10890a" 0.164383561643836 4.471232877 0 1 4.471232877 0 4.471232877 0 4.471232877 0 "NEW_f…
PD10891a 0 0 0 0 0 0 0 0 0 0 0 0 0 0 0 0 0 0 0 0 0 0 0 0 0 0 0 0 0 0 0 0 0 0 0 1 0 0 0 0 0 0 1 0 0 0 1 0 0 0 0 0 0 0 0 1 0 0 0 0 0 0 0 0 0 0 0 0 0 0 0 0 0 0 0 0 0 0 0 0 0 47 1 100 7.7 1 40 144 1 0 5.243835616 0 "favorable" 0 0 0 0 0 0 1 0 0 1 0 0 0 0 0 0 1 0 1 0 "NPM1" 0 0 0 0 1 0 0 0 0 0 0 0 0 0 0 0 "PD10891a" 0.126027397260274 5.243835616 0 1 5.243835616 0 5.243835616 0 5.243835616 0 "NEW_favor…
PD10892a 0 0 0 0 0 0 0 0 0 0 0 0 0 0 1 0 0 0 0 0 0 0 0 0 0 0 0 0 0 0 0 0 0 0 0 0 0 0 0 0 0 0 0 0 0 0 0 0 0 0 0 0 0 0 0 0 0 0 0 0 0 0 0 0 0 0 0 0 0 0 0 0 0 0 0 0 0 0 0 0 0 53 1 50 11 1 22 1.5 1 0 1.238356164 1 "intermediate" 0 0 0 0 0 0 0 0 0 0 1 0 0 0 0 0 0 0 0 1 "sAML1" 0 1 0 0 0 0 0 0 0 0 0 0 0 0 0 0 "PD10892a" 0.194520547945205 1.238356164 0 1 1.238356164 1 1.238356164 0 1.238356164 0 "NEW_int…
PD10893a 0 0 0 0 0 0 0 0 0 0 0 0 0 0 0 0 0 0 0 0 0 0 0 0 0 0 0 0 0 0 0 0 0 0 0 0 0 0 0 0 0 0 0 0 0 0 0 0 0 0 0 0 0 0 0 0 0 0 0 0 0 0 0 0 0 0 0 0 0 0 0 0 0 0 1 0 0 0 0 0 0 56 1 60 9.3 0 45 2.9 1 0 0.095890411 1 "adverse" 0 0 0 0 0 0 0 0 0 0 0 0 0 0 0 1 0 1 0 0 "mNOS" 0 0 0 0 0 0 0 1 0 0 0 0 0 0 0 0 "PD10893a" 0.063013698630137 0.095890411 0 1 0.095890411 1 0.095890411 0 0.095890411 0 "NEW_intermed…
PD10894a 0 0 0 0 1 0 0 0 0 0 0 0 0 0 0 0 0 0 0 0 0 0 0 0 0 0 0 0 1 0 0 0 0 0 0 0 0 0 0 0 0 0 1 0 0 0 1 0 0 1 0 0 0 0 0 0 0 1 0 0 0 0 0 0 0 0 0 0 0 0 0 0 0 0 0 0 0 0 0 0 0 58 1 80 11.2 0 122 46.5 1 0 5.468493151 0 "adverse" 0 0 0 0 0 0 0 0 0 1 0 0 0 0 0 0 0 1 0 0 "sAML2" 0 0 0 0 0 0 0 0 1 0 0 0 0 0 0 0 "PD10894a" 0.241095890410959 5.468493151 0 1 5.468493151 0 5.468493151 0 5.468493151 0 "NEW_adve…
PD10895a 0 0 0 0 0 0 0 0 0 0 0 1 1 0 0 0 0 0 0 0 0 0 1 0 0 0 0 0 0 0 0 0 0 0 0 1 0 0 0 0 0 0 0 0 0 0 0 0 0 0 0 0 0 0 0 0 0 0 0 0 0 0 0 0 0 0 0 0 0 0 0 0 0 0 0 0 0 0 0 0 0 47 1 90 8.1 1 28 20.8 1 0 0.98630137 1 "intermediate" 0 0 0 0 0 0 1 0 0 0 0 0 0 0 0 0 0 0 0 1 "NPM1" 0 0 0 0 1 0 0 0 0 0 0 0 0 0 0 0 "PD10895a" 0.0575342465753425 0.66027397260274 1 1 0.98630137 0 0.98630137 1 0.98630137 0 "NEW_…
PD10896a 0 0 0 0 0 0 0 0 0 0 0 1 0 0 0 0 0 0 0 0 0 0 1 0 0 0 0 0 1 0 0 0 0 0 0 1 0 0 0 0 0 0 0 0 0 0 0 0 0 0 0 0 0 0 0 0 0 0 0 0 0 0 0 0 0 0 0 0 0 0 0 0 0 0 0 0 0 0 0 0 0 54 0 80 5.9 1 80 81.9 1 0 4.153424658 0 "adverse" 0 0 0 0 0 0 1 0 0 0 0 0 0 0 0 0 0 1 0 0 "NPM1" 0 0 0 0 1 0 0 0 0 0 0 0 0 0 0 0 "PD10896a" 0.0767123287671233 2.23287671232877 1 1 4.153424658 0 4.153424658 0 4.153424658 0 "NEW_i…
PD10897a 0 0 0 0 1 0 0 0 0 0 0 1 0 0 0 0 0 0 0 0 0 0 0 0 0 0 0 0 0 0 0 0 0 0 0 1 0 0 0 0 0 0 0 0 0 0 0 0 0 0 0 0 0 0 0 1 0 0 0 0 0 0 0 0 0 0 0 0 0 0 0 0 0 0 0 0 0 0 0 0 0 54 0 90 10.4 0 114 8.1 1 0 4.145205479 0 "favorable" 0 0 0 0 0 0 1 0 0 0 0 0 0 0 0 0 0 0 1 0 "NPM1" 0 0 0 0 1 0 0 0 0 0 0 0 0 0 0 0 "PD10897a" 0.0712328767123288 1.56986301369863 1 1 4.145205479 0 4.145205479 0 4.145205479 0 "NE…
PD10898a 0 0 0 0 0 0 0 1 0 0 0 0 0 0 0 0 0 0 0 0 0 0 0 0 0 0 0 0 0 0 0 0 0 0 0 0 0 0 0 0 0 0 0 0 0 0 1 0 0 1 0 0 0 0 0 0 0 0 0 0 0 0 0 0 0 0 0 1 0 0 0 0 0 0 0 0 0 0 0 0 0 46 1 53 9.6 1 14 4.4 1 0 4.712328767 0 "adverse" 0 0 0 0 0 0 0 0 0 1 0 0 0 0 0 0 0 1 0 0 "sAML2" 0 0 0 0 0 0 0 0 1 0 0 0 0 0 0 0 "PD10898a" 0.145205479452055 4.712328767 0 1 4.712328767 0 4.712328767 0 4.712328767 0 "NEW_adverse…
PD10899a 0 0 0 0 0 0 0 0 0 0 0 1 0 0 0 0 0 0 0 0 0 0 0 0 0 0 0 1 0 0 0 0 0 0 0 1 0 0 0 0 1 0 0 0 0 0 0 0 0 0 0 0 0 0 0 0 0 0 0 0 0 0 0 0 0 0 0 0 0 0 0 0 0 0 0 0 0 0 0 0 0 55 1 55 8.3 1 97 18.9 1 0 4.471232877 0 "favorable" 0 0 0 0 0 0 1 0 0 0 0 0 0 0 0 0 0 0 1 0 "NPM1" 0 0 0 0 1 0 0 0 0 0 0 0 0 0 0 0 "PD10899a" 0.0931506849315069 0.684931506849315 1 1 4.471232877 0 4.471232877 0 4.471232877 0 "NE…
PD10900a 0 0 0 0 0 0 0 0 0 0 0 0 0 0 0 0 0 0 0 0 0 0 1 0 0 0 0 0 0 0 0 0 0 0 0 0 0 0 0 0 0 0 0 0 0 0 0 0 0 0 0 0 0 0 0 0 0 0 0 0 0 0 0 0 0 0 0 0 0 0 0 0 0 0 0 0 0 0 0 0 0 40 0 63 10.4 3 102 12.8 1 0 0.747945205 1 "adverse" 0 0 0 0 0 0 0 0 0 0 0 0 0 0 0 1 0 1 0 0 "mNOS" 0 0 0 0 0 0 0 1 0 0 0 0 0 0 0 0 "PD10900a" 0.0876712328767123 0.747945205 0 1 0.747945205 1 0.747945205 0 0.747945205 0 "NEW_adve…
PD10902a 0 0 0 0 0 0 0 0 0 0 0 0 0 0 0 0 0 0 0 0 0 0 0 0 0 0 0 0 0 0 0 0 0 0 0 0 0 0 0 0 0 0 0 0 0 0 1 0 0 0 0 0 0 0 0 0 0 0 0 0 0 0 0 0 0 0 0 0 0 0 0 0 0 0 0 0 0 0 0 0 0 47 1 40 9.6 1 61 1.8 1 0 1.095890411 1 "intermediate" 0 0 0 0 0 0 0 0 0 0 1 0 0 0 0 0 0 0 0 1 "sAML1" 0 1 0 0 0 0 0 0 0 0 0 0 0 0 0 0 "PD10902a" 1.095890411 1.095890411 0 0 1.095890411 0 1.095890411 0 1.095890411 1 "NEW_intermed…
PD10903a 0 0 0 0 0 0 0 0 0 0 0 0 0 0 0 0 0 0 0 0 0 0 0 0 0 0 0 0 0 0 0 0 0 0 0 0 0 0 0 0 0 0 0 0 0 0 0 0 0 0 1 0 0 0 0 0 0 0 0 0 0 0 1 1 0 0 0 1 0 1 1 1 0 0 0 0 0 0 0 0 0 56 1 21 9.1 0 66 5.6 3 1 3.747945205 1 "adverse" 0 0 0 0 0 0 0 0 1 0 0 0 0 0 0 0 0 1 0 0 "TP53_complex" 0 0 0 0 0 0 0 0 0 0 1 0 0 0 0 0 "PD10903a" 0.361643835616438 3.4958904109589 1 1 3.747945205 0 3.747945205 1 3.747945205 0 "…
PD10904a 0 0 0 0 0 0 0 0 0 0 0 1 0 0 0 0 0 0 0 0 0 0 1 0 0 0 0 0 0 0 0 0 0 0 0 0 0 0 0 0 0 0 0 0 0 0 0 0 0 1 0 0 0 0 0 0 0 0 0 0 0 0 0 0 0 0 0 0 0 0 0 0 0 0 0 0 0 0 0 0 0 54 1 60 12.7 1 40 28.1 1 0 3.926027397 0 "intermediate" 0 0 0 0 0 0 0 0 0 0 0 0 0 0 0 1 0 0 0 1 "mNOS" 0 0 0 0 0 0 0 1 0 0 0 0 0 0 0 0 "PD10904a" 0.249315068493151 3.926027397 0 1 3.926027397 0 3.926027397 0 3.926027397 0 "NEW_a…
PD10905a 0 0 0 0 0 0 0 0 0 0 0 0 0 0 0 0 0 0 0 0 0 0 1 0 0 0 0 0 0 0 0 0 0 0 0 1 0 0 0 0 0 0 0 0 0 0 0 0 0 0 0 0 0 0 0 1 1 0 0 0 0 0 0 0 0 0 0 0 0 0 0 0 0 0 0 0 0 0 0 0 0 28 0 90 9 0 80 5.1 1 0 4.049315068 0 "favorable" 0 0 0 0 0 0 1 0 0 0 0 0 0 0 0 0 0 0 1 0 "NPM1" 0 0 0 0 1 0 0 0 0 0 0 0 0 0 0 0 "PD10905a" 0.104109589041096 2.15342465753425 1 1 4.049315068 0 4.049315068 0 4.049315068 0 "NEW_int…
PD10906a 0 0 0 0 0 0 0 0 0 0 0 1 0 0 0 0 0 0 0 0 0 0 1 0 0 0 0 0 0 0 0 0 0 0 0 0 0 0 0 0 0 0 1 0 0 0 0 0 0 0 0 0 0 0 0 0 0 0 0 0 0 0 0 0 0 0 0 0 0 0 0 0 0 0 0 0 0 0 0 0 0 35 1 100 9.3 1 43 77 1 0 0.887671233 0 "adverse" 0 0 0 0 0 0 0 0 0 1 0 0 0 0 0 0 0 1 0 0 "sAML2" 0 0 0 0 0 0 0 0 1 0 0 0 0 0 0 0 "PD10906a" 0.126027397260274 0.887671233 0 1 0.887671233 0 0.887671233 0 0.887671233 0 "NEW_adverse…
PD10907a 0 0 0 0 0 0 0 0 0 0 0 0 0 0 0 0 1 0 0 0 0 0 0 0 0 0 0 0 0 0 0 0 0 0 0 1 0 0 0 0 0 0 0 0 0 0 0 0 0 0 0 0 0 0 0 0 0 0 0 0 0 1 1 0 0 0 0 0 0 1 0 0 0 0 0 0 0 0 0 0 0 59 0 90 7.4 2 47 11.7 3 1 4.81369863 0 "adverse" 0 0 0 0 0 0 1 0 1 0 0 0 0 0 0 0 1 1 0 0 "NPM1" 0 0 0 0 1 0 0 0 0 0 0 0 0 0 0 0 "PD10907a" 0.0876712328767123 4.81369863 0 1 4.81369863 0 4.81369863 0 4.81369863 0 "NEW_favorable" …
PD10908a 0 0 0 0 0 0 0 0 0 0 0 0 0 0 0 0 1 0 0 0 0 0 0 0 0 0 0 0 0 0 0 0 0 0 0 0 0 0 0 0 0 0 0 0 0 0 0 0 0 0 0 0 0 0 0 0 0 0 0 0 1 1 1 0 0 0 0 0 0 0 0 0 0 0 0 0 0 0 0 0 0 54 0 90 8.5 3 8 0.7 3 1 0.35890411 1 "adverse" 0 0 0 0 0 0 0 0 0 0 0 0 1 0 0 0 0 1 0 0 "Trisomies" 0 0 0 1 0 0 0 0 0 0 0 0 0 0 0 0 "PD10908a" 0.156164383561644 0.35890411 0 1 0.35890411 1 0.35890411 0 0.35890411 0 "NEW_intermedi…
PD10909a 0 0 0 0 0 0 0 0 0 0 0 0 0 0 0 0 0 0 0 0 0 0 0 0 0 0 0 0 0 0 0 0 0 0 0 0 0 0 0 0 0 0 0 0 0 0 0 0 0 0 1 0 0 0 0 0 0 0 0 0 0 0 1 0 0 0 0 1 0 0 0 0 0 0 0 0 0 0 0 0 0 51 0 32 8.4 1 35 2.3 3 1 4.835616438 0 "adverse" 0 0 0 0 0 0 0 0 1 0 0 0 0 0 0 0 0 1 0 0 "TP53_complex" 0 0 0 0 0 0 0 0 0 0 1 0 0 0 0 0 "PD10909a" 0.0794520547945206 4.835616438 0 1 4.835616438 0 4.835616438 0 4.835616438 0 "NEW…
PD10910a 0 0 0 0 0 0 0 0 0 0 0 0 0 0 0 0 0 1 0 0 0 0 0 0 0 0 0 0 0 0 0 0 0 0 0 1 0 0 0 0 0 0 0 0 0 0 0 0 0 0 0 0 0 0 0 0 1 0 0 0 0 0 0 0 0 0 0 0 0 0 0 0 0 0 0 0 0 0 0 0 0 49 1 60 7.3 0 69 21.8 1 0 2.232876712 0 "favorable" 0 0 0 0 0 0 1 0 0 0 0 0 0 0 0 0 0 0 1 0 "NPM1" 0 0 0 0 1 0 0 0 0 0 0 0 0 0 0 0 "PD10910a" 0.0931506849315069 2.232876712 0 1 2.232876712 0 2.232876712 0 2.232876712 0 "NEW_favo…
PD10912a 0 0 0 0 0 0 0 0 0 0 0 0 0 0 0 0 0 0 0 0 0 0 0 0 0 0 0 0 0 0 0 0 0 0 0 0 0 0 0 0 0 0 0 0 0 0 0 0 0 0 0 0 0 0 0 0 1 0 0 0 0 0 1 1 1 1 0 0 0 1 1 0 0 0 0 0 0 0 0 0 0 55 1 20 9.9 1 32 9.1 1 0 1.443835616 1 "adverse" 0 0 0 0 0 0 0 0 1 0 0 0 0 0 0 0 0 1 0 0 "TP53_complex" 0 0 0 0 0 0 0 0 0 0 1 0 0 0 0 0 "PD10912a" 0.142465753424658 0.989041095890411 1 1 1.443835616 0 1.443835616 1 1.443835616 0…
PD10913a 0 0 0 0 0 0 0 0 0 0 0 0 0 0 0 0 0 0 0 0 0 0 0 0 0 0 1 0 0 0 0 0 0 0 0 0 0 0 0 0 0 0 0 0 0 0 0 0 0 0 0 0 0 0 0 0 0 0 0 0 0 0 0 0 0 0 0 0 0 0 0 0 0 0 0 0 0 1 0 0 0 25 1 80 8.8 1 41 18 1 0 1.309589041 0 "favorable" 0 0 1 0 0 0 0 0 0 0 0 0 0 0 0 0 0 0 1 0 "t_8_21" 1 0 0 0 0 0 0 0 0 0 0 0 0 0 0 0 "PD10913a" 0.073972602739726 1.2027397260274 1 1 1.309589041 0 1.309589041 0 1.309589041 0 "NEW_f…
PD10914a 0 0 0 0 0 0 0 1 0 0 0 0 0 0 0 0 0 0 1 0 0 0 0 0 0 0 0 0 0 0 0 0 0 0 0 1 0 0 0 0 0 0 0 0 0 0 0 0 0 0 0 0 0 0 0 0 0 0 0 0 0 0 0 0 0 0 0 0 0 0 0 0 0 0 0 0 0 0 0 0 0 26 0 25 4.6 0 26 89.1 1 0 5.005479452 0 "favorable" 0 0 0 0 0 0 1 0 0 0 0 0 0 0 0 0 0 0 1 0 "NPM1" 0 0 0 0 1 0 0 0 0 0 0 0 0 0 0 0 "PD10914a" 0.0684931506849315 5.005479452 0 1 5.005479452 0 5.005479452 0 5.005479452 0 "NEW_favo…
PD10915a 1 0 0 0 0 0 0 0 0 0 0 0 0 0 0 0 0 0 0 0 0 0 0 0 0 0 0 0 0 0 0 0 0 0 0 0 0 0 0 0 0 0 0 0 0 0 0 0 0 0 0 0 0 0 0 0 0 0 0 0 0 0 0 0 0 0 0 0 0 0 0 0 0 0 0 0 0 0 0 0 0 52 1 75 7.5 2 27 0.8 1 0 2.364383562 1 "adverse" 0 0 0 0 0 0 0 0 0 0 1 0 0 0 0 0 0 1 0 0 "sAML1" 0 1 0 0 0 0 0 0 0 0 0 0 0 0 0 0 "PD10915a" 0.0767123287671233 1.58630136986301 1 1 2.364383562 0 2.364383562 1 2.364383562 0 "NEW_i…
PD10916a 0 0 0 0 0 0 0 0 0 0 0 0 0 0 0 0 0 0 0 0 0 0 1 0 0 0 0 0 0 0 0 0 0 0 0 0 0 0 0 0 0 0 0 0 0 0 0 0 0 0 0 0 0 1 0 0 0 0 0 0 0 0 0 0 0 0 0 0 0 0 0 0 0 0 0 0 0 0 0 0 0 44 1 94 7.9 2 234 10.7 1 0 5.117808219 0 "adverse" 0 0 0 0 0 0 0 0 0 0 0 1 0 0 0 0 0 1 0 0 "WT1" 0 0 0 0 0 0 1 0 0 0 0 0 0 0 0 0 "PD10916a" 0.23013698630137 5.117808219 0 1 5.117808219 0 5.117808219 0 5.117808219 0 "NEW_adverse"…
PD10917a 0 0 0 0 0 0 0 0 0 0 0 1 0 0 0 0 0 0 0 0 0 0 0 0 1 0 0 0 0 0 0 0 0 0 0 1 0 0 0 0 0 0 0 0 0 0 0 0 0 0 0 0 0 1 0 0 1 0 0 0 0 0 0 0 0 0 0 0 0 0 0 0 0 0 0 0 0 0 0 0 0 51 0 73 11.5 0 22 10 1 0 3.197260274 0 "favorable" 0 0 0 0 0 0 1 0 0 0 0 0 0 0 0 0 0 0 1 0 "NPM1" 0 0 0 0 1 0 0 0 0 0 0 0 0 0 0 0 "PD10917a" 0.0876712328767123 3.197260274 0 1 3.197260274 0 3.197260274 0 3.197260274 0 "NEW_favor…
PD10918a 0 0 0 0 0 0 0 0 0 0 0 1 0 0 0 0 0 1 0 0 1 0 0 0 0 0 0 0 0 0 0 0 0 0 0 1 0 0 0 0 0 0 0 0 0 0 0 0 0 0 0 0 0 0 0 1 0 0 0 0 0 0 0 0 0 0 0 0 0 0 0 1 0 0 0 0 0 0 0 0 0 55 1 93 8.1 2 73 97.2 1 0 1.408219178 1 "favorable" 0 0 0 0 0 0 1 0 0 0 0 0 0 0 0 0 0 0 1 0 "NPM1" 0 0 0 0 1 0 0 0 0 0 0 0 0 0 0 0 "PD10918a" 0.104109589041096 0.53972602739726 1 1 1.408219178 0 1.408219178 1 1.408219178 0 "NEW_…
PD10919a 0 0 0 0 0 0 0 1 1 0 0 1 0 0 0 0 0 0 1 0 0 0 0 0 0 0 0 0 0 0 0 0 0 0 0 0 0 0 0 0 0 0 0 0 0 0 0 0 0 1 1 0 0 0 0 0 0 0 0 0 0 0 0 0 0 0 0 0 0 0 0 0 0 0 0 0 0 0 0 0 0 41 1 100 7.5 0 25 93.2 1 0 0.534246575 0 "adverse" 0 0 0 0 0 0 0 1 1 0 0 0 0 0 0 0 1 1 0 0 "TP53_complex" 0 0 0 0 0 0 0 0 0 0 1 0 0 0 0 0 "PD10919a" 0.0958904109589041 0.534246575 0 1 0.534246575 0 0.534246575 0 0.534246575 0 "N…
PD10920a 0 0 0 0 0 0 0 0 0 0 0 0 0 0 0 0 0 0 0 0 0 0 0 0 0 0 1 0 0 0 0 0 0 0 0 0 0 0 0 0 0 0 0 0 0 0 0 0 0 0 0 0 0 0 0 0 0 0 0 0 0 0 0 0 0 0 0 0 0 0 0 0 0 0 1 0 0 1 0 0 0 30 1 30 7 1 20 5.9 1 0 3.904109589 1 "favorable" 0 0 1 0 0 0 0 0 0 0 0 0 0 0 0 0 0 0 1 0 "t_8_21" 1 0 0 0 0 0 0 0 0 0 0 0 0 0 0 0 "PD10920a" 0.0958904109589041 0.841095890410959 1 1 3.904109589 0 3.904109589 1 3.904109589 0 "NEW…
PD10921a 0 0 0 0 0 0 0 0 0 0 0 1 0 0 0 0 0 0 0 0 1 0 0 0 0 0 0 0 0 0 0 0 0 0 0 1 0 0 0 1 0 0 0 0 0 0 0 0 0 0 0 0 0 0 0 0 1 0 0 0 0 0 0 0 0 0 0 0 0 0 0 0 0 0 0 0 0 0 0 0 0 51 1 68 9.1 0 43 33.7 1 0 5.117808219 0 "favorable" 0 0 0 0 0 0 1 0 0 0 0 0 0 0 0 0 0 0 1 0 "NPM1" 0 0 0 0 1 0 0 0 0 0 0 0 0 0 0 0 "PD10921a" 0.0410958904109589 2.77260273972603 1 1 5.117808219 0 5.117808219 0 5.117808219 0 "NEW…
PD10923a 0 0 0 0 0 0 0 0 0 0 0 0 0 0 0 0 0 1 0 0 0 0 0 0 0 0 0 0 0 0 0 0 0 0 0 0 0 0 0 1 0 0 0 0 0 0 0 0 0 0 0 0 0 0 0 0 0 0 0 0 0 0 0 0 0 0 0 0 0 0 0 0 0 0 0 0 0 0 0 0 0 54 1 60 9.1 2 32 19.6 1 0 5.063013699 0 "intermediate" 0 0 0 0 0 0 0 0 0 0 0 0 0 0 0 1 0 0 0 1 "mNOS" 0 0 0 0 0 0 0 1 0 0 0 0 0 0 0 0 "PD10923a" 0.0821917808219178 1.51780821917808 1 1 5.063013699 0 5.063013699 0 5.063013699 0 "…
PD10924a 0 0 0 0 0 0 0 0 0 0 0 1 0 0 0 0 0 0 0 0 0 0 0 0 0 0 0 0 0 0 0 0 0 0 0 1 0 0 0 0 0 0 0 0 0 0 0 0 0 1 0 0 0 0 0 0 0 0 0 0 0 0 0 0 0 0 0 0 0 0 0 0 0 0 0 0 0 0 0 0 0 49 0 80 8.9 2 133 55.5 1 0 4.178082192 0 "favorable" 0 0 0 0 0 0 1 0 0 0 0 0 0 0 0 0 0 0 1 0 "NPM1" 0 0 0 0 1 0 0 0 0 0 0 0 0 0 0 0 "PD10924a" 0.0849315068493151 4.178082192 0 1 4.178082192 0 4.178082192 0 4.178082192 0 "NEW_fav…
PD10925a 0 0 0 0 0 0 0 0 0 0 0 0 0 0 0 0 1 0 0 0 0 0 0 0 0 0 0 0 0 0 0 0 0 0 0 1 0 0 0 0 0 0 0 0 0 0 0 0 0 0 0 0 0 0 0 0 1 0 0 0 0 0 0 0 0 0 0 0 0 0 0 0 0 0 0 0 0 0 0 0 0 54 1 90 8.2 0 30 36.2 1 0 4.610958904 0 "favorable" 0 0 0 0 0 0 1 0 0 0 0 0 0 0 0 0 0 0 1 0 "NPM1" 0 0 0 0 1 0 0 0 0 0 0 0 0 0 0 0 "PD10925a" 0.0602739726027397 4.610958904 0 1 4.610958904 0 4.610958904 0 4.610958904 0 "NEW_favo…
PD10926a 0 0 0 0 0 0 0 0 0 0 0 0 0 0 0 0 0 0 0 0 0 0 1 0 0 0 0 0 0 0 0 0 0 0 0 0 0 0 0 0 0 0 0 0 0 0 0 0 0 0 0 0 0 1 0 0 0 0 0 0 0 0 0 0 0 0 0 0 0 0 0 0 0 0 0 0 0 0 0 0 0 38 0 95 12.3 0 63 98.9 1 0 0.808219178 1 "adverse" 0 0 0 0 0 0 0 0 0 0 0 1 0 0 0 0 0 1 0 0 "WT1" 0 0 0 0 0 0 1 0 0 0 0 0 0 0 0 0 "PD10926a" 0.808219178 0.808219178 0 0 0.808219178 0 0.808219178 0 0.808219178 1 "NEW_adverse" 0 0 1
PD10927a 0 0 0 0 0 0 0 0 0 0 0 0 0 1 0 0 0 0 0 0 0 0 0 0 0 0 0 0 0 0 0 0 0 0 0 0 0 0 0 0 0 0 1 0 0 0 0 0 0 0 0 0 0 0 0 0 1 0 0 0 0 0 0 0 0 0 0 0 0 0 1 0 0 1 0 0 0 0 0 0 0 28 0 88 8.5 1 518 145.7 1 0 1.687671233 1 "adverse" 0 0 0 0 0 1 0 0 0 0 0 0 0 0 0 0 0 1 0 0 "inv_3" 0 0 0 0 0 0 0 0 0 1 0 0 0 0 0 0 "PD10927a" 1.687671233 1.687671233 0 0 1.687671233 0 1.687671233 0 1.687671233 1 "NEW_adverse" 0…
PD10928a 0 0 0 0 0 0 0 1 0 0 0 1 0 0 0 0 0 0 0 0 0 0 0 0 0 0 0 1 0 0 0 0 0 0 0 0 0 0 0 0 0 0 1 0 0 0 0 0 1 1 0 0 0 0 0 0 0 0 0 0 0 0 0 0 0 0 0 0 0 0 0 0 0 0 0 0 0 0 0 0 0 55 1 20 10.4 0 87 3.1 1 0 4.268493151 0 "adverse" 0 0 0 0 0 0 0 0 0 1 0 0 0 0 0 0 0 1 0 0 "sAML2" 0 0 0 0 0 0 0 0 1 0 0 0 0 0 0 0 "PD10928a" 4.268493151 4.268493151 0 0 4.268493151 0 4.268493151 0 4.268493151 0 "NEW_adverse" 0 0…
PD10929a 0 0 0 0 0 0 0 0 0 0 0 0 0 0 0 0 0 0 0 0 0 0 0 0 0 0 0 0 1 0 0 0 0 0 1 0 0 0 0 0 0 0 1 0 0 0 0 0 0 0 0 0 0 0 0 0 0 0 0 0 0 0 0 0 0 0 0 0 0 0 0 0 0 0 0 0 0 0 0 0 0 38 0 34 10.5 0 71 2.4 1 0 4.920547945 0 "adverse" 0 0 0 0 0 0 0 0 0 1 0 0 0 0 0 0 0 1 0 0 "sAML2" 0 0 0 0 0 0 0 0 1 0 0 0 0 0 0 0 "PD10929a" 0.898630136986301 4.920547945 0 1 4.920547945 0 4.920547945 0 4.920547945 0 "NEW_advers…
PD10930a 0 0 0 0 0 0 0 0 0 0 0 1 0 0 0 0 0 0 0 0 0 0 0 0 0 0 0 0 0 0 0 0 0 0 0 1 0 0 0 0 0 0 0 0 0 0 0 0 0 1 0 0 0 0 0 0 0 0 0 0 0 0 0 0 0 0 0 0 0 0 0 0 0 0 0 0 0 0 0 0 0 60 0 90 8 0 312 3.6 1 0 4.520547945 0 "favorable" 0 0 0 0 0 0 1 0 0 0 0 0 0 0 0 0 0 0 1 0 "NPM1" 0 0 0 0 1 0 0 0 0 0 0 0 0 0 0 0 "PD10930a" 0.320547945205479 4.520547945 0 1 4.520547945 0 4.520547945 0 4.520547945 0 "NEW_favorab…
PD10931a 0 0 0 0 0 0 0 0 0 0 0 1 0 0 0 0 0 0 0 0 0 0 0 0 0 0 0 0 0 0 0 0 0 0 0 0 0 0 0 0 0 0 0 0 0 0 0 0 0 0 1 0 0 0 0 0 0 0 0 0 0 0 1 1 1 1 0 0 0 1 1 0 0 0 0 0 0 0 0 0 0 60 1 40 10.2 1 87 3.9 1 0 0.350684932 1 "adverse" 0 0 0 0 0 0 0 0 1 0 0 0 0 0 0 0 0 1 0 0 "TP53_complex" 0 0 0 0 0 0 0 0 0 0 1 0 0 0 0 0 "PD10931a" 0.0684931506849315 0.210958904109589 1 1 0.350684932 0 0.350684932 1 0.350684932…
PD10933a 0 0 0 0 0 0 0 0 0 0 0 1 0 0 0 0 0 0 0 0 0 0 0 0 0 0 0 0 0 0 0 0 0 0 0 0 0 0 0 0 0 0 0 0 0 0 0 0 0 1 0 0 0 0 0 0 0 0 0 0 0 0 1 0 0 0 0 0 0 0 0 0 0 0 0 0 0 0 0 0 0 49 0 94 7.9 0 71 20.3 1 0 3.868493151 0 "adverse" 0 0 0 0 0 0 0 0 1 0 0 0 0 0 0 0 0 1 0 0 "TP53_complex" 0 0 0 0 0 0 0 0 0 0 1 0 0 0 0 0 "PD10933a" 0.153424657534247 2.20547945205479 1 1 3.868493151 0 3.868493151 0 3.868493151 0…
PD10934a 0 0 0 0 0 0 0 0 0 0 0 0 0 0 0 0 1 0 0 0 0 0 0 0 0 0 0 0 0 0 0 0 0 0 0 1 0 0 0 0 0 0 0 0 0 0 0 0 0 0 0 0 0 0 0 0 0 0 0 0 0 0 0 0 0 0 0 0 0 0 0 0 0 0 0 0 0 0 0 0 0 43 0 65 7.5 1 46 1.2 1 0 4.389041096 0 "favorable" 0 0 0 0 0 0 1 0 0 0 0 0 0 0 0 0 0 0 1 0 "NPM1" 0 0 0 0 1 0 0 0 0 0 0 0 0 0 0 0 "PD10934a" 0.0712328767123288 4.389041096 0 1 4.389041096 0 4.389041096 0 4.389041096 0 "NEW_favor…
PD10935a 0 0 0 0 0 0 0 0 0 0 0 0 0 0 0 0 0 0 0 0 0 0 0 0 0 0 0 1 0 0 0 0 0 0 0 0 0 0 0 0 0 0 0 0 0 0 0 0 0 0 0 0 0 0 0 0 0 0 0 0 0 0 0 0 0 0 0 0 0 0 0 0 0 0 0 0 0 0 0 0 0 45 0 85 7.8 1 145 15.6 3 1 0.539726027 1 "intermediate" 0 0 0 0 0 0 0 0 0 0 0 0 0 0 0 1 0 0 0 1 "mNOS" 0 0 0 0 0 0 0 1 0 0 0 0 0 0 0 0 "PD10935a" 0.520547945205479 0.539726027 0 1 0.539726027 1 0.539726027 0 0.539726027 0 "NEW_i…
PD10936a 0 0 0 0 0 0 0 0 0 0 0 0 0 0 0 0 0 0 0 0 0 0 0 0 0 0 0 0 0 0 0 0 0 0 0 0 0 0 0 0 0 0 0 0 0 0 0 0 0 0 0 0 0 0 0 0 1 0 0 0 0 0 0 0 0 0 0 0 0 0 0 0 0 0 0 0 0 0 0 0 0 20 0 29 11.4 1 41 10.4 2 1 4.810958904 0 "intermediate" 0 0 0 0 0 0 0 0 0 0 0 0 0 0 0 1 0 0 0 1 "mNOS" 0 0 0 0 0 0 0 1 0 0 0 0 0 0 0 0 "PD10936a" 0.213698630136986 4.810958904 0 1 4.810958904 0 4.810958904 0 4.810958904 0 "NEW_i…
PD10937a 0 0 0 0 0 0 0 0 0 0 0 0 0 0 0 0 0 0 0 0 0 0 0 0 0 0 0 0 0 0 0 0 0 0 0 0 0 0 0 0 0 0 0 0 0 0 0 0 0 0 0 0 0 0 0 0 0 0 0 1 0 1 1 1 0 0 0 0 0 0 0 0 0 0 0 0 0 0 0 0 0 53 1 97 9.4 1 231 1.4 1 0 4.583561644 0 "adverse" 0 0 0 0 0 0 0 0 1 0 0 0 0 0 0 0 0 1 0 0 "TP53_complex" 0 0 0 0 0 0 0 0 0 0 1 0 0 0 0 0 "PD10937a" 0.0767123287671233 4.583561644 0 1 4.583561644 0 4.583561644 0 4.583561644 0 "NE…
PD10938a 0 0 0 0 0 0 0 0 0 0 0 0 0 0 0 0 0 1 0 0 0 0 0 0 0 0 0 1 0 0 0 0 0 0 0 0 0 0 0 0 0 0 0 0 0 0 0 0 0 0 0 0 0 0 0 0 0 0 0 0 1 0 0 0 0 0 0 0 0 0 0 0 0 0 0 0 0 0 0 0 0 24 0 60 8.2 0 29 24.7 1 0 3.756164384 0 "intermediate" 0 0 0 0 0 0 0 0 0 0 0 0 1 0 0 0 0 0 0 1 "Trisomies" 0 0 0 1 0 0 0 0 0 0 0 0 0 0 0 0 "PD10938a" 0.2 3.756164384 0 1 3.756164384 0 3.756164384 0 3.756164384 0 "NEW_intermediat…
PD10939a 0 0 0 0 0 0 0 0 0 0 0 0 0 0 0 0 0 0 0 0 0 0 0 0 0 0 0 0 0 0 0 0 0 0 0 1 0 0 0 0 0 0 0 0 0 0 1 0 0 0 0 0 0 0 0 1 0 0 0 0 0 0 0 0 0 0 0 0 0 0 0 0 0 0 0 0 0 0 0 0 0 55 1 90 7.5 1 11 2.3 1 0 4.81369863 0 "favorable" 0 0 0 0 0 0 1 0 0 0 0 0 0 0 0 0 0 0 1 0 "NPM1" 0 0 0 0 1 0 0 0 0 0 0 0 0 0 0 0 "PD10939a" 0.0821917808219178 1.19452054794521 1 1 4.81369863 0 4.81369863 0 4.81369863 0 "NEW_favo…
PD10940a 0 0 0 0 0 0 0 0 0 0 0 0 0 0 0 0 0 1 0 0 0 0 0 0 0 0 0 0 0 0 0 0 0 1 0 1 0 0 0 0 0 0 0 0 0 0 0 0 0 0 0 0 0 0 0 0 0 0 0 0 0 0 0 0 0 0 0 0 0 0 0 0 0 0 0 0 0 0 0 0 0 45 1 90 8.7 1 22 7.6 1 0 2.610958904 1 "favorable" 0 0 0 0 0 0 1 0 0 0 0 0 0 0 0 0 0 0 1 0 "NPM1" 0 0 0 0 1 0 0 0 0 0 0 0 0 0 0 0 "PD10940a" 0.180821917808219 0.931506849315069 1 1 2.610958904 0 2.610958904 1 2.610958904 0 "NEW_…
PD10941a 0 0 0 0 0 0 0 0 0 1 0 1 0 0 0 0 0 0 0 0 0 0 0 0 0 0 0 0 0 0 0 0 0 0 0 0 0 0 0 0 0 0 0 0 0 0 0 0 0 0 0 0 0 0 0 1 0 0 0 0 0 0 0 0 0 0 0 0 0 0 0 0 0 0 0 0 0 0 0 0 0 44 0 43 8.9 1 119 1.2 1 0 3.942465753 0 "intermediate" 0 0 0 0 0 0 0 0 0 0 0 0 0 1 0 0 0 0 0 1 "DNMT3A_IDH1_2" 0 0 0 0 0 0 0 0 0 0 0 0 1 0 0 0 "PD10941a" 0.216438356164384 3.942465753 0 1 3.942465753 0 3.942465753 0 3.942465753 …
PD10942a 0 0 0 0 0 0 0 0 0 0 0 0 0 0 0 0 0 0 0 0 0 0 1 0 0 0 1 0 0 0 0 0 0 0 0 0 0 0 0 0 0 0 0 0 0 0 0 0 0 0 0 0 0 0 0 0 0 0 0 0 0 0 0 0 0 0 0 0 0 0 0 0 0 0 1 0 0 1 0 0 0 44 1 80 8.6 1 16 4.8 1 0 3.197260274 0 "favorable" 0 0 1 0 0 0 0 0 0 0 0 0 0 0 0 0 0 0 1 0 "t_8_21" 1 0 0 0 0 0 0 0 0 0 0 0 0 0 0 0 "PD10942a" 0.0684931506849315 3.197260274 0 1 3.197260274 0 3.197260274 0 3.197260274 0 "NEW_fav…
PD10943a 0 0 0 0 0 0 0 0 0 0 0 0 0 0 0 0 0 0 0 0 0 0 1 0 0 0 0 0 0 1 0 0 0 0 0 1 0 0 0 0 0 0 0 0 0 0 0 0 0 1 0 0 0 0 0 0 0 0 0 0 0 0 0 0 0 0 0 0 0 0 0 0 0 0 0 0 0 0 0 0 0 57 1 80 7.5 1 35 106.8 1 0 0.079452055 1 "favorable" 0 0 0 0 0 0 1 0 0 0 0 0 0 0 0 0 0 0 1 0 "NPM1" 0 0 0 0 1 0 0 0 0 0 0 0 0 0 0 0 "PD10943a" 0.079452055 0.079452055 0 0 0.079452055 0 0.079452055 0 0.079452055 1 "NEW_intermedia…
PD10944a 0 0 0 0 0 0 0 0 0 0 0 0 0 0 0 0 0 0 0 0 0 0 1 0 0 0 0 0 0 0 0 0 0 0 0 1 0 0 0 0 0 0 0 0 0 0 0 0 0 1 0 0 0 0 0 0 0 0 0 0 0 0 0 0 0 0 0 0 0 0 0 0 0 0 0 0 0 0 0 0 0 53 0 90 8.9 1 137 3.2 1 0 4.504109589 0 "intermediate" 0 0 0 0 0 0 1 0 0 0 0 0 0 0 0 0 0 0 0 1 "NPM1" 0 0 0 0 1 0 0 0 0 0 0 0 0 0 0 0 "PD10944a" 0.216438356164384 4.504109589 0 1 4.504109589 0 4.504109589 0 4.504109589 0 "NEW_in…
PD10945a 0 0 0 0 0 0 0 0 0 0 0 0 0 0 0 0 0 0 0 0 0 0 0 0 0 0 0 0 0 0 0 0 0 0 0 1 0 0 0 0 0 0 0 0 0 0 0 0 0 0 0 0 0 0 0 0 0 0 0 0 0 1 0 0 0 0 0 0 0 0 0 0 0 0 0 0 0 0 0 0 0 46 0 90 7.7 1 23 2.9 1 0 3.684931507 0 "favorable" 0 0 0 0 0 0 1 0 0 0 0 0 0 0 0 0 0 0 1 0 "NPM1" 0 0 0 0 1 0 0 0 0 0 0 0 0 0 0 0 "PD10945a" 0.0958904109589041 3.684931507 0 1 3.684931507 0 3.684931507 0 3.684931507 0 "NEW_favor…
PD10946a 0 0 0 0 0 0 0 0 0 0 0 0 0 0 0 0 0 0 0 0 0 0 0 0 0 0 0 0 0 0 0 0 0 0 0 0 0 0 0 0 0 0 0 0 0 0 0 0 0 0 0 0 0 0 0 0 0 0 0 0 0 0 0 0 0 0 0 0 0 0 1 0 0 0 0 0 0 0 0 0 0 46 0 42 8.7 2 23 19.5 1 0 4.068493151 0 "adverse" 0 0 0 0 0 0 0 0 0 0 0 0 0 0 0 1 0 1 0 0 "mNOS" 0 0 0 0 0 0 0 1 0 0 0 0 0 0 0 0 "PD10946a" 0.10958904109589 0.282191780821918 1 1 4.068493151 0 4.068493151 0 4.068493151 0 "NEW_in…
PD10947a 0 0 0 0 0 0 0 0 0 0 0 1 0 0 0 0 0 0 0 0 0 0 1 0 0 0 0 0 0 0 0 0 0 0 0 1 0 0 0 0 0 0 0 0 0 0 0 0 0 0 0 0 0 0 0 0 0 0 0 0 0 0 0 0 0 0 0 0 0 0 0 0 0 0 0 0 0 0 0 0 0 47 0 80 10.2 1 53 39.5 1 0 0.97260274 1 "intermediate" 0 0 0 0 0 0 1 0 0 0 0 0 0 0 0 0 0 0 0 1 "NPM1" 0 0 0 0 1 0 0 0 0 0 0 0 0 0 0 0 "PD10947a" 0.175342465753425 0.97260274 0 1 0.97260274 1 0.97260274 0 0.97260274 0 "NEW_interm…
PD10948a 0 0 0 0 0 0 0 0 0 0 0 0 0 0 0 0 0 0 0 0 0 0 0 0 0 0 0 1 0 0 0 0 0 0 0 0 0 0 0 0 0 0 0 0 0 0 0 0 0 0 0 0 0 0 0 0 0 0 0 1 0 1 1 0 0 0 0 0 0 0 0 0 0 0 0 0 0 0 0 0 1 43 1 86 13.2 1 72 46 1 0 0.463013699 1 "adverse" 0 0 0 1 0 0 0 0 0 0 0 0 0 0 0 0 0 1 0 0 "t_11" 0 0 0 0 0 0 0 0 0 0 0 0 0 0 1 0 "PD10948a" 0.463013699 0.463013699 0 0 0.463013699 0 0.463013699 0 0.463013699 1 "NEW_intermediate" …
PD10949a 1 0 0 0 0 0 0 0 0 0 0 0 0 0 0 0 0 0 0 0 0 0 0 0 0 0 0 0 0 0 0 0 0 0 0 0 0 0 0 0 0 0 0 0 0 0 1 0 0 0 0 0 0 0 0 0 1 0 0 0 0 0 0 0 1 0 0 0 0 0 0 0 0 0 0 0 0 0 0 0 0 60 1 20 8.8 1 30 4.7 2 1 1.849315068 1 "adverse" 0 0 0 0 0 0 0 0 0 1 0 0 0 0 0 0 0 1 0 0 "sAML2" 0 0 0 0 0 0 0 0 1 0 0 0 0 0 0 0 "PD10949a" 0.936986301369863 1.849315068 0 1 1.849315068 1 1.849315068 0 1.849315068 0 "NEW_adverse…
PD10950a 0 0 0 0 0 0 0 0 0 0 0 1 0 0 0 0 1 0 0 0 0 0 0 0 0 0 0 0 0 0 0 0 0 0 1 1 0 0 0 0 0 0 0 0 0 0 0 0 0 0 0 0 0 0 0 0 1 0 0 0 0 0 0 0 0 0 0 0 0 0 0 0 0 0 0 0 0 0 0 0 0 46 1 85 9.1 2 43 83.9 1 0 0.095890411 0 "favorable" 0 0 0 0 0 0 1 0 0 0 0 0 0 0 0 0 0 0 1 0 "NPM1" 0 0 0 0 1 0 0 0 0 0 0 0 0 0 0 0 "PD10950a" 0.0767123287671233 0.095890411 0 1 0.095890411 0 0.095890411 0 0.095890411 0 "NEW_favo…
PD10951a 0 0 0 0 0 0 0 0 0 0 0 0 0 0 0 0 0 0 0 0 0 0 1 0 0 0 0 0 0 0 0 0 0 0 0 0 0 0 0 0 0 0 0 0 0 0 0 0 0 0 0 0 0 0 0 0 0 0 0 0 0 0 0 0 0 0 0 0 0 0 0 0 0 0 0 0 0 0 0 0 0 26 1 89 7.7 2 76 109 1 0 0.057534247 1 "intermediate" 0 0 0 0 0 0 0 0 0 0 0 0 0 0 0 1 0 0 0 1 "mNOS" 0 0 0 0 0 0 0 1 0 0 0 0 0 0 0 0 "PD10951a" 0.057534247 0.057534247 0 0 0.057534247 0 0.057534247 0 0.057534247 1 "NEW_adverse" …
PD10952a 0 0 0 0 0 0 0 0 0 0 0 0 0 0 0 0 0 0 0 0 0 0 0 0 0 0 0 0 0 0 0 0 0 0 0 0 0 0 0 0 0 0 1 0 0 0 0 0 0 0 0 0 0 0 0 0 0 0 0 1 0 0 0 0 0 0 0 0 0 0 0 0 0 0 0 0 0 0 0 0 0 59 1 20 10.5 2 84 4.3 1 0 3.912328767 0 "adverse" 0 0 0 0 0 0 0 0 0 0 1 0 0 0 0 0 0 1 0 0 "sAML1" 0 1 0 0 0 0 0 0 0 0 0 0 0 0 0 0 "PD10952a" 0.161643835616438 0.383561643835616 1 1 3.912328767 0 3.912328767 0 3.912328767 0 "NEW_…
PD10953a 0 0 0 0 0 0 0 0 0 0 0 0 0 0 0 0 1 0 0 0 0 0 0 0 0 0 0 0 0 0 0 0 0 0 0 1 0 0 0 0 0 0 0 0 0 0 0 0 1 0 0 0 0 0 0 0 1 0 0 0 0 0 0 0 0 0 0 0 0 0 0 0 0 0 0 0 0 0 0 0 0 23 0 52 7.8 1 43 1.1 1 0 4.712328767 0 "favorable" 0 0 0 0 0 0 1 0 0 0 0 0 0 0 0 0 0 0 1 0 "NPM1" 0 0 0 0 1 0 0 0 0 0 0 0 0 0 0 0 "PD10953a" 0.0958904109589041 4.712328767 0 1 4.712328767 0 4.712328767 0 4.712328767 0 "NEW_favor…
PD10954a 0 0 0 0 0 0 0 0 0 0 0 1 0 0 0 0 0 0 0 0 0 0 0 0 0 0 0 0 0 0 0 0 0 0 0 1 0 0 0 1 0 0 0 0 0 0 0 0 0 0 0 0 0 0 0 1 0 0 0 0 0 0 0 0 0 0 0 0 0 0 0 0 0 0 0 0 0 0 0 0 0 52 1 90 7.4 1 58 39.8 1 0 3.997260274 0 "favorable" 0 0 0 0 0 0 1 0 0 0 0 0 0 0 0 0 0 0 1 0 "NPM1" 0 0 0 0 1 0 0 0 0 0 0 0 0 0 0 0 "PD10954a" 0.221917808219178 3.997260274 0 1 3.997260274 0 3.997260274 0 3.997260274 0 "NEW_favor…
PD10956a 0 0 0 0 0 0 0 0 0 0 0 0 0 0 0 0 0 0 0 0 0 0 0 0 0 0 0 0 0 0 0 0 0 0 0 0 1 0 0 0 0 0 0 0 0 0 0 0 0 0 0 1 0 0 0 0 0 0 0 0 0 0 0 0 0 0 1 0 0 0 0 0 0 0 0 0 0 0 0 0 0 60 1 80 6.1 1 5 17 1 0 0.945205479 0 "adverse" 0 0 0 0 0 0 0 0 0 1 0 0 0 0 0 0 0 1 0 0 "sAML2" 0 0 0 0 0 0 0 0 1 0 0 0 0 0 0 0 "PD10956a" 0.484931506849315 0.728767123287671 1 1 0.945205479 0 0.945205479 0 0.945205479 0 "NEW_adv…
PD10957a 0 0 0 0 0 0 0 0 0 0 0 0 0 0 0 0 0 1 0 0 1 0 0 0 0 0 0 0 0 0 0 0 0 0 0 1 0 0 0 0 0 0 0 0 0 0 0 0 0 0 0 0 0 0 0 0 0 0 0 0 0 0 0 0 0 0 0 0 0 0 0 0 0 0 0 0 0 0 0 0 0 52 1 96 10.4 2 31 187.5 1 0 3.873972603 0 "favorable" 0 0 0 0 0 0 1 0 0 0 0 0 0 0 0 0 0 0 1 0 "NPM1" 0 0 0 0 1 0 0 0 0 0 0 0 0 0 0 0 "PD10957a" 0.0794520547945206 3.873972603 0 1 3.873972603 0 3.873972603 0 3.873972603 0 "NEW_fa…
PD10958a 0 0 0 0 0 0 0 0 0 0 0 0 0 0 0 0 0 0 0 0 0 0 1 0 0 0 0 0 0 0 0 0 0 0 0 0 0 0 0 0 0 0 0 0 0 0 0 0 0 0 0 0 0 0 0 0 0 0 0 0 0 0 0 0 0 0 0 0 0 0 0 0 0 0 0 0 0 0 0 0 0 40 0 80 11.1 1 94 190.1 1 0 4.454794521 0 "adverse" 0 0 0 0 0 0 0 0 0 0 0 0 0 0 0 1 0 1 0 0 "mNOS" 0 0 0 0 0 0 0 1 0 0 0 0 0 0 0 0 "PD10958a" 0.312328767123288 0.561643835616438 1 1 4.454794521 0 4.454794521 0 4.454794521 0 "NEW…
PD10959a 0 0 0 0 0 0 0 0 0 0 0 0 0 0 0 0 1 0 0 0 0 0 0 0 0 0 0 0 0 0 0 0 0 0 0 1 0 0 0 0 0 0 0 0 0 0 0 0 0 0 0 0 0 0 0 0 0 0 0 0 0 0 0 0 0 0 0 0 0 0 0 0 0 0 0 0 0 0 0 0 0 29 0 75 9.1 1 53 14.2 1 0 2.052054795 0 "favorable" 0 0 0 0 0 0 1 0 0 0 0 0 0 0 0 0 0 0 1 0 "NPM1" 0 0 0 0 1 0 0 0 0 0 0 0 0 0 0 0 "PD10959a" 0.295890410958904 2.052054795 0 1 2.052054795 0 2.052054795 0 2.052054795 0 "NEW_favor…
PD10960a 0 0 0 0 0 0 0 0 0 0 0 0 0 0 0 0 0 0 0 0 0 0 0 0 0 0 1 0 0 0 0 0 0 0 0 0 0 0 0 0 0 0 0 0 0 0 0 0 0 1 0 0 0 0 0 0 0 0 0 0 0 0 0 0 0 0 0 0 0 0 0 0 1 0 0 0 0 0 0 0 0 54 0 80 10 1 28 13.1 3 1 0.18630137 1 "favorable" 0 1 0 0 0 0 0 0 0 0 0 0 0 0 0 0 0 0 1 0 "inv_16" 0 0 0 0 0 0 0 0 0 0 0 1 0 0 0 0 "PD10960a" 0.0575342465753425 0.18630137 0 1 0.18630137 1 0.18630137 0 0.18630137 0 "NEW_favorabl…
PD10961a 0 0 0 0 0 0 0 0 0 0 0 0 0 0 0 0 0 0 0 0 0 0 0 0 0 0 0 1 0 0 0 0 0 0 0 0 0 0 0 0 0 0 0 0 0 0 0 0 0 0 0 0 0 1 0 0 0 0 0 0 0 0 0 0 0 0 0 0 0 0 0 0 0 0 0 0 0 0 0 0 1 43 0 82 7.9 0 57 18.1 1 0 1.64109589 1 "intermediate" 0 0 0 1 0 0 0 0 0 0 0 0 0 0 0 0 0 0 0 1 "t_11" 0 0 0 0 0 0 0 0 0 0 0 0 0 0 1 0 "PD10961a" 0.106849315068493 1.21369863013699 1 1 1.64109589 0 1.64109589 1 1.64109589 0 "NEW_i…
PD10962a 0 0 0 0 0 0 0 0 0 0 0 0 0 0 0 0 0 0 0 0 0 0 0 0 0 0 0 0 0 0 0 0 0 0 0 0 1 0 0 0 0 0 0 0 0 0 0 0 0 0 0 0 0 0 0 0 0 0 0 0 0 0 0 0 0 0 0 0 0 0 0 0 0 0 0 0 0 0 0 0 0 59 0 75 10.6 1 123 1.8 1 0 3.619178082 0 "intermediate" 0 0 0 0 0 0 0 0 0 0 1 0 0 0 0 0 0 0 0 1 "sAML1" 0 1 0 0 0 0 0 0 0 0 0 0 0 0 0 0 "PD10962a" 0.0684931506849315 3.619178082 0 1 3.619178082 0 3.619178082 0 3.619178082 0 "NEW…
PD10963a 0 0 0 0 0 0 0 0 0 0 0 0 0 0 0 0 0 0 0 0 0 0 0 1 0 0 0 0 0 0 0 0 0 0 0 0 0 0 0 0 0 0 0 0 0 0 0 0 0 0 1 0 0 0 1 0 0 0 0 0 0 0 1 0 0 0 1 0 0 0 0 1 0 0 0 0 0 0 0 0 0 54 0 20 9.6 1 28 34.3 2 1 0.147945205 1 "adverse" 0 0 0 0 0 0 0 0 1 0 0 0 0 0 0 0 0 1 0 0 "TP53_complex" 0 0 0 0 0 0 0 0 0 0 1 0 0 0 0 0 "PD10963a" 0.147945205 0.147945205 0 0 0.147945205 0 0.147945205 0 0.147945205 1 "NEW_adver…
PD10964a 0 0 0 0 0 0 0 0 0 0 0 0 0 0 0 0 0 1 0 0 0 0 0 0 0 0 0 0 0 0 0 0 0 1 0 1 0 0 0 0 0 0 0 0 0 0 0 0 0 0 0 0 0 0 0 0 0 0 0 0 0 0 0 0 0 0 0 0 0 0 0 0 0 0 0 0 0 0 0 0 0 54 0 95 9.8 1 45 14.2 1 0 0.498630137 1 "favorable" 0 0 0 0 0 0 1 0 0 0 0 0 0 0 0 0 0 0 1 0 "NPM1" 0 0 0 0 1 0 0 0 0 0 0 0 0 0 0 0 "PD10964a" 0.342465753424658 0.498630137 0 1 0.498630137 1 0.498630137 0 0.498630137 0 "NEW_favor…
PD10965a 0 0 0 0 0 0 0 0 0 0 0 1 0 0 0 0 0 0 0 0 0 0 0 0 0 0 0 0 0 0 0 0 0 0 0 0 0 0 0 0 0 0 0 0 0 0 0 0 0 0 0 0 0 0 0 1 0 0 0 0 0 1 0 0 0 0 0 0 0 0 0 0 0 0 0 0 0 0 0 0 0 33 0 84 7.9 2 87 21.8 1 0 4.638356164 0 "intermediate" 0 0 0 0 0 0 0 0 0 0 0 0 1 0 0 0 0 0 0 1 "Trisomies" 0 0 0 1 0 0 0 0 0 0 0 0 0 0 0 0 "PD10965a" 0.158904109589041 4.638356164 0 1 4.638356164 0 4.638356164 0 4.638356164 0 "N…
PD10966a 0 0 0 0 0 0 0 0 0 0 0 1 0 0 0 0 0 0 0 0 0 0 0 0 0 0 0 0 0 0 0 0 0 0 0 1 0 0 0 0 0 0 0 0 0 0 0 0 0 0 0 0 0 0 0 1 1 0 0 0 0 0 0 0 0 0 0 0 0 0 0 0 0 0 0 0 0 0 0 0 0 45 1 90 8.7 1 55 83.7 1 0 4.4 0 "favorable" 0 0 0 0 0 0 1 0 0 0 0 0 0 0 0 0 0 0 1 0 "NPM1" 0 0 0 0 1 0 0 0 0 0 0 0 0 0 0 0 "PD10966a" 0.0821917808219178 2.16438356164384 1 1 4.4 0 4.4 0 4.4 0 "NEW_favorable" 1 0 0
PD10967a 0 0 0 0 0 0 0 0 0 0 0 0 0 0 0 0 1 0 0 0 0 0 0 0 0 0 0 1 0 0 0 0 0 0 0 1 0 0 0 0 0 0 0 0 0 0 0 0 0 0 0 0 0 0 0 0 1 0 0 0 0 0 0 0 0 0 0 0 0 0 0 0 0 0 0 0 0 0 0 0 0 44 0 90 7.3 1 119 24.9 1 0 3.649315068 0 "favorable" 0 0 0 0 0 0 1 0 0 0 0 0 0 0 0 0 0 0 1 0 "NPM1" 0 0 0 0 1 0 0 0 0 0 0 0 0 0 0 0 "PD10967a" 0.145205479452055 3.649315068 0 1 3.649315068 0 3.649315068 0 3.649315068 0 "NEW_favo…
PD10969a 0 0 0 0 0 0 0 0 0 0 0 0 0 0 0 0 0 0 0 0 0 0 1 0 0 0 0 0 0 0 0 0 0 0 0 0 0 0 0 0 0 0 0 0 0 0 0 0 0 0 0 0 0 1 0 0 0 0 0 0 0 1 0 0 0 0 0 0 0 0 0 0 0 0 0 0 0 0 0 0 0 46 0 95 8.9 3 34 53.5 1 0 0.860273973 1 "adverse" 0 0 0 0 0 0 0 0 0 0 0 1 0 0 0 0 0 1 0 0 "WT1" 0 0 0 0 0 0 1 0 0 0 0 0 0 0 0 0 "PD10969a" 0.56986301369863 0.704109589041096 1 1 0.860273973 0 0.860273973 1 0.860273973 0 "NEW_adv…
PD10970a 0 0 0 0 0 0 0 1 1 0 0 0 0 0 0 0 0 0 1 0 0 0 0 0 0 0 0 0 0 0 0 0 0 0 0 0 0 0 0 1 0 0 0 0 0 0 0 0 0 0 0 0 0 1 0 0 0 0 0 0 0 0 0 0 0 0 0 0 0 0 0 0 0 0 0 0 0 0 0 0 0 52 1 84 8.8 1 69 43.7 1 0 3.701369863 0 "favorable" 0 0 0 0 0 0 0 1 0 0 0 0 0 0 0 0 0 0 1 0 "CEBPA_bi" 0 0 0 0 0 1 0 0 0 0 0 0 0 0 0 0 "PD10970a" 0.638356164383562 3.701369863 0 1 3.701369863 0 3.701369863 0 3.701369863 0 "NEW_f…
PD10971a 0 0 0 1 0 0 0 0 0 0 0 0 0 0 1 0 0 0 0 0 0 0 0 0 0 0 0 0 0 0 0 0 0 0 0 1 0 0 0 0 0 0 1 0 0 0 0 0 1 0 0 0 0 0 0 0 0 0 0 0 0 1 0 0 0 0 0 0 0 0 0 0 0 0 0 0 0 0 0 0 0 60 0 39 8.7 1 59 78.6 1 0 0.284931507 1 "favorable" 0 0 0 0 0 0 1 0 0 1 0 0 0 0 0 0 1 0 1 0 "NPM1" 0 0 0 0 1 0 0 0 0 0 0 0 0 0 0 0 "PD10971a" 0.284931507 0.284931507 0 0 0.284931507 0 0.284931507 0 0.284931507 1 "NEW_favorable" …
PD10972a 0 0 0 0 1 0 0 0 0 0 0 0 0 0 0 0 0 0 0 0 0 0 1 0 0 0 0 0 0 0 0 0 0 0 0 1 0 0 0 0 0 0 0 0 0 0 0 0 0 0 0 0 0 0 0 0 0 0 0 0 0 0 0 0 0 0 0 0 0 0 0 0 0 0 0 0 0 0 0 0 0 19 1 90 6.1 2 43 150.8 1 0 3.473972603 0 "intermediate" 0 0 0 0 0 0 1 0 0 0 0 0 0 0 0 0 0 0 0 1 "NPM1" 0 0 0 0 1 0 0 0 0 0 0 0 0 0 0 0 "PD10972a" 0.391780821917808 0.465753424657534 1 1 3.473972603 0 3.473972603 0 3.473972603 0 …
PD10973a 0 0 0 0 0 0 0 0 0 0 0 1 0 0 0 0 0 0 0 0 0 0 0 0 0 0 0 0 0 0 0 0 0 0 0 1 0 0 0 1 0 0 0 0 0 0 0 0 0 0 0 0 0 0 0 1 0 0 0 0 0 0 0 0 0 0 0 0 0 0 0 0 0 0 0 0 0 0 0 0 0 57 0 94 9.1 2 103 122.4 1 0 0.939726027 1 "favorable" 0 0 0 0 0 0 1 0 0 0 0 0 0 0 0 0 0 0 1 0 "NPM1" 0 0 0 0 1 0 0 0 0 0 0 0 0 0 0 0 "PD10973a" 0.23013698630137 0.693150684931507 1 1 0.939726027 0 0.939726027 1 0.939726027 0 "NE…
PD10974a 0 0 0 0 0 0 0 0 0 0 0 0 0 0 0 0 0 0 0 0 0 0 0 0 0 0 0 0 0 0 0 0 0 0 0 0 0 0 0 0 0 0 1 0 0 0 1 0 0 0 0 0 0 0 0 1 0 0 0 0 0 1 0 0 0 0 0 0 0 0 0 0 0 0 0 0 0 0 0 0 0 59 1 24 10 1 74 3.2 1 0 1.797260274 1 "adverse" 0 0 0 0 0 0 0 0 0 1 0 0 0 0 0 0 0 1 0 0 "sAML2" 0 0 0 0 0 0 0 0 1 0 0 0 0 0 0 0 "PD10974a" 0.0958904109589041 0.684931506849315 1 1 1.797260274 0 1.797260274 1 1.797260274 0 "NEW_a…
PD10975a 0 0 0 0 0 0 0 0 0 0 0 1 0 0 0 0 0 0 0 0 0 0 1 0 0 0 0 0 0 0 0 0 0 0 0 1 0 0 0 0 0 0 0 0 0 0 0 0 0 0 0 0 0 0 0 0 0 0 0 0 0 0 0 0 0 0 0 0 0 0 0 0 0 0 0 0 0 0 0 0 0 31 0 90 10.1 1 60 54.2 1 0 0.745205479 1 "favorable" 0 0 0 0 0 0 1 0 0 0 0 0 0 0 0 0 0 0 1 0 "NPM1" 0 0 0 0 1 0 0 0 0 0 0 0 0 0 0 0 "PD10975a" 0.0575342465753425 0.745205479 0 1 0.745205479 1 0.745205479 0 0.745205479 0 "NEW_int…
PD10976a 0 0 0 0 0 0 0 0 0 0 0 1 0 0 0 0 1 0 0 0 1 0 0 0 0 0 0 1 0 0 0 0 0 0 0 0 0 0 0 0 0 0 1 0 0 0 0 0 0 0 0 0 0 0 0 0 1 0 0 0 0 0 0 0 0 0 0 0 0 0 0 0 0 0 0 0 0 0 0 0 0 58 1 80 8.9 1 265 8.9 1 0 3.6 0 "adverse" 0 0 0 0 0 0 0 0 0 1 0 0 0 0 0 0 0 1 0 0 "sAML2" 0 0 0 0 0 0 0 0 1 0 0 0 0 0 0 0 "PD10976a" 0.241095890410959 2.13150684931507 1 1 3.6 0 3.6 0 3.6 0 "NEW_adverse" 0 0 1
PD10977a 0 0 0 0 0 0 0 0 0 0 0 0 0 0 0 0 0 0 0 0 0 0 0 0 0 0 0 0 0 0 0 0 0 0 0 1 0 0 0 0 0 0 0 0 0 0 0 0 0 0 0 0 0 0 0 0 0 0 0 0 0 0 0 0 0 0 0 0 0 0 0 0 0 0 0 0 0 0 0 0 0 42 0 75 8.8 1 108 15.7 1 0 3.010958904 1 "favorable" 0 0 0 0 0 0 1 0 0 0 0 0 0 0 0 0 0 0 1 0 "NPM1" 0 0 0 0 1 0 0 0 0 0 0 0 0 0 0 0 "PD10977a" 0.0876712328767123 1.81095890410959 1 1 3.010958904 0 3.010958904 1 3.010958904 0 "NE…
PD10978a 0 0 0 0 0 0 0 0 0 0 0 0 0 0 0 0 0 0 0 0 0 0 0 0 0 0 0 0 0 0 0 0 0 1 0 1 0 0 0 0 0 0 0 0 0 0 0 0 0 0 0 0 0 0 0 0 0 0 0 0 0 0 0 0 0 0 0 0 0 0 0 0 0 0 0 0 0 0 0 0 0 44 0 30 9.5 0 92 1.5 1 0 4.676712329 0 "favorable" 0 0 0 0 0 0 1 0 0 0 0 0 0 0 0 0 0 0 1 0 "NPM1" 0 0 0 0 1 0 0 0 0 0 0 0 0 0 0 0 "PD10978a" 0.120547945205479 1.37534246575342 1 1 4.676712329 0 4.676712329 0 4.676712329 0 "NEW_f…
PD10979a 0 0 0 0 0 0 0 1 0 0 0 0 0 0 0 0 0 0 0 0 0 0 0 0 0 0 0 0 0 0 0 0 0 0 0 0 0 0 0 0 0 0 0 0 0 0 0 0 0 0 0 0 0 1 0 0 0 0 0 0 0 0 0 0 0 0 0 0 0 0 0 0 0 0 0 0 0 0 0 0 1 20 1 88 6.9 1 39 0.9 1 0 4.723287671 0 "intermediate" 0 0 0 1 0 0 0 0 0 0 0 0 0 0 0 0 0 0 0 1 "t_11" 0 0 0 0 0 0 0 0 0 0 0 0 0 0 1 0 "PD10979a" 0.073972602739726 4.37808219178082 1 1 4.723287671 0 4.723287671 0 4.723287671 0 "NE…
PD10980a 0 0 0 0 0 0 0 0 0 0 0 0 0 0 0 0 0 1 0 0 0 0 0 0 0 0 0 0 0 0 0 0 0 0 0 1 0 0 0 0 0 0 0 0 0 0 0 0 0 0 0 0 0 1 0 0 0 0 0 0 0 0 0 0 0 0 0 0 0 0 0 0 0 0 0 0 0 0 0 0 0 33 1 90 11.6 1 61 10.1 1 0 3.134246575 0 "favorable" 0 0 0 0 0 0 1 0 0 0 0 0 0 0 0 0 0 0 1 0 "NPM1" 0 0 0 0 1 0 0 0 0 0 0 0 0 0 0 0 "PD10980a" 0.101369863013699 3.134246575 0 1 3.134246575 0 3.134246575 0 3.134246575 0 "NEW_favo…
PD10981a 0 0 0 0 0 0 0 0 0 0 0 1 0 0 0 0 0 0 0 0 0 0 1 0 0 0 0 0 0 0 0 0 0 0 0 1 0 0 0 0 0 0 0 0 0 0 0 0 0 1 0 0 0 0 0 0 0 0 0 0 0 0 0 0 0 0 0 0 1 0 0 0 0 0 0 0 0 0 0 0 0 55 0 90 12.7 0 28 84.9 1 0 3.41369863 0 "adverse" 0 0 0 0 0 0 1 0 0 0 0 0 0 0 0 0 0 1 0 0 "NPM1" 0 0 0 0 1 0 0 0 0 0 0 0 0 0 0 0 "PD10981a" 0.112328767123288 3.41369863 0 1 3.41369863 0 3.41369863 0 3.41369863 0 "NEW_intermediat…
PD10982a 0 0 0 0 0 0 0 0 0 0 0 0 0 0 0 0 0 0 0 0 0 0 0 0 0 0 0 0 1 0 0 0 0 0 0 0 0 0 0 0 0 0 0 0 0 0 0 0 0 0 0 0 0 0 0 0 1 0 0 0 0 0 0 1 0 0 0 0 0 1 0 0 0 0 0 0 0 0 0 0 0 58 0 90 7.2 2 27 5.1 3 1 0.063013699 1 "adverse" 0 0 0 0 0 0 0 0 0 0 1 0 0 0 0 0 0 1 0 0 "sAML1" 0 1 0 0 0 0 0 0 0 0 0 0 0 0 0 0 "PD10982a" 0.063013699 0.063013699 0 0 0.063013699 0 0.063013699 0 0.063013699 1 "NEW_intermediate"…
PD10983a 0 0 0 0 0 0 0 0 0 0 0 0 0 0 0 0 0 0 0 0 0 0 0 0 0 0 0 0 0 0 0 0 0 0 0 0 0 0 0 0 0 0 0 0 0 0 1 0 1 0 0 0 0 0 0 1 0 0 0 0 0 0 0 0 0 0 0 0 0 0 0 0 0 0 0 0 0 0 0 0 0 59 1 50 10.6 1 348 1.9 1 0 2.452054795 1 "intermediate" 0 0 0 0 0 0 0 0 0 1 0 0 0 0 0 0 0 0 0 1 "sAML2" 0 0 0 0 0 0 0 0 1 0 0 0 0 0 0 0 "PD10983a" 0.136986301369863 0.476712328767123 1 1 2.452054795 0 2.452054795 1 2.452054795 0…
PD10984a 0 0 0 0 0 0 0 0 0 0 0 1 0 0 0 0 0 1 0 0 0 0 0 0 0 0 0 0 0 0 0 0 0 0 0 1 0 0 0 0 0 0 0 0 0 0 0 0 0 0 0 0 0 0 0 0 0 0 0 0 0 0 0 0 0 0 0 0 0 0 0 0 0 0 0 0 0 0 0 0 0 56 0 90 9.4 1 35 58.3 1 0 1.81369863 0 "favorable" 0 0 0 0 0 0 1 0 0 0 0 0 0 0 0 0 0 0 1 0 "NPM1" 0 0 0 0 1 0 0 0 0 0 0 0 0 0 0 0 "PD10984a" 0.164383561643836 1.81369863 0 1 1.81369863 0 1.81369863 0 1.81369863 0 "NEW_favorable"…
PD10985a 0 0 0 0 0 0 0 0 0 0 0 0 0 0 0 0 0 0 0 0 0 0 0 0 0 0 0 0 0 0 0 0 0 0 0 0 0 0 0 0 0 0 0 0 0 0 0 0 0 0 0 0 0 0 0 0 0 0 0 0 0 0 0 0 0 0 0 0 0 0 0 0 0 0 0 0 0 0 0 0 0 61 0 25 9.9 1 20 0.9 1 0 0.123287671 1 "intermediate" 0 0 0 0 0 0 0 0 0 0 0 0 0 0 1 0 0 0 0 1 "no_events" 0 0 1 0 0 0 0 0 0 0 0 0 0 0 0 0 "PD10985a" 0.123287671 0.123287671 0 0 0.123287671 0 0.123287671 0 0.123287671 1 "NEW_favo…
PD10986a 0 0 0 0 0 0 0 0 0 0 0 0 0 0 0 0 0 0 0 0 0 0 0 0 0 0 0 0 0 0 0 0 0 0 0 0 0 0 0 0 0 0 0 0 0 0 0 0 0 0 0 0 0 0 0 0 0 0 0 0 0 0 0 0 0 0 0 0 0 0 0 0 0 0 0 0 0 0 0 0 0 62 1 100 10.3 1 27 0.4 1 0 2.997260274 1 "intermediate" 0 0 0 0 0 0 0 0 0 0 0 0 0 0 1 0 0 0 0 1 "no_events" 0 0 1 0 0 0 0 0 0 0 0 0 0 0 0 0 "PD10986a" 0.13972602739726 2.57260273972603 1 1 2.997260274 0 2.997260274 1 2.997260274…
PD10987a 0 0 0 0 1 0 0 0 0 0 0 1 0 0 0 0 0 0 0 0 0 0 1 0 0 0 0 0 0 0 0 0 0 0 0 0 0 0 0 0 0 0 1 0 0 1 0 0 0 0 0 0 0 0 0 0 1 0 0 0 0 0 0 0 0 0 0 0 0 0 0 0 0 0 0 0 0 0 0 0 0 70 1 75 7.7 0 77 35.14 1 0 1.136986301 1 "adverse" 0 0 0 0 0 0 0 0 0 1 0 0 0 0 0 0 0 1 0 0 "sAML2" 0 0 0 0 0 0 0 0 1 0 0 0 0 0 0 0 "PD10987a" 0.410958904109589 0.506849315068493 1 1 1.136986301 0 1.136986301 1 1.136986301 0 "NEW…
PD10988a 0 0 0 0 0 0 0 0 0 0 0 1 0 0 0 0 0 0 0 0 0 0 0 0 0 0 0 0 0 0 0 0 0 0 0 1 0 0 0 0 0 0 0 0 0 0 0 0 0 0 0 0 0 0 0 1 0 0 0 0 0 0 0 0 0 0 0 0 0 0 0 0 0 0 0 0 0 0 0 0 0 69 1 95 11.5 1 196 5 1 0 1.419178082 1 "favorable" 0 0 0 0 0 0 1 0 0 0 0 0 0 0 0 0 0 0 1 0 "NPM1" 0 0 0 0 1 0 0 0 0 0 0 0 0 0 0 0 "PD10988a" 0.468493150684932 1.31232876712329 1 1 1.419178082 0 1.419178082 1 1.419178082 0 "NEW_f…
PD10989a 0 0 0 0 0 0 0 0 0 0 0 0 0 0 0 0 0 0 0 0 0 0 0 0 0 0 0 1 0 0 0 0 0 0 0 0 0 0 0 0 0 0 0 0 0 0 0 0 0 0 0 0 0 0 0 0 0 0 0 0 0 0 0 0 0 0 0 0 0 0 1 0 0 1 0 0 0 0 0 0 0 48 1 75 8.6 2 114 28.7 1 0 0.265753425 1 "adverse" 0 0 0 0 0 1 0 0 0 0 0 0 0 0 0 0 0 1 0 0 "inv_3" 0 0 0 0 0 0 0 0 0 1 0 0 0 0 0 0 "PD10989a" 0.265753425 0.265753425 0 0 0.265753425 0 0.265753425 0 0.265753425 1 "NEW_adverse" 0 …
PD10990a 0 0 0 0 0 0 0 0 0 0 0 0 0 0 0 0 0 0 0 0 0 0 0 0 0 0 0 0 0 1 0 0 0 0 0 0 0 0 0 0 0 0 0 0 0 0 0 0 0 0 1 0 0 0 0 0 1 0 0 0 0 0 1 0 0 0 0 0 0 1 1 0 0 1 0 0 0 0 0 0 0 56 1 42 9.8 1 132 2.8 1 0 0.657534247 1 "adverse" 0 0 0 0 0 1 0 0 1 0 0 0 0 0 0 0 1 1 0 0 "TP53_complex" 0 0 0 0 0 0 0 0 0 0 1 0 0 0 0 0 "PD10990a" 0.293150684931507 0.657534247 0 1 0.657534247 1 0.657534247 0 0.657534247 0 "NEW…
PD10991a 0 0 0 0 0 0 0 0 0 0 0 0 0 0 0 0 0 0 0 0 0 0 0 1 0 0 0 0 0 0 0 0 0 0 0 0 0 0 0 0 1 0 0 0 0 0 0 0 0 0 0 0 0 0 0 0 0 0 0 0 0 0 0 0 0 0 0 0 0 0 0 0 0 0 1 0 0 1 0 0 0 56 1 88 11.1 1 23 7.7 1 0 3.408219178 0 "favorable" 0 0 1 0 0 0 0 0 0 0 0 0 0 0 0 0 0 0 1 0 "t_8_21" 1 0 0 0 0 0 0 0 0 0 0 0 0 0 0 0 "PD10991a" 0.0876712328767123 3.408219178 0 1 3.408219178 0 3.408219178 0 3.408219178 0 "NEW_fa…
PD10992a 0 0 1 0 0 0 0 0 0 0 0 1 0 0 0 0 0 0 0 0 0 0 0 0 0 0 0 0 0 0 0 0 0 0 0 0 0 0 0 0 0 0 0 0 0 0 0 0 0 0 0 0 0 0 0 1 0 0 0 0 0 0 0 0 0 0 0 0 0 0 0 0 0 0 0 0 0 0 0 0 0 57 0 54 9.1 1 53 14.2 1 0 0.208219178 1 "intermediate" 0 0 0 0 0 0 0 0 0 1 0 0 0 0 0 0 0 0 0 1 "sAML2" 0 0 0 0 0 0 0 0 1 0 0 0 0 0 0 0 "PD10992a" 0.208219178 0.208219178 0 0 0.208219178 0 0.208219178 0 0.208219178 1 "NEW_adverse…
PD10993a 0 0 0 0 0 0 0 1 0 0 0 1 0 0 0 0 0 0 0 0 0 0 0 0 0 0 0 0 0 0 0 0 0 0 0 1 0 0 0 0 0 0 0 0 0 0 0 0 0 0 0 0 0 0 0 0 0 0 0 0 0 0 0 0 0 0 0 0 0 0 0 0 0 0 0 0 0 0 0 0 0 44 0 90 9.5 1 169 13 1 0 3.561643836 0 "favorable" 0 0 0 0 0 0 1 0 0 0 0 0 0 0 0 0 0 0 1 0 "NPM1" 0 0 0 0 1 0 0 0 0 0 0 0 0 0 0 0 "PD10993a" 0.073972602739726 3.561643836 0 1 3.561643836 0 3.561643836 0 3.561643836 0 "NEW_favora…
PD10994a 0 0 0 0 0 0 0 0 0 0 0 0 0 0 0 0 0 0 0 0 0 0 1 0 0 0 0 0 0 0 0 0 0 0 0 0 0 0 0 0 0 0 0 0 0 0 0 0 0 0 0 0 0 0 0 0 0 0 0 0 0 1 0 0 0 0 0 0 0 0 0 0 0 0 0 0 0 0 0 0 0 34 0 80 9.5 1 22 107 1 0 0.709589041 1 "adverse" 0 0 0 0 0 0 0 0 0 0 0 0 1 0 0 0 0 1 0 0 "Trisomies" 0 0 0 1 0 0 0 0 0 0 0 0 0 0 0 0 "PD10994a" 0.175342465753425 0.372602739726027 1 1 0.709589041 0 0.709589041 1 0.709589041 0 "N…
PD10995a 0 0 0 0 0 0 0 0 0 0 0 0 0 0 0 0 0 1 0 0 0 0 0 0 0 0 0 0 0 0 0 0 0 0 0 0 0 0 0 0 0 0 0 0 0 0 0 0 0 0 0 0 0 0 0 0 0 0 0 0 0 0 0 0 0 0 0 0 0 0 0 0 1 0 0 0 0 0 0 0 0 43 1 50 7.9 1 80 95.6 1 0 2.315068493 0 "favorable" 0 1 0 0 0 0 0 0 0 0 0 0 0 0 0 0 0 0 1 0 "inv_16" 0 0 0 0 0 0 0 0 0 0 0 1 0 0 0 0 "PD10995a" 0.180821917808219 2.315068493 0 1 2.315068493 0 2.315068493 0 2.315068493 0 "NEW_fav…
PD10996a 1 0 0 0 0 0 0 0 0 0 0 0 0 0 0 0 0 0 0 0 0 0 0 0 0 0 0 1 0 0 0 0 0 0 0 0 0 0 0 1 0 0 1 0 0 0 0 0 0 0 0 1 0 0 0 0 1 0 0 0 0 0 0 0 0 0 0 0 0 0 0 0 0 0 0 0 0 0 0 0 0 54 1 20 6.7 2 49 51.2 1 0 1.04109589 1 "adverse" 0 0 0 0 0 0 0 0 0 1 0 0 0 0 0 0 0 1 0 0 "sAML2" 0 0 0 0 0 0 0 0 1 0 0 0 0 0 0 0 "PD10996a" 0.0657534246575342 0.526027397260274 1 1 1.04109589 0 1.04109589 1 1.04109589 0 "NEW_adv…
PD10997a 0 0 0 0 0 0 0 0 0 0 0 1 0 0 0 0 0 0 0 0 0 0 0 0 0 0 0 0 0 0 0 0 0 0 0 1 0 0 0 1 0 0 0 0 0 0 0 0 0 0 0 0 0 0 0 1 1 0 0 0 0 0 0 0 0 0 0 0 0 0 0 0 0 0 0 0 0 0 0 0 0 60 1 70 9.8 1 128 3.4 1 0 0.063013699 1 "favorable" 0 0 0 0 0 0 1 0 0 0 0 0 0 0 0 0 0 0 1 0 "NPM1" 0 0 0 0 1 0 0 0 0 0 0 0 0 0 0 0 "PD10997a" 0.063013699 0.063013699 0 0 0.063013699 0 0.063013699 0 0.063013699 1 "NEW_favorable" …
PD10998a 0 0 0 0 0 0 0 0 0 0 0 0 0 0 0 0 0 0 0 0 0 0 0 0 0 0 0 0 0 0 0 0 0 0 0 0 0 0 0 0 0 0 0 0 0 0 0 0 0 0 0 0 0 0 0 0 1 0 0 0 1 0 0 0 0 0 0 0 0 0 0 0 1 0 0 0 0 0 0 0 0 27 1 71 11 1 380 294.9 1 0 4.38630137 0 "favorable" 0 1 0 0 0 0 0 0 0 0 0 0 0 0 0 0 0 0 1 0 "inv_16" 0 0 0 0 0 0 0 0 0 0 0 1 0 0 0 0 "PD10998a" 0.0712328767123288 1.24383561643836 1 1 4.38630137 0 4.38630137 0 4.38630137 0 "NEW_…
PD10999a 0 0 0 0 0 0 0 0 0 0 0 0 0 0 0 0 0 0 0 0 0 0 0 0 0 0 0 0 0 0 0 0 0 0 0 1 0 0 0 0 0 0 0 0 0 0 0 0 0 0 0 0 0 0 0 1 0 0 0 0 0 0 0 0 0 0 0 0 0 0 0 0 0 0 0 0 0 0 0 0 0 50 0 60 7.9 0 251 1.6 1 0 3.61369863 0 "favorable" 0 0 0 0 0 0 1 0 0 0 0 0 0 0 0 0 0 0 1 0 "NPM1" 0 0 0 0 1 0 0 0 0 0 0 0 0 0 0 0 "PD10999a" 0.0904109589041096 3.61369863 0 1 3.61369863 0 3.61369863 0 3.61369863 0 "NEW_favorable…
PD11001a 0 0 0 0 0 0 0 1 1 0 0 0 0 0 1 0 0 0 1 0 0 0 0 0 0 0 0 0 0 0 0 0 1 0 0 0 0 0 0 0 0 0 0 0 0 0 0 0 0 0 0 0 0 0 0 0 1 0 0 0 0 0 0 0 0 0 0 0 0 0 0 0 0 0 0 0 0 0 0 0 0 51 0 66 7.1 1 37 61 1 0 2.454794521 0 "favorable" 0 0 0 0 0 0 0 1 0 0 0 0 0 0 0 0 0 0 1 0 "CEBPA_bi" 0 0 0 0 0 1 0 0 0 0 0 0 0 0 0 0 "PD11001a" 0.101369863013699 2.454794521 0 1 2.454794521 0 2.454794521 0 2.454794521 0 "NEW_fav…
PD11002a 0 0 0 0 0 0 0 1 0 0 0 0 0 0 0 0 0 0 0 0 1 0 0 0 0 0 0 0 0 0 0 0 0 0 0 1 0 0 0 0 0 0 0 0 0 0 0 0 0 0 0 0 0 0 0 0 0 0 0 0 0 0 0 0 0 0 0 0 0 0 0 0 0 0 0 0 0 0 0 0 0 40 0 40 11.5 1 148 1.4 1 0 0.060273973 1 "favorable" 0 0 0 0 0 0 1 0 0 0 0 0 0 0 0 0 0 0 1 0 "NPM1" 0 0 0 0 1 0 0 0 0 0 0 0 0 0 0 0 "PD11002a" 0.060273973 0.060273973 0 0 0.060273973 0 0.060273973 0 0.060273973 1 "NEW_favorable"…
PD11003a 0 0 0 0 0 0 0 0 0 0 0 1 0 0 0 0 0 0 0 0 0 0 0 0 0 0 0 0 0 0 0 0 0 0 0 0 0 0 0 0 0 0 0 0 0 0 0 0 0 0 0 0 0 0 0 1 0 1 0 0 0 0 0 0 0 0 0 0 0 0 0 0 0 0 0 0 0 0 0 0 0 39 1 70 9.4 2 37 16.1 1 0 4.147945205 0 "intermediate" 0 0 0 0 0 0 0 0 0 0 0 0 1 0 0 0 0 0 0 1 "Trisomies" 0 0 0 1 0 0 0 0 0 0 0 0 0 0 0 0 "PD11003a" 0.287671232876712 1.6958904109589 1 1 4.147945205 0 4.147945205 0 4.147945205 …
PD11004a 0 0 0 0 0 0 0 0 0 0 0 1 0 0 0 0 0 0 0 0 0 0 0 0 0 0 0 0 0 0 0 0 0 0 0 0 0 0 0 0 1 0 0 0 0 0 0 0 0 0 0 0 0 0 0 1 0 0 0 0 0 0 0 0 0 0 0 0 0 0 0 0 0 0 0 0 0 0 0 0 0 60 1 85 9.4 1 125 1.7 1 0 3.197260274 0 "intermediate" 0 0 0 0 0 0 0 0 0 0 0 0 0 1 0 0 0 0 0 1 "DNMT3A_IDH1_2" 0 0 0 0 0 0 0 0 0 0 0 0 1 0 0 0 "PD11004a" 0.263013698630137 3.197260274 0 1 3.197260274 0 3.197260274 0 3.197260274 …
PD11005a 0 0 0 0 0 0 0 0 0 0 0 0 0 0 0 0 0 0 0 0 0 0 0 0 0 0 0 0 0 0 0 0 0 0 0 1 0 0 0 0 0 0 0 0 0 0 1 0 0 1 0 0 0 0 0 0 0 0 0 0 0 0 0 0 0 0 0 0 0 0 0 0 0 0 0 0 0 0 0 0 0 44 1 89 6.3 1 26 46 1 0 3.550684932 0 "favorable" 0 0 0 0 0 0 1 0 0 0 0 0 0 0 0 0 0 0 1 0 "NPM1" 0 0 0 0 1 0 0 0 0 0 0 0 0 0 0 0 "PD11005a" 0.063013698630137 3.550684932 0 1 3.550684932 0 3.550684932 0 3.550684932 0 "NEW_favorab…
PD11006a 0 0 0 0 0 0 0 0 0 0 0 1 0 0 0 0 0 0 0 0 0 0 1 0 0 0 0 0 0 0 0 0 0 0 0 0 0 0 0 0 0 0 0 0 0 0 0 0 0 0 0 0 0 0 0 0 0 0 0 0 0 1 1 0 0 0 0 0 0 0 0 1 0 0 1 0 0 0 0 0 0 22 1 80 6.9 1 56 86.7 1 0 1.717808219 0 "adverse" 0 0 0 0 0 0 0 0 1 0 0 0 0 0 0 0 0 1 0 0 "TP53_complex" 0 0 0 0 0 0 0 0 0 0 1 0 0 0 0 0 "PD11006a" 0.0821917808219178 1.717808219 0 1 1.717808219 0 1.717808219 0 1.717808219 0 "NE…
PD11007a 0 0 0 0 0 0 0 0 0 0 0 0 0 0 0 0 0 0 0 0 1 0 0 0 0 0 0 0 0 0 0 0 0 0 0 0 0 0 0 0 0 0 0 0 0 0 1 0 0 0 0 0 0 0 0 0 0 0 0 0 0 0 0 0 0 0 0 0 0 0 0 0 0 0 0 0 0 0 0 0 0 60 1 40 7.3 1 78 2.2 1 0 1.063013699 1 "intermediate" 0 0 0 0 0 0 0 0 0 0 1 0 0 0 0 0 0 0 0 1 "sAML1" 0 1 0 0 0 0 0 0 0 0 0 0 0 0 0 0 "PD11007a" 0.134246575342466 0.838356164383562 1 1 1.063013699 0 1.063013699 1 1.063013699 0 "…
PD11008a 0 0 0 0 0 0 0 0 0 0 0 0 0 0 0 0 0 0 0 0 0 0 0 0 0 0 0 0 0 0 0 0 0 0 1 0 0 0 0 0 0 0 0 0 0 0 0 0 0 0 0 0 0 0 0 0 0 0 0 0 0 0 0 0 0 0 0 0 0 1 1 0 0 0 0 0 0 0 0 0 0 51 0 81 6.9 2 38 1.9 2 1 4.084931507 0 "adverse" 0 0 0 0 0 0 0 0 0 0 1 0 0 0 0 0 0 1 0 0 "sAML1" 0 1 0 0 0 0 0 0 0 0 0 0 0 0 0 0 "PD11008a" 0.136986301369863 4.084931507 0 1 4.084931507 0 4.084931507 0 4.084931507 0 "NEW_interme…
PD11009a 0 0 0 0 0 0 0 0 0 0 0 0 0 1 0 0 0 0 0 0 0 0 0 0 0 0 0 0 0 0 0 0 0 0 1 0 0 0 0 0 0 0 0 0 0 0 0 0 0 0 0 0 0 0 0 0 0 0 0 0 0 0 0 0 0 0 0 0 0 0 0 0 0 0 0 0 0 0 0 0 0 20 0 60 6.5 1 120 12.5 1 0 4.164383562 0 "intermediate" 0 0 0 0 0 0 0 0 0 0 1 0 0 0 0 0 0 0 0 1 "sAML1" 0 1 0 0 0 0 0 0 0 0 0 0 0 0 0 0 "PD11009a" 0.126027397260274 2.6 1 1 4.164383562 0 4.164383562 0 4.164383562 0 "NEW_intermed…
PD11010a 0 0 0 0 0 0 0 0 0 0 0 0 0 0 0 0 0 0 0 0 1 0 0 0 0 0 0 0 0 0 0 0 0 0 0 1 0 0 0 1 0 0 0 0 0 0 0 0 0 0 0 0 0 0 0 0 0 0 0 0 0 0 0 0 0 0 0 0 0 0 0 0 0 0 0 0 0 0 0 0 0 42 0 40 9.7 2 173 19.9 1 0 4.536986301 0 "favorable" 0 0 0 0 0 0 1 0 0 0 0 0 0 0 0 0 0 0 1 0 "NPM1" 0 0 0 0 1 0 0 0 0 0 0 0 0 0 0 0 "PD11010a" 0.0657534246575342 1.33698630136986 1 1 4.536986301 0 4.536986301 0 4.536986301 0 "NE…
PD11011a 0 0 0 0 0 0 0 0 0 0 0 0 0 0 0 0 0 0 0 0 0 0 0 0 0 0 0 0 0 0 0 0 0 0 1 0 0 0 0 0 0 0 0 0 0 0 0 0 0 0 0 0 0 0 0 0 0 0 0 0 0 0 0 0 0 0 0 0 0 0 1 0 0 1 0 0 0 0 0 0 0 32 1 95 5.7 1 84 5.8 1 0 4.419178082 0 "adverse" 0 0 0 0 0 1 0 0 0 0 0 0 0 0 0 0 0 1 0 0 "inv_3" 0 0 0 0 0 0 0 0 0 1 0 0 0 0 0 0 "PD11011a" 0.265753424657534 0.671232876712329 1 1 4.419178082 0 4.419178082 0 4.419178082 0 "NEW_a…
PD11012a 0 0 1 0 0 0 0 0 0 0 0 0 0 0 0 0 0 0 0 0 0 0 0 0 0 0 0 0 0 0 0 0 0 0 0 0 0 0 0 0 0 0 0 0 0 0 0 0 0 0 1 0 0 0 0 0 0 0 0 0 0 0 1 0 1 0 0 0 0 1 0 0 0 0 0 0 0 0 0 0 0 50 1 75 7.7 1 64 16.1 1 0 0.430136986 1 "adverse" 0 0 0 0 0 0 0 0 1 0 0 0 0 0 0 0 0 1 0 0 "TP53_complex" 0 0 0 0 0 0 0 0 0 0 1 0 0 0 0 0 "PD11012a" 0.175342465753425 0.430136986 0 1 0.430136986 1 0.430136986 0 0.430136986 0 "NEW…
PD11013a 0 0 0 0 0 0 0 0 0 0 0 0 0 0 0 0 0 0 0 0 0 0 1 0 0 0 0 1 0 0 0 0 0 0 0 0 0 0 0 0 0 0 0 0 0 0 0 0 0 0 0 0 0 0 0 0 0 0 0 0 0 1 0 0 0 0 0 0 0 0 0 0 0 0 0 0 1 0 0 0 0 51 1 82 7 1 25 71 1 0 0.854794521 1 "adverse" 0 0 0 0 1 0 0 0 0 0 0 0 0 0 0 0 0 1 0 0 "t_6_9" 0 0 0 0 0 0 0 0 0 0 0 0 0 1 0 0 "PD11013a" 0.298630136986301 0.854794521 0 1 0.854794521 1 0.854794521 0 0.854794521 0 "NEW_adverse" 0…
PD11014a 0 0 0 0 0 0 0 0 0 0 0 1 0 0 0 0 0 0 0 0 0 0 0 0 0 0 0 0 0 0 0 0 0 0 0 0 0 0 0 0 0 0 0 0 0 0 0 0 0 0 0 0 0 0 0 1 0 0 0 0 0 0 0 0 0 0 0 0 0 0 0 0 0 0 0 0 0 0 0 0 0 55 0 65 7.3 0 91 0.9 1 0 4.336986301 0 "intermediate" 0 0 0 0 0 0 0 0 0 0 0 0 0 1 0 0 0 0 0 1 "DNMT3A_IDH1_2" 0 0 0 0 0 0 0 0 0 0 0 0 1 0 0 0 "PD11014a" 0.150684931506849 1.07397260273973 1 1 4.336986301 0 4.336986301 0 4.336986…
PD11015a 0 0 0 0 0 0 0 0 0 0 0 0 0 0 0 0 0 0 0 0 0 0 0 0 0 0 0 0 0 0 0 0 0 0 0 0 0 0 0 0 0 0 0 0 0 0 0 0 0 0 1 0 0 0 0 0 0 0 0 0 0 0 1 0 1 0 1 0 0 1 1 0 0 0 0 0 0 0 0 0 0 59 1 14 8 1 31 1.9 1 0 1.460273973 1 "adverse" 0 0 0 0 0 0 0 0 1 0 0 0 0 0 0 0 0 1 0 0 "TP53_complex" 0 0 0 0 0 0 0 0 0 0 1 0 0 0 0 0 "PD11015a" 0.0849315068493151 1.38630136986301 1 1 1.460273973 0 1.460273973 1 1.460273973 0 "…
PD11016a 0 0 0 0 0 0 0 0 0 0 0 1 0 0 0 0 0 0 0 0 0 0 1 0 0 0 0 0 0 0 0 0 0 0 0 1 0 0 0 0 0 0 0 0 0 0 0 0 0 0 0 0 0 0 0 0 0 0 0 0 0 0 0 0 0 0 0 0 0 0 0 0 0 0 0 0 0 0 0 0 0 42 1 80 10.1 0 17 141 1 0 3.345205479 0 "intermediate" 0 0 0 0 0 0 1 0 0 0 0 0 0 0 0 0 0 0 0 1 "NPM1" 0 0 0 0 1 0 0 0 0 0 0 0 0 0 0 0 "PD11016a" 0.0767123287671233 0.594520547945205 1 1 3.345205479 0 3.345205479 0 3.345205479 0 …
PD11017a 0 0 0 0 0 0 0 0 0 0 0 0 0 0 0 0 0 0 0 0 0 0 0 0 0 0 0 1 0 0 0 0 0 1 0 0 0 0 0 0 0 0 0 0 0 0 0 0 0 0 0 0 0 0 0 0 0 0 0 0 0 0 0 0 0 0 0 0 0 0 0 0 0 0 0 0 1 0 0 0 0 43 1 61 7.7 0 21 7.2 1 0 1.931506849 1 "adverse" 0 0 0 0 1 0 0 0 0 0 0 0 0 0 0 0 0 1 0 0 "t_6_9" 0 0 0 0 0 0 0 0 0 0 0 0 0 1 0 0 "PD11017a" 0.178082191780822 1.0986301369863 1 1 1.931506849 0 1.931506849 1 1.931506849 0 "NEW_int…
PD11018a 0 0 0 0 0 0 0 0 0 0 0 0 0 0 0 0 0 0 0 0 0 0 0 0 0 0 0 0 0 0 0 0 0 0 0 0 0 0 0 0 0 0 0 0 0 0 0 0 0 0 0 0 0 0 0 0 1 0 0 0 0 0 0 0 0 0 0 0 0 0 0 0 0 0 0 0 0 0 0 0 1 30 1 66 6.9 1 38 88 1 0 3.663013699 0 "intermediate" 0 0 0 1 0 0 0 0 0 0 0 0 0 0 0 0 0 0 0 1 "t_11" 0 0 0 0 0 0 0 0 0 0 0 0 0 0 1 0 "PD11018a" 0.112328767123288 1.06027397260274 1 1 3.663013699 0 3.663013699 0 3.663013699 0 "NEW…
PD11019a 0 0 0 0 0 0 0 0 0 0 0 0 0 1 0 0 0 0 0 0 0 0 0 0 0 0 0 0 0 0 0 0 0 0 0 0 0 0 0 0 0 0 0 0 0 0 1 0 0 0 0 0 0 0 0 0 0 0 0 0 0 1 0 0 0 0 0 0 0 0 0 0 0 0 0 0 0 0 0 0 0 60 1 50 10.7 1 45 13 1 0 0.15890411 1 "intermediate" 0 0 0 0 0 0 0 0 0 0 1 0 0 0 0 0 0 0 0 1 "sAML1" 0 1 0 0 0 0 0 0 0 0 0 0 0 0 0 0 "PD11019a" 0.142465753424658 0.15890411 0 1 0.15890411 1 0.15890411 0 0.15890411 0 "NEW_interme…
PD11020a 0 0 0 0 0 0 0 0 0 0 0 1 0 0 0 0 0 0 0 0 0 0 0 0 0 0 0 0 0 0 0 0 0 0 0 0 0 0 0 0 0 0 0 0 0 0 0 0 0 0 1 0 0 0 0 0 0 0 0 0 0 0 1 0 0 0 0 0 0 1 1 0 0 0 0 0 0 0 0 0 0 56 0 80 6.7 1 27 8.8 1 0 0.665753425 1 "adverse" 0 0 0 0 0 0 0 0 1 0 0 0 0 0 0 0 0 1 0 0 "TP53_complex" 0 0 0 0 0 0 0 0 0 0 1 0 0 0 0 0 "PD11020a" 0.665753425 0.665753425 0 0 0.665753425 0 0.665753425 0 0.665753425 1 "NEW_advers…
PD11021a 0 0 0 0 0 0 0 0 0 0 0 0 0 0 0 0 0 0 0 0 0 0 0 0 0 0 0 1 0 0 0 0 0 0 0 0 0 0 0 0 0 0 0 0 0 0 0 0 0 1 0 0 0 0 0 0 1 0 0 0 0 1 0 0 0 0 0 0 0 0 0 0 1 0 0 0 0 0 0 0 0 44 1 90 7.8 1 71 5 1 0 4.106849315 0 "favorable" 0 1 0 0 0 0 0 0 0 0 0 0 0 0 0 0 0 0 1 0 "inv_16" 0 0 0 0 0 0 0 0 0 0 0 1 0 0 0 0 "PD11021a" 0.0767123287671233 4.106849315 0 1 4.106849315 0 4.106849315 0 4.106849315 0 "NEW_favor…
PD11022a 0 0 0 0 1 0 0 0 0 0 0 0 0 0 1 0 0 0 0 0 0 0 0 0 0 0 0 0 0 0 0 0 0 0 0 0 0 0 0 1 0 0 1 0 0 0 0 0 0 0 0 0 0 0 0 0 1 0 0 0 0 0 0 0 0 0 0 0 0 0 1 0 0 0 0 0 0 0 0 0 0 19 0 20 9.8 0 68 8.1 3 1 3.095890411 0 "adverse" 0 0 0 0 0 0 0 0 0 1 0 0 0 0 0 0 0 1 0 0 "sAML2" 0 0 0 0 0 0 0 0 1 0 0 0 0 0 0 0 "PD11022a" 0.0657534246575342 3.095890411 0 1 3.095890411 0 3.095890411 0 3.095890411 0 "NEW_advers…
PD11024a 0 0 0 0 1 0 0 0 0 0 0 0 0 0 0 0 1 0 0 0 0 0 0 0 0 0 0 0 0 0 0 0 0 0 0 0 0 0 0 0 0 0 0 0 0 0 0 0 0 0 0 0 0 0 0 1 0 0 0 0 0 1 0 0 0 0 0 0 0 0 0 0 0 0 0 0 0 0 0 0 0 60 1 98 6.1 1 14 59.8 1 0 4.364383562 0 "intermediate" 0 0 0 0 0 0 0 0 0 0 0 0 1 0 0 0 0 0 0 1 "Trisomies" 0 0 0 1 0 0 0 0 0 0 0 0 0 0 0 0 "PD11024a" 0.0547945205479452 4.364383562 0 1 4.364383562 0 4.364383562 0 4.364383562 0 "…
PD11025a 0 0 0 0 0 0 0 0 0 0 0 0 0 0 0 0 0 0 0 0 0 0 0 0 0 0 0 0 0 0 0 0 0 0 0 0 0 0 0 0 0 0 1 0 0 0 0 0 0 0 0 0 0 0 0 0 0 0 0 0 0 0 0 0 0 0 0 0 0 0 1 0 0 0 0 0 0 0 0 0 0 58 0 56 8 0 117 17.5 1 0 3.44109589 0 "adverse" 0 0 0 0 0 0 0 0 0 0 1 0 0 0 0 0 0 1 0 0 "sAML1" 0 1 0 0 0 0 0 0 0 0 0 0 0 0 0 0 "PD11025a" 0.161643835616438 3.44109589 0 1 3.44109589 0 3.44109589 0 3.44109589 0 "NEW_intermediate…
PD11026a 0 0 0 0 0 0 0 0 0 0 0 0 0 0 0 0 0 0 0 0 0 0 0 0 0 0 0 0 0 0 0 0 0 0 0 0 0 0 0 0 0 0 0 0 0 0 0 0 0 0 0 1 0 0 0 0 0 0 0 0 0 0 0 0 0 0 0 0 0 0 0 0 0 0 0 0 0 0 0 0 0 59 1 35 11.3 1 72 7.1 1 0 0.62739726 1 "intermediate" 0 0 0 0 0 0 0 0 0 0 1 0 0 0 0 0 0 0 0 1 "sAML1" 0 1 0 0 0 0 0 0 0 0 0 0 0 0 0 0 "PD11026a" 0.063013698630137 0.578082191780822 1 1 0.62739726 0 0.62739726 1 0.62739726 0 "NEW…
PD11027a 1 0 0 0 0 0 0 0 0 0 0 1 0 0 0 0 0 0 0 0 0 0 0 0 0 0 0 0 0 0 0 0 0 0 0 0 0 0 0 0 0 0 0 0 0 0 0 0 0 0 0 1 0 0 0 0 1 0 0 0 0 0 0 0 0 0 0 0 0 0 0 0 0 0 0 0 0 0 0 0 0 56 1 50 10 0 19 303 3 1 0.216438356 1 "adverse" 0 0 0 0 0 0 0 0 0 1 0 0 0 0 0 0 0 1 0 0 "sAML2" 0 0 0 0 0 0 0 0 1 0 0 0 0 0 0 0 "PD11027a" 0.0904109589041096 0.216438356 0 1 0.216438356 1 0.216438356 0 0.216438356 0 "NEW_adverse…
PD11028a 0 0 0 0 0 0 0 0 0 0 0 0 0 0 0 0 0 0 0 0 1 0 0 0 0 0 0 0 0 0 0 0 0 0 0 0 1 0 0 0 0 0 0 0 0 0 0 0 0 0 0 0 0 0 0 0 0 0 0 0 0 0 0 0 0 0 0 0 0 0 0 0 0 0 0 0 0 0 0 0 0 40 1 75 10.6 0 67 2.3 1 0 1.410958904 1 "intermediate" 0 0 0 0 0 0 0 0 0 0 1 0 0 0 0 0 0 0 0 1 "sAML1" 0 1 0 0 0 0 0 0 0 0 0 0 0 0 0 0 "PD11028a" 0.410958904109589 1.410958904 0 1 1.410958904 1 1.410958904 0 1.410958904 0 "NEW_i…
PD11029a 0 0 0 0 0 0 0 0 0 0 0 1 0 0 0 0 0 0 0 0 1 0 1 0 0 0 0 0 0 0 0 0 0 0 0 1 0 0 0 0 0 0 0 0 0 0 0 0 0 0 0 0 0 0 0 1 0 0 0 0 0 0 0 0 0 0 0 0 0 0 0 0 0 0 0 0 0 0 0 0 0 37 0 70 4.7 1 192 5.6 1 0 0.978082192 1 "favorable" 0 0 0 0 0 0 1 0 0 0 0 0 0 0 0 0 0 0 1 0 "NPM1" 0 0 0 0 1 0 0 0 0 0 0 0 0 0 0 0 "PD11029a" 0.0849315068493151 0.627397260273973 1 1 0.978082192 0 0.978082192 1 0.978082192 0 "NE…
PD11030a 0 0 0 0 0 0 0 0 0 0 0 0 0 0 0 0 0 0 0 0 0 0 0 0 0 0 0 0 0 0 0 0 0 0 0 0 0 0 0 0 0 0 0 0 0 0 0 0 0 0 1 0 0 0 0 0 0 0 0 0 0 0 1 0 1 0 0 0 0 1 1 0 0 0 0 0 0 0 0 0 0 48 1 26 7.8 1 20 1 1 0 0.789041096 1 "adverse" 0 0 0 0 0 0 0 0 1 0 0 0 0 0 0 0 0 1 0 0 "TP53_complex" 0 0 0 0 0 0 0 0 0 0 1 0 0 0 0 0 "PD11030a" 0.0767123287671233 0.657534246575342 1 1 0.789041096 0 0.789041096 1 0.789041096 0 …
PD11031a 0 0 0 0 0 0 0 0 0 0 0 0 0 0 0 0 0 0 0 0 0 0 0 0 0 0 0 0 0 0 0 0 0 0 0 0 0 0 0 1 0 0 1 0 0 0 0 0 0 0 0 0 0 0 0 0 0 0 0 0 0 0 1 0 0 0 0 0 0 1 1 0 0 0 0 0 0 0 0 0 0 50 1 70 9 2 575 5.1 1 0 0.323287671 1 "adverse" 0 0 0 0 0 0 0 0 1 0 0 0 0 0 0 0 0 1 0 0 "TP53_complex" 0 0 0 0 0 0 0 0 0 0 1 0 0 0 0 0 "PD11031a" 0.323287671 0.323287671 0 0 0.323287671 0 0.323287671 0 0.323287671 1 "NEW_adverse…
PD11032a 0 0 0 0 0 0 0 0 0 0 0 0 0 0 0 0 0 0 0 0 0 0 0 0 0 0 0 0 1 0 0 0 0 0 0 0 0 0 0 0 0 0 0 0 0 0 0 0 0 0 0 0 0 0 0 1 0 0 0 0 0 0 0 0 0 0 0 0 0 0 0 0 0 0 0 0 0 0 0 0 0 51 0 50 9.1 1 53 2.5 1 0 1.723287671 1 "adverse" 0 0 0 0 0 0 0 0 0 0 1 0 0 0 0 0 0 1 0 0 "sAML1" 0 1 0 0 0 0 0 0 0 0 0 0 0 0 0 0 "PD11032a" 0.186301369863014 1.723287671 0 1 1.723287671 1 1.723287671 0 1.723287671 0 "NEW_interme…
PD11033a 0 0 0 0 0 0 0 0 0 0 0 0 0 0 0 0 0 0 0 0 0 0 0 0 0 0 0 0 0 0 0 0 0 0 0 0 0 0 0 0 0 0 0 0 0 0 0 0 0 0 0 0 0 0 0 0 1 0 0 1 0 0 0 0 0 0 0 0 0 0 1 0 1 0 0 0 0 0 0 0 0 55 0 36 9.1 1 53 14.2 1 0 3.983561644 0 "favorable" 0 1 0 0 0 0 0 0 0 0 0 0 0 0 0 0 0 0 1 0 "inv_16" 0 0 0 0 0 0 0 0 0 0 0 1 0 0 0 0 "PD11033a" 0.0821917808219178 3.983561644 0 1 3.983561644 0 3.983561644 0 3.983561644 0 "NEW_fa…
PD11034a 0 0 0 0 0 0 0 0 0 0 0 0 0 0 0 0 0 0 0 0 0 0 0 0 0 0 0 0 0 0 0 0 0 0 0 0 0 0 0 0 0 0 0 0 0 0 0 0 0 0 0 0 0 0 0 0 0 0 0 1 0 0 1 0 0 0 1 0 0 0 1 0 0 0 0 0 0 0 0 0 0 54 1 40 12 2 138 4.8 1 0 2.202739726 1 "adverse" 0 0 0 0 0 0 0 0 1 0 0 0 0 0 0 0 0 1 0 0 "TP53_complex" 0 0 0 0 0 0 0 0 0 0 1 0 0 0 0 0 "PD11034a" 0.0849315068493151 1.42739726027397 1 1 2.202739726 0 2.202739726 1 2.202739726 0…
PD11035a 0 0 0 0 0 0 0 0 0 0 0 0 0 0 0 0 0 0 0 0 0 0 0 0 0 0 0 0 1 0 0 0 0 0 0 0 0 0 0 0 0 0 1 0 0 0 0 0 0 0 0 0 0 0 0 1 0 0 0 0 0 0 0 0 0 0 0 0 0 0 0 0 0 0 0 0 0 0 0 0 0 50 0 54 8 0 93 2 3 1 4.221917808 0 "adverse" 0 0 0 0 0 0 0 0 0 1 0 0 0 0 0 0 0 1 0 0 "sAML2" 0 0 0 0 0 0 0 0 1 0 0 0 0 0 0 0 "PD11035a" 0.205479452054795 4.221917808 0 1 4.221917808 0 4.221917808 0 4.221917808 0 "NEW_adverse" 0 …
PD11036a 0 0 0 0 0 0 0 0 0 0 0 0 0 0 0 0 0 0 0 0 0 0 0 0 0 0 0 1 0 0 0 0 0 0 0 0 0 0 0 0 0 0 0 0 0 0 0 0 0 0 0 0 0 0 0 0 1 0 0 0 0 0 0 0 0 0 0 0 0 0 0 0 1 0 0 0 0 0 0 0 0 50 0 75 7.9 0 26 21.9 1 0 3.75890411 0 "favorable" 0 1 0 0 0 0 0 0 0 0 0 0 0 0 0 0 0 0 1 0 "inv_16" 0 0 0 0 0 0 0 0 0 0 0 1 0 0 0 0 "PD11036a" 0.104109589041096 3.75890411 0 1 3.75890411 0 3.75890411 0 3.75890411 0 "NEW_favorabl…
PD11037a 0 0 0 0 0 0 0 0 0 0 0 0 0 0 0 0 0 0 0 0 0 0 0 0 0 0 0 0 0 0 0 0 0 0 0 1 0 0 0 0 0 0 0 0 0 0 0 0 0 0 0 0 0 0 0 0 1 0 0 0 0 0 0 0 0 0 0 0 0 0 0 0 0 0 0 0 0 0 0 0 0 30 1 90 9.2 1 211 2.9 1 0 3.783561644 0 "favorable" 0 0 0 0 0 0 1 0 0 0 0 0 0 0 0 0 0 0 1 0 "NPM1" 0 0 0 0 1 0 0 0 0 0 0 0 0 0 0 0 "PD11037a" 0.0767123287671233 3.783561644 0 1 3.783561644 0 3.783561644 0 3.783561644 0 "NEW_favo…
PD11038a 0 0 0 0 0 0 0 0 0 0 0 1 0 0 0 0 0 0 0 0 1 0 0 0 0 0 0 0 0 0 0 0 0 0 0 1 0 0 0 1 0 0 0 0 0 0 0 0 0 0 0 0 0 0 0 0 1 0 0 0 0 0 0 0 0 0 0 0 0 0 0 0 0 0 0 0 0 0 0 0 0 42 0 10 9.1 0 26 13.5 1 0 4.219178082 0 "favorable" 0 0 0 0 0 0 1 0 0 0 0 0 0 0 0 0 0 0 1 0 "NPM1" 0 0 0 0 1 0 0 0 0 0 0 0 0 0 0 0 "PD11038a" 0.0767123287671233 4.219178082 0 1 4.219178082 0 4.219178082 0 4.219178082 0 "NEW_favo…
PD11039a 0 0 0 0 0 0 0 0 0 0 0 0 0 0 0 0 0 0 0 0 0 0 0 0 0 0 0 0 0 0 0 0 0 0 0 0 0 0 0 0 0 0 0 0 0 0 0 0 0 0 0 0 0 0 0 0 0 0 0 0 0 0 0 0 0 0 0 0 0 0 0 0 0 0 0 0 0 0 0 0 0 24 1 0 11.6 1 216 3.9 1 0 2.002739726 1 "intermediate" 0 0 0 0 0 0 0 0 0 0 0 0 0 0 1 0 0 0 0 1 "no_events" 0 0 1 0 0 0 0 0 0 0 0 0 0 0 0 0 "PD11039a" 0.271232876712329 0.808219178082192 1 1 2.002739726 0 2.002739726 1 2.00273972…
PD11040a 0 0 0 0 0 0 0 0 0 0 0 0 0 0 0 0 0 0 0 0 1 0 0 0 0 0 0 0 0 0 0 0 0 0 0 0 0 0 0 0 0 0 1 0 0 0 1 0 0 0 0 0 0 0 0 0 0 0 0 0 0 1 0 0 0 0 0 0 0 0 0 0 0 0 0 0 0 0 0 0 0 55 1 90 11.4 1 29 2.5 1 0 0.484931507 1 "adverse" 0 0 0 0 0 0 0 0 0 1 0 0 0 0 0 0 0 1 0 0 "sAML2" 0 0 0 0 0 0 0 0 1 0 0 0 0 0 0 0 "PD11040a" 0.484931507 0.484931507 0 0 0.484931507 0 0.484931507 0 0.484931507 1 "NEW_adverse" 0 0…
PD11041a 0 0 0 0 0 0 0 0 0 0 0 0 0 0 0 0 0 0 0 0 0 0 0 0 0 0 0 0 0 0 0 0 0 0 0 0 0 0 0 0 0 0 0 0 0 0 0 0 0 0 0 0 0 0 0 0 0 0 0 0 0 0 0 0 0 0 0 0 0 0 0 0 0 0 0 0 0 0 0 0 0 45 1 90 5.8 1 43 17.3 1 0 3.753424658 0 "intermediate" 0 0 0 0 0 0 0 0 0 0 0 0 0 0 1 0 0 0 0 1 "no_events" 0 0 1 0 0 0 0 0 0 0 0 0 0 0 0 0 "PD11041a" 0.191780821917808 3.753424658 0 1 3.753424658 0 3.753424658 0 3.753424658 0 "N…
PD11042a 0 0 0 0 0 0 0 0 0 0 0 0 0 0 0 0 0 0 0 0 1 0 0 0 0 0 0 0 1 0 0 0 0 0 0 0 0 0 0 0 0 0 0 0 0 0 0 0 0 0 0 0 0 0 0 0 0 0 0 0 0 0 0 0 0 0 0 0 0 0 0 0 0 0 0 0 0 0 0 0 0 51 1 42 11.1 1 49 0.5 1 0 4.369863014 0 "adverse" 0 0 0 0 0 0 0 0 0 0 1 0 0 0 0 0 0 1 0 0 "sAML1" 0 1 0 0 0 0 0 0 0 0 0 0 0 0 0 0 "PD11042a" 0.112328767123288 2.51232876712329 1 1 4.369863014 0 4.369863014 0 4.369863014 0 "NEW_i…
PD11043a 0 0 0 0 0 0 0 0 0 0 1 0 0 0 0 0 0 0 0 0 0 0 0 0 0 0 0 0 0 0 0 0 0 0 0 0 0 0 0 0 0 0 0 0 0 0 1 0 0 0 0 0 0 0 0 0 0 0 0 0 0 1 0 0 0 0 0 0 0 0 0 0 0 0 0 0 0 0 0 0 0 59 1 52 12.2 0 96 126.5 1 0 2.049315068 1 "intermediate" 0 0 0 0 0 0 0 0 0 1 0 0 0 0 0 0 0 0 0 1 "sAML2" 0 0 0 0 0 0 0 0 1 0 0 0 0 0 0 0 "PD11043a" 2.049315068 2.049315068 0 0 2.049315068 0 2.049315068 0 2.049315068 1 "NEW_adver…
PD11044a 0 0 0 0 0 0 0 0 0 0 0 0 0 0 0 0 0 0 0 0 0 0 0 0 0 0 0 0 0 0 0 0 0 0 0 0 0 0 0 0 0 0 0 0 0 0 0 0 0 0 1 0 0 0 0 0 0 0 0 0 0 0 1 0 0 0 0 0 0 0 1 0 0 0 0 0 0 0 0 0 0 47 0 50 6.8 1 86 1.5 3 1 0.745205479 1 "adverse" 0 0 0 0 0 0 0 0 1 0 0 0 0 0 0 0 0 1 0 0 "TP53_complex" 0 0 0 0 0 0 0 0 0 0 1 0 0 0 0 0 "PD11044a" 0.745205479 0.745205479 0 0 0.745205479 0 0.745205479 0 0.745205479 1 "NEW_advers…
PD11045a 0 0 0 0 0 0 0 0 0 0 0 1 0 0 0 0 0 0 0 0 0 0 1 0 0 0 0 0 0 0 0 0 0 0 0 1 0 0 0 0 0 0 0 0 0 0 0 0 0 0 0 0 0 0 0 0 0 0 0 0 0 0 0 0 0 0 0 0 0 0 0 0 0 0 0 0 0 0 0 0 0 47 0 90 10.5 1 70 28.7 1 0 3.117808219 0 "intermediate" 0 0 0 0 0 0 1 0 0 0 0 0 0 0 0 0 0 0 0 1 "NPM1" 0 0 0 0 1 0 0 0 0 0 0 0 0 0 0 0 "PD11045a" 0.142465753424658 3.117808219 0 1 3.117808219 0 3.117808219 0 3.117808219 0 "NEW_i…
PD11046a 0 0 0 0 0 0 0 0 0 0 0 0 0 0 0 0 0 0 0 0 0 0 0 0 0 0 1 0 0 0 0 0 0 0 0 0 0 0 0 0 0 0 0 0 0 0 0 0 0 1 0 0 0 0 0 0 0 0 0 0 0 0 0 0 0 0 0 0 0 0 1 0 0 0 0 0 0 1 0 0 0 50 0 80 12 0 57 12.6 2 1 2.810958904 1 "adverse" 0 0 1 0 0 0 0 0 0 0 0 0 0 0 0 0 0 1 0 0 "t_8_21" 1 0 0 0 0 0 0 0 0 0 0 0 0 0 0 0 "PD11046a" 0.0712328767123288 0.728767123287671 1 1 2.810958904 0 2.810958904 1 2.810958904 0 "NEW…
PD11047a 0 0 0 0 0 0 0 0 0 0 0 0 0 0 0 0 0 0 0 0 0 0 1 0 0 0 0 0 0 0 0 0 0 0 0 1 0 0 0 1 0 0 0 0 0 0 0 0 1 0 0 0 0 0 0 0 0 0 0 0 0 0 0 0 0 0 0 0 0 0 0 0 0 0 0 0 0 0 0 0 0 44 1 89 11 0 54 0.8 3 1 3.936986301 0 "favorable" 0 0 0 0 0 0 1 0 0 0 0 0 0 0 0 0 0 0 1 0 "NPM1" 0 0 0 0 1 0 0 0 0 0 0 0 0 0 0 0 "PD11047a" 0.287671232876712 3.936986301 0 1 3.936986301 0 3.936986301 0 3.936986301 0 "NEW_interme…
PD11048a 0 0 0 0 0 0 0 0 0 0 0 0 0 0 0 0 0 0 0 0 0 0 1 0 0 0 0 0 0 0 0 0 0 0 0 1 0 0 0 0 0 0 0 0 0 0 0 0 0 0 0 0 0 1 0 0 0 0 0 0 0 1 0 0 0 0 0 0 0 0 0 0 0 0 0 0 0 0 0 0 0 46 1 87 9.4 2 31 118.4 1 0 0.865753425 0 "favorable" 0 0 0 0 0 0 1 0 0 0 0 0 0 0 0 0 0 0 1 0 "NPM1" 0 0 0 0 1 0 0 0 0 0 0 0 0 0 0 0 "PD11048a" 0.063013698630137 0.621917808219178 1 1 0.865753425 0 0.865753425 0 0.865753425 0 "NE…
PD11049a 0 0 0 0 0 0 0 0 0 0 0 0 0 0 0 0 0 0 0 0 0 0 0 0 0 0 0 0 0 0 0 0 0 0 1 0 0 0 0 0 0 0 0 0 0 0 0 0 0 0 0 0 0 0 0 0 0 0 0 0 0 0 0 0 0 0 0 0 0 0 0 0 0 0 0 0 0 0 0 0 0 39 1 76 16 0 394 7.8 1 0 0.961643836 1 "intermediate" 0 0 0 0 0 0 0 0 0 0 1 0 0 0 0 0 0 0 0 1 "sAML1" 0 1 0 0 0 0 0 0 0 0 0 0 0 0 0 0 "PD11049a" 0.23013698630137 0.594520547945205 1 1 0.961643836 0 0.961643836 1 0.961643836 0 "N…
PD11050a 0 0 0 0 0 0 0 1 1 0 0 0 0 0 0 0 0 0 0 0 0 0 0 0 0 0 0 0 0 0 0 0 0 0 0 0 0 0 0 0 0 0 0 0 0 0 0 0 0 0 0 0 0 0 0 0 0 0 0 0 0 0 0 0 0 0 0 0 0 0 0 1 0 0 0 0 0 0 0 0 0 37 1 50 10 2 46 13 1 0 3.435616438 0 "favorable" 0 0 0 0 0 0 0 1 0 0 0 0 0 0 0 0 0 0 1 0 "CEBPA_bi" 0 0 0 0 0 1 0 0 0 0 0 0 0 0 0 0 "PD11050a" 0.0821917808219178 3.435616438 0 1 3.435616438 0 3.435616438 0 3.435616438 0 "NEW_fav…
PD11051a 0 0 0 0 0 0 0 0 0 0 0 0 0 0 0 0 0 0 0 0 0 0 0 0 0 0 0 0 0 0 0 0 0 0 0 0 0 0 0 0 0 0 0 0 0 0 0 0 0 0 0 0 0 0 0 0 1 0 0 0 0 0 0 0 0 0 0 0 0 0 0 0 0 0 0 0 0 1 0 0 0 38 0 20 6.6 1 22 15.1 1 0 3.01369863 0 "favorable" 0 0 1 0 0 0 0 0 0 0 0 0 0 0 0 0 0 0 1 0 "t_8_21" 1 0 0 0 0 0 0 0 0 0 0 0 0 0 0 0 "PD11051a" 0.0986301369863014 3.01369863 0 1 3.01369863 0 3.01369863 0 3.01369863 0 "NEW_favorab…
PD11052a 0 0 0 0 0 0 0 0 0 0 0 1 0 0 0 0 0 0 0 0 0 0 1 0 0 0 0 0 0 0 0 0 0 0 0 1 0 0 0 0 1 0 0 0 0 0 0 0 0 0 0 0 0 0 0 0 0 0 0 0 0 0 0 0 0 0 0 0 0 0 0 0 0 0 0 0 0 0 0 0 0 61 0 95 10.1 1 26 96.6 1 0 3.830136986 0 "intermediate" 0 0 0 0 0 0 1 0 0 0 0 0 0 0 0 0 0 0 0 1 "NPM1" 0 0 0 0 1 0 0 0 0 0 0 0 0 0 0 0 "PD11052a" 0.0657534246575342 3.830136986 0 1 3.830136986 0 3.830136986 0 3.830136986 0 "NEW_…
PD11053a 0 0 0 0 0 0 0 1 1 0 0 0 0 0 0 1 0 0 0 0 0 0 0 0 0 0 0 0 0 0 0 0 0 0 0 0 0 0 0 0 0 0 0 0 0 0 0 0 0 0 0 0 0 0 0 0 1 0 0 0 0 0 0 0 0 0 0 0 0 0 0 0 0 0 0 0 0 0 0 0 0 42 0 90 9.1 0 17 98.4 1 0 3.197260274 0 "favorable" 0 0 0 0 0 0 0 1 0 0 0 0 0 0 0 0 0 0 1 0 "CEBPA_bi" 0 0 0 0 0 1 0 0 0 0 0 0 0 0 0 0 "PD11053a" 0.0767123287671233 1.03287671232877 1 1 3.197260274 0 3.197260274 0 3.197260274 0 …
PD11054a 0 0 0 0 0 0 0 0 0 0 0 0 0 0 0 0 0 0 0 0 0 0 0 0 0 0 0 0 0 0 0 0 0 0 0 1 0 0 0 0 0 0 0 0 0 0 0 0 0 0 0 0 0 0 0 1 0 0 0 0 0 0 0 0 0 0 0 0 0 0 0 0 0 0 0 0 0 0 0 0 0 60 1 80 8.4 1 47 42.3 1 0 0.383561644 1 "favorable" 0 0 0 0 0 0 1 0 0 0 0 0 0 0 0 0 0 0 1 0 "NPM1" 0 0 0 0 1 0 0 0 0 0 0 0 0 0 0 0 "PD11054a" 0.145205479452055 0.216438356164384 1 1 0.383561644 0 0.383561644 1 0.383561644 0 "NEW…
PD11055a 0 1 0 0 0 0 0 0 0 0 0 0 0 0 0 0 0 0 0 0 0 0 0 0 0 0 0 0 0 0 0 0 0 0 0 0 0 0 0 0 0 0 0 0 0 0 0 0 0 0 0 0 0 0 0 0 1 0 0 0 0 0 0 0 0 0 0 0 0 0 0 0 1 0 0 0 0 0 0 0 0 39 1 44 8.5 0 34 1.2 3 1 4.019178082 0 "favorable" 0 1 0 0 0 0 0 0 0 0 0 0 0 0 0 0 0 0 1 0 "inv_16" 0 0 0 0 0 0 0 0 0 0 0 1 0 0 0 0 "PD11055a" 0.186301369863014 4.019178082 0 1 4.019178082 0 4.019178082 0 4.019178082 0 "NEW_favo…
PD11056a 0 0 0 0 0 0 0 0 0 0 0 0 0 0 0 0 0 0 0 0 0 0 0 0 0 0 0 0 0 0 0 0 0 0 0 0 0 0 0 0 0 0 0 0 0 0 0 0 0 0 1 0 0 0 0 0 0 0 0 0 0 0 1 0 0 1 0 0 0 1 1 0 0 0 0 0 0 0 0 0 0 60 0 40 9 0 30 24.8 1 0 0.104109589 1 "adverse" 0 0 0 0 0 0 0 0 1 0 0 0 0 0 0 0 0 1 0 0 "TP53_complex" 0 0 0 0 0 0 0 0 0 0 1 0 0 0 0 0 "PD11056a" 0.104109589 0.104109589 0 0 0.104109589 0 0.104109589 0 0.104109589 1 "NEW_adverse…
PD11057a 0 0 0 0 0 0 0 0 0 0 0 1 0 0 0 0 0 0 0 0 1 0 0 0 0 0 0 1 0 0 0 0 0 0 0 1 0 0 0 0 1 0 0 0 0 0 0 0 0 0 0 0 0 0 0 0 1 0 0 0 0 0 0 0 0 0 0 0 0 0 0 0 0 0 0 0 0 0 0 0 0 59 1 50 10.6 1 352 5.2 1 0 2.98630137 0 "favorable" 0 0 0 0 0 0 1 0 0 0 0 0 0 0 0 0 0 0 1 0 "NPM1" 0 0 0 0 1 0 0 0 0 0 0 0 0 0 0 0 "PD11057a" 0.063013698630137 1.32602739726027 1 1 2.98630137 0 2.98630137 0 2.98630137 0 "NEW_fav…
PD11058a 0 0 0 0 0 0 0 0 0 0 0 0 0 0 0 0 0 0 0 0 0 0 0 0 0 0 1 0 0 0 0 0 0 0 0 0 0 0 0 0 0 0 0 0 0 0 0 0 0 0 0 0 0 0 0 0 0 0 0 0 0 0 0 0 0 0 0 0 0 0 0 0 0 0 0 0 0 1 0 0 0 57 1 90 9.2 1 14 19 1 0 1.008219178 1 "favorable" 0 0 1 0 0 0 0 0 0 0 0 0 0 0 0 0 0 0 1 0 "t_8_21" 1 0 0 0 0 0 0 0 0 0 0 0 0 0 0 0 "PD11058a" 0.0904109589041096 0.805479452054794 1 1 1.008219178 0 1.008219178 1 1.008219178 0 "NE…
PD11059a 0 0 0 0 0 0 0 0 0 0 0 0 0 0 0 0 0 0 0 0 1 0 0 0 0 0 0 0 0 0 0 0 0 0 0 1 0 0 0 1 0 0 0 0 0 0 0 0 0 0 0 0 0 0 0 0 0 0 0 0 0 0 0 0 0 0 0 0 0 0 0 0 0 0 0 0 0 0 0 0 0 21 1 80 9.6 1 78 10.9 1 0 1.265753425 1 "favorable" 0 0 0 0 0 0 1 0 0 0 0 0 0 0 0 0 0 0 1 0 "NPM1" 0 0 0 0 1 0 0 0 0 0 0 0 0 0 0 0 "PD11059a" 0.0931506849315069 1.22191780821918 1 1 1.265753425 0 1.265753425 1 1.265753425 0 "NEW…
PD11060a 1 0 0 0 0 0 0 0 0 0 0 0 0 0 1 0 0 0 0 0 0 0 0 0 0 0 0 0 0 0 0 0 0 0 0 0 1 0 0 0 0 0 0 0 0 0 0 0 0 0 0 0 0 0 0 0 0 0 0 0 0 0 0 0 0 0 0 0 0 0 0 0 0 0 0 0 0 0 0 0 0 51 1 55 12.9 0 5 2.1 2 1 4.112328767 0 "adverse" 0 0 0 0 0 0 0 0 0 1 0 0 0 0 0 0 0 1 0 0 "sAML2" 0 0 0 0 0 0 0 0 1 0 0 0 0 0 0 0 "PD11060a" 0.145205479452055 4.02465753424658 1 1 4.112328767 0 4.112328767 0 4.112328767 0 "NEW_ad…
PD11061a 0 0 0 0 0 0 0 0 0 0 0 0 0 0 0 0 1 0 0 0 0 0 0 0 0 0 0 0 0 0 0 0 0 0 0 0 0 0 0 0 0 0 0 0 0 0 0 0 0 0 0 0 0 0 0 0 0 0 0 0 0 0 0 0 0 0 0 0 0 0 0 0 0 0 0 0 0 0 0 0 0 20 0 75 11 1 177 6.4 1 0 3.983561644 0 "intermediate" 0 0 0 0 0 0 0 0 0 0 0 0 0 0 0 1 0 0 0 1 "mNOS" 0 0 0 0 0 0 0 1 0 0 0 0 0 0 0 0 "PD11061a" 0.0904109589041096 0.597260273972603 1 1 3.983561644 0 3.983561644 0 3.983561644 0 "…
PD11062a 0 0 0 0 0 0 0 0 0 0 0 0 0 0 0 0 0 0 0 0 0 0 0 0 0 0 0 0 0 0 0 0 0 0 0 0 0 0 0 0 0 0 0 0 0 0 0 0 0 0 0 0 0 0 0 0 1 0 0 0 0 0 0 0 0 0 0 0 0 0 0 0 0 1 0 0 0 0 0 0 0 27 1 80 9.7 1 69 68.1 1 0 1.556164384 1 "adverse" 0 0 0 0 0 1 0 0 0 0 0 0 0 0 0 0 0 1 0 0 "inv_3" 0 0 0 0 0 0 0 0 0 1 0 0 0 0 0 0 "PD11062a" 0.298630136986301 1.556164384 0 1 1.556164384 1 1.556164384 0 1.556164384 0 "NEW_advers…
PD11063a 0 0 0 0 0 0 0 1 1 0 0 0 0 0 0 0 0 0 0 0 1 0 0 0 0 0 0 0 0 0 0 0 0 0 0 0 0 0 0 0 0 0 0 0 0 0 0 0 0 0 0 0 0 0 0 0 0 0 0 0 0 0 0 0 0 0 0 0 0 0 0 0 0 0 0 0 0 0 0 0 0 37 0 80 10.8 1 129 23 1 0 1.076712329 1 "favorable" 0 0 0 0 0 0 0 1 0 0 0 0 0 0 0 0 0 0 1 0 "CEBPA_bi" 0 0 0 0 0 1 0 0 0 0 0 0 0 0 0 0 "PD11063a" 0.0821917808219178 0.750684931506849 1 1 1.076712329 0 1.076712329 1 1.076712329 0…
PD11064a 0 0 0 0 0 0 0 1 0 0 0 1 0 0 0 0 0 0 0 0 0 0 1 0 0 0 0 0 0 0 0 0 0 0 0 0 0 0 0 0 0 0 0 0 0 0 0 0 0 0 0 0 0 0 0 0 0 0 0 0 0 0 0 0 0 0 0 0 0 0 0 0 0 0 1 0 0 0 0 0 0 61 1 95 11.7 1 190 54.9 1 0 1.868493151 0 "adverse" 0 0 0 0 0 0 0 0 0 0 0 0 0 0 0 1 0 1 0 0 "mNOS" 0 0 0 0 0 0 0 1 0 0 0 0 0 0 0 0 "PD11064a" 0.635616438356164 1.868493151 0 1 1.868493151 0 1.868493151 0 1.868493151 0 "NEW_adver…
PD11065a 0 0 0 0 1 0 0 0 0 0 0 0 0 0 0 0 0 0 0 0 0 0 0 0 0 0 0 0 0 0 0 0 0 0 0 0 0 0 0 0 0 0 0 0 0 0 0 0 0 0 0 0 0 0 0 0 0 0 0 0 0 0 0 0 0 0 0 0 0 1 1 0 0 0 0 0 0 0 0 0 0 57 0 40 8.3 0 78 6.2 2 1 0.18630137 1 "adverse" 0 0 0 0 0 0 0 0 0 0 0 0 0 0 0 1 0 1 0 0 "mNOS" 0 0 0 0 0 0 0 1 0 0 0 0 0 0 0 0 "PD11065a" 0.18630137 0.18630137 0 0 0.18630137 0 0.18630137 0 0.18630137 1 "NEW_intermediate" 0 1 0
PD11066a 0 0 0 0 0 0 0 0 0 0 0 0 0 0 0 0 0 0 0 0 0 0 0 0 0 0 0 0 0 0 0 0 0 0 0 0 0 0 0 0 0 0 0 0 0 0 0 0 0 0 1 0 0 0 0 0 0 0 0 0 0 0 1 0 1 0 0 0 0 1 1 1 0 0 0 0 0 0 0 0 0 20 0 50 9.5 1 82 1.7 1 0 1.715068493 1 "adverse" 0 0 0 0 0 0 0 0 1 0 0 0 0 0 0 0 0 1 0 0 "TP53_complex" 0 0 0 0 0 0 0 0 0 0 1 0 0 0 0 0 "PD11066a" 0.191780821917808 1.715068493 0 1 1.715068493 1 1.715068493 0 1.715068493 0 "NEW_…
PD11067a 0 0 0 1 0 0 0 0 0 0 0 0 0 0 0 0 0 0 1 0 0 0 0 0 0 0 0 0 0 0 0 0 0 0 0 0 0 0 0 0 0 0 0 0 0 0 0 0 0 0 0 0 0 0 0 0 0 0 0 0 0 0 0 0 0 0 0 0 0 0 0 0 0 0 0 0 0 0 1 0 0 34 0 90 8 2 37 49.9 1 0 0.534246575 1 "intermediate" 0 0 0 1 0 0 0 0 0 0 0 0 0 0 0 0 0 0 0 1 "t_11" 0 0 0 0 0 0 0 0 0 0 0 0 0 0 1 0 "PD11067a" 0.0767123287671233 0.271232876712329 1 1 0.534246575 0 0.534246575 1 0.534246575 0 "N…
PD11068a 0 0 0 0 0 0 0 0 0 0 0 0 0 0 0 0 0 0 0 0 0 0 0 0 0 0 0 0 0 0 0 0 0 0 0 0 0 0 0 0 0 0 0 0 0 0 0 0 0 0 1 0 0 0 0 0 0 0 0 0 0 1 1 0 0 0 0 0 0 1 0 0 0 0 0 0 0 0 0 0 0 48 1 75 9 1 56 4.5 1 0 0.553424658 1 "adverse" 0 0 0 0 0 0 0 0 1 0 0 0 0 0 0 0 0 1 0 0 "TP53_complex" 0 0 0 0 0 0 0 0 0 0 1 0 0 0 0 0 "PD11068a" 0.553424658 0.553424658 0 0 0.553424658 0 0.553424658 0 0.553424658 1 "NEW_adverse"…
PD11069a 0 0 0 0 0 0 0 0 0 0 0 0 0 0 0 0 0 0 0 0 0 0 0 0 0 0 0 0 0 0 0 0 0 0 0 0 0 0 0 0 0 0 1 0 0 0 0 0 0 0 0 0 0 0 0 0 0 0 1 0 1 0 1 1 0 0 0 0 0 0 0 0 0 0 0 0 0 0 0 0 0 31 0 90 9.6 1 149 1.2 1 0 2.095890411 1 "adverse" 0 0 0 0 0 0 0 0 1 0 0 0 0 0 0 0 0 1 0 0 "TP53_complex" 0 0 0 0 0 0 0 0 0 0 1 0 0 0 0 0 "PD11069a" 0.147945205479452 1.76164383561644 1 1 2.095890411 0 2.095890411 1 2.095890411 0…
PD11070a 0 0 0 0 0 0 0 0 0 0 0 0 0 0 0 0 0 0 0 0 0 0 0 0 0 0 0 0 0 0 0 0 0 0 0 0 0 0 0 0 0 0 0 0 0 0 0 0 0 0 0 0 0 0 0 0 1 0 0 0 0 0 0 0 0 0 0 0 0 0 0 0 1 0 0 0 0 0 0 0 0 37 0 75 7.7 1 54 32 1 0 3.024657534 0 "favorable" 0 1 0 0 0 0 0 0 0 0 0 0 0 0 0 0 0 0 1 0 "inv_16" 0 0 0 0 0 0 0 0 0 0 0 1 0 0 0 0 "PD11070a" 0.0876712328767123 0.978082191780822 1 1 3.024657534 0 3.024657534 0 3.024657534 0 "NE…
PD11071a 0 0 0 0 0 0 0 0 0 0 0 1 0 0 0 0 0 0 0 0 0 0 0 0 0 0 0 0 0 0 0 0 0 0 0 1 0 0 0 0 0 0 0 0 0 0 0 0 0 0 0 0 0 0 0 0 0 0 0 0 0 0 0 0 0 0 0 0 0 0 0 0 0 0 0 0 0 0 0 0 0 42 1 75 9.3 1 53 9.4 1 0 3.095890411 0 "favorable" 0 0 0 0 0 0 1 0 0 0 0 0 0 0 0 0 0 0 1 0 "NPM1" 0 0 0 0 1 0 0 0 0 0 0 0 0 0 0 0 "PD11071a" 0.178082191780822 3.095890411 0 1 3.095890411 0 3.095890411 0 3.095890411 0 "NEW_favora…
PD11072a 0 0 0 0 0 0 0 0 0 0 0 1 0 0 0 0 0 0 0 0 0 0 0 0 0 0 1 0 0 0 0 0 0 0 0 1 0 0 0 1 0 0 0 0 0 0 0 0 0 1 0 0 0 0 0 0 1 0 0 0 0 0 0 0 0 0 0 0 0 0 0 0 0 0 0 0 0 0 0 0 0 57 0 75 7.7 1 77 55.9 1 0 1.24109589 1 "favorable" 0 0 0 0 0 0 1 0 0 0 0 0 0 0 0 0 0 0 1 0 "NPM1" 0 0 0 0 1 0 0 0 0 0 0 0 0 0 0 0 "PD11072a" 0.0520547945205479 0.589041095890411 1 1 1.24109589 0 1.24109589 1 1.24109589 0 "NEW_fa…
PD11073a 0 0 0 0 0 0 0 0 0 0 0 1 0 0 0 0 1 0 0 0 0 0 0 0 0 0 0 0 0 0 0 0 0 0 0 1 1 0 0 0 0 0 0 0 0 0 0 0 0 0 0 0 0 0 0 0 0 0 0 0 0 0 0 0 0 0 0 0 0 0 0 0 0 0 0 0 0 0 0 0 0 48 1 94 11 1 30 1.4 1 0 2.298630137 1 "favorable" 0 0 0 0 0 0 1 0 0 0 0 0 0 0 0 0 0 0 1 0 "NPM1" 0 0 0 0 1 0 0 0 0 0 0 0 0 0 0 0 "PD11073a" 0.112328767123288 1.34794520547945 1 1 2.298630137 0 2.298630137 1 2.298630137 0 "NEW_fa…
PD11074a 0 0 0 0 0 0 0 0 0 0 0 0 0 0 0 0 0 0 0 0 0 0 0 0 0 0 0 0 0 0 0 0 0 0 0 0 0 0 0 0 0 0 0 0 0 0 0 0 0 0 0 0 0 0 0 1 0 0 0 0 0 0 0 0 0 0 0 0 0 0 0 0 0 0 0 0 0 0 0 0 0 39 0 80 5.4 1 26 4.9 1 0 3.991780822 0 "intermediate" 0 0 0 0 0 0 0 0 0 0 0 0 0 0 0 1 0 0 0 1 "mNOS" 0 0 0 0 0 0 0 1 0 0 0 0 0 0 0 0 "PD11074a" 0.167123287671233 3.991780822 0 1 3.991780822 0 3.991780822 0 3.991780822 0 "NEW_int…
PD11075a 0 0 0 0 0 0 0 0 0 0 0 0 0 0 0 0 0 0 0 0 0 0 0 0 0 0 0 0 0 0 0 0 0 0 0 0 0 0 0 0 0 0 0 0 0 0 0 0 0 0 0 0 0 0 0 0 0 0 0 0 1 0 1 0 1 0 1 1 0 1 0 0 0 0 0 0 0 0 0 0 0 44 0 70 13.3 0 88 1.7 1 0 2.230136986 1 "adverse" 0 0 0 0 0 0 0 0 1 0 0 0 0 0 0 0 0 1 0 0 "TP53_complex" 0 0 0 0 0 0 0 0 0 0 1 0 0 0 0 0 "PD11075a" 0.76986301369863 1.25479452054795 1 1 2.230136986 0 2.230136986 1 2.230136986 0 …
PD11076a 0 0 0 0 0 0 0 0 0 0 0 0 0 0 0 0 0 0 0 0 1 0 1 0 0 0 0 0 0 0 0 0 0 0 0 0 0 0 0 0 0 0 0 0 0 0 0 0 0 0 0 0 0 0 0 0 0 0 0 0 0 0 0 0 0 0 0 0 0 0 0 0 0 0 0 0 0 0 0 0 0 43 1 80 12.4 2 133 62.7 1 0 3.843835616 0 "adverse" 0 0 0 0 0 0 0 0 0 0 0 0 0 0 0 1 0 1 0 0 "mNOS" 0 0 0 0 0 0 0 1 0 0 0 0 0 0 0 0 "PD11076a" 0.167123287671233 3.843835616 0 1 3.843835616 0 3.843835616 0 3.843835616 0 "NEW_adver…
PD11077a 0 0 0 0 0 0 0 0 0 0 0 1 0 0 0 0 0 0 0 0 0 0 0 0 0 0 0 0 0 0 0 0 0 0 0 1 0 0 0 0 0 0 0 0 0 0 0 0 0 0 0 0 0 0 0 0 0 0 0 0 0 0 0 0 0 0 0 0 0 0 0 0 0 0 0 0 0 0 0 0 0 48 0 75 10.7 2 20 44 1 0 3.991780822 0 "favorable" 0 0 0 0 0 0 1 0 0 0 0 0 0 0 0 0 0 0 1 0 "NPM1" 0 0 0 0 1 0 0 0 0 0 0 0 0 0 0 0 "PD11077a" 0.136986301369863 3.08493150684932 1 1 3.991780822 0 3.991780822 0 3.991780822 0 "NEW_f…
PD11078a 0 0 0 0 0 0 0 0 0 0 0 0 0 0 0 0 0 0 0 0 0 0 0 0 0 0 0 0 0 0 0 0 0 0 0 0 0 0 0 0 0 0 0 0 0 0 0 0 0 0 0 0 0 0 0 0 0 0 0 0 0 0 0 0 0 0 0 0 0 0 0 0 0 0 0 0 0 1 0 0 0 19 1 65 6.7 1 10 10.2 1 0 4.046575342 0 "favorable" 0 0 1 0 0 0 0 0 0 0 0 0 0 0 0 0 0 0 1 0 "t_8_21" 1 0 0 0 0 0 0 0 0 0 0 0 0 0 0 0 "PD11078a" 0.186301369863014 4.046575342 0 1 4.046575342 0 4.046575342 0 4.046575342 0 "NEW_fav…
PD11079a 0 0 0 0 0 0 0 0 0 0 0 0 0 0 0 0 0 0 0 0 0 0 0 0 0 0 0 0 0 0 0 0 0 0 0 0 0 0 0 0 0 0 0 0 0 0 0 0 0 0 0 0 0 0 0 0 1 0 0 0 0 0 0 0 0 0 0 0 0 0 0 0 0 0 0 0 0 0 0 0 0 56 0 25 6.4 1 24 6.2 1 0 3.660273973 0 "intermediate" 0 0 0 0 0 0 0 0 0 0 0 0 0 0 0 1 0 0 0 1 "mNOS" 0 0 0 0 0 0 0 1 0 0 0 0 0 0 0 0 "PD11079a" 0.115068493150685 3.660273973 0 1 3.660273973 0 3.660273973 0 3.660273973 0 "NEW_int…
PD11080a 0 0 0 0 0 0 0 0 0 0 0 0 0 0 1 0 0 0 0 0 0 0 0 0 0 0 0 0 0 0 0 0 0 0 0 0 0 0 0 0 0 0 0 0 0 0 0 0 0 0 0 0 0 0 0 0 0 0 0 0 0 0 0 0 0 0 0 0 0 0 0 0 0 0 0 0 1 0 0 0 0 32 0 23 8.9 0 46 1.2 1 0 3.561643836 0 "adverse" 0 0 0 0 1 0 0 0 0 0 0 0 0 0 0 0 0 1 0 0 "t_6_9" 0 0 0 0 0 0 0 0 0 0 0 0 0 1 0 0 "PD11080a" 0.364383561643836 3.561643836 0 1 3.561643836 0 3.561643836 0 3.561643836 0 "NEW_interme…
PD11081a 0 0 0 0 0 0 0 0 0 0 0 0 0 0 0 0 0 0 0 0 0 0 0 0 0 0 0 0 0 0 0 0 0 0 0 0 0 0 0 0 0 0 1 0 0 0 0 0 0 0 0 0 0 0 0 0 0 0 0 0 0 0 0 0 0 0 0 0 0 0 0 0 0 0 0 0 0 0 0 0 0 41 1 63 10.5 0 209 26.7 1 0 2.4 1 "adverse" 0 0 0 0 0 0 0 0 0 0 1 0 0 0 0 0 0 1 0 0 "sAML1" 0 1 0 0 0 0 0 0 0 0 0 0 0 0 0 0 "PD11081a" 0.197260273972603 2.4 0 1 2.4 1 2.4 0 2.4 0 "NEW_intermediate" 0 1 0
PD11082a 0 0 0 0 0 0 0 0 0 0 0 0 0 0 0 0 0 0 0 0 0 0 0 0 0 0 0 0 0 0 0 0 0 0 0 0 0 0 0 0 0 0 0 0 0 0 0 0 0 0 0 0 0 0 0 0 0 0 0 0 0 0 0 0 0 0 0 0 0 0 0 0 0 0 0 0 0 1 0 0 0 31 0 99 4.6 0 5 9.7 1 0 3.295890411 0 "favorable" 0 0 1 0 0 0 0 0 0 0 0 0 0 0 0 0 0 0 1 0 "t_8_21" 1 0 0 0 0 0 0 0 0 0 0 0 0 0 0 0 "PD11082a" 0.243835616438356 3.295890411 0 1 3.295890411 0 3.295890411 0 3.295890411 0 "NEW_favor…
PD11083a 0 0 0 0 0 0 0 0 0 0 0 0 0 0 0 0 0 0 0 0 0 0 0 0 0 0 0 0 0 0 0 0 0 0 0 0 0 0 0 0 0 0 0 0 0 0 0 0 0 0 0 0 0 0 0 0 0 0 0 0 0 0 0 0 0 0 0 0 0 0 1 0 0 0 0 0 0 0 0 0 0 51 0 47 10.6 1 17 65.9 1 0 4.019178082 0 "adverse" 0 0 0 0 0 0 0 0 0 0 0 0 0 0 0 1 0 1 0 0 "mNOS" 0 0 0 0 0 0 0 1 0 0 0 0 0 0 0 0 "PD11083a" 0.0684931506849315 4.019178082 0 1 4.019178082 0 4.019178082 0 4.019178082 0 "NEW_inter…
PD11084a 0 0 0 0 0 0 0 0 0 0 0 0 0 0 0 0 0 0 0 0 0 0 0 0 0 0 0 0 0 0 0 0 0 0 0 0 1 0 0 0 0 0 0 0 0 0 0 0 0 0 0 0 0 0 0 0 0 0 0 0 0 0 0 0 0 0 0 0 0 0 1 0 0 0 0 0 0 0 0 0 0 57 1 55 9.8 0 34 1.7 1 0 0.095890411 1 "adverse" 0 0 0 0 0 0 0 0 0 0 1 0 0 0 0 0 0 1 0 0 "sAML1" 0 1 0 0 0 0 0 0 0 0 0 0 0 0 0 0 "PD11084a" 0.095890411 0.095890411 0 0 0.095890411 0 0.095890411 0 0.095890411 1 "NEW_intermediate"…
PD11085a 0 0 0 0 0 0 0 0 0 0 0 0 1 0 0 0 0 0 0 0 0 0 0 0 0 0 0 0 0 0 0 0 0 0 1 0 0 0 0 0 0 0 0 0 0 0 0 0 0 0 1 0 0 0 0 0 0 0 0 0 0 0 1 0 1 1 0 0 0 1 0 1 0 0 0 0 0 0 0 0 0 66 1 80 6.4 1 23 7.7 1 0 0.046575342 1 "adverse" 0 0 0 0 0 0 0 0 1 0 0 0 0 0 0 0 0 1 0 0 "TP53_complex" 0 0 0 0 0 0 0 0 0 0 1 0 0 0 0 0 "PD11085a" 0.046575342 0.046575342 0 0 0.046575342 0 0.046575342 0 0.046575342 1 "NEW_advers…
PD11086a 0 0 0 0 0 0 0 0 0 0 0 1 0 0 0 0 1 0 0 0 0 0 0 0 0 0 0 0 0 0 0 0 0 0 0 0 0 0 0 0 0 0 1 0 0 0 0 0 0 1 0 0 0 0 0 0 0 0 1 0 0 0 0 0 0 0 0 0 0 0 0 0 0 0 0 0 0 0 0 0 0 69 0 75 9.6 1 25 3.85 1 0 0.084931507 1 "adverse" 0 0 0 0 0 0 0 0 0 1 0 0 0 0 0 0 0 1 0 0 "sAML2" 0 0 0 0 0 0 0 0 1 0 0 0 0 0 0 0 "PD11086a" 0.084931507 0.084931507 0 0 0.084931507 0 0.084931507 0 0.084931507 1 "NEW_adverse" 0 0…
PD11087a 0 0 0 0 0 0 0 0 0 0 0 1 0 0 0 0 0 0 0 0 1 0 0 0 0 0 0 0 0 0 0 0 0 0 0 0 0 0 0 0 0 0 0 0 0 0 1 0 0 0 0 0 0 0 0 0 1 0 1 0 0 0 0 0 0 0 0 0 0 0 0 0 0 0 0 0 0 0 0 0 0 61 1 72 8.8 1 29 110 1 0 0.191780822 1 "intermediate" 0 0 0 0 0 0 0 0 0 1 0 0 0 0 0 0 0 0 0 1 "sAML2" 0 0 0 0 0 0 0 0 1 0 0 0 0 0 0 0 "PD11087a" 0.191780822 0.191780822 0 0 0.191780822 0 0.191780822 0 0.191780822 1 "NEW_adverse"…
PD11088a 0 0 1 0 0 0 0 0 0 0 0 0 0 0 0 0 0 0 0 0 0 0 0 0 0 0 0 0 0 0 0 0 0 0 0 0 0 0 0 0 0 0 0 0 0 0 0 0 0 0 0 1 0 0 0 0 0 0 0 0 0 0 0 0 0 0 1 0 0 0 0 0 0 0 0 0 0 0 0 0 0 61 1 25 7.5 1 72 0.5 1 0 2.704109589 1 "adverse" 0 0 0 0 0 0 0 0 0 1 0 0 0 0 0 0 0 1 0 0 "sAML2" 0 0 0 0 0 0 0 0 1 0 0 0 0 0 0 0 "PD11088a" 0.441095890410959 1.41643835616438 1 1 2.704109589 0 2.704109589 1 2.704109589 0 "NEW_ad…
PD11089a 1 0 0 0 0 0 0 0 0 0 0 0 0 1 0 0 0 0 0 0 0 0 0 0 0 0 0 1 0 0 0 0 0 0 0 0 1 0 0 0 0 0 0 0 0 0 0 0 0 0 0 0 0 0 0 0 0 0 0 0 0 0 0 0 1 0 0 0 0 0 0 0 0 0 0 0 0 0 0 0 0 29 0 22 4.9 1 12 4.8 1 0 1.016438356 1 "adverse" 0 0 0 0 0 0 0 0 0 1 0 0 0 0 0 0 0 1 0 0 "sAML2" 0 0 0 0 0 0 0 0 1 0 0 0 0 0 0 0 "PD11089a" 0.101369863013699 0.83013698630137 1 1 1.016438356 0 1.016438356 1 1.016438356 0 "NEW_ad…
PD11090a 0 0 0 0 0 0 0 1 1 0 0 0 0 0 0 0 1 0 0 0 0 0 0 0 0 0 0 0 0 0 0 0 0 0 0 0 0 0 0 0 0 0 0 0 0 0 0 0 0 0 0 0 0 0 0 0 0 0 0 0 0 0 0 0 0 0 0 0 0 0 0 1 0 0 0 0 0 0 0 0 0 53 1 35 11.3 0 81 5.1 1 0 3.665753425 0 "favorable" 0 0 0 0 0 0 0 1 0 0 0 0 0 0 0 0 0 0 1 0 "CEBPA_bi" 0 0 0 0 0 1 0 0 0 0 0 0 0 0 0 0 "PD11090a" 0.0986301369863014 1.09315068493151 1 1 3.665753425 0 3.665753425 0 3.665753425 0 …
PD11091a 0 0 0 0 0 0 0 0 0 0 0 0 0 0 0 0 0 0 0 0 0 0 0 0 0 0 1 0 0 0 0 0 0 0 0 0 0 0 0 0 0 0 0 0 0 0 0 0 0 0 0 0 0 0 0 0 0 0 0 0 0 0 0 0 0 0 0 0 0 0 0 0 1 0 0 0 0 0 0 0 0 33 1 60 8.7 2 54 84.1 1 0 0.430136986 0 "favorable" 0 1 0 0 0 0 0 0 0 0 0 0 0 0 0 0 0 0 1 0 "inv_16" 0 0 0 0 0 0 0 0 0 0 0 1 0 0 0 0 "PD11091a" 0.0986301369863014 0.430136986 0 1 0.430136986 0 0.430136986 0 0.430136986 0 "NEW_fa…
PD11092a 0 0 0 0 0 0 0 0 0 0 0 0 0 0 0 0 0 0 0 0 0 0 0 0 0 0 0 0 0 0 0 0 0 0 0 0 0 0 0 0 0 0 0 0 0 0 0 0 0 0 0 0 0 0 0 0 0 0 0 0 1 0 0 0 0 0 1 0 0 0 0 0 1 0 0 0 0 0 0 0 0 21 1 80 5.2 0 18 90.9 1 0 2.865753425 0 "favorable" 0 1 0 0 0 0 0 0 0 0 0 0 0 0 0 0 0 0 1 0 "inv_16" 0 0 0 0 0 0 0 0 0 0 0 1 0 0 0 0 "PD11092a" 0.0958904109589041 0.736986301369863 1 1 2.865753425 0 2.865753425 0 2.865753425 0 "…
PD11093a 0 0 0 0 0 0 0 0 0 0 0 1 0 0 0 0 1 0 0 0 0 0 0 0 0 0 0 0 0 0 0 0 0 0 0 1 0 0 0 1 0 0 0 0 0 0 0 0 0 0 0 0 0 0 0 0 0 0 0 0 0 0 0 0 0 0 0 0 0 0 0 0 0 0 0 0 0 0 0 0 0 46 0 82 9.1 1 85 35.9 1 0 3.038356164 0 "favorable" 0 0 0 0 0 0 1 0 0 0 0 0 0 0 0 0 0 0 1 0 "NPM1" 0 0 0 0 1 0 0 0 0 0 0 0 0 0 0 0 "PD11093a" 0.112328767123288 1.64931506849315 1 1 3.038356164 0 3.038356164 0 3.038356164 0 "NEW_…
PD11094a 0 0 0 0 0 0 0 0 0 0 0 0 0 0 0 0 0 0 0 0 0 0 0 0 0 0 0 0 0 0 0 0 0 0 0 0 0 0 0 0 0 0 1 0 0 0 0 0 0 0 0 0 0 0 0 1 0 0 1 1 0 0 0 0 0 0 0 0 0 0 0 0 0 0 0 0 0 0 0 0 0 59 1 77 8.3 1 136 66.1 1 0 0.054794521 1 "adverse" 0 0 0 0 0 0 0 0 0 0 1 0 0 0 0 0 0 1 0 0 "sAML1" 0 1 0 0 0 0 0 0 0 0 0 0 0 0 0 0 "PD11094a" 0.054794521 0.054794521 0 0 0.054794521 0 0.054794521 0 0.054794521 1 "NEW_intermediat…
PD11095a 0 0 0 0 0 0 0 0 0 0 0 0 0 0 0 0 0 1 0 0 0 0 0 0 0 0 0 0 0 0 0 0 0 0 0 1 0 0 0 0 0 0 0 0 0 0 0 0 0 0 0 0 0 0 0 0 0 0 0 0 0 0 0 0 0 0 0 0 0 0 0 0 0 0 0 0 0 0 0 0 0 60 1 90 11.5 3 58 70.6 1 0 1.663013699 0 "favorable" 0 0 0 0 0 0 1 0 0 0 0 0 0 0 0 0 0 0 1 0 "NPM1" 0 0 0 0 1 0 0 0 0 0 0 0 0 0 0 0 "PD11095a" 0.112328767123288 0.975342465753425 1 1 1.663013699 0 1.663013699 0 1.663013699 0 "NE…
PD11096a 0 0 0 0 0 0 0 0 0 0 0 0 0 0 0 0 0 0 0 0 0 0 1 0 0 0 0 0 0 0 0 0 0 0 0 0 0 0 0 0 0 0 0 0 0 0 0 0 0 0 0 0 0 0 0 0 0 0 0 0 0 0 0 0 0 0 0 0 0 0 0 0 0 0 0 0 0 0 0 0 0 47 0 80 10.8 2 72 126.3 1 0 3.797260274 0 "adverse" 0 0 0 0 0 0 0 0 0 0 0 0 0 0 0 1 0 1 0 0 "mNOS" 0 0 0 0 0 0 0 1 0 0 0 0 0 0 0 0 "PD11096a" 0.213698630136986 3.797260274 0 1 3.797260274 0 3.797260274 0 3.797260274 0 "NEW_adver…
PD11097a 0 0 0 0 0 0 0 0 0 0 0 0 0 0 0 0 0 0 0 0 0 0 0 0 0 0 0 0 0 0 0 0 0 0 0 0 0 0 0 1 0 0 0 0 0 0 0 0 0 0 0 0 0 0 0 0 0 0 0 0 0 0 0 0 0 0 0 0 0 0 1 0 0 1 0 0 0 0 0 0 0 33 1 80 7.2 0 52 39 1 0 0.78630137 1 "adverse" 0 0 0 0 0 1 0 0 0 0 0 0 0 0 0 0 0 1 0 0 "inv_3" 0 0 0 0 0 0 0 0 0 1 0 0 0 0 0 0 "PD11097a" 0.78630137 0.78630137 0 0 0.78630137 0 0.78630137 0 0.78630137 1 "NEW_adverse" 0 0 1
PD11098a 0 0 0 0 0 0 0 0 0 0 0 1 0 0 0 0 0 0 0 0 0 0 1 0 0 0 0 0 0 0 0 0 0 0 0 1 0 0 0 0 0 0 0 0 0 0 0 0 0 0 0 0 0 0 0 0 0 0 0 0 0 0 0 0 0 0 0 0 0 0 0 0 0 0 0 0 0 0 0 0 0 49 1 100 7.3 1 60 17.9 1 0 1.243835616 1 "intermediate" 0 0 0 0 0 0 1 0 0 0 0 0 0 0 0 0 0 0 0 1 "NPM1" 0 0 0 0 1 0 0 0 0 0 0 0 0 0 0 0 "PD11098a" 0.0821917808219178 1.09041095890411 1 1 1.243835616 0 1.243835616 1 1.243835616 0 …
PD11099a 0 0 0 0 0 0 0 0 0 0 0 0 0 0 0 0 0 0 0 0 0 0 0 0 0 0 0 0 0 0 0 0 0 0 0 0 0 0 0 0 0 0 1 0 0 1 0 0 0 0 0 0 0 0 0 0 0 0 0 0 0 0 0 0 0 0 0 0 0 0 0 0 0 0 0 0 0 0 0 0 0 52 0 50 8.3 1 24 4.6 1 0 3.517808219 0 "adverse" 0 0 0 0 0 0 0 0 0 1 0 0 0 0 0 0 0 1 0 0 "sAML2" 0 0 0 0 0 0 0 0 1 0 0 0 0 0 0 0 "PD11099a" 0.123287671232877 1.52876712328767 1 1 3.517808219 0 3.517808219 0 3.517808219 0 "NEW_ad…
PD11100a 0 0 0 0 0 0 0 1 0 0 0 1 0 0 0 0 0 0 0 0 0 0 0 0 0 0 0 0 0 0 0 0 0 0 0 1 0 0 0 0 0 0 0 0 0 0 0 0 0 0 0 0 0 0 0 0 0 0 0 0 0 0 0 0 0 0 0 0 0 0 0 0 0 0 0 0 0 0 0 0 0 54 0 25 10 0 307 6.1 1 0 3.564383562 0 "favorable" 0 0 0 0 0 0 1 0 0 0 0 0 0 0 0 0 0 0 1 0 "NPM1" 0 0 0 0 1 0 0 0 0 0 0 0 0 0 0 0 "PD11100a" 0.063013698630137 3.564383562 0 1 3.564383562 0 3.564383562 0 3.564383562 0 "NEW_favora…
PD11101a 0 0 0 0 0 0 0 0 0 0 0 1 0 0 0 0 0 0 0 0 1 0 0 0 0 0 0 0 0 0 0 0 0 0 0 1 0 0 0 0 0 0 1 0 0 0 1 0 0 0 0 0 0 0 0 0 0 0 0 0 0 0 0 0 0 0 0 0 0 0 0 0 0 0 0 0 0 0 0 0 0 55 1 70 12.9 1 115 1.3 1 0 2.824657534 0 "favorable" 0 0 0 0 0 0 1 0 0 1 0 0 0 0 0 0 1 0 1 0 "NPM1" 0 0 0 0 1 0 0 0 0 0 0 0 0 0 0 0 "PD11101a" 0.063013698630137 0.621917808219178 1 1 2.824657534 0 2.824657534 0 2.824657534 0 "NE…
PD11102a 0 0 0 0 0 0 0 0 0 0 0 0 0 0 0 0 0 0 0 0 0 0 0 0 0 0 0 0 0 0 0 0 0 0 0 0 0 0 0 0 0 0 0 0 0 0 0 0 0 0 1 0 0 0 0 0 0 0 0 0 0 0 1 0 1 0 0 0 0 0 1 0 0 0 0 0 0 0 0 0 0 59 1 75 9 1 36 2.5 3 1 0.761643836 1 "adverse" 0 0 0 0 0 0 0 0 1 0 0 0 0 0 0 0 0 1 0 0 "TP53_complex" 0 0 0 0 0 0 0 0 0 0 1 0 0 0 0 0 "PD11102a" 0.128767123287671 0.742465753424658 1 1 0.761643836 0 0.761643836 1 0.761643836 0 "…
PD11103a 0 0 0 0 0 0 0 0 0 0 0 0 0 0 0 0 0 0 0 0 0 0 1 0 0 0 0 0 0 0 0 0 0 0 0 1 0 0 0 0 0 0 0 0 0 0 0 0 0 0 0 0 0 0 0 0 0 0 0 0 0 0 0 0 0 0 0 0 0 0 0 0 0 0 0 0 0 0 0 0 0 61 0 95 12.2 0 29 14.9 1 0 2.619178082 1 "intermediate" 0 0 0 0 0 0 1 0 0 0 0 0 0 0 0 0 0 0 0 1 "NPM1" 0 0 0 0 1 0 0 0 0 0 0 0 0 0 0 0 "PD11103a" 0.115068493150685 2.619178082 0 1 2.619178082 1 2.619178082 0 2.619178082 0 "NEW_i…
PD11104a 0 0 0 0 0 0 0 0 0 0 0 0 0 0 0 0 0 0 0 0 0 0 0 0 0 0 0 0 0 0 0 0 0 0 0 0 0 0 0 0 0 0 0 0 0 0 0 0 0 0 0 0 0 0 0 0 0 0 0 0 0 0 0 0 0 0 0 0 0 0 0 0 0 0 0 0 0 1 0 0 0 29 0 80 8.3 1 28 13.5 1 0 3.635616438 0 "favorable" 0 0 1 0 0 0 0 0 0 0 0 0 0 0 0 0 0 0 1 0 "t_8_21" 1 0 0 0 0 0 0 0 0 0 0 0 0 0 0 0 "PD11104a" 0.131506849315068 3.635616438 0 1 3.635616438 0 3.635616438 0 3.635616438 0 "NEW_fav…
PD11105a 0 0 0 0 0 0 0 0 0 0 0 0 0 0 0 0 0 0 0 0 0 0 0 0 0 0 0 0 0 0 0 0 0 0 0 0 0 0 0 0 0 0 0 0 0 0 0 0 0 0 0 0 0 0 0 0 0 0 0 0 0 0 0 0 0 0 0 0 0 0 0 0 0 0 0 0 0 0 0 0 0 56 1 65 11.2 1 294 2.7 1 0 0.643835616 1 "intermediate" 0 0 0 0 0 0 0 0 0 0 0 0 0 0 1 0 0 0 0 1 "no_events" 0 0 1 0 0 0 0 0 0 0 0 0 0 0 0 0 "PD11105a" 0.287671232876712 0.643835616 0 1 0.643835616 1 0.643835616 0 0.643835616 0 "…
PD11106a 0 0 0 0 0 0 0 1 1 0 0 0 0 0 0 0 0 0 0 0 0 0 0 0 0 0 0 0 0 0 0 0 0 0 0 0 0 0 0 0 0 0 0 0 0 0 0 0 0 0 0 0 0 0 0 0 0 0 0 0 0 0 0 0 1 0 0 0 0 0 0 0 0 0 0 0 0 0 0 0 0 36 0 57 9.1 1 32 159.6 1 0 0.479452055 1 "adverse" 0 0 0 0 0 0 0 1 0 0 0 0 0 0 0 0 0 1 0 0 "CEBPA_bi" 0 0 0 0 0 1 0 0 0 0 0 0 0 0 0 0 "PD11106a" 0.0356164383561644 0.438356164383562 1 1 0.479452055 0 0.479452055 1 0.479452055 0 …
PD11107a 0 0 1 0 0 0 0 0 0 0 0 1 0 0 0 0 0 0 0 0 1 0 0 0 0 0 0 0 0 0 0 0 0 0 0 0 0 0 0 0 0 0 0 0 0 0 0 0 0 0 0 0 0 0 0 0 0 0 0 0 0 0 0 0 0 0 0 0 0 1 1 0 0 0 0 0 0 0 0 0 0 52 0 80 10.8 1 39 9.2 1 0 3.632876712 0 "adverse" 0 0 0 0 0 0 0 0 0 1 0 0 0 0 0 0 0 1 0 0 "sAML2" 0 0 0 0 0 0 0 0 1 0 0 0 0 0 0 0 "PD11107a" 0.471232876712329 3.632876712 0 1 3.632876712 0 3.632876712 0 3.632876712 0 "NEW_advers…
PD11108a 0 0 0 0 0 0 0 1 0 0 0 1 0 0 0 0 0 0 0 0 0 0 0 0 0 0 1 0 0 0 0 0 0 0 0 1 0 0 0 0 0 0 0 0 0 0 0 0 0 0 0 0 0 0 0 0 0 0 0 0 0 0 0 0 0 0 0 0 0 0 0 0 0 0 0 0 0 0 0 0 0 50 0 60 9.9 1 125 41.7 1 0 3.619178082 0 "favorable" 0 0 0 0 0 0 1 0 0 0 0 0 0 0 0 0 0 0 1 0 "NPM1" 0 0 0 0 1 0 0 0 0 0 0 0 0 0 0 0 "PD11108a" 0.2 3.619178082 0 1 3.619178082 0 3.619178082 0 3.619178082 0 "NEW_favorable" 1 0 0
PD11109a 0 0 0 0 0 0 0 0 0 0 0 0 0 0 0 0 0 0 0 0 0 0 0 0 0 0 0 0 0 0 0 0 0 0 0 0 0 0 0 0 0 0 0 0 0 0 0 0 0 1 0 0 0 0 0 0 0 0 0 0 0 0 0 0 0 0 0 0 0 0 0 0 1 0 0 0 0 0 0 0 0 60 1 90 6.9 2 63 76.7 1 0 3.460273973 0 "favorable" 0 1 0 0 0 0 0 0 0 0 0 0 0 0 0 0 0 0 1 0 "inv_16" 0 0 0 0 0 0 0 0 0 0 0 1 0 0 0 0 "PD11109a" 0.142465753424658 2.14794520547945 1 1 3.460273973 0 3.460273973 0 3.460273973 0 "NE…
PD11110a 0 0 0 0 0 0 0 0 0 0 0 0 1 0 0 0 0 0 0 0 0 0 0 0 0 0 0 0 0 0 0 0 0 0 0 0 0 0 0 0 0 0 0 0 0 0 0 0 0 0 0 0 0 0 0 0 1 0 0 0 0 0 0 0 0 0 0 0 0 0 0 0 0 0 0 0 0 0 0 0 1 41 1 98 9.4 0 184 1.4 1 0 0.890410959 1 "intermediate" 0 0 0 1 0 0 0 0 0 0 0 0 0 0 0 0 0 0 0 1 "t_11" 0 0 0 0 0 0 0 0 0 0 0 0 0 0 1 0 "PD11110a" 0.29041095890411 0.580821917808219 1 1 0.890410959 0 0.890410959 1 0.890410959 0 "N…
PD11111a 0 0 0 0 0 0 0 0 0 0 0 0 0 0 0 0 1 0 0 0 0 0 0 0 0 0 0 0 0 0 0 0 0 0 0 0 0 0 0 0 0 0 0 0 0 0 0 0 0 0 0 0 0 0 0 0 0 0 0 0 0 0 0 0 0 0 0 0 0 0 0 0 0 0 0 0 0 0 0 0 0 45 0 60 6.3 0 107 52.1 1 0 1.380821918 1 "intermediate" 0 0 0 0 0 0 0 0 0 0 0 0 0 0 0 1 0 0 0 1 "mNOS" 0 0 0 0 0 0 0 1 0 0 0 0 0 0 0 0 "PD11111a" 0.208219178082192 1.380821918 0 1 1.380821918 1 1.380821918 0 1.380821918 0 "NEW_i…
PD11112a 0 0 0 0 0 0 0 0 0 0 0 0 0 0 0 0 0 0 0 0 0 0 1 0 0 0 1 0 0 0 0 0 0 0 0 1 0 0 0 0 0 0 0 0 0 0 0 0 0 0 0 0 0 0 0 0 0 0 0 0 0 0 0 0 0 0 0 0 0 0 0 0 0 0 0 0 0 0 0 0 0 46 1 50 8.2 1 48 11.2 1 0 3.545205479 0 "favorable" 0 0 0 0 0 0 1 0 0 0 0 0 0 0 0 0 0 0 1 0 "NPM1" 0 0 0 0 1 0 0 0 0 0 0 0 0 0 0 0 "PD11112a" 0.0575342465753425 3.31506849315068 1 1 3.545205479 0 3.545205479 0 3.545205479 0 "NEW…
PD11113a 0 0 0 0 0 0 0 1 0 0 0 1 0 0 0 0 1 0 0 0 0 0 0 0 0 0 0 0 0 0 0 0 0 0 0 1 0 0 0 1 0 0 0 0 0 0 0 0 0 1 0 0 0 0 0 0 0 0 0 0 0 0 0 0 0 0 0 0 0 0 0 0 0 0 0 0 0 0 0 0 0 60 1 90 8.1 2 81 21.5 1 0 3.487671233 0 "favorable" 0 0 0 0 0 0 1 0 0 0 0 0 0 0 0 0 0 0 1 0 "NPM1" 0 0 0 0 1 0 0 0 0 0 0 0 0 0 0 0 "PD11113a" 0.0712328767123288 3.487671233 0 1 3.487671233 0 3.487671233 0 3.487671233 0 "NEW_favo…
PD11114a 0 0 0 0 0 0 0 0 0 0 0 0 0 0 0 0 0 0 0 0 0 0 1 0 0 0 0 0 0 0 0 0 0 0 0 0 0 0 0 0 0 0 0 0 0 0 0 0 0 0 0 0 0 0 0 1 0 0 0 0 0 0 0 0 0 0 0 0 0 0 0 0 0 0 0 0 0 0 0 0 0 39 0 80 9.7 1 187 3.2 1 0 3.605479452 0 "intermediate" 0 0 0 0 0 0 0 0 0 0 0 0 0 0 0 1 0 0 0 1 "mNOS" 0 0 0 0 0 0 0 1 0 0 0 0 0 0 0 0 "PD11114a" 0.172602739726027 3.605479452 0 1 3.605479452 0 3.605479452 0 3.605479452 0 "NEW_ad…
PD11115a 0 0 0 0 0 0 0 0 0 0 0 0 0 0 0 0 0 0 0 0 0 0 1 0 0 0 0 0 0 0 0 0 0 0 0 1 0 0 0 0 0 0 0 0 0 0 0 0 0 0 0 0 0 0 0 0 1 0 0 0 0 0 0 0 0 0 0 0 0 0 0 0 0 0 0 0 0 0 0 0 0 32 1 95 3.8 1 28 59.2 1 0 3.780821918 0 "favorable" 0 0 0 0 0 0 1 0 0 0 0 0 0 0 0 0 0 0 1 0 "NPM1" 0 0 0 0 1 0 0 0 0 0 0 0 0 0 0 0 "PD11115a" 0.0876712328767123 3.780821918 0 1 3.780821918 0 3.780821918 0 3.780821918 0 "NEW_inte…
PD11116a 0 0 0 0 0 0 0 0 0 0 0 0 0 0 0 0 0 0 0 0 0 0 0 0 0 0 0 0 1 0 0 0 0 0 0 0 0 0 0 0 0 0 0 0 0 0 0 0 1 0 0 0 0 0 0 0 0 0 0 0 0 0 0 0 0 0 0 0 0 0 0 0 0 0 0 0 0 0 0 0 0 70 1 25 7.5 1 39.6 3.12 1 0 1.323287671 1 "adverse" 0 0 0 0 0 0 0 0 0 1 0 0 0 0 0 0 0 1 0 0 "sAML2" 0 0 0 0 0 0 0 0 1 0 0 0 0 0 0 0 "PD11116a" 0.0767123287671233 0.827397260273973 1 1 1.323287671 0 1.323287671 1 1.323287671 0 "N…
PD11117a 0 0 0 0 0 0 0 0 0 0 0 0 0 0 0 0 0 0 0 0 0 0 0 0 0 0 0 0 0 0 0 0 0 0 0 1 0 0 0 0 0 0 0 0 0 0 0 0 0 0 0 0 0 0 0 1 0 0 0 0 0 0 0 0 0 0 0 0 0 0 0 0 0 0 0 0 0 0 0 0 0 69 1 90 9.6 0 192 1.23 1 0 3.961643836 1 "favorable" 0 0 0 0 0 0 1 0 0 0 0 0 0 0 0 0 0 0 1 0 "NPM1" 0 0 0 0 1 0 0 0 0 0 0 0 0 0 0 0 "PD11117a" 0.16986301369863 2.72876712328767 1 1 3.961643836 0 3.961643836 1 3.961643836 0 "NEW_…
PD11118a 0 0 0 0 0 0 0 0 0 0 0 0 0 0 0 0 1 0 0 0 0 0 0 0 0 0 0 0 0 0 0 0 0 0 0 0 0 0 0 0 0 0 0 0 0 0 0 0 0 0 0 0 0 0 0 0 0 0 0 0 0 0 0 0 0 0 0 0 0 0 0 0 0 0 0 0 0 0 0 0 0 67 0 50 7.1 2 164 5.17 1 0 1.4 1 "intermediate" 0 0 0 0 0 0 0 0 0 0 0 0 0 0 0 1 0 0 0 1 "mNOS" 0 0 0 0 0 0 0 1 0 0 0 0 0 0 0 0 "PD11118a" 1.4 1.4 0 0 1.4 0 1.4 0 1.4 1 "NEW_intermediate" 0 1 0
PD11119a 1 0 0 0 0 0 0 0 0 0 0 0 0 0 0 0 1 0 0 0 0 0 1 0 0 0 0 0 1 0 0 0 0 0 0 0 0 0 0 0 1 0 1 0 0 0 1 0 1 1 0 0 0 0 0 0 0 0 0 0 0 0 0 0 0 0 0 0 0 0 0 0 0 0 0 0 0 0 0 0 0 63 1 95 7 1 28 69 1 0 1.04109589 1 "adverse" 0 0 0 0 0 0 0 0 0 1 0 0 0 0 0 0 0 1 0 0 "sAML2" 0 0 0 0 0 0 0 0 1 0 0 0 0 0 0 0 "PD11119a" 0.0794520547945206 0.805479452054795 1 1 1.04109589 0 1.04109589 1 1.04109589 0 "NEW_adverse…
PD11120a 0 0 0 0 0 0 0 1 0 0 0 0 0 0 0 0 0 0 0 0 0 0 0 0 0 0 0 0 0 0 0 0 0 0 0 0 0 0 0 0 0 0 0 0 0 0 0 0 0 1 0 0 0 0 0 0 0 0 0 0 0 0 0 0 0 0 0 0 0 0 0 0 0 0 0 0 0 0 0 0 0 73 0 80 7.5 2 67 30.66 1 0 1.087671233 1 "intermediate" 0 0 0 0 0 0 0 0 0 0 0 0 0 0 0 1 0 0 0 1 "mNOS" 0 0 0 0 0 0 0 1 0 0 0 0 0 0 0 0 "PD11120a" 0.0986301369863014 0.802739726027397 1 1 1.087671233 0 1.087671233 1 1.087671233 0…
PD11122a 0 0 0 0 0 0 0 1 0 0 0 0 0 0 0 0 0 0 0 0 0 0 1 0 0 0 0 0 0 0 0 0 0 0 0 1 0 0 0 0 0 0 0 0 0 0 1 0 0 0 0 0 0 0 0 1 0 0 0 0 0 0 0 0 0 0 0 0 0 0 0 0 0 0 0 0 0 0 0 0 0 68 1 86 7.2 1 47 17.7 1 0 14.37808219 1 "favorable" 0 0 0 0 0 0 1 0 0 0 0 0 0 0 0 0 0 0 1 0 "NPM1" 0 0 0 0 1 0 0 0 0 0 0 0 0 0 0 0 "PD11122a" 0.23013698630137 14.37808219 0 1 14.37808219 1 14.37808219 0 14.37808219 0 "NEW_interm…
PD11123a 0 0 0 0 0 0 0 0 0 0 0 0 0 0 1 0 0 0 0 0 0 0 0 0 0 0 0 0 0 0 0 0 0 0 0 0 0 0 0 0 0 0 0 0 0 0 0 0 0 0 0 0 0 0 0 0 0 0 0 0 0 0 1 0 0 0 0 0 0 0 0 0 0 0 1 0 0 0 0 0 0 60 1 29 8.3 1 11 5.5 2 1 0.852054795 1 "adverse" 0 0 0 0 0 0 0 0 1 0 0 0 0 0 0 0 0 1 0 0 "TP53_complex" 0 0 0 0 0 0 0 0 0 0 1 0 0 0 0 0 "PD11123a" 0.0821917808219178 0.693150684931507 1 1 0.852054795 0 0.852054795 1 0.852054795 …
PD11124a 1 0 0 0 0 0 0 0 0 0 0 0 0 0 0 0 0 1 0 0 0 0 0 0 0 0 0 0 0 0 0 0 0 0 0 0 0 0 0 0 0 0 0 0 0 0 1 0 0 1 0 0 0 0 0 0 0 0 0 0 0 0 0 0 0 0 0 0 0 0 0 0 0 0 0 0 0 0 0 0 0 73 1 75 9.5 1 109 17 1 0 0.961643836 1 "adverse" 0 0 0 0 0 0 0 0 0 1 0 0 0 0 0 0 0 1 0 0 "sAML2" 0 0 0 0 0 0 0 0 1 0 0 0 0 0 0 0 "PD11124a" 0.334246575342466 0.717808219178082 1 1 0.961643836 0 0.961643836 1 0.961643836 0 "NEW_a…
PD11125a 0 0 0 0 0 0 0 0 0 0 0 0 0 0 0 0 0 0 0 0 1 0 0 0 0 0 0 0 0 0 0 0 0 0 0 1 0 0 0 1 0 0 0 0 0 0 0 0 0 0 0 0 0 0 0 0 1 0 0 0 0 0 0 0 0 0 0 0 0 0 0 0 0 0 0 0 0 0 0 0 0 79 0 80 10.7 1 98 68 1 0 0.526027397 1 "favorable" 0 0 0 0 0 0 1 0 0 0 0 0 0 0 0 0 0 0 1 0 "NPM1" 0 0 0 0 1 0 0 0 0 0 0 0 0 0 0 0 "PD11125a" 0.526027397 0.526027397 0 0 0.526027397 0 0.526027397 0 0.526027397 1 "NEW_favorable" 1…
PD11127a 0 0 0 0 0 0 0 0 0 0 0 0 0 0 1 0 0 0 0 0 0 0 0 0 0 0 0 0 0 0 0 0 0 0 0 0 0 0 0 0 0 0 0 0 0 0 0 0 0 0 0 0 0 0 0 0 0 0 0 1 0 1 1 0 0 0 1 0 0 0 0 0 0 0 0 0 0 0 0 0 0 66 1 59 8.8 2 123 33.02 1 0 0.076712329 1 "adverse" 0 0 0 0 0 0 0 0 1 0 0 0 0 0 0 0 0 1 0 0 "TP53_complex" 0 0 0 0 0 0 0 0 0 0 1 0 0 0 0 0 "PD11127a" 0.076712329 0.076712329 0 0 0.076712329 0 0.076712329 0 0.076712329 1 "NEW_adv…
PD11128a 0 0 0 0 0 0 0 0 0 0 0 0 0 0 0 0 0 0 0 0 0 0 0 0 0 0 0 0 0 0 0 0 0 0 0 0 0 0 0 1 0 0 0 0 0 1 0 0 0 0 0 0 0 0 0 0 1 0 0 0 0 0 0 0 0 0 0 0 0 0 1 0 0 1 0 0 0 0 0 0 0 63 1 60 7.7 2 134 6.48 1 0 1.063013699 1 "adverse" 0 0 0 0 0 1 0 0 0 0 0 0 0 0 0 0 0 1 0 0 "inv_3" 0 0 0 0 0 0 0 0 0 1 0 0 0 0 0 0 "PD11128a" 1.063013699 1.063013699 0 0 1.063013699 0 1.063013699 0 1.063013699 1 "NEW_adverse" 0 …
PD11129a 0 0 0 0 0 0 0 0 0 0 0 0 0 0 0 0 0 0 0 0 0 0 1 0 0 0 0 0 0 0 0 0 0 0 0 0 0 0 0 0 0 0 1 0 0 0 1 0 0 0 0 0 0 0 0 0 0 0 1 0 0 0 0 0 0 0 0 0 0 0 0 0 0 0 0 0 0 0 0 0 0 65 1 95 8.1 1 40 37.5 3 1 0.249315068 1 "adverse" 0 0 0 0 0 0 0 0 0 1 0 0 0 0 0 0 0 1 0 0 "sAML2" 0 0 0 0 0 0 0 0 1 0 0 0 0 0 0 0 "PD11129a" 0.249315068 0.249315068 0 0 0.249315068 0 0.249315068 0 0.249315068 1 "NEW_adverse" 0 0…
PD11130a 0 0 0 0 0 0 0 0 0 0 0 0 0 0 0 0 0 0 0 0 0 0 0 0 0 0 0 0 0 0 0 0 0 0 0 0 0 0 0 0 0 0 0 0 0 0 0 0 0 0 0 0 0 0 0 0 0 0 0 0 0 0 0 0 0 0 0 0 0 0 0 0 0 0 0 0 0 0 0 0 0 63 1 35 10.6 0 50 2.3 1 0 3.331506849 1 "intermediate" 0 0 0 0 0 0 0 0 0 0 0 0 0 0 1 0 0 0 0 1 "no_events" 0 0 1 0 0 0 0 0 0 0 0 0 0 0 0 0 "PD11130a" 3.331506849 3.331506849 0 0 3.331506849 0 3.331506849 0 3.331506849 1 "NEW_fav…
PD11131a 0 0 0 0 0 0 0 0 0 1 0 1 0 0 0 0 0 0 0 0 0 0 1 0 0 0 0 0 0 0 0 0 0 0 0 0 0 0 0 0 1 0 0 0 0 0 0 0 0 0 0 0 0 0 0 1 0 0 0 0 0 0 0 0 0 0 0 0 0 0 0 0 0 0 0 0 0 0 0 0 0 69 0 90 11.5 1 165 1.46 1 0 2.019178082 1 "intermediate" 0 0 0 0 0 0 0 0 0 0 0 0 0 1 0 0 0 0 0 1 "DNMT3A_IDH1_2" 0 0 0 0 0 0 0 0 0 0 0 0 1 0 0 0 "PD11131a" 0.0876712328767123 2.019178082 0 1 2.019178082 1 2.019178082 0 2.0191780…
PD11132a 0 0 0 0 0 0 0 0 0 0 0 0 0 0 0 0 0 0 0 0 0 0 1 0 0 0 0 0 0 0 0 0 0 0 0 0 0 0 0 0 0 0 0 0 0 0 0 0 0 0 0 0 0 1 0 0 0 0 0 0 0 0 0 0 0 0 0 0 0 0 0 0 0 0 0 1 0 0 0 0 0 62 0 33 9.7 0 12 0.67 3 1 0.134246575 1 "favorable" 1 0 0 0 0 0 0 0 0 0 0 0 0 0 0 0 0 0 1 0 "t_15_17" 0 0 0 0 0 0 0 0 0 0 0 0 0 0 0 1 "PD11132a" 0.134246575 0.134246575 0 0 0.134246575 0 0.134246575 0 0.134246575 1 "NEW_favorabl…
PD11133a 0 0 0 0 0 0 0 0 0 0 0 0 0 0 0 0 0 0 0 0 0 0 0 0 0 0 0 0 0 0 0 0 0 0 0 1 0 0 0 1 0 0 0 0 0 0 0 0 1 1 0 0 0 0 0 0 0 0 0 0 0 0 0 0 0 0 0 0 0 0 0 0 0 0 0 0 0 0 0 0 0 62 0 75 7.7 1 32 7.22 1 0 8.893150685 0 "favorable" 0 0 0 0 0 0 1 0 0 0 0 0 0 0 0 0 0 0 1 0 "NPM1" 0 0 0 0 1 0 0 0 0 0 0 0 0 0 0 0 "PD11133a" 0.0876712328767123 8.893150685 0 1 8.893150685 0 8.893150685 0 8.893150685 0 "NEW_favo…
PD11134a 1 0 0 0 0 0 0 0 0 0 0 0 0 0 0 0 0 0 0 0 0 0 0 0 0 0 0 0 0 0 0 0 0 0 0 0 0 0 0 0 0 1 0 0 0 0 1 0 0 0 0 0 0 0 0 1 0 0 0 0 0 0 0 0 0 0 0 0 0 0 0 0 0 0 0 0 0 0 0 0 0 62 1 40 8.7 1 41 2.06 1 0 0.279452055 1 "adverse" 0 0 0 0 0 0 0 0 0 1 0 0 0 0 0 0 0 1 0 0 "sAML2" 0 0 0 0 0 0 0 0 1 0 0 0 0 0 0 0 "PD11134a" 0.279452055 0.279452055 0 0 0.279452055 0 0.279452055 0 0.279452055 1 "NEW_adverse" 0 0…
PD11135a 0 0 0 0 0 0 0 0 0 0 0 1 0 0 0 0 0 0 0 0 0 0 0 0 0 0 0 0 0 0 0 0 0 0 0 0 0 0 0 0 0 0 1 0 0 0 1 0 0 0 0 0 0 0 0 0 0 0 0 1 0 0 1 0 0 0 1 0 0 0 0 0 0 0 0 0 0 0 0 0 0 75 1 27 8.2 0 12 7 1 0 1.071232877 1 "adverse" 0 0 0 0 0 0 0 0 1 1 0 0 0 0 0 0 1 1 0 0 "TP53_complex" 0 0 0 0 0 0 0 0 0 0 1 0 0 0 0 0 "PD11135a" 1.071232877 1.071232877 0 0 1.071232877 0 1.071232877 0 1.071232877 1 "NEW_adverse"…
PD11136a 0 0 0 0 0 0 0 0 0 0 0 0 0 0 0 0 0 0 0 0 0 0 0 0 0 0 0 0 0 0 0 0 0 0 0 0 0 0 0 0 0 0 0 0 0 1 1 0 1 0 0 0 0 0 0 0 0 0 0 0 0 0 0 0 0 0 0 0 0 0 1 0 0 0 0 0 0 0 0 0 0 61 0 20 8.1 0 84 26.8 3 1 0.989041096 1 "adverse" 0 0 0 0 0 0 0 0 0 1 0 0 0 0 0 0 0 1 0 0 "sAML2" 0 0 0 0 0 0 0 0 1 0 0 0 0 0 0 0 "PD11136a" 0.989041096 0.989041096 0 0 0.989041096 0 0.989041096 0 0.989041096 1 "NEW_adverse" 0 0…
PD11137a 0 0 0 0 0 0 0 0 0 0 0 0 0 0 0 0 0 0 0 0 0 0 0 0 0 0 0 0 0 0 0 0 0 0 0 0 0 0 0 0 0 0 0 0 0 0 0 0 0 0 0 0 0 0 0 0 0 0 0 0 0 0 1 0 0 0 1 0 0 1 1 0 0 0 0 0 0 0 0 0 0 65 1 95 5.6 1 135 9.1 1 0 0.128767123 1 "adverse" 0 0 0 0 0 0 0 0 1 0 0 0 0 0 0 0 0 1 0 0 "TP53_complex" 0 0 0 0 0 0 0 0 0 0 1 0 0 0 0 0 "PD11137a" 0.128767123 0.128767123 0 0 0.128767123 0 0.128767123 0 0.128767123 1 "NEW_adver…
PD11138a 0 0 0 0 0 0 0 0 0 0 0 0 0 0 0 0 0 0 0 0 0 0 0 0 0 0 0 0 0 0 0 0 0 0 0 0 0 0 0 0 0 0 0 0 0 0 0 0 0 0 1 0 0 0 0 0 0 0 0 0 0 0 0 1 0 0 0 0 0 0 1 0 0 0 0 0 0 0 0 0 0 69 1 80 6.6 2 139 2.3 1 0 0.41369863 1 "adverse" 0 0 0 0 0 0 0 0 1 0 0 0 0 0 0 0 0 1 0 0 "TP53_complex" 0 0 0 0 0 0 0 0 0 0 1 0 0 0 0 0 "PD11138a" 0.0904109589041096 0.331506849315069 1 1 0.41369863 0 0.41369863 1 0.41369863 0 "…
PD11139a 0 0 0 0 0 0 0 0 0 0 0 0 0 0 0 0 0 0 0 0 0 0 0 0 0 0 0 0 0 0 0 0 0 0 0 0 0 0 0 1 0 0 0 0 0 0 0 0 0 0 0 0 0 0 0 0 0 0 0 0 0 0 1 0 0 0 0 1 0 1 0 0 0 0 0 0 0 0 0 0 0 66 1 75 7.1 1 234 6.2 1 0 1.167123288 1 "adverse" 0 0 0 0 0 0 0 0 1 0 0 0 0 0 0 0 0 1 0 0 "TP53_complex" 0 0 0 0 0 0 0 0 0 0 1 0 0 0 0 0 "PD11139a" 0.306849315068493 0.410958904109589 1 1 1.167123288 0 1.167123288 1 1.167123288 …
PD11140a 0 0 0 0 0 0 0 0 0 0 0 1 0 0 0 0 0 0 0 0 1 0 0 0 0 0 0 0 0 0 0 0 0 0 0 0 0 0 0 0 0 0 0 0 0 0 0 0 0 0 0 0 0 0 0 0 0 0 0 0 0 0 0 0 0 0 0 0 0 0 0 0 0 0 0 0 0 0 0 0 0 62 1 50 9.1 1 131 1.6 1 0 0.312328767 1 "intermediate" 0 0 0 0 0 0 0 0 0 0 0 0 0 1 0 0 0 0 0 1 "DNMT3A_IDH1_2" 0 0 0 0 0 0 0 0 0 0 0 0 1 0 0 0 "PD11140a" 0.312328767 0.312328767 0 0 0.312328767 0 0.312328767 0 0.312328767 1 "NEW…
PD11141a 0 0 0 0 0 0 0 0 0 0 0 0 0 0 0 0 0 0 0 0 0 0 0 0 0 0 0 1 0 0 0 0 0 0 0 0 0 0 0 0 0 0 0 0 0 0 0 0 0 0 0 0 0 0 0 0 1 0 0 0 0 0 0 0 0 0 0 0 0 0 0 0 1 0 0 0 0 0 0 0 0 68 0 73 8.6 1 13 19 1 0 2.989041096 1 "favorable" 0 1 0 0 0 0 0 0 0 0 0 0 0 0 0 0 0 0 1 0 "inv_16" 0 0 0 0 0 0 0 0 0 0 0 1 0 0 0 0 "PD11141a" 0.175342465753425 0.517808219178082 1 1 2.989041096 0 2.989041096 1 2.989041096 0 "NEW…
PD11143a 0 0 0 0 0 0 0 0 0 0 0 0 0 0 0 0 0 0 0 0 0 0 0 0 0 0 0 0 0 0 0 0 0 0 0 0 0 0 0 0 0 0 0 0 0 0 0 0 0 0 1 0 0 0 0 0 0 0 0 0 0 0 1 0 0 0 0 0 0 1 0 0 0 0 0 0 0 0 0 0 0 78 0 40 10.5 1 6 6.7 1 0 0.37260274 1 "adverse" 0 0 0 0 0 0 0 0 1 0 0 0 0 0 0 0 0 1 0 0 "TP53_complex" 0 0 0 0 0 0 0 0 0 0 1 0 0 0 0 0 "PD11143a" 0.37260274 0.37260274 0 0 0.37260274 0 0.37260274 0 0.37260274 1 "NEW_adverse" 0 0…
PD11144a 0 0 0 0 0 0 0 0 0 0 0 1 0 0 0 0 0 0 0 0 0 0 0 0 0 0 0 0 0 0 0 0 0 0 0 0 0 0 0 0 0 0 0 0 0 1 0 0 0 0 0 0 0 0 0 1 0 0 0 0 0 0 0 0 0 0 0 0 0 0 1 0 0 0 0 0 0 0 0 0 0 60 0 50 9.1 1 17 1.37 1 0 1.498630137 1 "adverse" 0 0 0 0 0 0 0 0 0 1 0 0 0 0 0 0 0 1 0 0 "sAML2" 0 0 0 0 0 0 0 0 1 0 0 0 0 0 0 0 "PD11144a" 1.498630137 1.498630137 0 0 1.498630137 0 1.498630137 0 1.498630137 1 "NEW_adverse" 0 0…
PD11145a 0 0 0 0 0 0 0 0 0 0 0 1 0 0 0 0 0 0 0 0 0 0 0 0 0 0 0 0 0 0 0 0 0 0 0 0 0 0 0 0 0 0 1 0 0 0 1 0 0 0 0 0 0 0 0 1 0 0 0 0 1 0 1 0 0 0 0 0 0 1 0 0 0 0 0 0 0 0 0 0 0 64 1 70 7.5 1 47 19.8 1 0 0.493150685 1 "adverse" 0 0 0 0 0 0 0 0 1 1 0 0 0 0 0 0 1 1 0 0 "TP53_complex" 0 0 0 0 0 0 0 0 0 0 1 0 0 0 0 0 "PD11145a" 0.161643835616438 0.493150685 0 1 0.493150685 1 0.493150685 0 0.493150685 0 "NEW…
PD11146a 0 0 1 0 0 0 0 0 0 0 0 1 0 0 0 0 0 0 0 0 0 0 0 0 0 0 0 0 0 0 0 0 0 0 0 0 0 0 0 0 0 0 0 0 0 0 0 0 1 1 0 1 0 0 0 0 0 0 0 0 0 0 0 0 0 0 1 0 0 0 0 0 0 0 0 0 0 0 0 0 0 61 1 15 8.7 1 32 0.98 2 1 0.265753425 1 "adverse" 0 0 0 0 0 0 0 0 0 1 0 0 0 0 0 0 0 1 0 0 "sAML2" 0 0 0 0 0 0 0 0 1 0 0 0 0 0 0 0 "PD11146a" 0.265753425 0.265753425 0 0 0.265753425 0 0.265753425 0 0.265753425 1 "NEW_adverse" 0 0…
PD11147a 1 0 0 0 0 0 0 1 0 0 0 0 0 0 0 0 0 0 0 0 0 0 0 0 0 0 0 0 0 0 0 0 0 0 0 0 0 0 0 0 0 0 0 0 0 0 1 0 0 1 0 0 0 0 0 0 0 0 0 0 0 0 0 0 0 0 0 0 0 0 0 0 0 0 0 0 0 0 0 0 0 63 1 90 11.8 1 22 112 1 0 1.339726027 1 "adverse" 0 0 0 0 0 0 0 0 0 1 0 0 0 0 0 0 0 1 0 0 "sAML2" 0 0 0 0 0 0 0 0 1 0 0 0 0 0 0 0 "PD11147a" 1.339726027 1.339726027 0 0 1.339726027 0 1.339726027 0 1.339726027 1 "NEW_adverse" 0 0…
PD11148a 0 0 0 0 0 0 0 0 0 1 0 0 0 0 0 0 0 0 0 0 0 0 0 0 0 0 0 0 0 0 0 0 0 0 0 1 0 0 0 0 0 0 0 0 0 0 0 0 0 1 0 0 0 0 0 0 0 0 0 0 0 0 0 0 0 0 0 0 0 0 0 0 0 0 0 0 0 0 0 0 0 61 1 80 6.6 2 64 17.4 1 0 0.073972603 1 "favorable" 0 0 0 0 0 0 1 0 0 0 0 0 0 0 0 0 0 0 1 0 "NPM1" 0 0 0 0 1 0 0 0 0 0 0 0 0 0 0 0 "PD11148a" 0.073972603 0.073972603 0 0 0.073972603 0 0.073972603 0 0.073972603 1 "NEW_favorable" …
PD11149a 0 0 0 0 0 0 0 0 0 0 0 0 0 0 0 0 0 0 0 0 0 0 0 0 0 0 0 0 0 0 0 0 0 0 0 0 0 0 0 0 0 0 0 0 0 0 0 0 0 0 0 0 0 0 0 0 0 0 0 0 0 0 0 0 0 0 0 0 0 0 0 0 0 0 0 0 0 0 0 0 0 66 1 40 9.6 1 21 2.1 1 0 2.879452055 1 "intermediate" 0 0 0 0 0 0 0 0 0 0 0 0 0 0 1 0 0 0 0 1 "no_events" 0 0 1 0 0 0 0 0 0 0 0 0 0 0 0 0 "PD11149a" 0.126027397260274 1.39452054794521 1 1 2.879452055 0 2.879452055 1 2.879452055 …
PD11150a 0 0 0 0 0 0 0 0 0 0 0 1 0 0 0 0 1 0 0 0 0 0 1 0 0 0 0 0 0 0 0 0 0 0 0 1 0 0 0 0 0 0 1 0 0 0 0 0 0 1 0 0 0 0 0 0 0 0 0 0 0 0 0 0 0 0 0 0 0 0 0 0 0 0 0 0 0 0 0 0 0 73 0 80 12.4 1 68 81 3 1 0.232876712 1 "favorable" 0 0 0 0 0 0 1 0 0 0 0 0 0 0 0 0 0 0 1 0 "NPM1" 0 0 0 0 1 0 0 0 0 0 0 0 0 0 0 0 "PD11150a" 0.0767123287671233 0.23013698630137 1 1 0.232876712 0 0.232876712 1 0.232876712 0 "NEW_…
PD11151a 0 0 1 0 0 0 0 0 0 0 0 1 0 0 0 0 0 0 0 0 0 0 0 0 0 0 0 0 0 0 0 0 0 0 0 0 0 0 0 0 0 0 0 0 0 0 0 0 0 0 1 0 0 0 0 0 0 1 0 0 0 0 0 0 0 0 0 0 0 0 0 0 0 0 0 0 0 0 0 0 0 63 0 75 10.7 2 36 8.1 1 0 0.906849315 1 "adverse" 0 0 0 0 0 0 0 0 1 0 0 0 0 0 0 0 0 1 0 0 "TP53_complex" 0 0 0 0 0 0 0 0 0 0 1 0 0 0 0 0 "PD11151a" 0.104109589041096 0.621917808219178 1 1 0.906849315 0 0.906849315 1 0.906849315 …
PD11152a 0 0 0 0 0 0 0 0 0 0 0 0 0 0 0 0 0 0 0 0 0 0 0 0 0 1 0 0 0 0 0 0 0 0 0 0 0 0 0 0 0 0 0 0 0 0 0 0 1 0 1 0 0 0 0 0 0 0 0 0 0 1 1 0 0 0 0 1 1 1 0 0 0 0 0 0 0 0 0 0 0 67 1 30 6.1 2 16 3.3 1 0 0.797260274 1 "adverse" 0 0 0 0 0 0 0 0 1 0 0 0 0 0 0 0 0 1 0 0 "TP53_complex" 0 0 0 0 0 0 0 0 0 0 1 0 0 0 0 0 "PD11152a" 0.797260274 0.797260274 0 0 0.797260274 0 0.797260274 0 0.797260274 1 "NEW_advers…
PD11153a 1 0 0 0 1 0 0 0 0 0 0 0 0 0 1 0 0 0 0 0 0 0 0 0 0 0 0 0 0 0 0 0 0 0 0 0 1 0 0 0 0 1 0 0 0 0 0 0 0 0 0 0 0 0 0 0 0 0 0 0 0 0 0 0 0 0 0 0 0 0 0 0 0 0 0 0 0 0 0 0 0 69 1 70 13.6 1 123 91.1 1 0 3.394520548 1 "adverse" 0 0 0 0 0 0 0 0 0 1 0 0 0 0 0 0 0 1 0 0 "sAML2" 0 0 0 0 0 0 0 0 1 0 0 0 0 0 0 0 "PD11153a" 0.443835616438356 2.0986301369863 1 1 3.394520548 0 3.394520548 1 3.394520548 0 "NEW_…
PD11154a 0 0 0 0 0 0 0 0 0 0 0 0 0 0 0 0 0 0 0 0 0 0 0 0 0 0 0 0 0 0 0 0 0 0 1 0 0 0 0 0 0 0 0 0 0 0 0 0 0 0 1 0 0 0 0 0 0 0 0 1 0 0 1 0 1 1 0 0 0 1 0 0 0 0 0 0 0 0 0 0 0 71 0 75 10.7 3 89 12.2 1 0 0.306849315 1 "adverse" 0 0 0 0 0 0 0 0 1 0 0 0 0 0 0 0 0 1 0 0 "TP53_complex" 0 0 0 0 0 0 0 0 0 0 1 0 0 0 0 0 "PD11154a" 0.306849315 0.306849315 0 0 0.306849315 0 0.306849315 0 0.306849315 1 "NEW_adve…
PD11155a 0 0 0 0 0 0 0 0 0 0 0 0 0 0 0 0 0 0 0 0 0 0 0 0 0 0 1 0 0 0 0 0 0 0 0 0 0 0 0 0 0 0 0 0 0 0 0 0 0 0 0 0 0 0 0 0 0 0 0 0 0 0 0 0 0 0 0 0 0 0 0 0 0 0 0 0 0 1 0 0 0 72 0 60 9.9 1 35 5.83 1 0 0.383561644 1 "favorable" 0 0 1 0 0 0 0 0 0 0 0 0 0 0 0 0 0 0 1 0 "t_8_21" 1 0 0 0 0 0 0 0 0 0 0 0 0 0 0 0 "PD11155a" 0.383561644 0.383561644 0 0 0.383561644 0 0.383561644 0 0.383561644 1 "NEW_favorable…
PD11156a 0 0 0 0 0 0 0 0 0 0 0 0 0 0 0 0 0 0 0 0 0 0 0 0 0 0 0 0 0 0 0 0 0 0 0 0 0 0 0 0 0 0 0 0 0 0 0 0 0 0 0 0 0 0 0 0 0 0 0 0 0 0 1 0 0 0 0 0 0 1 1 0 0 0 0 0 0 0 0 0 0 63 0 75 7.2 1 44 116 1 0 0.032876712 1 "adverse" 0 0 0 0 0 0 0 0 1 0 0 0 0 0 0 0 0 1 0 0 "TP53_complex" 0 0 0 0 0 0 0 0 0 0 1 0 0 0 0 0 "PD11156a" 0.032876712 0.032876712 0 0 0.032876712 0 0.032876712 0 0.032876712 1 "NEW_advers…
PD11158a 0 0 0 0 0 0 0 0 0 0 0 0 0 0 0 0 0 0 0 0 0 0 0 0 0 0 0 0 0 0 0 0 0 0 0 0 0 0 0 0 0 0 0 0 0 0 0 0 0 0 0 0 0 0 0 0 0 0 0 0 0 0 0 0 1 0 0 0 0 0 0 0 0 0 0 1 0 0 0 0 0 67 1 30 9.3 1 18 0.6 1 0 14.20547945 0 "favorable" 1 0 0 0 0 0 0 0 0 0 0 0 0 0 0 0 0 0 1 0 "t_15_17" 0 0 0 0 0 0 0 0 0 0 0 0 0 0 0 1 "PD11158a" 0.210958904109589 14.20547945 0 1 14.20547945 0 14.20547945 0 14.20547945 0 "NEW_fav…
PD11159a 0 0 0 0 0 0 0 0 0 0 0 0 0 0 0 0 0 0 0 0 0 0 0 0 0 0 0 0 0 0 0 0 0 0 0 1 0 0 0 1 0 0 0 0 0 0 0 0 0 0 0 0 0 0 0 1 0 0 0 0 0 0 0 0 0 0 0 0 0 0 0 0 0 0 0 0 0 0 0 0 0 61 0 100 11 1 151 72.3 1 0 8.178082192 0 "favorable" 0 0 0 0 0 0 1 0 0 0 0 0 0 0 0 0 0 0 1 0 "NPM1" 0 0 0 0 1 0 0 0 0 0 0 0 0 0 0 0 "PD11159a" 0.219178082191781 5.42191780821918 1 1 8.178082192 0 8.178082192 0 8.178082192 0 "NEW…
PD11160a 0 0 0 0 0 0 0 0 0 0 0 0 0 0 0 0 0 0 0 0 0 0 0 0 0 0 0 0 0 0 0 0 0 0 0 0 0 0 0 0 0 0 0 0 0 0 0 0 0 0 1 0 0 0 0 0 0 0 0 0 1 0 1 1 0 0 0 0 0 1 0 0 0 0 0 0 0 0 0 0 0 64 0 32 10.8 1 57 3.65 3 1 0.452054795 1 "adverse" 0 0 0 0 0 0 0 0 1 0 0 0 0 0 0 0 0 1 0 0 "TP53_complex" 0 0 0 0 0 0 0 0 0 0 1 0 0 0 0 0 "PD11160a" 0.452054795 0.452054795 0 0 0.452054795 0 0.452054795 0 0.452054795 1 "NEW_adve…
PD11161a 0 0 0 0 0 0 0 0 0 0 0 0 0 0 0 0 0 0 0 0 0 0 0 0 0 0 0 0 0 0 0 0 0 0 0 0 0 0 0 0 0 0 0 0 0 0 0 0 0 0 0 0 0 0 0 0 0 0 0 0 0 0 0 0 0 0 0 0 0 0 0 0 0 0 0 0 0 0 0 0 0 73 1 82.5 9.4 0 30 1.4 1 0 4.495890411 1 "intermediate" 0 0 0 0 0 0 0 0 0 0 0 0 0 0 1 0 0 0 0 1 "no_events" 0 0 1 0 0 0 0 0 0 0 0 0 0 0 0 0 "PD11161a" 0.161643835616438 1.73698630136986 1 1 4.495890411 0 4.495890411 1 4.49589041…
PD11162a 0 0 0 0 0 0 0 0 0 0 0 1 0 0 0 0 0 0 0 0 0 0 1 0 0 0 0 0 0 0 0 0 0 0 0 1 0 0 0 0 0 0 0 0 0 0 0 0 0 0 0 0 0 0 0 1 0 0 0 0 0 0 0 0 0 0 0 0 0 0 0 0 0 0 0 0 0 0 0 0 0 67 1 90 7.8 2 133 158 1 0 0.350684932 1 "favorable" 0 0 0 0 0 0 1 0 0 0 0 0 0 0 0 0 0 0 1 0 "NPM1" 0 0 0 0 1 0 0 0 0 0 0 0 0 0 0 0 "PD11162a" 0.350684932 0.350684932 0 0 0.350684932 0 0.350684932 0 0.350684932 1 "NEW_intermediat…
PD11163a 0 0 0 0 0 0 0 0 0 0 0 1 0 0 0 1 0 0 0 0 1 0 0 0 0 0 0 0 0 0 0 0 0 0 0 0 0 0 0 0 0 0 0 0 0 0 0 0 0 0 0 0 0 0 0 0 0 0 0 0 0 0 0 0 0 0 0 0 0 0 1 0 0 0 0 0 0 0 0 0 0 61 0 73 8.8 1 204 1.2 1 0 0.931506849 1 "adverse" 0 0 0 0 0 0 0 0 0 0 0 0 0 1 0 0 0 1 0 0 "DNMT3A_IDH1_2" 0 0 0 0 0 0 0 0 0 0 0 0 1 0 0 0 "PD11163a" 0.194520547945205 0.69041095890411 1 1 0.931506849 0 0.931506849 1 0.931506849 …
PD11164a 0 0 0 0 0 0 0 0 0 0 0 0 0 0 0 0 0 0 0 0 0 0 0 0 0 0 0 1 0 0 0 0 0 0 0 0 0 0 0 0 0 0 0 0 0 0 0 0 0 1 0 0 0 0 1 0 0 0 0 0 0 0 0 0 0 0 0 0 0 0 0 0 0 0 0 0 0 0 0 0 0 67 1 85 6 1 95 56.3 1 0 0.260273973 1 "intermediate" 0 0 0 0 0 0 0 0 0 1 0 0 0 0 0 0 0 0 0 1 "sAML2" 0 0 0 0 0 0 0 0 1 0 0 0 0 0 0 0 "PD11164a" 0.260273973 0.260273973 0 0 0.260273973 0 0.260273973 0 0.260273973 1 "NEW_adverse" …
PD11165a 0 0 0 0 0 0 0 0 0 0 0 1 0 0 0 0 0 0 0 0 0 0 0 0 0 0 0 0 0 0 0 0 0 0 0 1 0 0 0 0 0 0 0 0 0 0 0 0 0 1 0 0 0 0 0 0 1 0 0 0 0 0 0 0 0 0 0 0 0 0 0 0 0 0 0 0 0 0 0 0 0 77 0 55 12 0 130 4.7 1 0 1.852054795 1 "favorable" 0 0 0 0 0 0 1 0 0 0 0 0 0 0 0 0 0 0 1 0 "NPM1" 0 0 0 0 1 0 0 0 0 0 0 0 0 0 0 0 "PD11165a" 0.104109589041096 1.62191780821918 1 1 1.852054795 0 1.852054795 1 1.852054795 0 "NEW_f…
PD11166a 0 0 0 0 0 0 0 0 0 0 0 0 1 0 0 0 0 1 0 0 0 0 0 0 0 0 0 0 0 0 0 0 0 0 0 0 0 0 0 0 0 0 0 0 0 0 0 0 0 0 0 0 0 0 0 1 0 0 0 0 0 1 0 0 0 0 0 0 0 0 0 0 0 0 0 0 0 0 0 0 0 65 0 70 11.4 1 200 1.31 1 0 1.58630137 1 "intermediate" 0 0 0 0 0 0 0 0 0 0 0 0 1 0 0 0 0 0 0 1 "Trisomies" 0 0 0 1 0 0 0 0 0 0 0 0 0 0 0 0 "PD11166a" 0.424657534246575 0.96986301369863 1 1 1.58630137 0 1.58630137 1 1.58630137 0…
PD11167a 0 0 0 0 0 0 0 0 0 0 0 0 0 0 0 0 0 0 0 0 0 0 0 0 0 0 0 0 0 0 0 0 0 0 0 0 0 0 0 0 0 0 0 0 0 0 0 0 0 0 0 0 0 0 0 0 1 0 0 0 0 1 0 0 0 0 0 0 0 0 0 0 0 0 0 0 0 0 0 0 0 63 0 75 5 1 28 9.5 1 0 5.953424658 0 "intermediate" 0 0 0 0 0 0 0 0 0 0 0 0 1 0 0 0 0 0 0 1 "Trisomies" 0 0 0 1 0 0 0 0 0 0 0 0 0 0 0 0 "PD11167a" 0.16986301369863 1.27945205479452 1 1 5.953424658 0 5.953424658 0 5.953424658 0 "…
PD11168a 0 0 0 0 0 0 0 0 0 0 0 0 0 0 0 0 0 0 0 0 0 0 0 0 0 0 0 0 0 0 0 0 0 0 0 0 0 0 0 0 0 0 0 0 0 0 0 0 0 0 1 0 0 0 0 0 0 1 0 0 1 0 1 0 0 0 0 0 0 1 0 0 0 0 0 0 0 0 0 0 0 73 1 70 11.3 1 66 1.95 1 0 0.068493151 1 "adverse" 0 0 0 0 0 0 0 0 1 0 0 0 0 0 0 0 0 1 0 0 "TP53_complex" 0 0 0 0 0 0 0 0 0 0 1 0 0 0 0 0 "PD11168a" 0.068493151 0.068493151 0 0 0.068493151 0 0.068493151 0 0.068493151 1 "NEW_adve…
PD11169a 0 0 1 0 0 0 0 0 0 0 0 0 0 0 0 0 0 0 0 0 0 0 0 0 0 0 0 0 0 0 0 0 0 0 0 0 0 0 0 1 0 0 0 0 0 0 0 0 0 0 1 0 0 0 0 0 0 0 0 0 0 0 0 0 0 0 0 0 0 1 0 0 0 0 0 0 0 0 0 0 0 79 1 90 7.7 1 17 17.6 1 0 0.079452055 1 "adverse" 0 0 0 0 0 0 0 0 1 0 0 0 0 0 0 0 0 1 0 0 "TP53_complex" 0 0 0 0 0 0 0 0 0 0 1 0 0 0 0 0 "PD11169a" 0.079452055 0.079452055 0 0 0.079452055 0 0.079452055 0 0.079452055 1 "NEW_adver…
PD11170a 0 0 0 0 0 0 0 0 0 0 0 1 0 0 0 0 0 0 0 0 0 0 0 0 0 0 0 0 0 0 0 0 0 0 0 0 0 0 0 0 0 0 0 0 0 0 0 0 0 0 0 0 0 0 0 1 0 0 0 0 0 0 0 0 0 0 0 0 0 0 0 0 0 0 0 0 0 0 0 0 0 61 0 44 10.3 0 86 30 1 0 2.657534247 1 "intermediate" 0 0 0 0 0 0 0 0 0 0 0 0 0 1 0 0 0 0 0 1 "DNMT3A_IDH1_2" 0 0 0 0 0 0 0 0 0 0 0 0 1 0 0 0 "PD11170a" 2.657534247 2.657534247 0 0 2.657534247 0 2.657534247 0 2.657534247 1 "NEW_…
PD11171a 0 0 0 0 0 0 0 1 0 0 0 1 0 0 0 0 0 0 0 0 0 0 1 0 0 0 0 0 0 0 0 0 0 0 0 0 0 0 0 0 0 0 0 0 0 0 0 0 0 0 0 0 0 0 0 0 0 0 0 0 0 0 0 0 0 0 0 0 0 0 0 0 0 0 0 0 0 0 0 0 0 71 0 91 9.1 1 58 93.4 1 0 0.306849315 1 "intermediate" 0 0 0 0 0 0 0 0 0 0 0 0 0 0 0 1 0 0 0 1 "mNOS" 0 0 0 0 0 0 0 1 0 0 0 0 0 0 0 0 "PD11171a" 0.306849315 0.306849315 0 0 0.306849315 0 0.306849315 0 0.306849315 1 "NEW_adverse"…
PD11172a 0 0 0 0 0 0 0 0 0 0 0 0 0 0 0 0 1 0 0 0 0 0 1 0 0 0 0 0 0 0 0 0 0 0 0 1 0 0 0 0 0 0 0 0 0 0 0 0 0 0 0 0 0 0 0 0 0 0 0 0 0 0 0 0 0 0 0 0 0 0 0 0 0 0 0 0 0 0 0 0 0 65 1 34 8.6 1 69 39.1 1 0 12.43013699 0 "favorable" 0 0 0 0 0 0 1 0 0 0 0 0 0 0 0 0 0 0 1 0 "NPM1" 0 0 0 0 1 0 0 0 0 0 0 0 0 0 0 0 "PD11172a" 0.0904109589041096 12.43013699 0 1 12.43013699 0 12.43013699 0 12.43013699 0 "NEW_inte…
PD11174a 0 0 0 0 0 0 0 0 0 0 0 0 0 0 0 0 0 0 0 0 0 0 0 0 0 0 0 0 0 0 0 0 0 0 0 1 0 0 0 0 0 0 0 0 0 0 1 0 0 1 0 0 0 0 0 0 1 0 0 0 0 0 0 0 0 0 0 0 0 0 0 0 0 0 0 0 0 0 0 0 0 73 1 97 12.4 1 86 158 3 1 0.194520548 1 "favorable" 0 0 0 0 0 0 1 0 0 0 0 0 0 0 0 0 0 0 1 0 "NPM1" 0 0 0 0 1 0 0 0 0 0 0 0 0 0 0 0 "PD11174a" 0.194520548 0.194520548 0 0 0.194520548 0 0.194520548 0 0.194520548 1 "NEW_favorable" …
PD11176a 0 0 0 0 0 0 0 0 0 0 0 0 0 0 0 0 0 0 0 0 0 0 1 0 0 0 0 0 0 0 0 0 0 0 0 1 0 0 0 0 0 0 0 0 0 0 0 0 0 0 0 0 0 0 0 1 0 0 0 0 0 0 0 0 0 0 0 0 0 0 0 0 0 0 0 0 0 0 0 0 0 63 1 94.5 11.3 1 30 85.6 1 0 1.591780822 1 "favorable" 0 0 0 0 0 0 1 0 0 0 0 0 0 0 0 0 0 0 1 0 "NPM1" 0 0 0 0 1 0 0 0 0 0 0 0 0 0 0 0 "PD11176a" 0.210958904109589 1.43561643835616 1 1 1.591780822 0 1.591780822 1 1.591780822 0 "N…
PD11177a 0 0 0 0 0 0 0 0 0 1 0 0 0 0 0 0 0 0 0 0 0 0 0 0 0 0 0 0 0 0 0 0 0 0 0 0 1 0 0 0 0 0 0 0 0 0 0 0 0 0 0 0 0 0 0 0 0 0 0 0 0 0 0 0 0 0 0 0 0 0 0 0 0 0 0 0 0 0 0 0 0 71 1 75 9 3 33 1.17 1 0 0.057534247 1 "intermediate" 0 0 0 0 0 0 0 0 0 0 1 0 0 0 0 0 0 0 0 1 "sAML1" 0 1 0 0 0 0 0 0 0 0 0 0 0 0 0 0 "PD11177a" 0.057534247 0.057534247 0 0 0.057534247 0 0.057534247 0 0.057534247 1 "NEW_intermedi…
PD11178a 0 0 0 0 0 0 0 0 0 0 0 0 0 0 0 0 0 0 0 0 0 0 0 0 0 0 0 0 0 0 0 0 0 0 0 0 0 0 0 0 0 0 0 0 0 0 0 0 0 0 1 0 0 0 0 0 0 0 0 0 0 0 0 0 0 0 0 0 0 0 0 0 0 0 0 0 0 0 0 0 0 74 1 60 9.3 1 13 52.3 1 0 0.065753425 1 "adverse" 0 0 0 0 0 0 0 0 1 0 0 0 0 0 0 0 0 1 0 0 "TP53_complex" 0 0 0 0 0 0 0 0 0 0 1 0 0 0 0 0 "PD11178a" 0.065753425 0.065753425 0 0 0.065753425 0 0.065753425 0 0.065753425 1 "NEW_adver…
PD11179a 0 0 0 0 0 0 0 0 0 0 0 1 0 0 0 0 0 0 0 0 0 0 0 0 0 0 0 0 0 0 0 0 0 0 1 0 0 0 0 0 0 0 0 0 0 0 0 0 0 0 0 0 0 0 0 0 0 0 0 0 0 0 0 0 0 0 0 0 0 0 0 0 0 0 0 0 0 0 0 0 0 73 0 23 11.5 1 82 1.1 1 0 0.065753425 1 "intermediate" 0 0 0 0 0 0 0 0 0 1 0 0 0 0 0 0 0 0 0 1 "sAML2" 0 0 0 0 0 0 0 0 1 0 0 0 0 0 0 0 "PD11179a" 0.065753425 0.065753425 0 0 0.065753425 0 0.065753425 0 0.065753425 1 "NEW_adverse…
PD11181a 1 0 0 0 0 0 0 0 0 0 1 0 0 0 0 0 0 0 0 0 1 0 0 0 0 0 0 0 0 0 0 0 0 0 0 0 0 0 0 0 0 0 0 0 0 0 0 0 0 0 0 0 0 0 0 0 0 0 0 0 0 0 0 0 0 0 0 0 0 0 0 0 0 0 0 0 0 0 0 0 0 73 1 40 10 1 43 1.6 2 1 0.84109589 1 "adverse" 0 0 0 0 0 0 0 0 0 1 0 0 0 0 0 0 0 1 0 0 "sAML2" 0 0 0 0 0 0 0 0 1 0 0 0 0 0 0 0 "PD11181a" 0.320547945205479 0.70958904109589 1 1 0.84109589 0 0.84109589 1 0.84109589 0 "NEW_adverse…
PD11182a 0 0 0 0 0 0 0 0 0 0 0 0 0 0 0 0 0 0 0 0 0 0 0 0 0 0 0 0 0 0 0 0 0 0 0 0 0 0 0 0 0 0 0 0 0 0 0 0 0 0 0 0 0 0 0 0 0 0 0 0 0 0 0 0 0 0 0 0 0 0 0 0 0 0 0 0 0 0 0 0 0 75 0 75 8.7 1 74 0.5 1 0 7.663013699 0 "intermediate" 0 0 0 0 0 0 0 0 0 0 0 0 0 0 1 0 0 0 0 1 "no_events" 0 0 1 0 0 0 0 0 0 0 0 0 0 0 0 0 "PD11182a" 0.0986301369863014 7.663013699 0 1 7.663013699 0 7.663013699 0 7.663013699 0 "N…
PD11183a 1 0 1 0 0 0 0 0 0 0 0 0 0 0 0 0 0 0 0 0 0 0 0 0 0 0 0 0 0 0 0 0 0 0 0 0 0 0 0 0 0 0 1 0 0 0 1 0 1 0 0 0 0 0 0 0 0 0 0 0 0 0 0 0 0 0 0 0 0 0 0 0 0 0 0 0 0 0 0 0 0 65 1 30 8.2 1 11 2.4 1 0 1.402739726 1 "adverse" 0 0 0 0 0 0 0 0 0 1 0 0 0 0 0 0 0 1 0 0 "sAML2" 0 0 0 0 0 0 0 0 1 0 0 0 0 0 0 0 "PD11183a" 0.10958904109589 0.975342465753425 1 1 1.402739726 0 1.402739726 1 1.402739726 0 "NEW_ad…
PD11184a 0 0 0 0 0 0 0 0 0 0 0 1 0 0 0 0 0 0 0 0 0 0 0 0 0 0 0 0 0 0 0 0 0 0 0 0 0 0 0 0 0 0 0 0 0 0 0 0 0 0 0 0 0 0 0 1 1 0 0 0 0 0 0 0 0 0 0 0 0 0 0 0 0 0 0 0 0 0 0 0 0 61 1 92.5 6.9 1 100 18.3 1 0 0.594520548 1 "intermediate" 0 0 0 0 0 0 0 0 0 0 0 0 0 1 0 0 0 0 0 1 "DNMT3A_IDH1_2" 0 0 0 0 0 0 0 0 0 0 0 0 1 0 0 0 "PD11184a" 0.594520548 0.594520548 0 0 0.594520548 0 0.594520548 0 0.594520548 1 "…
PD11185a 0 0 0 0 0 0 0 0 0 0 0 0 0 0 0 0 1 0 0 0 0 0 0 0 0 0 0 0 0 0 0 0 0 0 0 0 0 0 0 0 0 0 0 0 0 0 0 0 0 0 0 0 0 0 0 0 0 0 0 0 0 1 0 0 0 0 0 0 0 0 0 0 0 0 0 1 0 0 0 0 0 66 1 51 9.1 1 35 19.8 1 0 0.835616438 1 "favorable" 1 0 0 0 0 0 0 0 0 0 0 0 0 0 0 0 0 0 1 0 "t_15_17" 0 0 0 0 0 0 0 0 0 0 0 0 0 0 0 1 "PD11185a" 0.104109589041096 0.813698630136986 1 1 0.835616438 0 0.835616438 1 0.835616438 0 "…
PD11186a 0 0 0 0 0 0 0 0 0 0 0 0 0 0 0 0 0 0 0 0 0 0 0 0 0 0 0 0 0 0 0 0 0 0 0 1 0 0 0 0 0 0 0 0 0 0 0 0 0 0 0 0 0 0 0 1 0 0 0 0 0 0 0 0 0 0 0 0 0 0 0 0 0 0 0 0 0 0 0 0 0 63 0 66 11 1 109 2.3 1 0 4.860273973 0 "favorable" 0 0 0 0 0 0 1 0 0 0 0 0 0 0 0 0 0 0 1 0 "NPM1" 0 0 0 0 1 0 0 0 0 0 0 0 0 0 0 0 "PD11186a" 0.101369863013699 4.860273973 0 1 4.860273973 0 4.860273973 0 4.860273973 0 "NEW_favora…
PD11187a 0 0 0 0 0 0 0 0 0 0 0 0 0 0 0 0 0 0 0 0 0 0 0 0 0 0 0 0 0 0 0 0 0 0 0 1 0 0 0 0 0 0 0 0 0 0 0 0 0 0 0 0 0 0 0 0 1 0 0 0 0 0 0 0 0 0 0 0 0 0 0 0 0 0 0 0 0 0 0 0 0 71 1 35 6.9 1 132 5.7 1 0 0.167123288 1 "favorable" 0 0 0 0 0 0 1 0 0 0 0 0 0 0 0 0 0 0 1 0 "NPM1" 0 0 0 0 1 0 0 0 0 0 0 0 0 0 0 0 "PD11187a" 0.0767123287671233 0.167123288 0 1 0.167123288 1 0.167123288 0 0.167123288 0 "NEW_favo…
PD11189a 0 0 0 0 0 0 0 1 0 0 0 0 0 0 0 0 0 0 0 0 0 0 0 0 0 0 0 0 0 0 0 0 0 0 0 0 0 0 0 0 0 0 0 0 0 0 0 0 0 1 0 0 0 0 0 0 0 0 0 0 0 0 0 0 0 0 0 0 0 0 0 0 0 0 0 0 0 0 0 0 0 68 0 85 11.8 1 129 12.6 1 0 2.197260274 1 "intermediate" 0 0 0 0 0 0 0 0 0 0 0 0 0 0 0 1 0 0 0 1 "mNOS" 0 0 0 0 0 0 0 1 0 0 0 0 0 0 0 0 "PD11189a" 0.123287671232877 0.994520547945206 1 1 2.197260274 0 2.197260274 1 2.197260274 0…
PD11190a 0 0 0 0 0 0 0 0 0 0 0 1 0 0 0 0 0 0 0 0 0 0 1 0 0 0 0 0 0 0 0 0 0 0 0 1 0 0 0 0 0 0 0 0 0 0 0 0 0 0 0 0 0 0 0 1 1 0 0 0 0 0 0 0 0 0 0 0 0 0 0 0 0 0 0 0 0 0 0 0 0 65 0 75 8.9 1 137 34.2 1 0 1.575342466 1 "favorable" 0 0 0 0 0 0 1 0 0 0 0 0 0 0 0 0 0 0 1 0 "NPM1" 0 0 0 0 1 0 0 0 0 0 0 0 0 0 0 0 "PD11190a" 0.104109589041096 1.47945205479452 1 1 1.575342466 0 1.575342466 1 1.575342466 0 "NEW…
PD11191a 0 0 0 0 0 0 0 0 0 0 0 0 0 0 0 0 0 0 0 0 0 0 0 0 0 0 0 0 0 0 0 0 0 0 0 0 1 0 0 0 0 0 0 0 0 0 0 0 0 0 0 0 0 0 0 0 0 0 0 0 0 0 0 0 0 0 0 0 0 0 0 0 0 0 0 0 0 0 0 0 0 58 1 80 7.1 1 20 1.4 1 0 4.57260274 1 "intermediate" 0 0 0 0 0 0 0 0 0 0 1 0 0 0 0 0 0 0 0 1 "sAML1" 0 1 0 0 0 0 0 0 0 0 0 0 0 0 0 0 "PD11191a" 3.18356164383562 4.27397260273973 1 1 4.57260274 0 4.57260274 1 4.57260274 0 "NEW_in…
PD11192a 0 0 0 0 0 0 0 0 0 0 0 1 0 0 0 0 0 0 0 0 0 0 1 0 0 0 0 0 0 0 0 0 0 0 0 1 0 0 0 0 0 0 0 0 0 0 0 0 0 0 0 0 0 0 0 0 0 0 0 0 0 0 0 0 0 0 0 0 0 0 0 0 0 0 0 0 0 0 0 0 0 72 0 76 7.1 1 28 49.7 1 0 0.076712329 1 "favorable" 0 0 0 0 0 0 1 0 0 0 0 0 0 0 0 0 0 0 1 0 "NPM1" 0 0 0 0 1 0 0 0 0 0 0 0 0 0 0 0 "PD11192a" 0.076712329 0.076712329 0 0 0.076712329 0 0.076712329 0 0.076712329 1 "NEW_intermediat…
PD11193a 0 0 0 0 0 0 0 0 0 0 0 0 0 0 0 0 0 0 1 0 0 0 0 1 0 0 0 0 0 0 0 0 0 0 0 0 0 0 0 0 0 0 0 0 0 1 0 0 0 0 0 0 0 0 0 0 0 0 0 0 0 0 0 0 0 0 0 0 0 0 0 0 0 0 0 0 0 0 0 0 0 65 1 75 8.8 0 75 1.2 2 1 1.2 1 "intermediate" 0 0 0 0 0 0 0 0 0 0 1 0 0 0 0 0 0 0 0 1 "sAML1" 0 1 0 0 0 0 0 0 0 0 0 0 0 0 0 0 "PD11193a" 0.0794520547945206 0.821917808219178 1 1 1.2 0 1.2 1 1.2 0 "NEW_intermediate" 0 1 0
PD11195a 0 0 0 0 0 0 0 0 0 0 0 0 0 0 0 0 0 0 0 0 0 0 1 0 0 0 0 0 0 0 0 0 0 0 0 1 0 0 0 0 1 0 0 0 0 0 0 0 0 1 0 0 0 0 0 0 0 0 0 0 0 0 0 0 0 0 0 0 0 0 0 0 0 0 0 0 0 0 0 0 0 60 0 90 6.3 1 119 12.9 1 0 9.950684932 0 "favorable" 0 0 0 0 0 0 1 0 0 0 0 0 0 0 0 0 0 0 1 0 "NPM1" 0 0 0 0 1 0 0 0 0 0 0 0 0 0 0 0 "PD11195a" 0.284931506849315 9.950684932 0 1 9.950684932 0 9.950684932 0 9.950684932 0 "NEW_inte…
PD11196a 0 0 0 0 0 0 0 0 0 0 0 1 0 0 0 0 0 0 0 0 1 0 0 0 0 0 0 0 0 0 0 0 0 0 0 1 0 0 0 0 0 0 0 0 0 0 0 0 0 0 0 0 0 0 0 0 1 0 0 0 0 0 0 0 0 0 0 0 0 0 0 0 0 0 0 0 0 0 0 0 0 68 1 50 10.2 1 24 29.6 1 0 1.709589041 1 "favorable" 0 0 0 0 0 0 1 0 0 0 0 0 0 0 0 0 0 0 1 0 "NPM1" 0 0 0 0 1 0 0 0 0 0 0 0 0 0 0 0 "PD11196a" 0.0876712328767123 1.12054794520548 1 1 1.709589041 0 1.709589041 1 1.709589041 0 "NE…
PD11197a 0 0 0 0 0 0 0 0 0 0 0 0 0 0 0 0 0 0 0 0 0 0 1 0 0 0 0 0 0 0 0 0 0 0 0 0 0 0 0 0 0 0 1 0 0 0 1 0 0 1 0 0 0 0 0 0 0 0 0 0 0 0 0 0 0 0 0 0 0 0 0 0 0 0 0 0 0 0 0 0 0 65 1 89 10.3 1 55 89.8 1 0 0.01369863 1 "adverse" 0 0 0 0 0 0 0 0 0 1 0 0 0 0 0 0 0 1 0 0 "sAML2" 0 0 0 0 0 0 0 0 1 0 0 0 0 0 0 0 "PD11197a" 0.01369863 0.01369863 0 0 0.01369863 0 0.01369863 0 0.01369863 1 "NEW_adverse" 0 0 1
PD11198a 0 0 0 1 0 0 0 0 0 0 0 0 0 0 0 0 0 0 0 0 0 0 0 0 0 0 0 0 0 0 0 0 0 0 0 0 0 0 0 0 0 0 0 0 0 0 0 0 0 1 0 0 0 0 0 0 0 0 0 0 0 0 0 0 0 0 0 0 0 0 0 0 0 0 0 0 0 0 0 0 0 71 1 90 8.6 2 44 7.4 1 0 0.290410959 1 "intermediate" 0 0 0 0 0 0 0 0 0 0 0 0 0 0 0 1 0 0 0 1 "mNOS" 0 0 0 0 0 0 0 1 0 0 0 0 0 0 0 0 "PD11198a" 0.0657534246575342 0.238356164383562 1 1 0.290410959 0 0.290410959 1 0.290410959 0 "…
PD11199a 0 0 0 0 0 0 0 0 0 0 0 0 0 0 0 0 0 0 0 0 0 0 1 0 0 0 0 0 1 0 0 0 0 0 0 0 0 0 0 1 0 0 0 0 0 0 0 0 0 1 0 0 0 0 0 0 0 0 0 0 0 0 0 0 0 0 0 0 0 0 0 0 0 0 0 0 0 0 0 0 0 64 0 90 9.4 1 64 7.1 1 0 4.128767123 1 "adverse" 0 0 0 0 0 0 0 0 0 1 0 0 0 0 0 0 0 1 0 0 "sAML2" 0 0 0 0 0 0 0 0 1 0 0 0 0 0 0 0 "PD11199a" 0.0958904109589041 3.1972602739726 1 1 4.128767123 0 4.128767123 1 4.128767123 0 "NEW_ad…
PD11200a 0 0 0 0 0 0 0 0 0 0 0 0 0 0 0 0 0 0 0 0 0 0 0 0 0 0 0 0 0 0 0 0 0 0 0 0 0 0 0 0 0 0 0 0 0 0 0 0 0 0 1 0 0 0 0 0 0 0 0 0 0 0 1 0 1 0 0 0 0 1 0 0 0 0 0 0 0 0 0 0 0 62 1 28 11.3 1 72 2.34 1 0 0.208219178 1 "adverse" 0 0 0 0 0 0 0 0 1 0 0 0 0 0 0 0 0 1 0 0 "TP53_complex" 0 0 0 0 0 0 0 0 0 0 1 0 0 0 0 0 "PD11200a" 0.208219178 0.208219178 0 0 0.208219178 0 0.208219178 0 0.208219178 1 "NEW_adve…
PD11201a 0 0 0 0 0 0 0 0 0 0 0 0 0 0 0 0 0 0 0 0 0 0 0 0 0 0 0 0 0 0 0 0 0 0 0 0 0 0 0 0 0 0 0 0 0 0 0 0 0 0 0 0 0 0 0 0 0 0 0 0 0 0 0 0 0 0 0 0 0 0 0 0 0 0 0 1 0 0 0 0 0 72 0 39 12.2 0 164 1.5 1 0 6.087671233 0 "favorable" 1 0 0 0 0 0 0 0 0 0 0 0 0 0 0 0 0 0 1 0 "t_15_17" 0 0 0 0 0 0 0 0 0 0 0 0 0 0 0 1 "PD11201a" 0.210958904109589 6.087671233 0 1 6.087671233 0 6.087671233 0 6.087671233 0 "NEW_f…
PD11202a 0 0 0 0 0 0 0 0 0 0 0 1 0 0 0 0 1 0 0 0 1 0 0 0 0 0 0 0 0 0 0 0 0 0 0 1 0 0 0 0 0 0 0 0 0 0 0 0 0 0 0 0 0 0 0 0 0 0 0 0 0 0 0 0 0 0 0 0 0 0 0 0 0 0 0 0 0 0 0 0 0 65 0 30 8.1 2 65 1.4 3 1 2.317808219 1 "favorable" 0 0 0 0 0 0 1 0 0 0 0 0 0 0 0 0 0 0 1 0 "NPM1" 0 0 0 0 1 0 0 0 0 0 0 0 0 0 0 0 "PD11202a" 0.0876712328767123 1.3041095890411 1 1 2.317808219 0 2.317808219 1 2.317808219 0 "NEW_f…
PD11203a 0 0 0 0 0 0 0 0 0 0 0 0 0 0 0 0 0 0 0 0 0 0 1 0 0 0 0 0 0 0 0 0 0 0 0 0 0 0 0 0 0 0 0 0 0 0 0 0 0 1 0 0 0 0 0 0 0 0 0 0 0 0 0 0 0 0 0 0 0 0 0 0 0 0 0 0 0 0 0 0 0 69 1 91 10.2 1 19 64.6 1 0 0.084931507 1 "intermediate" 0 0 0 0 0 0 0 0 0 0 0 0 0 0 0 1 0 0 0 1 "mNOS" 0 0 0 0 0 0 0 1 0 0 0 0 0 0 0 0 "PD11203a" 0.084931507 0.084931507 0 0 0.084931507 0 0.084931507 0 0.084931507 1 "NEW_adverse…
PD11204a 0 0 0 0 0 0 0 1 0 0 0 0 0 0 0 0 0 0 0 0 0 0 1 0 0 0 0 0 0 0 0 0 0 0 0 0 0 0 0 0 0 0 1 0 0 0 0 0 0 0 0 0 0 0 0 0 0 0 0 0 0 0 0 0 0 0 0 0 0 0 0 0 0 0 0 0 0 0 0 0 0 63 1 80 9.7 1 54 54 1 0 0.564383562 1 "adverse" 0 0 0 0 0 0 0 0 0 0 1 0 0 0 0 0 0 1 0 0 "sAML1" 0 1 0 0 0 0 0 0 0 0 0 0 0 0 0 0 "PD11204a" 0.16986301369863 0.446575342465753 1 1 0.564383562 0 0.564383562 1 0.564383562 0 "NEW_adv…
PD11205a 0 0 0 0 0 0 0 0 0 0 0 0 0 0 0 0 0 0 0 0 0 0 0 0 0 0 0 0 0 0 0 0 0 0 0 0 0 0 0 0 0 0 1 0 0 0 0 0 0 0 0 0 0 0 0 0 0 0 0 0 0 1 0 0 0 0 0 0 0 0 0 0 0 0 0 0 0 0 0 0 0 62 0 40 11 0 161 0.87 1 0 5.709589041 0 "adverse" 0 0 0 0 0 0 0 0 0 0 1 0 0 0 0 0 0 1 0 0 "sAML1" 0 1 0 0 0 0 0 0 0 0 0 0 0 0 0 0 "PD11205a" 0.583561643835616 5.709589041 0 1 5.709589041 0 5.709589041 0 5.709589041 0 "NEW_interm…
PD11206a 0 0 1 0 0 0 0 0 0 0 0 0 0 0 0 0 0 0 0 0 0 0 0 0 0 0 0 0 0 0 0 0 0 0 0 1 0 0 0 1 0 0 0 0 0 0 0 0 0 0 0 0 0 0 0 0 0 0 0 0 0 0 0 0 0 0 0 0 0 0 0 0 0 0 0 0 0 0 0 0 0 62 0 80 9.6 0 41 61.68 1 0 7.421917808 0 "favorable" 0 0 0 0 0 0 1 0 0 0 0 0 0 0 0 0 0 0 1 0 "NPM1" 0 0 0 0 1 0 0 0 0 0 0 0 0 0 0 0 "PD11206a" 0.295890410958904 7.421917808 0 1 7.421917808 0 7.421917808 0 7.421917808 0 "NEW_favo…
PD11207a 0 0 0 0 0 0 0 0 0 0 0 0 0 0 0 0 0 0 0 0 0 0 0 0 0 0 0 0 0 0 0 0 0 0 0 0 0 0 0 0 0 0 0 0 0 0 0 0 0 0 0 0 0 0 0 0 0 0 0 0 0 0 0 0 0 0 0 0 0 0 0 0 0 0 0 0 0 0 0 0 0 67 1 30 9.1 1 42 1.5 2 1 0.084931507 1 "intermediate" 0 0 0 0 0 0 0 0 0 0 0 0 0 0 1 0 0 0 0 1 "no_events" 0 0 1 0 0 0 0 0 0 0 0 0 0 0 0 0 "PD11207a" 0.084931507 0.084931507 0 0 0.084931507 0 0.084931507 0 0.084931507 1 "NEW_favo…
PD11208a 0 0 0 0 0 0 0 0 0 0 0 0 0 0 0 0 0 0 0 0 0 0 0 0 0 0 0 0 0 0 0 0 0 0 0 0 0 0 0 0 0 0 0 0 0 0 0 0 0 0 0 0 0 0 0 0 0 0 0 0 0 1 0 0 0 0 0 0 0 0 0 0 0 0 1 0 0 0 0 0 1 65 1 100 9.8 1 32 31.9 1 0 7.268493151 0 "adverse" 0 0 0 1 0 0 0 0 0 0 0 0 0 0 0 0 0 1 0 0 "t_11" 0 0 0 0 0 0 0 0 0 0 0 0 0 0 1 0 "PD11208a" 0.0931506849315069 1.49041095890411 1 1 7.268493151 0 7.268493151 0 7.268493151 0 "NEW_…
PD11209a 1 0 0 0 0 0 0 0 0 0 0 0 0 0 0 0 0 0 0 0 0 0 0 0 0 0 0 0 0 0 0 0 0 0 0 0 0 0 0 0 0 0 0 0 0 0 1 0 0 0 0 0 0 0 0 0 1 0 0 0 0 0 0 0 0 0 0 0 0 0 0 0 0 0 0 0 0 0 0 0 0 75 1 72 11.8 1 120 73.2 1 0 0.936986301 1 "adverse" 0 0 0 0 0 0 0 0 0 1 0 0 0 0 0 0 0 1 0 0 "sAML2" 0 0 0 0 0 0 0 0 1 0 0 0 0 0 0 0 "PD11209a" 0.936986301 0.936986301 0 0 0.936986301 0 0.936986301 0 0.936986301 1 "NEW_adverse" 0…
PD11210a 0 0 0 0 0 0 0 0 0 0 0 0 0 0 0 0 0 0 0 0 0 0 0 0 0 0 0 0 0 0 0 0 0 0 0 0 0 0 0 0 0 0 0 0 0 0 0 0 0 0 0 0 0 0 0 0 0 0 0 0 0 0 0 1 0 0 0 0 0 0 0 0 0 0 0 0 0 0 0 0 0 70 0 80 11.6 1 38 34 1 0 0.887671233 1 "adverse" 0 0 0 0 0 0 0 0 0 0 0 0 0 0 0 1 0 1 0 0 "mNOS" 0 0 0 0 0 0 0 1 0 0 0 0 0 0 0 0 "PD11210a" 0.0849315068493151 0.704109589041096 1 1 0.887671233 0 0.887671233 1 0.887671233 0 "NEW_i…
PD11211a 0 0 0 0 0 0 0 0 0 0 0 0 0 0 0 0 0 0 0 0 0 0 0 0 0 0 0 0 0 0 0 0 0 0 0 0 0 0 0 0 0 0 0 0 0 0 0 0 0 1 0 0 0 0 0 0 1 0 0 0 0 0 0 0 0 0 0 0 0 0 0 0 0 0 0 0 0 0 0 0 0 62 0 70 8 0 114 16 2 1 0.898630137 1 "intermediate" 0 0 0 0 0 0 0 0 0 0 0 0 0 0 0 1 0 0 0 1 "mNOS" 0 0 0 0 0 0 0 1 0 0 0 0 0 0 0 0 "PD11211a" 0.317808219178082 0.783561643835616 1 1 0.898630137 0 0.898630137 1 0.898630137 0 "NEW…
PD11212a 0 0 0 0 0 0 0 0 0 0 0 0 0 0 0 0 0 0 0 0 0 0 1 0 0 0 0 0 0 0 0 0 0 0 0 1 0 0 0 0 0 0 0 0 0 0 0 0 0 1 0 0 0 0 0 0 0 0 0 0 0 0 0 0 0 0 0 0 0 0 0 0 0 0 0 0 0 0 0 0 0 70 0 85 9.4 1 6 61.78 1 0 2.126027397 1 "favorable" 0 0 0 0 0 0 1 0 0 0 0 0 0 0 0 0 0 0 1 0 "NPM1" 0 0 0 0 1 0 0 0 0 0 0 0 0 0 0 0 "PD11212a" 0.178082191780822 1.42465753424658 1 1 2.126027397 0 2.126027397 1 2.126027397 0 "NEW_…
PD11213a 0 0 0 0 0 0 0 0 0 0 0 0 0 0 0 0 0 0 0 0 0 0 0 0 0 0 0 0 0 0 0 0 0 0 0 0 0 0 0 0 0 0 0 0 0 0 0 0 0 0 1 0 0 0 0 0 0 0 0 0 0 0 1 0 1 0 0 0 0 1 1 0 0 0 0 0 0 0 0 0 0 63 1 60 7.1 1 12 5 1 0 0.432876712 1 "adverse" 0 0 0 0 0 0 0 0 1 0 0 0 0 0 0 0 0 1 0 0 "TP53_complex" 0 0 0 0 0 0 0 0 0 0 1 0 0 0 0 0 "PD11213a" 0.432876712 0.432876712 0 0 0.432876712 0 0.432876712 0 0.432876712 1 "NEW_adverse"…
PD11214a 0 0 0 0 0 0 0 0 0 0 0 0 0 0 0 0 0 0 0 0 0 0 0 0 0 0 0 0 0 0 0 0 0 0 0 0 0 0 0 0 0 0 0 0 0 0 0 0 0 0 0 0 0 0 0 0 0 0 0 0 0 0 0 0 0 0 0 0 0 0 0 0 0 0 1 0 0 1 0 0 0 71 1 85 7.2 1 19 5.4 1 0 1.482191781 1 "favorable" 0 0 1 0 0 0 0 0 0 0 0 0 0 0 0 0 0 0 1 0 "t_8_21" 1 0 0 0 0 0 0 0 0 0 0 0 0 0 0 0 "PD11214a" 0.0712328767123288 1.23013698630137 1 1 1.482191781 0 1.482191781 1 1.482191781 0 "NE…
PD11215a 0 0 0 0 0 0 0 0 0 0 0 0 0 0 0 0 0 0 0 0 0 0 0 0 0 0 0 0 0 0 0 0 0 0 0 0 0 0 0 0 0 0 0 0 0 0 0 0 0 0 1 0 0 0 0 0 0 0 0 0 0 0 1 0 0 0 0 0 0 1 1 0 0 0 0 0 0 0 0 0 0 61 1 60 6.7 0 11 1.2 1 0 0.638356164 1 "adverse" 0 0 0 0 0 0 0 0 1 0 0 0 0 0 0 0 0 1 0 0 "TP53_complex" 0 0 0 0 0 0 0 0 0 0 1 0 0 0 0 0 "PD11215a" 0.638356164 0.638356164 0 0 0.638356164 0 0.638356164 0 0.638356164 1 "NEW_advers…
PD11216a 0 0 0 0 0 0 0 0 0 0 0 0 0 0 0 0 0 1 0 0 0 0 0 0 0 0 0 0 0 0 0 0 0 0 0 0 0 0 0 0 0 0 0 0 0 0 0 0 0 0 0 0 0 0 0 1 0 0 0 0 0 0 0 0 0 0 0 0 0 0 0 0 0 0 0 0 0 0 0 0 0 75 0 50 10 2 77 7.7 3 1 0.309589041 1 "intermediate" 0 0 0 0 0 0 0 0 0 0 0 0 0 0 0 1 0 0 0 1 "mNOS" 0 0 0 0 0 0 0 1 0 0 0 0 0 0 0 0 "PD11216a" 0.0931506849315069 0.309589041 0 1 0.309589041 1 0.309589041 0 0.309589041 0 "NEW_int…
PD11217a 0 0 0 0 0 0 0 0 0 0 0 1 0 0 0 0 0 0 0 0 0 0 1 0 0 0 0 0 0 0 0 0 0 0 0 1 0 0 0 0 0 0 0 0 0 0 0 0 0 1 0 0 0 0 0 0 0 0 0 0 0 0 0 0 0 0 0 0 0 0 0 0 0 0 0 0 0 0 0 0 0 63 0 59 8 2 75 41.5 1 0 0.597260274 1 "favorable" 0 0 0 0 0 0 1 0 0 0 0 0 0 0 0 0 0 0 1 0 "NPM1" 0 0 0 0 1 0 0 0 0 0 0 0 0 0 0 0 "PD11217a" 0.273972602739726 0.383561643835616 1 1 0.597260274 0 0.597260274 1 0.597260274 0 "NEW_i…
PD11218a 0 0 0 0 0 0 0 0 0 0 0 1 0 0 0 0 0 0 0 0 0 0 0 0 0 0 0 0 0 0 0 0 0 0 0 1 0 0 0 0 0 0 0 0 0 0 0 0 0 1 0 0 0 0 0 0 0 0 0 0 0 0 0 0 0 0 0 0 0 0 0 0 0 0 0 0 0 0 0 0 0 69 0 90 8.5 2 37 157.5 1 0 0.219178082 1 "favorable" 0 0 0 0 0 0 1 0 0 0 0 0 0 0 0 0 0 0 1 0 "NPM1" 0 0 0 0 1 0 0 0 0 0 0 0 0 0 0 0 "PD11218a" 0.219178082 0.219178082 0 0 0.219178082 0 0.219178082 0 0.219178082 1 "NEW_favorable"…
PD11219a 0 0 0 0 0 0 0 0 0 0 0 0 0 0 0 0 0 0 0 0 0 0 0 0 0 0 0 0 0 0 0 0 0 0 0 0 0 0 0 0 0 0 0 0 0 0 0 0 0 0 0 0 0 0 0 0 1 0 0 0 0 0 0 0 0 0 0 0 0 0 0 0 0 0 0 0 0 0 0 0 0 63 0 70 8.8 2 120 91.5 1 0 0.77260274 1 "intermediate" 0 0 0 0 0 0 0 0 0 0 0 0 0 0 0 1 0 0 0 1 "mNOS" 0 0 0 0 0 0 0 1 0 0 0 0 0 0 0 0 "PD11219a" 0.0712328767123288 0.246575342465753 1 1 0.77260274 0 0.77260274 1 0.77260274 0 "NE…
PD11221a 0 0 0 0 0 0 0 1 0 0 0 0 0 0 0 0 0 0 0 0 0 0 1 0 0 0 0 0 0 0 0 0 0 0 0 1 0 0 0 0 0 0 0 0 0 0 0 0 1 0 0 0 0 1 0 0 0 0 0 0 0 0 0 0 0 0 0 0 0 0 0 0 0 0 0 0 0 0 0 0 0 73 1 90 9.6 1 7 1.2 1 0 0.109589041 1 "favorable" 0 0 0 0 0 0 1 0 0 0 0 0 0 0 0 0 0 0 1 0 "NPM1" 0 0 0 0 1 0 0 0 0 0 0 0 0 0 0 0 "PD11221a" 0.0904109589041096 0.109589041 0 1 0.109589041 1 0.109589041 0 0.109589041 0 "NEW_interm…
PD11222a 0 0 0 0 0 0 0 0 0 0 0 0 0 0 0 0 0 0 0 0 0 0 0 0 0 0 0 0 0 0 0 0 0 0 0 0 0 0 0 0 0 0 1 0 0 0 0 0 0 0 0 0 0 0 0 0 0 0 0 0 0 1 0 0 0 0 0 0 0 0 0 0 0 0 0 0 0 0 0 0 0 65 1 35 11.2 1 96 2.5 1 0 2.063013699 1 "adverse" 0 0 0 0 0 0 0 0 0 0 1 0 0 0 0 0 0 1 0 0 "sAML1" 0 1 0 0 0 0 0 0 0 0 0 0 0 0 0 0 "PD11222a" 0.298630136986301 1.43287671232877 1 1 2.063013699 0 2.063013699 1 2.063013699 0 "NEW_i…
PD11223a 0 0 0 0 0 0 0 0 0 0 0 0 0 0 0 0 0 0 0 0 1 0 0 0 0 0 0 0 0 0 0 0 0 0 0 0 0 0 0 0 0 0 0 0 0 0 0 0 0 0 1 0 0 0 0 0 0 0 0 0 0 0 1 0 1 0 0 0 0 1 1 0 0 0 0 0 0 0 0 0 0 65 1 83 10.7 1 257 1.6 1 0 0.098630137 1 "adverse" 0 0 0 0 0 0 0 0 1 0 0 0 0 0 0 0 0 1 0 0 "TP53_complex" 0 0 0 0 0 0 0 0 0 0 1 0 0 0 0 0 "PD11223a" 0.098630137 0.098630137 0 0 0.098630137 0 0.098630137 0 0.098630137 1 "NEW_adve…
PD11224a 0 0 0 0 0 0 0 0 0 0 0 0 0 0 0 0 0 0 0 0 0 0 0 0 0 0 0 0 0 0 0 0 0 0 0 0 0 0 0 0 0 0 1 0 0 0 1 0 0 0 0 0 0 0 0 0 0 0 1 0 0 0 0 0 0 0 0 0 0 0 0 0 0 0 0 0 0 0 0 0 0 61 1 89 12 1 126 78 1 0 1.115068493 1 "adverse" 0 0 0 0 0 0 0 0 0 1 0 0 0 0 0 0 0 1 0 0 "sAML2" 0 0 0 0 0 0 0 0 1 0 0 0 0 0 0 0 "PD11224a" 0.389041095890411 0.76986301369863 1 1 1.115068493 0 1.115068493 1 1.115068493 0 "NEW_adv…
PD11225a 0 0 0 0 0 0 0 0 0 0 0 0 0 0 0 0 0 0 0 0 0 0 0 0 0 0 0 0 0 0 0 0 0 0 0 0 0 0 0 0 0 0 0 0 0 0 0 0 0 0 0 0 0 0 0 0 0 0 0 0 0 1 0 0 0 0 0 0 0 0 0 0 0 0 0 0 0 0 0 0 0 63 0 80 10.3 1 156 1.8 1 0 10.13972603 0 "intermediate" 0 0 0 0 0 0 0 0 0 0 0 0 1 0 0 0 0 0 0 1 "Trisomies" 0 0 0 1 0 0 0 0 0 0 0 0 0 0 0 0 "PD11225a" 0.191780821917808 10.13972603 0 1 10.13972603 0 10.13972603 0 10.13972603 0 "…
PD11226a 0 0 0 0 0 0 0 0 0 0 0 0 0 0 0 0 0 0 0 0 0 0 0 0 0 0 0 0 0 0 0 0 0 0 0 0 0 0 0 0 0 0 0 0 0 0 0 0 0 0 1 0 0 0 0 1 0 0 0 0 0 0 0 0 0 0 0 0 0 1 0 0 0 0 0 0 0 0 0 0 0 74 0 91 10.8 1 111 21.2 3 1 0.967123288 1 "adverse" 0 0 0 0 0 0 0 0 1 0 0 0 0 0 0 0 0 1 0 0 "TP53_complex" 0 0 0 0 0 0 0 0 0 0 1 0 0 0 0 0 "PD11226a" 0.0986301369863014 0.745205479452055 1 1 0.967123288 0 0.967123288 1 0.9671232…
PD11227a 0 0 0 0 0 0 0 0 0 0 0 0 0 0 0 0 0 0 0 0 1 0 0 0 0 0 0 0 0 0 0 0 0 0 0 0 1 0 0 0 0 0 1 0 0 0 1 0 0 0 0 0 0 0 0 0 0 0 0 0 0 0 1 0 1 0 0 0 0 0 1 0 0 0 0 0 0 0 0 0 0 72 1 90 6.8 2 137 3.5 1 0 0.101369863 1 "adverse" 0 0 0 0 0 0 0 0 1 1 0 0 0 0 0 0 1 1 0 0 "TP53_complex" 0 0 0 0 0 0 0 0 0 0 1 0 0 0 0 0 "PD11227a" 0.101369863 0.101369863 0 0 0.101369863 0 0.101369863 0 0.101369863 1 "NEW_adver…
PD11228a 0 0 0 0 0 0 0 0 0 0 0 0 0 0 0 0 0 0 0 0 0 0 0 0 0 0 0 0 0 0 0 0 0 0 0 0 0 0 0 0 0 0 0 0 0 0 0 0 0 0 0 0 0 0 0 0 0 0 0 0 0 0 0 0 0 0 0 0 0 0 0 0 0 0 0 0 0 0 0 0 0 84 0 52 9.4 1 13 1.1 1 0 1.44109589 1 "intermediate" 0 0 0 0 0 0 0 0 0 0 0 0 0 0 1 0 0 0 0 1 "no_events" 0 0 1 0 0 0 0 0 0 0 0 0 0 0 0 0 "PD11228a" 1.44109589 1.44109589 0 0 1.44109589 0 1.44109589 0 1.44109589 1 "NEW_favorable"…
PD11229a 0 0 0 0 0 0 0 0 0 0 0 1 0 0 0 0 0 0 0 0 0 0 0 0 0 0 0 0 0 0 0 0 0 0 0 0 0 0 0 0 0 0 1 0 0 0 0 0 0 0 0 0 0 0 0 1 0 0 0 0 0 0 0 0 0 0 0 0 0 0 0 0 0 0 0 0 0 0 0 0 0 67 0 75 7.7 2 39 31.7 1 0 1.873972603 1 "adverse" 0 0 0 0 0 0 0 0 0 1 0 0 0 0 0 0 0 1 0 0 "sAML2" 0 0 0 0 0 0 0 0 1 0 0 0 0 0 0 0 "PD11229a" 1.873972603 1.873972603 0 0 1.873972603 0 1.873972603 0 1.873972603 1 "NEW_adverse" 0 0…
PD11230a 0 0 0 0 0 0 0 0 0 0 0 0 0 0 1 0 0 0 0 0 0 0 1 0 0 0 0 0 0 0 0 0 0 0 0 0 0 0 0 0 0 0 1 0 0 0 0 0 1 1 0 0 0 0 0 0 1 0 0 0 0 0 0 1 0 0 0 0 0 0 0 0 0 0 0 0 0 0 0 0 0 78 1 30 11.5 0 107 100.4 1 0 0.194520548 1 "adverse" 0 0 0 0 0 0 0 0 0 1 0 0 0 0 0 0 0 1 0 0 "sAML2" 0 0 0 0 0 0 0 0 1 0 0 0 0 0 0 0 "PD11230a" 0.194520548 0.194520548 0 0 0.194520548 0 0.194520548 0 0.194520548 1 "NEW_adverse" …
PD11231a 0 0 0 0 0 0 0 0 0 0 0 1 0 0 0 0 0 0 0 0 0 0 1 0 0 1 0 0 0 0 0 0 0 0 0 1 0 0 0 0 0 0 0 0 0 0 0 0 0 1 0 0 0 0 0 1 0 0 0 0 0 0 0 0 0 0 0 0 0 0 0 0 0 0 0 0 0 1 0 0 0 73 1 90 9 0 39 57.5 1 0 0.079452055 1 "favorable" 0 0 1 0 0 0 1 0 0 0 0 0 0 0 0 0 1 0 1 0 "NPM1" 0 0 0 0 1 0 0 0 0 0 0 0 0 0 0 0 "PD11231a" 0.079452055 0.079452055 0 0 0.079452055 0 0.079452055 0 0.079452055 1 "NEW_intermediate"…
PD11232a 0 0 0 0 0 0 0 0 0 0 0 1 0 0 0 0 0 0 0 0 1 0 1 0 0 0 0 0 1 0 0 0 0 0 0 0 0 0 0 0 0 0 0 0 0 0 0 0 0 0 0 0 0 0 0 0 0 1 0 0 0 0 0 0 0 0 0 0 0 0 0 0 0 0 0 0 0 0 0 0 0 61 0 75 9.4 1 143 103 1 0 1.734246575 1 "adverse" 0 0 0 0 0 0 0 0 0 1 0 0 0 0 0 0 0 1 0 0 "sAML2" 0 0 0 0 0 0 0 0 1 0 0 0 0 0 0 0 "PD11232a" 0.0712328767123288 0.904109589041096 1 1 1.734246575 0 1.734246575 1 1.734246575 0 "NEW…
PD11233a 0 0 0 0 0 0 0 1 1 0 0 0 0 0 0 0 0 0 0 0 0 0 1 0 0 0 0 0 0 0 0 0 0 0 0 1 0 0 0 0 0 0 0 0 0 0 0 0 0 1 0 0 0 0 0 0 0 0 0 0 0 0 0 0 0 0 0 0 0 0 0 0 0 0 0 0 0 0 0 0 0 77 0 90 11 1 20 149 1 0 0.04109589 1 "favorable" 0 0 0 0 0 0 1 1 0 0 0 0 0 0 0 0 1 0 1 0 "NPM1" 0 0 0 0 1 0 0 0 0 0 0 0 0 0 0 0 "PD11233a" 0.04109589 0.04109589 0 0 0.04109589 0 0.04109589 0 0.04109589 1 "NEW_intermediate" 0 1 0
PD11234a 0 0 0 0 0 0 0 0 0 1 0 1 0 0 0 0 0 0 0 0 0 0 0 0 0 0 0 0 0 0 0 0 0 0 0 0 0 0 0 0 0 0 0 0 0 0 0 0 0 0 0 0 0 0 0 0 0 0 0 0 0 0 0 0 0 0 0 0 0 0 0 0 0 0 0 0 0 0 0 0 0 62 0 80 9.9 1 101 0.7 1 0 0.501369863 1 "intermediate" 0 0 0 0 0 0 0 0 0 0 0 0 0 0 0 1 0 0 0 1 "mNOS" 0 0 0 0 0 0 0 1 0 0 0 0 0 0 0 0 "PD11234a" 0.180821917808219 0.427397260273973 1 1 0.501369863 0 0.501369863 1 0.501369863 0 "…
PD11235a 0 0 0 0 0 0 0 0 0 0 0 0 0 0 0 0 0 0 0 0 0 0 0 0 0 0 0 0 0 0 0 0 0 0 0 0 0 0 0 0 0 0 0 0 0 0 0 0 0 0 0 0 0 0 0 0 0 0 0 1 0 0 0 0 0 0 0 0 0 0 0 0 0 0 0 0 0 0 0 0 0 69 1 70 7.7 1 93 78 2 1 1.405479452 1 "intermediate" 0 0 0 0 0 0 0 0 0 0 0 0 1 0 0 0 0 0 0 1 "Trisomies" 0 0 0 1 0 0 0 0 0 0 0 0 0 0 0 0 "PD11235a" 1.405479452 1.405479452 0 0 1.405479452 0 1.405479452 0 1.405479452 1 "NEW_inter…
PD11236a 0 0 0 0 0 0 0 0 0 0 0 0 0 0 0 0 0 0 0 0 0 0 0 0 0 0 0 0 0 0 0 0 0 0 0 0 1 0 0 1 0 0 0 0 0 0 0 0 0 0 0 0 0 0 0 1 0 0 1 0 0 0 0 0 0 0 0 0 0 0 0 0 0 0 0 0 0 0 0 0 0 62 1 70 9.3 1 20 1.6 3 1 0.652054795 1 "intermediate" 0 0 0 0 0 0 0 0 0 0 1 0 0 0 0 0 0 0 0 1 "sAML1" 0 1 0 0 0 0 0 0 0 0 0 0 0 0 0 0 "PD11236a" 0.136986301369863 0.63013698630137 1 1 0.652054795 0 0.652054795 1 0.652054795 0 "N…
PD11237a 0 0 0 0 0 0 0 0 0 0 0 0 0 0 0 0 0 0 0 0 0 0 0 0 0 0 0 0 0 0 0 0 0 0 0 0 0 0 0 0 0 0 0 0 0 1 0 0 0 0 0 0 0 0 0 0 0 0 0 0 0 0 0 0 0 0 0 0 0 0 0 0 0 0 0 0 0 0 0 0 0 68 1 38.5 14.1 1 100 1.4 1 0 1.443835616 1 "intermediate" 0 0 0 0 0 0 0 0 0 0 1 0 0 0 0 0 0 0 0 1 "sAML1" 0 1 0 0 0 0 0 0 0 0 0 0 0 0 0 0 "PD11237a" 0.101369863013699 1.06027397260274 1 1 1.443835616 0 1.443835616 1 1.443835616 …
PD11238a 0 0 0 0 0 0 0 0 0 0 0 0 0 0 0 0 0 0 0 0 1 0 0 0 0 0 0 0 1 0 0 0 1 0 0 0 0 0 0 0 0 0 0 0 0 0 0 0 0 0 0 0 0 0 0 0 0 0 0 0 0 0 0 0 0 0 0 0 0 0 0 0 0 0 0 0 0 0 0 0 0 73 0 81 9 1 54 0.8 1 0 0.528767123 1 "adverse" 0 0 0 0 0 0 0 0 0 0 1 0 0 0 0 0 0 1 0 0 "sAML1" 0 1 0 0 0 0 0 0 0 0 0 0 0 0 0 0 "PD11238a" 0.528767123 0.528767123 0 0 0.528767123 0 0.528767123 0 0.528767123 1 "NEW_intermediate" 0…
PD11239a 0 0 0 0 0 0 0 0 0 0 0 0 0 0 0 0 1 0 0 0 0 0 1 0 1 0 0 0 0 0 0 0 0 0 0 0 0 0 0 0 0 0 0 0 0 0 0 0 0 0 0 0 0 0 0 0 0 0 0 0 0 1 0 0 0 0 0 0 0 0 0 0 0 0 0 0 0 0 0 0 1 62 1 95 7.5 2 42 15.6 1 0 2.230136986 1 "intermediate" 0 0 0 1 0 0 0 0 0 0 0 0 0 0 0 0 0 0 0 1 "t_11" 0 0 0 0 0 0 0 0 0 0 0 0 0 0 1 0 "PD11239a" 0.0794520547945206 2.07945205479452 1 1 2.230136986 0 2.230136986 1 2.230136986 0 "…
PD11240a 0 0 0 0 0 0 0 0 0 0 0 0 0 0 0 0 0 0 0 0 0 0 1 0 0 0 0 0 0 0 0 0 0 0 0 1 0 0 0 0 0 0 0 0 0 0 1 0 0 1 0 0 0 0 0 0 0 0 0 0 0 0 0 0 0 0 0 0 0 0 0 0 0 0 0 0 0 0 0 0 0 69 0 90 7.8 1 42 12.7 1 0 5.58630137 0 "favorable" 0 0 0 0 0 0 1 0 0 0 0 0 0 0 0 0 0 0 1 0 "NPM1" 0 0 0 0 1 0 0 0 0 0 0 0 0 0 0 0 "PD11240a" 0.0821917808219178 5.58630137 0 1 5.58630137 0 5.58630137 0 5.58630137 0 "NEW_intermedi…
PD11241a 1 0 0 0 0 0 0 0 0 0 0 0 0 0 0 0 0 0 0 0 0 0 0 0 0 0 0 0 0 0 0 0 0 0 0 0 0 0 0 0 0 0 0 0 0 0 0 0 1 1 0 1 0 0 0 0 0 0 0 0 0 1 1 0 0 0 0 0 0 0 0 0 0 0 0 0 0 0 0 0 0 72 1 50 6.8 1 111 1.3 3 1 3.473972603 1 "adverse" 0 0 0 0 0 0 0 0 0 1 0 0 0 0 0 0 0 1 0 0 "sAML2" 0 0 0 0 0 0 0 0 1 0 0 0 0 0 0 0 "PD11241a" 0.0931506849315069 1.93150684931507 1 1 3.473972603 0 3.473972603 1 3.473972603 0 "NEW_…
PD11242a 0 0 0 0 0 0 0 0 0 0 0 0 0 0 0 0 0 0 0 0 0 0 0 0 0 0 0 0 0 0 0 0 0 0 0 0 0 0 0 0 0 0 1 0 0 0 0 0 0 1 0 0 0 0 0 0 0 0 0 0 0 0 0 0 0 0 0 0 0 0 0 0 0 0 0 0 0 0 0 0 0 66 1 75 9.6 1 362 3.3 3 1 2.58630137 1 "adverse" 0 0 0 0 0 0 0 0 0 1 0 0 0 0 0 0 0 1 0 0 "sAML2" 0 0 0 0 0 0 0 0 1 0 0 0 0 0 0 0 "PD11242a" 0.0931506849315069 1.18904109589041 1 1 2.58630137 0 2.58630137 1 2.58630137 0 "NEW_adve…
PD11243a 0 0 0 0 1 0 0 0 0 0 0 0 0 0 0 0 0 0 0 0 0 0 1 0 0 0 0 0 0 0 0 0 0 0 0 1 0 0 0 0 0 0 0 0 0 0 1 0 0 1 0 0 0 0 0 0 0 0 0 0 0 0 0 0 0 0 0 0 0 0 0 0 0 0 0 0 0 0 0 0 0 68 0 75 9.1 1 76 35.3 1 0 5.115068493 0 "favorable" 0 0 0 0 0 0 1 0 0 0 0 0 0 0 0 0 0 0 1 0 "NPM1" 0 0 0 0 1 0 0 0 0 0 0 0 0 0 0 0 "PD11243a" 0.2 5.115068493 0 1 5.115068493 0 5.115068493 0 5.115068493 0 "NEW_intermediate" 0 1 0
PD11244a 0 0 0 0 0 0 0 0 0 0 0 0 0 0 0 0 1 0 0 0 0 0 1 0 0 0 0 0 0 0 0 0 0 0 0 1 0 0 0 0 0 0 0 0 0 0 0 0 0 1 0 0 0 0 0 1 0 0 0 0 0 0 0 0 0 0 0 0 0 0 0 0 0 0 0 0 0 0 0 0 0 69 0 100 10.7 1 53 190.4 1 0 0.701369863 1 "favorable" 0 0 0 0 0 0 1 0 0 0 0 0 0 0 0 0 0 0 1 0 "NPM1" 0 0 0 0 1 0 0 0 0 0 0 0 0 0 0 0 "PD11244a" 0.0904109589041096 0.649315068493151 1 1 0.701369863 0 0.701369863 1 0.701369863 0 …
PD11245a 0 0 0 0 0 0 0 0 0 0 0 0 0 0 0 0 0 0 0 0 0 0 1 0 0 0 0 0 0 0 0 0 0 0 0 1 0 0 0 0 1 0 0 0 0 0 0 0 0 0 0 0 0 0 0 0 0 0 0 0 0 0 0 0 0 0 0 0 0 0 0 0 0 0 0 0 0 0 0 0 0 80 0 90 9.2 2 83 84.3 1 0 0.589041096 1 "favorable" 0 0 0 0 0 0 1 0 0 0 0 0 0 0 0 0 0 0 1 0 "NPM1" 0 0 0 0 1 0 0 0 0 0 0 0 0 0 0 0 "PD11245a" 0.312328767123288 0.523287671232877 1 1 0.589041096 0 0.589041096 1 0.589041096 0 "NEW…
PD11246a 1 0 0 0 0 0 0 0 0 0 0 0 0 0 0 0 0 0 0 0 0 0 1 0 0 0 0 0 0 0 0 0 0 0 0 0 1 0 0 0 0 0 1 0 0 0 0 0 0 0 0 0 0 0 0 0 0 0 0 1 0 0 0 0 0 0 0 0 0 0 0 0 0 0 0 0 0 0 0 0 0 73 1 30 9.9 2 28 24.5 2 1 0.147945205 1 "adverse" 0 0 0 0 0 0 0 0 0 1 0 0 0 0 0 0 0 1 0 0 "sAML2" 0 0 0 0 0 0 0 0 1 0 0 0 0 0 0 0 "PD11246a" 0.147945205 0.147945205 0 0 0.147945205 0 0.147945205 0 0.147945205 1 "NEW_adverse" 0 0…
PD11247a 0 0 0 0 0 0 0 0 0 0 0 1 0 0 0 0 0 0 0 0 0 0 0 0 0 0 0 0 0 0 0 0 0 0 0 0 0 0 0 1 0 0 0 0 0 0 0 0 0 0 1 0 0 0 0 0 0 0 0 0 0 0 1 1 1 1 0 1 1 1 1 0 0 0 0 0 0 0 0 0 0 76 1 60 13.9 1 166 2.4 1 0 0.090410959 1 "adverse" 0 0 0 0 0 0 0 0 1 0 0 0 0 0 0 0 0 1 0 0 "TP53_complex" 0 0 0 0 0 0 0 0 0 0 1 0 0 0 0 0 "PD11247a" 0.090410959 0.090410959 0 0 0.090410959 0 0.090410959 0 0.090410959 1 "NEW_adve…
PD11248a 0 0 0 0 0 0 0 0 0 0 0 0 0 0 0 0 0 0 0 0 0 0 1 0 0 0 0 0 0 0 0 0 0 0 0 1 0 0 0 0 1 0 0 0 0 0 0 0 0 0 0 0 0 0 0 0 1 0 0 0 0 0 0 0 0 0 0 0 0 0 0 0 0 0 0 0 0 0 0 0 0 61 0 80 10.3 1 18 7.9 1 0 3.479452055 1 "favorable" 0 0 0 0 0 0 1 0 0 0 0 0 0 0 0 0 0 0 1 0 "NPM1" 0 0 0 0 1 0 0 0 0 0 0 0 0 0 0 0 "PD11248a" 0.120547945205479 2 1 1 3.479452055 0 3.479452055 1 3.479452055 0 "NEW_intermediate" 0…
PD11249a 0 0 0 0 0 0 0 0 0 0 0 0 0 0 0 0 0 0 0 0 0 0 0 0 0 0 0 0 0 0 0 0 0 0 0 0 0 0 0 0 0 0 1 0 0 0 1 0 0 0 0 0 0 0 0 0 0 0 0 0 0 0 0 0 0 0 0 0 0 0 0 0 0 0 0 0 0 0 0 0 0 60 0 80 10.6 1 55 25.2 1 0 0.191780822 1 "adverse" 0 0 0 0 0 0 0 0 0 1 0 0 0 0 0 0 0 1 0 0 "sAML2" 0 0 0 0 0 0 0 0 1 0 0 0 0 0 0 0 "PD11249a" 0.0876712328767123 0.191780822 0 1 0.191780822 1 0.191780822 0 0.191780822 0 "NEW_adve…
PD11250a 0 0 0 0 0 0 0 0 0 0 0 0 0 0 0 0 0 0 0 0 0 0 1 0 0 0 0 0 0 0 0 0 0 0 0 1 0 0 0 0 0 0 0 0 0 0 0 0 0 1 0 0 0 0 0 0 0 0 0 0 0 0 0 0 0 0 0 0 0 0 0 0 0 0 0 0 0 0 0 0 0 72 1 95 11.4 2 32 303 1 0 0.298630137 1 "favorable" 0 0 0 0 0 0 1 0 0 0 0 0 0 0 0 0 0 0 1 0 "NPM1" 0 0 0 0 1 0 0 0 0 0 0 0 0 0 0 0 "PD11250a" 0.298630137 0.298630137 0 0 0.298630137 0 0.298630137 0 0.298630137 1 "NEW_intermediat…
PD11251a 0 0 0 0 0 0 0 0 0 0 0 1 0 0 0 0 0 0 0 0 1 0 0 0 0 0 1 0 0 0 0 0 0 0 0 0 0 0 0 0 0 0 1 0 0 0 0 0 0 0 0 0 0 0 0 0 1 0 0 0 0 0 0 0 0 0 0 0 0 0 0 0 0 0 0 0 0 0 0 0 0 65 0 100 6.9 2 123 42.9 1 0 0.835616438 1 "adverse" 0 0 0 0 0 0 0 0 0 1 0 0 0 0 0 0 0 1 0 0 "sAML2" 0 0 0 0 0 0 0 0 1 0 0 0 0 0 0 0 "PD11251a" 0.126027397260274 0.673972602739726 1 1 0.835616438 0 0.835616438 1 0.835616438 0 "NE…
PD11252a 0 0 0 0 0 0 0 0 0 0 0 0 0 0 0 0 0 0 0 0 0 0 0 0 0 0 0 0 0 0 0 0 0 0 0 0 0 0 0 0 0 0 0 0 0 0 0 0 0 0 0 0 0 0 0 0 0 0 0 0 0 0 0 0 0 0 0 0 0 0 0 0 0 0 0 0 0 0 0 0 0 67 1 75 7.9 1 105 1 3 1 6.84109589 0 "intermediate" 0 0 0 0 0 0 0 0 0 0 0 0 0 0 1 0 0 0 0 1 "no_events" 0 0 1 0 0 0 0 0 0 0 0 0 0 0 0 0 "PD11252a" 0.221917808219178 6.84109589 0 1 6.84109589 0 6.84109589 0 6.84109589 0 "NEW_favo…
PD11253a 0 0 0 0 0 0 0 0 0 0 0 0 0 0 0 0 0 0 0 0 0 0 0 0 0 0 0 0 0 0 0 0 0 0 0 0 0 0 0 0 0 0 0 0 0 0 0 0 0 0 0 0 0 0 0 1 0 0 0 0 0 1 1 0 0 0 0 0 0 0 0 0 0 0 0 0 0 0 0 0 1 70 0 80 10.8 1 47 1 1 0 1.597260274 1 "adverse" 0 0 0 1 0 0 0 0 0 0 0 0 0 0 0 0 0 1 0 0 "t_11" 0 0 0 0 0 0 0 0 0 0 0 0 0 0 1 0 "PD11253a" 0.120547945205479 1.22465753424658 1 1 1.597260274 0 1.597260274 1 1.597260274 0 "NEW_inte…
PD11254a 0 0 0 0 1 0 0 0 0 0 0 0 0 0 0 0 0 0 0 0 0 0 0 0 0 0 0 0 0 0 0 0 0 0 0 1 0 0 0 0 0 0 0 0 0 0 0 0 0 1 0 0 0 0 0 0 0 0 0 0 0 0 0 0 0 0 0 0 0 0 0 0 0 0 0 0 0 0 0 0 0 68 0 65 9.9 1 115 52.1 1 0 1.42739726 1 "favorable" 0 0 0 0 0 0 1 0 0 0 0 0 0 0 0 0 0 0 1 0 "NPM1" 0 0 0 0 1 0 0 0 0 0 0 0 0 0 0 0 "PD11254a" 1.42739726 1.42739726 0 0 1.42739726 0 1.42739726 0 1.42739726 1 "NEW_favorable" 1 0 0
PD11255a 1 0 0 0 0 0 0 0 0 0 0 0 0 0 0 0 0 0 0 0 0 0 0 0 0 0 0 0 0 0 0 0 0 0 0 0 0 0 0 0 0 0 1 0 0 0 1 0 0 0 0 0 0 0 0 0 0 0 0 0 0 0 0 0 0 0 0 0 0 0 0 0 0 0 0 0 0 0 0 0 0 64 1 15 8.5 1 75 5.1 1 0 2.347945205 1 "adverse" 0 0 0 0 0 0 0 0 0 1 0 0 0 0 0 0 0 1 0 0 "sAML2" 0 0 0 0 0 0 0 0 1 0 0 0 0 0 0 0 "PD11255a" 0.334246575342466 1.16164383561644 1 1 2.347945205 0 2.347945205 1 2.347945205 0 "NEW_ad…
PD11256a 0 0 0 0 0 0 0 0 0 0 0 0 0 0 0 0 0 0 0 0 0 0 1 0 0 0 0 0 0 0 0 0 0 0 0 0 0 0 0 0 0 0 0 0 0 0 0 0 0 0 0 0 0 0 0 0 0 0 0 0 0 0 0 0 0 0 0 0 0 0 0 0 0 0 0 0 1 0 0 0 0 67 0 90 9 1 68 10.6 1 0 0.342465753 1 "adverse" 0 0 0 0 1 0 0 0 0 0 0 0 0 0 0 0 0 1 0 0 "t_6_9" 0 0 0 0 0 0 0 0 0 0 0 0 0 1 0 0 "PD11256a" 0.342465753 0.342465753 0 0 0.342465753 0 0.342465753 0 0.342465753 1 "NEW_adverse" 0 0 1
PD11257a 0 0 0 0 0 0 0 0 0 0 0 0 0 0 0 0 0 0 0 0 0 0 1 0 0 0 0 0 0 0 0 0 0 0 0 0 0 0 0 0 0 0 0 0 0 1 0 0 0 1 1 0 0 0 0 0 0 0 0 0 0 1 0 0 0 0 0 0 0 1 0 0 0 0 0 0 0 0 0 0 0 74 1 55 7.9 0 80 2.1 1 0 0.060273973 1 "adverse" 0 0 0 0 0 0 0 0 1 0 0 0 0 0 0 0 0 1 0 0 "TP53_complex" 0 0 0 0 0 0 0 0 0 0 1 0 0 0 0 0 "PD11257a" 0.060273973 0.060273973 0 0 0.060273973 0 0.060273973 0 0.060273973 1 "NEW_advers…
PD11258a 0 0 0 0 0 0 0 0 0 0 0 0 0 0 0 0 0 0 0 0 0 0 0 0 0 0 0 0 0 0 0 0 0 0 0 0 0 0 0 0 0 0 0 0 0 0 1 0 1 1 0 0 0 0 0 0 0 0 0 0 0 0 0 0 0 0 0 0 0 0 0 0 0 0 0 0 0 0 0 0 0 74 1 75 7.7 1 24 1.3 1 0 0.868493151 1 "intermediate" 0 0 0 0 0 0 0 0 0 1 0 0 0 0 0 0 0 0 0 1 "sAML2" 0 0 0 0 0 0 0 0 1 0 0 0 0 0 0 0 "PD11258a" 0.868493151 0.868493151 0 0 0.868493151 0 0.868493151 0 0.868493151 1 "NEW_adverse"…
PD11259a 1 0 0 0 0 0 0 0 0 0 0 0 0 0 0 0 0 0 0 0 0 0 0 0 0 0 0 0 0 0 0 0 0 0 0 0 0 0 0 0 0 0 0 0 0 0 0 0 1 0 0 0 0 0 0 0 1 0 0 0 0 1 0 0 0 0 0 0 0 0 0 0 0 0 0 0 0 0 0 0 0 70 1 50 7.5 1 16 5.2 1 0 1.057534247 1 "adverse" 0 0 0 0 0 0 0 0 0 1 0 0 0 0 0 0 0 1 0 0 "sAML2" 0 0 0 0 0 0 0 0 1 0 0 0 0 0 0 0 "PD11259a" 1.057534247 1.057534247 0 0 1.057534247 0 1.057534247 0 1.057534247 1 "NEW_adverse" 0 0 1
PD11260a 0 0 1 0 0 0 0 0 0 0 0 1 0 0 0 0 0 0 0 0 0 0 0 0 0 0 0 0 0 0 0 0 0 0 0 0 0 0 0 0 0 0 1 0 0 0 0 0 1 1 0 0 0 0 0 0 1 0 0 0 0 1 0 0 0 0 0 0 0 0 0 0 0 0 0 0 0 0 0 0 0 66 0 68 7 1 28 11 1 0 0.18630137 1 "adverse" 0 0 0 0 0 0 0 0 0 1 0 0 0 0 0 0 0 1 0 0 "sAML2" 0 0 0 0 0 0 0 0 1 0 0 0 0 0 0 0 "PD11260a" 0.18630137 0.18630137 0 0 0.18630137 0 0.18630137 0 0.18630137 1 "NEW_adverse" 0 0 1
PD11261a 0 0 0 0 0 0 0 0 0 0 0 1 0 0 0 0 0 0 0 0 0 0 1 0 0 0 0 0 0 0 0 0 0 0 0 1 0 0 0 1 0 0 0 0 0 0 0 0 0 0 0 0 0 0 0 1 0 0 0 0 0 0 0 0 0 0 0 0 0 0 0 0 0 0 0 0 0 0 0 0 0 63 1 80 7.6 2 99 224 1 0 1.326027397 1 "favorable" 0 0 0 0 0 0 1 0 0 0 0 0 0 0 0 0 0 0 1 0 "NPM1" 0 0 0 0 1 0 0 0 0 0 0 0 0 0 0 0 "PD11261a" 0.0958904109589041 0.791780821917808 1 1 1.326027397 0 1.326027397 1 1.326027397 0 "NEW…
PD11263a 0 0 0 0 0 0 0 0 0 0 0 0 0 0 0 0 0 0 0 0 0 0 1 0 0 0 0 0 0 0 0 0 0 0 0 0 0 0 0 0 0 0 0 0 0 1 0 0 0 0 0 0 0 0 0 0 0 0 0 0 0 0 0 0 0 0 0 0 0 0 0 0 0 0 0 0 0 0 0 0 0 72 1 31 9.3 1 41 133 1 0 0.323287671 1 "intermediate" 0 0 0 0 0 0 0 0 0 0 1 0 0 0 0 0 0 0 0 1 "sAML1" 0 1 0 0 0 0 0 0 0 0 0 0 0 0 0 0 "PD11263a" 0.323287671 0.323287671 0 0 0.323287671 0 0.323287671 0 0.323287671 1 "NEW_adverse"…
PD11265a 0 0 0 0 0 0 0 0 0 0 0 0 0 0 0 0 0 0 0 0 1 0 0 0 0 0 0 0 0 0 0 0 0 0 0 1 0 0 0 0 0 0 0 0 0 0 0 0 0 0 0 0 0 0 0 0 0 0 0 0 0 0 0 0 0 0 0 0 0 0 0 0 0 0 0 0 0 0 0 0 0 62 0 75 9.8 0 157 1 1 0 6.271232877 0 "favorable" 0 0 0 0 0 0 1 0 0 0 0 0 0 0 0 0 0 0 1 0 "NPM1" 0 0 0 0 1 0 0 0 0 0 0 0 0 0 0 0 "PD11265a" 0.0849315068493151 6.271232877 0 1 6.271232877 0 6.271232877 0 6.271232877 0 "NEW_favora…
PD11266a 0 0 0 0 0 0 0 0 0 0 0 0 0 0 0 0 0 0 0 0 1 0 0 0 0 0 0 0 0 0 0 0 0 0 0 0 0 0 0 0 0 0 0 0 0 0 1 0 1 0 0 0 0 0 0 0 0 0 0 0 0 0 0 0 0 0 0 0 0 0 0 0 0 0 0 0 0 0 0 0 0 62 1 50 10.3 1 445 1.6 1 0 1.194520548 1 "intermediate" 0 0 0 0 0 0 0 0 0 1 0 0 0 0 0 0 0 0 0 1 "sAML2" 0 0 0 0 0 0 0 0 1 0 0 0 0 0 0 0 "PD11266a" 0.186301369863014 1.07671232876712 1 1 1.194520548 0 1.194520548 1 1.194520548 0 …
PD11267a 0 0 0 0 0 0 0 0 0 0 0 0 0 0 0 0 0 0 0 0 0 0 0 0 0 0 0 0 0 0 0 0 0 0 0 0 0 0 0 0 0 0 0 0 0 0 0 0 0 0 0 0 0 0 0 0 0 0 0 0 0 0 0 0 0 0 0 0 0 0 0 0 0 0 0 0 0 0 0 0 0 65 1 30 10.7 0 37 1.5 1 0 1.624657534 1 "intermediate" 0 0 0 0 0 0 0 0 0 0 0 0 0 0 1 0 0 0 0 1 "no_events" 0 0 1 0 0 0 0 0 0 0 0 0 0 0 0 0 "PD11267a" 0.0876712328767123 1.50958904109589 1 1 1.624657534 0 1.624657534 1 1.62465753…
PD11268a 1 0 0 0 0 0 0 0 0 0 0 1 0 0 0 0 0 0 0 0 0 0 0 0 0 0 0 0 0 0 0 0 0 0 0 0 0 0 0 0 0 0 0 0 0 0 0 0 0 0 0 0 0 0 0 1 0 0 0 0 0 0 0 0 0 0 0 0 0 0 0 0 0 0 0 0 0 0 0 0 0 70 1 50 10.9 1 130 2.39 1 0 0.597260274 1 "adverse" 0 0 0 0 0 0 0 0 0 1 0 0 0 0 0 0 0 1 0 0 "sAML2" 0 0 0 0 0 0 0 0 1 0 0 0 0 0 0 0 "PD11268a" 0.0821917808219178 0.523287671232877 1 1 0.597260274 0 0.597260274 1 0.597260274 0 "N…
PD11269a 0 0 0 0 0 0 0 0 0 0 0 1 0 0 1 0 0 0 0 0 0 0 0 0 0 0 0 0 0 0 0 0 0 0 0 0 0 0 0 0 0 0 0 0 0 0 0 0 0 0 0 0 0 0 0 1 0 0 0 0 0 0 0 0 0 0 0 0 0 0 0 0 0 0 0 0 0 0 0 0 0 64 0 59 9.4 1 85 5.4 1 0 1.463013699 1 "intermediate" 0 0 0 0 0 0 0 0 0 1 0 0 0 0 0 0 0 0 0 1 "sAML2" 0 0 0 0 0 0 0 0 1 0 0 0 0 0 0 0 "PD11269a" 1.463013699 1.463013699 0 0 1.463013699 0 1.463013699 0 1.463013699 1 "NEW_adverse"…
PD11270a 0 0 0 0 0 0 0 0 0 0 0 0 0 0 0 0 0 0 0 0 0 0 0 0 0 0 0 0 0 0 0 0 0 0 0 0 0 0 0 0 0 0 0 0 0 0 0 0 0 0 0 0 0 0 0 0 0 0 0 0 0 0 0 0 0 0 0 0 0 0 0 0 0 0 0 0 0 0 0 0 0 65 1 31 10.2 0 32 0.8 2 1 2.397260274 1 "intermediate" 0 0 0 0 0 0 0 0 0 0 0 0 0 0 1 0 0 0 0 1 "no_events" 0 0 1 0 0 0 0 0 0 0 0 0 0 0 0 0 "PD11270a" 0.0712328767123288 1.9013698630137 1 1 2.397260274 0 2.397260274 1 2.397260274…
PD11271a 0 0 0 0 0 0 0 0 0 0 0 1 0 0 0 0 0 0 0 0 0 0 0 0 0 0 0 0 0 0 0 0 0 0 0 0 0 0 0 0 0 0 0 0 0 0 0 0 0 0 0 0 0 0 0 0 0 0 0 0 0 1 1 1 0 0 0 0 0 0 0 0 0 0 1 0 0 0 0 0 0 65 1 75 9.4 0 66 33.4 1 0 0.821917808 1 "adverse" 0 0 0 0 0 0 0 0 1 0 0 0 0 0 0 0 0 1 0 0 "TP53_complex" 0 0 0 0 0 0 0 0 0 0 1 0 0 0 0 0 "PD11271a" 0.123287671232877 0.641095890410959 1 1 0.821917808 0 0.821917808 1 0.821917808 …
PD11272a 0 0 0 0 0 0 0 0 0 0 0 1 0 0 0 0 0 0 0 0 0 0 0 0 0 0 0 0 0 0 0 0 0 0 0 0 0 0 0 0 0 0 0 0 0 0 0 0 0 0 0 0 0 0 0 0 0 0 0 0 0 0 0 0 0 0 0 0 0 0 0 0 0 0 0 0 0 0 0 0 0 66 0 25 10.1 1 74 1.09 1 0 1.731506849 1 "intermediate" 0 0 0 0 0 0 0 0 0 0 0 0 0 0 0 1 0 0 0 1 "mNOS" 0 0 0 0 0 0 0 1 0 0 0 0 0 0 0 0 "PD11272a" 0.356164383561644 1.48767123287671 1 1 1.731506849 0 1.731506849 1 1.731506849 0 "…
PD11273a 0 0 0 0 0 0 0 0 0 0 0 0 0 0 0 0 0 0 0 0 0 0 0 0 0 0 0 0 0 0 0 0 0 0 0 0 0 0 0 0 0 0 0 0 0 0 0 0 0 0 0 0 0 0 0 1 0 0 0 0 0 0 0 0 0 0 0 0 0 0 0 0 0 0 0 0 0 0 0 0 0 64 0 30 10.1 0 239 1.4 1 0 1.361643836 1 "intermediate" 0 0 0 0 0 0 0 0 0 0 0 0 0 0 0 1 0 0 0 1 "mNOS" 0 0 0 0 0 0 0 1 0 0 0 0 0 0 0 0 "PD11273a" 0.104109589041096 1.12602739726027 1 1 1.361643836 0 1.361643836 1 1.361643836 0 "…
PD11274a 0 0 0 0 0 0 0 0 0 0 0 0 0 0 0 0 0 0 0 0 0 0 1 0 0 0 0 0 0 0 0 0 0 0 0 0 0 0 0 0 0 0 0 0 0 0 0 0 0 0 0 0 0 0 0 0 0 0 0 0 0 0 0 0 0 0 0 0 0 0 0 0 0 0 0 1 0 0 0 0 0 68 0 70 8.3 1 10 0.5 1 0 12.60547945 0 "favorable" 1 0 0 0 0 0 0 0 0 0 0 0 0 0 0 0 0 0 1 0 "t_15_17" 0 0 0 0 0 0 0 0 0 0 0 0 0 0 0 1 "PD11274a" 0.0794520547945206 12.60547945 0 1 12.60547945 0 12.60547945 0 12.60547945 0 "NEW_fa…
PD11275a 0 0 0 0 0 0 0 0 0 0 0 0 0 0 0 0 0 0 0 0 0 0 0 0 0 0 0 1 0 0 0 0 0 0 0 0 0 0 0 0 0 0 0 0 0 0 0 0 0 0 0 1 1 0 0 0 0 0 0 0 0 0 0 0 0 0 0 0 0 0 0 0 0 0 0 0 0 0 0 0 0 65 0 80 8.9 1 42 74 1 0 0.712328767 1 "intermediate" 0 0 0 0 0 0 0 0 0 0 1 0 0 0 0 0 0 0 0 1 "sAML1" 0 1 0 0 0 0 0 0 0 0 0 0 0 0 0 0 "PD11275a" 0.712328767 0.712328767 0 0 0.712328767 0 0.712328767 0 0.712328767 1 "NEW_intermedi…
PD11276a 0 0 0 0 0 0 0 0 0 0 0 0 0 0 0 0 0 0 0 0 0 0 0 0 0 0 0 0 0 0 0 0 0 0 0 0 0 0 0 0 0 0 0 0 0 0 1 0 0 0 0 0 0 0 0 1 0 0 0 0 0 0 0 0 0 0 0 0 0 0 0 0 0 0 0 0 0 0 0 0 0 65 1 60 10 1 16 3.9 1 0 1.578082192 1 "intermediate" 0 0 0 0 0 0 0 0 0 0 1 0 0 0 0 0 0 0 0 1 "sAML1" 0 1 0 0 0 0 0 0 0 0 0 0 0 0 0 0 "PD11276a" 1.578082192 1.578082192 0 0 1.578082192 0 1.578082192 0 1.578082192 1 "NEW_intermedi…
PD11277a 0 0 0 0 0 0 0 0 0 0 0 0 0 0 0 0 0 0 0 0 0 0 0 0 0 0 0 0 0 0 0 0 0 0 0 0 0 0 0 0 0 0 0 0 0 0 0 0 0 0 1 0 0 0 0 0 0 0 0 0 0 0 1 0 1 1 0 0 0 1 0 0 0 0 0 0 0 0 0 0 0 65 1 29 4.7 4 28 5.9 1 0 1.260273973 1 "adverse" 0 0 0 0 0 0 0 0 1 0 0 0 0 0 0 0 0 1 0 0 "TP53_complex" 0 0 0 0 0 0 0 0 0 0 1 0 0 0 0 0 "PD11277a" 1.260273973 1.260273973 0 0 1.260273973 0 1.260273973 0 1.260273973 1 "NEW_advers…
PD11278a 0 0 0 0 0 0 0 0 0 0 0 0 0 0 0 0 0 0 0 0 0 0 0 0 0 0 0 0 0 0 0 0 0 0 0 0 0 0 0 0 0 0 1 0 0 0 0 0 0 0 0 0 0 0 0 1 0 0 0 0 0 0 0 0 0 0 0 0 0 0 0 0 0 0 0 0 0 0 0 0 0 65 0 70 12.8 1 246 2.1 1 0 2.643835616 1 "adverse" 0 0 0 0 0 0 0 0 0 0 1 0 0 0 0 0 0 1 0 0 "sAML1" 0 1 0 0 0 0 0 0 0 0 0 0 0 0 0 0 "PD11278a" 0.263013698630137 1.74246575342466 1 1 2.643835616 0 2.643835616 1 2.643835616 0 "NEW_…
PD11279a 0 0 0 0 0 0 0 0 0 0 0 0 0 0 0 0 0 0 0 0 0 0 0 0 0 0 0 0 0 0 0 0 0 0 0 0 0 0 0 0 0 0 0 0 0 0 0 0 0 0 0 0 0 0 0 0 0 0 0 0 0 0 0 0 0 0 0 0 0 0 0 0 0 0 0 0 0 0 1 0 0 60 0 90 8.9 1 197 105.4 3 1 0.928767123 1 "intermediate" 0 0 0 1 0 0 0 0 0 0 0 0 0 0 0 0 0 0 0 1 "t_11" 0 0 0 0 0 0 0 0 0 0 0 0 0 0 1 0 "PD11279a" 0.306849315068493 0.676712328767123 1 1 0.928767123 0 0.928767123 1 0.928767123 0…
PD11280a 0 0 0 0 0 0 0 0 0 0 0 0 0 0 0 0 0 0 0 0 0 0 1 0 0 0 0 0 0 0 0 0 0 0 0 1 0 0 0 0 0 0 0 0 0 0 0 0 0 1 0 0 0 0 0 0 0 0 0 0 0 0 0 0 0 0 0 0 0 0 0 0 0 0 0 0 0 0 0 0 0 72 1 70 9.9 1 217 61.1 3 1 0.087671233 1 "favorable" 0 0 0 0 0 0 1 0 0 0 0 0 0 0 0 0 0 0 1 0 "NPM1" 0 0 0 0 1 0 0 0 0 0 0 0 0 0 0 0 "PD11280a" 0.087671233 0.087671233 0 0 0.087671233 0 0.087671233 0 0.087671233 1 "NEW_intermedia…
PD11281a 0 0 0 0 0 0 0 0 0 0 0 1 0 0 0 0 0 0 0 0 0 0 0 0 0 0 0 0 0 0 0 0 0 0 0 0 0 0 0 0 0 0 0 0 0 0 0 0 0 0 0 0 0 0 0 0 0 0 0 0 0 0 0 0 0 0 0 0 0 0 0 0 0 0 0 0 0 0 0 0 0 62 0 50 7.9 2 17 134 1 0 1.038356164 1 "intermediate" 0 0 0 0 0 0 0 0 0 0 0 0 0 0 0 1 0 0 0 1 "mNOS" 0 0 0 0 0 0 0 1 0 0 0 0 0 0 0 0 "PD11281a" 1.038356164 1.038356164 0 0 1.038356164 0 1.038356164 0 1.038356164 1 "NEW_intermedi…
PD11282a 0 0 0 0 0 0 0 0 0 0 0 1 0 0 0 0 0 0 0 0 0 0 1 0 0 0 0 0 0 0 0 0 0 0 0 0 0 0 0 0 0 0 1 0 0 0 1 0 0 0 0 0 0 0 0 0 0 0 0 0 0 0 0 0 0 0 0 0 0 0 0 0 0 0 0 0 0 0 0 0 0 66 1 80 10 1 38 162 1 0 1.468493151 1 "adverse" 0 0 0 0 0 0 0 0 0 1 0 0 0 0 0 0 0 1 0 0 "sAML2" 0 0 0 0 0 0 0 0 1 0 0 0 0 0 0 0 "PD11282a" 0.0767123287671233 0.613698630136986 1 1 1.468493151 0 1.468493151 1 1.468493151 0 "NEW_a…
PD11283a 0 0 0 0 1 0 0 0 0 0 0 0 0 0 0 0 0 1 0 0 0 0 0 0 0 0 0 0 1 0 0 0 0 0 0 0 0 0 0 0 0 0 0 0 0 0 0 0 1 1 0 1 0 0 0 0 0 0 0 0 0 0 0 0 0 0 0 0 0 0 0 0 0 0 0 0 0 0 0 0 0 63 1 80 10 2 35 1.6 1 0 0.342465753 1 "adverse" 0 0 0 0 0 0 0 0 0 1 0 0 0 0 0 0 0 1 0 0 "sAML2" 0 0 0 0 0 0 0 0 1 0 0 0 0 0 0 0 "PD11283a" 0.342465753 0.342465753 0 0 0.342465753 0 0.342465753 0 0.342465753 1 "NEW_adverse" 0 0 1
PD11284a 0 0 0 0 0 0 0 1 0 0 0 1 0 0 1 0 0 0 0 0 0 0 0 0 0 0 0 0 0 0 0 0 0 0 0 0 0 0 0 0 0 0 0 0 0 0 0 0 1 1 0 0 0 0 0 0 0 0 0 0 0 0 0 0 0 0 0 0 0 0 0 0 0 0 0 0 0 0 0 0 0 75 1 80 11.5 0 27 11.1 3 1 1.109589041 1 "intermediate" 0 0 0 0 0 0 0 0 0 1 0 0 0 0 0 0 0 0 0 1 "sAML2" 0 0 0 0 0 0 0 0 1 0 0 0 0 0 0 0 "PD11284a" 0.0849315068493151 0.69041095890411 1 1 1.109589041 0 1.109589041 1 1.109589041 0…
PD11285a 0 0 0 0 0 0 0 0 0 0 0 1 1 0 0 0 0 0 0 0 1 0 0 0 0 0 0 0 1 0 0 0 0 0 0 0 0 0 0 0 0 0 0 0 0 0 0 0 0 0 0 0 0 0 0 0 0 0 0 0 0 0 0 0 0 0 0 0 0 1 0 0 0 0 0 0 0 0 0 0 0 68 0 80 9.1 1 275 2.56 1 0 1.747945205 1 "adverse" 0 0 0 0 0 0 0 0 0 1 0 0 0 0 0 0 0 1 0 0 "sAML2" 0 0 0 0 0 0 0 0 1 0 0 0 0 0 0 0 "PD11285a" 0.128767123287671 0.958904109589041 1 1 1.747945205 0 1.747945205 1 1.747945205 0 "NEW…
PD11286a 0 0 0 0 0 0 0 1 0 0 0 1 0 0 0 0 0 0 0 0 0 0 0 0 0 0 0 0 0 0 0 0 0 0 0 1 0 0 0 0 0 0 0 0 0 0 0 0 0 0 0 0 0 0 0 0 0 0 0 0 0 0 0 0 0 0 0 0 0 0 0 0 0 0 0 0 0 0 0 0 0 71 1 75 9.2 1 118 1.8 1 0 1.495890411 1 "favorable" 0 0 0 0 0 0 1 0 0 0 0 0 0 0 0 0 0 0 1 0 "NPM1" 0 0 0 0 1 0 0 0 0 0 0 0 0 0 0 0 "PD11286a" 0.0931506849315069 0.936986301369863 1 1 1.495890411 0 1.495890411 1 1.495890411 0 "NE…
PD11287a 1 0 0 0 0 0 0 0 0 0 0 0 0 0 0 0 0 0 0 0 0 0 1 0 0 0 0 0 0 0 0 0 0 0 0 0 0 0 0 0 0 0 0 0 0 0 0 0 1 1 0 0 0 0 0 0 0 0 0 0 0 0 0 0 0 0 0 0 0 0 0 0 0 0 0 0 0 0 0 0 0 69 1 70 9.6 1 101 69.7 1 0 0.649315068 1 "adverse" 0 0 0 0 0 0 0 0 0 1 0 0 0 0 0 0 0 1 0 0 "sAML2" 0 0 0 0 0 0 0 0 1 0 0 0 0 0 0 0 "PD11287a" 0.649315068 0.649315068 0 0 0.649315068 0 0.649315068 0 0.649315068 1 "NEW_adverse" 0 …
PD11288a 0 0 0 0 0 0 0 0 0 0 0 0 0 0 0 0 0 0 0 0 0 0 0 0 0 0 0 0 0 0 0 0 0 0 0 0 0 0 0 0 0 0 0 0 0 0 0 0 0 0 1 0 0 0 0 0 0 1 1 1 1 1 1 0 1 0 0 0 0 1 0 0 0 0 0 0 0 0 0 0 0 64 1 70 10 1 220 10.7 1 0 0.17260274 1 "adverse" 0 0 0 0 0 0 0 0 1 0 0 0 0 0 0 0 0 1 0 0 "TP53_complex" 0 0 0 0 0 0 0 0 0 0 1 0 0 0 0 0 "PD11288a" 0.17260274 0.17260274 0 0 0.17260274 0 0.17260274 0 0.17260274 1 "NEW_adverse" 0 …
PD7607a 0 0 0 0 0 0 0 1 1 0 0 0 0 0 0 0 0 0 0 0 0 0 0 0 0 0 0 0 0 0 0 0 0 0 0 0 0 0 0 0 0 0 0 0 0 0 0 0 0 0 0 0 0 0 0 0 0 0 0 0 0 0 0 0 0 0 0 0 0 0 0 0 0 0 0 0 0 0 0 0 0 38 0 44 11.89999962 1 90 2.7 1 0 3.487671233 0 "favorable" 0 0 0 0 0 0 0 1 0 0 0 0 0 0 0 0 0 0 1 0 "CEBPA_bi" 0 0 0 0 0 1 0 0 0 0 0 0 0 0 0 0 "PD7607a" 0.147945205479452 3.487671233 0 1 3.487671233 0 3.487671233 0 3.487671233 0 "…
PD7610a 0 0 0 0 0 0 0 0 0 0 0 1 0 0 0 0 0 1 0 0 0 0 0 0 0 0 0 0 0 0 0 0 0 0 0 1 0 0 0 0 1 0 0 0 0 0 0 0 0 0 0 0 0 0 0 0 0 0 0 0 0 0 0 0 0 0 0 0 0 0 0 0 0 0 0 0 0 0 0 0 0 47 0 90 7.099999905 0 11 58 3 1 11.81643836 0 "favorable" 0 0 0 0 0 0 1 0 0 0 0 0 0 0 0 0 0 0 1 0 "NPM1" 0 0 0 0 1 0 0 0 0 0 0 0 0 0 0 0 "PD7610a" 0.268493150684932 11.81643836 0 1 11.81643836 0 11.81643836 0 11.81643836 0 "NEW_f…
PD7611a 0 0 0 0 0 0 0 0 0 0 0 0 0 0 0 0 0 0 0 0 0 0 0 0 0 0 0 0 0 0 0 0 0 0 0 0 0 0 0 0 0 0 0 0 0 0 0 0 0 0 0 0 0 1 0 0 0 0 0 0 0 0 0 0 0 0 0 0 0 0 0 0 1 0 0 0 0 0 0 0 0 32 1 81 11.5 0 61 77.6 1 0 4.550684932 0 "favorable" 0 1 0 0 0 0 0 0 0 0 0 0 0 0 0 0 0 0 1 0 "inv_16" 0 0 0 0 0 0 0 0 0 0 0 1 0 0 0 0 "PD7611a" 0.0520547945205479 4.550684932 0 1 4.550684932 0 4.550684932 0 4.550684932 0 "NEW_fav…
PD7612a 0 0 0 0 0 0 0 0 0 0 0 1 0 0 0 0 1 0 0 0 0 0 0 0 0 0 0 0 0 0 0 0 0 0 0 1 0 0 0 0 0 0 0 0 0 0 0 0 0 0 0 0 0 0 0 0 1 0 0 0 0 0 0 0 0 0 0 0 0 0 0 0 0 0 0 0 0 0 0 0 0 33 0 40 7.300000191 1 126 10.8 1 0 6.876712329 0 "favorable" 0 0 0 0 0 0 1 0 0 0 0 0 0 0 0 0 0 0 1 0 "NPM1" 0 0 0 0 1 0 0 0 0 0 0 0 0 0 0 0 "PD7612a" 0.0684931506849315 6.876712329 0 1 6.876712329 0 6.876712329 0 6.876712329 0 "N…
PD7613a 0 0 0 0 0 0 0 1 0 0 0 0 0 0 1 0 0 0 0 0 0 0 0 0 0 0 0 0 0 0 0 0 0 0 0 0 0 0 0 0 0 0 0 0 0 0 0 0 0 1 0 0 0 0 0 0 0 0 0 0 0 0 0 0 0 0 0 0 0 0 0 0 0 0 0 0 0 0 0 0 0 56 1 10 8.800000191 1 88 2.6 1 0 4.950684932 1 "intermediate" 0 0 0 0 0 0 0 0 0 1 0 0 0 0 0 0 0 0 0 1 "sAML2" 0 0 0 0 0 0 0 0 1 0 0 0 0 0 0 0 "PD7613a" 0.145205479452055 4.950684932 0 1 4.950684932 1 4.950684932 0 4.950684932 0 "…
PD7614a 0 0 0 0 0 0 0 1 1 0 0 0 0 0 0 0 0 1 0 0 0 0 0 0 0 0 0 0 0 0 0 0 0 0 0 0 0 0 0 0 0 0 0 0 0 0 0 0 0 0 0 0 0 0 0 0 0 0 0 0 0 0 0 0 0 0 0 0 0 0 0 0 0 0 0 1 0 0 0 0 0 34 1 0 11.80000019 0 19 11.5 1 0 5.320547945 0 "favorable" 1 0 0 0 0 0 0 1 0 0 0 0 0 0 0 0 1 0 1 0 "t_15_17" 0 0 0 0 0 0 0 0 0 0 0 0 0 0 0 1 "PD7614a" 0.073972602739726 5.320547945 0 1 5.320547945 0 5.320547945 0 5.320547945 0 "N…
PD7615a 0 0 0 0 0 0 0 0 0 0 0 0 0 0 0 0 0 0 0 0 0 0 1 0 0 0 0 0 0 0 0 0 0 0 0 0 0 0 0 0 0 0 0 0 0 0 0 0 0 0 0 0 0 0 0 0 0 0 0 0 0 0 0 0 0 0 0 0 0 0 0 0 0 0 0 1 0 0 0 0 0 19 1 90 10.69999981 1 29 8.9 1 0 10.89863014 0 "favorable" 1 0 0 0 0 0 0 0 0 0 0 0 0 0 0 0 0 0 1 0 "t_15_17" 0 0 0 0 0 0 0 0 0 0 0 0 0 0 0 1 "PD7615a" 0.0794520547945206 10.89863014 0 1 10.89863014 0 10.89863014 0 10.89863014 0 "…
PD7617a 0 0 0 0 0 0 0 0 0 0 0 0 0 0 0 0 1 0 0 0 0 0 0 0 0 0 0 0 0 0 0 0 0 0 0 0 0 0 0 0 0 0 0 0 0 0 0 0 0 0 0 0 0 0 0 0 0 0 0 0 0 0 0 0 0 0 0 0 0 0 0 0 0 0 0 0 0 0 0 0 0 34 0 96 7.599999905 0 13 4 1 0 11.67123288 0 "intermediate" 0 0 0 0 0 0 0 0 0 0 0 0 0 0 0 1 0 0 0 1 "mNOS" 0 0 0 0 0 0 0 1 0 0 0 0 0 0 0 0 "PD7617a" 0.284931506849315 11.67123288 0 1 11.67123288 0 11.67123288 0 11.67123288 0 "NEW…
PD7618a 0 0 0 0 0 0 0 0 0 0 0 0 0 0 0 0 0 1 0 0 0 0 1 0 0 0 0 0 0 0 0 0 0 0 0 0 0 0 0 0 0 0 0 0 0 0 0 0 0 0 0 0 0 0 0 0 0 0 0 0 0 0 0 0 0 0 0 0 0 0 0 0 0 0 0 1 0 0 0 0 0 35 1 95 7.199999809 0 48 36.1 1 0 4.767123288 0 "favorable" 1 0 0 0 0 0 0 0 0 0 0 0 0 0 0 0 0 0 1 0 "t_15_17" 0 0 0 0 0 0 0 0 0 0 0 0 0 0 0 1 "PD7618a" 0.0849315068493151 4.767123288 0 1 4.767123288 0 4.767123288 0 4.767123288 0 …
PD7619a 0 0 0 0 1 0 0 1 1 0 0 0 0 0 0 0 0 0 0 0 0 0 0 0 0 0 0 1 0 0 0 0 0 0 0 0 0 0 0 0 0 0 0 0 0 0 0 0 0 0 0 0 0 0 0 0 0 0 0 0 0 0 0 0 0 0 0 0 0 0 0 0 0 0 0 0 0 0 0 0 0 35 1 91 11.69999981 0 11 69.9 1 0 11.34520548 0 "favorable" 0 0 0 0 0 0 0 1 0 0 0 0 0 0 0 0 0 0 1 0 "CEBPA_bi" 0 0 0 0 0 1 0 0 0 0 0 0 0 0 0 0 "PD7619a" 0.0684931506849315 11.34520548 0 1 11.34520548 0 11.34520548 0 11.34520548 0…
PD7620a 0 0 0 0 0 0 0 0 0 0 0 0 0 0 0 0 0 0 0 0 0 0 1 0 0 0 0 0 0 0 0 0 0 0 0 0 0 0 0 0 0 0 0 0 0 0 0 0 0 0 0 0 0 1 0 0 0 0 0 0 0 0 0 0 0 0 0 0 0 0 0 0 0 0 0 0 0 0 0 0 0 57 1 95 9.300000191 1 80 18.7 1 0 0.879452055 1 "adverse" 0 0 0 0 0 0 0 0 0 0 0 1 0 0 0 0 0 1 0 0 "WT1" 0 0 0 0 0 0 1 0 0 0 0 0 0 0 0 0 "PD7620a" 0.073972602739726 0.194520547945205 1 1 0.879452055 0 0.879452055 1 0.879452055 0 "…
PD7621a 0 0 0 0 0 0 0 0 0 0 0 0 0 0 0 0 0 0 0 0 0 0 0 0 0 0 0 0 1 0 0 0 0 0 0 0 0 0 0 0 0 0 0 0 0 0 0 0 0 0 0 0 0 0 0 1 0 0 0 0 0 0 0 0 0 0 1 0 0 0 0 0 0 0 0 0 0 0 0 0 0 56 1 40 7.900000095 1 33 2.3 1 0 7.257534247 0 "adverse" 0 0 0 0 0 0 0 0 0 0 1 0 0 0 0 0 0 1 0 0 "sAML1" 0 1 0 0 0 0 0 0 0 0 0 0 0 0 0 0 "PD7621a" 0.167123287671233 7.257534247 0 1 7.257534247 0 7.257534247 0 7.257534247 0 "NEW_i…
PD7622a 0 0 0 0 0 0 0 1 1 0 0 0 0 0 0 0 0 0 0 0 0 0 0 0 0 0 0 0 0 0 0 0 0 0 0 0 0 0 0 0 0 0 0 0 0 0 0 0 0 0 0 0 0 1 0 0 0 0 0 0 0 0 0 0 0 0 0 0 0 0 0 0 0 0 0 0 0 0 0 0 0 38 0 96 6.5 0 12 66.5 1 0 7.169863014 0 "favorable" 0 0 0 0 0 0 0 1 0 0 0 0 0 0 0 0 0 0 1 0 "CEBPA_bi" 0 0 0 0 0 1 0 0 0 0 0 0 0 0 0 0 "PD7622a" 0.063013698630137 7.169863014 0 1 7.169863014 0 7.169863014 0 7.169863014 0 "NEW_fav…
PD7623a 0 0 0 0 0 0 0 0 0 0 0 0 1 0 0 0 0 0 0 0 0 0 0 0 0 0 0 0 0 0 0 0 0 0 0 0 0 0 0 0 0 0 0 0 0 0 0 0 0 0 0 0 0 0 0 0 0 0 0 0 0 0 0 0 0 0 0 0 0 0 0 0 0 0 0 1 0 0 0 0 0 55 1 6 14.10000038 1 220 1.1 1 0 4.723287671 0 "favorable" 1 0 0 0 0 0 0 0 0 0 0 0 0 0 0 0 0 0 1 0 "t_15_17" 0 0 0 0 0 0 0 0 0 0 0 0 0 0 0 1 "PD7623a" 0.073972602739726 4.723287671 0 1 4.723287671 0 4.723287671 0 4.723287671 0 "N…
PD7624a 0 0 0 0 0 0 0 0 0 0 0 0 0 0 0 0 1 0 0 0 0 0 0 0 0 0 0 0 0 0 0 0 0 0 0 0 0 0 0 0 0 0 0 0 0 0 0 0 0 0 0 0 0 0 0 0 0 0 0 0 0 1 0 0 0 0 0 0 0 0 0 0 0 0 0 0 0 0 1 0 0 34 0 75 10.5 0 32 3.18 1 0 7.41369863 0 "intermediate" 0 0 0 1 0 0 0 0 0 0 0 0 0 0 0 0 0 0 0 1 "t_11" 0 0 0 0 0 0 0 0 0 0 0 0 0 0 1 0 "PD7624a" 0.0821917808219178 7.41369863 0 1 7.41369863 0 7.41369863 0 7.41369863 0 "NEW_interme…
PD7625a 0 0 0 0 0 0 0 0 0 0 0 0 0 0 0 0 0 0 0 0 0 0 1 0 0 0 0 0 0 0 0 0 0 0 0 0 0 0 0 0 0 0 0 0 0 0 1 0 0 0 0 0 0 0 0 0 0 0 1 0 0 1 1 0 0 0 0 0 0 0 0 1 0 0 0 0 0 0 0 0 0 39 0 88 10.10000038 1 11 14.1 1 0 0.589041096 1 "adverse" 0 0 0 0 0 0 0 0 1 0 0 0 0 0 0 0 0 1 0 0 "TP53_complex" 0 0 0 0 0 0 0 0 0 0 1 0 0 0 0 0 "PD7625a" 0.120547945205479 0.427397260273973 1 1 0.589041096 0 0.589041096 1 0.5890…
PD7626a 0 0 0 0 0 0 0 0 0 0 0 0 0 0 0 0 0 0 0 0 0 0 1 0 0 0 0 0 0 0 0 0 0 0 0 0 0 0 0 0 0 0 0 0 0 0 0 0 0 0 0 0 0 0 0 0 0 0 0 0 0 0 0 0 0 0 0 0 0 0 0 0 0 0 0 0 0 0 0 0 0 34 1 80 11.19999981 1 57 177.5 1 0 0.643835616 1 "adverse" 0 0 0 0 0 0 0 0 0 0 0 0 0 0 0 1 0 1 0 0 "mNOS" 0 0 0 0 0 0 0 1 0 0 0 0 0 0 0 0 "PD7626a" 0.36986301369863 0.542465753424658 1 1 0.643835616 0 0.643835616 1 0.643835616 0 …
PD7627a 0 1 0 0 0 0 0 0 0 0 0 1 0 0 0 0 0 0 0 0 0 0 0 0 0 0 0 0 0 0 0 0 0 0 0 1 0 0 0 0 0 0 0 0 0 0 0 0 0 0 0 0 0 0 0 0 1 0 0 0 0 0 0 0 0 0 0 0 0 0 0 0 0 0 0 0 0 0 0 0 0 42 1 44 6.5 0 12 9.09 1 0 7.44109589 0 "favorable" 0 0 0 0 0 0 1 0 0 0 0 0 0 0 0 0 0 0 1 0 "NPM1" 0 0 0 0 1 0 0 0 0 0 0 0 0 0 0 0 "PD7627a" 0.0821917808219178 7.44109589 0 1 7.44109589 0 7.44109589 0 7.44109589 0 "NEW_favorable" …
PD7628a 0 0 0 0 0 0 0 0 0 0 0 0 0 0 0 0 0 0 0 0 0 0 0 0 0 0 0 0 0 0 0 0 0 0 0 1 0 0 0 0 0 0 0 0 0 0 0 0 0 0 0 0 0 0 0 0 0 0 0 0 0 1 0 0 0 0 0 0 0 0 0 0 0 0 0 0 0 0 0 0 0 19 0 100 7 1 28 2.3 1 0 12.0739726 0 "favorable" 0 0 0 0 0 0 1 0 0 0 0 0 0 0 0 0 0 0 1 0 "NPM1" 0 0 0 0 1 0 0 0 0 0 0 0 0 0 0 0 "PD7628a" 0.0821917808219178 12.0739726 0 1 12.0739726 0 12.0739726 0 12.0739726 0 "NEW_favorable" 1 …
PD7630a 0 0 0 0 0 0 0 0 0 0 0 0 0 1 0 0 0 0 0 0 0 0 0 0 0 0 0 0 0 0 0 0 0 0 0 0 0 0 0 0 0 0 0 0 0 0 0 0 0 0 0 0 0 0 0 0 0 0 0 0 0 0 0 0 0 0 0 0 0 0 0 0 0 0 0 1 0 0 0 0 0 23 0 80 10.30000019 0 153 1.2 1 0 5.473972603 0 "favorable" 1 0 0 0 0 0 0 0 0 0 0 0 0 0 0 0 0 0 1 0 "t_15_17" 0 0 0 0 0 0 0 0 0 0 0 0 0 0 0 1 "PD7630a" 0.0794520547945206 1.33150684931507 1 1 5.473972603 0 5.473972603 0 5.4739726…
PD7631a 0 0 0 0 0 0 0 0 0 0 0 1 0 0 0 0 0 0 0 0 0 0 0 0 0 0 0 0 0 0 0 0 0 0 0 1 0 0 0 1 0 0 0 0 0 0 0 0 0 0 0 0 0 0 0 1 0 0 0 0 0 0 0 0 0 0 0 0 0 0 0 0 0 0 0 0 0 0 0 0 0 31 1 95 8.800000191 1 31 112 1 0 11.91506849 0 "favorable" 0 0 0 0 0 0 1 0 0 0 0 0 0 0 0 0 0 0 1 0 "NPM1" 0 0 0 0 1 0 0 0 0 0 0 0 0 0 0 0 "PD7631a" 0.0712328767123288 11.91506849 0 1 11.91506849 0 11.91506849 0 11.91506849 0 "NEW…
PD7632a 0 0 0 0 0 0 0 0 0 0 0 1 0 0 0 0 0 0 0 0 0 0 0 0 0 0 0 0 0 0 0 0 0 0 0 0 0 0 0 0 0 0 0 0 0 0 0 0 0 0 0 0 0 0 0 0 0 0 0 0 0 0 0 0 0 0 0 0 0 0 0 0 0 0 0 0 0 0 0 0 1 56 0 81 8 1 35 10.7 3 1 0.257534247 1 "intermediate" 0 0 0 1 0 0 0 0 0 0 0 0 0 0 0 0 0 0 0 1 "t_11" 0 0 0 0 0 0 0 0 0 0 0 0 0 0 1 0 "PD7632a" 0.257534247 0.257534247 0 0 0.257534247 0 0.257534247 0 0.257534247 1 "NEW_intermediate…
PD7633a 0 0 0 0 0 0 0 0 0 0 0 0 0 0 0 0 0 0 0 0 0 0 0 0 0 0 1 0 0 0 0 0 0 0 0 0 0 0 0 0 0 0 0 0 0 0 0 0 0 0 0 0 0 0 0 0 0 0 0 0 0 0 0 0 0 0 0 0 0 0 0 0 0 0 1 0 0 0 0 0 0 23 1 25 10.39999962 1 22 13.8 1 0 5.345205479 0 "adverse" 0 0 0 0 0 0 0 0 0 0 0 0 0 0 0 1 0 1 0 0 "mNOS" 0 0 0 0 0 0 0 1 0 0 0 0 0 0 0 0 "PD7633a" 0.0821917808219178 5.345205479 0 1 5.345205479 0 5.345205479 0 5.345205479 0 "NEW_…
PD7634a 0 0 0 0 0 0 0 0 0 0 0 1 0 0 0 0 1 1 0 0 0 0 0 0 0 0 0 0 1 0 0 0 0 0 0 1 0 0 0 1 0 1 0 0 0 0 0 0 0 0 0 0 0 0 0 0 0 0 0 0 0 0 0 0 0 0 0 0 0 0 0 0 0 0 0 0 0 0 0 0 0 40 0 85 7.699999809 0 234 24.75 1 0 7.446575342 0 "adverse" 0 0 0 0 0 0 1 0 0 0 0 0 0 0 0 0 0 1 0 0 "NPM1" 0 0 0 0 1 0 0 0 0 0 0 0 0 0 0 0 "PD7634a" 0.115068493150685 7.446575342 0 1 7.446575342 0 7.446575342 0 7.446575342 0 "NEW…
PD7635a 0 0 0 0 0 0 0 0 0 0 0 0 0 0 0 0 0 0 0 0 0 0 0 0 0 0 0 0 0 0 0 0 0 0 0 0 0 0 0 0 0 0 0 0 0 0 0 0 0 0 0 0 0 0 0 0 0 0 0 0 0 0 0 0 0 0 0 0 0 0 0 0 0 0 0 1 0 0 0 0 0 47 1 23 8.399999619 1 6 0.6 1 0 7.219178082 0 "favorable" 1 0 0 0 0 0 0 0 0 0 0 0 0 0 0 0 0 0 1 0 "t_15_17" 0 0 0 0 0 0 0 0 0 0 0 0 0 0 0 1 "PD7635a" 0.0876712328767123 7.219178082 0 1 7.219178082 0 7.219178082 0 7.219178082 0 "N…
PD7636a 0 0 0 0 0 0 0 0 0 0 0 0 0 0 0 0 0 1 0 0 0 0 0 0 0 0 0 0 0 1 0 0 0 0 0 0 0 0 0 0 0 0 0 0 0 0 0 0 0 0 0 0 0 0 0 0 1 0 1 1 0 1 0 0 0 0 0 0 0 0 0 0 1 0 0 0 0 0 0 0 0 34 0 50 6.5 1 34 37.8 1 0 1.410958904 1 "favorable" 0 1 0 0 0 0 0 0 0 0 0 0 0 0 0 0 0 0 1 0 "inv_16" 0 0 0 0 0 0 0 0 0 0 0 1 0 0 0 0 "PD7636a" 0.0876712328767123 1.37808219178082 1 1 1.410958904 0 1.410958904 1 1.410958904 0 "NEW…
PD7637a 0 0 0 0 0 0 0 0 0 0 0 0 0 0 0 0 0 0 0 0 0 0 1 0 0 0 0 0 0 0 0 0 0 0 0 0 0 0 0 0 0 0 0 0 0 0 0 0 0 0 0 0 0 0 0 0 0 0 0 0 0 0 0 0 0 0 0 0 0 0 0 0 0 0 0 0 0 0 1 0 0 23 1 85 9.699999809 1 49 81.3 3 1 0.060273973 1 "intermediate" 0 0 0 1 0 0 0 0 0 0 0 0 0 0 0 0 0 0 0 1 "t_11" 0 0 0 0 0 0 0 0 0 0 0 0 0 0 1 0 "PD7637a" 0.060273973 0.060273973 0 0 0.060273973 0 0.060273973 0 0.060273973 1 "NEW_ad…
PD7638a 0 0 0 0 0 0 0 0 0 0 0 0 0 0 0 0 0 0 0 0 0 0 0 0 0 0 0 0 0 0 0 0 0 0 0 0 0 0 0 0 0 0 0 0 0 0 0 0 0 0 0 0 0 0 0 0 1 0 0 0 0 0 0 0 0 0 0 0 0 0 0 0 0 0 0 0 0 0 0 0 1 49 1 80 11 2 274 1.2 3 1 2.917808219 1 "intermediate" 0 0 0 1 0 0 0 0 0 0 0 0 0 0 0 0 0 0 0 1 "t_11" 0 0 0 0 0 0 0 0 0 0 0 0 0 0 1 0 "PD7638a" 0.0794520547945206 2.20547945205479 1 1 2.917808219 0 2.917808219 1 2.917808219 0 "NEW…
PD7639a 0 0 0 0 0 0 0 0 0 0 0 0 0 0 0 0 0 1 0 0 0 0 0 0 0 0 0 0 0 0 0 0 0 0 0 0 0 0 1 0 1 0 0 0 0 0 0 0 0 0 0 0 0 0 0 0 1 0 0 0 0 0 0 0 0 0 0 0 0 0 0 0 0 0 0 0 0 0 0 0 0 24 1 90 4.099999905 1 68 4.97 1 0 11.34520548 0 "intermediate" 0 0 0 0 0 0 0 0 0 0 0 0 0 0 0 1 0 0 0 1 "mNOS" 0 0 0 0 0 0 0 1 0 0 0 0 0 0 0 0 "PD7639a" 0.668493150684932 11.34520548 0 1 11.34520548 0 11.34520548 0 11.34520548 0 "…
PD7640a 0 0 0 0 0 0 0 0 0 0 0 0 0 0 0 0 0 0 0 0 0 0 0 0 0 0 0 0 0 0 0 0 0 0 0 0 0 0 0 0 0 0 0 0 0 0 0 0 0 0 0 0 0 0 0 0 1 0 0 0 0 0 0 0 0 0 0 0 0 0 0 0 1 0 0 0 0 0 0 0 0 36 0 85 8.399999619 1 25 84.9 1 0 7.342465753 0 "favorable" 0 1 0 0 0 0 0 0 0 0 0 0 0 0 0 0 0 0 1 0 "inv_16" 0 0 0 0 0 0 0 0 0 0 0 1 0 0 0 0 "PD7640a" 0.16986301369863 7.342465753 0 1 7.342465753 0 7.342465753 0 7.342465753 0 "NE…
PD7641a 0 0 0 0 0 0 0 0 0 0 0 0 0 0 0 0 0 0 0 0 0 0 0 0 0 0 0 0 0 0 0 0 0 0 0 0 0 0 0 0 0 0 0 0 0 0 0 0 0 0 0 0 0 0 0 0 0 0 0 0 0 0 0 0 0 0 0 0 0 0 0 0 0 0 0 1 0 0 0 0 0 52 0 90 9.899999619 1 68 0.5 1 0 5.97260274 0 "favorable" 1 0 0 0 0 0 0 0 0 0 0 0 0 0 0 0 0 0 1 0 "t_15_17" 0 0 0 0 0 0 0 0 0 0 0 0 0 0 0 1 "PD7641a" 0.0712328767123288 5.97260274 0 1 5.97260274 0 5.97260274 0 5.97260274 0 "NEW_f…
PD7642a 0 0 0 0 0 0 0 0 0 0 0 0 0 0 0 0 0 0 0 0 0 0 0 0 0 0 0 0 0 0 0 0 0 0 0 0 0 0 0 0 0 0 0 0 0 0 0 0 0 0 0 0 0 0 0 0 1 0 0 0 0 0 0 0 0 0 0 0 0 0 0 0 0 0 0 0 0 0 0 0 0 34 1 90 9.300000191 1 127 45.5 1 0 2.117808219 1 "intermediate" 0 0 0 0 0 0 0 0 0 0 0 0 0 0 0 1 0 0 0 1 "mNOS" 0 0 0 0 0 0 0 1 0 0 0 0 0 0 0 0 "PD7642a" 0.134246575342466 1.49315068493151 1 1 2.117808219 0 2.117808219 1 2.1178082…
PD7643a 0 0 0 0 0 0 0 0 0 0 0 1 0 0 0 0 0 0 1 0 0 0 0 0 0 0 1 0 0 0 0 0 0 0 0 1 0 0 0 0 0 0 0 0 0 0 0 0 0 0 0 0 0 0 0 1 0 0 0 0 0 0 0 0 0 0 0 0 0 0 0 0 0 0 0 0 0 0 0 0 0 43 0 80 6.800000191 1 22 21.5 1 0 3.528767123 1 "favorable" 0 0 0 0 0 0 1 0 0 0 0 0 0 0 0 0 0 0 1 0 "NPM1" 0 0 0 0 1 0 0 0 0 0 0 0 0 0 0 0 "PD7643a" 0.115068493150685 2.92602739726027 1 1 3.528767123 0 3.528767123 1 3.528767123 0…
PD7644a 0 0 0 0 0 0 0 0 0 0 0 1 0 0 0 0 0 0 0 0 1 0 0 0 0 0 0 0 0 0 0 0 0 0 0 1 0 0 0 0 0 0 0 0 0 0 0 0 0 0 0 0 0 0 0 0 1 0 0 0 0 0 0 0 0 0 0 0 0 0 0 0 0 0 0 0 0 0 0 0 0 39 0 85 6.300000191 1 26 175.1 1 0 10.1369863 0 "favorable" 0 0 0 0 0 0 1 0 0 0 0 0 0 0 0 0 0 0 1 0 "NPM1" 0 0 0 0 1 0 0 0 0 0 0 0 0 0 0 0 "PD7644a" 0.0657534246575342 10.1369863 0 1 10.1369863 0 10.1369863 0 10.1369863 0 "NEW_fa…
PD7645a 0 0 0 0 0 0 0 0 0 0 0 0 0 0 0 0 0 0 0 0 1 0 0 0 0 0 0 0 0 0 0 0 0 0 0 1 0 0 0 0 0 0 0 0 0 0 0 0 0 0 0 0 0 0 0 0 1 0 0 0 0 0 0 0 0 0 0 0 0 0 0 0 0 0 0 0 0 0 0 0 0 35 0 80 11.30000019 2 84 77.1 1 0 7.616438356 0 "favorable" 0 0 0 0 0 0 1 0 0 0 0 0 0 0 0 0 0 0 1 0 "NPM1" 0 0 0 0 1 0 0 0 0 0 0 0 0 0 0 0 "PD7645a" 0.0520547945205479 7.616438356 0 1 7.616438356 0 7.616438356 0 7.616438356 0 "NE…
PD7646a 0 0 0 0 0 0 0 0 0 0 0 0 0 0 0 0 0 0 1 0 0 0 0 0 0 0 0 0 0 0 0 0 0 0 1 0 0 0 0 0 0 0 0 0 0 0 0 0 0 0 0 0 0 0 0 0 0 0 0 0 0 0 0 0 0 0 0 0 0 1 0 0 0 0 0 0 0 0 0 0 0 40 0 45 10.39999962 1 92 5.1 1 0 0.495890411 1 "adverse" 0 0 0 0 0 0 0 0 0 0 1 0 0 0 0 0 0 1 0 0 "sAML1" 0 1 0 0 0 0 0 0 0 0 0 0 0 0 0 0 "PD7646a" 0.0821917808219178 0.495890411 0 1 0.495890411 1 0.495890411 0 0.495890411 0 "NEW_…
PD7647a 0 0 0 0 0 0 0 0 0 0 0 0 0 0 0 0 0 0 0 0 0 0 0 0 0 0 0 0 0 0 0 0 0 0 0 0 0 0 0 0 0 0 0 0 0 0 0 0 0 0 0 0 0 0 0 0 0 0 0 0 0 0 0 0 0 0 0 0 0 0 0 0 0 0 0 0 0 0 0 0 0 51 0 75 8.600000381 1 28 1.5 1 0 0.764383562 1 "intermediate" 0 0 0 0 0 0 0 0 0 0 0 0 0 0 1 0 0 0 0 1 "no_events" 0 0 1 0 0 0 0 0 0 0 0 0 0 0 0 0 "PD7647a" 0.101369863013699 0.764383562 0 1 0.764383562 1 0.764383562 0 0.764383562…
PD7648a 0 0 0 0 0 0 0 1 0 0 0 0 0 0 0 0 0 0 0 0 0 0 0 0 0 0 0 0 0 0 0 0 0 0 0 0 0 0 0 0 0 0 0 0 0 0 0 0 0 0 0 0 0 1 0 0 0 0 0 0 0 0 0 0 0 0 0 0 0 0 0 0 0 0 0 0 0 0 0 0 0 51 0 40 10.19999981 1 62 1.8 3 1 12.48493151 0 "intermediate" 0 0 0 0 0 0 0 0 0 0 0 1 0 0 0 0 0 0 0 1 "WT1" 0 0 0 0 0 0 1 0 0 0 0 0 0 0 0 0 "PD7648a" 0.073972602739726 12.48493151 0 1 12.48493151 0 12.48493151 0 12.48493151 0 "NE…
PD7650a 0 0 0 0 0 0 0 0 0 0 0 0 0 0 0 0 0 0 0 0 0 0 1 0 0 0 0 0 0 0 0 0 0 0 0 0 0 0 0 0 0 0 0 0 0 0 0 0 0 0 0 0 0 0 0 0 0 0 0 0 0 0 0 0 0 0 0 0 0 0 0 0 0 0 0 0 0 0 0 0 0 25 1 90 6.300000191 1 33 57.5 1 0 0.82739726 1 "intermediate" 0 0 0 0 0 0 0 0 0 0 0 0 0 0 0 1 0 0 0 1 "mNOS" 0 0 0 0 0 0 0 1 0 0 0 0 0 0 0 0 "PD7650a" 0.82739726 0.82739726 0 0 0.82739726 0 0.82739726 0 0.82739726 1 "NEW_adverse"…
PD7651a 0 0 0 0 0 0 0 0 0 0 0 0 0 0 0 0 0 0 0 0 0 0 0 0 0 0 0 0 0 0 0 0 0 0 0 0 0 0 0 0 0 0 0 0 0 0 0 0 0 0 0 0 0 0 0 0 0 0 0 0 0 0 0 0 0 0 0 0 0 0 0 0 0 0 1 0 0 1 0 0 0 50 1 50 6.900000095 1 21 3.8 1 0 0.136986301 1 "favorable" 0 0 1 0 0 0 0 0 0 0 0 0 0 0 0 0 0 0 1 0 "t_8_21" 1 0 0 0 0 0 0 0 0 0 0 0 0 0 0 0 "PD7651a" 0.136986301 0.136986301 0 0 0.136986301 0 0.136986301 0 0.136986301 1 "NEW_favo…
PD7652a 0 0 0 0 0 0 0 0 0 0 0 0 0 0 0 0 0 0 0 0 0 0 0 0 0 0 1 0 0 0 0 0 0 0 0 0 0 0 0 0 0 0 1 0 0 0 0 0 0 1 0 0 0 0 0 0 0 0 0 0 0 0 0 0 0 0 0 0 0 0 0 0 0 0 0 0 0 0 0 0 0 60 0 50 12 1 12 20 1 0 0.81369863 1 "adverse" 0 0 0 0 0 0 0 0 0 1 0 0 0 0 0 0 0 1 0 0 "sAML2" 0 0 0 0 0 0 0 0 1 0 0 0 0 0 0 0 "PD7652a" 0.172602739726027 0.315068493150685 1 1 0.81369863 0 0.81369863 1 0.81369863 0 "NEW_adverse" …
PD7653a 0 0 0 0 0 0 0 0 0 0 0 0 0 0 0 0 0 0 0 0 0 0 0 0 0 0 0 0 0 0 0 0 0 0 0 0 0 0 0 0 0 0 0 0 0 0 0 0 0 0 0 0 0 0 0 0 0 0 0 0 0 0 0 0 0 0 0 0 0 0 0 0 0 0 0 1 0 0 0 0 0 19 0 75 7.800000191 1 27 4.7 1 0 10.05479452 0 "favorable" 1 0 0 0 0 0 0 0 0 0 0 0 0 0 0 0 0 0 1 0 "t_15_17" 0 0 0 0 0 0 0 0 0 0 0 0 0 0 0 1 "PD7653a" 0.101369863013699 10.05479452 0 1 10.05479452 0 10.05479452 0 10.05479452 0 "N…
PD7654a 0 0 0 0 0 0 0 0 0 0 0 0 0 0 0 0 0 0 0 0 0 0 0 0 0 0 0 0 0 0 0 0 0 0 0 0 0 0 0 0 0 0 0 0 0 0 0 0 0 0 0 0 0 0 0 0 1 0 0 0 0 0 0 0 0 0 0 0 0 0 0 0 1 0 0 0 0 0 0 0 0 31 1 75 9.609999657 1 27.8 50.8 1 0 7.863013699 0 "favorable" 0 1 0 0 0 0 0 0 0 0 0 0 0 0 0 0 0 0 1 0 "inv_16" 0 0 0 0 0 0 0 0 0 0 0 1 0 0 0 0 "PD7654a" 0.0958904109589041 7.863013699 0 1 7.863013699 0 7.863013699 0 7.863013699 0…
PD7655a 0 0 0 0 0 0 0 0 0 0 0 1 0 0 0 0 0 0 0 0 0 0 0 0 0 0 0 1 0 0 0 0 0 0 0 1 0 0 0 0 0 0 0 0 0 0 0 0 0 0 0 0 0 0 0 0 0 0 0 0 0 0 0 0 0 0 0 0 0 0 0 0 0 0 0 0 0 0 0 0 0 53 1 90 11 1 39 105.4 1 0 5.97260274 1 "favorable" 0 0 0 0 0 0 1 0 0 0 0 0 0 0 0 0 0 0 1 0 "NPM1" 0 0 0 0 1 0 0 0 0 0 0 0 0 0 0 0 "PD7655a" 0.271232876712329 5.97260274 0 1 5.97260274 1 5.97260274 0 5.97260274 0 "NEW_favorable" 1…
PD7656a 0 0 0 0 0 0 0 0 0 0 0 1 0 0 0 0 0 0 0 0 0 0 1 0 0 0 0 0 1 0 0 0 0 0 0 1 0 0 0 0 0 0 0 0 0 0 0 0 0 1 0 0 0 0 0 0 0 0 0 0 0 0 0 0 0 0 0 0 0 0 0 0 0 0 0 0 0 0 0 0 0 47 0 90 12.19999981 1 50 114 1 0 0.397260274 1 "adverse" 0 0 0 0 0 0 1 0 0 0 0 0 0 0 0 0 0 1 0 0 "NPM1" 0 0 0 0 1 0 0 0 0 0 0 0 0 0 0 0 "PD7656a" 0.0849315068493151 0.397260274 0 1 0.397260274 1 0.397260274 0 0.397260274 0 "NEW_i…
PD7657a 0 0 0 0 0 0 0 1 0 0 0 1 0 0 0 0 0 0 0 0 0 0 0 0 0 0 0 0 0 0 0 0 0 0 0 1 0 0 0 0 0 0 0 0 0 0 0 0 0 0 0 0 0 0 0 0 1 0 0 0 0 0 0 0 0 0 0 0 0 0 0 0 0 0 0 0 0 0 0 0 0 49 1 40 8.579999924 2 68 12 1 0 7.854794521 0 "favorable" 0 0 0 0 0 0 1 0 0 0 0 0 0 0 0 0 0 0 1 0 "NPM1" 0 0 0 0 1 0 0 0 0 0 0 0 0 0 0 0 "PD7657a" 0.115068493150685 7.854794521 0 1 7.854794521 0 7.854794521 0 7.854794521 0 "NEW_f…
PD7658a 0 0 0 0 0 0 0 0 0 0 0 0 0 0 0 0 0 1 0 0 0 0 0 0 0 0 0 0 0 0 0 0 0 0 0 0 0 0 0 0 0 0 0 0 0 0 0 0 0 0 0 0 0 0 0 0 0 0 0 0 0 0 0 0 0 0 0 0 0 0 0 0 0 0 0 0 0 0 0 0 0 57 0 90 7.900000095 1 55 2.2 2 1 1.715068493 1 "intermediate" 0 0 0 0 0 0 0 0 0 0 0 0 0 0 0 1 0 0 0 1 "mNOS" 0 0 0 0 0 0 0 1 0 0 0 0 0 0 0 0 "PD7658a" 1.715068493 1.715068493 0 0 1.715068493 0 1.715068493 0 1.715068493 1 "NEW_int…
PD7659a 0 0 0 0 0 0 0 0 0 0 0 0 0 0 0 0 0 0 0 0 0 0 0 0 0 0 0 0 0 0 0 0 0 0 0 0 0 0 0 1 0 0 0 0 0 0 1 0 0 0 0 0 0 0 0 0 0 0 0 0 0 0 0 0 0 0 0 0 0 0 0 0 0 0 0 0 0 0 0 0 0 58 0 20 8.399999619 1 28 3.39 1 0 1.304109589 1 "intermediate" 0 0 0 0 0 0 0 0 0 0 1 0 0 0 0 0 0 0 0 1 "sAML1" 0 1 0 0 0 0 0 0 0 0 0 0 0 0 0 0 "PD7659a" 0.482191780821918 0.86027397260274 1 1 1.304109589 0 1.304109589 1 1.3041095…
PD7660a 0 0 0 0 0 0 0 0 0 0 0 0 0 0 1 0 0 0 0 0 0 0 0 0 0 0 1 1 0 0 0 0 0 0 0 0 0 0 0 0 0 0 0 0 0 0 0 0 0 0 0 0 0 0 0 0 1 0 0 0 0 0 0 0 0 0 0 0 0 0 0 0 0 0 1 0 0 1 0 0 0 45 1 32 5.400000095 1 42 17 1 0 7.8 0 "favorable" 0 0 1 0 0 0 0 0 0 0 0 0 0 0 0 0 0 0 1 0 "t_8_21" 1 0 0 0 0 0 0 0 0 0 0 0 0 0 0 0 "PD7660a" 0.197260273972603 7.8 0 1 7.8 0 7.8 0 7.8 0 "NEW_favorable" 1 0 0
PD7661a 0 0 1 0 0 0 0 0 0 0 0 0 0 0 0 0 0 0 0 0 0 0 0 0 0 0 0 0 0 0 0 0 0 1 0 1 1 0 0 0 0 0 0 0 0 0 0 0 0 1 0 0 0 0 0 0 0 0 0 0 0 0 0 0 0 0 0 0 0 0 0 0 0 0 0 0 0 0 0 0 0 36 1 30 8.800000191 1 109 1.8 1 0 12.36986301 0 "favorable" 0 0 0 0 0 0 1 0 0 1 0 0 0 0 0 0 1 0 1 0 "NPM1" 0 0 0 0 1 0 0 0 0 0 0 0 0 0 0 0 "PD7661a" 0.101369863013699 12.36986301 0 1 12.36986301 0 12.36986301 0 12.36986301 0 "NEW…
PD7662a 0 0 0 0 0 0 0 0 0 0 0 1 0 0 1 0 0 0 0 0 0 0 1 0 0 0 0 0 0 0 0 0 0 0 0 1 0 0 0 1 0 0 0 0 0 0 0 0 0 0 1 0 0 0 0 0 0 0 0 0 0 0 0 0 0 0 0 0 0 0 0 0 0 0 0 0 0 0 0 0 0 54 0 88 6.900000095 1 73 145.4 1 0 0.01369863 1 "adverse" 0 0 0 0 0 0 1 0 1 0 0 0 0 0 0 0 1 1 0 0 "NPM1" 0 0 0 0 1 0 0 0 0 0 0 0 0 0 0 0 "PD7662a" 0.01369863 0.01369863 0 0 0.01369863 0 0.01369863 0 0.01369863 1 "NEW_intermediate…
PD7663a 0 0 0 0 0 0 0 0 0 0 0 0 0 0 0 0 0 0 0 0 0 0 0 0 0 0 0 0 0 0 0 0 0 0 0 0 0 0 0 0 0 0 0 0 0 0 0 0 0 1 0 0 0 0 0 0 0 0 0 0 0 0 0 0 0 0 0 0 0 0 0 0 0 0 0 0 0 0 0 0 0 32 0 25 13.10000038 1 40 2.6 1 0 4.361643836 1 "intermediate" 0 0 0 0 0 0 0 0 0 0 0 0 0 0 0 1 0 0 0 1 "mNOS" 0 0 0 0 0 0 0 1 0 0 0 0 0 0 0 0 "PD7663a" 0.106849315068493 2.4986301369863 1 1 4.361643836 0 4.361643836 1 4.361643836 …
PD7664a 0 0 0 0 0 0 0 0 0 0 0 0 0 0 1 0 0 0 0 0 0 0 0 0 0 0 0 0 0 0 0 0 0 0 0 0 0 0 0 0 0 0 0 0 0 0 0 0 1 0 0 0 0 0 0 0 1 0 0 0 0 0 0 0 0 0 0 0 0 0 0 0 0 0 0 0 0 0 0 0 0 50 1 90 9.5 1 72 9.2 1 0 1.389041096 1 "intermediate" 0 0 0 0 0 0 0 0 0 1 0 0 0 0 0 0 0 0 0 1 "sAML2" 0 0 0 0 0 0 0 0 1 0 0 0 0 0 0 0 "PD7664a" 0.884931506849315 1.35068493150685 1 1 1.389041096 0 1.389041096 1 1.389041096 0 "NEW…
PD7665a 0 0 0 0 0 0 0 0 0 0 0 0 0 0 0 0 0 0 0 0 0 0 0 0 0 0 0 0 0 0 0 0 0 0 0 0 0 0 0 0 0 0 0 0 0 0 0 0 0 0 0 0 0 0 0 0 0 0 0 0 0 0 0 0 0 0 0 0 0 0 0 0 0 0 1 0 0 1 0 0 0 41 1 70 7.5 2 39 30.2 1 0 4.942465753 1 "favorable" 0 0 1 0 0 0 0 0 0 0 0 0 0 0 0 0 0 0 1 0 "t_8_21" 1 0 0 0 0 0 0 0 0 0 0 0 0 0 0 0 "PD7665a" 0.063013698630137 3.8 1 1 4.942465753 0 4.942465753 1 4.942465753 0 "NEW_favorable" 1 …
PD7666a 0 0 0 0 0 0 0 1 0 0 0 0 0 0 0 0 0 0 0 0 0 0 0 0 0 0 0 0 0 0 0 0 0 0 0 0 0 0 0 0 0 0 0 0 0 0 0 0 0 0 0 0 0 0 1 0 1 0 0 0 0 0 0 0 0 0 0 0 0 0 0 0 0 0 0 0 0 0 0 0 0 27 1 88 8.149999619 1 119 2.23 1 0 0.421917808 1 "intermediate" 0 0 0 0 0 0 0 0 0 0 1 0 0 0 0 0 0 0 0 1 "sAML1" 0 1 0 0 0 0 0 0 0 0 0 0 0 0 0 0 "PD7666a" 0.104109589041096 0.421917808 0 1 0.421917808 1 0.421917808 0 0.421917808 0…
PD7667a 0 0 0 0 0 0 0 1 0 0 0 1 0 0 0 0 0 0 0 0 0 0 1 0 0 0 0 0 0 0 0 0 0 0 0 1 0 0 0 0 0 0 0 0 0 0 0 0 0 0 0 0 0 0 0 0 0 0 0 0 0 0 0 0 0 0 0 0 0 0 0 0 0 0 0 0 0 0 0 0 0 51 0 30 11.60000038 2 110 22.1 1 0 7.608219178 0 "intermediate" 0 0 0 0 0 0 1 0 0 0 0 0 0 0 0 0 0 0 0 1 "NPM1" 0 0 0 0 1 0 0 0 0 0 0 0 0 0 0 0 "PD7667a" 0.0876712328767123 7.608219178 0 1 7.608219178 0 7.608219178 0 7.608219178 0…
PD7668a 0 0 0 0 0 0 0 0 0 0 0 0 0 0 0 0 0 0 0 0 0 0 0 0 0 0 0 0 0 0 0 0 0 0 0 0 0 0 0 0 0 0 0 0 0 0 0 0 0 0 0 0 0 1 0 0 0 0 0 0 0 0 0 0 0 0 0 0 0 0 0 0 0 0 0 0 0 0 0 0 0 30 1 56 7.599999905 0 131 2.4 1 0 7.44109589 0 "intermediate" 0 0 0 0 0 0 0 0 0 0 0 1 0 0 0 0 0 0 0 1 "WT1" 0 0 0 0 0 0 1 0 0 0 0 0 0 0 0 0 "PD7668a" 0.172602739726027 7.44109589 0 1 7.44109589 0 7.44109589 0 7.44109589 0 "NEW_in…
PD7669a 0 0 0 0 0 0 0 0 0 0 0 0 0 0 0 0 0 0 0 0 0 0 0 0 0 1 0 0 0 0 0 0 0 0 0 0 0 0 0 0 0 0 0 0 0 0 0 0 0 0 0 0 0 0 0 0 0 0 0 0 0 0 0 0 0 0 0 0 0 0 0 0 0 0 0 0 0 0 0 0 0 54 1 80 9.800000191 1 27 2.6 1 0 3.602739726 1 "intermediate" 0 0 0 0 0 0 0 0 0 0 0 0 0 0 0 1 0 0 0 1 "mNOS" 0 0 0 0 0 0 0 1 0 0 0 0 0 0 0 0 "PD7669a" 0.178082191780822 3.602739726 0 1 3.602739726 1 3.602739726 0 3.602739726 0 "N…
PD7670a 0 0 0 0 0 0 0 0 0 0 0 0 0 0 0 0 0 0 0 0 0 0 1 0 0 0 0 0 0 0 0 0 0 0 0 1 0 0 0 0 0 0 0 0 0 0 0 0 0 0 0 0 0 0 0 1 0 0 0 0 0 0 0 0 0 0 0 0 0 0 0 0 0 0 0 0 0 0 0 0 0 58 1 75 7.599999905 1 133 28 3 1 12.56712329 0 "favorable" 0 0 0 0 0 0 1 0 0 0 0 0 0 0 0 0 0 0 1 0 "NPM1" 0 0 0 0 1 0 0 0 0 0 0 0 0 0 0 0 "PD7670a" 0.101369863013699 12.56712329 0 1 12.56712329 0 12.56712329 0 12.56712329 0 "NEW_…
PD7671a 0 0 0 0 0 0 0 0 0 0 0 0 0 0 0 0 0 0 0 0 0 0 0 0 0 0 0 0 0 0 0 0 0 0 0 0 0 0 0 0 0 0 0 0 0 0 0 0 0 0 0 0 0 0 0 0 0 0 0 0 0 0 0 0 0 0 0 0 0 0 0 0 0 0 0 0 0 0 0 0 0 47 0 56 8.699999809 0 81 0.9 1 0 12.34246575 0 "intermediate" 0 0 0 0 0 0 0 0 0 0 0 0 0 0 1 0 0 0 0 1 "no_events" 0 0 1 0 0 0 0 0 0 0 0 0 0 0 0 0 "PD7671a" 0.0958904109589041 12.34246575 0 1 12.34246575 0 12.34246575 0 12.3424657…
PD7672a 0 0 0 0 0 0 0 0 0 0 0 1 0 0 0 0 0 0 0 0 0 0 0 0 0 0 0 0 0 0 0 0 0 0 0 1 0 0 0 1 0 0 0 0 0 0 0 0 0 0 0 0 0 0 0 0 0 0 0 0 0 0 0 0 0 0 0 0 0 0 0 1 0 0 0 0 0 0 0 0 0 43 0 24 7.300000191 1 107 42.7 1 0 0.123287671 1 "favorable" 0 0 0 0 0 0 1 0 0 0 0 0 0 0 0 0 0 0 1 0 "NPM1" 0 0 0 0 1 0 0 0 0 0 0 0 0 0 0 0 "PD7672a" 0.123287671 0.123287671 0 0 0.123287671 0 0.123287671 0 0.123287671 1 "NEW_favo…
PD7673a 0 0 0 0 0 0 0 0 0 0 0 0 0 0 0 0 0 0 0 0 0 0 0 0 0 0 0 0 0 0 0 0 0 0 0 0 0 0 0 0 0 0 0 0 0 0 0 0 0 0 0 0 0 0 0 0 0 0 0 0 0 1 1 0 0 0 0 0 0 0 0 0 0 0 0 0 0 0 0 0 1 37 1 62 13.10000038 0 246 1.3 1 0 2.326027397 1 "adverse" 0 0 0 1 0 0 0 0 0 0 0 0 0 0 0 0 0 1 0 0 "t_11" 0 0 0 0 0 0 0 0 0 0 0 0 0 0 1 0 "PD7673a" 0.0849315068493151 0.786301369863014 1 1 2.326027397 0 2.326027397 1 2.326027397 0…
PD7674a 0 0 0 0 0 0 0 0 0 0 0 0 0 0 0 0 0 0 0 0 0 0 0 0 0 0 0 0 0 0 0 0 0 0 0 0 0 0 0 0 0 0 0 0 0 0 0 0 0 0 0 0 0 0 0 0 0 0 0 1 0 1 1 0 0 0 0 0 0 0 0 0 0 0 0 0 0 0 0 0 0 50 1 48 8.100000381 1 51 1.4 2 1 2.230136986 1 "adverse" 0 0 0 0 0 0 0 0 0 0 0 0 1 0 0 0 0 1 0 0 "Trisomies" 0 0 0 1 0 0 0 0 0 0 0 0 0 0 0 0 "PD7674a" 0.0767123287671233 2.230136986 0 1 2.230136986 1 2.230136986 0 2.230136986 0 "…
PD7675a 0 0 0 0 0 0 0 0 0 0 0 0 0 0 0 0 0 0 0 0 0 0 0 0 0 0 0 0 0 0 0 0 0 0 0 0 0 0 0 0 0 0 0 0 0 0 1 0 0 0 0 0 0 1 0 0 0 0 0 0 0 0 0 0 0 0 0 0 0 0 0 0 0 0 0 1 0 0 0 0 0 45 0 80 7.800000191 0 13 2.4 1 0 11.72328767 0 "favorable" 1 0 0 0 0 0 0 0 0 0 0 0 0 0 0 0 0 0 1 0 "t_15_17" 0 0 0 0 0 0 0 0 0 0 0 0 0 0 0 1 "PD7675a" 0.120547945205479 11.72328767 0 1 11.72328767 0 11.72328767 0 11.72328767 0 "N…
PD7676a 0 0 0 0 0 0 0 0 0 0 0 0 0 0 0 0 0 0 0 0 0 0 0 0 0 0 0 0 0 0 0 0 0 0 0 0 0 0 0 0 0 0 0 1 0 0 0 0 0 0 0 0 0 0 0 0 0 0 0 0 0 0 1 0 1 0 0 0 0 1 0 0 0 0 0 0 0 0 0 0 0 60 0 90 9.5 1 139 3.2 1 0 0.509589041 1 "adverse" 0 0 0 0 0 0 0 0 1 0 0 0 0 0 0 0 0 1 0 0 "TP53_complex" 0 0 0 0 0 0 0 0 0 0 1 0 0 0 0 0 "PD7676a" 0.164383561643836 0.509589041 0 1 0.509589041 1 0.509589041 0 0.509589041 0 "NEW_a…
PD7677a 0 0 0 0 0 0 0 0 0 0 0 0 0 0 0 0 0 0 0 0 0 0 0 0 0 0 0 0 0 0 0 0 0 0 0 1 0 0 0 0 0 0 0 0 0 0 0 0 0 0 0 0 0 0 0 0 1 0 0 0 0 0 0 0 0 0 0 0 0 0 0 0 0 0 0 0 0 0 0 0 0 58 0 50 8.300000191 1 20 12.4 2 1 0.542465753 1 "favorable" 0 0 0 0 0 0 1 0 0 0 0 0 0 0 0 0 0 0 1 0 "NPM1" 0 0 0 0 1 0 0 0 0 0 0 0 0 0 0 0 "PD7677a" 0.0849315068493151 0.380821917808219 1 1 0.542465753 0 0.542465753 1 0.542465753…
PD7678a 0 0 0 0 0 0 0 0 0 0 0 1 0 0 0 0 0 0 0 0 0 0 1 0 0 0 0 0 0 0 0 0 0 0 0 1 0 0 0 0 0 0 0 0 0 0 0 0 0 0 0 0 0 0 0 0 0 0 0 0 0 0 0 0 0 0 0 0 0 0 0 0 0 0 0 0 0 0 0 0 0 50 0 100 8.600000381 0 242 42.6 1 0 0.210958904 1 "intermediate" 0 0 0 0 0 0 1 0 0 0 0 0 0 0 0 0 0 0 0 1 "NPM1" 0 0 0 0 1 0 0 0 0 0 0 0 0 0 0 0 "PD7678a" 0.0657534246575342 0.210958904 0 1 0.210958904 1 0.210958904 0 0.210958904 …
PD7679a 0 0 0 0 0 0 0 0 0 0 0 0 0 0 0 0 0 0 0 0 0 0 1 0 0 0 0 0 0 0 0 0 0 0 0 0 0 0 0 0 0 0 0 0 0 0 0 0 0 0 0 0 0 0 0 0 0 0 0 0 0 0 0 0 0 0 0 0 0 0 0 0 0 0 0 1 0 0 0 0 0 50 1 75 11 1 33 29 1 0 2.02739726 1 "favorable" 1 0 0 0 0 0 0 0 0 0 0 0 0 0 0 0 0 0 1 0 "t_15_17" 0 0 0 0 0 0 0 0 0 0 0 0 0 0 0 1 "PD7679a" 0.0465753424657534 0.589041095890411 1 1 2.02739726 0 2.02739726 1 2.02739726 0 "NEW_favo…
PD7680a 0 0 0 0 0 0 0 0 0 0 0 1 0 0 0 0 0 0 0 0 1 0 1 0 0 0 0 0 0 0 0 0 0 0 0 1 0 0 0 0 0 0 0 0 0 0 0 0 0 0 0 0 0 0 0 0 0 0 0 0 0 0 0 0 0 0 0 0 0 0 0 0 0 0 0 0 0 0 0 0 0 38 1 80 8.699999809 1 95 20.1 1 0 9.736986301 1 "favorable" 0 0 0 0 0 0 1 0 0 0 0 0 0 0 0 0 0 0 1 0 "NPM1" 0 0 0 0 1 0 0 0 0 0 0 0 0 0 0 0 "PD7680a" 0.279452054794521 9.43835616438356 1 1 9.736986301 0 9.736986301 1 9.736986301 0…
PD7681a 0 0 0 0 0 0 0 0 0 0 0 0 0 0 0 0 0 0 0 0 0 0 0 0 0 0 0 0 0 0 0 0 0 0 0 0 0 0 0 0 0 0 1 0 0 0 0 0 0 0 0 0 0 0 0 0 1 0 0 0 0 0 0 0 0 0 0 0 0 0 0 0 0 0 0 0 0 0 0 0 0 42 0 45 8.300000191 0 58 9.05 1 0 1.520547945 1 "adverse" 0 0 0 0 0 0 0 0 0 0 1 0 0 0 0 0 0 1 0 0 "sAML1" 0 1 0 0 0 0 0 0 0 0 0 0 0 0 0 0 "PD7681a" 0.268493150684932 1.20547945205479 1 1 1.520547945 0 1.520547945 1 1.520547945 0 …
PD7682a 0 0 0 0 0 0 0 0 0 0 0 0 0 1 0 0 0 1 0 0 0 0 0 0 0 0 0 0 0 0 0 0 0 0 0 0 0 0 0 0 0 0 0 0 0 0 0 0 0 0 1 0 0 0 0 0 0 0 0 0 0 0 0 0 0 0 0 0 0 1 0 0 0 0 0 0 0 0 0 0 0 59 0 80 7.400000095 1 149 87.6 1 0 1.076712329 1 "adverse" 0 0 0 0 0 0 0 0 1 0 0 0 0 0 0 0 0 1 0 0 "TP53_complex" 0 0 0 0 0 0 0 0 0 0 1 0 0 0 0 0 "PD7682a" 0.16986301369863 0.610958904109589 1 1 1.076712329 0 1.076712329 1 1.0767…
PD7683a 0 0 0 0 0 0 0 0 0 0 0 0 0 0 0 0 0 0 0 0 0 0 0 0 0 0 0 0 0 0 0 0 0 0 0 1 0 0 0 1 0 0 0 0 0 0 0 0 0 0 0 0 0 0 0 0 1 0 0 0 0 0 0 0 0 0 0 0 0 0 0 0 0 0 0 0 0 0 0 0 0 40 0 45 8.699999809 1 145 47.5 1 0 6.180821918 1 "favorable" 0 0 0 0 0 0 1 0 0 0 0 0 0 0 0 0 0 0 1 0 "NPM1" 0 0 0 0 1 0 0 0 0 0 0 0 0 0 0 0 "PD7683a" 0.0767123287671233 6.180821918 0 1 6.180821918 1 6.180821918 0 6.180821918 0 "N…
PD7684a 0 0 0 0 0 0 0 0 0 0 0 0 0 0 0 0 0 0 0 0 0 0 0 0 0 0 0 0 0 0 0 0 0 0 0 0 0 0 0 0 0 0 0 0 0 0 0 0 0 0 0 0 0 0 0 0 0 0 0 0 0 0 0 0 0 0 0 0 0 0 0 0 0 0 0 1 0 0 0 0 0 49 0 80 9.899999619 1 9 1 1 0 4.994520548 0 "favorable" 1 0 0 0 0 0 0 0 0 0 0 0 0 0 0 0 0 0 1 0 "t_15_17" 0 0 0 0 0 0 0 0 0 0 0 0 0 0 0 1 "PD7684a" 0.0794520547945206 4.994520548 0 1 4.994520548 0 4.994520548 0 4.994520548 0 "NEW…
PD7685a 0 0 0 0 0 0 0 0 0 0 0 1 0 0 0 0 0 0 0 0 0 0 1 0 0 0 0 0 0 0 0 0 0 0 0 1 0 0 0 0 0 0 0 0 0 0 0 0 0 0 0 0 0 0 0 0 0 0 0 0 0 0 0 0 0 0 0 0 0 0 0 0 0 0 0 0 0 0 0 0 0 47 0 66 7.300000191 1 20 13.9 1 0 1.271232877 1 "intermediate" 0 0 0 0 0 0 1 0 0 0 0 0 0 0 0 0 0 0 0 1 "NPM1" 0 0 0 0 1 0 0 0 0 0 0 0 0 0 0 0 "PD7685a" 0.210958904109589 0.917808219178082 1 1 1.271232877 0 1.271232877 1 1.2712328…
PD7686a 1 0 0 0 0 0 0 0 0 0 0 0 0 0 0 0 0 0 0 0 0 0 0 0 0 0 0 0 0 0 0 0 0 0 0 0 0 0 0 0 0 0 0 0 0 0 0 0 0 0 0 0 0 0 0 0 0 0 0 0 0 0 0 0 0 0 0 0 0 0 1 0 0 0 0 0 0 1 0 0 0 58 0 49 8.800000191 1 18 3.87 1 0 11.16712329 1 "adverse" 0 0 1 0 0 0 0 0 0 0 0 0 0 0 0 0 0 1 0 0 "t_8_21" 1 0 0 0 0 0 0 0 0 0 0 0 0 0 0 0 "PD7686a" 0.197260273972603 11.16712329 0 1 11.16712329 1 11.16712329 0 11.16712329 0 "NEW…
PD7687a 0 0 0 0 0 0 0 0 0 0 0 0 0 1 0 0 0 0 0 0 0 0 1 0 0 0 0 0 0 0 0 0 0 0 0 1 0 0 0 0 0 0 0 0 0 0 0 0 0 0 0 0 0 0 0 0 0 0 0 0 0 0 0 0 0 0 0 0 0 0 0 0 0 0 0 0 0 0 0 0 0 46 1 50 7.400000095 1 35 9.14 1 0 5.657534247 1 "favorable" 0 0 0 0 0 0 1 0 0 0 0 0 0 0 0 0 0 0 1 0 "NPM1" 0 0 0 0 1 0 0 0 0 0 0 0 0 0 0 0 "PD7687a" 0.0767123287671233 4.29041095890411 1 1 5.657534247 0 5.657534247 1 5.657534247 …
PD7688a 0 0 0 0 0 0 0 0 0 0 0 0 0 0 0 0 0 0 0 0 0 0 0 0 0 0 0 0 0 0 0 0 0 0 0 0 0 0 0 0 0 0 0 0 0 0 0 0 0 0 0 0 0 0 0 0 1 0 0 0 0 0 0 0 0 0 0 0 0 0 0 0 1 0 0 0 0 0 0 0 0 33 1 91 7.900000095 1 128 32 1 0 11.07945205 0 "favorable" 0 1 0 0 0 0 0 0 0 0 0 0 0 0 0 0 0 0 1 0 "inv_16" 0 0 0 0 0 0 0 0 0 0 0 1 0 0 0 0 "PD7688a" 0.063013698630137 1.00821917808219 1 1 11.07945205 0 11.07945205 0 11.07945205 …
PD7689a 0 0 0 0 0 0 0 0 0 0 0 1 0 0 0 0 0 0 0 0 0 0 1 0 0 0 0 0 0 0 0 0 0 0 0 1 0 0 0 0 0 0 0 0 0 0 0 0 0 0 0 0 0 0 0 0 0 0 0 0 0 0 0 0 0 0 0 0 0 0 0 0 0 0 0 0 0 0 0 0 0 54 0 70 7.400000095 1 63 66.8 1 0 0.843835616 1 "intermediate" 0 0 0 0 0 0 1 0 0 0 0 0 0 0 0 0 0 0 0 1 "NPM1" 0 0 0 0 1 0 0 0 0 0 0 0 0 0 0 0 "PD7689a" 0.23013698630137 0.383561643835616 1 1 0.843835616 0 0.843835616 1 0.84383561…
PD7690a 0 0 0 0 0 0 0 0 0 0 0 0 0 0 0 0 0 0 0 0 0 0 0 0 0 0 0 0 0 0 0 0 0 0 0 1 0 0 0 0 0 0 0 0 0 0 0 0 0 1 0 0 0 0 0 0 1 0 0 0 0 0 0 0 0 0 0 0 0 0 0 0 0 0 0 0 0 0 0 0 0 55 1 90 5.900000095 2 147 46.7 1 0 4.531506849 0 "favorable" 0 0 0 0 0 0 1 0 0 0 0 0 0 0 0 0 0 0 1 0 "NPM1" 0 0 0 0 1 0 0 0 0 0 0 0 0 0 0 0 "PD7690a" 0.0767123287671233 4.531506849 0 1 4.531506849 0 4.531506849 0 4.531506849 0 "N…
PD7691a 1 0 0 0 0 0 0 0 0 0 0 0 0 0 0 0 0 0 0 0 0 0 0 0 0 0 0 0 0 0 0 0 0 0 0 0 0 0 0 0 0 0 0 0 0 0 0 0 0 0 0 0 0 0 0 0 0 0 0 0 0 0 0 0 0 0 0 0 1 0 0 0 0 0 0 0 0 0 0 0 0 42 0 90 6.099999905 1 33 0.9 1 0 8.945205479 0 "adverse" 0 0 0 0 0 0 0 0 0 0 1 0 0 0 0 0 0 1 0 0 "sAML1" 0 1 0 0 0 0 0 0 0 0 0 0 0 0 0 0 "PD7691a" 0.208219178082192 8.945205479 0 1 8.945205479 0 8.945205479 0 8.945205479 0 "NEW_i…
PD7692a 0 0 0 0 0 0 0 0 0 0 0 0 0 0 0 0 0 0 0 0 0 0 1 0 0 0 1 0 0 0 0 0 0 0 0 0 0 0 0 0 0 0 0 0 0 0 0 0 0 0 0 0 0 0 0 0 0 0 0 0 0 0 0 0 0 0 0 0 0 0 0 0 0 0 1 0 0 1 0 0 0 34 1 75 9.600000381 3 42 13.85 1 0 0.868493151 1 "favorable" 0 0 1 0 0 0 0 0 0 0 0 0 0 0 0 0 0 0 1 0 "t_8_21" 1 0 0 0 0 0 0 0 0 0 0 0 0 0 0 0 "PD7692a" 0.120547945205479 0.621917808219178 1 1 0.868493151 0 0.868493151 1 0.8684931…
PD7694a 0 0 0 0 0 0 0 0 0 0 0 0 0 0 0 0 0 0 0 0 0 0 0 0 0 0 0 0 0 0 0 0 0 0 0 0 0 0 0 0 0 0 0 0 0 0 0 0 0 0 0 0 0 0 0 0 1 0 0 0 0 0 0 0 0 0 0 0 0 0 0 0 0 0 0 0 0 0 0 0 0 38 1 30 10.30000019 0 47 30.4 1 0 1.926027397 1 "intermediate" 0 0 0 0 0 0 0 0 0 0 0 0 0 0 0 1 0 0 0 1 "mNOS" 0 0 0 0 0 0 0 1 0 0 0 0 0 0 0 0 "PD7694a" 0.273972602739726 1.926027397 0 1 1.926027397 1 1.926027397 0 1.926027397 0 "…
PD7695a 0 0 0 0 0 0 0 0 0 0 0 0 0 0 0 0 0 0 0 0 0 0 0 0 0 0 1 0 0 0 0 0 0 0 0 0 0 0 0 0 0 0 1 0 0 0 0 0 0 0 0 0 0 0 0 0 0 0 1 0 0 0 1 0 0 0 0 0 0 0 0 0 0 0 0 0 0 0 0 0 0 45 1 91 11.69999981 1 66 33 1 0 9.717808219 1 "adverse" 0 0 0 0 0 0 0 0 0 0 1 0 0 0 0 0 0 1 0 0 "sAML1" 0 1 0 0 0 0 0 0 0 0 0 0 0 0 0 0 "PD7695a" 0.0904109589041096 1.0958904109589 1 1 9.717808219 0 9.717808219 1 9.717808219 0 "N…
PD7696a 0 0 0 0 0 0 0 0 0 0 0 0 0 0 0 0 0 0 0 0 0 0 0 0 0 0 0 0 0 0 0 0 0 0 0 0 0 0 0 0 0 0 0 0 0 0 0 0 0 0 0 0 0 0 0 0 0 0 0 0 0 1 1 0 1 0 1 0 0 0 0 0 0 0 0 0 0 0 0 0 0 57 1 45 4.199999809 1 14 2.4 3 1 0.065753425 1 "adverse" 0 0 0 0 0 0 0 0 1 0 0 0 0 0 0 0 0 1 0 0 "TP53_complex" 0 0 0 0 0 0 0 0 0 0 1 0 0 0 0 0 "PD7696a" 0.065753425 0.065753425 0 0 0.065753425 0 0.065753425 0 0.065753425 1 "NEW_…
PD7697a 0 0 0 0 0 0 0 0 0 0 0 0 0 0 0 0 0 0 0 0 0 0 0 0 0 0 0 0 0 0 0 0 0 0 0 0 0 0 0 0 0 0 0 0 0 0 0 0 0 0 0 0 0 0 0 0 0 0 0 0 0 1 0 0 0 0 0 0 0 0 0 0 0 0 0 1 0 0 0 0 0 48 1 6 14 0 127 1.8 1 0 6.882191781 0 "favorable" 1 0 0 0 0 0 0 0 0 0 0 0 0 0 0 0 0 0 1 0 "t_15_17" 0 0 0 0 0 0 0 0 0 0 0 0 0 0 0 1 "PD7697a" 0.10958904109589 6.882191781 0 1 6.882191781 0 6.882191781 0 6.882191781 0 "NEW_favorab…
PD7698a 0 0 0 0 0 0 0 0 0 0 0 0 0 0 0 0 0 0 0 0 0 0 0 0 0 0 0 0 0 0 0 0 0 0 0 0 0 0 0 0 0 0 0 0 0 0 0 0 0 0 1 0 0 0 0 0 1 0 0 0 0 0 1 1 1 0 0 1 0 1 1 0 0 0 0 0 0 0 0 0 0 59 1 25 6.699999809 2 42 1.9 3 1 1.065753425 1 "adverse" 0 0 0 0 0 0 0 0 1 0 0 0 0 0 0 0 0 1 0 0 "TP53_complex" 0 0 0 0 0 0 0 0 0 0 1 0 0 0 0 0 "PD7698a" 0.145205479452055 1.00547945205479 1 1 1.065753425 0 1.065753425 1 1.065753…
PD7699a 0 0 0 0 0 0 0 0 0 0 0 0 0 0 0 0 0 0 0 0 0 0 0 0 0 0 0 1 0 0 0 0 0 0 0 0 0 0 0 0 0 0 0 0 0 0 0 0 0 0 0 0 0 0 0 0 0 0 0 0 0 0 0 0 0 0 0 0 0 0 0 0 1 0 1 0 0 0 0 0 0 55 1 60 9.899999619 1 33 116.1 1 0 1.808219178 1 "favorable" 0 1 0 0 0 0 0 0 0 0 0 0 0 0 0 0 0 0 1 0 "inv_16" 0 0 0 0 0 0 0 0 0 0 0 1 0 0 0 0 "PD7699a" 0.0657534246575342 1.00821917808219 1 1 1.808219178 0 1.808219178 1 1.8082191…
PD7700a 0 0 0 0 0 0 0 0 0 0 0 0 0 0 0 0 0 0 0 0 0 0 0 0 0 0 0 0 0 0 0 0 0 0 0 0 0 0 0 0 0 0 0 0 0 0 0 0 0 0 0 0 0 0 0 0 0 0 0 0 0 0 0 0 0 0 0 0 0 0 0 0 0 0 0 0 0 0 0 0 0 28 0 34 6.300000191 1 51 1 1 0 12.66849315 0 "intermediate" 0 0 0 0 0 0 0 0 0 0 0 0 0 0 1 0 0 0 0 1 "no_events" 0 0 1 0 0 0 0 0 0 0 0 0 0 0 0 0 "PD7700a" 0.183561643835616 2.82465753424658 1 1 12.66849315 0 12.66849315 0 12.66849…
PD7702a 0 0 0 0 0 0 0 0 0 0 0 0 0 0 0 0 0 0 0 0 0 0 1 0 0 0 0 0 0 0 0 0 0 0 0 0 0 0 0 0 0 0 0 0 0 0 0 0 1 0 0 0 0 0 0 0 0 0 0 0 0 0 0 1 0 0 0 0 0 0 0 0 0 0 0 0 0 0 0 0 0 28 1 90 6.699999809 0 30 26.2 1 0 0.904109589 1 "adverse" 0 0 0 0 0 0 0 0 0 0 1 0 0 0 0 0 0 1 0 0 "sAML1" 0 1 0 0 0 0 0 0 0 0 0 0 0 0 0 0 "PD7702a" 0.063013698630137 0.53972602739726 1 1 0.904109589 0 0.904109589 1 0.904109589 0 …
PD7703a 0 0 0 0 0 0 0 0 0 0 0 0 0 0 0 0 1 0 0 0 0 0 0 0 0 0 0 0 1 0 0 0 0 0 0 0 0 0 0 0 0 0 1 0 0 0 0 0 0 0 0 0 0 0 0 0 0 0 0 0 0 0 0 0 0 0 0 0 0 0 0 0 0 0 0 0 0 0 0 0 0 43 0 51 5.900000095 1 108 10.4 1 0 12.08493151 0 "adverse" 0 0 0 0 0 0 0 0 0 1 0 0 0 0 0 0 0 1 0 0 "sAML2" 0 0 0 0 0 0 0 0 1 0 0 0 0 0 0 0 "PD7703a" 0.246575342465753 0.786301369863014 1 1 12.08493151 0 12.08493151 0 12.08493151 …
PD7704a 0 0 0 0 0 0 0 0 0 0 0 0 0 0 0 0 0 0 0 0 0 0 0 0 0 0 0 0 0 0 0 0 0 0 0 0 0 0 0 0 0 0 0 0 0 0 0 0 0 0 0 0 0 0 0 0 0 0 0 0 0 0 0 0 0 0 0 0 0 0 0 0 0 0 0 0 0 0 0 0 1 35 1 72 11.30000019 1 228 1.57 1 0 0.843835616 1 "intermediate" 0 0 0 1 0 0 0 0 0 0 0 0 0 0 0 0 0 0 0 1 "t_11" 0 0 0 0 0 0 0 0 0 0 0 0 0 0 1 0 "PD7704a" 0.210958904109589 0.843835616 0 1 0.843835616 1 0.843835616 0 0.843835616 0 …
PD7705a 0 0 0 0 0 0 0 0 0 0 0 1 0 0 0 0 0 0 0 0 0 0 1 0 0 0 0 0 0 0 0 0 0 0 0 1 0 0 0 0 0 0 0 0 0 0 0 0 0 0 0 0 0 0 1 0 0 0 0 0 0 0 0 0 0 0 0 0 0 0 0 0 0 0 0 0 0 0 0 0 0 32 0 80 7.5 0 199 17.4 1 0 0.389041096 1 "favorable" 0 0 0 0 0 0 1 0 0 0 0 0 0 0 0 0 0 0 1 0 "NPM1" 0 0 0 0 1 0 0 0 0 0 0 0 0 0 0 0 "PD7705a" 0.0821917808219178 0.389041096 0 1 0.389041096 1 0.389041096 0 0.389041096 0 "NEW_inter…
PD7706a 0 0 0 0 0 0 0 0 0 0 0 0 0 1 0 0 0 0 0 0 0 0 0 0 0 0 0 0 0 0 0 0 0 0 0 0 0 0 0 0 0 0 0 0 0 1 0 0 0 0 0 0 0 0 0 0 0 0 0 0 0 0 0 0 0 0 0 0 0 0 0 0 0 0 0 0 0 0 0 0 0 39 1 50 9.600000381 1 67 2.3 1 0 0.44109589 1 "intermediate" 0 0 0 0 0 0 0 0 0 0 1 0 0 0 0 0 0 0 0 1 "sAML1" 0 1 0 0 0 0 0 0 0 0 0 0 0 0 0 0 "PD7706a" 0.44109589 0.44109589 0 0 0.44109589 0 0.44109589 0 0.44109589 1 "NEW_intermed…
PD7707a 0 0 0 0 0 0 0 0 0 0 0 0 0 0 0 0 0 0 0 0 1 0 1 0 0 0 0 0 0 1 0 0 0 0 0 1 0 0 0 0 0 0 0 0 0 0 0 0 0 0 0 0 0 0 0 0 0 0 0 0 0 0 0 0 0 0 0 0 0 0 0 0 0 0 0 0 0 0 0 0 0 51 1 10 9.699999809 2 24 10.1 1 0 4.791780822 1 "favorable" 0 0 0 0 0 0 1 0 0 0 0 0 0 0 0 0 0 0 1 0 "NPM1" 0 0 0 0 1 0 0 0 0 0 0 0 0 0 0 0 "PD7707a" 0.0767123287671233 4.73150684931507 1 1 4.791780822 0 4.791780822 1 4.791780822 …
PD7708a 0 0 0 0 0 0 0 0 0 0 0 0 0 0 0 0 0 0 0 0 0 0 0 0 0 0 0 0 0 0 0 0 0 0 0 0 0 0 0 0 0 0 0 0 0 0 0 0 0 0 0 0 0 0 0 0 1 0 0 0 0 0 0 0 0 0 0 0 0 0 0 0 1 0 0 0 0 0 0 0 0 59 0 66 11.39999962 0 33 8.1 1 0 6.197260274 1 "favorable" 0 1 0 0 0 0 0 0 0 0 0 0 0 0 0 0 0 0 1 0 "inv_16" 0 0 0 0 0 0 0 0 0 0 0 1 0 0 0 0 "PD7708a" 0.0821917808219178 1.55890410958904 1 1 6.197260274 0 6.197260274 1 6.197260274…
PD7709a 0 0 0 0 0 0 0 1 0 0 0 0 0 0 0 0 0 0 0 0 0 0 0 0 0 0 0 0 0 0 0 0 0 0 0 1 0 0 0 0 0 0 0 0 0 0 0 0 0 0 0 0 0 0 0 0 0 0 0 0 0 0 0 0 0 0 0 0 0 0 0 0 0 0 0 0 0 0 0 0 0 53 0 22 11.39999962 3 43 6.9 2 1 0.071232877 1 "favorable" 0 0 0 0 0 0 1 0 0 0 0 0 0 0 0 0 0 0 1 0 "NPM1" 0 0 0 0 1 0 0 0 0 0 0 0 0 0 0 0 "PD7709a" 0.071232877 0.071232877 0 0 0.071232877 0 0.071232877 0 0.071232877 1 "NEW_favora…
PD7710a 0 0 0 0 0 0 0 0 0 0 0 0 0 0 0 0 0 0 0 0 0 0 1 0 0 0 0 0 0 0 0 0 0 0 0 0 0 0 0 0 0 0 0 0 0 0 0 0 1 1 0 0 0 0 0 0 0 0 0 0 0 0 1 0 0 0 0 0 0 0 0 0 0 0 0 0 0 0 0 0 0 31 0 90 9.609999657 4 45.9 30.1 1 0 7.901369863 0 "adverse" 0 0 0 0 0 0 0 0 1 0 0 0 0 0 0 0 0 1 0 0 "TP53_complex" 0 0 0 0 0 0 0 0 0 0 1 0 0 0 0 0 "PD7710a" 0.208219178082192 7.901369863 0 1 7.901369863 0 7.901369863 0 7.90136986…
PD7711a 0 0 0 0 0 0 0 0 0 0 0 0 0 0 0 0 0 0 0 0 0 0 0 0 0 0 0 0 0 0 0 0 0 0 0 0 0 0 0 0 0 0 0 0 0 0 0 0 0 1 1 1 0 0 0 0 0 0 0 0 0 0 0 0 0 0 0 0 0 0 0 0 0 0 0 0 0 0 0 0 0 58 1 90 9 2 38 67 1 0 1.101369863 1 "adverse" 0 0 0 0 0 0 0 0 1 0 0 0 0 0 0 0 0 1 0 0 "TP53_complex" 0 0 0 0 0 0 0 0 0 0 1 0 0 0 0 0 "PD7711a" 0.164383561643836 0.978082191780822 1 1 1.101369863 0 1.101369863 1 1.101369863 0 "NEW…
PD7712a 1 0 0 0 0 0 0 0 0 0 0 0 0 0 0 0 0 0 0 0 0 0 0 0 0 0 0 0 0 0 0 0 0 0 0 0 0 0 0 0 1 0 0 0 0 0 0 0 0 0 0 0 0 0 0 0 0 0 0 0 0 0 0 0 0 0 0 0 0 0 1 0 0 0 0 0 0 0 0 0 0 55 1 93 8.699999809 1 12 74.7 1 0 0.093150685 1 "adverse" 0 0 0 0 0 0 0 0 0 0 1 0 0 0 0 0 0 1 0 0 "sAML1" 0 1 0 0 0 0 0 0 0 0 0 0 0 0 0 0 "PD7712a" 0.093150685 0.093150685 0 0 0.093150685 0 0.093150685 0 0.093150685 1 "NEW_interm…
PD7713a 0 0 0 0 0 0 0 0 0 0 0 0 0 0 0 0 0 0 0 0 0 0 0 0 0 0 0 0 0 0 0 0 0 0 0 0 0 0 0 0 0 0 0 0 0 0 0 0 0 0 0 0 0 0 0 0 0 0 0 0 0 0 0 0 0 0 0 0 0 0 0 0 0 0 0 0 0 0 0 0 0 38 0 31 10.39999962 1 30 3 1 0 4.723287671 0 "intermediate" 0 0 0 0 0 0 0 0 0 0 0 0 0 0 1 0 0 0 0 1 "no_events" 0 0 1 0 0 0 0 0 0 0 0 0 0 0 0 0 "PD7713a" 0.2 0.534246575342466 1 1 4.723287671 0 4.723287671 0 4.723287671 0 "NEW_fa…
PD7714a 0 0 0 0 0 0 0 0 0 0 0 0 0 0 0 0 0 0 0 0 0 0 0 0 0 0 0 0 0 0 0 0 0 0 0 0 0 0 0 0 0 0 0 0 0 0 0 0 0 0 0 0 0 0 0 0 0 0 0 0 0 0 0 0 0 0 0 0 0 0 0 0 0 0 0 0 0 0 0 0 0 56 0 30 9.800000191 2 435 1.9 1 0 3.446575342 1 "intermediate" 0 0 0 0 0 0 0 0 0 0 0 0 0 0 1 0 0 0 0 1 "no_events" 0 0 1 0 0 0 0 0 0 0 0 0 0 0 0 0 "PD7714a" 0.367123287671233 1.83287671232877 1 1 3.446575342 0 3.446575342 1 3.446…
PD7715a 1 0 0 0 0 0 0 0 0 0 0 0 1 0 0 0 0 0 0 0 0 0 0 0 0 0 1 0 0 0 0 0 0 0 0 0 0 0 0 0 0 0 1 0 0 0 1 0 0 0 0 0 0 0 0 0 0 0 0 0 0 1 0 0 0 0 0 0 0 0 0 0 0 0 0 0 0 0 0 0 0 57 1 20 13.39999962 0 45 2.4 1 0 1.923287671 1 "adverse" 0 0 0 0 0 0 0 0 0 1 0 0 0 0 0 0 0 1 0 0 "sAML2" 0 0 0 0 0 0 0 0 1 0 0 0 0 0 0 0 "PD7715a" 0.827397260273973 1.923287671 0 1 1.923287671 1 1.923287671 0 1.923287671 0 "NEW_a…
PD7716a 0 0 0 0 0 0 0 0 0 0 0 1 0 0 0 0 0 0 0 0 0 0 0 0 0 0 0 0 0 0 0 0 0 0 0 0 0 0 0 0 0 0 0 0 0 0 0 0 0 0 0 0 0 0 0 0 1 0 0 0 0 0 0 0 0 0 0 0 0 1 1 0 0 0 0 0 0 0 0 0 0 53 0 90 9.899999619 1 6 19 1 0 1.112328767 1 "adverse" 0 0 0 0 0 0 0 0 0 0 0 0 0 0 0 1 0 1 0 0 "mNOS" 0 0 0 0 0 0 0 1 0 0 0 0 0 0 0 0 "PD7716a" 0.0958904109589041 0.906849315068493 1 1 1.112328767 0 1.112328767 1 1.112328767 0 "N…
PD7717a 0 0 0 0 0 0 0 0 0 0 0 0 0 0 0 0 0 0 0 0 0 0 0 0 0 0 0 0 0 0 0 0 0 0 0 0 0 0 0 0 0 0 0 0 0 0 0 0 0 0 1 0 0 0 0 0 0 0 1 0 0 0 1 1 0 0 1 1 0 1 0 0 0 0 0 0 0 0 0 0 0 57 1 30 9.5 2 53 1.5 1 0 0.298630137 1 "adverse" 0 0 0 0 0 0 0 0 1 0 0 0 0 0 0 0 0 1 0 0 "TP53_complex" 0 0 0 0 0 0 0 0 0 0 1 0 0 0 0 0 "PD7717a" 0.298630137 0.298630137 0 0 0.298630137 0 0.298630137 0 0.298630137 1 "NEW_adverse"…
PD7718a 0 0 0 0 0 0 0 0 0 0 0 0 0 0 0 0 0 0 0 0 0 0 1 0 0 0 0 0 0 0 0 0 0 0 0 0 0 0 0 0 0 0 0 0 0 0 0 0 1 0 0 0 0 0 0 0 0 0 0 0 0 0 1 0 1 1 0 0 0 1 1 0 0 0 1 0 0 0 0 0 0 35 1 60 11.30000019 1 91 22.27 1 0 0.975342466 1 "adverse" 0 0 0 0 0 0 0 0 1 0 0 0 0 0 0 0 0 1 0 0 "TP53_complex" 0 0 0 0 0 0 0 0 0 0 1 0 0 0 0 0 "PD7718a" 0.180821917808219 0.736986301369863 1 1 0.975342466 0 0.975342466 1 0.975…
PD7720a 0 0 0 0 0 0 0 0 0 0 0 1 0 0 0 0 0 0 0 0 0 0 0 0 0 0 0 0 1 0 0 0 0 0 0 0 0 0 0 0 0 0 0 0 0 0 0 0 0 0 0 0 0 0 0 1 0 0 0 0 0 0 0 0 0 0 0 0 0 0 1 0 0 0 0 0 0 0 0 0 0 36 0 75 9.1 1 53 1.1 1 0 6.62739726 0 "adverse" 0 0 0 0 0 0 0 0 0 1 0 0 0 0 0 0 0 1 0 0 "sAML2" 0 0 0 0 0 0 0 0 1 0 0 0 0 0 0 0 "PD7720a" 0.167123287671233 6.62739726 0 1 6.62739726 0 6.62739726 0 6.62739726 0 "NEW_adverse" 0 0 1
PD7721a 0 0 0 0 0 0 0 0 0 0 0 0 0 0 0 1 0 1 0 0 0 0 0 0 0 0 0 0 0 0 0 0 0 0 0 0 0 0 0 0 0 0 0 0 0 0 0 0 0 0 0 0 0 0 0 0 0 0 0 0 0 0 0 0 0 0 0 0 0 0 0 0 0 0 0 0 0 0 0 0 0 31 1 65 10.10000038 1 173 7.3 1 0 6.852054795 0 "intermediate" 0 0 0 0 0 0 0 0 0 0 0 0 0 0 0 1 0 0 0 1 "mNOS" 0 0 0 0 0 0 0 1 0 0 0 0 0 0 0 0 "PD7721a" 0.243835616438356 6.852054795 0 1 6.852054795 0 6.852054795 0 6.852054795 0 "…
PD7722a 0 0 0 0 0 0 0 0 0 0 0 0 0 0 0 0 0 0 0 0 0 0 0 0 0 0 0 0 0 0 0 0 0 0 0 0 0 0 0 0 0 0 0 0 0 0 1 0 0 1 0 1 0 0 0 0 0 0 0 0 0 0 0 0 0 0 1 0 0 0 0 0 0 0 0 0 0 0 0 0 0 61 1 75 7.800000191 1 53 2.5 2 1 1.860273973 1 "adverse" 0 0 0 0 0 0 0 0 0 1 0 0 0 0 0 0 0 1 0 0 "sAML2" 0 0 0 0 0 0 0 0 1 0 0 0 0 0 0 0 "PD7722a" 1.860273973 1.860273973 0 0 1.860273973 0 1.860273973 0 1.860273973 1 "NEW_adverse…
PD7723a 0 0 0 0 0 0 0 1 1 0 0 0 0 0 0 0 0 0 0 0 0 0 0 0 0 0 0 0 0 0 0 0 0 0 0 0 0 0 0 0 0 0 0 0 0 0 0 0 0 0 0 0 0 0 0 0 0 0 0 0 0 0 0 0 0 0 0 0 0 0 0 0 0 0 0 0 0 0 0 0 0 32 0 99 12.39999962 1 26 6.7 1 0 6.101369863 0 "favorable" 0 0 0 0 0 0 0 1 0 0 0 0 0 0 0 0 0 0 1 0 "CEBPA_bi" 0 0 0 0 0 1 0 0 0 0 0 0 0 0 0 0 "PD7723a" 0.0684931506849315 6.101369863 0 1 6.101369863 0 6.101369863 0 6.101369863 0 …
PD7724a 0 0 0 0 0 0 0 0 0 0 0 0 0 0 0 0 0 1 0 0 0 0 0 0 0 0 0 0 0 0 0 0 0 0 0 0 0 0 0 0 0 0 0 0 0 0 0 0 0 0 0 0 0 1 0 0 0 0 0 0 0 1 0 0 1 0 0 0 0 0 0 0 0 0 0 1 0 0 0 0 0 40 0 50 11.60000038 0 27 17.3 1 0 6.553424658 0 "favorable" 1 0 0 0 0 0 0 0 0 0 0 0 0 0 0 0 0 0 1 0 "t_15_17" 0 0 0 0 0 0 0 0 0 0 0 0 0 0 0 1 "PD7724a" 0.134246575342466 1.45753424657534 1 1 6.553424658 0 6.553424658 0 6.55342465…
PD7725a 0 0 0 0 0 0 0 0 0 0 0 0 0 0 0 0 0 0 0 0 0 0 0 0 0 0 0 0 0 0 0 0 0 0 0 0 0 0 0 0 0 0 0 0 0 0 0 0 0 0 0 0 0 0 0 0 0 0 0 0 0 0 0 0 0 0 0 0 0 0 0 0 0 0 1 0 0 1 0 0 0 48 1 35 10.39999962 1 61 26.6 1 0 6.62739726 0 "favorable" 0 0 1 0 0 0 0 0 0 0 0 0 0 0 0 0 0 0 1 0 "t_8_21" 1 0 0 0 0 0 0 0 0 0 0 0 0 0 0 0 "PD7725a" 0.115068493150685 6.62739726 0 1 6.62739726 0 6.62739726 0 6.62739726 0 "NEW_fa…
PD7726a 0 0 0 0 0 0 0 0 0 1 0 0 0 0 0 0 0 0 0 0 0 0 0 0 0 0 0 0 0 0 0 0 0 0 0 0 0 0 0 0 0 0 0 0 0 0 0 0 0 0 0 0 0 0 0 0 0 0 0 0 0 0 0 0 0 0 0 0 0 0 0 0 0 0 0 0 0 0 0 0 0 59 1 86 9.699999809 1 19 53.9 1 0 11.20821918 0 "intermediate" 0 0 0 0 0 0 0 0 0 0 0 0 0 0 0 1 0 0 0 1 "mNOS" 0 0 0 0 0 0 0 1 0 0 0 0 0 0 0 0 "PD7726a" 0.0931506849315069 11.20821918 0 1 11.20821918 0 11.20821918 0 11.20821918 0 …
PD7727a 0 0 0 0 0 0 0 0 0 0 0 0 0 0 0 0 0 0 0 0 0 0 0 0 0 0 0 0 0 0 0 0 0 0 0 0 0 0 0 1 0 0 0 0 0 0 0 0 0 0 0 0 0 0 0 0 1 0 0 0 0 1 0 0 0 0 0 0 0 0 0 0 0 0 0 0 0 0 0 0 0 27 1 20 6.300000191 1 18 3.9 1 0 6.583561644 0 "intermediate" 0 0 0 0 0 0 0 0 0 0 0 0 1 0 0 0 0 0 0 1 "Trisomies" 0 0 0 1 0 0 0 0 0 0 0 0 0 0 0 0 "PD7727a" 0.178082191780822 6.583561644 0 1 6.583561644 0 6.583561644 0 6.583561644…
PD7728a 0 0 0 0 0 0 0 1 1 0 0 0 1 0 0 0 0 0 0 0 0 0 0 0 0 0 0 0 0 0 0 0 0 0 0 0 0 0 0 0 0 0 0 0 0 0 0 0 0 0 0 0 0 0 0 0 0 0 0 0 0 0 0 0 0 0 0 0 0 0 0 0 0 0 0 0 0 0 0 0 0 50 1 40 12.10000038 1 44 23.9 1 0 1.819178082 1 "favorable" 0 0 0 0 0 0 0 1 0 0 0 0 0 0 0 0 0 0 1 0 "CEBPA_bi" 0 0 0 0 0 1 0 0 0 0 0 0 0 0 0 0 "PD7728a" 0.0904109589041096 0.810958904109589 1 1 1.819178082 0 1.819178082 1 1.81917…
PD7730a 0 0 0 0 0 0 0 0 0 0 0 0 0 0 0 0 0 1 0 0 0 0 0 0 0 0 0 0 0 0 0 0 0 0 0 1 0 0 0 1 1 0 0 0 0 0 0 0 0 0 0 0 0 0 0 0 0 0 0 0 0 0 0 0 0 0 0 0 0 0 0 0 0 0 0 0 0 0 0 0 0 57 1 20 10.5 0 98 6.3 1 0 10.46575342 0 "favorable" 0 0 0 0 0 0 1 0 0 0 0 0 0 0 0 0 0 0 1 0 "NPM1" 0 0 0 0 1 0 0 0 0 0 0 0 0 0 0 0 "PD7730a" 0.0821917808219178 10.46575342 0 1 10.46575342 0 10.46575342 0 10.46575342 0 "NEW_favora…
PD7731a 0 0 0 0 0 0 0 0 0 0 0 0 0 0 0 0 0 0 0 0 0 0 0 0 0 0 0 0 0 0 0 0 0 0 0 0 0 0 0 0 0 0 0 0 0 1 0 0 0 0 0 0 0 0 0 0 1 0 0 0 0 0 0 0 0 0 0 0 0 0 0 0 0 0 0 0 0 0 0 0 0 57 0 50 6.300000191 1 82 2.2 1 0 6.679452055 0 "intermediate" 0 0 0 0 0 0 0 0 0 0 1 0 0 0 0 0 0 0 0 1 "sAML1" 0 1 0 0 0 0 0 0 0 0 0 0 0 0 0 0 "PD7731a" 0.473972602739726 6.679452055 0 1 6.679452055 0 6.679452055 0 6.679452055 0 "…
PD7732a 0 0 0 0 0 0 0 0 0 0 0 1 0 0 0 0 0 1 0 0 0 0 0 0 0 0 0 1 0 0 0 0 0 0 0 1 0 0 0 0 0 0 0 0 0 0 0 0 0 0 0 0 0 0 0 0 0 0 0 0 0 0 0 0 0 0 0 0 0 0 0 1 0 0 0 0 0 0 0 0 0 42 1 90 10.39999962 1 31 13.3 1 0 3.216438356 1 "favorable" 0 0 0 0 0 0 1 0 0 0 0 0 0 0 0 0 0 0 1 0 "NPM1" 0 0 0 0 1 0 0 0 0 0 0 0 0 0 0 0 "PD7732a" 0.0849315068493151 2.85753424657534 1 1 3.216438356 0 3.216438356 1 3.216438356 …
PD7733a 0 0 0 0 0 0 0 0 0 0 0 0 0 0 0 0 1 0 0 0 0 0 0 0 0 0 0 0 0 0 0 0 0 0 0 0 0 0 0 0 0 0 0 0 0 0 0 0 0 0 0 0 0 0 0 0 1 0 0 0 0 0 0 0 0 0 0 0 0 0 0 0 1 0 0 0 0 0 0 0 0 22 0 75 10.10000038 1 33 22.5 1 0 11.55068493 0 "favorable" 0 1 0 0 0 0 0 0 0 0 0 0 0 0 0 0 0 0 1 0 "inv_16" 0 0 0 0 0 0 0 0 0 0 0 1 0 0 0 0 "PD7733a" 0.167123287671233 11.55068493 0 1 11.55068493 0 11.55068493 0 11.55068493 0 "N…
PD7735a 0 0 0 0 0 0 0 0 0 0 0 0 0 0 0 0 0 0 0 0 0 0 0 0 0 0 0 0 0 0 0 0 0 0 0 0 0 0 0 0 0 0 0 0 0 0 0 0 0 0 1 0 0 0 0 0 0 0 0 0 0 0 1 0 1 0 1 0 0 1 1 0 0 0 0 0 0 0 0 0 0 59 1 91 8.399999619 1 13 3.4 1 0 0.682191781 1 "adverse" 0 0 0 0 0 0 0 0 1 0 0 0 0 0 0 0 0 1 0 0 "TP53_complex" 0 0 0 0 0 0 0 0 0 0 1 0 0 0 0 0 "PD7735a" 0.156164383561644 0.682191781 0 1 0.682191781 1 0.682191781 0 0.682191781 0…
PD7736a 0 0 0 0 0 0 0 0 0 0 0 0 0 0 0 0 0 0 0 0 0 0 0 0 0 0 1 0 0 0 0 0 0 0 0 0 0 0 0 0 0 0 0 0 0 0 0 0 0 0 0 0 0 0 0 0 0 0 0 0 0 0 0 0 0 0 0 0 0 0 0 0 0 0 1 0 0 1 0 0 0 41 1 90 7 1 6 10.8 1 0 1.150684932 1 "favorable" 0 0 1 0 0 0 0 0 0 0 0 0 0 0 0 0 0 0 1 0 "t_8_21" 1 0 0 0 0 0 0 0 0 0 0 0 0 0 0 0 "PD7736a" 0.0931506849315069 0.684931506849315 1 1 1.150684932 0 1.150684932 1 1.150684932 0 "NEW_f…
PD7737a 0 0 0 0 0 0 0 0 0 0 0 1 0 0 0 0 0 0 0 0 0 0 1 0 0 0 0 0 0 0 0 0 0 0 0 1 0 0 0 0 0 0 0 0 0 0 0 0 0 1 0 0 0 0 0 0 0 0 0 0 0 0 0 0 0 0 0 0 0 0 0 0 0 0 0 0 0 0 0 0 0 57 1 92 12.80000019 0 107 6.2 1 0 0.882191781 1 "intermediate" 0 0 0 0 0 0 1 0 0 0 0 0 0 0 0 0 0 0 0 1 "NPM1" 0 0 0 0 1 0 0 0 0 0 0 0 0 0 0 0 "PD7737a" 0.063013698630137 0.802739726027397 1 1 0.882191781 0 0.882191781 1 0.8821917…
PD7739a 0 0 0 0 0 0 0 0 0 0 0 0 0 0 0 0 0 0 0 0 0 0 0 0 0 0 0 0 0 0 0 0 0 0 0 1 0 0 0 0 0 0 0 0 0 0 1 0 0 0 0 0 0 0 0 1 0 0 0 0 0 0 0 0 0 0 0 0 0 0 0 0 0 0 0 0 0 0 0 0 0 57 0 28 12.30000019 0 169 2 2 1 0.2 1 "favorable" 0 0 0 0 0 0 1 0 0 0 0 0 0 0 0 0 0 0 1 0 "NPM1" 0 0 0 0 1 0 0 0 0 0 0 0 0 0 0 0 "PD7739a" 0.191780821917808 0.2 0 1 0.2 1 0.2 0 0.2 0 "NEW_favorable" 1 0 0
PD7740a 0 0 0 0 0 0 0 0 0 0 0 0 0 0 0 0 0 0 0 0 0 0 1 0 0 0 0 0 0 0 0 0 0 0 0 0 0 0 0 0 0 0 0 0 0 0 0 0 0 0 0 0 0 0 0 0 0 0 0 0 0 0 0 0 0 0 0 0 0 0 0 0 0 0 0 1 0 0 0 0 0 35 1 0 6 1 40 13.6 1 0 9.983561644 0 "favorable" 1 0 0 0 0 0 0 0 0 0 0 0 0 0 0 0 0 0 1 0 "t_15_17" 0 0 0 0 0 0 0 0 0 0 0 0 0 0 0 1 "PD7740a" 0.205479452054795 9.983561644 0 1 9.983561644 0 9.983561644 0 9.983561644 0 "NEW_favorab…
PD7741a 0 0 0 0 0 0 0 0 0 0 0 0 0 0 0 0 0 0 0 0 0 0 0 0 0 0 0 0 1 0 0 0 0 0 0 0 0 0 0 0 0 0 1 0 0 0 0 0 0 0 0 0 0 0 0 1 0 0 0 0 0 0 0 0 0 0 0 0 0 0 0 0 0 0 0 0 0 0 0 0 0 53 0 90 10.10000038 1 120 4 1 0 1.832876712 1 "adverse" 0 0 0 0 0 0 0 0 0 1 0 0 0 0 0 0 0 1 0 0 "sAML2" 0 0 0 0 0 0 0 0 1 0 0 0 0 0 0 0 "PD7741a" 0.115068493150685 1.832876712 0 1 1.832876712 1 1.832876712 0 1.832876712 0 "NEW_ad…
PD7742a 0 0 0 0 0 0 0 0 0 0 0 0 0 0 0 0 0 0 0 0 0 0 0 0 0 0 0 0 0 0 0 0 0 0 0 0 0 0 0 0 0 0 0 0 0 0 0 0 0 0 0 0 0 0 0 0 0 0 0 0 0 0 0 0 0 0 0 0 0 0 0 0 0 0 0 0 0 1 0 0 0 51 1 25 9.699999809 1 30 22.1 1 0 0.084931507 1 "favorable" 0 0 1 0 0 0 0 0 0 0 0 0 0 0 0 0 0 0 1 0 "t_8_21" 1 0 0 0 0 0 0 0 0 0 0 0 0 0 0 0 "PD7742a" 0.084931507 0.084931507 0 0 0.084931507 0 0.084931507 0 0.084931507 1 "NEW_fav…
PD7743a 0 0 1 0 0 0 0 0 0 0 0 1 0 0 0 0 0 0 0 0 0 0 0 0 0 0 0 0 0 0 0 0 0 0 0 0 0 0 0 0 0 0 0 0 0 0 0 0 0 0 0 0 0 0 0 1 0 0 0 0 0 0 0 0 0 0 0 0 0 0 1 0 0 0 0 0 0 0 0 0 0 35 1 90 12.10000038 1 126 2 1 0 12.18082192 0 "adverse" 0 0 0 0 0 0 0 0 0 1 0 0 0 0 0 0 0 1 0 0 "sAML2" 0 0 0 0 0 0 0 0 1 0 0 0 0 0 0 0 "PD7743a" 0.46027397260274 12.18082192 0 1 12.18082192 0 12.18082192 0 12.18082192 0 "NEW_adv…
PD7744a 0 0 0 0 0 0 0 0 0 0 0 1 0 0 0 0 0 0 0 0 0 0 0 0 0 0 0 0 0 0 0 0 0 0 0 0 0 0 0 1 0 0 0 0 0 0 0 0 0 0 1 0 0 0 0 0 0 0 0 0 0 0 1 1 1 0 0 1 1 1 1 0 0 0 0 0 0 0 0 0 0 59 0 69 10.10000038 3 11 7.45 3 1 0.134246575 1 "adverse" 0 0 0 0 0 0 0 0 1 0 0 0 0 0 0 0 0 1 0 0 "TP53_complex" 0 0 0 0 0 0 0 0 0 0 1 0 0 0 0 0 "PD7744a" 0.134246575 0.134246575 0 0 0.134246575 0 0.134246575 0 0.134246575 1 "NEW…
PD7745a 0 0 0 0 0 0 0 0 0 0 0 1 0 0 0 0 0 0 0 0 0 0 0 0 0 0 0 0 0 0 0 0 0 0 0 1 0 0 0 0 0 0 0 0 0 0 0 0 0 0 0 0 0 0 0 0 1 0 0 0 0 0 0 0 0 0 0 0 0 0 0 0 0 0 0 0 0 0 0 0 0 53 0 65 8.800000191 1 253 16.97 1 0 3.791780822 0 "favorable" 0 0 0 0 0 0 1 0 0 0 0 0 0 0 0 0 0 0 1 0 "NPM1" 0 0 0 0 1 0 0 0 0 0 0 0 0 0 0 0 "PD7745a" 0.10958904109589 1.51506849315069 1 1 3.791780822 0 3.791780822 0 3.791780822 …
PD7747a 0 0 0 0 0 0 0 0 0 0 0 0 0 0 0 0 0 0 0 0 0 0 0 0 0 0 0 0 0 0 0 0 0 0 0 0 0 0 0 0 0 0 0 0 0 0 0 0 0 0 0 0 0 0 0 0 0 0 0 0 0 0 0 0 0 0 0 0 0 0 0 0 0 0 0 1 0 0 0 0 0 54 1 95 7.099999905 1 26 5.18 1 0 9.956164384 0 "favorable" 1 0 0 0 0 0 0 0 0 0 0 0 0 0 0 0 0 0 1 0 "t_15_17" 0 0 0 0 0 0 0 0 0 0 0 0 0 0 0 1 "PD7747a" 0.120547945205479 9.956164384 0 1 9.956164384 0 9.956164384 0 9.956164384 0 "…
PD7748a 0 0 0 0 0 0 0 1 1 0 0 0 0 0 0 0 0 0 0 0 0 0 0 0 0 0 0 0 0 0 0 0 0 0 0 0 0 0 0 0 0 0 0 0 0 0 0 0 0 0 0 0 0 0 0 0 0 0 0 1 0 0 0 0 0 0 0 0 0 0 0 1 0 0 0 0 0 0 0 0 0 38 1 76 11.80000019 1 86 66 1 0 6.463013699 0 "favorable" 0 0 0 0 0 0 0 1 0 0 0 0 0 0 0 0 0 0 1 0 "CEBPA_bi" 0 0 0 0 0 1 0 0 0 0 0 0 0 0 0 0 "PD7748a" 0.257534246575342 6.463013699 0 1 6.463013699 0 6.463013699 0 6.463013699 0 "N…
PD7749a 0 0 0 0 0 0 0 1 1 0 0 0 0 0 0 0 0 0 0 0 0 0 1 0 0 0 0 0 0 0 0 0 0 0 0 0 0 0 0 0 0 0 0 0 0 0 0 0 0 0 0 0 0 1 0 0 0 0 0 0 0 0 0 0 0 0 0 0 0 0 0 0 0 0 0 0 0 0 0 0 0 38 0 80 10.10000038 2 41 60.3 1 0 6.35890411 0 "favorable" 0 0 0 0 0 0 0 1 0 0 0 0 0 0 0 0 0 0 1 0 "CEBPA_bi" 0 0 0 0 0 1 0 0 0 0 0 0 0 0 0 0 "PD7749a" 0.106849315068493 6.35890411 0 1 6.35890411 0 6.35890411 0 6.35890411 0 "NEW_…
PD7750a 0 0 0 0 0 0 0 0 0 0 0 0 0 0 0 0 1 0 0 0 0 0 0 0 0 0 0 0 0 0 0 0 0 0 0 0 0 0 0 0 0 0 0 0 0 0 0 0 0 0 0 0 0 0 0 0 0 0 0 0 0 0 0 0 0 0 0 0 0 0 1 0 0 0 0 1 0 0 0 0 0 29 0 95 10.19999981 0 10 9.5 1 0 0.068493151 1 "favorable" 1 0 0 0 0 0 0 0 0 0 0 0 0 0 0 0 0 0 1 0 "t_15_17" 0 0 0 0 0 0 0 0 0 0 0 0 0 0 0 1 "PD7750a" 0.068493151 0.068493151 0 0 0.068493151 0 0.068493151 0 0.068493151 1 "NEW_fav…
PD7751a 0 0 0 0 0 0 0 0 0 0 0 0 0 0 0 0 0 0 0 0 0 0 0 0 0 0 0 0 0 0 0 0 0 0 0 0 0 0 0 0 0 0 0 0 0 0 0 0 0 0 0 0 0 0 0 0 0 0 0 0 0 0 0 0 0 0 0 0 1 0 0 0 0 0 1 0 0 0 0 0 1 39 1 88 7.800000191 1 88 20.3 1 0 1.175342466 1 "adverse" 0 0 0 1 0 0 0 0 0 0 0 0 0 0 0 0 0 1 0 0 "t_11" 0 0 0 0 0 0 0 0 0 0 0 0 0 0 1 0 "PD7751a" 0.312328767123288 0.63013698630137 1 1 1.175342466 0 1.175342466 1 1.175342466 0 "…
PD7752a 0 0 0 0 0 0 0 0 0 0 0 0 0 0 0 0 0 0 0 0 0 0 0 0 0 0 0 0 0 0 0 0 0 0 0 0 0 0 0 1 0 0 0 0 0 0 0 0 0 0 1 0 0 0 0 0 0 0 0 0 0 0 1 0 1 0 1 0 0 1 1 0 0 0 0 0 0 0 0 0 0 59 1 85 7.400000095 1 16 7.7 1 0 0.663013699 1 "adverse" 0 0 0 0 0 0 0 0 1 0 0 0 0 0 0 0 0 1 0 0 "TP53_complex" 0 0 0 0 0 0 0 0 0 0 1 0 0 0 0 0 "PD7752a" 0.663013699 0.663013699 0 0 0.663013699 0 0.663013699 0 0.663013699 1 "NEW_…
PD7753a 0 0 0 0 0 0 0 0 0 0 0 0 0 0 0 0 0 0 0 0 0 0 0 0 0 0 0 0 0 0 0 0 0 0 0 0 0 0 0 0 0 0 0 0 0 0 0 0 0 0 0 0 0 1 0 0 0 0 0 0 0 0 0 0 0 0 0 0 0 0 0 0 0 0 0 1 0 0 0 0 0 32 1 32 11.5 1 25 9.4 1 0 11.1260274 0 "favorable" 1 0 0 0 0 0 0 0 0 0 0 0 0 0 0 0 0 0 1 0 "t_15_17" 0 0 0 0 0 0 0 0 0 0 0 0 0 0 0 1 "PD7753a" 0.112328767123288 1.26575342465753 1 1 11.1260274 0 11.1260274 0 11.1260274 0 "NEW_fav…
PD7754a 0 0 0 0 0 0 0 0 0 0 0 1 0 0 0 0 0 0 0 0 0 0 0 0 0 0 0 0 0 0 0 0 0 0 0 1 0 0 0 0 0 0 0 0 0 0 0 0 0 1 0 0 0 0 0 0 1 0 0 0 0 0 0 0 0 0 0 0 0 0 0 0 0 0 0 0 0 0 0 0 0 34 0 75 11.69999981 0 124 61.2 1 0 6.169863014 0 "favorable" 0 0 0 0 0 0 1 0 0 0 0 0 0 0 0 0 0 0 1 0 "NPM1" 0 0 0 0 1 0 0 0 0 0 0 0 0 0 0 0 "PD7754a" 0.265753424657534 6.169863014 0 1 6.169863014 0 6.169863014 0 6.169863014 0 "NE…
PD7755a 0 0 0 0 0 0 0 0 0 0 0 0 0 0 0 0 0 0 0 0 0 0 0 0 0 0 0 0 0 0 0 0 0 0 0 0 0 0 0 0 0 0 0 0 0 0 0 0 0 0 0 0 0 0 0 0 0 0 0 0 0 0 0 0 0 0 0 0 0 0 0 0 0 0 0 0 0 0 0 0 1 31 1 30 10.89999962 2 130 0.7 1 0 0.942465753 1 "intermediate" 0 0 0 1 0 0 0 0 0 0 0 0 0 0 0 0 0 0 0 1 "t_11" 0 0 0 0 0 0 0 0 0 0 0 0 0 0 1 0 "PD7755a" 0.673972602739726 0.942465753 0 1 0.942465753 1 0.942465753 0 0.942465753 0 "…
PD7756a 0 0 0 0 0 0 0 0 0 0 1 0 0 0 0 0 0 0 0 0 0 0 1 0 0 0 0 1 0 0 0 0 0 0 0 0 0 0 0 0 1 0 0 0 0 0 0 0 0 1 0 0 0 0 0 0 0 0 0 0 0 0 0 0 0 0 0 0 0 0 0 0 0 0 0 0 0 0 1 0 0 34 1 80 6.900000095 2 21 54 1 0 0.898630137 1 "intermediate" 0 0 0 1 0 0 0 0 0 0 0 0 0 0 0 0 0 0 0 1 "t_11" 0 0 0 0 0 0 0 0 0 0 0 0 0 0 1 0 "PD7756a" 0.161643835616438 0.671232876712329 1 1 0.898630137 0 0.898630137 1 0.898630137…
PD7757a 0 0 1 0 0 0 0 0 0 0 0 1 0 0 1 0 0 0 0 0 1 0 0 0 0 0 0 0 0 0 0 0 0 0 0 0 0 0 0 0 0 0 1 0 0 0 0 0 0 0 0 0 0 0 0 0 1 0 0 0 0 0 0 0 0 0 0 0 0 0 0 0 0 0 0 0 0 0 0 0 0 60 0 100 9.5 1 10 1.2 1 0 5.97260274 0 "adverse" 0 0 0 0 0 0 0 0 0 1 0 0 0 0 0 0 0 1 0 0 "sAML2" 0 0 0 0 0 0 0 0 1 0 0 0 0 0 0 0 "PD7757a" 0.120547945205479 0.865753424657534 1 1 5.97260274 0 5.97260274 0 5.97260274 0 "NEW_advers…
PD7758a 0 0 0 0 0 0 0 0 0 0 0 0 0 0 0 0 0 0 0 0 0 0 0 0 0 0 0 0 0 0 0 0 0 0 0 0 0 0 0 0 0 0 0 0 0 0 0 0 0 0 0 0 0 0 0 0 0 0 0 0 0 0 0 0 0 0 0 0 0 0 0 0 0 0 0 0 0 0 0 0 0 58 1 20 9.5 0 65 1.25 2 1 2.736986301 1 "intermediate" 0 0 0 0 0 0 0 0 0 0 0 0 0 0 1 0 0 0 0 1 "no_events" 0 0 1 0 0 0 0 0 0 0 0 0 0 0 0 0 "PD7758a" 0.0958904109589041 2.62191780821918 1 1 2.736986301 0 2.736986301 1 2.736986301 …
PD7759a 0 0 0 0 0 0 0 0 0 0 0 1 0 0 0 0 0 0 0 0 0 0 1 0 0 0 0 0 0 0 0 0 0 0 0 1 0 0 0 0 0 0 0 0 0 0 0 0 0 0 0 0 0 0 0 0 0 0 0 0 0 0 0 0 0 0 0 0 0 0 0 0 0 0 0 0 0 0 0 0 0 47 0 95 7.099999905 1 90 91.1 1 0 0.742465753 1 "intermediate" 0 0 0 0 0 0 1 0 0 0 0 0 0 0 0 0 0 0 0 1 "NPM1" 0 0 0 0 1 0 0 0 0 0 0 0 0 0 0 0 "PD7759a" 0.0931506849315069 0.550684931506849 1 1 0.742465753 0 0.742465753 1 0.742465…
PD7760a 0 0 0 0 0 0 0 1 0 0 0 0 0 0 0 0 0 1 0 0 0 0 1 0 0 0 0 0 0 0 0 0 0 0 0 1 0 0 0 0 1 0 0 0 0 0 0 0 0 0 0 0 0 0 0 0 0 0 0 0 0 0 0 0 0 0 0 0 0 0 0 0 0 0 0 0 0 0 0 0 0 24 0 90 3.900000095 1 25 58.7 1 0 1.093150685 1 "intermediate" 0 0 0 0 0 0 1 0 0 0 0 0 0 0 0 0 0 0 0 1 "NPM1" 0 0 0 0 1 0 0 0 0 0 0 0 0 0 0 0 "PD7760a" 0.219178082191781 0.616438356164384 1 1 1.093150685 0 1.093150685 1 1.0931506…
PD7761a 0 0 0 0 0 0 0 1 0 0 0 0 0 0 0 0 0 1 0 0 0 0 1 0 0 0 0 0 0 0 0 0 0 0 0 1 0 0 0 0 1 0 0 0 0 0 0 0 0 0 0 0 0 0 0 0 1 0 0 0 0 0 0 0 0 0 0 0 0 0 0 0 0 0 1 0 0 1 0 0 0 55 1 50 8.399999619 1 470 3.5 1 0 6.649315068 0 "favorable" 0 0 1 0 0 0 1 0 0 0 0 0 0 0 0 0 1 0 1 0 "NPM1" 0 0 0 0 1 0 0 0 0 0 0 0 0 0 0 0 "PD7761a" 0.106849315068493 6.649315068 0 1 6.649315068 0 6.649315068 0 6.649315068 0 "NEW…
PD7762a 0 0 0 0 0 0 0 0 0 0 0 0 0 0 0 0 0 0 0 0 0 0 0 0 0 0 0 0 0 0 0 0 0 0 0 0 0 0 0 0 0 0 1 0 0 0 0 0 0 0 0 0 0 0 0 0 0 0 0 0 0 0 1 0 1 0 0 0 0 1 1 0 0 0 0 0 0 0 0 0 0 34 1 90 11 1 202 5.4 3 1 0.731506849 1 "adverse" 0 0 0 0 0 0 0 0 1 0 0 0 0 0 0 0 0 1 0 0 "TP53_complex" 0 0 0 0 0 0 0 0 0 0 1 0 0 0 0 0 "PD7762a" 0.232876712328767 0.465753424657534 1 1 0.731506849 0 0.731506849 1 0.731506849 0 "…
PD7763a 0 0 0 0 0 0 0 0 0 0 0 0 0 0 0 0 0 0 0 0 0 0 0 0 0 0 0 0 0 0 0 0 0 0 0 0 0 0 0 0 0 0 0 0 0 0 0 0 0 0 0 0 0 0 0 0 0 0 0 0 0 0 0 0 0 0 0 0 0 0 0 0 0 0 0 0 0 0 0 0 0 54 1 51 9.5 0 109 0.7 1 0 10.77534247 0 "intermediate" 0 0 0 0 0 0 0 0 0 0 0 0 0 0 1 0 0 0 0 1 "no_events" 0 0 1 0 0 0 0 0 0 0 0 0 0 0 0 0 "PD7763a" 0.180821917808219 10.77534247 0 1 10.77534247 0 10.77534247 0 10.77534247 0 "NEW…
PD7764a 0 0 0 0 0 0 0 0 0 0 0 0 0 0 0 0 0 0 0 0 0 0 1 0 0 0 0 0 0 0 0 0 0 0 0 0 0 0 0 0 1 0 0 0 0 0 0 0 0 0 0 0 0 0 0 0 0 0 0 0 0 0 0 0 0 0 0 0 0 0 0 1 0 0 0 0 0 1 0 0 0 49 0 51 8.800000191 0 54 13 1 0 3.219178082 1 "favorable" 0 0 1 0 0 0 0 0 0 0 0 0 0 0 0 0 0 0 1 0 "t_8_21" 1 0 0 0 0 0 0 0 0 0 0 0 0 0 0 0 "PD7764a" 0.0602739726027397 1.77534246575342 1 1 3.219178082 0 3.219178082 1 3.219178082 …
PD7765a 0 0 0 0 0 0 0 1 1 0 0 0 0 0 0 0 0 0 0 0 0 0 0 0 0 0 0 0 0 0 0 0 0 0 0 0 0 0 0 0 0 0 0 0 0 0 0 0 0 0 0 0 0 0 0 0 0 0 0 0 0 0 0 0 0 0 0 0 0 0 0 0 0 0 0 0 0 0 0 0 0 59 0 86 5.400000095 1 13 32 1 0 5.010958904 1 "favorable" 0 0 0 0 0 0 0 1 0 0 0 0 0 0 0 0 0 0 1 0 "CEBPA_bi" 0 0 0 0 0 1 0 0 0 0 0 0 0 0 0 0 "PD7765a" 0.0931506849315069 5.010958904 0 1 5.010958904 1 5.010958904 0 5.010958904 0 "…
PD7766a 0 0 0 0 0 0 0 1 1 0 0 0 0 0 0 0 0 0 0 0 0 0 1 0 0 0 0 0 0 0 0 0 0 0 0 0 0 0 0 0 0 0 0 0 0 0 0 0 0 0 0 0 0 0 0 0 0 0 0 0 0 0 0 0 0 0 0 0 0 0 0 0 0 0 0 1 0 0 0 0 0 37 1 94 14.69999981 1 13 23.2 1 0 0.268493151 1 "favorable" 1 0 0 0 0 0 0 1 0 0 0 0 0 0 0 0 1 0 1 0 "t_15_17" 0 0 0 0 0 0 0 0 0 0 0 0 0 0 0 1 "PD7766a" 0.0931506849315069 0.268493151 0 1 0.268493151 1 0.268493151 0 0.268493151 0 …
PD7767a 1 0 1 0 0 0 0 0 0 0 0 0 0 0 0 0 0 0 0 0 0 0 0 0 0 0 0 0 0 0 0 0 0 0 0 0 0 0 0 1 0 0 0 0 0 0 0 0 0 0 0 0 0 0 0 0 0 0 0 0 0 0 0 0 0 0 0 0 0 0 1 0 0 1 0 0 0 0 0 0 0 52 1 57 10.10000038 1 327 30.7 3 1 0.443835616 1 "adverse" 0 0 0 0 0 1 0 0 0 1 0 0 0 0 0 0 1 1 0 0 "inv_3" 0 0 0 0 0 0 0 0 0 1 0 0 0 0 0 0 "PD7767a" 0.443835616 0.443835616 0 0 0.443835616 0 0.443835616 0 0.443835616 1 "NEW_adver…
PD7768a 0 0 0 0 0 0 0 0 0 0 0 0 0 1 0 0 0 0 0 0 1 0 0 0 0 0 0 0 0 0 0 0 0 0 0 0 0 0 0 0 0 0 0 0 0 0 0 0 0 0 0 0 0 0 0 0 0 0 0 0 0 1 0 0 0 0 0 0 0 0 0 0 0 0 0 0 0 0 0 1 0 39 1 95 7.400000095 0 85 67.9 1 0 1.035616438 0 "adverse" 0 0 0 0 0 0 0 0 0 0 0 0 1 0 0 0 0 1 0 0 "Trisomies" 0 0 0 1 0 0 0 0 0 0 0 0 0 0 0 0 "PD7768a" 0.145205479452055 1.035616438 0 1 1.035616438 0 1.035616438 0 1.035616438 0 "…
PD7769a 0 0 0 0 0 0 0 0 0 0 0 0 0 0 0 0 0 0 0 0 0 0 0 0 0 0 0 0 0 0 0 0 0 0 0 0 0 0 0 0 0 0 0 0 0 0 1 0 0 0 0 0 0 0 0 0 0 0 0 0 0 1 0 0 0 0 0 0 0 0 0 0 0 0 0 0 0 0 0 0 0 57 0 87 8.199999809 1 34 3.4 2 1 0.079452055 1 "intermediate" 0 0 0 0 0 0 0 0 0 0 1 0 0 0 0 0 0 0 0 1 "sAML1" 0 1 0 0 0 0 0 0 0 0 0 0 0 0 0 0 "PD7769a" 0.079452055 0.079452055 0 0 0.079452055 0 0.079452055 0 0.079452055 1 "NEW_in…
PD7770a 0 0 0 0 0 0 0 0 0 0 0 0 0 0 0 0 0 0 0 0 0 0 0 0 0 0 0 0 0 0 0 0 0 0 0 0 0 0 0 0 0 0 0 0 0 0 0 0 0 1 0 0 0 0 0 0 1 0 0 0 0 0 0 0 0 0 0 0 0 0 0 0 0 0 0 0 0 0 0 0 0 60 1 50 11 1 32 189.1 3 1 0.939726027 1 "intermediate" 0 0 0 0 0 0 0 0 0 0 0 0 0 0 0 1 0 0 0 1 "mNOS" 0 0 0 0 0 0 0 1 0 0 0 0 0 0 0 0 "PD7770a" 0.939726027 0.939726027 0 0 0.939726027 0 0.939726027 0 0.939726027 1 "NEW_intermedia…
PD7771a 0 0 0 0 0 0 0 0 0 0 0 0 0 0 0 0 0 0 0 0 0 0 0 0 0 0 0 0 0 0 0 0 0 1 0 0 0 0 0 1 0 0 0 0 0 1 0 0 0 0 0 0 0 0 0 0 0 0 0 0 0 1 0 0 0 0 0 0 0 0 0 0 0 0 0 0 0 0 0 0 0 55 0 47 6.099999905 1 35 13.9 2 1 0.854794521 1 "intermediate" 0 0 0 0 0 0 0 0 0 0 1 0 0 0 0 0 0 0 0 1 "sAML1" 0 1 0 0 0 0 0 0 0 0 0 0 0 0 0 0 "PD7771a" 0.29041095890411 0.742465753424657 1 1 0.854794521 0 0.854794521 1 0.8547945…
PD7773a 0 0 0 0 0 0 0 0 0 0 0 0 0 0 0 0 0 0 0 0 0 0 0 0 0 0 0 0 0 0 0 0 0 0 0 0 0 0 0 0 0 0 0 0 0 0 0 0 0 0 0 0 0 0 0 0 0 0 0 0 0 0 0 0 0 0 0 0 0 0 0 0 0 0 0 0 0 0 0 0 0 54 0 48 7.800000191 0 32 1.5 1 0 7.293150685 0 "intermediate" 0 0 0 0 0 0 0 0 0 0 0 0 0 0 1 0 0 0 0 1 "no_events" 0 0 1 0 0 0 0 0 0 0 0 0 0 0 0 0 "PD7773a" 0.156164383561644 7.293150685 0 1 7.293150685 0 7.293150685 0 7.293150685…
PD7774a 0 0 0 0 1 0 0 0 0 0 0 0 0 0 0 0 1 1 0 0 0 0 0 0 0 0 0 0 0 0 0 0 0 0 0 0 0 0 0 0 0 0 0 0 0 0 0 0 0 0 0 0 0 0 0 0 0 0 0 0 0 0 0 0 0 0 0 0 0 0 0 0 0 0 1 0 0 1 0 0 0 43 1 6 7 1 30 26.1 1 0 1.287671233 1 "favorable" 0 0 1 0 0 0 0 0 0 0 0 0 0 0 0 0 0 0 1 0 "t_8_21" 1 0 0 0 0 0 0 0 0 0 0 0 0 0 0 0 "PD7774a" 0.0986301369863014 0.863013698630137 1 1 1.287671233 0 1.287671233 1 1.287671233 0 "NEW_f…
PD7775a 1 0 1 0 0 0 0 0 0 0 0 0 0 0 0 0 0 0 0 0 0 0 1 0 0 0 0 0 0 0 0 0 0 0 0 0 0 0 0 0 0 0 0 0 0 0 1 0 1 1 0 0 0 0 0 0 1 0 0 0 0 1 0 0 0 0 0 0 0 0 0 0 0 0 0 0 0 0 0 0 0 59 1 72 7.300000191 1 39 37.7 1 0 0.021917808 1 "adverse" 0 0 0 0 0 0 0 0 0 1 0 0 0 0 0 0 0 1 0 0 "sAML2" 0 0 0 0 0 0 0 0 1 0 0 0 0 0 0 0 "PD7775a" 0.021917808 0.021917808 0 0 0.021917808 0 0.021917808 0 0.021917808 1 "NEW_advers…
PD7776a 0 0 0 0 0 0 0 0 0 0 0 1 0 0 0 0 0 1 0 0 0 0 0 0 0 0 0 0 1 0 0 0 0 0 0 0 0 0 0 0 0 0 1 0 0 0 0 0 0 0 0 0 0 0 0 0 0 0 0 0 0 1 0 0 0 0 0 0 0 0 0 0 0 0 0 0 0 0 0 0 0 44 1 95 10.80000019 0 108 34.6 1 0 0.775342466 1 "adverse" 0 0 0 0 0 0 0 0 0 1 0 0 0 0 0 0 0 1 0 0 "sAML2" 0 0 0 0 0 0 0 0 1 0 0 0 0 0 0 0 "PD7776a" 0.101369863013699 0.775342466 0 1 0.775342466 1 0.775342466 0 0.775342466 0 "NEW…
PD7777a 0 0 0 0 0 0 0 0 0 0 0 0 0 0 0 0 0 0 0 0 0 0 1 0 0 0 0 0 0 0 0 0 0 0 0 0 0 0 0 0 0 0 0 0 0 0 0 0 0 0 0 0 0 1 0 0 1 0 0 0 0 0 0 0 0 0 0 0 0 0 0 0 0 0 0 0 0 0 0 0 0 34 0 90 9 1 252 105.2 1 0 8.578082192 0 "intermediate" 0 0 0 0 0 0 0 0 0 0 0 1 0 0 0 0 0 0 0 1 "WT1" 0 0 0 0 0 0 1 0 0 0 0 0 0 0 0 0 "PD7777a" 0.191780821917808 5.93424657534247 1 1 8.578082192 0 8.578082192 0 8.578082192 0 "NEW_…
PD7778a 0 0 0 0 0 0 0 0 0 0 0 0 0 0 0 0 0 0 0 0 0 0 0 0 0 0 0 0 0 0 0 0 0 0 0 0 0 0 0 0 0 0 0 0 0 0 0 0 0 0 0 0 0 0 0 0 1 0 0 0 0 0 0 0 0 0 0 0 0 0 0 0 1 0 0 0 0 0 0 0 0 42 0 80 11.30000019 1 13 13.7 1 0 11.90958904 0 "favorable" 0 1 0 0 0 0 0 0 0 0 0 0 0 0 0 0 0 0 1 0 "inv_16" 0 0 0 0 0 0 0 0 0 0 0 1 0 0 0 0 "PD7778a" 0.0958904109589041 11.4684931506849 1 1 11.90958904 0 11.90958904 0 11.9095890…
PD7779a 0 0 0 0 0 0 0 0 0 0 0 1 0 0 0 0 0 0 0 0 0 0 0 0 0 0 0 0 1 0 1 0 0 0 0 0 0 0 0 0 0 0 1 0 0 1 0 0 0 0 0 0 0 0 0 0 0 0 0 0 0 0 0 0 0 0 0 0 0 0 0 0 0 0 0 0 0 0 0 0 0 52 0 75 8.800000191 1 184 32.1 1 0 2.452054795 1 "adverse" 0 0 0 0 0 0 0 0 0 1 0 0 0 0 0 0 0 1 0 0 "sAML2" 0 0 0 0 0 0 0 0 1 0 0 0 0 0 0 0 "PD7779a" 0.142465753424658 2.452054795 0 1 2.452054795 1 2.452054795 0 2.452054795 0 "NEW…
PD7780a 0 0 0 0 0 0 0 0 0 0 0 0 0 0 0 0 0 0 0 0 0 0 0 0 0 0 1 0 0 0 0 0 0 0 0 0 0 0 0 0 0 0 0 0 0 0 0 0 0 0 0 0 0 0 0 0 0 0 0 0 0 0 0 0 0 0 0 0 0 0 0 0 1 0 0 0 0 0 0 0 0 35 1 55 8.100000381 1 27 46.8 1 0 6.493150685 0 "favorable" 0 1 0 0 0 0 0 0 0 0 0 0 0 0 0 0 0 0 1 0 "inv_16" 0 0 0 0 0 0 0 0 0 0 0 1 0 0 0 0 "PD7780a" 0.126027397260274 6.493150685 0 1 6.493150685 0 6.493150685 0 6.493150685 0 "N…
PD7781a 0 0 0 0 0 0 0 0 0 0 0 0 0 0 0 0 0 0 0 0 0 0 0 0 0 0 0 0 0 0 0 0 0 0 0 0 0 0 0 0 0 0 0 0 0 0 0 0 0 0 0 0 0 0 0 1 1 0 0 0 0 0 0 0 0 0 0 0 0 0 1 0 0 0 0 0 0 0 0 0 0 60 0 66 8.600000381 1 36 9.4 1 0 0.317808219 1 "adverse" 0 0 0 0 0 0 0 0 0 0 0 0 0 0 0 1 0 1 0 0 "mNOS" 0 0 0 0 0 0 0 1 0 0 0 0 0 0 0 0 "PD7781a" 0.10958904109589 0.317808219 0 1 0.317808219 1 0.317808219 0 0.317808219 0 "NEW_int…
PD7782a 0 0 0 0 0 0 0 0 0 0 0 0 0 0 0 0 0 0 0 0 0 0 0 0 0 0 0 0 0 0 0 0 0 1 0 0 0 0 0 0 0 0 0 0 0 0 0 0 0 0 0 0 0 0 0 0 0 0 0 0 0 0 0 0 0 0 0 0 0 0 0 0 0 0 0 0 0 0 0 0 0 39 1 25 4.800000191 0 11 3.8 1 0 0.550684932 1 "intermediate" 0 0 0 0 0 0 0 0 0 0 0 0 0 0 0 1 0 0 0 1 "mNOS" 0 0 0 0 0 0 0 1 0 0 0 0 0 0 0 0 "PD7782a" 0.134246575342466 0.550684932 0 1 0.550684932 1 0.550684932 0 0.550684932 0 "N…
PD7783a 0 0 0 0 0 0 0 0 0 0 0 0 0 0 0 0 0 0 0 0 0 0 0 0 0 0 0 1 0 0 0 0 0 0 0 0 0 0 0 0 0 0 0 0 0 0 0 0 0 0 0 0 0 0 0 0 1 0 0 0 0 0 0 0 0 0 0 0 0 0 0 0 1 0 0 0 0 0 0 0 0 48 0 51 9.899999619 1 30 45.4 1 0 3.78630137 1 "favorable" 0 1 0 0 0 0 0 0 0 0 0 0 0 0 0 0 0 0 1 0 "inv_16" 0 0 0 0 0 0 0 0 0 0 0 1 0 0 0 0 "PD7783a" 0.0712328767123288 1.35890410958904 1 1 3.78630137 0 3.78630137 1 3.78630137 0 …
PD7784a 0 0 0 0 0 0 0 0 0 0 0 0 0 0 0 0 0 0 0 0 0 0 1 0 0 0 0 0 0 0 0 0 0 0 0 0 0 0 0 0 0 0 0 0 0 0 0 0 0 0 0 0 0 0 0 0 0 0 0 0 0 0 0 0 0 0 0 0 0 0 0 0 0 0 1 0 0 1 0 0 0 41 1 79 8.600000381 0 20 130.3 1 0 0.578082192 1 "favorable" 0 0 1 0 0 0 0 0 0 0 0 0 0 0 0 0 0 0 1 0 "t_8_21" 1 0 0 0 0 0 0 0 0 0 0 0 0 0 0 0 "PD7784a" 0.0821917808219178 0.578082192 0 1 0.578082192 1 0.578082192 0 0.578082192 0 …
PD7785a 0 0 0 0 0 0 0 0 0 0 0 0 0 0 0 0 0 0 0 0 0 0 0 0 0 0 0 0 0 0 0 0 0 0 0 0 0 0 0 0 0 0 0 0 0 0 0 0 0 0 0 0 0 0 0 0 0 0 0 0 0 0 0 0 0 0 0 0 0 0 0 0 0 0 0 0 0 0 0 0 0 54 1 75 9.600000381 1 27 1.8 1 0 6.468493151 1 "intermediate" 0 0 0 0 0 0 0 0 0 0 0 0 0 0 1 0 0 0 0 1 "no_events" 0 0 1 0 0 0 0 0 0 0 0 0 0 0 0 0 "PD7785a" 0.221917808219178 6.468493151 0 1 6.468493151 1 6.468493151 0 6.468493151…
PD7786a 0 0 0 0 0 0 0 0 0 0 0 0 0 0 0 0 0 0 0 0 0 0 1 0 0 0 0 0 0 0 0 0 0 0 0 0 0 0 0 0 0 0 0 0 0 0 0 0 0 0 0 0 0 0 0 0 0 0 0 0 0 0 0 0 0 0 0 0 0 0 0 0 0 0 0 1 0 0 0 0 0 40 1 40 13.30000019 2 24 72 1 0 0.002739726 1 "favorable" 1 0 0 0 0 0 0 0 0 0 0 0 0 0 0 0 0 0 1 0 "t_15_17" 0 0 0 0 0 0 0 0 0 0 0 0 0 0 0 1 "PD7786a" 0.002739726 0.002739726 0 0 0.002739726 0 0.002739726 0 0.002739726 1 "NEW_favo…
PD7787a 0 0 0 0 0 0 0 0 0 0 0 0 0 0 1 0 0 1 0 0 0 0 1 0 0 0 0 0 0 0 0 0 0 0 0 1 0 0 0 0 0 0 0 0 0 0 0 0 0 0 0 0 0 0 0 0 1 0 0 0 0 0 0 0 0 0 0 0 0 0 0 0 0 0 0 0 0 0 0 0 0 58 1 50 10.19999981 1 63 6.7 1 0 0.468493151 1 "favorable" 0 0 0 0 0 0 1 0 0 0 0 0 0 0 0 0 0 0 1 0 "NPM1" 0 0 0 0 1 0 0 0 0 0 0 0 0 0 0 0 "PD7787a" 0.073972602739726 0.273972602739726 1 1 0.468493151 0 0.468493151 1 0.468493151 0…
PD7788a 0 0 0 0 0 0 0 0 0 0 0 0 0 0 0 0 0 0 0 0 0 0 0 0 0 0 0 0 0 0 0 0 0 0 0 0 0 0 0 0 0 0 0 0 0 0 0 0 0 0 0 0 0 0 0 0 0 0 0 0 0 0 0 0 0 0 0 0 0 0 1 0 1 0 0 0 0 0 0 0 0 38 0 47 8.5 2 21 8.4 1 0 8.523287671 0 "favorable" 0 1 0 0 0 0 0 0 0 0 0 0 0 0 0 0 0 0 1 0 "inv_16" 0 0 0 0 0 0 0 0 0 0 0 1 0 0 0 0 "PD7788a" 0.0794520547945206 8.523287671 0 1 8.523287671 0 8.523287671 0 8.523287671 0 "NEW_favor…
PD7789a 0 0 0 0 0 0 0 1 1 0 0 1 0 0 0 0 0 0 1 0 0 0 0 0 0 0 0 0 0 0 0 0 0 0 0 0 0 0 0 0 0 0 0 0 0 0 0 0 0 0 0 0 0 0 0 0 1 0 0 0 0 0 0 0 0 0 0 0 0 0 0 0 0 0 0 0 0 0 0 0 0 51 1 75 11.19999981 1 55 25.8 1 0 0.276712329 1 "favorable" 0 0 0 0 0 0 0 1 0 0 0 0 0 0 0 0 0 0 1 0 "CEBPA_bi" 0 0 0 0 0 1 0 0 0 0 0 0 0 0 0 0 "PD7789a" 0.197260273972603 0.276712329 0 1 0.276712329 1 0.276712329 0 0.276712329 0 …
PD7790a 0 0 0 0 0 0 0 0 0 0 0 0 0 0 0 0 0 0 0 0 0 0 0 0 0 0 0 0 0 0 0 0 0 0 0 0 0 0 0 0 0 0 0 0 0 0 0 0 0 0 0 0 0 0 0 0 0 0 0 0 0 0 0 0 0 0 0 0 0 0 1 0 0 0 0 0 0 1 0 0 0 45 0 40 9.800000191 1 214 1.8 1 0 6.22739726 0 "adverse" 0 0 1 0 0 0 0 0 0 0 0 0 0 0 0 0 0 1 0 0 "t_8_21" 1 0 0 0 0 0 0 0 0 0 0 0 0 0 0 0 "PD7790a" 0.073972602739726 6.22739726 0 1 6.22739726 0 6.22739726 0 6.22739726 0 "NEW_favo…
PD7791a 0 0 0 0 0 0 0 0 0 0 0 1 0 0 0 0 0 0 0 0 1 0 1 0 0 0 0 0 0 0 0 0 0 0 0 1 0 0 0 0 0 0 0 0 0 0 0 0 0 1 0 0 0 0 0 0 0 0 0 0 0 0 0 0 0 0 0 0 0 0 0 0 0 0 0 0 0 0 0 0 0 57 1 80 9.399999619 2 104 62.9 1 0 0.838356164 1 "intermediate" 0 0 0 0 0 0 1 0 0 0 0 0 0 0 0 0 0 0 0 1 "NPM1" 0 0 0 0 1 0 0 0 0 0 0 0 0 0 0 0 "PD7791a" 0.106849315068493 0.789041095890411 1 1 0.838356164 0 0.838356164 1 0.838356…
PD7792a 0 0 0 0 0 0 0 0 0 0 0 0 0 0 0 0 0 0 0 0 0 0 0 0 0 0 0 0 0 0 0 0 0 0 0 0 0 0 0 0 0 0 0 0 0 0 0 0 0 0 0 0 0 0 0 0 0 0 0 0 0 0 0 0 0 0 0 0 0 0 0 1 0 0 0 0 0 1 0 0 0 49 1 90 12.5 0 24 2 1 0 6.731506849 0 "favorable" 0 0 1 0 0 0 0 0 0 0 0 0 0 0 0 0 0 0 1 0 "t_8_21" 1 0 0 0 0 0 0 0 0 0 0 0 0 0 0 0 "PD7792a" 0.0520547945205479 1.64931506849315 1 1 6.731506849 0 6.731506849 0 6.731506849 0 "NEW_f…
PD7793a 0 0 0 0 0 0 0 0 0 0 0 0 0 0 0 0 1 0 0 0 0 0 0 0 0 0 0 0 0 0 0 0 0 0 0 0 0 0 0 0 0 0 0 0 0 0 0 0 0 0 0 0 0 0 0 0 0 0 0 0 0 0 0 0 0 0 0 0 0 0 0 0 0 0 0 0 0 0 0 0 0 44 0 73 8.5 1 26 69.4 1 0 6.745205479 0 "intermediate" 0 0 0 0 0 0 0 0 0 0 0 0 0 0 0 1 0 0 0 1 "mNOS" 0 0 0 0 0 0 0 1 0 0 0 0 0 0 0 0 "PD7793a" 0.128767123287671 6.745205479 0 1 6.745205479 0 6.745205479 0 6.745205479 0 "NEW_inte…
PD7794a 0 0 0 0 0 0 0 1 1 0 0 0 0 0 0 0 0 0 0 0 0 0 0 0 0 0 0 0 0 0 0 0 0 0 0 0 0 0 0 0 0 0 0 0 0 0 0 0 0 0 0 0 0 0 0 0 0 0 0 0 0 0 0 0 0 0 0 0 0 0 0 0 0 0 0 0 0 0 0 0 0 48 1 80 14.5 0 33 9.8 1 0 11.04657534 0 "favorable" 0 0 0 0 0 0 0 1 0 0 0 0 0 0 0 0 0 0 1 0 "CEBPA_bi" 0 0 0 0 0 1 0 0 0 0 0 0 0 0 0 0 "PD7794a" 0.101369863013699 11.04657534 0 1 11.04657534 0 11.04657534 0 11.04657534 0 "NEW_fav…
PD7795a 0 0 0 0 0 0 0 0 0 0 0 0 0 0 0 0 0 0 0 0 0 0 0 0 0 0 0 0 0 0 0 0 0 0 0 0 0 0 0 0 0 0 0 0 0 0 1 0 0 0 1 0 0 0 0 0 0 0 0 0 0 0 0 0 0 0 0 0 0 0 0 0 0 0 0 0 0 0 0 0 0 57 0 20 9.100000381 2 33 3 1 0 0.728767123 1 "adverse" 0 0 0 0 0 0 0 0 1 0 0 0 0 0 0 0 0 1 0 0 "TP53_complex" 0 0 0 0 0 0 0 0 0 0 1 0 0 0 0 0 "PD7795a" 0.728767123 0.728767123 0 0 0.728767123 0 0.728767123 0 0.728767123 1 "NEW_ad…
PD7796a 0 0 0 0 0 0 0 0 0 0 0 1 0 0 0 0 0 0 0 0 0 0 0 0 0 0 0 0 0 0 0 0 0 1 0 1 0 0 0 1 0 0 0 0 0 0 0 0 0 0 0 0 0 0 0 0 0 0 0 0 0 0 0 0 0 0 0 0 0 0 0 0 0 0 0 0 0 0 0 0 0 54 0 60 10.60000038 1 251 80.7 1 0 0.043835616 1 "favorable" 0 0 0 0 0 0 1 0 0 0 0 0 0 0 0 0 0 0 1 0 "NPM1" 0 0 0 0 1 0 0 0 0 0 0 0 0 0 0 0 "PD7796a" 0.043835616 0.043835616 0 0 0.043835616 0 0.043835616 0 0.043835616 1 "NEW_favo…
PD7797a 0 0 0 0 0 0 0 0 0 0 0 0 0 0 0 0 0 1 0 0 0 0 0 0 0 0 0 0 0 0 0 0 0 0 0 0 0 0 0 0 0 0 0 0 0 0 0 0 0 0 0 0 0 0 0 0 0 0 0 0 0 0 0 0 0 0 0 0 0 0 0 0 0 0 0 0 0 0 0 0 0 38 0 90 8.600000381 2 23 72.5 1 0 0.375342466 1 "intermediate" 0 0 0 0 0 0 0 0 0 0 0 0 0 0 0 1 0 0 0 1 "mNOS" 0 0 0 0 0 0 0 1 0 0 0 0 0 0 0 0 "PD7797a" 0.315068493150685 0.375342466 0 1 0.375342466 1 0.375342466 0 0.375342466 0 "…
PD7798a 0 0 0 0 0 0 0 0 0 0 0 0 0 0 0 0 0 0 0 0 0 0 1 0 0 0 0 0 0 0 0 0 0 0 0 0 0 0 0 0 0 0 0 0 0 0 0 0 0 0 0 0 0 0 0 0 0 0 0 0 0 0 0 0 0 0 0 0 0 0 0 0 0 0 0 1 0 0 0 0 0 52 1 80 8.800000191 0 32 0.7 1 0 5.832876712 0 "favorable" 1 0 0 0 0 0 0 0 0 0 0 0 0 0 0 0 0 0 1 0 "t_15_17" 0 0 0 0 0 0 0 0 0 0 0 0 0 0 0 1 "PD7798a" 0.0931506849315069 5.832876712 0 1 5.832876712 0 5.832876712 0 5.832876712 0 "…
PD7799a 0 0 0 0 0 0 0 0 0 0 0 0 0 0 0 0 0 0 0 0 0 0 1 0 0 0 0 0 0 0 0 0 0 0 0 0 0 0 0 0 1 0 0 0 0 0 0 0 0 0 0 0 0 0 0 0 0 0 0 0 0 0 0 0 0 0 0 0 0 0 0 0 0 0 0 0 1 0 0 0 0 57 0 87 8.399999619 1 15 83.1 1 0 0.545205479 1 "adverse" 0 0 0 0 1 0 0 0 0 0 0 0 0 0 0 0 0 1 0 0 "t_6_9" 0 0 0 0 0 0 0 0 0 0 0 0 0 1 0 0 "PD7799a" 0.545205479 0.545205479 0 0 0.545205479 0 0.545205479 0 0.545205479 1 "NEW_advers…
PD7800a 0 0 0 0 0 0 0 0 0 0 0 0 0 0 0 0 0 0 0 0 0 0 1 0 0 0 0 0 0 1 0 0 0 0 0 1 0 0 0 0 0 0 0 0 0 0 0 0 0 0 0 0 0 0 0 0 0 0 0 0 0 0 0 0 0 0 0 0 0 0 0 0 0 0 0 0 0 0 0 0 0 49 0 30 6.900000095 1 92 3.4 1 0 11.27945205 0 "favorable" 0 0 0 0 0 0 1 0 0 0 0 0 0 0 0 0 0 0 1 0 "NPM1" 0 0 0 0 1 0 0 0 0 0 0 0 0 0 0 0 "PD7800a" 0.104109589041096 11.27945205 0 1 11.27945205 0 11.27945205 0 11.27945205 0 "NEW_…
PD7801a 0 0 0 0 0 0 0 0 0 0 0 0 0 0 0 0 0 0 0 0 0 0 0 0 0 0 0 1 0 0 0 0 0 0 0 0 0 0 0 0 0 0 0 0 0 0 0 0 0 0 0 0 0 0 0 0 0 0 0 0 0 0 0 0 0 0 0 0 0 0 0 0 0 0 0 0 1 0 0 0 0 52 0 20 6.699999809 0 81 5.5 1 0 6.498630137 0 "adverse" 0 0 0 0 1 0 0 0 0 0 0 0 0 0 0 0 0 1 0 0 "t_6_9" 0 0 0 0 0 0 0 0 0 0 0 0 0 1 0 0 "PD7801a" 0.106849315068493 1.24109589041096 1 1 6.498630137 0 6.498630137 0 6.498630137 0 "…
PD7802a 0 0 0 0 0 0 0 0 0 0 0 0 0 0 0 0 0 0 0 0 0 0 1 0 0 0 0 0 0 0 0 0 0 0 0 1 0 0 0 0 0 0 0 0 0 1 0 0 0 0 0 0 0 0 0 0 0 0 0 0 0 0 0 0 0 0 0 0 0 0 0 0 0 0 0 0 0 0 0 0 0 50 1 53 8.199999809 1 89 2.9 1 0 0.690410959 1 "favorable" 0 0 0 0 0 0 1 0 0 0 0 0 0 0 0 0 0 0 1 0 "NPM1" 0 0 0 0 1 0 0 0 0 0 0 0 0 0 0 0 "PD7802a" 0.104109589041096 0.690410959 0 1 0.690410959 1 0.690410959 0 0.690410959 0 "NEW_…
PD7803a 0 0 0 0 0 0 0 0 0 0 0 1 0 0 0 0 0 0 0 0 1 0 0 0 0 0 0 0 0 0 0 0 0 0 0 1 0 0 0 1 1 0 0 0 0 0 0 0 0 0 0 0 0 0 0 0 1 0 0 0 0 0 0 0 0 0 0 0 0 0 0 0 0 0 0 0 0 0 0 0 0 43 1 95 7.599999905 1 53 0.2 1 0 6.504109589 0 "favorable" 0 0 0 0 0 0 1 0 0 0 0 0 0 0 0 0 0 0 1 0 "NPM1" 0 0 0 0 1 0 0 0 0 0 0 0 0 0 0 0 "PD7803a" 0.172602739726027 6.504109589 0 1 6.504109589 0 6.504109589 0 6.504109589 0 "NEW_…
PD7804a 0 0 0 0 0 0 0 0 0 0 0 1 0 0 0 0 0 0 0 0 1 0 1 0 0 0 0 0 0 0 0 0 0 0 0 1 0 0 0 0 0 0 0 0 0 0 0 0 0 0 0 0 0 0 0 0 0 0 0 0 0 0 0 0 0 0 0 0 0 0 0 0 0 0 0 0 0 0 0 0 0 56 1 90 8.300000191 1 107 365 1 0 0.449315068 1 "favorable" 0 0 0 0 0 0 1 0 0 0 0 0 0 0 0 0 0 0 1 0 "NPM1" 0 0 0 0 1 0 0 0 0 0 0 0 0 0 0 0 "PD7804a" 0.449315068 0.449315068 0 0 0.449315068 0 0.449315068 0 0.449315068 1 "NEW_inter…
PD7805a 0 0 0 0 0 0 0 1 0 0 0 1 0 0 0 0 0 1 0 0 0 0 0 0 0 0 0 0 0 0 0 0 0 0 0 1 0 0 0 0 0 0 0 0 0 0 0 0 0 0 0 0 0 0 0 0 0 0 0 0 0 0 0 0 0 0 0 0 0 0 0 0 0 0 0 0 0 0 0 0 0 34 1 95 11.19999981 2 361 57.1 1 0 6.443835616 0 "favorable" 0 0 0 0 0 0 1 0 0 0 0 0 0 0 0 0 0 0 1 0 "NPM1" 0 0 0 0 1 0 0 0 0 0 0 0 0 0 0 0 "PD7805a" 0.175342465753425 6.443835616 0 1 6.443835616 0 6.443835616 0 6.443835616 0 "NE…
PD7806a 0 0 0 0 0 0 0 0 0 0 0 1 0 0 0 0 0 0 0 0 0 0 0 0 0 0 0 0 0 0 0 0 0 0 0 0 0 0 0 0 0 0 0 0 0 0 0 0 0 0 1 0 0 0 0 0 0 0 0 1 0 0 1 0 1 0 0 0 1 1 1 0 0 0 0 0 0 0 0 0 0 58 0 40 8.600000381 2 67 2.2 1 0 0.117808219 1 "adverse" 0 0 0 0 0 0 0 0 1 0 0 0 0 0 0 0 0 1 0 0 "TP53_complex" 0 0 0 0 0 0 0 0 0 0 1 0 0 0 0 0 "PD7806a" 0.117808219 0.117808219 0 0 0.117808219 0 0.117808219 0 0.117808219 1 "NEW_…
PD7807a 0 0 0 0 0 0 0 0 0 0 0 0 0 0 0 0 1 0 0 0 0 0 0 0 0 0 0 0 0 0 0 0 0 0 0 0 0 0 0 0 0 0 0 0 0 0 0 0 0 0 0 0 0 0 0 0 1 0 0 0 0 0 0 0 0 0 0 0 0 0 0 0 1 0 0 0 0 0 0 0 0 44 1 80 12.5 1 82 43.4 1 0 6.446575342 0 "favorable" 0 1 0 0 0 0 0 0 0 0 0 0 0 0 0 0 0 0 1 0 "inv_16" 0 0 0 0 0 0 0 0 0 0 0 1 0 0 0 0 "PD7807a" 0.115068493150685 6.446575342 0 1 6.446575342 0 6.446575342 0 6.446575342 0 "NEW_favo…
PD7808a 0 0 0 0 0 0 0 0 0 0 0 0 0 0 0 0 0 0 0 0 0 0 1 0 0 0 0 0 0 0 0 0 0 0 0 0 0 0 0 0 0 0 0 0 0 0 0 0 0 0 0 0 0 0 0 0 0 0 0 0 0 0 0 0 0 0 0 0 0 0 0 0 0 0 0 1 0 0 0 0 0 26 0 40 10.89999962 1 10 1.4 1 0 2.482191781 0 "favorable" 1 0 0 0 0 0 0 0 0 0 0 0 0 0 0 0 0 0 1 0 "t_15_17" 0 0 0 0 0 0 0 0 0 0 0 0 0 0 0 1 "PD7808a" 0.0849315068493151 2.482191781 0 1 2.482191781 0 2.482191781 0 2.482191781 0 "…
PD7810a 0 0 0 0 0 0 0 0 0 0 0 0 0 0 0 0 0 0 0 0 0 0 1 0 0 0 0 0 0 0 0 0 0 0 0 1 0 0 0 0 0 0 0 0 0 0 0 0 0 0 0 0 0 0 0 0 0 0 0 0 0 0 0 0 0 0 0 0 0 0 0 0 0 0 0 0 0 0 0 0 0 50 0 38 8 1 118 21 1 0 6.61369863 0 "favorable" 0 0 0 0 0 0 1 0 0 0 0 0 0 0 0 0 0 0 1 0 "NPM1" 0 0 0 0 1 0 0 0 0 0 0 0 0 0 0 0 "PD7810a" 0.112328767123288 6.61369863 0 1 6.61369863 0 6.61369863 0 6.61369863 0 "NEW_intermediate" 0…
PD7811a 0 0 0 0 0 0 0 0 0 0 0 0 0 0 0 0 0 0 0 0 0 0 1 0 0 0 0 0 0 0 0 0 0 0 0 0 0 0 0 0 0 0 0 0 0 0 0 0 0 0 0 0 0 0 0 0 0 0 0 0 0 0 0 0 0 0 0 0 0 0 0 0 0 0 0 1 0 0 0 0 0 49 0 90 11.10000038 1 14 23.3 3 1 6.361643836 0 "favorable" 1 0 0 0 0 0 0 0 0 0 0 0 0 0 0 0 0 0 1 0 "t_15_17" 0 0 0 0 0 0 0 0 0 0 0 0 0 0 0 1 "PD7811a" 0.0712328767123288 6.361643836 0 1 6.361643836 0 6.361643836 0 6.361643836 0 …
PD7812a 0 0 0 0 0 0 0 0 0 0 0 1 0 0 0 0 0 0 0 0 0 0 0 0 0 0 1 0 0 0 0 0 0 0 0 0 0 0 0 0 0 0 0 0 0 0 0 0 0 0 0 0 0 0 0 0 0 0 0 0 0 0 0 0 0 0 0 0 0 0 0 0 1 0 0 0 0 0 0 0 0 47 0 90 6.199999809 1 26 69.2 1 0 1.167123288 1 "favorable" 0 1 0 0 0 0 0 0 0 0 0 0 0 0 0 0 0 0 1 0 "inv_16" 0 0 0 0 0 0 0 0 0 0 0 1 0 0 0 0 "PD7812a" 0.0821917808219178 0.761643835616438 1 1 1.167123288 0 1.167123288 1 1.1671232…
PD7814a 0 0 0 0 0 0 0 0 0 0 0 0 0 0 0 0 0 0 0 0 0 0 0 0 0 0 0 0 0 0 0 0 0 0 0 0 0 0 0 0 0 0 0 0 0 0 0 0 0 0 1 0 0 0 0 0 0 0 0 0 0 0 1 1 0 1 0 0 0 1 1 0 0 0 0 0 0 0 0 0 0 55 1 80 8.899999619 1 31 3 1 0 0.221917808 1 "adverse" 0 0 0 0 0 0 0 0 1 0 0 0 0 0 0 0 0 1 0 0 "TP53_complex" 0 0 0 0 0 0 0 0 0 0 1 0 0 0 0 0 "PD7814a" 0.221917808 0.221917808 0 0 0.221917808 0 0.221917808 0 0.221917808 1 "NEW_ad…
PD7815a 0 0 0 0 0 0 0 0 0 0 0 1 0 0 0 0 0 1 0 0 0 0 0 0 0 0 0 0 0 0 0 0 0 0 0 1 0 0 0 0 0 0 0 0 0 0 0 0 0 0 0 0 0 0 0 0 0 0 0 0 0 0 0 0 0 0 0 0 0 0 0 0 0 0 0 0 0 0 0 0 0 47 1 75 10.80000019 1 153 4.8 1 0 6.312328767 0 "favorable" 0 0 0 0 0 0 1 0 0 0 0 0 0 0 0 0 0 0 1 0 "NPM1" 0 0 0 0 1 0 0 0 0 0 0 0 0 0 0 0 "PD7815a" 0.216438356164384 6.312328767 0 1 6.312328767 0 6.312328767 0 6.312328767 0 "NEW…
PD7816a 0 0 0 0 0 0 0 0 0 0 0 0 0 0 0 0 0 0 0 0 0 0 1 0 0 0 0 0 0 0 0 0 0 0 0 0 0 0 0 0 0 0 0 0 0 0 0 0 0 0 0 0 0 0 0 0 0 0 0 0 0 0 0 0 0 0 0 0 0 0 1 0 0 0 0 1 0 0 0 0 0 43 1 75 11.60000038 1 12 3.5 1 0 6.295890411 0 "favorable" 1 0 0 0 0 0 0 0 0 0 0 0 0 0 0 0 0 0 1 0 "t_15_17" 0 0 0 0 0 0 0 0 0 0 0 0 0 0 0 1 "PD7816a" 0.063013698630137 6.295890411 0 1 6.295890411 0 6.295890411 0 6.295890411 0 "N…
PD7817a 0 0 0 0 0 0 0 0 0 0 0 0 0 0 0 0 0 0 0 0 0 0 0 0 0 0 0 0 0 0 0 0 0 0 0 0 0 0 0 0 0 0 0 0 0 0 0 0 0 0 0 0 0 0 0 0 0 0 0 0 0 1 0 0 0 0 0 0 0 0 0 0 0 0 0 0 0 0 0 0 0 49 1 75 9.399999619 1 131 15.9 1 0 0.602739726 1 "intermediate" 0 0 0 0 0 0 0 0 0 0 0 0 1 0 0 0 0 0 0 1 "Trisomies" 0 0 0 1 0 0 0 0 0 0 0 0 0 0 0 0 "PD7817a" 0.219178082191781 0.441095890410959 1 1 0.602739726 0 0.602739726 1 0.6…
PD7818a 0 0 1 0 0 0 0 0 0 0 0 0 0 0 0 0 0 0 0 0 0 0 1 0 0 0 0 1 0 0 0 0 0 0 0 0 1 0 0 0 0 0 1 0 0 0 0 0 0 0 0 0 0 0 0 0 1 0 0 0 0 0 0 0 0 0 0 0 0 0 0 0 0 0 0 0 0 0 0 0 0 46 1 70 10.5 1 77 9.2 1 0 0.046575342 1 "adverse" 0 0 0 0 0 0 0 0 0 1 0 0 0 0 0 0 0 1 0 0 "sAML2" 0 0 0 0 0 0 0 0 1 0 0 0 0 0 0 0 "PD7818a" 0.046575342 0.046575342 0 0 0.046575342 0 0.046575342 0 0.046575342 1 "NEW_adverse" 0 0 1
PD7819a 1 0 0 0 0 0 0 0 0 0 0 0 0 0 0 0 0 0 0 1 0 0 0 0 0 0 0 0 0 0 0 0 0 0 0 0 0 0 0 0 0 0 1 0 0 0 1 0 0 0 0 0 0 0 0 0 1 0 0 0 0 0 0 0 0 0 0 0 0 0 0 0 0 0 0 0 0 0 0 0 0 52 1 56 10.10000038 0 25 60.4 1 0 0.424657534 1 "adverse" 0 0 0 0 0 0 0 0 0 1 0 0 0 0 0 0 0 1 0 0 "sAML2" 0 0 0 0 0 0 0 0 1 0 0 0 0 0 0 0 "PD7819a" 0.424657534 0.424657534 0 0 0.424657534 0 0.424657534 0 0.424657534 1 "NEW_advers…
PD7820a 0 0 0 0 0 0 0 0 0 0 0 0 0 0 0 0 0 0 0 0 0 0 0 0 0 0 1 0 0 0 0 0 0 0 0 0 0 0 0 0 1 0 0 0 0 0 0 0 0 0 0 0 0 0 0 0 0 0 0 0 0 0 0 0 0 0 0 0 0 0 0 0 0 0 0 0 0 1 0 0 0 45 0 35 7.099999905 1 17 9.9 1 0 0.043835616 1 "favorable" 0 0 1 0 0 0 0 0 0 0 0 0 0 0 0 0 0 0 1 0 "t_8_21" 1 0 0 0 0 0 0 0 0 0 0 0 0 0 0 0 "PD7820a" 0.043835616 0.043835616 0 0 0.043835616 0 0.043835616 0 0.043835616 1 "NEW_favo…
PD7821a 0 0 0 0 0 0 0 0 0 0 0 0 0 0 0 0 0 1 0 0 0 0 0 0 0 0 0 0 0 0 0 0 0 0 0 1 0 0 0 0 0 0 0 0 0 0 0 0 0 0 0 0 0 0 0 0 0 0 0 0 0 0 0 0 0 0 0 0 0 0 0 0 0 0 0 0 0 0 0 0 0 33 0 99 8.399999619 0 29 42.8 1 0 0.052054795 1 "favorable" 0 0 0 0 0 0 1 0 0 0 0 0 0 0 0 0 0 0 1 0 "NPM1" 0 0 0 0 1 0 0 0 0 0 0 0 0 0 0 0 "PD7821a" 0.052054795 0.052054795 0 0 0.052054795 0 0.052054795 0 0.052054795 1 "NEW_favor…
PD7822a 0 0 0 0 0 0 0 0 0 0 0 0 0 0 0 0 0 0 0 0 0 0 1 0 0 0 0 0 0 0 0 0 0 0 0 0 0 0 0 0 0 0 0 0 0 0 0 0 0 1 0 0 0 0 0 0 0 0 0 0 0 0 0 0 0 0 0 0 0 0 0 0 0 0 0 0 0 0 0 0 0 60 0 99 6.800000191 1 22 238.2 1 0 0.008219178 1 "intermediate" 0 0 0 0 0 0 0 0 0 0 0 0 0 0 0 1 0 0 0 1 "mNOS" 0 0 0 0 0 0 0 1 0 0 0 0 0 0 0 0 "PD7822a" 0.008219178 0.008219178 0 0 0.008219178 0 0.008219178 0 0.008219178 1 "NEW_a…
PD7823a 0 0 0 0 0 0 0 0 0 0 0 0 0 0 0 0 0 1 1 0 0 0 0 0 0 0 0 0 0 0 0 0 0 0 0 0 0 0 0 0 0 0 0 0 0 0 0 0 0 0 0 0 0 0 0 0 1 0 0 0 0 0 0 0 0 0 0 1 0 0 0 0 0 0 0 0 0 0 0 0 0 48 1 75 7.900000095 1 488 39 1 0 1.739726027 1 "adverse" 0 0 0 0 0 0 0 0 0 0 0 0 0 0 0 1 0 1 0 0 "mNOS" 0 0 0 0 0 0 0 1 0 0 0 0 0 0 0 0 "PD7823a" 0.367123287671233 1.739726027 0 1 1.739726027 1 1.739726027 0 1.739726027 0 "NEW_in…
PD7824a 0 0 0 0 0 0 0 0 0 0 0 0 0 0 0 0 0 0 0 0 0 0 0 0 0 0 0 0 1 0 0 0 0 0 0 0 0 0 0 0 0 0 0 0 0 0 1 0 1 0 0 0 0 0 0 1 0 0 0 0 0 0 0 0 0 0 0 0 0 0 0 0 0 0 0 0 0 0 0 0 0 60 1 40 8.699999809 1 102 40 2 1 0.632876712 1 "adverse" 0 0 0 0 0 0 0 0 0 1 0 0 0 0 0 0 0 1 0 0 "sAML2" 0 0 0 0 0 0 0 0 1 0 0 0 0 0 0 0 "PD7824a" 0.632876712 0.632876712 0 0 0.632876712 0 0.632876712 0 0.632876712 1 "NEW_adverse…
PD7825a 0 0 0 0 0 0 0 0 0 0 0 0 0 0 0 0 0 0 0 0 0 0 0 0 0 0 0 0 0 0 0 0 0 0 0 0 0 0 0 0 0 0 0 0 0 0 0 0 0 0 0 0 0 0 0 0 0 0 0 0 0 1 0 0 0 0 0 0 0 0 0 0 0 0 0 0 0 0 0 0 0 37 1 75 14.69999981 1 123 0.7 1 0 11.87945205 0 "intermediate" 0 0 0 0 0 0 0 0 0 0 0 0 1 0 0 0 0 0 0 1 "Trisomies" 0 0 0 1 0 0 0 0 0 0 0 0 0 0 0 0 "PD7825a" 0.0767123287671233 11.87945205 0 1 11.87945205 0 11.87945205 0 11.879452…
PD7827a 0 0 0 0 0 0 0 0 0 0 0 0 0 0 0 0 1 0 0 0 0 0 0 0 0 0 0 0 0 0 0 0 0 0 0 0 0 0 0 0 0 0 0 0 0 0 0 0 0 0 0 0 0 0 0 0 1 0 0 0 0 0 0 0 0 0 0 0 0 0 0 0 1 0 0 0 0 0 0 0 0 28 0 75 7.800000191 0 27 68 1 0 8.44109589 0 "favorable" 0 1 0 0 0 0 0 0 0 0 0 0 0 0 0 0 0 0 1 0 "inv_16" 0 0 0 0 0 0 0 0 0 0 0 1 0 0 0 0 "PD7827a" 0.0602739726027397 1.31232876712329 1 1 8.44109589 0 8.44109589 0 8.44109589 0 "N…
PD7828a 0 0 0 0 0 0 0 0 0 0 0 1 0 0 0 0 0 0 0 0 0 0 0 0 0 0 0 0 0 0 0 0 0 0 0 1 0 0 0 0 0 0 0 0 0 0 0 0 0 0 0 0 0 0 0 0 0 0 0 0 0 0 0 0 0 0 0 0 0 0 0 0 0 0 0 0 0 0 0 0 0 38 0 17 8.800000191 1 243 31.5 1 0 2.756164384 1 "favorable" 0 0 0 0 0 0 1 0 0 0 0 0 0 0 0 0 0 0 1 0 "NPM1" 0 0 0 0 1 0 0 0 0 0 0 0 0 0 0 0 "PD7828a" 0.0821917808219178 1.88493150684931 1 1 2.756164384 0 2.756164384 1 2.756164384…
PD7829a 0 0 0 0 0 0 0 0 0 0 0 0 0 0 0 0 0 0 0 0 0 0 0 0 0 0 0 0 0 0 0 0 0 0 0 0 0 0 0 0 0 0 0 0 0 0 0 0 0 0 1 0 0 0 0 0 0 0 0 0 0 0 0 0 0 0 0 0 0 0 0 0 0 0 0 0 0 0 0 0 0 52 1 70 7 1 12 1.2 2 1 0.835616438 1 "adverse" 0 0 0 0 0 0 0 0 1 0 0 0 0 0 0 0 0 1 0 0 "TP53_complex" 0 0 0 0 0 0 0 0 0 0 1 0 0 0 0 0 "PD7829a" 0.263013698630137 0.693150684931507 1 1 0.835616438 0 0.835616438 1 0.835616438 0 "NE…
PD7830a 0 0 1 0 0 0 0 0 0 0 0 0 0 0 0 0 0 1 0 0 0 0 0 0 0 0 0 0 0 0 0 0 0 0 0 1 1 0 0 0 0 0 0 0 0 0 0 0 0 0 0 0 0 0 0 0 0 0 0 0 0 0 0 0 0 0 0 0 0 0 0 0 0 0 0 0 0 0 0 0 0 34 0 93 9.699999809 1 47 30.77 1 0 12.04109589 0 "favorable" 0 0 0 0 0 0 1 0 0 1 0 0 0 0 0 0 1 0 1 0 "NPM1" 0 0 0 0 1 0 0 0 0 0 0 0 0 0 0 0 "PD7830a" 0.271232876712329 12.04109589 0 1 12.04109589 0 12.04109589 0 12.04109589 0 "NE…
PD7831a 0 0 0 0 0 0 0 0 0 0 0 0 0 0 0 0 0 0 0 0 0 0 1 0 0 0 0 0 0 0 0 0 0 0 0 0 0 0 0 0 0 0 0 0 0 0 0 0 0 0 0 1 0 0 0 0 0 0 0 0 0 0 0 0 0 0 0 0 0 0 0 0 0 0 0 0 1 0 0 0 0 60 0 20 7.800000191 0 37 24.1 1 0 1.197260274 1 "adverse" 0 0 0 0 1 0 0 0 0 0 0 0 0 0 0 0 0 1 0 0 "t_6_9" 0 0 0 0 0 0 0 0 0 0 0 0 0 1 0 0 "PD7831a" 1.197260274 1.197260274 0 0 1.197260274 0 1.197260274 0 1.197260274 1 "NEW_advers…
PD7832a 0 0 0 0 0 0 0 0 0 0 0 0 0 0 0 0 0 0 0 0 0 0 0 0 0 0 0 1 0 0 0 0 0 0 0 0 0 0 0 0 0 0 0 0 0 0 0 0 0 0 0 0 0 0 0 0 0 0 0 0 0 1 1 1 0 0 0 0 0 0 0 1 0 0 0 0 0 0 0 0 0 52 1 15 7.5 0 22 3.4 1 0 0.2 1 "adverse" 0 0 0 0 0 0 0 0 1 0 0 0 0 0 0 0 0 1 0 0 "TP53_complex" 0 0 0 0 0 0 0 0 0 0 1 0 0 0 0 0 "PD7832a" 0.2 0.2 0 0 0.2 0 0.2 0 0.2 1 "NEW_adverse" 0 0 1
PD7833a 0 0 0 0 0 0 0 0 0 0 0 1 0 0 0 0 0 0 0 0 0 0 1 0 0 0 0 0 0 0 0 0 0 0 0 1 0 0 0 0 0 0 0 0 0 0 0 0 0 0 0 0 0 0 0 0 0 0 0 0 0 0 0 0 0 0 0 0 0 0 0 0 0 0 0 0 0 0 0 0 0 55 1 75 9.1 1 53 14.2 1 0 0.980821918 1 "favorable" 0 0 0 0 0 0 1 0 0 0 0 0 0 0 0 0 0 0 1 0 "NPM1" 0 0 0 0 1 0 0 0 0 0 0 0 0 0 0 0 "PD7833a" 0.441095890410959 0.90958904109589 1 1 0.980821918 0 0.980821918 1 0.980821918 0 "NEW_in…
PD7834a 0 0 0 0 0 0 0 0 0 0 0 0 0 0 0 0 0 0 0 0 0 0 0 0 0 0 0 0 0 0 0 0 0 0 0 1 0 0 0 0 0 0 0 0 0 0 0 0 1 0 0 0 0 0 0 0 0 0 0 0 0 0 0 0 0 0 0 0 0 0 0 0 0 0 0 0 0 0 0 0 0 45 1 90 10.30000019 1 89 5.71 1 0 6.693150685 1 "favorable" 0 0 0 0 0 0 1 0 0 0 0 0 0 0 0 0 0 0 1 0 "NPM1" 0 0 0 0 1 0 0 0 0 0 0 0 0 0 0 0 "PD7834a" 0.268493150684932 6.693150685 0 1 6.693150685 1 6.693150685 0 6.693150685 0 "NEW…
PD7835a 0 0 0 0 0 0 0 0 0 0 0 1 0 0 0 0 0 0 0 0 0 0 1 0 0 0 0 0 0 0 0 0 0 1 0 1 0 0 0 0 0 0 0 0 0 0 0 0 0 0 0 0 0 0 0 0 0 0 0 0 0 0 0 0 0 0 0 0 0 0 0 0 0 0 0 0 0 0 0 0 0 47 0 84 10.69999981 0 71 65 1 0 0.564383562 1 "intermediate" 0 0 0 0 0 0 1 0 0 0 0 0 0 0 0 0 0 0 0 1 "NPM1" 0 0 0 0 1 0 0 0 0 0 0 0 0 0 0 0 "PD7835a" 0.564383562 0.564383562 0 0 0.564383562 0 0.564383562 0 0.564383562 1 "NEW_inte…
PD7836a 0 0 0 0 0 0 0 0 0 0 0 0 0 0 0 0 0 0 0 0 0 0 0 0 0 0 0 0 0 0 0 0 0 0 0 0 0 0 0 0 0 0 0 0 0 0 0 0 0 0 1 0 0 0 0 0 1 0 0 0 0 0 1 0 0 1 0 0 0 0 0 0 0 0 0 0 0 0 0 0 0 28 1 81 7.900000095 0 178 14.2 1 0 1.449315068 1 "adverse" 0 0 0 0 0 0 0 0 1 0 0 0 0 0 0 0 0 1 0 0 "TP53_complex" 0 0 0 0 0 0 0 0 0 0 1 0 0 0 0 0 "PD7836a" 0.194520547945205 1.20821917808219 1 1 1.449315068 0 1.449315068 1 1.4493…
PD7837a 0 0 0 0 0 0 0 1 0 0 0 0 0 0 0 0 0 0 0 0 1 0 1 0 0 0 0 0 0 0 0 0 0 0 0 1 0 0 0 1 0 0 0 0 0 0 0 0 0 1 0 0 0 0 0 0 0 0 0 0 0 0 0 0 0 0 0 0 0 0 0 0 0 0 0 0 0 0 0 0 0 47 0 75 9 0 34 11.1 1 0 6.726027397 0 "favorable" 0 0 0 0 0 0 1 0 0 0 0 0 0 0 0 0 0 0 1 0 "NPM1" 0 0 0 0 1 0 0 0 0 0 0 0 0 0 0 0 "PD7837a" 0.063013698630137 6.726027397 0 1 6.726027397 0 6.726027397 0 6.726027397 0 "NEW_intermedi…
PD7838a 0 0 0 0 0 0 0 0 0 0 0 0 0 0 0 0 0 0 0 0 0 0 0 0 0 0 0 0 0 0 0 0 0 0 0 0 0 0 0 0 0 0 0 0 0 0 1 0 0 1 0 0 0 1 0 0 0 0 0 0 0 0 0 0 0 0 0 0 0 0 0 0 0 0 0 0 0 1 0 0 0 37 1 75 9.850000381 0 226 4.72 1 0 2.304109589 1 "favorable" 0 0 1 0 0 0 0 0 0 0 0 0 0 0 0 0 0 0 1 0 "t_8_21" 1 0 0 0 0 0 0 0 0 0 0 0 0 0 0 0 "PD7838a" 0.0904109589041096 1.11780821917808 1 1 2.304109589 0 2.304109589 1 2.3041095…
PD7839a 0 0 0 0 0 0 0 0 0 0 0 0 0 0 0 0 0 0 0 0 0 0 0 0 0 0 0 0 0 0 0 0 0 0 0 0 0 0 0 0 0 0 0 0 0 0 0 0 0 0 0 0 0 0 0 0 0 0 0 1 0 0 1 0 1 0 0 0 0 0 1 0 0 0 0 0 0 0 0 0 0 36 0 80 6.5 2 36 2 1 0 0.284931507 1 "adverse" 0 0 0 0 0 0 0 0 1 0 0 0 0 0 0 0 0 1 0 0 "TP53_complex" 0 0 0 0 0 0 0 0 0 0 1 0 0 0 0 0 "PD7839a" 0.183561643835616 0.284931507 0 1 0.284931507 1 0.284931507 0 0.284931507 0 "NEW_adve…
PD7840a 0 0 0 0 0 0 0 0 0 0 0 0 0 0 0 0 0 0 0 0 0 0 0 0 0 0 0 0 0 0 0 0 0 0 0 0 0 0 0 0 0 0 0 0 0 0 0 0 0 0 0 0 0 0 0 0 1 0 0 0 0 0 0 0 0 0 0 0 0 0 0 0 1 0 0 0 0 0 0 0 0 37 0 26 3 0 15 165.6 1 0 1.663013699 1 "favorable" 0 1 0 0 0 0 0 0 0 0 0 0 0 0 0 0 0 0 1 0 "inv_16" 0 0 0 0 0 0 0 0 0 0 0 1 0 0 0 0 "PD7840a" 0.0904109589041096 0.947945205479452 1 1 1.663013699 0 1.663013699 1 1.663013699 0 "NEW…
PD7841a 0 0 0 0 0 0 0 0 0 0 0 0 0 0 0 0 0 0 0 0 1 0 0 0 0 0 0 0 1 0 0 0 0 0 0 0 1 0 0 0 0 0 1 0 0 0 0 0 0 0 0 0 0 0 0 0 0 0 0 0 0 1 0 0 0 0 0 0 0 0 0 0 0 0 0 0 0 0 0 0 0 47 1 75 7.400000095 3 6 70 1 0 1.830136986 1 "adverse" 0 0 0 0 0 0 0 0 0 1 0 0 0 0 0 0 0 1 0 0 "sAML2" 0 0 0 0 0 0 0 0 1 0 0 0 0 0 0 0 "PD7841a" 0.186301369863014 1.830136986 0 1 1.830136986 1 1.830136986 0 1.830136986 0 "NEW_adv…
PD7842a 0 0 0 0 0 0 0 0 0 0 0 1 0 0 0 0 0 0 0 0 0 0 0 0 0 0 0 0 0 0 0 0 0 0 0 1 0 0 0 0 0 1 0 0 0 0 0 0 0 1 0 0 0 0 0 0 0 0 0 0 0 0 0 0 0 0 0 0 0 0 0 0 0 0 0 0 0 0 0 0 0 55 0 31 5.900000095 1 25 77.7 1 0 6.852054795 0 "favorable" 0 0 0 0 0 0 1 0 0 0 0 0 0 0 0 0 0 0 1 0 "NPM1" 0 0 0 0 1 0 0 0 0 0 0 0 0 0 0 0 "PD7842a" 0.0849315068493151 6.852054795 0 1 6.852054795 0 6.852054795 0 6.852054795 0 "NE…
PD7843a 0 0 0 0 0 0 0 0 0 0 0 0 0 0 0 0 1 0 0 0 0 0 0 0 0 0 0 0 0 0 0 0 0 0 0 0 0 0 0 0 0 0 0 0 0 0 0 0 0 0 0 0 0 0 0 0 0 0 0 0 0 0 0 0 0 0 0 0 0 0 0 0 0 0 0 0 0 0 0 0 0 56 0 20 8.199999809 1 99 0.7 2 1 2.452054795 1 "intermediate" 0 0 0 0 0 0 0 0 0 0 0 0 0 0 0 1 0 0 0 1 "mNOS" 0 0 0 0 0 0 0 1 0 0 0 0 0 0 0 0 "PD7843a" 0.246575342465753 2.452054795 0 1 2.452054795 1 2.452054795 0 2.452054795 0 "N…
PD7844a 0 0 0 0 0 0 0 0 0 0 0 0 0 0 0 0 0 0 0 0 0 0 0 0 0 0 0 0 0 0 0 0 0 0 0 0 0 0 0 0 0 0 0 0 0 0 0 0 0 0 0 0 0 0 0 0 0 0 0 0 0 0 0 1 0 0 0 0 0 0 0 0 0 0 0 0 0 0 0 0 0 53 0 25 8 1 183 2.4 1 0 11.66575342 0 "adverse" 0 0 0 0 0 0 0 0 0 0 0 0 0 0 0 1 0 1 0 0 "mNOS" 0 0 0 0 0 0 0 1 0 0 0 0 0 0 0 0 "PD7844a" 0.238356164383562 11.66575342 0 1 11.66575342 0 11.66575342 0 11.66575342 0 "NEW_intermediat…
PD7845a 0 0 0 0 0 0 0 0 0 0 0 0 0 0 0 0 0 0 0 0 0 0 0 1 0 0 0 0 0 0 0 0 0 0 0 0 0 0 0 0 0 0 0 0 0 0 0 0 0 0 0 0 0 0 1 0 0 0 0 0 0 1 0 0 0 0 1 0 0 0 0 0 0 0 0 0 0 0 0 0 0 56 1 49 8.399999619 1 105 2.6 1 0 6.84109589 0 "adverse" 0 0 0 0 0 0 0 0 0 0 1 0 0 0 0 0 0 1 0 0 "sAML1" 0 1 0 0 0 0 0 0 0 0 0 0 0 0 0 0 "PD7845a" 0.134246575342466 1.08493150684932 1 1 6.84109589 0 6.84109589 0 6.84109589 0 "NEW…
PD7846a 1 0 0 0 0 0 0 0 0 0 0 0 0 0 0 0 0 0 0 0 0 0 0 0 0 0 0 0 0 0 0 0 0 0 0 0 0 0 0 0 0 0 0 0 0 0 0 0 0 0 0 0 0 0 0 0 0 0 0 0 0 0 0 0 0 0 0 0 0 0 0 0 0 0 0 1 0 0 0 0 0 37 0 91 10.69999981 1 16.9 2.7 1 0 4.816438356 0 "favorable" 1 0 0 0 0 0 0 0 0 0 0 0 0 0 0 0 0 0 1 0 "t_15_17" 0 0 0 0 0 0 0 0 0 0 0 0 0 0 0 1 "PD7846a" 0.0684931506849315 4.816438356 0 1 4.816438356 0 4.816438356 0 4.816438356 0…
PD7847a 0 0 0 0 0 0 0 0 0 0 0 0 1 0 0 0 0 0 0 0 0 0 1 0 0 0 0 0 0 0 0 0 0 0 0 0 0 0 0 0 0 0 0 0 0 0 0 0 0 0 0 0 0 0 0 0 0 0 0 0 0 0 0 0 0 0 0 0 0 0 0 0 0 0 0 0 0 0 0 0 0 20 1 90 8.600000381 1 97 18.4 1 0 1.224657534 1 "intermediate" 0 0 0 0 0 0 0 0 0 0 0 0 0 0 0 1 0 0 0 1 "mNOS" 0 0 0 0 0 0 0 1 0 0 0 0 0 0 0 0 "PD7847a" 0.342465753424658 0.797260273972603 1 1 1.224657534 0 1.224657534 1 1.2246575…
PD7848a 0 0 0 0 0 0 0 0 0 0 0 0 0 0 0 0 0 0 0 0 0 0 1 0 0 0 0 0 0 1 0 0 0 0 0 1 0 0 0 0 0 0 0 0 0 0 0 0 0 0 0 0 0 1 0 0 0 0 0 0 0 0 0 0 0 0 0 0 0 0 0 0 0 0 0 0 0 0 0 0 0 29 0 100 7.5 1 57 11 1 0 6.767123288 0 "favorable" 0 0 0 0 0 0 1 0 0 0 0 0 0 0 0 0 0 0 1 0 "NPM1" 0 0 0 0 1 0 0 0 0 0 0 0 0 0 0 0 "PD7848a" 0.0821917808219178 6.767123288 0 1 6.767123288 0 6.767123288 0 6.767123288 0 "NEW_interme…
PD7849a 0 0 0 0 0 0 0 0 0 0 0 0 0 0 0 0 0 0 0 0 0 0 1 0 0 0 0 0 0 0 0 0 0 0 0 1 0 0 0 0 0 0 0 0 0 0 0 0 0 0 0 0 0 0 0 0 0 0 0 0 0 0 0 0 0 0 0 0 0 0 0 0 0 0 0 0 0 0 0 0 0 46 1 30 3.099999905 1 27 33.3 1 0 2.156164384 1 "favorable" 0 0 0 0 0 0 1 0 0 0 0 0 0 0 0 0 0 0 1 0 "NPM1" 0 0 0 0 1 0 0 0 0 0 0 0 0 0 0 0 "PD7849a" 0.161643835616438 1.01643835616438 1 1 2.156164384 0 2.156164384 1 2.156164384 0…
PD7850a 0 0 0 0 0 0 0 0 0 0 0 0 0 0 0 0 0 0 0 0 0 0 0 0 0 0 0 0 0 0 0 0 0 0 0 0 0 0 0 0 0 0 0 0 0 0 0 0 0 0 0 0 0 0 0 1 0 0 0 0 0 0 0 0 0 0 0 0 0 0 0 0 0 0 0 0 0 0 0 0 0 51 0 82 12.80000019 1 156 1.4 1 0 1.161643836 1 "intermediate" 0 0 0 0 0 0 0 0 0 0 0 0 0 0 0 1 0 0 0 1 "mNOS" 0 0 0 0 0 0 0 1 0 0 0 0 0 0 0 0 "PD7850a" 0.419178082191781 1.161643836 0 1 1.161643836 1 1.161643836 0 1.161643836 0 "…
PD7851a 0 0 0 0 0 0 0 0 0 0 0 0 0 0 0 0 0 1 0 0 0 0 0 0 0 0 0 0 0 0 0 0 0 0 0 0 0 0 0 0 0 0 0 0 0 0 0 0 0 0 0 0 0 1 0 0 0 0 0 0 0 0 0 0 0 0 0 0 0 0 0 0 0 0 0 1 0 0 0 0 0 25 0 9 10.89999962 1 34 1.1 1 0 6.720547945 0 "favorable" 1 0 0 0 0 0 0 0 0 0 0 0 0 0 0 0 0 0 1 0 "t_15_17" 0 0 0 0 0 0 0 0 0 0 0 0 0 0 0 1 "PD7851a" 0.202739726027397 6.720547945 0 1 6.720547945 0 6.720547945 0 6.720547945 0 "NE…
PD7852a 1 0 0 0 0 0 0 0 0 0 0 0 0 0 0 0 0 0 0 0 0 0 0 0 0 0 0 0 0 0 0 0 0 0 0 0 0 0 0 0 0 0 1 0 0 0 1 0 0 0 0 0 0 0 0 0 0 0 0 0 0 0 1 0 0 0 0 0 0 0 1 0 0 0 0 0 0 0 0 0 0 58 0 90 7.300000191 1 136 2.4 1 0 0.15890411 1 "adverse" 0 0 0 0 0 0 0 0 1 1 0 0 0 0 0 0 1 1 0 0 "TP53_complex" 0 0 0 0 0 0 0 0 0 0 1 0 0 0 0 0 "PD7852a" 0.15890411 0.15890411 0 0 0.15890411 0 0.15890411 0 0.15890411 1 "NEW_adver…
PD7853a 0 0 0 0 0 0 0 0 0 0 0 0 0 0 0 0 0 0 0 0 0 0 0 0 0 0 0 0 1 0 0 0 0 0 0 0 0 0 0 0 0 0 1 0 0 0 0 0 0 0 0 0 0 0 0 0 0 0 0 0 0 0 1 0 0 0 0 0 0 1 0 0 0 0 0 0 0 0 0 0 0 57 1 26 8.899999619 1 39 46.9 1 0 1.057534247 1 "adverse" 0 0 0 0 0 0 0 0 1 1 0 0 0 0 0 0 1 1 0 0 "TP53_complex" 0 0 0 0 0 0 0 0 0 0 1 0 0 0 0 0 "PD7853a" 0.175342465753425 0.561643835616438 1 1 1.057534247 0 1.057534247 1 1.0575…
PD7854a 0 0 0 0 0 0 0 0 0 0 0 0 0 0 1 0 0 0 0 0 0 0 1 0 0 0 0 0 0 1 0 0 0 0 0 0 0 0 0 0 0 0 1 0 0 0 0 0 0 0 0 0 0 0 0 0 0 0 0 0 0 0 0 0 0 0 0 0 0 0 0 0 0 0 0 0 0 0 0 0 0 28 1 87 6.300000191 3 32 235 1 0 1.134246575 1 "adverse" 0 0 0 0 0 0 0 0 0 1 0 0 0 0 0 0 0 1 0 0 "sAML2" 0 0 0 0 0 0 0 0 1 0 0 0 0 0 0 0 "PD7854a" 0.427397260273973 1.134246575 0 1 1.134246575 1 1.134246575 0 1.134246575 0 "NEW_a…
PD7855a 0 0 0 0 0 0 0 0 0 0 0 0 0 0 0 0 0 0 0 0 1 0 0 0 0 0 0 0 0 0 0 0 0 0 0 1 0 0 0 1 0 0 0 0 0 0 0 0 0 0 0 0 0 0 0 0 0 0 0 0 0 0 0 0 0 0 0 0 0 0 0 0 0 0 0 0 0 0 0 0 0 54 0 99 11.19999981 1 315 133.5 1 0 1.191780822 1 "favorable" 0 0 0 0 0 0 1 0 0 0 0 0 0 0 0 0 0 0 1 0 "NPM1" 0 0 0 0 1 0 0 0 0 0 0 0 0 0 0 0 "PD7855a" 1.191780822 1.191780822 0 0 1.191780822 0 1.191780822 0 1.191780822 1 "NEW_fav…
PD7856a 0 0 0 0 0 0 0 0 0 0 0 0 0 0 0 0 0 0 0 0 0 0 0 0 0 0 0 0 0 0 0 0 0 0 0 0 0 0 0 0 0 0 0 0 0 0 0 0 0 0 0 0 0 0 0 0 0 0 0 0 0 0 0 0 0 0 0 0 0 0 0 0 0 0 0 1 0 0 0 0 0 56 1 75 5.5 1 7 0.5 1 0 4.189041096 1 "favorable" 1 0 0 0 0 0 0 0 0 0 0 0 0 0 0 0 0 0 1 0 "t_15_17" 0 0 0 0 0 0 0 0 0 0 0 0 0 0 0 1 "PD7856a" 0.0876712328767123 4.189041096 0 1 4.189041096 1 4.189041096 0 4.189041096 0 "NEW_favor…
PD7857a 1 0 0 0 0 0 0 0 0 0 0 0 0 0 0 0 0 0 0 0 1 0 0 0 0 0 0 0 0 0 0 0 0 0 0 0 0 0 0 0 0 0 0 0 0 0 0 0 0 1 0 0 0 0 0 0 0 0 0 0 0 0 0 0 0 0 0 0 0 0 0 0 0 0 0 0 0 0 0 0 0 19 1 85 9 1 35 49 1 0 1.523287671 1 "adverse" 0 0 0 0 0 0 0 0 0 1 0 0 0 0 0 0 0 1 0 0 "sAML2" 0 0 0 0 0 0 0 0 1 0 0 0 0 0 0 0 "PD7857a" 0.156164383561644 1.04109589041096 1 1 1.523287671 0 1.523287671 1 1.523287671 0 "NEW_adverse…
PD7858a 0 0 0 0 0 0 0 1 0 0 0 0 0 0 0 0 0 0 0 0 0 0 0 0 0 0 0 0 0 0 0 0 0 0 0 0 0 0 0 0 0 0 0 0 0 0 0 0 0 0 0 0 0 0 0 0 0 0 0 0 0 0 0 0 0 0 0 0 0 0 0 0 0 0 0 0 0 0 0 0 0 55 1 20 8.300000191 1 72 2.2 1 0 0.679452055 1 "intermediate" 0 0 0 0 0 0 0 0 0 0 0 0 0 0 0 1 0 0 0 1 "mNOS" 0 0 0 0 0 0 0 1 0 0 0 0 0 0 0 0 "PD7858a" 0.104109589041096 0.627397260273973 1 1 0.679452055 0 0.679452055 1 0.67945205…
PD7859a 1 0 0 0 0 0 0 0 0 0 0 0 0 0 0 0 0 0 0 0 0 0 0 0 0 0 0 1 0 0 0 0 0 0 0 0 0 0 0 0 0 0 0 0 0 0 0 0 0 0 0 0 0 0 0 0 0 0 0 0 0 0 0 0 0 0 0 0 0 0 1 0 0 1 0 0 0 0 0 0 0 36 0 66 8.699999809 2 72 18.2 1 0 0.175342466 1 "adverse" 0 0 0 0 0 1 0 0 0 0 0 0 0 0 0 0 0 1 0 0 "inv_3" 0 0 0 0 0 0 0 0 0 1 0 0 0 0 0 0 "PD7859a" 0.175342466 0.175342466 0 0 0.175342466 0 0.175342466 0 0.175342466 1 "NEW_advers…
PD7860a 0 0 0 0 0 0 0 0 0 0 0 0 0 0 0 0 0 0 0 0 0 0 0 0 0 0 0 0 0 0 0 0 0 0 0 0 0 0 0 0 0 0 0 0 0 0 0 0 0 0 0 0 0 0 0 0 0 0 0 0 0 0 0 0 0 0 0 0 0 0 0 0 0 0 0 0 0 0 0 0 1 58 0 75 9 1 14 229 1 0 1.106849315 1 "intermediate" 0 0 0 1 0 0 0 0 0 0 0 0 0 0 0 0 0 0 0 1 "t_11" 0 0 0 0 0 0 0 0 0 0 0 0 0 0 1 0 "PD7860a" 0.0958904109589041 0.838356164383562 1 1 1.106849315 0 1.106849315 1 1.106849315 0 "NEW_…
PD7861a 0 0 0 0 0 0 0 0 0 0 0 0 0 0 0 0 0 0 0 0 0 0 0 0 0 0 0 0 0 0 0 0 0 0 0 0 0 0 0 0 0 0 0 0 0 0 0 0 0 0 0 0 0 0 0 0 0 0 0 0 0 1 0 0 0 0 0 0 0 0 0 0 1 0 0 0 0 0 0 0 0 26 0 85 6.599999905 1 38 73.8 1 0 0.082191781 0 "favorable" 0 1 0 0 0 0 0 0 0 0 0 0 0 0 0 0 0 0 1 0 "inv_16" 0 0 0 0 0 0 0 0 0 0 0 1 0 0 0 0 "PD7861a" 0.082191781 0.082191781 0 0 0.082191781 0 0.082191781 0 0.082191781 0 "NEW_fav…
PD7862a 0 0 0 0 0 0 0 0 0 0 0 0 0 0 0 0 0 0 0 0 0 0 1 0 0 0 0 0 0 0 0 0 0 0 0 0 0 0 0 0 0 0 0 0 0 0 0 0 0 0 0 0 0 0 0 0 1 0 0 0 0 0 0 0 1 0 0 0 0 0 0 0 0 0 0 1 0 0 0 0 0 43 1 99 14.10000038 1 116 15.5 2 1 0.789041096 1 "favorable" 1 0 0 0 0 0 0 0 0 0 0 0 0 0 0 0 0 0 1 0 "t_15_17" 0 0 0 0 0 0 0 0 0 0 0 0 0 0 0 1 "PD7862a" 0.0821917808219178 0.720547945205479 1 1 0.789041096 0 0.789041096 1 0.78904…
PD7863a 0 0 0 0 0 0 0 0 0 0 0 0 0 0 0 0 0 0 0 0 0 0 1 0 0 0 0 0 0 0 0 0 0 0 0 0 0 0 0 0 0 0 0 0 0 0 0 0 0 0 0 0 0 0 0 0 0 0 0 0 0 0 0 0 0 0 0 0 0 0 0 0 0 0 0 1 0 0 0 0 0 59 1 13 7.599999905 1 23 0.8 1 0 9.594520548 0 "favorable" 1 0 0 0 0 0 0 0 0 0 0 0 0 0 0 0 0 0 1 0 "t_15_17" 0 0 0 0 0 0 0 0 0 0 0 0 0 0 0 1 "PD7863a" 0.210958904109589 9.594520548 0 1 9.594520548 0 9.594520548 0 9.594520548 0 "N…
PD7864a 0 0 0 0 0 0 0 1 0 0 0 1 0 0 0 0 1 0 0 0 0 0 0 0 0 0 0 0 1 0 0 0 0 0 0 0 0 0 0 0 0 0 0 0 0 0 0 0 1 0 0 0 1 0 0 0 0 0 0 0 0 0 0 0 0 0 0 0 0 0 0 0 0 0 0 0 0 0 0 0 0 53 1 9 9.300000191 1 56 2.9 1 0 5.523287671 0 "adverse" 0 0 0 0 0 0 0 0 0 1 0 0 0 0 0 0 0 1 0 0 "sAML2" 0 0 0 0 0 0 0 0 1 0 0 0 0 0 0 0 "PD7864a" 0.0767123287671233 2.60821917808219 1 1 5.523287671 0 5.523287671 0 5.523287671 0 "…
PD7865a 0 0 0 0 0 0 0 0 0 0 0 0 0 0 0 0 0 0 0 0 0 0 0 0 0 0 0 1 0 0 0 0 0 0 0 0 0 0 0 0 0 0 0 0 0 0 0 0 0 0 0 0 0 0 0 0 0 0 0 0 0 0 0 0 0 0 0 0 0 0 0 0 0 0 0 0 0 0 0 0 1 49 0 35 11.80000019 1 44 40 1 0 0.602739726 1 "intermediate" 0 0 0 1 0 0 0 0 0 0 0 0 0 0 0 0 0 0 0 1 "t_11" 0 0 0 0 0 0 0 0 0 0 0 0 0 0 1 0 "PD7865a" 0.0958904109589041 0.498630136986301 1 1 0.602739726 0 0.602739726 1 0.60273972…
PD7866a 0 0 0 0 0 0 0 1 0 0 0 0 0 0 1 0 0 0 0 0 0 0 0 0 0 0 0 0 0 0 0 0 0 0 0 0 0 0 0 0 0 0 0 0 0 0 0 0 0 0 0 0 0 0 0 0 0 0 0 0 0 0 0 0 0 0 0 0 0 0 1 0 0 0 0 0 0 0 0 0 0 58 1 64 7.900000095 1 58 5.9 3 1 7.706849315 0 "adverse" 0 0 0 0 0 0 0 0 0 0 1 0 0 0 0 0 0 1 0 0 "sAML1" 0 1 0 0 0 0 0 0 0 0 0 0 0 0 0 0 "PD7866a" 0.257534246575342 7.67671232876712 1 1 7.706849315 0 7.706849315 0 7.706849315 0 "…
PD7867a 0 0 0 0 0 0 0 0 0 0 0 0 0 0 0 0 1 0 0 0 0 0 0 0 0 0 0 0 0 0 0 0 0 0 0 0 0 0 0 0 0 0 0 0 0 0 0 0 0 0 1 0 0 0 0 0 0 0 0 0 0 1 0 0 0 0 0 0 0 0 0 0 0 0 0 0 0 0 1 0 0 28 1 62 9 1 45 14 3 1 10.40547945 0 "intermediate" 0 0 0 1 0 0 0 0 1 0 0 0 0 0 0 0 1 0 0 1 "TP53_complex" 0 0 0 0 0 0 0 0 0 0 1 0 0 0 0 0 "PD7867a" 0.104109589041096 10.40547945 0 1 10.40547945 0 10.40547945 0 10.40547945 0 "NEW_…
PD7869a 0 0 0 0 0 0 0 0 0 0 0 0 0 0 0 0 0 0 0 0 0 0 0 0 0 0 0 0 0 0 0 0 0 0 0 0 0 0 0 0 0 0 0 0 0 0 0 0 0 0 1 0 0 0 0 0 0 0 0 1 0 0 1 0 1 0 0 0 0 1 0 0 0 0 0 0 0 0 0 0 0 60 0 65 7.699999809 1 105 1.4 1 0 0.093150685 1 "adverse" 0 0 0 0 0 0 0 0 1 0 0 0 0 0 0 0 0 1 0 0 "TP53_complex" 0 0 0 0 0 0 0 0 0 0 1 0 0 0 0 0 "PD7869a" 0.093150685 0.093150685 0 0 0.093150685 0 0.093150685 0 0.093150685 1 "NEW…
PD7870a 0 0 0 0 0 0 0 0 0 0 0 0 0 0 0 0 0 0 0 0 0 0 0 0 0 0 1 0 0 0 0 0 0 0 0 0 0 0 0 0 0 0 0 0 0 0 0 0 0 0 0 0 0 0 0 0 0 0 0 0 0 0 0 0 0 0 0 0 0 0 0 0 0 0 0 0 0 1 0 0 0 34 1 75 14.80000019 1 85 2.3 1 0 10.32876712 0 "favorable" 0 0 1 0 0 0 0 0 0 0 0 0 0 0 0 0 0 0 1 0 "t_8_21" 1 0 0 0 0 0 0 0 0 0 0 0 0 0 0 0 "PD7870a" 0.0767123287671233 10.32876712 0 1 10.32876712 0 10.32876712 0 10.32876712 0 "N…
PD7871a 0 0 0 0 0 0 0 0 0 0 0 0 0 0 0 0 0 0 0 0 0 0 1 0 0 0 0 0 1 0 0 0 0 0 0 0 0 0 0 0 0 0 0 0 0 0 0 0 0 1 0 0 0 0 0 0 0 0 0 0 0 0 0 0 0 0 0 0 0 0 0 0 0 0 0 0 0 0 0 0 0 57 1 56 7.5 1 87 55.4 1 0 0.82739726 1 "adverse" 0 0 0 0 0 0 0 0 0 1 0 0 0 0 0 0 0 1 0 0 "sAML2" 0 0 0 0 0 0 0 0 1 0 0 0 0 0 0 0 "PD7871a" 0.0904109589041096 0.632876712328767 1 1 0.82739726 0 0.82739726 1 0.82739726 0 "NEW_adver…
PD7872a 0 0 0 0 0 0 0 0 0 0 0 0 0 0 0 0 0 0 0 0 0 0 1 0 0 0 0 0 0 0 0 0 0 0 0 1 0 0 0 0 0 0 0 0 1 0 0 0 0 0 0 0 0 0 0 0 0 0 0 0 0 0 0 0 0 0 0 0 0 0 0 0 0 0 0 0 0 0 0 0 0 46 1 68 6.400000095 1 61 26.6 1 0 10.22191781 0 "intermediate" 0 0 0 0 0 0 1 0 0 0 0 0 0 0 0 0 0 0 0 1 "NPM1" 0 0 0 0 1 0 0 0 0 0 0 0 0 0 0 0 "PD7872a" 0.315068493150685 10.22191781 0 1 10.22191781 0 10.22191781 0 10.22191781 0 "…
PD7873a 0 0 0 0 0 0 0 0 0 0 0 0 0 0 0 0 0 1 0 0 0 0 0 0 0 0 0 0 0 0 0 0 0 0 0 0 0 0 0 1 0 0 1 0 0 0 0 0 0 0 0 0 0 0 0 0 0 0 0 0 0 0 1 0 0 0 0 1 0 0 1 0 0 0 0 0 0 0 0 0 0 56 1 75 9.5 1 378 3.15 3 1 0.438356164 1 "adverse" 0 0 0 0 0 0 0 0 1 0 0 0 0 0 0 0 0 1 0 0 "TP53_complex" 0 0 0 0 0 0 0 0 0 0 1 0 0 0 0 0 "PD7873a" 0.438356164 0.438356164 0 0 0.438356164 0 0.438356164 0 0.438356164 1 "NEW_advers…
PD7874a 0 0 0 0 0 0 0 0 0 0 0 0 0 0 0 0 0 0 0 0 0 0 0 0 0 0 0 0 0 0 0 0 0 0 0 0 0 0 0 0 0 0 0 0 0 0 0 0 0 0 0 0 0 0 0 0 0 0 0 0 0 0 0 0 0 0 0 0 0 0 0 0 0 0 0 0 0 1 0 0 0 40 0 75 9.600000381 1 35 7.6 1 0 5.523287671 0 "favorable" 0 0 1 0 0 0 0 0 0 0 0 0 0 0 0 0 0 0 1 0 "t_8_21" 1 0 0 0 0 0 0 0 0 0 0 0 0 0 0 0 "PD7874a" 0.0684931506849315 5.523287671 0 1 5.523287671 0 5.523287671 0 5.523287671 0 "N…
PD7875a 0 0 0 0 0 0 0 0 0 0 0 0 0 0 0 0 0 0 0 0 0 0 0 0 0 0 0 0 0 0 0 0 0 0 0 0 0 0 0 0 0 0 0 0 0 0 0 0 0 0 0 0 0 0 0 0 1 0 0 0 0 0 0 0 0 0 0 0 0 0 1 0 0 0 0 0 0 0 0 0 0 53 0 36 10 1 45 34.7 1 0 0.62739726 1 "adverse" 0 0 0 0 0 0 0 0 0 0 0 0 0 0 0 1 0 1 0 0 "mNOS" 0 0 0 0 0 0 0 1 0 0 0 0 0 0 0 0 "PD7875a" 0.62739726 0.62739726 0 0 0.62739726 0 0.62739726 0 0.62739726 1 "NEW_intermediate" 0 1 0
PD7876a 0 0 0 0 0 0 0 0 0 0 0 0 0 0 0 0 0 0 0 0 0 0 0 0 0 0 0 0 0 0 0 0 0 0 0 0 0 0 0 0 0 0 0 0 0 0 0 0 0 0 0 0 0 0 0 0 0 0 0 0 0 0 0 0 0 0 0 0 0 0 0 0 0 0 0 0 0 0 0 0 0 29 0 90 10.60000038 0 211 17.5 1 0 1.098630137 1 "intermediate" 0 0 0 0 0 0 0 0 0 0 0 0 0 0 1 0 0 0 0 1 "no_events" 0 0 1 0 0 0 0 0 0 0 0 0 0 0 0 0 "PD7876a" 0.493150684931507 0.898630136986301 1 1 1.098630137 0 1.098630137 1 1.0…
PD7877a 0 0 0 0 0 0 0 0 0 0 0 0 0 0 0 0 0 0 0 0 0 0 0 0 0 0 0 0 0 0 0 0 0 0 0 0 0 0 0 0 0 0 0 0 0 0 0 0 0 0 0 0 0 0 0 0 0 0 0 0 0 0 0 0 0 0 0 0 1 0 0 0 0 0 0 0 0 0 0 0 1 51 1 90 8.600000381 0 29 8.3 1 0 1.947945205 1 "adverse" 0 0 0 1 0 0 0 0 0 0 0 0 0 0 0 0 0 1 0 0 "t_11" 0 0 0 0 0 0 0 0 0 0 0 0 0 0 1 0 "PD7877a" 0.0876712328767123 1.12328767123288 1 1 1.947945205 0 1.947945205 1 1.947945205 0 "…
PD7878a 0 0 0 0 0 0 0 0 0 0 0 0 0 0 0 0 0 0 0 0 0 0 1 0 0 0 0 0 0 0 0 0 0 0 0 0 0 0 0 0 0 0 0 0 0 0 0 0 0 0 0 0 0 0 0 0 0 0 0 0 0 0 0 0 0 0 0 0 0 0 0 0 0 0 0 0 0 0 0 0 0 51 1 91 8.100000381 1 73 39.9 1 0 0.775342466 1 "intermediate" 0 0 0 0 0 0 0 0 0 0 0 0 0 0 0 1 0 0 0 1 "mNOS" 0 0 0 0 0 0 0 1 0 0 0 0 0 0 0 0 "PD7878a" 0.158904109589041 0.326027397260274 1 1 0.775342466 0 0.775342466 1 0.7753424…
PD7879a 0 0 0 0 0 0 0 0 0 0 0 0 0 0 0 0 0 1 0 0 0 0 1 0 0 0 0 0 0 0 0 0 0 0 0 0 1 0 0 0 0 0 0 0 0 0 0 0 0 1 0 0 0 0 0 0 0 0 0 0 0 0 0 0 0 0 0 0 0 0 0 0 0 0 0 0 1 0 0 0 0 51 0 90 9 1 45 8.4 1 0 0.490410959 1 "adverse" 0 0 0 0 1 0 0 0 0 0 0 0 0 0 0 0 0 1 0 0 "t_6_9" 0 0 0 0 0 0 0 0 0 0 0 0 0 1 0 0 "PD7879a" 0.175342465753425 0.408219178082192 1 1 0.490410959 0 0.490410959 1 0.490410959 0 "NEW_adver…
PD7880a 0 0 0 0 0 0 0 1 0 0 0 1 0 0 0 0 0 1 0 0 0 0 1 0 0 0 0 0 0 0 0 0 0 0 0 0 0 0 0 0 0 0 0 0 0 0 0 0 0 0 0 0 0 0 0 0 0 0 0 0 0 0 0 0 0 0 0 0 0 0 0 0 0 0 0 0 0 0 0 0 0 41 0 85 5.699999809 0 32 113.6 1 0 0.75890411 1 "adverse" 0 0 0 0 0 0 0 0 0 0 0 0 0 0 0 1 0 1 0 0 "mNOS" 0 0 0 0 0 0 0 1 0 0 0 0 0 0 0 0 "PD7880a" 0.591780821917808 0.75890411 0 1 0.75890411 1 0.75890411 0 0.75890411 0 "NEW_adver…
PD7881a 0 0 0 0 0 0 0 0 0 0 0 1 0 0 0 0 0 1 0 0 0 0 1 0 0 0 0 0 0 0 0 0 0 0 1 1 0 0 0 0 0 0 0 0 0 0 0 0 0 1 0 0 0 0 0 0 0 0 0 0 0 0 0 0 0 0 0 0 0 0 0 0 0 0 0 0 0 0 0 0 0 51 1 80 8.800000191 1 51 25.2 1 0 8.556164384 0 "favorable" 0 0 0 0 0 0 1 0 0 0 0 0 0 0 0 0 0 0 1 0 "NPM1" 0 0 0 0 1 0 0 0 0 0 0 0 0 0 0 0 "PD7881a" 0.0904109589041096 8.556164384 0 1 8.556164384 0 8.556164384 0 8.556164384 0 "NE…
PD7882a 0 0 0 0 0 0 0 0 0 0 0 0 0 0 0 0 0 0 0 0 0 0 0 0 0 0 0 0 0 0 0 0 0 0 0 0 0 0 0 0 0 0 1 0 0 0 0 0 0 0 0 0 0 0 0 0 1 0 0 0 0 0 0 0 0 0 0 0 0 0 0 0 0 0 0 0 0 0 0 0 0 56 0 24 9.300000191 0 9 23.8 1 0 2.526027397 1 "adverse" 0 0 0 0 0 0 0 0 0 0 1 0 0 0 0 0 0 1 0 0 "sAML1" 0 1 0 0 0 0 0 0 0 0 0 0 0 0 0 0 "PD7882a" 0.0767123287671233 0.956164383561644 1 1 2.526027397 0 2.526027397 1 2.526027397 0…
PD7883a 0 0 0 0 0 0 0 0 0 0 0 0 0 0 0 0 0 0 0 0 0 0 0 0 0 0 0 0 0 0 0 0 0 0 0 0 0 0 0 0 0 0 0 0 0 0 0 0 0 0 0 0 0 0 0 0 0 0 1 1 1 1 0 0 0 0 0 0 1 0 0 0 1 0 0 0 0 0 0 0 0 33 1 57 11 1 42 136.9 1 0 2.342465753 1 "favorable" 0 1 0 0 0 0 0 0 0 0 0 0 0 0 0 0 0 0 1 0 "inv_16" 0 0 0 0 0 0 0 0 0 0 0 1 0 0 0 0 "PD7883a" 0.471232876712329 1.8 1 1 2.342465753 0 2.342465753 1 2.342465753 0 "NEW_favorable" 1 …
PD7884a 0 0 0 0 0 0 0 0 0 0 0 0 0 0 0 0 0 1 0 0 0 0 0 0 0 0 0 0 0 0 0 0 0 0 0 0 0 0 0 0 0 0 0 0 0 0 0 0 0 0 0 0 0 0 0 0 1 0 0 0 0 1 0 0 0 0 0 0 0 0 0 0 0 0 0 1 0 0 0 0 0 20 0 75 10.89999962 1 19 5.6 3 1 9.904109589 0 "favorable" 1 0 0 0 0 0 0 0 0 0 0 0 0 0 0 0 0 0 1 0 "t_15_17" 0 0 0 0 0 0 0 0 0 0 0 0 0 0 0 1 "PD7884a" 0.0794520547945206 9.904109589 0 1 9.904109589 0 9.904109589 0 9.904109589 0 "…
PD7885a 0 0 0 0 0 0 0 0 0 0 0 0 0 0 0 0 0 0 0 0 0 0 0 0 0 0 0 0 0 0 0 0 0 0 0 0 0 0 0 0 0 0 0 0 0 0 0 0 0 0 0 1 0 0 0 1 0 0 0 0 0 1 0 0 0 0 0 0 0 0 0 0 0 0 0 0 0 0 0 0 0 55 1 40 10.2 1 138 1.5 1 0 3.652054795 1 "intermediate" 0 0 0 0 0 0 0 0 0 0 1 0 0 0 0 0 0 0 0 1 "sAML1" 0 1 0 0 0 0 0 0 0 0 0 0 0 0 0 0 "PD7885a" 0.210958904109589 3.18082191780822 1 1 3.652054795 0 3.652054795 1 3.652054795 0 "N…
PD7886a 0 0 0 0 0 0 0 0 0 0 0 0 0 0 0 0 0 1 0 0 0 0 0 0 0 0 0 0 0 0 0 0 0 0 0 0 0 0 0 0 0 0 0 0 0 0 0 0 0 1 0 0 0 0 0 0 0 0 0 0 0 0 0 0 0 0 0 0 0 0 0 0 0 0 0 0 0 0 0 0 0 60 1 68 12.39999962 1 263 36.93 1 0 2.561643836 0 "intermediate" 0 0 0 0 0 0 0 0 0 0 0 0 0 0 0 1 0 0 0 1 "mNOS" 0 0 0 0 0 0 0 1 0 0 0 0 0 0 0 0 "PD7886a" 0.101369863013699 2.561643836 0 1 2.561643836 0 2.561643836 0 2.561643836 0…
PD7887a 0 0 0 0 0 0 0 0 0 0 0 0 0 0 0 0 0 0 0 0 0 0 0 0 0 0 0 0 0 0 0 0 0 0 0 0 0 0 0 0 0 0 0 0 0 0 0 0 0 0 0 0 0 0 0 0 0 0 0 0 0 0 0 0 0 0 0 0 0 0 0 0 0 0 0 0 0 0 0 0 0 24 0 74 9.5 2 87 14.7 1 0 6.424657534 0 "intermediate" 0 0 0 0 0 0 0 0 0 0 0 0 0 0 1 0 0 0 0 1 "no_events" 0 0 1 0 0 0 0 0 0 0 0 0 0 0 0 0 "PD7887a" 0.208219178082192 6.424657534 0 1 6.424657534 0 6.424657534 0 6.424657534 0 "NEW…
PD7888a 0 0 0 0 0 0 0 0 0 0 0 0 0 0 0 0 0 0 0 0 1 0 1 0 0 0 0 0 0 0 0 0 0 0 0 1 0 0 0 0 0 0 0 0 0 0 0 0 0 0 0 0 0 0 0 0 0 0 0 0 0 0 0 0 0 0 0 0 0 0 0 0 0 0 0 0 0 0 0 0 0 24 0 94 4.199999809 1 45 100 1 0 0.057534247 1 "intermediate" 0 0 0 0 0 0 1 0 0 0 0 0 0 0 0 0 0 0 0 1 "NPM1" 0 0 0 0 1 0 0 0 0 0 0 0 0 0 0 0 "PD7888a" 0.057534247 0.057534247 0 0 0.057534247 0 0.057534247 0 0.057534247 1 "NEW_int…
PD7889a 0 0 0 0 0 0 0 0 0 0 0 0 0 0 0 0 0 0 0 0 0 0 1 0 0 0 0 0 0 0 0 0 0 0 0 0 0 0 0 1 0 0 0 0 0 0 0 0 0 0 0 0 0 0 0 0 0 0 0 0 0 0 0 0 0 0 0 0 0 0 0 0 0 0 0 0 0 0 0 0 0 60 1 80 9.199999809 1 15 1.54 1 0 0.550684932 1 "intermediate" 0 0 0 0 0 0 0 0 0 0 0 0 0 0 0 1 0 0 0 1 "mNOS" 0 0 0 0 0 0 0 1 0 0 0 0 0 0 0 0 "PD7889a" 0.550684932 0.550684932 0 0 0.550684932 0 0.550684932 0 0.550684932 1 "NEW_ad…
PD7890a 0 0 0 0 0 0 0 0 0 0 0 0 0 0 0 0 1 0 0 0 0 0 1 0 0 0 0 0 0 0 0 0 0 0 0 0 0 0 0 0 0 0 0 0 0 0 0 0 0 0 0 0 0 1 0 0 1 0 0 0 0 1 0 0 0 0 0 0 0 0 0 0 1 0 0 0 0 0 0 0 0 52 1 65 7 1 32 49 1 0 5.375342466 0 "favorable" 0 1 0 0 0 0 0 0 0 0 0 0 0 0 0 0 0 0 1 0 "inv_16" 0 0 0 0 0 0 0 0 0 0 0 1 0 0 0 0 "PD7890a" 0.0931506849315069 1.65753424657534 1 1 5.375342466 0 5.375342466 0 5.375342466 0 "NEW_fav…
PD7891a 0 0 0 0 0 0 0 0 0 0 0 0 0 0 0 0 0 1 0 0 0 0 1 0 0 0 0 0 0 0 0 0 0 0 0 0 0 0 0 0 0 0 0 0 0 0 0 0 0 0 0 0 0 0 0 0 1 0 0 0 0 0 0 0 0 0 0 0 0 0 0 0 0 0 1 0 0 0 0 0 0 58 1 83 11.69999981 0 113 1.2 3 1 4.104109589 0 "adverse" 0 0 0 0 0 0 0 0 0 0 0 0 0 0 0 1 0 1 0 0 "mNOS" 0 0 0 0 0 0 0 1 0 0 0 0 0 0 0 0 "PD7891a" 0.180821917808219 4.104109589 0 1 4.104109589 0 4.104109589 0 4.104109589 0 "NEW_a…
PD7892a 0 0 0 0 0 0 0 0 0 0 0 0 0 0 0 0 0 0 0 0 0 0 0 0 0 0 0 0 0 0 0 0 0 0 0 1 0 0 0 0 0 0 0 0 0 0 0 0 0 0 0 0 0 0 0 0 0 0 0 0 0 0 0 0 0 0 0 0 0 0 0 0 0 0 0 0 0 0 0 0 0 30 1 64 6.699999809 0 56 200 1 0 7.336986301 0 "favorable" 0 0 0 0 0 0 1 0 0 0 0 0 0 0 0 0 0 0 1 0 "NPM1" 0 0 0 0 1 0 0 0 0 0 0 0 0 0 0 0 "PD7892a" 0.0684931506849315 1.07671232876712 1 1 7.336986301 0 7.336986301 0 7.336986301 0…
PD7893a 0 0 0 0 0 0 0 0 0 0 0 1 0 0 0 0 0 0 0 0 0 0 0 0 0 0 0 0 0 0 0 0 0 0 0 1 0 0 0 0 0 0 0 0 0 0 0 0 0 0 0 0 0 0 0 0 1 0 0 0 0 0 0 0 0 0 0 0 0 0 0 0 0 0 0 0 0 0 0 0 0 52 0 25 10.60000038 2 106 26.3 1 0 9.602739726 0 "favorable" 0 0 0 0 0 0 1 0 0 0 0 0 0 0 0 0 0 0 1 0 "NPM1" 0 0 0 0 1 0 0 0 0 0 0 0 0 0 0 0 "PD7893a" 0.0684931506849315 9.602739726 0 1 9.602739726 0 9.602739726 0 9.602739726 0 "N…
PD7894a 0 0 0 0 0 0 0 1 1 0 0 0 0 0 0 0 0 0 0 0 0 0 0 0 0 0 1 0 0 0 0 0 0 0 0 0 0 0 0 0 0 0 0 0 0 0 0 0 0 0 0 0 0 1 0 0 1 0 0 0 0 0 0 0 0 0 0 0 0 0 0 0 0 0 0 0 0 0 0 0 0 23 0 59 8.699999809 1 16 13.4 1 0 9.257534247 0 "favorable" 0 0 0 0 0 0 0 1 0 0 0 0 0 0 0 0 0 0 1 0 "CEBPA_bi" 0 0 0 0 0 1 0 0 0 0 0 0 0 0 0 0 "PD7894a" 0.213698630136986 0.827397260273973 1 1 9.257534247 0 9.257534247 0 9.257534…
PD7895a 0 0 0 0 0 0 0 0 0 0 0 0 0 0 0 0 0 1 0 0 0 0 0 0 0 0 0 0 0 0 0 0 0 0 0 0 0 0 0 0 1 0 0 0 0 0 0 0 0 0 0 0 0 0 0 0 0 0 0 0 0 1 0 0 0 0 0 0 0 0 0 0 0 0 0 0 0 1 0 0 0 54 0 60 8 1 48 5.4 1 0 7.205479452 1 "favorable" 0 0 1 0 0 0 0 0 0 0 0 0 0 0 0 0 0 0 1 0 "t_8_21" 1 0 0 0 0 0 0 0 0 0 0 0 0 0 0 0 "PD7895a" 0.0684931506849315 7.15616438356164 1 1 7.205479452 0 7.205479452 1 7.205479452 0 "NEW_fa…
PD7896a 0 0 0 0 0 0 0 1 1 0 0 0 0 0 0 0 1 0 1 0 0 0 0 0 0 0 0 0 0 0 0 0 0 0 0 0 0 0 0 0 0 0 0 0 0 0 0 0 0 0 0 0 0 0 0 0 0 0 0 0 0 0 0 0 0 0 0 0 0 0 0 0 0 0 0 0 0 0 0 0 0 53 0 95 8.699999809 1 40 65.4 1 0 1.484931507 1 "favorable" 0 0 0 0 0 0 0 1 0 0 0 0 0 0 0 0 0 0 1 0 "CEBPA_bi" 0 0 0 0 0 1 0 0 0 0 0 0 0 0 0 0 "PD7896a" 0.164383561643836 0.978082191780822 1 1 1.484931507 0 1.484931507 1 1.484931…
PD7897a 0 0 0 0 0 0 0 1 0 0 0 0 0 0 0 0 0 0 0 0 0 0 0 0 0 0 0 0 0 0 1 0 0 0 0 0 0 0 0 0 0 0 0 0 0 0 0 0 0 0 0 0 0 0 0 0 0 0 0 0 0 0 0 0 0 0 0 0 0 0 0 0 0 0 0 0 0 0 0 0 0 47 0 21 10 1 85 48.5 1 0 5.175342466 0 "intermediate" 0 0 0 0 0 0 0 0 0 0 0 0 0 0 0 1 0 0 0 1 "mNOS" 0 0 0 0 0 0 0 1 0 0 0 0 0 0 0 0 "PD7897a" 0.213698630136986 5.175342466 0 1 5.175342466 0 5.175342466 0 5.175342466 0 "NEW_inter…
PD7898a 0 0 0 0 0 0 0 1 1 0 0 0 0 0 1 0 0 0 0 0 0 0 0 0 0 0 0 0 0 0 0 0 0 0 0 0 0 0 0 0 0 0 0 0 0 0 0 0 0 0 0 0 0 0 0 0 0 0 0 0 0 0 0 0 0 0 0 0 0 0 0 0 0 0 0 0 0 0 0 0 0 28 0 71 10.19999981 1 16 34.9 1 0 3.756164384 1 "favorable" 0 0 0 0 0 0 0 1 0 0 0 0 0 0 0 0 0 0 1 0 "CEBPA_bi" 0 0 0 0 0 1 0 0 0 0 0 0 0 0 0 0 "PD7898a" 0.0904109589041096 2.28219178082192 1 1 3.756164384 0 3.756164384 1 3.756164…
PD7899a 0 0 0 0 0 0 0 0 0 0 0 0 0 0 0 0 0 0 0 0 0 0 1 0 0 0 0 0 0 0 0 0 0 0 0 1 0 0 0 0 0 0 0 0 0 0 0 0 0 0 0 0 0 1 0 0 0 0 0 0 0 0 0 0 0 0 0 0 0 0 0 0 0 0 0 0 0 0 0 0 0 49 1 90 7.5 1 27 111.8 1 0 0.950684932 1 "intermediate" 0 0 0 0 0 0 1 0 0 0 0 0 0 0 0 0 0 0 0 1 "NPM1" 0 0 0 0 1 0 0 0 0 0 0 0 0 0 0 0 "PD7899a" 0.328767123287671 0.643835616438356 1 1 0.950684932 0 0.950684932 1 0.950684932 0 "N…
PD7900a 0 0 0 0 0 0 0 0 0 0 0 0 0 0 0 0 0 0 0 0 0 0 0 0 0 0 0 0 0 0 0 0 0 0 0 0 0 0 0 0 0 0 0 0 0 0 1 0 0 0 0 0 0 0 0 0 0 0 0 0 0 1 1 1 1 0 0 0 0 0 0 0 0 0 0 0 0 0 0 0 0 51 1 75 5.900000095 1 2 6.74 2 1 1.728767123 1 "adverse" 0 0 0 0 0 0 0 0 1 0 0 0 0 0 0 0 0 1 0 0 "TP53_complex" 0 0 0 0 0 0 0 0 0 0 1 0 0 0 0 0 "PD7900a" 0.252054794520548 1.728767123 0 1 1.728767123 1 1.728767123 0 1.728767123 0…
PD7901a 0 0 0 0 0 0 0 0 0 0 0 0 0 0 0 0 0 1 0 0 0 0 0 0 0 0 0 0 0 0 0 0 0 0 0 1 0 0 0 0 0 0 0 0 0 0 0 0 0 0 0 0 0 0 0 0 0 0 0 0 0 0 0 0 0 0 0 0 0 0 0 0 0 0 0 0 0 0 0 0 0 54 1 66 7.099999905 2 39 39 1 0 10.88219178 0 "favorable" 0 0 0 0 0 0 1 0 0 0 0 0 0 0 0 0 0 0 1 0 "NPM1" 0 0 0 0 1 0 0 0 0 0 0 0 0 0 0 0 "PD7901a" 0.175342465753425 10.88219178 0 1 10.88219178 0 10.88219178 0 10.88219178 0 "NEW_f…
PD7902a 0 0 0 0 0 0 0 0 0 0 0 0 0 0 0 0 0 0 0 0 0 0 0 0 0 0 0 0 0 0 0 0 0 0 0 0 0 0 0 0 0 0 0 0 0 0 0 0 0 0 0 0 0 0 0 0 0 0 0 0 0 0 0 0 0 0 0 0 0 0 1 0 0 0 0 1 0 0 0 0 0 35 1 79 9.5 0 13 2.8 1 0 5.523287671 0 "favorable" 1 0 0 0 0 0 0 0 0 0 0 0 0 0 0 0 0 0 1 0 "t_15_17" 0 0 0 0 0 0 0 0 0 0 0 0 0 0 0 1 "PD7902a" 0.104109589041096 5.523287671 0 1 5.523287671 0 5.523287671 0 5.523287671 0 "NEW_favor…
PD7903a 0 0 0 0 0 0 0 0 0 0 0 0 0 0 0 0 0 1 0 0 0 0 0 0 0 0 0 0 0 0 0 0 0 0 0 0 0 0 0 0 0 0 0 0 0 0 0 0 0 0 0 0 0 0 0 0 0 0 0 0 0 0 0 0 0 0 0 1 0 0 0 0 0 0 0 0 0 0 0 0 0 21 1 70 10.80000019 1 85 88.8 1 0 4.616438356 0 "adverse" 0 0 0 0 0 0 0 0 0 0 0 0 0 0 0 1 0 1 0 0 "mNOS" 0 0 0 0 0 0 0 1 0 0 0 0 0 0 0 0 "PD7903a" 0.0876712328767123 4.616438356 0 1 4.616438356 0 4.616438356 0 4.616438356 0 "NEW_…
PD7904a 0 0 0 0 0 0 0 0 0 0 0 1 0 0 0 0 0 0 0 0 0 0 1 0 0 0 0 0 0 0 0 0 0 0 0 1 0 0 0 0 0 0 0 0 0 0 0 0 0 0 0 0 0 0 0 0 0 0 0 0 0 0 0 0 0 0 0 0 0 0 0 0 0 0 0 0 0 0 0 0 0 49 0 90 8.699999809 1 74 108.2 1 0 5.17260274 0 "favorable" 0 0 0 0 0 0 1 0 0 0 0 0 0 0 0 0 0 0 1 0 "NPM1" 0 0 0 0 1 0 0 0 0 0 0 0 0 0 0 0 "PD7904a" 0.0684931506849315 5.17260274 0 1 5.17260274 0 5.17260274 0 5.17260274 0 "NEW_in…
PD7905a 0 0 0 0 0 0 0 0 0 0 0 1 0 0 0 0 0 0 0 0 0 0 1 0 0 0 0 0 0 0 0 0 0 0 0 1 0 0 0 0 0 0 0 0 0 0 0 0 0 0 0 0 0 0 0 0 1 0 0 0 0 0 0 0 0 0 0 0 0 0 0 0 0 0 0 0 0 0 0 0 0 55 0 90 7.800000191 1 41 88.8 1 0 0.97260274 1 "favorable" 0 0 0 0 0 0 1 0 0 0 0 0 0 0 0 0 0 0 1 0 "NPM1" 0 0 0 0 1 0 0 0 0 0 0 0 0 0 0 0 "PD7905a" 0.104109589041096 0.849315068493151 1 1 0.97260274 0 0.97260274 1 0.97260274 0 "N…
PD7906a 0 0 0 0 0 0 0 0 0 0 0 1 0 0 0 0 0 0 0 0 0 0 0 0 0 0 0 0 1 0 0 0 0 0 0 0 0 0 0 0 0 0 0 0 0 0 0 0 0 0 0 0 0 0 0 0 0 0 0 0 0 0 0 0 0 0 0 0 0 0 0 0 0 0 0 0 0 0 0 0 0 46 1 39 8.600000381 1 73 13.6 1 0 0.147945205 1 "adverse" 0 0 0 0 0 0 0 0 0 1 0 0 0 0 0 0 0 1 0 0 "sAML2" 0 0 0 0 0 0 0 0 1 0 0 0 0 0 0 0 "PD7906a" 0.147945205 0.147945205 0 0 0.147945205 0 0.147945205 0 0.147945205 1 "NEW_advers…
PD7907a 0 0 0 0 0 0 0 0 0 0 0 1 0 0 0 0 0 0 0 0 0 0 0 0 0 0 0 0 0 0 0 0 0 0 0 0 0 0 0 0 0 0 0 0 0 0 0 0 1 0 0 0 0 0 0 1 0 0 0 0 0 1 0 0 0 0 0 0 0 0 0 0 0 0 0 0 0 0 0 0 0 57 0 60 8.800000191 1 64 0.9 1 0 1.635616438 1 "intermediate" 0 0 0 0 0 0 0 0 0 1 0 0 0 0 0 0 0 0 0 1 "sAML2" 0 0 0 0 0 0 0 0 1 0 0 0 0 0 0 0 "PD7907a" 0.180821917808219 0.682191780821918 1 1 1.635616438 0 1.635616438 1 1.6356164…
PD7908a 0 0 0 0 0 0 0 0 0 0 0 1 0 0 0 0 0 0 0 0 0 0 0 0 0 0 0 0 0 0 0 0 0 0 0 0 0 0 0 0 0 0 0 0 0 0 0 0 0 0 0 0 0 0 0 0 1 0 0 0 0 0 0 0 0 0 0 1 0 0 1 0 0 0 0 0 0 0 0 0 0 35 1 80 11.60000038 0 40 18.04 1 0 1.265753425 1 "adverse" 0 0 0 0 0 0 0 0 0 0 0 0 0 0 0 1 0 1 0 0 "mNOS" 0 0 0 0 0 0 0 1 0 0 0 0 0 0 0 0 "PD7908a" 0.323287671232877 0.641095890410959 1 1 1.265753425 0 1.265753425 1 1.265753425 0…
PD7909a 0 0 0 0 0 0 0 0 0 0 0 1 0 0 0 0 0 0 0 0 0 0 1 0 0 0 0 0 0 0 0 0 0 1 0 1 0 0 0 0 0 0 0 0 0 0 0 0 0 0 0 0 0 0 0 1 0 0 0 0 0 0 0 0 0 0 0 0 0 0 0 0 0 0 0 0 0 0 0 0 0 43 1 95 14 1 183 16.9 1 0 3.58630137 1 "intermediate" 0 0 0 0 0 0 1 0 0 0 0 0 0 0 0 0 0 0 0 1 "NPM1" 0 0 0 0 1 0 0 0 0 0 0 0 0 0 0 0 "PD7909a" 0.167123287671233 3.10958904109589 1 1 3.58630137 0 3.58630137 1 3.58630137 0 "NEW_int…
PD7910a 0 0 0 0 0 0 0 0 0 0 0 0 0 0 0 0 0 0 0 0 0 0 1 0 0 0 0 0 1 0 0 0 0 0 0 0 0 0 0 0 0 0 0 0 0 0 0 0 0 0 0 0 0 0 0 0 0 0 0 0 0 0 0 0 0 0 0 0 0 0 0 0 0 0 0 0 0 0 0 0 0 35 0 97 7.699999809 1 135 13.8 1 0 0.663013699 1 "adverse" 0 0 0 0 0 0 0 0 0 0 1 0 0 0 0 0 0 1 0 0 "sAML1" 0 1 0 0 0 0 0 0 0 0 0 0 0 0 0 0 "PD7910a" 0.0876712328767123 0.572602739726027 1 1 0.663013699 0 0.663013699 1 0.663013699…
PD7911a 0 0 0 0 0 0 0 0 0 0 0 1 0 0 0 0 0 0 0 0 0 0 1 0 0 0 0 0 0 0 0 0 0 0 0 1 0 0 0 0 0 0 0 0 0 0 0 0 0 0 0 0 0 0 0 0 0 0 0 0 0 0 0 0 0 0 0 0 0 0 0 0 0 0 0 0 0 0 0 0 0 41 1 96 10.30000019 1 164 61.2 1 0 1.997260274 1 "intermediate" 0 0 0 0 0 0 1 0 0 0 0 0 0 0 0 0 0 0 0 1 "NPM1" 0 0 0 0 1 0 0 0 0 0 0 0 0 0 0 0 "PD7911a" 0.273972602739726 1.997260274 0 1 1.997260274 1 1.997260274 0 1.997260274 0 …
PD7912a 0 0 0 0 0 0 0 0 0 0 0 0 0 0 0 0 0 0 0 0 0 0 0 0 0 0 0 1 0 0 0 0 0 0 0 0 0 0 0 0 0 0 0 0 0 0 0 0 0 0 0 0 0 0 0 0 0 0 0 0 0 1 0 0 0 0 0 0 0 0 0 0 0 0 0 1 0 0 0 0 0 45 1 80 3.200000048 1 23 4.8 1 0 8.82739726 0 "favorable" 1 0 0 0 0 0 0 0 0 0 0 0 0 0 0 0 0 0 1 0 "t_15_17" 0 0 0 0 0 0 0 0 0 0 0 0 0 0 0 1 "PD7912a" 0.073972602739726 8.82739726 0 1 8.82739726 0 8.82739726 0 8.82739726 0 "NEW_fa…
PD7913a 1 0 0 0 0 0 0 0 0 0 0 0 0 0 0 0 0 0 0 0 0 0 0 0 0 0 0 0 0 0 0 0 0 0 0 0 0 0 0 0 0 0 0 0 0 0 0 0 0 0 0 0 0 0 0 1 0 0 0 0 0 0 0 0 0 0 0 0 0 0 0 0 0 0 0 0 0 0 0 0 0 30 1 80 9.300000191 1 32 11.6 1 0 10.37534247 1 "adverse" 0 0 0 0 0 0 0 0 0 0 1 0 0 0 0 0 0 1 0 0 "sAML1" 0 1 0 0 0 0 0 0 0 0 0 0 0 0 0 0 "PD7913a" 0.4 9.43013698630137 1 1 10.37534247 0 10.37534247 1 10.37534247 0 "NEW_intermedi…
PD7914a 0 0 0 0 0 0 0 0 0 0 0 0 0 0 0 0 0 0 0 0 0 0 1 0 0 0 0 0 0 0 0 0 0 0 0 1 0 0 0 0 0 0 0 0 0 0 0 0 0 0 0 0 0 0 0 0 1 0 0 0 0 0 0 0 0 0 0 0 0 0 0 0 0 0 0 0 0 0 0 0 0 46 1 35 10.5 0 48 4.4 1 0 10.87671233 0 "favorable" 0 0 0 0 0 0 1 0 0 0 0 0 0 0 0 0 0 0 1 0 "NPM1" 0 0 0 0 1 0 0 0 0 0 0 0 0 0 0 0 "PD7914a" 0.23013698630137 10.87671233 0 1 10.87671233 0 10.87671233 0 10.87671233 0 "NEW_intermed…
PD7915a 0 0 0 0 0 0 0 0 0 0 0 0 0 1 0 0 0 0 0 0 0 0 0 0 0 0 0 0 0 0 0 0 0 0 0 0 0 0 0 0 0 0 0 0 0 0 0 0 0 0 0 0 0 0 0 0 1 0 0 0 0 0 0 0 0 0 0 0 0 0 0 0 0 0 0 0 0 1 0 0 0 19 1 52 9.399999619 0 74 60.45 1 0 5.967123288 0 "favorable" 0 0 1 0 0 0 0 0 0 0 0 0 0 0 0 0 0 0 1 0 "t_8_21" 1 0 0 0 0 0 0 0 0 0 0 0 0 0 0 0 "PD7915a" 0.227397260273973 5.967123288 0 1 5.967123288 0 5.967123288 0 5.967123288 0 "…
PD7916a 0 0 0 0 0 0 0 1 1 0 0 0 0 0 0 0 0 0 1 0 0 0 0 0 0 0 0 0 0 0 0 0 0 0 0 0 0 0 0 0 0 0 0 0 0 0 0 0 0 0 0 0 0 1 0 0 1 0 0 1 0 0 0 0 0 0 0 0 0 0 0 0 0 0 0 0 0 0 0 0 0 41 1 95 11.80000019 0 48 116 1 0 4.964383562 1 "favorable" 0 0 0 0 0 0 0 1 0 0 0 0 0 0 0 0 0 0 1 0 "CEBPA_bi" 0 0 0 0 0 1 0 0 0 0 0 0 0 0 0 0 "PD7916a" 0.0904109589041096 4.964383562 0 1 4.964383562 1 4.964383562 0 4.964383562 0 …
PD7917a 0 0 0 0 0 0 0 0 0 0 0 0 0 0 0 0 0 0 0 0 0 0 0 0 0 0 1 0 0 0 0 0 0 0 0 1 0 0 0 0 0 0 0 0 0 0 0 0 0 0 0 0 0 0 0 0 0 0 0 0 0 0 0 0 0 0 0 0 0 0 0 0 0 0 1 0 0 0 0 0 0 52 1 39 10.89999962 1 134 4.85 1 0 5.326027397 0 "favorable" 0 0 0 0 0 0 1 0 0 0 0 0 0 0 0 0 0 0 1 0 "NPM1" 0 0 0 0 1 0 0 0 0 0 0 0 0 0 0 0 "PD7917a" 0.106849315068493 5.326027397 0 1 5.326027397 0 5.326027397 0 5.326027397 0 "NE…
PD7918a 0 0 0 0 0 0 0 0 0 0 0 0 0 0 0 0 0 0 0 0 0 0 1 0 0 0 0 0 0 0 0 0 0 0 0 1 0 0 0 0 1 0 0 0 0 0 0 0 0 0 0 0 0 0 0 0 0 0 0 0 0 0 0 0 0 0 0 0 0 0 0 0 0 0 0 0 0 0 0 0 0 19 0 50 10.30000019 1 32 102.7 1 0 6.893150685 0 "favorable" 0 0 0 0 0 0 1 0 0 0 0 0 0 0 0 0 0 0 1 0 "NPM1" 0 0 0 0 1 0 0 0 0 0 0 0 0 0 0 0 "PD7918a" 0.0767123287671233 6.893150685 0 1 6.893150685 0 6.893150685 0 6.893150685 0 "N…
PD7919a 0 0 0 0 0 0 0 0 0 0 0 0 0 0 0 0 0 0 0 0 0 0 0 0 0 0 0 0 0 0 0 0 0 0 0 0 0 0 0 0 0 0 0 0 0 0 0 0 0 0 0 0 0 0 0 0 0 0 0 0 0 1 0 0 0 0 0 0 0 0 0 0 0 0 0 0 0 0 1 0 0 52 0 97 8.199999809 1 76 10.2 3 1 0.178082192 1 "intermediate" 0 0 0 1 0 0 0 0 0 0 0 0 0 0 0 0 0 0 0 1 "t_11" 0 0 0 0 0 0 0 0 0 0 0 0 0 0 1 0 "PD7919a" 0.178082192 0.178082192 0 0 0.178082192 0 0.178082192 0 0.178082192 1 "NEW_in…
PD7920a 0 0 0 0 0 0 0 0 0 0 0 0 0 0 0 0 0 0 0 0 0 0 0 0 0 0 0 0 0 0 0 0 0 0 0 0 1 0 0 0 0 0 0 0 0 0 0 0 0 0 0 0 0 0 0 0 0 0 0 0 0 0 0 0 0 0 0 0 0 0 0 0 0 0 0 0 0 0 0 0 0 38 1 90 6.599999905 1 159 0.5 1 0 5.315068493 0 "intermediate" 0 0 0 0 0 0 0 0 0 0 1 0 0 0 0 0 0 0 0 1 "sAML1" 0 1 0 0 0 0 0 0 0 0 0 0 0 0 0 0 "PD7920a" 0.0958904109589041 1.04383561643836 1 1 5.315068493 0 5.315068493 0 5.315068…
PD7921a 0 0 0 0 0 0 0 0 0 0 0 0 0 0 0 0 0 0 0 0 0 0 0 0 0 0 0 0 0 0 0 0 0 0 0 0 0 0 0 0 0 0 0 0 0 0 0 0 0 0 0 0 0 0 0 0 0 0 0 0 0 0 0 0 0 0 0 0 0 0 1 0 0 0 0 1 0 0 0 0 0 54 0 17 7.699999809 1 22 1.9 1 0 10.65753425 0 "favorable" 1 0 0 0 0 0 0 0 0 0 0 0 0 0 0 0 0 0 1 0 "t_15_17" 0 0 0 0 0 0 0 0 0 0 0 0 0 0 0 1 "PD7921a" 0.178082191780822 10.65753425 0 1 10.65753425 0 10.65753425 0 10.65753425 0 "N…
PD7922a 0 0 0 0 0 0 0 0 0 0 0 0 0 0 0 0 0 1 0 0 0 0 1 0 0 0 0 0 0 0 0 0 0 0 0 1 0 0 0 0 1 0 0 0 0 0 0 0 0 0 0 0 0 0 0 0 0 0 0 0 0 0 0 0 0 0 0 0 0 0 0 0 0 0 0 0 0 0 0 0 0 54 0 32 9.699999809 1 97 13.4 1 0 1.109589041 1 "favorable" 0 0 0 0 0 0 1 0 0 0 0 0 0 0 0 0 0 0 1 0 "NPM1" 0 0 0 0 1 0 0 0 0 0 0 0 0 0 0 0 "PD7922a" 0.115068493150685 0.695890410958904 1 1 1.109589041 0 1.109589041 1 1.109589041 …
PD7923a 0 0 0 0 0 0 0 0 0 0 0 0 0 0 0 0 0 0 0 0 0 0 0 0 0 0 0 0 0 0 0 0 0 0 0 1 0 0 0 1 0 0 0 0 0 0 0 0 0 1 0 0 0 0 0 0 0 0 0 0 0 0 0 0 0 0 0 0 0 0 0 0 0 0 0 0 0 0 0 0 0 37 1 65 8.199999809 0 174 2.9 1 0 1.169863014 1 "favorable" 0 0 0 0 0 0 1 0 0 0 0 0 0 0 0 0 0 0 1 0 "NPM1" 0 0 0 0 1 0 0 0 0 0 0 0 0 0 0 0 "PD7923a" 0.0821917808219178 0.813698630136986 1 1 1.169863014 0 1.169863014 1 1.169863014…
PD7924a 0 0 0 0 0 0 0 0 0 0 0 0 0 0 0 0 0 0 0 0 0 0 1 0 0 0 0 0 0 0 0 0 0 0 0 0 0 0 0 1 0 0 0 0 0 0 0 0 0 0 1 0 0 0 0 0 0 0 0 0 0 0 1 1 1 0 0 0 0 1 1 0 0 0 0 0 0 0 0 0 0 59 1 75 7.300000191 1 41 31.3 1 0 1.169863014 1 "adverse" 0 0 0 0 0 0 0 0 1 0 0 0 0 0 0 0 0 1 0 0 "TP53_complex" 0 0 0 0 0 0 0 0 0 0 1 0 0 0 0 0 "PD7924a" 0.16986301369863 1.13150684931507 1 1 1.169863014 0 1.169863014 1 1.169863…
PD7926a 0 0 0 0 0 0 0 1 0 0 0 0 0 0 0 0 0 0 1 0 0 0 1 0 0 0 0 0 0 0 0 0 0 1 0 0 0 0 0 0 0 0 0 0 0 0 0 0 0 0 0 0 0 0 0 0 0 0 0 0 0 0 0 0 0 0 0 0 0 0 0 0 0 0 0 0 0 0 0 0 0 49 1 95 9.399999619 1 34 157.4 1 0 4.632876712 1 "intermediate" 0 0 0 0 0 0 0 0 0 0 0 0 0 0 0 1 0 0 0 1 "mNOS" 0 0 0 0 0 0 0 1 0 0 0 0 0 0 0 0 "PD7926a" 0.0821917808219178 3.33972602739726 1 1 4.632876712 0 4.632876712 1 4.632876…
PD7927a 0 0 0 0 0 0 0 0 0 0 0 0 0 0 0 0 0 0 0 0 0 0 0 0 0 0 0 0 0 0 0 0 0 1 0 1 0 0 0 1 0 0 0 0 0 0 0 0 0 0 0 0 0 0 0 0 0 0 0 0 0 0 0 0 0 0 0 0 0 0 0 0 0 0 0 0 0 0 0 0 0 56 0 28 10.30000019 0 123 14.4 1 0 0.342465753 1 "favorable" 0 0 0 0 0 0 1 0 0 0 0 0 0 0 0 0 0 0 1 0 "NPM1" 0 0 0 0 1 0 0 0 0 0 0 0 0 0 0 0 "PD7927a" 0.0931506849315069 0.342465753 0 1 0.342465753 1 0.342465753 0 0.342465753 0 "N…
PD7928a 0 0 0 0 0 0 0 0 0 0 0 1 0 0 0 0 0 1 0 0 0 0 1 0 0 0 0 0 0 0 0 0 0 0 0 1 0 0 0 0 0 0 0 0 0 0 0 0 0 0 0 0 0 0 0 0 0 0 0 0 0 0 0 0 0 0 0 0 0 0 0 0 0 0 0 0 0 0 0 0 0 47 0 90 8.399999619 1 23 24.9 1 0 9.169863014 0 "intermediate" 0 0 0 0 0 0 1 0 0 0 0 0 0 0 0 0 0 0 0 1 "NPM1" 0 0 0 0 1 0 0 0 0 0 0 0 0 0 0 0 "PD7928a" 0.0712328767123288 9.169863014 0 1 9.169863014 0 9.169863014 0 9.169863014 0 …
PD7929a 0 0 0 0 0 0 0 0 0 0 0 0 0 0 0 0 0 0 0 0 0 0 1 0 1 0 0 0 0 0 0 0 0 0 0 0 0 0 0 0 0 0 0 0 0 0 0 0 0 0 0 0 0 0 0 0 0 0 0 0 0 0 0 0 0 0 0 0 0 0 0 0 0 0 0 0 0 1 0 0 0 34 1 50 9 1 191 1.1 1 0 3.106849315 1 "adverse" 0 0 1 0 0 0 0 0 0 0 0 0 0 0 0 0 0 1 0 0 "t_8_21" 1 0 0 0 0 0 0 0 0 0 0 0 0 0 0 0 "PD7929a" 0.194520547945205 0.764383561643836 1 1 3.106849315 0 3.106849315 1 3.106849315 0 "NEW_fav…
PD7930a 0 0 0 0 0 0 0 0 0 0 0 0 0 0 0 0 0 0 0 0 0 0 0 0 0 0 0 0 0 0 0 0 0 0 0 0 0 0 0 0 0 0 0 0 0 0 0 0 0 0 0 0 0 0 0 0 0 0 0 0 0 0 0 0 0 0 0 0 0 0 0 0 0 0 0 0 0 0 0 0 0 42 0 89 11 0 79 3.8 1 0 6.821917808 1 "intermediate" 0 0 0 0 0 0 0 0 0 0 0 0 0 0 1 0 0 0 0 1 "no_events" 0 0 1 0 0 0 0 0 0 0 0 0 0 0 0 0 "PD7930a" 0.123287671232877 6.81369863013699 1 1 6.821917808 0 6.821917808 1 6.821917808 0 "…
PD7931a 0 0 0 0 0 0 0 0 0 0 0 1 0 0 0 0 0 0 0 0 0 0 0 0 0 0 0 0 0 0 0 0 0 0 0 0 0 0 0 0 0 0 0 0 0 0 0 0 0 0 1 0 0 0 0 0 0 1 0 0 0 0 1 0 1 1 0 0 1 1 0 0 0 0 0 0 0 0 0 0 0 50 0 90 6.699999809 1 115 7.9 1 0 0.876712329 1 "adverse" 0 0 0 0 0 0 0 0 1 0 0 0 0 0 0 0 0 1 0 0 "TP53_complex" 0 0 0 0 0 0 0 0 0 0 1 0 0 0 0 0 "PD7931a" 0.0958904109589041 0.876712329 0 1 0.876712329 1 0.876712329 0 0.876712329…
PD7932a 0 0 0 0 0 0 0 0 0 0 0 0 0 0 0 0 0 0 0 0 0 0 1 0 0 0 0 0 0 0 0 0 0 0 0 0 0 0 0 0 0 0 0 0 0 0 0 0 0 0 0 0 0 0 0 0 1 0 0 0 0 0 0 0 0 0 0 0 0 0 0 0 0 0 0 1 0 0 0 0 0 56 0 80 10.60000038 1 39 1.62 1 0 3.293150685 0 "favorable" 1 0 0 0 0 0 0 0 0 0 0 0 0 0 0 0 0 0 1 0 "t_15_17" 0 0 0 0 0 0 0 0 0 0 0 0 0 0 0 1 "PD7932a" 0.106849315068493 3.293150685 0 1 3.293150685 0 3.293150685 0 3.293150685 0 "…
PD7933a 0 0 0 0 0 0 0 0 0 0 0 0 0 0 0 0 0 0 0 0 0 0 0 0 0 0 0 0 0 0 0 0 0 0 0 0 0 0 0 0 0 0 0 0 0 0 0 0 0 0 0 0 0 0 0 0 0 0 0 0 0 0 0 0 0 0 0 0 0 0 0 0 1 0 0 0 0 0 0 0 0 44 0 75 9.1 1 53 14.2 1 0 1.994520548 1 "favorable" 0 1 0 0 0 0 0 0 0 0 0 0 0 0 0 0 0 0 1 0 "inv_16" 0 0 0 0 0 0 0 0 0 0 0 1 0 0 0 0 "PD7933a" 0.424657534246575 0.465753424657534 1 1 1.994520548 0 1.994520548 1 1.994520548 0 "NEW…
PD7934a 0 0 0 0 0 0 0 0 0 0 0 1 0 0 0 0 0 0 0 0 0 0 1 0 0 0 0 0 0 0 0 0 0 0 0 1 0 0 0 0 0 0 0 0 0 0 0 0 0 0 0 0 0 0 0 0 0 0 0 0 0 0 0 0 0 0 0 0 0 0 0 0 0 0 0 0 0 0 0 0 0 44 0 75 8.5 1 71 52.2 1 0 1.164383562 1 "favorable" 0 0 0 0 0 0 1 0 0 0 0 0 0 0 0 0 0 0 1 0 "NPM1" 0 0 0 0 1 0 0 0 0 0 0 0 0 0 0 0 "PD7934a" 0.126027397260274 0.742465753424658 1 1 1.164383562 0 1.164383562 1 1.164383562 0 "NEW_i…
PD7935a 0 0 0 0 0 0 0 0 0 0 0 1 0 0 0 0 0 1 0 0 0 0 0 0 0 0 1 0 0 0 0 0 0 0 0 1 0 0 0 0 0 0 0 0 0 0 0 0 0 0 0 0 0 1 0 0 0 0 0 0 0 0 0 0 0 0 0 0 0 0 0 0 0 0 0 0 0 0 0 0 0 45 1 66 11.80000019 1 41 112 1 0 0.334246575 1 "favorable" 0 0 0 0 0 0 1 0 0 0 0 0 0 0 0 0 0 0 1 0 "NPM1" 0 0 0 0 1 0 0 0 0 0 0 0 0 0 0 0 "PD7935a" 0.0657534246575342 0.334246575 0 1 0.334246575 1 0.334246575 0 0.334246575 0 "NEW…
PD7936a 0 0 0 0 0 0 0 0 0 0 0 1 0 0 0 0 0 0 0 0 0 0 0 0 0 0 0 0 0 0 0 0 0 0 0 1 0 0 0 1 0 0 0 0 0 0 0 0 0 0 0 0 0 0 0 0 0 0 0 0 0 0 0 0 0 0 0 0 0 0 0 0 0 0 0 0 0 0 0 0 0 52 0 85 8.699999809 1 89 67.1 1 0 5.504109589 0 "favorable" 0 0 0 0 0 0 1 0 0 0 0 0 0 0 0 0 0 0 1 0 "NPM1" 0 0 0 0 1 0 0 0 0 0 0 0 0 0 0 0 "PD7936a" 0.0794520547945206 5.504109589 0 1 5.504109589 0 5.504109589 0 5.504109589 0 "NE…
PD7937a 0 0 0 0 1 0 0 0 0 0 0 1 0 0 0 0 0 1 0 0 0 0 0 0 0 0 0 0 0 0 0 0 0 0 0 1 0 0 0 0 0 0 0 0 0 0 0 0 0 0 0 0 0 0 0 0 1 0 0 0 0 0 0 0 0 0 0 0 0 0 0 0 0 0 0 0 0 0 0 0 0 56 1 31 9 1 50 2.85 1 0 5.463013699 0 "favorable" 0 0 0 0 0 0 1 0 0 0 0 0 0 0 0 0 0 0 1 0 "NPM1" 0 0 0 0 1 0 0 0 0 0 0 0 0 0 0 0 "PD7937a" 0.112328767123288 5.463013699 0 1 5.463013699 0 5.463013699 0 5.463013699 0 "NEW_favorable…
PD7938a 0 0 0 0 0 0 0 0 0 0 0 0 0 0 0 0 0 1 0 0 0 0 0 0 0 0 1 0 0 0 0 0 0 0 0 0 0 0 0 0 0 0 0 0 0 0 0 0 0 0 0 0 0 0 0 0 0 0 0 0 1 0 0 0 0 0 0 0 0 0 1 0 1 0 0 0 0 0 0 0 0 23 1 90 9.199999809 1 34 18 1 0 4.471232877 0 "favorable" 0 1 0 0 0 0 0 0 0 0 0 0 0 0 0 0 0 0 1 0 "inv_16" 0 0 0 0 0 0 0 0 0 0 0 1 0 0 0 0 "PD7938a" 0.167123287671233 4.471232877 0 1 4.471232877 0 4.471232877 0 4.471232877 0 "NEW…
PD7939a 0 1 0 0 0 0 0 0 0 0 0 0 0 0 0 0 0 0 0 0 0 0 0 0 0 0 0 0 0 0 0 0 0 0 0 0 0 0 0 1 0 0 0 0 0 0 0 0 0 0 0 0 0 0 0 0 0 0 0 0 0 0 0 0 0 0 0 0 0 0 0 0 0 0 0 0 0 0 1 0 0 43 0 96 7.199999809 2 12 57.5 3 1 1.630136986 1 "intermediate" 0 0 0 1 0 0 0 0 0 0 0 0 0 0 0 0 0 0 0 1 "t_11" 0 0 0 0 0 0 0 0 0 0 0 0 0 0 1 0 "PD7939a" 0.347945205479452 1.12602739726027 1 1 1.630136986 0 1.630136986 1 1.63013698…
PD7940a 0 0 0 0 0 0 0 0 0 0 0 0 0 0 0 0 0 0 0 0 0 0 0 0 0 0 0 0 0 0 0 0 0 0 0 0 0 0 0 0 0 0 0 0 0 0 0 0 0 0 0 0 0 0 0 0 0 0 0 0 0 0 0 0 0 0 1 0 0 0 0 0 0 0 0 0 0 0 0 0 1 47 0 75 9.399999619 1 24 2.4 1 0 1.723287671 1 "adverse" 0 0 0 1 0 0 0 0 0 0 0 0 0 0 0 0 0 1 0 0 "t_11" 0 0 0 0 0 0 0 0 0 0 0 0 0 0 1 0 "PD7940a" 0.172602739726027 1.65205479452055 1 1 1.723287671 0 1.723287671 1 1.723287671 0 "N…
PD7941a 0 0 0 0 0 0 0 0 0 0 0 0 0 0 1 0 0 0 0 0 0 0 0 0 0 0 0 0 0 0 0 0 0 0 0 0 0 0 0 0 0 0 0 0 0 0 0 0 0 0 0 0 0 0 0 0 0 0 0 0 0 0 0 0 0 0 0 0 0 0 1 0 0 0 0 0 0 0 0 0 0 41 0 40 9.100000381 1 101 13.1 1 0 1.197260274 1 "adverse" 0 0 0 0 0 0 0 0 0 0 1 0 0 0 0 0 0 1 0 0 "sAML1" 0 1 0 0 0 0 0 0 0 0 0 0 0 0 0 0 "PD7941a" 0.10958904109589 0.783561643835616 1 1 1.197260274 0 1.197260274 1 1.197260274 0…
PD7942a 1 0 0 0 0 0 0 0 0 0 0 0 0 0 1 0 1 0 0 0 0 0 0 1 0 0 0 0 0 0 0 0 0 0 0 0 0 0 0 0 0 0 0 0 0 0 0 0 0 0 0 1 0 0 0 1 0 0 0 0 0 1 0 0 0 0 0 0 0 0 0 0 0 0 0 0 0 0 0 0 0 56 1 85 11.5 1 108 65.9 1 0 1.654794521 1 "adverse" 0 0 0 0 0 0 0 0 0 1 0 0 0 0 0 0 0 1 0 0 "sAML2" 0 0 0 0 0 0 0 0 1 0 0 0 0 0 0 0 "PD7942a" 0.345205479452055 0.495890410958904 1 1 1.654794521 0 1.654794521 1 1.654794521 0 "NEW_…
PD7943a 0 0 0 0 0 0 0 1 0 0 0 0 0 0 0 0 0 0 0 0 1 0 1 0 0 0 0 0 0 0 0 0 0 0 0 0 0 0 0 0 0 0 0 0 0 0 0 0 0 0 0 0 0 0 0 0 0 0 0 0 0 0 0 0 0 0 0 0 0 0 0 0 0 0 0 0 0 0 0 0 0 18 1 26 7.300000191 0 119 7.1 1 0 6.194520548 0 "intermediate" 0 0 0 0 0 0 0 0 0 0 0 0 0 0 0 1 0 0 0 1 "mNOS" 0 0 0 0 0 0 0 1 0 0 0 0 0 0 0 0 "PD7943a" 0.33972602739726 6.194520548 0 1 6.194520548 0 6.194520548 0 6.194520548 0 "N…
PD7944a 0 0 0 0 0 0 0 0 0 0 0 1 0 0 0 0 0 0 0 0 0 0 1 0 0 0 0 0 0 0 0 0 0 0 0 1 0 0 0 0 0 0 0 0 0 0 0 0 0 0 0 0 0 0 0 0 0 0 0 0 0 0 0 0 0 0 0 0 0 0 0 0 0 0 0 0 0 0 0 0 0 53 0 97 10.89999962 1 65 41.6 3 1 0.824657534 1 "intermediate" 0 0 0 0 0 0 1 0 0 0 0 0 0 0 0 0 0 0 0 1 "NPM1" 0 0 0 0 1 0 0 0 0 0 0 0 0 0 0 0 "PD7944a" 0.191780821917808 0.654794520547945 1 1 0.824657534 0 0.824657534 1 0.8246575…
PD7945a 0 0 0 0 0 0 0 0 0 0 0 0 0 0 0 0 0 0 0 0 0 0 1 0 0 0 0 0 0 0 0 0 0 0 0 1 1 0 0 0 0 0 0 0 0 0 0 0 0 1 0 0 0 0 0 0 0 0 0 0 0 0 0 0 0 0 0 0 0 0 0 0 0 0 0 0 0 0 0 0 0 58 0 70 6.099999905 1 29 106.9 1 0 0.443835616 1 "intermediate" 0 0 0 0 0 0 1 0 0 0 0 0 0 0 0 0 0 0 0 1 "NPM1" 0 0 0 0 1 0 0 0 0 0 0 0 0 0 0 0 "PD7945a" 0.443835616 0.443835616 0 0 0.443835616 0 0.443835616 0 0.443835616 1 "NEW_i…
PD7946a 0 0 0 0 0 0 0 0 0 0 0 0 0 0 0 0 0 0 0 0 0 0 0 0 0 0 0 0 0 0 0 0 0 0 0 1 0 0 0 1 0 0 0 0 0 0 0 0 0 0 0 0 0 0 0 1 0 0 0 0 0 0 0 0 0 0 0 0 0 0 0 0 0 0 0 0 0 0 0 0 0 42 0 75 10.10000038 1 203 32 1 0 4.405479452 0 "favorable" 0 0 0 0 0 0 1 0 0 0 0 0 0 0 0 0 0 0 1 0 "NPM1" 0 0 0 0 1 0 0 0 0 0 0 0 0 0 0 0 "PD7946a" 0.10958904109589 4.405479452 0 1 4.405479452 0 4.405479452 0 4.405479452 0 "NEW_f…
PD7947a 0 0 0 0 0 0 0 0 0 0 0 0 0 0 0 0 0 0 0 0 0 0 0 0 0 0 0 0 0 0 0 0 0 0 0 0 0 0 0 1 0 0 0 0 0 1 0 0 0 0 0 0 0 0 0 0 0 0 0 0 0 0 0 0 0 0 0 0 0 0 1 0 0 0 0 0 0 0 0 0 0 41 1 62 4.5 1 125 157 1 0 0.775342466 1 "adverse" 0 0 0 0 0 0 0 0 0 0 1 0 0 0 0 0 0 1 0 0 "sAML1" 0 1 0 0 0 0 0 0 0 0 0 0 0 0 0 0 "PD7947a" 0.775342466 0.775342466 0 0 0.775342466 0 0.775342466 0 0.775342466 1 "NEW_intermediate" …
PD7948a 0 0 0 0 0 0 0 0 0 0 0 0 0 0 0 0 0 0 0 0 0 0 0 0 0 0 0 0 0 0 0 0 0 0 0 0 0 0 0 0 0 0 0 0 0 0 0 0 0 0 0 0 0 0 0 0 0 0 0 0 0 0 0 0 0 0 0 0 0 0 0 0 0 0 0 0 0 0 0 0 0 56 0 35 12.5 1 249 1.3 1 0 1.312328767 1 "intermediate" 0 0 0 0 0 0 0 0 0 0 0 0 0 0 1 0 0 0 0 1 "no_events" 0 0 1 0 0 0 0 0 0 0 0 0 0 0 0 0 "PD7948a" 1.312328767 1.312328767 0 0 1.312328767 0 1.312328767 0 1.312328767 1 "NEW_favo…
PD7949a 0 0 0 0 0 0 0 0 0 0 0 0 0 0 0 0 0 0 0 0 0 0 0 0 0 0 0 1 1 0 0 0 0 0 0 0 0 0 0 0 0 0 0 0 0 0 0 0 0 0 1 0 0 0 0 0 0 0 0 0 0 0 1 0 1 0 0 0 0 1 0 0 0 0 0 0 0 0 0 0 0 43 0 49 8.899999619 1 32 38.4 3 1 0.482191781 1 "adverse" 0 0 0 0 0 0 0 0 1 0 0 0 0 0 0 0 0 1 0 0 "TP53_complex" 0 0 0 0 0 0 0 0 0 0 1 0 0 0 0 0 "PD7949a" 0.482191781 0.482191781 0 0 0.482191781 0 0.482191781 0 0.482191781 1 "NEW…
PD7950a 0 0 0 0 0 0 0 0 0 0 0 0 0 0 0 0 0 1 0 0 0 0 0 0 0 0 0 0 0 0 0 0 0 0 0 0 0 0 0 0 0 0 0 0 0 0 0 0 0 0 0 1 0 0 0 0 0 0 0 0 1 0 0 0 0 0 0 0 0 0 0 0 0 0 0 0 0 0 0 0 0 40 1 12 8.600000381 1 28 65.2 1 0 0.747945205 1 "intermediate" 0 0 0 0 0 0 0 0 0 0 1 0 0 0 0 0 0 0 0 1 "sAML1" 0 1 0 0 0 0 0 0 0 0 0 0 0 0 0 0 "PD7950a" 0.747945205 0.747945205 0 0 0.747945205 0 0.747945205 0 0.747945205 1 "NEW_i…
PD7951a 0 0 0 0 0 0 0 0 0 0 0 0 0 0 0 0 0 0 0 0 0 0 0 0 0 0 0 0 0 0 0 0 0 0 0 0 0 0 0 0 1 0 0 0 0 1 0 0 0 0 0 0 0 0 0 0 1 0 0 0 0 0 0 0 0 0 0 0 0 0 1 0 0 1 0 0 0 0 0 0 0 56 0 75 9.5 1 232 30.4 2 1 0.545205479 1 "adverse" 0 0 0 0 0 1 0 0 0 0 0 0 0 0 0 0 0 1 0 0 "inv_3" 0 0 0 0 0 0 0 0 0 1 0 0 0 0 0 0 "PD7951a" 0.545205479 0.545205479 0 0 0.545205479 0 0.545205479 0 0.545205479 1 "NEW_adverse" 0 0 1
PD7952a 0 0 0 0 0 0 0 0 0 0 0 0 0 0 0 0 0 0 0 0 0 0 0 0 0 0 0 0 0 0 0 0 0 0 0 0 1 0 0 0 0 0 0 0 0 0 0 0 0 0 0 0 0 0 0 0 0 0 0 0 0 0 0 0 0 0 0 0 0 0 0 0 0 1 0 0 0 0 0 0 0 53 1 85 6.400000095 1 326 118 1 0 1.356164384 1 "adverse" 0 0 0 0 0 1 0 0 0 0 0 0 0 0 0 0 0 1 0 0 "inv_3" 0 0 0 0 0 0 0 0 0 1 0 0 0 0 0 0 "PD7952a" 0.536986301369863 1.20821917808219 1 1 1.356164384 0 1.356164384 1 1.356164384 0 …
PD7953a 0 0 0 0 0 0 0 0 0 0 0 0 0 0 0 0 0 0 0 0 0 0 0 0 0 0 0 0 0 0 0 0 0 0 0 0 0 0 0 0 0 0 0 0 0 0 0 0 0 0 0 0 0 1 0 0 0 0 0 0 0 0 0 0 0 0 0 0 0 0 0 0 0 0 0 1 0 0 0 0 0 56 1 75 12.19999981 0 56 1.04 1 0 9.438356164 0 "favorable" 1 0 0 0 0 0 0 0 0 0 0 0 0 0 0 0 0 0 1 0 "t_15_17" 0 0 0 0 0 0 0 0 0 0 0 0 0 0 0 1 "PD7953a" 0.134246575342466 9.438356164 0 1 9.438356164 0 9.438356164 0 9.438356164 0 "…
PD7954a 0 0 0 0 0 0 0 0 0 0 0 0 0 0 0 0 0 0 0 0 0 0 0 0 0 0 0 0 0 0 0 0 0 0 0 0 0 0 0 0 0 0 0 0 0 0 0 0 0 0 0 0 0 0 0 0 1 0 0 0 0 0 0 0 0 0 0 0 0 0 0 0 1 0 0 0 0 0 0 0 0 38 1 57 8.9 1 12 70 1 0 8.95890411 0 "favorable" 0 1 0 0 0 0 0 0 0 0 0 0 0 0 0 0 0 0 1 0 "inv_16" 0 0 0 0 0 0 0 0 0 0 0 1 0 0 0 0 "PD7954a" 0.0438356164383562 0.747945205479452 1 1 8.95890411 0 8.95890411 0 8.95890411 0 "NEW_favo…
PD7955a 0 0 0 0 0 0 0 1 0 0 0 0 0 0 0 0 0 0 1 0 0 0 1 0 0 0 0 0 0 0 0 0 0 0 0 1 0 0 0 0 0 0 0 0 0 0 0 0 0 0 0 0 0 0 0 0 0 0 0 0 0 0 0 0 0 0 0 0 0 0 0 0 0 0 0 0 0 0 0 0 0 42 0 95 7.1 1 22 108.8 1 0 2.369863014 1 "favorable" 0 0 0 0 0 0 1 0 0 0 0 0 0 0 0 0 0 0 1 0 "NPM1" 0 0 0 0 1 0 0 0 0 0 0 0 0 0 0 0 "PD7955a" 0.136986301369863 0.953424657534247 1 1 2.369863014 0 2.369863014 1 2.369863014 0 "NEW_…
PD7956a 0 0 0 0 0 0 0 0 0 0 0 1 0 0 0 0 0 0 0 0 0 0 0 0 0 0 0 1 0 0 0 0 0 0 0 1 0 0 0 0 0 0 0 0 0 0 0 0 0 0 0 0 0 0 0 1 1 0 0 0 0 0 0 0 0 0 0 0 0 0 0 0 0 0 0 0 0 0 0 0 0 32 0 80 8.899999619 1 300 14.99 1 0 2.802739726 1 "favorable" 0 0 0 0 0 0 1 0 0 0 0 0 0 0 0 0 0 0 1 0 "NPM1" 0 0 0 0 1 0 0 0 0 0 0 0 0 0 0 0 "PD7956a" 0.23013698630137 1.06849315068493 1 1 2.802739726 0 2.802739726 1 2.802739726 …
PD7957a 0 0 0 0 0 0 0 0 0 0 0 0 0 0 0 0 0 0 0 0 0 0 0 0 0 0 0 0 0 0 0 0 0 0 0 0 0 0 0 0 0 0 0 0 0 0 0 0 0 0 0 0 0 0 0 0 0 0 0 0 0 0 0 0 0 0 0 0 0 0 0 0 0 0 0 1 0 0 0 0 0 52 0 75 8.699999809 1 49 8.9 1 0 0.032876712 1 "favorable" 1 0 0 0 0 0 0 0 0 0 0 0 0 0 0 0 0 0 1 0 "t_15_17" 0 0 0 0 0 0 0 0 0 0 0 0 0 0 0 1 "PD7957a" 0.032876712 0.032876712 0 0 0.032876712 0 0.032876712 0 0.032876712 1 "NEW_fav…
PD7958a 0 0 0 0 0 0 0 0 0 0 0 0 0 0 0 0 0 0 0 0 0 0 0 0 0 0 0 0 0 0 0 0 0 0 0 0 0 0 0 0 0 0 0 0 0 0 1 0 0 1 0 0 0 0 0 0 0 0 0 0 0 0 0 0 0 0 0 0 0 0 0 0 0 0 0 0 0 0 0 0 0 48 1 22 13.19999981 0 33 5.7 1 0 1.82739726 1 "intermediate" 0 0 0 0 0 0 0 0 0 1 0 0 0 0 0 0 0 0 0 1 "sAML2" 0 0 0 0 0 0 0 0 1 0 0 0 0 0 0 0 "PD7958a" 0.0821917808219178 1.82739726 0 1 1.82739726 1 1.82739726 0 1.82739726 0 "NEW_…
PD7959a 0 0 0 0 0 0 0 0 0 0 0 0 0 0 0 0 0 1 0 0 0 0 0 0 0 0 0 0 0 0 0 0 0 0 0 0 0 0 0 0 0 0 0 0 0 0 0 0 0 0 0 0 0 0 0 0 0 0 0 0 0 0 0 0 0 0 0 0 0 0 1 0 0 0 0 0 0 0 0 0 0 21 0 95 7.800000191 0 128 8 1 0 1.506849315 1 "adverse" 0 0 0 0 0 0 0 0 0 0 0 0 0 0 0 1 0 1 0 0 "mNOS" 0 0 0 0 0 0 0 1 0 0 0 0 0 0 0 0 "PD7959a" 1.506849315 1.506849315 0 0 1.506849315 0 1.506849315 0 1.506849315 1 "NEW_intermedi…
PD7960a 0 0 0 0 0 0 0 0 0 0 0 0 0 0 0 0 0 0 0 0 0 0 0 0 0 0 0 0 0 0 0 0 0 0 0 0 0 0 0 0 0 0 0 0 0 0 0 0 0 0 0 0 0 0 0 0 0 0 0 0 0 0 0 0 0 0 0 0 0 0 0 0 0 0 0 0 0 0 0 0 0 59 0 40 8.100000381 1 90 2.8 2 1 6.767123288 0 "intermediate" 0 0 0 0 0 0 0 0 0 0 0 0 0 0 1 0 0 0 0 1 "no_events" 0 0 1 0 0 0 0 0 0 0 0 0 0 0 0 0 "PD7960a" 0.0767123287671233 6.767123288 0 1 6.767123288 0 6.767123288 0 6.76712328…
PD7961a 0 0 0 0 0 0 0 0 0 0 0 1 0 0 0 0 0 0 0 0 0 0 1 0 0 0 0 0 0 0 0 0 0 0 0 1 0 0 0 0 0 0 0 0 0 0 0 0 0 0 0 0 0 0 0 0 0 0 0 0 0 0 0 0 0 0 0 0 0 0 0 0 0 0 0 0 0 0 0 0 0 42 0 88 10.39999962 0 45 34.8 1 0 0.457534247 1 "intermediate" 0 0 0 0 0 0 1 0 0 0 0 0 0 0 0 0 0 0 0 1 "NPM1" 0 0 0 0 1 0 0 0 0 0 0 0 0 0 0 0 "PD7961a" 0.457534247 0.457534247 0 0 0.457534247 0 0.457534247 0 0.457534247 1 "NEW_in…
PD7962a 0 0 0 0 0 0 0 0 0 0 0 0 0 0 0 0 0 0 0 0 0 0 1 0 0 0 0 0 0 0 0 0 0 0 0 0 0 0 0 0 0 0 0 0 0 0 0 0 0 0 0 0 0 0 0 0 0 0 0 0 0 0 0 0 0 0 0 0 0 0 0 0 0 0 0 1 0 0 0 0 0 57 0 98 8.5 1 22 58.7 1 0 0.008219178 1 "favorable" 1 0 0 0 0 0 0 0 0 0 0 0 0 0 0 0 0 0 1 0 "t_15_17" 0 0 0 0 0 0 0 0 0 0 0 0 0 0 0 1 "PD7962a" 0.008219178 0.008219178 0 0 0.008219178 0 0.008219178 0 0.008219178 1 "NEW_favorable"…
PD7963a 0 0 0 0 0 0 0 0 0 0 0 0 0 0 0 0 0 0 0 0 0 0 0 0 0 0 0 0 0 0 0 0 0 0 0 0 0 0 0 0 0 0 0 0 0 0 0 0 0 0 0 0 0 0 0 0 0 0 0 0 0 0 0 0 0 0 0 0 0 0 0 0 0 0 0 0 0 0 0 0 0 25 1 80 10.5 0 15 205 1 0 10.85753425 0 "intermediate" 0 0 0 0 0 0 0 0 0 0 0 0 0 0 1 0 0 0 0 1 "no_events" 0 0 1 0 0 0 0 0 0 0 0 0 0 0 0 0 "PD7963a" 0.063013698630137 10.85753425 0 1 10.85753425 0 10.85753425 0 10.85753425 0 "NEW…
PD7964a 0 0 0 0 0 0 0 0 0 0 0 1 0 0 0 0 0 0 0 0 0 0 1 0 0 0 0 0 0 0 0 0 0 0 0 1 0 0 0 0 0 0 0 0 0 0 0 0 0 0 0 0 0 0 0 0 0 0 0 0 0 0 0 0 0 0 0 0 0 0 0 0 0 0 0 0 0 0 0 0 0 58 0 91 10.60000038 1 78 96.1 1 0 0.556164384 1 "intermediate" 0 0 0 0 0 0 1 0 0 0 0 0 0 0 0 0 0 0 0 1 "NPM1" 0 0 0 0 1 0 0 0 0 0 0 0 0 0 0 0 "PD7964a" 0.227397260273973 0.495890410958904 1 1 0.556164384 0 0.556164384 1 0.5561643…
PD7965a 0 0 0 0 0 0 0 0 0 0 0 0 0 0 0 0 0 1 0 0 0 0 0 0 0 0 0 0 0 0 0 0 0 0 0 0 0 0 0 0 0 0 0 0 0 0 0 0 0 0 0 0 0 0 0 0 0 0 0 0 0 0 0 0 0 0 0 0 0 0 0 0 0 0 0 1 0 0 0 0 0 42 1 91 10 2 15 3.5 1 0 5.838356164 1 "favorable" 1 0 0 0 0 0 0 0 0 0 0 0 0 0 0 0 0 0 1 0 "t_15_17" 0 0 0 0 0 0 0 0 0 0 0 0 0 0 0 1 "PD7965a" 0.126027397260274 0.90958904109589 1 1 5.838356164 0 5.838356164 1 5.838356164 0 "NEW_f…
PD7966a 0 0 0 0 0 0 0 0 0 0 0 0 0 0 0 0 0 0 0 0 0 0 0 0 0 0 0 0 0 0 0 0 0 0 0 0 0 0 0 0 0 0 0 0 0 0 0 0 0 0 1 0 0 0 0 0 0 0 0 0 0 0 1 0 0 1 0 0 0 1 1 0 0 0 0 0 0 0 0 0 0 52 1 75 8.899999619 1 22 3.43 1 0 0.610958904 1 "adverse" 0 0 0 0 0 0 0 0 1 0 0 0 0 0 0 0 0 1 0 0 "TP53_complex" 0 0 0 0 0 0 0 0 0 0 1 0 0 0 0 0 "PD7966a" 0.402739726027397 0.610958904 0 1 0.610958904 1 0.610958904 0 0.610958904 …
PD7967a 0 0 0 0 0 0 0 0 0 0 0 1 0 0 0 0 0 0 0 0 0 0 0 0 0 0 0 0 0 0 0 0 0 0 1 1 0 0 0 0 0 0 0 0 0 0 0 0 0 0 0 0 0 0 0 0 0 0 0 0 0 0 0 0 0 0 0 0 0 0 0 0 0 0 0 0 0 0 0 0 0 43 0 75 9.5 0 70.8 32 1 0 8.580821918 0 "favorable" 0 0 0 0 0 0 1 0 0 0 0 0 0 0 0 0 0 0 1 0 "NPM1" 0 0 0 0 1 0 0 0 0 0 0 0 0 0 0 0 "PD7967a" 0.0767123287671233 8.580821918 0 1 8.580821918 0 8.580821918 0 8.580821918 0 "NEW_favora…
PD7968a 0 0 0 0 0 0 0 0 0 0 0 0 0 0 0 0 0 0 0 0 0 0 0 1 0 0 0 0 0 0 0 0 0 0 0 0 0 0 0 0 0 0 0 0 0 0 0 0 0 0 1 0 0 0 0 0 0 0 1 0 0 0 1 0 1 0 0 0 0 0 1 0 0 0 0 0 0 0 0 0 0 60 1 90 13.5 2 116 96.8 1 0 0.134246575 1 "adverse" 0 0 0 0 0 0 0 0 1 0 0 0 0 0 0 0 0 1 0 0 "TP53_complex" 0 0 0 0 0 0 0 0 0 0 1 0 0 0 0 0 "PD7968a" 0.134246575 0.134246575 0 0 0.134246575 0 0.134246575 0 0.134246575 1 "NEW_adver…
PD7969a 0 0 0 0 0 0 0 0 0 0 0 0 0 0 0 0 0 0 0 0 0 0 0 0 0 0 0 0 0 0 0 0 0 0 0 0 0 0 0 0 0 0 0 0 0 0 0 0 0 0 0 0 0 0 0 0 1 0 0 0 0 1 0 0 0 0 0 0 1 0 0 0 0 0 0 0 0 1 0 0 0 59 0 50 7.800000191 0 71 152 1 0 5.268493151 1 "favorable" 0 0 1 0 0 0 0 0 0 0 0 0 0 0 0 0 0 0 1 0 "t_8_21" 1 0 0 0 0 0 0 0 0 0 0 0 0 0 0 0 "PD7969a" 0.115068493150685 5.268493151 0 1 5.268493151 1 5.268493151 0 5.268493151 0 "NE…
PD7970a 0 0 0 0 0 0 0 0 0 0 0 0 0 0 0 0 0 0 0 0 0 0 0 0 0 0 0 0 0 0 0 0 0 0 0 0 0 0 0 0 0 0 0 0 0 0 0 0 0 0 0 0 0 0 0 0 0 0 0 0 0 0 0 0 0 0 0 0 0 0 0 0 0 0 0 0 0 0 0 0 0 51 1 43 10.60000038 0 155 2.4 1 0 5.542465753 0 "intermediate" 0 0 0 0 0 0 0 0 0 0 0 0 0 0 1 0 0 0 0 1 "no_events" 0 0 1 0 0 0 0 0 0 0 0 0 0 0 0 0 "PD7970a" 0.786301369863014 5.542465753 0 1 5.542465753 0 5.542465753 0 5.54246575…
PD7971a 0 0 0 0 0 0 0 0 0 0 0 0 0 0 0 0 1 0 0 0 0 0 0 0 0 0 0 0 0 0 0 0 0 0 0 0 0 0 0 0 0 0 0 0 0 0 0 0 0 0 0 0 0 0 0 0 0 0 0 0 0 0 0 0 0 0 0 0 0 0 0 0 0 0 0 0 0 0 0 0 1 48 1 90 13.89999962 1 399 8.6 1 0 1.671232877 1 "intermediate" 0 0 0 1 0 0 0 0 0 0 0 0 0 0 0 0 0 0 0 1 "t_11" 0 0 0 0 0 0 0 0 0 0 0 0 0 0 1 0 "PD7971a" 0.271232876712329 1.64109589041096 1 1 1.671232877 0 1.671232877 1 1.67123287…
PD7972a 0 0 0 0 0 0 0 0 0 0 0 0 0 0 0 0 0 0 1 0 0 0 0 0 0 0 0 0 0 0 0 0 0 0 0 0 0 0 0 0 0 0 0 0 0 1 0 0 0 0 0 0 0 0 0 0 0 0 0 0 0 0 0 0 0 0 0 1 0 0 0 0 0 0 0 0 0 0 0 0 0 47 1 70 8.100000381 1 152 6.2 3 1 2.339726027 1 "adverse" 0 0 0 0 0 0 0 0 0 0 1 0 0 0 0 0 0 1 0 0 "sAML1" 0 1 0 0 0 0 0 0 0 0 0 0 0 0 0 0 "PD7972a" 1.72602739726027 2.339726027 0 1 2.339726027 1 2.339726027 0 2.339726027 0 "NEW_i…
PD7973a 0 0 0 0 0 0 0 1 1 0 0 0 0 0 0 0 0 0 0 0 0 0 0 0 0 0 0 0 0 0 0 0 0 0 0 0 0 0 0 0 0 0 0 0 0 0 0 0 0 0 0 0 0 0 0 0 0 0 0 0 0 0 0 0 0 0 0 0 0 0 0 0 0 0 0 0 0 0 0 0 0 50 1 70 11.5 1 22 10.9 1 0 10.93150685 0 "favorable" 0 0 0 0 0 0 0 1 0 0 0 0 0 0 0 0 0 0 1 0 "CEBPA_bi" 0 0 0 0 0 1 0 0 0 0 0 0 0 0 0 0 "PD7973a" 0.0876712328767123 10.93150685 0 1 10.93150685 0 10.93150685 0 10.93150685 0 "NEW_f…
PD7974a 0 0 0 0 0 0 0 0 0 0 0 0 0 0 0 0 0 1 0 0 0 0 0 0 0 0 0 0 0 0 0 0 0 0 0 1 0 0 0 0 0 0 0 0 0 0 0 0 0 0 0 0 0 0 0 0 0 0 0 0 0 0 0 0 0 0 0 0 0 0 0 0 0 0 0 0 0 0 0 0 0 37 1 80 6.300000191 1 25 10.9 1 0 9.912328767 0 "favorable" 0 0 0 0 0 0 1 0 0 0 0 0 0 0 0 0 0 0 1 0 "NPM1" 0 0 0 0 1 0 0 0 0 0 0 0 0 0 0 0 "PD7974a" 0.0849315068493151 9.912328767 0 1 9.912328767 0 9.912328767 0 9.912328767 0 "NE…
PD7976a 0 0 0 0 0 0 0 0 0 0 0 1 0 0 0 0 0 0 0 0 0 0 0 0 0 0 0 0 0 0 0 0 0 0 0 0 0 0 0 0 0 0 0 0 0 0 0 0 0 0 0 0 0 0 0 1 0 0 0 0 0 0 0 0 0 0 0 0 0 0 0 0 0 0 0 0 0 0 0 0 0 57 0 75 7.400000095 1 80 1.4 1 0 1.421917808 1 "intermediate" 0 0 0 0 0 0 0 0 0 0 0 0 0 1 0 0 0 0 0 1 "DNMT3A_IDH1_2" 0 0 0 0 0 0 0 0 0 0 0 0 1 0 0 0 "PD7976a" 0.0876712328767123 0.695890410958904 1 1 1.421917808 0 1.421917808 1 …
PD7977a 0 0 0 0 0 0 0 0 0 0 0 1 0 0 0 0 0 0 0 0 0 0 0 0 0 0 0 0 0 0 0 0 0 0 0 0 0 0 0 0 0 0 0 0 0 0 0 0 0 0 0 0 0 0 0 1 0 0 0 0 0 0 0 0 0 0 0 0 0 0 0 0 0 0 0 0 0 0 0 0 0 57 0 41 11.19999981 0 115 13.2 1 0 0.742465753 1 "intermediate" 0 0 0 0 0 0 0 0 0 0 0 0 0 1 0 0 0 0 0 1 "DNMT3A_IDH1_2" 0 0 0 0 0 0 0 0 0 0 0 0 1 0 0 0 "PD7977a" 0.742465753 0.742465753 0 0 0.742465753 0 0.742465753 0 0.742465753…
PD7978a 0 0 0 0 0 0 0 1 1 0 0 0 0 0 0 0 0 0 0 0 0 0 1 0 0 0 0 0 0 0 0 0 0 0 0 0 0 0 0 0 0 0 0 0 0 0 0 0 0 0 0 0 0 1 0 0 0 0 0 0 0 0 0 0 0 0 0 0 0 0 0 0 0 0 0 0 0 0 0 0 0 59 0 60 11.69999981 1 10 15.1 1 0 8.923287671 0 "favorable" 0 0 0 0 0 0 0 1 0 0 0 0 0 0 0 0 0 0 1 0 "CEBPA_bi" 0 0 0 0 0 1 0 0 0 0 0 0 0 0 0 0 "PD7978a" 0.202739726027397 1.08493150684932 1 1 8.923287671 0 8.923287671 0 8.9232876…
PD7979a 0 0 0 0 0 0 0 0 0 0 0 1 0 0 0 0 0 0 0 0 1 0 1 0 0 0 0 0 0 0 0 0 0 0 0 1 0 0 0 0 0 0 0 0 0 0 0 0 0 0 0 0 0 0 0 0 1 0 0 0 0 0 0 0 0 0 0 0 0 0 0 0 0 0 0 0 0 0 0 0 0 40 0 84 11.69999981 1 40 102 1 0 1.964383562 1 "favorable" 0 0 0 0 0 0 1 0 0 0 0 0 0 0 0 0 0 0 1 0 "NPM1" 0 0 0 0 1 0 0 0 0 0 0 0 0 0 0 0 "PD7979a" 0.0794520547945206 0.312328767123288 1 1 1.964383562 0 1.964383562 1 1.964383562 …
PD7980a 0 0 0 0 0 0 0 1 0 0 0 0 0 0 0 0 0 0 1 0 1 0 0 0 0 0 0 0 0 0 0 0 0 0 0 0 0 0 0 0 0 0 0 0 0 0 0 0 1 0 0 0 0 0 0 0 0 0 0 0 0 0 0 0 0 0 0 0 0 0 0 0 0 0 0 0 0 0 0 0 0 36 1 75 9.1 1 53 14.2 1 0 4.884931507 0 "intermediate" 0 0 0 0 0 0 0 0 0 0 1 0 0 0 0 0 0 0 0 1 "sAML1" 0 1 0 0 0 0 0 0 0 0 0 0 0 0 0 0 "PD7980a" 0.172602739726027 4.884931507 0 1 4.884931507 0 4.884931507 0 4.884931507 0 "NEW_int…
PD7981a 0 0 0 0 0 0 0 0 0 0 0 0 0 0 0 0 0 0 0 0 0 0 0 0 0 0 0 0 0 0 0 0 0 0 0 0 0 0 0 0 0 0 0 0 0 0 0 0 0 0 0 0 0 0 0 1 1 0 0 0 0 0 0 0 0 0 0 1 0 0 1 0 0 0 0 0 0 0 0 0 0 39 0 95 8.9 1 21 4.4 1 0 4.506849315 0 "adverse" 0 0 0 0 0 0 0 0 0 0 0 0 0 0 0 1 0 1 0 0 "mNOS" 0 0 0 0 0 0 0 1 0 0 0 0 0 0 0 0 "PD7981a" 0.0767123287671233 4.506849315 0 1 4.506849315 0 4.506849315 0 4.506849315 0 "NEW_intermedi…
PD7982a 0 0 0 0 0 0 0 0 0 0 0 0 0 0 0 0 0 0 0 1 0 0 0 0 0 0 0 0 0 0 0 0 0 0 0 0 0 0 0 0 0 0 0 0 0 0 1 0 1 0 0 0 0 0 0 1 0 0 0 0 0 0 0 0 1 0 0 0 0 0 0 0 0 0 0 0 0 0 0 0 0 46 1 30 6.800000191 0 67 18.1 1 0 1.356164384 1 "adverse" 0 0 0 0 0 0 0 0 0 1 0 0 0 0 0 0 0 1 0 0 "sAML2" 0 0 0 0 0 0 0 0 1 0 0 0 0 0 0 0 "PD7982a" 0.284931506849315 0.841095890410959 1 1 1.356164384 0 1.356164384 1 1.356164384 0…
PD7983a 0 0 0 0 0 0 0 0 0 0 0 0 0 0 0 0 0 0 0 0 0 0 0 0 0 0 0 0 0 0 0 0 0 0 0 0 0 0 0 0 0 0 0 0 0 0 0 0 0 0 1 0 0 0 0 0 0 0 0 0 0 0 1 0 1 0 0 1 0 0 0 1 0 0 0 0 0 0 0 0 0 52 1 79 6.800000191 1 35 42 1 0 0.323287671 1 "adverse" 0 0 0 0 0 0 0 0 1 0 0 0 0 0 0 0 0 1 0 0 "TP53_complex" 0 0 0 0 0 0 0 0 0 0 1 0 0 0 0 0 "PD7983a" 0.0958904109589041 0.30958904109589 1 1 0.323287671 0 0.323287671 1 0.323287…
PD7984a 0 0 0 0 0 0 0 0 0 0 0 0 0 0 0 0 0 0 0 0 0 0 1 0 0 0 0 0 0 0 0 0 0 0 0 0 0 0 0 0 0 0 0 0 0 0 0 0 0 0 0 0 0 0 0 0 0 0 0 0 0 0 0 0 0 0 0 0 0 0 0 0 0 0 0 0 1 0 0 0 0 47 1 90 12.4 1 147 12.8 1 0 5.994520548 1 "adverse" 0 0 0 0 1 0 0 0 0 0 0 0 0 0 0 0 0 1 0 0 "t_6_9" 0 0 0 0 0 0 0 0 0 0 0 0 0 1 0 0 "PD7984a" 0.150684931506849 3.01095890410959 1 1 5.994520548 0 5.994520548 1 5.994520548 0 "NEW_a…
PD7985a 0 0 0 0 0 0 0 0 0 0 0 0 0 0 0 0 0 0 0 0 0 0 0 0 0 0 0 1 0 0 0 0 0 0 0 0 0 0 0 0 0 0 0 0 0 0 0 0 0 0 0 0 0 0 0 0 0 0 0 0 0 0 0 1 0 0 0 0 0 0 0 0 1 0 0 0 0 0 0 0 0 29 0 95 10.39999962 1 529 73.1 1 0 10.00273973 0 "favorable" 0 1 0 0 0 0 0 0 0 0 0 0 0 0 0 0 0 0 1 0 "inv_16" 0 0 0 0 0 0 0 0 0 0 0 1 0 0 0 0 "PD7985a" 0.164383561643836 1.06027397260274 1 1 10.00273973 0 10.00273973 0 10.0027397…
PD7986a 1 0 0 0 0 0 0 0 0 0 0 0 0 0 0 0 0 0 0 0 0 0 0 0 0 0 0 0 0 0 0 0 0 0 0 0 0 0 0 1 0 0 1 0 0 0 0 0 0 0 0 1 0 0 0 0 0 0 0 0 0 0 0 0 0 0 0 0 0 0 0 0 0 0 0 0 0 0 0 0 0 49 0 40 8 1 89 4 2 1 6.410958904 1 "adverse" 0 0 0 0 0 0 0 0 0 1 0 0 0 0 0 0 0 1 0 0 "sAML2" 0 0 0 0 0 0 0 0 1 0 0 0 0 0 0 0 "PD7986a" 0.117808219178082 1.01643835616438 1 1 6.410958904 0 6.410958904 1 6.410958904 0 "NEW_adverse"…
PD7987a 0 0 0 0 0 0 0 0 0 0 0 0 0 0 0 0 0 0 0 0 0 0 0 0 0 0 0 0 0 0 0 0 0 0 0 0 0 0 0 0 0 0 0 0 0 0 0 0 0 0 0 0 0 0 0 0 1 0 0 1 0 0 0 0 0 0 0 0 0 0 0 0 1 0 0 0 0 0 0 0 0 31 0 90 8 0 58 22.2 1 0 9.432876712 0 "favorable" 0 1 0 0 0 0 0 0 0 0 0 0 0 0 0 0 0 0 1 0 "inv_16" 0 0 0 0 0 0 0 0 0 0 0 1 0 0 0 0 "PD7987a" 0.0986301369863014 9.432876712 0 1 9.432876712 0 9.432876712 0 9.432876712 0 "NEW_favora…
PD7988a 0 0 0 0 0 0 0 0 0 0 0 1 0 0 0 0 0 0 0 0 0 0 0 0 0 0 0 0 0 0 0 0 0 0 0 0 0 0 0 0 0 0 0 0 0 0 0 0 1 0 0 0 0 0 0 1 0 0 0 0 0 0 0 0 0 0 0 0 0 0 1 0 0 0 0 0 0 0 0 0 0 58 0 68 9.6 1 204 3.1 1 0 0.454794521 0 "adverse" 0 0 0 0 0 0 0 0 0 1 0 0 0 0 0 0 0 1 0 0 "sAML2" 0 0 0 0 0 0 0 0 1 0 0 0 0 0 0 0 "PD7988a" 0.172602739726027 0.454794521 0 1 0.454794521 0 0.454794521 0 0.454794521 0 "NEW_adverse"…
PD7989a 0 0 0 0 0 0 0 0 0 0 0 1 0 0 0 0 0 0 0 0 0 0 1 0 0 0 0 0 1 0 0 0 0 0 0 0 0 0 0 0 0 0 1 0 0 0 0 0 0 0 0 0 0 0 0 0 0 0 0 0 0 0 0 0 0 0 0 0 0 0 0 0 0 0 0 0 0 0 0 0 0 55 0 90 7.300000191 2 22 2.9 1 0 0.909589041 1 "adverse" 0 0 0 0 0 0 0 0 0 1 0 0 0 0 0 0 0 1 0 0 "sAML2" 0 0 0 0 0 0 0 0 1 0 0 0 0 0 0 0 "PD7989a" 0.161643835616438 0.909589041 0 1 0.909589041 1 0.909589041 0 0.909589041 0 "NEW_a…
PD7990a 1 1 0 0 0 0 0 0 0 0 0 0 0 0 0 0 1 0 0 0 0 0 0 0 0 0 0 0 0 0 0 0 0 0 0 1 0 0 0 0 0 0 0 0 0 0 0 0 1 0 0 0 0 0 0 0 0 0 0 0 0 0 0 0 0 0 0 0 0 0 0 0 0 0 0 0 0 0 0 0 0 54 1 80 9.300000191 1 98 3 1 0 1.232876712 1 "favorable" 0 0 0 0 0 0 1 0 0 1 0 0 0 0 0 0 1 0 1 0 "NPM1" 0 0 0 0 1 0 0 0 0 0 0 0 0 0 0 0 "PD7990a" 0.0712328767123288 1.232876712 0 1 1.232876712 1 1.232876712 0 1.232876712 0 "NEW_f…
PD7991a 0 0 0 0 0 0 0 0 0 0 0 1 0 0 0 0 0 0 0 0 1 0 0 0 0 0 0 0 0 0 0 0 0 0 0 1 0 0 0 1 0 0 0 0 0 0 0 0 0 0 0 0 0 0 0 0 0 0 0 0 0 0 0 0 0 0 0 0 0 0 0 0 0 0 0 0 0 0 0 0 0 27 0 90 11.5 0 146 86.2 1 0 4.169863014 0 "favorable" 0 0 0 0 0 0 1 0 0 0 0 0 0 0 0 0 0 0 1 0 "NPM1" 0 0 0 0 1 0 0 0 0 0 0 0 0 0 0 0 "PD7991a" 0.0684931506849315 4.169863014 0 1 4.169863014 0 4.169863014 0 4.169863014 0 "NEW_favo…
PD7992a 0 0 0 0 0 0 0 0 0 0 0 0 0 0 1 0 0 0 0 0 1 0 0 0 0 0 0 0 0 0 0 0 0 0 1 0 0 0 0 0 0 0 0 0 0 0 0 0 1 0 0 1 0 0 0 0 0 0 0 0 0 0 0 0 0 0 0 0 0 0 0 0 0 0 0 0 0 0 0 0 0 59 0 75 10.19999981 1 47 4 1 0 0.723287671 1 "intermediate" 0 0 0 0 0 0 0 0 0 1 0 0 0 0 0 0 0 0 0 1 "sAML2" 0 0 0 0 0 0 0 0 1 0 0 0 0 0 0 0 "PD7992a" 0.0904109589041096 0.572602739726027 1 1 0.723287671 0 0.723287671 1 0.72328767…
PD7993a 0 0 0 0 0 0 0 0 0 0 0 0 0 0 0 0 0 1 0 0 0 0 1 0 0 0 0 0 0 0 0 0 0 0 0 0 0 0 0 0 0 0 0 0 0 0 0 0 0 0 0 0 0 0 0 0 0 0 0 0 0 0 0 0 0 0 0 0 0 0 0 0 0 0 0 1 0 0 0 0 0 42 1 86 7.300000191 0 30 1.2 1 0 0.8 1 "favorable" 1 0 0 0 0 0 0 0 0 0 0 0 0 0 0 0 0 0 1 0 "t_15_17" 0 0 0 0 0 0 0 0 0 0 0 0 0 0 0 1 "PD7993a" 0.10958904109589 0.73972602739726 1 1 0.8 0 0.8 1 0.8 0 "NEW_favorable" 1 0 0
PD7994a 0 0 0 0 0 0 0 0 0 0 0 1 0 0 0 0 0 0 0 0 0 0 1 0 0 0 0 0 1 0 0 0 0 0 0 0 0 0 0 0 0 0 0 0 0 0 0 0 0 0 0 0 0 0 0 0 0 0 0 0 0 0 0 0 0 0 0 0 0 0 0 0 0 0 0 0 0 0 0 0 0 48 0 80 5.400000095 0 249 7.4 1 0 3.134246575 1 "adverse" 0 0 0 0 0 0 0 0 0 1 0 0 0 0 0 0 0 1 0 0 "sAML2" 0 0 0 0 0 0 0 0 1 0 0 0 0 0 0 0 "PD7994a" 0.238356164383562 2.37808219178082 1 1 3.134246575 0 3.134246575 1 3.134246575 0 …
PD7995a 0 0 0 0 0 0 0 0 0 0 0 1 0 0 0 0 0 0 0 0 0 0 1 0 0 0 0 0 1 0 0 0 0 0 0 0 0 0 0 0 0 0 0 0 0 0 0 0 0 0 0 0 0 0 0 0 0 0 0 0 0 0 0 0 0 0 0 0 0 0 0 0 0 0 0 0 0 0 0 0 0 49 1 90 9.600000381 1 61 143 1 0 0.147945205 1 "adverse" 0 0 0 0 0 0 0 0 0 1 0 0 0 0 0 0 0 1 0 0 "sAML2" 0 0 0 0 0 0 0 0 1 0 0 0 0 0 0 0 "PD7995a" 0.0904109589041096 0.147945205 0 1 0.147945205 1 0.147945205 0 0.147945205 0 "NEW_…
PD7996a 0 0 0 0 0 0 0 1 1 0 0 0 0 0 0 0 0 0 1 0 0 0 0 0 0 0 0 0 0 0 0 0 0 0 0 0 0 0 0 0 0 0 0 0 0 0 0 0 0 0 0 0 0 1 0 0 1 0 0 0 0 0 0 0 0 0 0 0 0 0 0 0 0 0 0 0 0 0 0 0 0 37 0 61 12.30000019 1 22 15.2 1 0 3.983561644 0 "favorable" 0 0 0 0 0 0 0 1 0 0 0 0 0 0 0 0 0 0 1 0 "CEBPA_bi" 0 0 0 0 0 1 0 0 0 0 0 0 0 0 0 0 "PD7996a" 0.145205479452055 0.915068493150685 1 1 3.983561644 0 3.983561644 0 3.983561…
PD7997a 0 0 0 0 0 0 0 0 0 0 0 0 0 0 0 0 0 0 0 0 0 0 1 0 0 0 0 0 0 0 0 0 0 0 0 0 0 0 0 0 0 0 0 0 0 0 0 0 0 0 0 0 0 0 0 0 0 0 0 0 0 1 0 0 0 0 0 0 0 0 0 0 0 0 0 0 0 0 0 0 0 18 1 96 10.30000019 1 367 2 1 0 8.287671233 0 "intermediate" 0 0 0 0 0 0 0 0 0 0 0 0 1 0 0 0 0 0 0 1 "Trisomies" 0 0 0 1 0 0 0 0 0 0 0 0 0 0 0 0 "PD7997a" 0.0794520547945206 8.287671233 0 1 8.287671233 0 8.287671233 0 8.287671233…
PD7998a 0 0 0 0 0 0 0 0 0 0 0 0 0 0 0 0 0 0 0 0 0 0 0 0 0 0 0 0 0 0 0 0 0 0 0 0 0 0 0 0 0 0 0 0 0 0 0 0 0 0 0 0 0 0 0 0 0 1 0 0 0 0 1 0 0 0 0 0 0 0 1 0 0 0 0 0 0 0 0 0 0 55 1 46 13.9 1 88 13.1 1 0 0.043835616 1 "adverse" 0 0 0 0 0 0 0 0 1 0 0 0 0 0 0 0 0 1 0 0 "TP53_complex" 0 0 0 0 0 0 0 0 0 0 1 0 0 0 0 0 "PD7998a" 0.043835616 0.043835616 0 0 0.043835616 0 0.043835616 0 0.043835616 1 "NEW_advers…
PD7999a 0 0 0 0 0 0 0 0 0 0 0 0 0 0 0 0 0 0 0 0 0 0 0 0 0 0 0 0 0 0 0 0 0 0 0 0 0 0 0 0 0 0 0 0 0 0 0 0 0 0 0 0 0 0 0 0 0 0 0 0 0 0 0 0 0 0 0 0 0 0 0 0 0 0 0 1 0 0 0 0 0 41 0 90 8.899999619 1 36 0.38 1 0 4.221917808 0 "favorable" 1 0 0 0 0 0 0 0 0 0 0 0 0 0 0 0 0 0 1 0 "t_15_17" 0 0 0 0 0 0 0 0 0 0 0 0 0 0 0 1 "PD7999a" 0.0794520547945206 4.221917808 0 1 4.221917808 0 4.221917808 0 4.221917808 0 …
PD8000a 0 0 0 0 0 0 0 1 1 0 0 0 0 0 0 0 0 0 0 0 0 0 0 0 0 0 0 0 0 0 0 0 0 0 0 0 0 0 0 0 0 0 0 0 0 0 0 0 0 0 0 0 0 1 0 0 0 0 0 0 0 0 0 0 0 0 0 0 0 0 0 0 0 0 0 0 0 0 0 0 0 42 0 80 9.800000191 1 17 13.9 1 0 3.654794521 1 "favorable" 0 0 0 0 0 0 0 1 0 0 0 0 0 0 0 0 0 0 1 0 "CEBPA_bi" 0 0 0 0 0 1 0 0 0 0 0 0 0 0 0 0 "PD8000a" 0.0931506849315069 3.654794521 0 1 3.654794521 1 3.654794521 0 3.654794521 0…
PD8001a 0 0 0 0 0 0 0 0 0 0 0 0 0 0 0 0 0 0 0 0 0 0 1 0 0 0 0 0 0 0 0 0 0 0 0 0 0 0 0 0 0 0 0 0 0 0 0 0 0 1 0 0 0 0 0 0 0 0 0 0 0 0 0 0 0 0 0 0 0 0 0 0 0 0 0 0 0 0 0 0 0 43 0 73 11.89999962 0 69 0.83 1 0 4.383561644 1 "intermediate" 0 0 0 0 0 0 0 0 0 0 0 0 0 0 0 1 0 0 0 1 "mNOS" 0 0 0 0 0 0 0 1 0 0 0 0 0 0 0 0 "PD8001a" 0.0821917808219178 3.67671232876712 1 1 4.383561644 0 4.383561644 1 4.3835616…
PD8002a 0 0 0 0 0 0 0 0 0 0 0 0 0 0 0 0 0 0 0 0 0 0 0 0 0 0 0 0 0 0 0 0 0 0 0 0 0 0 0 0 0 0 0 0 0 0 0 0 0 0 0 0 0 0 0 0 0 0 0 0 0 0 0 0 0 0 0 0 0 0 0 0 0 0 0 1 0 0 0 0 0 25 0 81 9.699999809 1 36 1.07 1 0 3.989041096 0 "favorable" 1 0 0 0 0 0 0 0 0 0 0 0 0 0 0 0 0 0 1 0 "t_15_17" 0 0 0 0 0 0 0 0 0 0 0 0 0 0 0 1 "PD8002a" 0.246575342465753 3.989041096 0 1 3.989041096 0 3.989041096 0 3.989041096 0 "…
PD8003a 0 0 0 0 0 0 0 0 0 0 0 0 0 0 0 0 0 0 0 0 0 0 1 0 0 0 0 0 0 0 0 0 0 0 0 1 0 0 0 0 0 0 0 0 0 0 0 0 0 0 0 0 0 1 0 0 0 0 0 0 0 0 0 0 0 0 0 0 0 0 0 0 0 0 0 0 0 0 0 0 0 41 0 80 9.5 0 122 55.5 1 0 8.879452055 0 "intermediate" 0 0 0 0 0 0 1 0 0 0 0 0 0 0 0 0 0 0 0 1 "NPM1" 0 0 0 0 1 0 0 0 0 0 0 0 0 0 0 0 "PD8003a" 0.0712328767123288 0.86027397260274 1 1 8.879452055 0 8.879452055 0 8.879452055 0 "N…
PD8004a 0 0 0 0 0 0 0 0 0 0 0 1 0 0 0 0 0 0 0 0 1 0 1 0 0 0 0 0 0 0 0 0 0 0 0 1 0 0 0 1 0 0 0 0 0 0 0 0 0 0 0 0 0 0 0 0 0 0 0 0 0 0 0 0 0 0 0 0 0 0 0 0 0 0 0 0 0 0 0 0 0 53 0 90 6.599999905 1 40 72.3 1 0 0.065753425 1 "favorable" 0 0 0 0 0 0 1 0 0 0 0 0 0 0 0 0 0 0 1 0 "NPM1" 0 0 0 0 1 0 0 0 0 0 0 0 0 0 0 0 "PD8004a" 0.065753425 0.065753425 0 0 0.065753425 0 0.065753425 0 0.065753425 1 "NEW_inter…
PD8005a 0 0 0 0 0 0 0 0 0 0 0 1 0 0 0 0 0 0 0 0 0 0 0 0 0 0 0 0 0 0 0 0 0 0 0 1 0 0 0 1 1 0 0 0 0 0 0 0 0 0 0 0 0 0 0 0 1 0 0 0 0 1 0 0 0 0 0 0 0 0 0 0 0 0 0 0 0 0 0 0 0 56 0 30 7.099999905 1 247 120.6 1 0 8.646575342 0 "favorable" 0 0 0 0 0 0 1 0 0 0 0 0 0 0 0 0 0 0 1 0 "NPM1" 0 0 0 0 1 0 0 0 0 0 0 0 0 0 0 0 "PD8005a" 0.0931506849315069 8.646575342 0 1 8.646575342 0 8.646575342 0 8.646575342 0 "…
PD8006a 0 0 0 0 0 0 0 0 0 0 0 0 0 0 0 0 0 1 0 0 0 0 1 0 0 0 0 0 0 0 0 1 0 0 0 1 0 0 0 0 0 0 0 0 0 0 0 0 0 1 0 0 0 0 0 0 0 0 0 0 0 0 0 0 0 0 0 0 0 0 0 0 0 0 0 0 0 0 0 0 0 53 1 64 11.5 1 81 9.79 3 1 3.994520548 0 "favorable" 0 0 0 0 0 0 1 0 0 0 0 0 0 0 0 0 0 0 1 0 "NPM1" 0 0 0 0 1 0 0 0 0 0 0 0 0 0 0 0 "PD8006a" 0.0684931506849315 3.994520548 0 1 3.994520548 0 3.994520548 0 3.994520548 0 "NEW_inter…
PD8007a 0 0 0 0 0 0 0 0 0 0 0 1 0 0 0 0 1 0 0 0 0 0 0 0 0 0 0 0 0 0 0 0 0 1 0 1 0 0 0 0 0 0 0 0 0 0 0 0 0 0 0 0 0 0 0 0 0 0 0 0 0 0 0 0 0 0 0 0 0 0 0 0 0 0 0 0 0 0 0 0 0 26 0 60 12.19999981 0 137 6.01 1 0 4.646575342 0 "favorable" 0 0 0 0 0 0 1 0 0 0 0 0 0 0 0 0 0 0 1 0 "NPM1" 0 0 0 0 1 0 0 0 0 0 0 0 0 0 0 0 "PD8007a" 0.0931506849315069 4.646575342 0 1 4.646575342 0 4.646575342 0 4.646575342 0 "N…
PD8008a 0 0 0 0 0 0 0 0 0 0 0 0 0 0 0 0 0 0 0 0 0 0 0 0 0 0 0 0 1 0 0 0 0 0 0 0 0 0 0 0 0 0 0 0 0 0 0 0 0 0 0 0 0 1 0 1 0 0 0 0 0 0 0 0 0 0 0 0 0 0 0 0 0 0 0 0 0 0 0 0 0 53 0 38 10.80000019 1 250 8.8 3 1 0.257534247 1 "adverse" 0 0 0 0 0 0 0 0 0 0 1 0 0 0 0 0 0 1 0 0 "sAML1" 0 1 0 0 0 0 0 0 0 0 0 0 0 0 0 0 "PD8008a" 0.112328767123288 0.257534247 0 1 0.257534247 1 0.257534247 0 0.257534247 0 "NEW_…
PD8009a 0 0 0 0 0 0 0 0 0 0 0 0 0 0 0 0 0 0 0 0 0 0 1 0 0 0 0 0 0 0 0 0 0 0 0 0 0 0 0 0 0 0 0 0 0 0 0 0 0 0 0 0 0 0 0 0 0 0 0 0 0 0 0 0 0 0 0 0 0 0 0 0 0 0 0 0 0 0 0 0 0 39 1 20 9.600000381 1 81 1.6 1 0 0.936986301 1 "intermediate" 0 0 0 0 0 0 0 0 0 0 0 0 0 0 0 1 0 0 0 1 "mNOS" 0 0 0 0 0 0 0 1 0 0 0 0 0 0 0 0 "PD8009a" 0.221917808219178 0.50958904109589 1 1 0.936986301 0 0.936986301 1 0.936986301…
PD8010a 0 0 0 0 0 0 0 0 0 0 0 0 0 0 0 0 0 0 0 0 0 0 0 0 0 0 0 0 0 0 0 0 0 0 0 0 0 0 0 0 0 0 0 0 0 0 0 0 0 0 0 0 0 0 0 0 0 0 0 0 0 1 0 0 0 0 0 0 0 0 0 0 0 0 0 1 0 0 0 0 0 37 0 0 8.899999619 1 56 1.1 1 0 9.320547945 0 "favorable" 1 0 0 0 0 0 0 0 0 0 0 0 0 0 0 0 0 0 1 0 "t_15_17" 0 0 0 0 0 0 0 0 0 0 0 0 0 0 0 1 "PD8010a" 0.073972602739726 9.320547945 0 1 9.320547945 0 9.320547945 0 9.320547945 0 "NE…
PD8011a 0 0 0 0 0 0 0 0 0 0 0 0 0 0 0 0 0 0 0 0 1 0 0 0 0 0 0 0 0 0 0 0 0 0 0 0 0 0 0 0 0 0 1 0 0 0 0 0 0 0 0 0 0 0 0 0 0 0 0 0 0 0 0 0 0 0 0 0 0 0 0 0 0 0 0 0 0 0 0 0 0 48 0 91 7.699999809 1 91 1.6 1 0 0.071232877 1 "adverse" 0 0 0 0 0 0 0 0 0 0 1 0 0 0 0 0 0 1 0 0 "sAML1" 0 1 0 0 0 0 0 0 0 0 0 0 0 0 0 0 "PD8011a" 0.071232877 0.071232877 0 0 0.071232877 0 0.071232877 0 0.071232877 1 "NEW_interme…
PD8012a 0 0 0 0 0 0 0 0 0 0 0 0 0 0 0 0 0 0 0 0 0 0 0 0 0 0 0 0 0 0 0 0 0 0 0 0 0 0 0 1 0 0 0 0 0 0 0 0 0 0 0 0 0 1 0 0 0 0 0 0 0 0 0 0 0 0 0 0 0 0 0 0 0 0 0 0 0 0 0 0 0 36 1 80 9.300000191 0 157 127 1 0 0.649315068 1 "intermediate" 0 0 0 0 0 0 0 0 0 0 0 1 0 0 0 0 0 0 0 1 "WT1" 0 0 0 0 0 0 1 0 0 0 0 0 0 0 0 0 "PD8012a" 0.336986301369863 0.515068493150685 1 1 0.649315068 0 0.649315068 1 0.64931506…
PD8013a 0 0 0 0 0 0 0 0 0 0 0 0 0 0 0 0 1 1 0 0 0 0 0 0 0 0 0 0 0 0 0 0 0 0 0 0 0 0 0 0 0 0 0 0 0 0 0 0 0 0 0 0 0 0 0 0 0 0 0 0 0 0 0 0 0 0 0 0 0 0 0 0 1 0 0 0 0 0 0 0 0 52 1 90 8.399999619 2 22 137 1 0 0.01369863 1 "favorable" 0 1 0 0 0 0 0 0 0 0 0 0 0 0 0 0 0 0 1 0 "inv_16" 0 0 0 0 0 0 0 0 0 0 0 1 0 0 0 0 "PD8013a" 0.01369863 0.01369863 0 0 0.01369863 0 0.01369863 0 0.01369863 1 "NEW_favorable"…
PD8014a 0 0 0 0 0 0 0 1 1 0 0 0 0 0 0 0 0 0 1 0 0 0 1 0 0 0 0 0 0 0 0 0 0 0 0 0 0 0 0 0 0 0 0 0 0 0 0 0 0 0 0 0 0 1 0 0 1 0 0 0 0 0 0 0 0 0 0 0 0 0 0 1 0 0 0 0 0 0 0 0 0 39 1 72 11.69999981 1 16 29.8 1 0 5.22739726 0 "favorable" 0 0 0 0 0 0 0 1 0 0 0 0 0 0 0 0 0 0 1 0 "CEBPA_bi" 0 0 0 0 0 1 0 0 0 0 0 0 0 0 0 0 "PD8014a" 0.0876712328767123 5.22739726 0 1 5.22739726 0 5.22739726 0 5.22739726 0 "NEW…
PD8015a 0 0 0 0 0 0 0 0 0 0 0 0 0 0 0 0 0 0 0 0 0 0 0 0 0 0 0 0 1 0 0 0 0 0 0 0 0 0 0 0 0 0 0 0 0 0 0 0 1 0 0 0 0 0 0 1 0 0 0 0 0 0 0 0 0 0 0 0 0 0 0 0 0 0 0 0 0 0 0 0 0 34 1 40 6.599999905 0 52 26.4 1 0 5.104109589 0 "adverse" 0 0 0 0 0 0 0 0 0 1 0 0 0 0 0 0 0 1 0 0 "sAML2" 0 0 0 0 0 0 0 0 1 0 0 0 0 0 0 0 "PD8015a" 0.0931506849315069 1.27397260273973 1 1 5.104109589 0 5.104109589 0 5.104109589 0…
PD8016a 0 0 0 0 0 0 0 0 0 0 0 1 0 0 0 0 0 0 0 0 1 0 1 0 0 0 0 0 0 0 0 0 0 0 0 0 0 0 0 0 0 0 0 0 0 0 0 0 0 0 0 0 0 0 0 0 0 0 0 0 0 1 0 0 0 0 0 0 0 0 0 0 0 0 0 0 0 0 0 0 0 41 1 80 9.800000191 1 72 1.05 1 0 0.084931507 1 "intermediate" 0 0 0 0 0 0 0 0 0 0 0 0 1 0 0 0 0 0 0 1 "Trisomies" 0 0 0 1 0 0 0 0 0 0 0 0 0 0 0 0 "PD8016a" 0.084931507 0.084931507 0 0 0.084931507 0 0.084931507 0 0.084931507 1 "N…
PD8017a 0 0 0 0 0 0 0 0 0 0 0 0 0 0 0 0 0 0 0 0 0 0 0 0 0 0 0 0 0 0 0 0 0 0 0 0 0 0 0 0 0 0 0 0 0 0 0 0 0 0 0 0 0 0 0 0 0 0 0 0 0 0 0 0 0 0 0 0 0 0 0 0 0 0 1 0 0 1 0 0 0 23 1 70 9.100000381 1 13 7.3 1 0 4.030136986 0 "favorable" 0 0 1 0 0 0 0 0 0 0 0 0 0 0 0 0 0 0 1 0 "t_8_21" 1 0 0 0 0 0 0 0 0 0 0 0 0 0 0 0 "PD8017a" 0.0821917808219178 4.030136986 0 1 4.030136986 0 4.030136986 0 4.030136986 0 "N…
PD8018a 0 0 0 0 0 0 0 1 1 0 0 0 0 0 1 0 0 0 0 0 0 0 1 0 0 0 0 0 0 0 0 0 0 0 0 0 0 0 0 0 1 0 0 0 0 0 0 0 0 0 0 0 0 0 0 0 0 0 0 0 0 0 0 0 0 0 0 0 0 0 0 0 0 0 0 0 0 0 0 0 0 34 1 75 7.5 1 28 82.1 1 0 6.649315068 0 "favorable" 0 0 0 0 0 0 0 1 0 0 0 0 0 0 0 0 0 0 1 0 "CEBPA_bi" 0 0 0 0 0 1 0 0 0 0 0 0 0 0 0 0 "PD8018a" 0.0958904109589041 0.808219178082192 1 1 6.649315068 0 6.649315068 0 6.649315068 0 "…
PD8019a 0 0 0 0 0 0 0 0 0 0 0 0 0 0 0 0 0 0 0 0 0 0 0 0 0 0 0 0 0 0 0 0 0 0 0 0 0 0 0 0 0 0 1 0 0 0 0 0 1 1 0 0 0 1 0 0 0 0 0 0 0 0 0 0 0 0 0 0 0 0 0 0 0 0 0 0 0 0 0 0 0 57 0 50 6.5 1 9.2 32 1 0 9.010958904 0 "adverse" 0 0 0 0 0 0 0 0 0 1 0 0 0 0 0 0 0 1 0 0 "sAML2" 0 0 0 0 0 0 0 0 1 0 0 0 0 0 0 0 "PD8019a" 0.205479452054795 9.010958904 0 1 9.010958904 0 9.010958904 0 9.010958904 0 "NEW_adverse" …
PD8020a 0 0 0 0 0 0 0 0 0 0 0 0 0 0 0 0 1 0 0 0 0 0 1 0 0 0 1 0 0 0 0 0 0 0 0 0 0 0 0 0 0 0 0 0 0 0 0 0 0 0 0 0 0 0 0 0 0 0 0 0 0 0 0 0 0 0 0 0 0 0 0 0 0 0 0 0 0 0 0 0 0 34 0 44 6.800000191 1 14 3.55 1 0 1.005479452 1 "intermediate" 0 0 0 0 0 0 0 0 0 0 0 0 0 0 0 1 0 0 0 1 "mNOS" 0 0 0 0 0 0 0 1 0 0 0 0 0 0 0 0 "PD8020a" 0.104109589041096 0.632876712328767 1 1 1.005479452 0 1.005479452 1 1.0054794…
PD8021a 0 0 0 0 0 0 0 0 0 0 0 1 0 0 0 0 0 0 0 0 0 0 1 0 0 0 0 0 0 0 0 0 0 0 0 1 0 0 0 0 0 0 0 0 0 0 0 0 0 0 0 0 0 0 0 0 0 0 0 0 0 0 0 0 0 0 0 0 0 0 0 0 0 0 0 0 0 0 0 0 0 58 0 80 12 0 24 27.9 1 0 0.756164384 1 "intermediate" 0 0 0 0 0 0 1 0 0 0 0 0 0 0 0 0 0 0 0 1 "NPM1" 0 0 0 0 1 0 0 0 0 0 0 0 0 0 0 0 "PD8021a" 0.756164384 0.756164384 0 0 0.756164384 0 0.756164384 0 0.756164384 1 "NEW_intermediat…
PD8022a 0 0 0 0 0 0 0 0 0 0 0 0 0 0 0 0 0 0 0 0 0 0 0 0 0 0 0 0 0 0 0 0 0 0 0 1 0 0 0 0 1 0 0 0 0 0 0 0 0 0 0 0 0 0 0 0 1 0 0 0 0 0 0 0 0 0 0 0 0 0 0 0 0 0 0 0 0 0 0 0 0 55 0 90 10.19999981 1 73 59 1 0 0.043835616 1 "favorable" 0 0 0 0 0 0 1 0 0 0 0 0 0 0 0 0 0 0 1 0 "NPM1" 0 0 0 0 1 0 0 0 0 0 0 0 0 0 0 0 "PD8022a" 0.043835616 0.043835616 0 0 0.043835616 0 0.043835616 0 0.043835616 1 "NEW_favorab…
PD8023a 0 0 0 0 0 0 0 0 0 0 0 0 0 0 0 0 0 0 0 0 0 0 0 0 0 0 0 0 0 0 0 0 0 0 0 1 0 0 0 0 0 0 0 0 0 0 0 0 0 0 0 0 0 0 0 1 0 0 0 0 0 0 0 0 0 0 0 0 0 0 0 0 0 0 0 0 0 0 0 0 0 40 0 75 9.699999809 1 47 38 1 0 4.150684932 1 "favorable" 0 0 0 0 0 0 1 0 0 0 0 0 0 0 0 0 0 0 1 0 "NPM1" 0 0 0 0 1 0 0 0 0 0 0 0 0 0 0 0 "PD8023a" 0.0986301369863014 4.150684932 0 1 4.150684932 1 4.150684932 0 4.150684932 0 "NEW_…
PD8024a 0 0 0 0 0 0 0 0 0 0 0 0 0 0 0 0 0 1 1 0 0 0 0 0 0 0 0 0 0 0 0 0 0 0 0 1 0 0 0 0 0 0 0 0 0 0 0 0 0 0 0 0 0 0 0 0 0 0 0 0 0 0 0 0 0 0 0 0 0 0 0 0 0 0 0 0 0 0 0 0 0 51 1 70 9 0 20 20.2 1 0 2.093150685 0 "favorable" 0 0 0 0 0 0 1 0 0 0 0 0 0 0 0 0 0 0 1 0 "NPM1" 0 0 0 0 1 0 0 0 0 0 0 0 0 0 0 0 "PD8024a" 0.147945205479452 2.093150685 0 1 2.093150685 0 2.093150685 0 2.093150685 0 "NEW_favorable…
PD8025a 0 0 0 0 0 0 0 0 0 0 0 0 0 0 0 0 0 0 0 0 0 0 0 0 0 0 0 0 0 0 0 0 0 0 0 0 0 0 0 0 0 0 0 0 0 0 0 0 0 0 0 0 0 0 0 0 0 0 0 0 0 0 0 0 0 0 0 0 0 0 0 0 1 0 0 0 0 0 0 0 0 19 0 90 6.5 0 48 6.1 1 0 8.052054795 0 "favorable" 0 1 0 0 0 0 0 0 0 0 0 0 0 0 0 0 0 0 1 0 "inv_16" 0 0 0 0 0 0 0 0 0 0 0 1 0 0 0 0 "PD8025a" 0.0876712328767123 8.052054795 0 1 8.052054795 0 8.052054795 0 8.052054795 0 "NEW_favor…
PD8026a 1 0 0 0 0 0 0 0 0 0 0 0 0 0 0 0 0 0 0 0 0 0 0 0 0 0 0 0 0 0 0 0 0 0 0 0 0 0 0 0 0 0 0 0 0 0 0 0 0 0 1 0 0 0 0 0 0 0 0 0 0 0 1 0 1 0 0 0 0 1 0 1 0 0 0 0 0 0 0 0 0 58 1 37 9.399999619 1 111 2.6 1 0 0.194520548 1 "adverse" 0 0 0 0 0 0 0 0 1 0 0 0 0 0 0 0 0 1 0 0 "TP53_complex" 0 0 0 0 0 0 0 0 0 0 1 0 0 0 0 0 "PD8026a" 0.194520548 0.194520548 0 0 0.194520548 0 0.194520548 0 0.194520548 1 "NEW…
PD8027a 0 0 0 0 0 0 0 0 0 0 0 0 0 0 0 0 0 0 0 0 0 0 0 0 0 0 0 0 0 0 0 0 0 0 0 0 0 0 0 0 0 0 0 0 0 0 0 0 0 0 0 0 0 0 0 0 0 0 0 0 0 0 0 0 0 0 0 0 0 0 0 0 0 0 0 0 0 0 1 0 0 50 1 90 8.800000191 2 17 16.45 1 0 4.109589041 0 "intermediate" 0 0 0 1 0 0 0 0 0 0 0 0 0 0 0 0 0 0 0 1 "t_11" 0 0 0 0 0 0 0 0 0 0 0 0 0 0 1 0 "PD8027a" 0.0602739726027397 4.109589041 0 1 4.109589041 0 4.109589041 0 4.109589041 0…
PD8028a 0 0 0 0 0 0 0 0 0 0 0 0 1 0 0 0 0 0 0 0 0 0 1 0 0 0 1 0 1 0 0 0 0 0 0 0 0 0 0 0 0 0 0 0 0 0 0 0 0 0 0 0 0 0 0 0 0 0 0 0 0 0 0 0 0 0 0 0 0 0 0 0 0 0 0 1 0 0 0 0 0 52 1 95 6.099999905 1 17 2.1 1 0 8.487671233 0 "favorable" 1 0 0 0 0 0 0 0 0 0 0 0 0 0 0 0 0 0 1 0 "t_15_17" 0 0 0 0 0 0 0 0 0 0 0 0 0 0 0 1 "PD8028a" 0.0986301369863014 8.487671233 0 1 8.487671233 0 8.487671233 0 8.487671233 0 "…
PD8029a 0 0 0 0 0 0 0 0 0 0 0 0 0 0 0 0 0 0 0 0 1 0 1 0 0 0 0 0 0 0 0 0 0 0 0 0 0 0 0 0 0 0 0 0 0 0 0 0 0 0 0 0 0 0 0 0 0 0 0 0 0 0 0 0 0 0 0 0 0 0 0 0 0 0 0 0 0 0 0 0 0 53 0 95 9.300000191 1 85 156.3 1 0 3.331506849 1 "intermediate" 0 0 0 0 0 0 0 0 0 0 0 0 0 0 0 1 0 0 0 1 "mNOS" 0 0 0 0 0 0 0 1 0 0 0 0 0 0 0 0 "PD8029a" 0.161643835616438 0.241095890410959 1 1 3.331506849 0 3.331506849 1 3.331506…
PD8030a 0 0 0 0 1 0 0 0 0 0 0 1 0 0 0 0 0 0 0 0 0 0 0 0 0 0 0 0 0 0 0 0 0 0 0 1 0 0 0 0 0 0 0 0 0 0 0 0 0 0 0 0 0 0 0 0 0 0 0 0 0 0 0 0 0 0 0 0 0 0 0 0 0 0 0 0 0 0 0 0 0 30 0 80 6.900000095 1 48 33.01 1 0 0.917808219 0 "favorable" 0 0 0 0 0 0 1 0 0 0 0 0 0 0 0 0 0 0 1 0 "NPM1" 0 0 0 0 1 0 0 0 0 0 0 0 0 0 0 0 "PD8030a" 0.0821917808219178 0.917808219 0 1 0.917808219 0 0.917808219 0 0.917808219 0 "N…
PD8031a 0 0 0 0 0 0 0 0 0 0 0 0 0 0 0 0 0 0 0 0 0 0 1 0 0 0 0 0 0 0 0 0 0 0 0 1 0 0 0 0 0 0 0 0 0 0 0 0 0 0 0 0 0 0 0 0 0 0 0 0 0 0 0 0 0 0 0 0 0 0 0 0 0 0 0 0 0 0 0 0 0 59 0 80 7.400000095 1 52 22.6 1 0 8.816438356 0 "intermediate" 0 0 0 0 0 0 1 0 0 0 0 0 0 0 0 0 0 0 0 1 "NPM1" 0 0 0 0 1 0 0 0 0 0 0 0 0 0 0 0 "PD8031a" 0.0821917808219178 8.816438356 0 1 8.816438356 0 8.816438356 0 8.816438356 0 …
PD8032a 0 0 0 0 0 0 0 0 0 0 0 0 0 0 1 0 0 1 0 0 0 0 1 0 0 0 0 0 0 0 0 0 0 0 0 0 0 0 0 0 1 0 1 0 0 0 0 0 0 0 0 0 0 0 0 0 0 0 0 0 0 1 0 0 0 0 0 0 0 0 0 0 0 0 0 0 0 0 0 0 0 56 0 21 10.69999981 2 103 32.6 2 1 0.112328767 1 "adverse" 0 0 0 0 0 0 0 0 0 1 0 0 0 0 0 0 0 1 0 0 "sAML2" 0 0 0 0 0 0 0 0 1 0 0 0 0 0 0 0 "PD8032a" 0.112328767 0.112328767 0 0 0.112328767 0 0.112328767 0 0.112328767 1 "NEW_adver…
PD8033a 0 0 0 0 0 0 0 0 0 0 0 0 0 0 0 0 0 1 0 0 1 0 0 0 0 0 0 0 0 0 0 0 0 0 0 1 0 0 0 0 0 0 0 0 0 0 0 0 0 0 0 0 0 0 0 0 0 0 0 0 0 0 0 0 0 0 0 0 0 0 0 0 0 0 0 0 0 0 0 0 0 51 1 80 7.300000191 1 19 97 1 0 6.523287671 1 "favorable" 0 0 0 0 0 0 1 0 0 0 0 0 0 0 0 0 0 0 1 0 "NPM1" 0 0 0 0 1 0 0 0 0 0 0 0 0 0 0 0 "PD8033a" 0.0821917808219178 6.523287671 0 1 6.523287671 1 6.523287671 0 6.523287671 0 "NEW_…
PD8034a 0 0 0 0 0 0 0 0 0 0 0 0 0 0 0 0 0 0 0 0 0 0 1 0 0 0 0 0 0 0 0 0 0 0 0 0 0 0 0 0 0 0 0 0 0 0 0 0 0 0 0 0 0 0 0 0 0 0 0 0 0 0 0 0 0 0 0 0 0 0 0 0 0 0 0 0 1 0 0 0 0 32 1 90 5.099999905 0 20 7.8 1 0 1.084931507 1 "adverse" 0 0 0 0 1 0 0 0 0 0 0 0 0 0 0 0 0 1 0 0 "t_6_9" 0 0 0 0 0 0 0 0 0 0 0 0 0 1 0 0 "PD8034a" 0.0849315068493151 0.813698630136986 1 1 1.084931507 0 1.084931507 1 1.084931507 0…
PD8035a 0 0 0 0 0 0 0 0 0 0 0 0 0 0 0 0 0 1 0 0 0 0 0 0 0 0 0 0 0 0 0 0 0 0 0 0 0 0 0 0 0 0 0 0 0 0 0 0 0 0 0 0 0 0 0 0 0 0 0 0 1 0 0 0 0 0 0 0 0 0 0 0 1 0 0 0 0 0 0 0 0 41 1 20 12.69999981 0 96 2.68 1 0 4.271232877 0 "favorable" 0 1 0 0 0 0 0 0 0 0 0 0 0 0 0 0 0 0 1 0 "inv_16" 0 0 0 0 0 0 0 0 0 0 0 1 0 0 0 0 "PD8035a" 0.0849315068493151 4.271232877 0 1 4.271232877 0 4.271232877 0 4.271232877 0 "…
PD8036a 0 0 0 0 0 0 0 1 0 0 0 0 0 0 0 0 0 0 0 0 0 0 1 0 0 0 0 0 0 0 0 0 0 0 1 1 0 0 0 0 0 0 0 0 0 0 0 0 0 0 0 0 0 1 0 0 0 0 0 0 0 0 0 0 0 0 0 0 0 0 0 0 0 0 0 0 0 0 0 0 0 59 0 88 9.199999809 1 48 15.3 1 0 1.016438356 1 "favorable" 0 0 0 0 0 0 1 0 0 0 0 0 0 0 0 0 0 0 1 0 "NPM1" 0 0 0 0 1 0 0 0 0 0 0 0 0 0 0 0 "PD8036a" 0.0767123287671233 0.893150684931507 1 1 1.016438356 0 1.016438356 1 1.016438356…
PD8037a 0 0 0 0 0 0 0 0 0 0 0 0 0 0 0 0 0 0 0 0 0 0 0 0 0 0 0 0 0 0 0 0 0 0 0 0 0 0 0 0 0 0 0 0 0 0 0 0 0 0 0 0 0 0 0 0 0 0 0 0 0 0 0 0 0 0 0 0 0 0 0 0 1 0 0 0 0 0 0 0 0 37 0 80 9.100000381 0 19 32.8 1 0 5.150684932 0 "favorable" 0 1 0 0 0 0 0 0 0 0 0 0 0 0 0 0 0 0 1 0 "inv_16" 0 0 0 0 0 0 0 0 0 0 0 1 0 0 0 0 "PD8037a" 0.158904109589041 5.150684932 0 1 5.150684932 0 5.150684932 0 5.150684932 0 "N…
PD8038a 0 0 0 0 0 0 0 0 0 0 0 1 0 0 0 0 0 0 0 0 0 0 0 0 0 0 0 0 0 0 0 0 0 0 0 1 0 0 0 1 0 0 0 0 0 0 0 0 0 0 0 0 0 0 0 0 1 0 0 0 0 0 0 0 0 0 0 0 0 0 0 0 0 0 0 0 0 0 0 0 0 29 1 75 8.899999619 1 73 190.7 1 0 0.347945205 1 "favorable" 0 0 0 0 0 0 1 0 0 0 0 0 0 0 0 0 0 0 1 0 "NPM1" 0 0 0 0 1 0 0 0 0 0 0 0 0 0 0 0 "PD8038a" 0.347945205 0.347945205 0 0 0.347945205 0 0.347945205 0 0.347945205 1 "NEW_favo…
PD8040a 0 0 1 0 0 0 0 0 0 0 0 0 0 0 0 0 0 0 0 0 0 0 0 0 0 0 0 0 0 0 0 0 0 0 0 1 0 0 0 0 0 0 1 0 0 0 0 0 0 0 0 0 0 1 0 1 1 0 0 0 0 0 0 0 0 0 0 0 0 0 0 0 0 0 0 0 0 0 0 0 0 48 0 90 10 1 150 10 1 0 4.945205479 0 "favorable" 0 0 0 0 0 0 1 0 0 1 0 0 0 0 0 0 1 0 1 0 "NPM1" 0 0 0 0 1 0 0 0 0 0 0 0 0 0 0 0 "PD8040a" 0.167123287671233 4.945205479 0 1 4.945205479 0 4.945205479 0 4.945205479 0 "NEW_favorable…
PD8041a 0 0 0 0 0 0 0 0 0 0 0 0 0 0 0 0 0 0 0 0 0 0 1 0 0 0 0 1 0 0 0 0 0 0 0 0 0 0 0 0 0 0 0 0 0 0 0 0 0 0 0 0 0 0 0 0 0 0 0 0 0 0 1 0 1 0 0 1 0 1 1 0 0 0 0 0 0 0 0 0 0 61 1 80 9.800000191 1 44 23.1 1 0 1.109589041 1 "adverse" 0 0 0 0 0 0 0 0 1 0 0 0 0 0 0 0 0 1 0 0 "TP53_complex" 0 0 0 0 0 0 0 0 0 0 1 0 0 0 0 0 "PD8041a" 0.304109589041096 1.109589041 0 1 1.109589041 1 1.109589041 0 1.109589041 …
PD8042a 0 0 0 0 0 0 0 0 0 0 0 0 0 0 0 0 0 0 0 0 0 0 0 0 0 0 1 0 0 0 0 0 0 0 0 0 0 0 0 0 1 0 0 0 0 0 0 0 0 0 0 0 0 0 0 0 0 0 0 0 0 0 0 0 0 0 0 0 0 0 0 0 0 0 0 0 0 1 0 0 0 54 0 24 10.69999981 0 16 7.3 1 0 2.378082192 1 "favorable" 0 0 1 0 0 0 0 0 0 0 0 0 0 0 0 0 0 0 1 0 "t_8_21" 1 0 0 0 0 0 0 0 0 0 0 0 0 0 0 0 "PD8042a" 0.0712328767123288 0.797260273972603 1 1 2.378082192 0 2.378082192 1 2.37808219…
PD8043a 0 0 0 0 0 0 0 1 1 0 0 0 0 0 0 0 0 0 0 0 0 0 0 0 0 0 0 0 0 0 0 0 0 0 0 0 0 0 0 0 0 0 0 0 0 0 0 0 0 0 0 0 0 0 0 0 0 0 0 0 0 0 0 0 0 0 0 0 0 0 0 1 0 0 0 0 0 0 0 0 0 55 1 70 9.399999619 1 121 3.1 1 0 10.19178082 0 "favorable" 0 0 0 0 0 0 0 1 0 0 0 0 0 0 0 0 0 0 1 0 "CEBPA_bi" 0 0 0 0 0 1 0 0 0 0 0 0 0 0 0 0 "PD8043a" 0.0767123287671233 10.19178082 0 1 10.19178082 0 10.19178082 0 10.19178082 0…
PD8044a 0 0 0 0 0 0 0 0 0 0 0 0 0 0 0 0 0 0 0 0 0 0 0 0 0 0 0 1 0 0 0 0 0 0 0 1 0 0 0 0 0 0 0 0 0 0 0 0 0 0 0 0 0 0 0 1 0 0 0 0 0 0 0 0 0 0 0 0 0 0 0 0 0 0 0 0 0 0 0 0 0 44 0 80 9.399999619 0 124 2.5 1 0 2.315068493 1 "favorable" 0 0 0 0 0 0 1 0 0 0 0 0 0 0 0 0 0 0 1 0 "NPM1" 0 0 0 0 1 0 0 0 0 0 0 0 0 0 0 0 "PD8044a" 0.0876712328767123 2.315068493 0 1 2.315068493 1 2.315068493 0 2.315068493 0 "NE…
PD8045a 0 0 0 0 0 0 0 0 0 0 0 0 0 0 0 0 0 0 0 0 0 0 1 0 0 0 0 0 0 0 0 0 0 0 0 0 0 0 0 0 0 0 0 0 0 0 0 0 0 0 0 0 0 0 0 0 0 0 0 0 0 0 0 0 0 0 0 0 0 0 0 0 0 0 0 0 0 0 0 0 0 43 1 90 7.900000095 1 32 372 1 0 0.02739726 1 "adverse" 0 0 0 0 0 0 0 0 0 0 0 0 0 0 0 1 0 1 0 0 "mNOS" 0 0 0 0 0 0 0 1 0 0 0 0 0 0 0 0 "PD8045a" 0.02739726 0.02739726 0 0 0.02739726 0 0.02739726 0 0.02739726 1 "NEW_adverse" 0 0 1
PD8046a 0 0 0 0 0 0 0 0 0 0 0 1 1 0 0 0 0 1 0 0 0 0 0 0 0 0 0 0 0 0 0 0 0 0 0 1 0 0 0 0 0 0 0 0 0 0 0 0 0 0 0 0 0 0 0 0 0 0 0 0 0 0 0 0 0 0 0 0 0 0 0 0 0 0 0 0 0 0 0 0 0 46 0 43 8.600000381 1 51 10.5 1 0 1.123287671 1 "favorable" 0 0 0 0 0 0 1 0 0 0 0 0 0 0 0 0 0 0 1 0 "NPM1" 0 0 0 0 1 0 0 0 0 0 0 0 0 0 0 0 "PD8046a" 0.13972602739726 0.865753424657534 1 1 1.123287671 0 1.123287671 1 1.123287671 0…
PD8047a 0 0 0 0 0 0 0 0 0 0 0 0 0 0 0 0 0 0 0 0 0 0 0 0 0 0 0 0 0 0 0 0 0 0 0 0 0 0 0 0 0 0 0 0 0 0 0 0 0 0 0 0 0 0 0 0 0 0 0 1 0 0 0 0 0 0 0 0 0 0 0 0 0 0 0 0 0 0 0 0 1 60 0 95 7.300000191 1 4 110.5 1 0 0.117808219 1 "intermediate" 0 0 0 1 0 0 0 0 0 0 0 0 0 0 0 0 0 0 0 1 "t_11" 0 0 0 0 0 0 0 0 0 0 0 0 0 0 1 0 "PD8047a" 0.117808219 0.117808219 0 0 0.117808219 0 0.117808219 0 0.117808219 1 "NEW_in…
PD8048a 0 0 0 0 0 0 0 0 0 0 0 0 0 0 0 0 0 0 0 0 0 0 1 0 0 0 0 0 0 0 0 0 0 0 0 0 0 0 0 0 0 0 0 0 0 0 0 0 0 0 0 0 0 1 0 0 0 0 0 0 0 0 0 0 0 0 0 0 0 0 0 0 0 0 0 0 0 0 0 0 0 32 0 70 7.5 0 61 64 1 0 1.317808219 1 "adverse" 0 0 0 0 0 0 0 0 0 0 0 1 0 0 0 0 0 1 0 0 "WT1" 0 0 0 0 0 0 1 0 0 0 0 0 0 0 0 0 "PD8048a" 0.276712328767123 1.12876712328767 1 1 1.317808219 0 1.317808219 1 1.317808219 0 "NEW_adverse…
PD8049a 0 0 0 0 0 0 0 0 0 0 0 0 0 0 0 0 0 0 0 0 0 0 0 0 0 0 0 0 0 0 0 0 0 0 0 0 0 0 0 0 0 0 0 0 0 0 0 0 0 0 0 0 0 0 0 0 0 0 0 0 0 0 0 0 0 0 0 0 0 0 0 0 0 0 0 0 0 0 0 0 0 57 0 56 11 1 171 1.5 1 0 0.112328767 1 "intermediate" 0 0 0 0 0 0 0 0 0 0 0 0 0 0 1 0 0 0 0 1 "no_events" 0 0 1 0 0 0 0 0 0 0 0 0 0 0 0 0 "PD8049a" 0.112328767 0.112328767 0 0 0.112328767 0 0.112328767 0 0.112328767 1 "NEW_favora…
PD8050a 0 0 0 0 0 0 0 0 0 0 0 0 0 0 0 0 0 0 0 0 0 0 1 0 0 0 0 0 0 0 0 0 0 0 0 0 0 0 0 0 0 0 0 0 0 0 0 0 0 0 0 0 0 0 0 0 0 0 0 0 0 0 0 0 0 0 0 0 0 0 0 0 0 0 0 1 0 0 0 0 0 32 0 80 11.10000038 1 15 25.7 1 0 4.4 0 "favorable" 1 0 0 0 0 0 0 0 0 0 0 0 0 0 0 0 0 0 1 0 "t_15_17" 0 0 0 0 0 0 0 0 0 0 0 0 0 0 0 1 "PD8050a" 0.197260273972603 4.4 0 1 4.4 0 4.4 0 4.4 0 "NEW_favorable" 1 0 0
PD8051a 0 0 0 0 0 0 0 0 0 0 0 0 0 0 0 0 0 0 0 0 0 0 0 0 0 0 0 0 0 0 0 0 0 0 0 0 0 0 0 0 0 0 0 0 0 0 0 0 0 0 0 0 0 0 0 0 0 0 0 0 0 0 0 0 0 0 0 0 0 0 0 0 0 0 0 0 0 0 0 0 0 52 1 50 8.899999619 1 238 3.3 1 0 0.476712329 1 "intermediate" 0 0 0 0 0 0 0 0 0 0 0 0 0 0 1 0 0 0 0 1 "no_events" 0 0 1 0 0 0 0 0 0 0 0 0 0 0 0 0 "PD8051a" 0.476712329 0.476712329 0 0 0.476712329 0 0.476712329 0 0.476712329 1 "N…
PD8052a 0 0 1 0 0 0 0 0 0 0 0 0 0 0 0 0 0 0 0 0 0 0 0 0 0 0 0 1 0 0 0 0 0 0 0 0 0 0 0 0 0 0 0 0 0 0 1 0 0 0 0 0 0 0 0 1 0 0 0 0 0 0 0 0 0 0 0 0 0 0 0 0 0 0 0 0 0 0 0 0 0 51 1 30 7.800000191 1 65 101 1 0 1.498630137 1 "intermediate" 0 0 0 0 0 0 0 0 0 1 0 0 0 0 0 0 0 0 0 1 "sAML2" 0 0 0 0 0 0 0 0 1 0 0 0 0 0 0 0 "PD8052a" 0.073972602739726 0.83013698630137 1 1 1.498630137 0 1.498630137 1 1.49863013…
PD8053a 0 0 0 0 0 0 0 0 0 0 0 0 0 0 0 0 0 0 0 0 0 0 0 0 0 0 0 0 0 0 0 0 0 0 0 1 0 0 0 0 0 0 0 0 0 0 0 0 0 0 0 0 0 0 0 0 0 0 0 0 0 0 0 0 0 0 0 0 0 0 0 0 0 0 0 0 0 0 0 0 0 52 0 50 9.899999619 0 274 1.1 1 0 9.652054795 0 "favorable" 0 0 0 0 0 0 1 0 0 0 0 0 0 0 0 0 0 0 1 0 "NPM1" 0 0 0 0 1 0 0 0 0 0 0 0 0 0 0 0 "PD8053a" 0.249315068493151 9.652054795 0 1 9.652054795 0 9.652054795 0 9.652054795 0 "NEW…
PD8054a 0 0 0 0 0 0 0 0 0 0 0 0 0 0 0 0 0 0 0 0 0 0 0 0 0 0 0 0 0 0 0 0 0 0 0 0 0 0 0 0 0 0 0 0 0 0 0 0 0 0 1 0 0 0 0 0 0 0 0 0 0 0 1 0 1 1 1 0 0 1 1 0 0 0 0 0 0 0 0 0 0 49 1 40 10.19999981 1 51.2 2.96 1 0 1.410958904 1 "adverse" 0 0 0 0 0 0 0 0 1 0 0 0 0 0 0 0 0 1 0 0 "TP53_complex" 0 0 0 0 0 0 0 0 0 0 1 0 0 0 0 0 "PD8054a" 0.0767123287671233 1.2986301369863 1 1 1.410958904 0 1.410958904 1 1.410…
PD8055a 0 0 0 0 0 0 0 0 0 0 0 1 0 0 0 0 0 0 0 0 0 0 1 0 0 0 0 0 0 0 0 0 0 0 0 0 0 0 0 0 0 0 0 0 0 0 0 0 0 0 0 0 0 0 0 0 0 0 0 0 0 0 0 0 0 0 0 0 0 0 0 0 0 0 0 0 0 0 0 0 0 39 1 80 11.39999962 0 126 54.2 1 0 0.421917808 1 "intermediate" 0 0 0 0 0 0 0 0 0 0 0 0 0 0 0 1 0 0 0 1 "mNOS" 0 0 0 0 0 0 0 1 0 0 0 0 0 0 0 0 "PD8055a" 0.421917808 0.421917808 0 0 0.421917808 0 0.421917808 0 0.421917808 1 "NEW_a…
PD8056a 0 0 0 0 1 0 0 0 0 0 0 0 0 0 0 0 0 0 0 0 1 0 0 0 0 0 0 0 0 0 0 0 0 0 0 1 0 0 0 0 0 0 0 0 0 0 0 0 0 0 0 0 0 0 0 0 0 0 0 0 0 0 0 0 0 0 0 0 0 0 0 0 0 0 0 0 0 0 0 0 0 55 0 95 10.19999981 1 344 3 1 0 9.520547945 0 "favorable" 0 0 0 0 0 0 1 0 0 0 0 0 0 0 0 0 0 0 1 0 "NPM1" 0 0 0 0 1 0 0 0 0 0 0 0 0 0 0 0 "PD8056a" 0.323287671232877 9.520547945 0 1 9.520547945 0 9.520547945 0 9.520547945 0 "NEW_f…
PD8057a 0 0 0 0 0 0 0 0 0 0 0 1 0 0 0 0 0 0 0 0 0 0 0 0 0 0 0 0 0 0 0 0 0 0 0 1 0 0 0 0 0 0 0 0 0 0 1 0 0 0 0 0 0 0 0 1 1 0 0 0 0 0 0 0 0 0 0 0 0 0 0 0 0 0 0 0 0 0 0 0 0 54 1 80 6.900000095 1 40 55.6 1 0 1.02739726 1 "favorable" 0 0 0 0 0 0 1 0 0 0 0 0 0 0 0 0 0 0 1 0 "NPM1" 0 0 0 0 1 0 0 0 0 0 0 0 0 0 0 0 "PD8057a" 0.356164383561644 0.704109589041096 1 1 1.02739726 0 1.02739726 1 1.02739726 0 "N…
PD8059a 0 0 0 0 0 0 0 0 0 0 0 0 0 0 0 0 0 1 0 0 0 0 0 0 0 0 1 0 0 0 0 0 0 0 0 0 0 0 0 0 0 0 0 0 0 0 0 0 0 0 0 0 0 0 0 0 1 0 0 0 0 0 0 0 0 0 0 0 0 0 0 0 1 0 0 0 0 0 0 0 0 34 0 90 7.599999905 1 48 19.5 1 0 2.120547945 1 "favorable" 0 1 0 0 0 0 0 0 0 0 0 0 0 0 0 0 0 0 1 0 "inv_16" 0 0 0 0 0 0 0 0 0 0 0 1 0 0 0 0 "PD8059a" 0.0794520547945206 1.13424657534247 1 1 2.120547945 0 2.120547945 1 2.12054794…
PD8060a 0 0 0 0 0 0 0 0 0 0 0 1 0 0 0 0 0 0 0 0 0 0 0 0 0 0 1 0 0 0 0 0 0 0 0 1 0 0 0 0 0 0 0 0 0 0 0 0 0 0 0 0 0 0 0 1 0 0 0 0 0 0 0 0 0 0 0 0 0 0 0 0 0 0 0 0 0 0 0 0 0 59 1 90 9.199999809 1 97 41.8 1 0 0.057534247 1 "favorable" 0 0 0 0 0 0 1 0 0 0 0 0 0 0 0 0 0 0 1 0 "NPM1" 0 0 0 0 1 0 0 0 0 0 0 0 0 0 0 0 "PD8060a" 0.057534247 0.057534247 0 0 0.057534247 0 0.057534247 0 0.057534247 1 "NEW_favor…
PD8061a 0 0 0 0 0 0 0 0 0 0 0 0 0 0 0 0 0 0 0 0 0 0 0 0 0 0 0 1 0 0 0 0 0 0 0 0 1 0 0 0 0 0 0 0 0 0 0 0 0 0 0 1 0 1 0 0 0 0 0 0 0 0 0 0 0 0 0 0 0 0 0 0 0 0 0 0 0 0 0 0 0 34 1 31 8.699999809 0 188 66.1 1 0 1.128767123 1 "intermediate" 0 0 0 0 0 0 0 0 0 1 0 0 0 0 0 0 0 0 0 1 "sAML2" 0 0 0 0 0 0 0 0 1 0 0 0 0 0 0 0 "PD8061a" 0.131506849315068 0.846575342465753 1 1 1.128767123 0 1.128767123 1 1.12876…
PD8062a 0 0 0 0 0 0 0 0 0 0 0 0 0 0 0 0 0 1 0 0 0 0 0 0 0 0 0 0 1 0 0 0 0 0 0 0 0 0 0 0 0 0 0 0 0 0 0 0 0 0 0 0 0 0 0 1 1 0 0 0 0 0 0 0 0 0 0 0 0 0 1 0 0 0 0 0 0 0 0 0 0 60 1 50 11.5 0 32 1.4 1 0 0.016438356 1 "adverse" 0 0 0 0 0 0 0 0 0 0 1 0 0 0 0 0 0 1 0 0 "sAML1" 0 1 0 0 0 0 0 0 0 0 0 0 0 0 0 0 "PD8062a" 0.016438356 0.016438356 0 0 0.016438356 0 0.016438356 0 0.016438356 1 "NEW_intermediate" …
PD8063a 0 0 0 0 0 0 0 0 0 0 0 1 0 0 0 0 0 0 0 0 0 0 0 0 0 0 0 0 0 0 0 0 0 0 0 1 0 0 0 0 0 0 0 0 0 0 0 0 0 0 0 0 0 0 0 0 1 0 0 0 0 0 0 0 0 0 0 0 0 0 0 0 0 0 0 0 0 0 0 0 0 50 1 20 9.399999619 1 24 10.6 1 0 7.435616438 0 "favorable" 0 0 0 0 0 0 1 0 0 0 0 0 0 0 0 0 0 0 1 0 "NPM1" 0 0 0 0 1 0 0 0 0 0 0 0 0 0 0 0 "PD8063a" 0.117808219178082 7.435616438 0 1 7.435616438 0 7.435616438 0 7.435616438 0 "NEW…
PD8064a 0 0 0 0 0 0 0 0 0 0 0 0 0 0 0 0 0 1 0 0 0 0 0 0 0 0 0 0 0 0 0 0 0 0 0 0 0 0 0 0 0 0 0 0 0 0 0 0 0 0 0 0 0 0 0 0 0 0 0 0 0 1 0 0 0 0 0 0 0 0 0 0 0 0 0 0 0 0 0 0 0 29 0 80 9.699999809 0 34 59.2 1 0 0.764383562 1 "intermediate" 0 0 0 0 0 0 0 0 0 0 0 0 1 0 0 0 0 0 0 1 "Trisomies" 0 0 0 1 0 0 0 0 0 0 0 0 0 0 0 0 "PD8064a" 0.150684931506849 0.279452054794521 1 1 0.764383562 0 0.764383562 1 0.76…
PD8065a 0 0 0 0 0 0 0 1 0 0 0 1 0 0 0 0 0 0 0 0 0 0 0 0 0 0 0 0 0 0 0 0 0 0 0 1 0 0 0 0 0 0 0 0 0 0 0 0 0 1 0 0 0 0 0 0 0 0 0 0 0 0 0 0 0 0 0 0 0 0 0 0 0 0 0 0 0 0 0 0 0 48 0 88 7.300000191 1 40 82.7 1 0 3.309589041 1 "favorable" 0 0 0 0 0 0 1 0 0 0 0 0 0 0 0 0 0 0 1 0 "NPM1" 0 0 0 0 1 0 0 0 0 0 0 0 0 0 0 0 "PD8065a" 0.216438356164384 2.35890410958904 1 1 3.309589041 0 3.309589041 1 3.309589041 0…
PD8066a 0 0 0 0 0 0 0 0 0 0 0 0 0 0 0 0 0 0 0 0 0 0 0 0 0 0 0 0 0 0 0 0 0 0 0 0 0 0 0 0 0 0 0 0 0 0 0 0 0 0 1 0 0 0 0 0 0 0 0 0 0 0 1 0 1 1 0 0 0 1 1 0 0 0 0 0 0 0 0 0 0 61 1 22 8 1 40 3.75 1 0 1.37260274 1 "adverse" 0 0 0 0 0 0 0 0 1 0 0 0 0 0 0 0 0 1 0 0 "TP53_complex" 0 0 0 0 0 0 0 0 0 0 1 0 0 0 0 0 "PD8066a" 0.0904109589041096 1.03013698630137 1 1 1.37260274 0 1.37260274 1 1.37260274 0 "NEW_a…
PD8067a 0 0 0 0 0 0 0 0 0 0 0 1 0 0 0 0 0 0 0 0 0 0 0 0 0 0 0 0 0 0 0 0 0 0 0 0 0 0 0 0 0 0 0 0 0 0 0 0 0 0 0 0 0 0 0 0 0 0 0 0 0 0 0 0 1 0 0 1 0 0 0 0 0 0 0 0 0 0 0 0 0 59 1 75 7.300000191 1 14 2.8 2 1 1.254794521 1 "adverse" 0 0 0 0 0 0 0 0 0 0 0 0 0 0 0 1 0 1 0 0 "mNOS" 0 0 0 0 0 0 0 1 0 0 0 0 0 0 0 0 "PD8067a" 1.254794521 1.254794521 0 0 1.254794521 0 1.254794521 0 1.254794521 1 "NEW_intermed…
PD8068a 1 0 1 0 0 0 0 0 0 0 0 0 0 0 0 0 0 0 0 0 0 0 0 0 0 0 0 0 0 0 0 0 0 0 0 0 0 0 0 0 0 0 0 0 0 0 1 0 1 0 0 0 0 0 0 0 1 0 0 0 0 0 0 0 0 0 0 0 0 0 0 0 0 0 0 0 0 0 0 0 0 60 1 20 9 0 45 4.6 1 0 0.17260274 1 "adverse" 0 0 0 0 0 0 0 0 0 1 0 0 0 0 0 0 0 1 0 0 "sAML2" 0 0 0 0 0 0 0 0 1 0 0 0 0 0 0 0 "PD8068a" 0.17260274 0.17260274 0 0 0.17260274 0 0.17260274 0 0.17260274 1 "NEW_adverse" 0 0 1
PD8069a 0 0 0 0 0 0 0 0 0 0 0 0 0 0 0 0 0 0 0 0 0 0 1 0 0 0 0 0 0 0 0 0 0 0 0 0 0 0 0 0 0 0 0 0 0 0 0 0 0 0 0 0 0 1 0 0 0 0 0 0 0 1 0 0 0 0 0 0 0 0 0 0 0 0 0 0 0 0 0 0 0 59 0 40 9.699999809 1 105 1.7 1 0 2.715068493 1 "intermediate" 0 0 0 0 0 0 0 0 0 0 0 1 0 0 0 0 0 0 0 1 "WT1" 0 0 0 0 0 0 1 0 0 0 0 0 0 0 0 0 "PD8069a" 0.0794520547945206 2.48219178082192 1 1 2.715068493 0 2.715068493 1 2.71506849…
PD8070a 0 0 0 0 0 0 0 0 0 0 0 0 0 0 0 0 0 1 0 0 0 0 0 0 0 0 0 0 0 0 0 0 0 0 0 0 0 0 0 0 0 0 0 0 0 0 0 0 0 0 0 0 0 0 0 0 0 0 0 0 0 1 0 0 0 0 0 0 0 0 0 0 0 0 0 0 0 0 0 0 1 22 0 80 14 1 66 77.4 1 0 0.646575342 1 "intermediate" 0 0 0 1 0 0 0 0 0 0 0 0 0 0 0 0 0 0 0 1 "t_11" 0 0 0 0 0 0 0 0 0 0 0 0 0 0 1 0 "PD8070a" 0.0931506849315069 0.345205479452055 1 1 0.646575342 0 0.646575342 1 0.646575342 0 "NE…
PD8071a 0 0 0 0 0 0 0 0 0 0 0 1 0 0 0 0 1 0 0 0 0 0 0 0 0 0 0 0 0 0 0 0 0 0 0 1 0 0 0 0 0 0 0 0 0 0 0 0 0 0 0 0 0 1 0 0 0 0 0 0 0 0 0 0 0 0 0 0 0 0 0 0 0 0 0 0 0 0 0 0 0 55 1 80 9.300000191 1 43 13.5 1 0 0.052054795 1 "favorable" 0 0 0 0 0 0 1 0 0 0 0 0 0 0 0 0 0 0 1 0 "NPM1" 0 0 0 0 1 0 0 0 0 0 0 0 0 0 0 0 "PD8071a" 0.052054795 0.052054795 0 0 0.052054795 0 0.052054795 0 0.052054795 1 "NEW_favor…
PD8072a 0 0 0 0 0 0 0 0 0 0 0 0 0 0 0 0 0 0 0 0 0 0 0 0 0 0 1 0 0 0 0 0 0 0 0 0 0 0 0 0 0 0 0 0 0 0 0 0 0 0 0 0 0 0 0 0 0 0 0 0 0 0 0 0 0 0 0 0 0 0 0 0 1 0 0 0 0 0 0 0 0 47 1 10 11.89999962 1 34 13.5 1 0 4.356164384 0 "favorable" 0 1 0 0 0 0 0 0 0 0 0 0 0 0 0 0 0 0 1 0 "inv_16" 0 0 0 0 0 0 0 0 0 0 0 1 0 0 0 0 "PD8072a" 0.073972602739726 4.356164384 0 1 4.356164384 0 4.356164384 0 4.356164384 0 "N…
PD8073a 0 0 0 0 0 0 0 0 0 0 0 0 0 0 0 0 0 0 0 0 0 0 1 0 0 0 0 0 0 0 0 0 0 0 0 1 0 0 0 0 0 0 0 0 0 0 0 0 0 0 0 0 0 0 0 0 0 0 0 0 0 0 0 0 0 0 0 0 0 0 0 0 0 0 0 0 0 0 0 0 0 39 0 84 10.5 0 56 18 1 0 1.517808219 1 "intermediate" 0 0 0 0 0 0 1 0 0 0 0 0 0 0 0 0 0 0 0 1 "NPM1" 0 0 0 0 1 0 0 0 0 0 0 0 0 0 0 0 "PD8073a" 0.0849315068493151 0.876712328767123 1 1 1.517808219 0 1.517808219 1 1.517808219 0 "NE…
PD8074a 0 0 0 0 0 0 0 1 1 0 0 0 0 0 0 0 0 0 0 0 0 0 0 0 0 0 0 0 0 0 0 0 0 0 0 0 0 0 0 0 0 0 0 0 0 0 0 0 0 0 0 0 0 1 0 0 0 0 0 0 0 0 0 0 0 0 0 0 0 0 0 0 0 0 0 0 0 0 0 0 0 52 0 91 9.199999809 0 45 11.7 1 0 4.191780822 0 "favorable" 0 0 0 0 0 0 0 1 0 0 0 0 0 0 0 0 0 0 1 0 "CEBPA_bi" 0 0 0 0 0 1 0 0 0 0 0 0 0 0 0 0 "PD8074a" 0.26027397260274 4.191780822 0 1 4.191780822 0 4.191780822 0 4.191780822 0 "…
PD8075a 0 0 0 0 0 0 0 0 0 0 0 0 0 0 0 0 0 1 0 0 0 0 0 0 0 0 0 0 0 0 0 0 0 0 0 0 0 0 0 0 0 0 0 0 0 0 0 0 1 0 0 0 0 0 0 0 1 0 0 0 0 0 0 0 0 0 0 0 0 0 0 0 1 0 0 0 0 0 0 0 0 31 1 70 2.5 1 35 60.8 1 0 8.334246575 0 "favorable" 0 1 0 0 0 0 0 0 0 0 0 0 0 0 0 0 0 0 1 0 "inv_16" 0 0 0 0 0 0 0 0 0 0 0 1 0 0 0 0 "PD8075a" 0.161643835616438 1.03287671232877 1 1 8.334246575 0 8.334246575 0 8.334246575 0 "NEW_…
PD8076a 0 0 0 0 1 0 0 0 0 0 0 0 0 0 0 0 0 0 0 0 0 0 0 0 0 0 0 0 0 1 0 0 0 0 0 0 0 0 0 0 0 0 0 0 0 0 0 0 0 1 0 0 0 0 0 0 0 0 0 0 0 0 0 0 0 0 0 0 0 0 0 0 0 0 0 1 0 0 0 0 0 50 1 75 8.100000381 1 56 0.83 1 0 7.515068493 0 "favorable" 1 0 0 0 0 0 0 0 0 0 0 0 0 0 0 0 0 0 1 0 "t_15_17" 0 0 0 0 0 0 0 0 0 0 0 0 0 0 0 1 "PD8076a" 0.167123287671233 7.515068493 0 1 7.515068493 0 7.515068493 0 7.515068493 0 "…
PD8077a 0 0 0 0 0 0 0 0 0 0 0 0 0 1 0 0 0 0 0 0 0 0 0 0 0 0 0 1 0 0 0 0 0 0 0 0 0 0 0 0 0 0 0 0 0 1 0 0 0 0 0 0 0 0 0 0 0 0 0 0 0 0 0 0 0 0 0 0 0 0 1 0 0 1 0 0 0 0 0 0 0 52 1 75 7.5 1 14 210 1 0 0.424657534 1 "adverse" 0 0 0 0 0 1 0 0 0 0 0 0 0 0 0 0 0 1 0 0 "inv_3" 0 0 0 0 0 0 0 0 0 1 0 0 0 0 0 0 "PD8077a" 0.424657534 0.424657534 0 0 0.424657534 0 0.424657534 0 0.424657534 1 "NEW_adverse" 0 0 1
PD8078a 0 0 0 0 0 0 0 0 0 0 0 0 0 0 0 0 0 0 0 0 0 0 0 0 0 0 0 1 1 0 0 0 0 0 0 0 0 0 0 0 0 0 0 0 0 0 0 0 1 0 0 0 0 0 0 0 1 0 0 0 0 0 0 0 0 0 0 0 0 0 0 0 0 0 0 0 0 0 0 0 0 39 1 94 17.60000038 1 29 58.6 1 0 0.021917808 1 "adverse" 0 0 0 0 0 0 0 0 0 1 0 0 0 0 0 0 0 1 0 0 "sAML2" 0 0 0 0 0 0 0 0 1 0 0 0 0 0 0 0 "PD8078a" 0.021917808 0.021917808 0 0 0.021917808 0 0.021917808 0 0.021917808 1 "NEW_advers…
PD8079a 0 0 0 0 0 0 0 1 1 0 0 0 0 0 0 0 0 1 0 0 0 0 1 0 0 0 0 0 0 0 0 0 0 0 0 1 0 0 0 0 0 0 0 0 0 0 0 0 0 0 0 0 0 0 0 1 0 0 0 0 0 0 0 0 0 0 0 0 0 0 0 0 0 0 0 0 0 0 0 0 0 60 0 51 8.899999619 1 70 2.2 1 0 0.569863014 1 "favorable" 0 0 0 0 0 0 1 1 0 0 0 0 0 0 0 0 1 0 1 0 "NPM1" 0 0 0 0 1 0 0 0 0 0 0 0 0 0 0 0 "PD8079a" 0.0876712328767123 0.569863014 0 1 0.569863014 1 0.569863014 0 0.569863014 0 "NEW…
PD8080a 0 0 1 0 0 0 0 0 0 0 0 0 0 0 0 0 0 0 0 0 0 0 0 0 0 0 0 0 0 0 0 0 0 0 0 0 0 0 0 0 0 0 1 0 0 0 0 0 0 0 0 0 0 0 0 0 0 0 0 0 0 0 0 0 0 0 0 0 0 0 0 0 0 0 0 0 0 0 0 0 0 46 0 90 8.100000381 1 50 3.2 1 0 9.194520548 0 "adverse" 0 0 0 0 0 0 0 0 0 1 0 0 0 0 0 0 0 1 0 0 "sAML2" 0 0 0 0 0 0 0 0 1 0 0 0 0 0 0 0 "PD8080a" 0.252054794520548 2.88767123287671 1 1 9.194520548 0 9.194520548 0 9.194520548 0 "…
PD8081a 0 0 0 0 0 0 0 0 0 0 0 0 0 0 0 0 0 0 0 0 0 0 0 0 0 0 0 0 0 0 0 0 0 0 0 0 0 0 0 0 0 0 0 0 0 0 0 0 0 0 0 0 0 0 0 0 0 0 0 0 0 0 0 0 0 0 0 0 0 1 0 0 0 0 0 0 0 0 0 0 0 43 0 25 7.3 1 116 2.8 1 0 2.147945205 0 "adverse" 0 0 0 0 0 0 0 0 0 0 0 0 0 0 0 1 0 1 0 0 "mNOS" 0 0 0 0 0 0 0 1 0 0 0 0 0 0 0 0 "PD8081a" 0.210958904109589 2.147945205 0 1 2.147945205 0 2.147945205 0 2.147945205 0 "NEW_intermedi…
PD8082a 0 0 0 0 0 0 0 0 0 0 0 0 0 0 0 0 0 0 0 0 0 0 0 0 0 0 0 0 0 0 0 0 0 1 0 1 0 0 0 0 0 0 0 0 0 0 0 0 0 1 0 0 0 0 0 0 0 0 0 0 0 0 0 0 0 0 0 0 0 0 0 0 0 0 0 0 0 0 0 0 0 57 0 23 10 1 111 32.7 1 0 2.180821918 1 "favorable" 0 0 0 0 0 0 1 0 0 0 0 0 0 0 0 0 0 0 1 0 "NPM1" 0 0 0 0 1 0 0 0 0 0 0 0 0 0 0 0 "PD8082a" 0.134246575342466 1.61095890410959 1 1 2.180821918 0 2.180821918 1 2.180821918 0 "NEW_fa…
PD8083a 0 0 0 0 0 0 0 0 0 0 0 1 0 0 0 0 0 0 0 0 0 0 1 0 0 0 0 0 0 0 0 0 0 0 0 1 0 0 0 0 0 0 0 0 0 0 0 0 0 0 1 0 0 0 0 0 0 0 0 0 0 0 0 0 0 0 0 0 0 0 0 0 0 0 0 0 0 0 0 0 0 59 0 85 8.699999809 1 50 133.2 3 1 0.054794521 1 "adverse" 0 0 0 0 0 0 1 0 1 0 0 0 0 0 0 0 1 1 0 0 "NPM1" 0 0 0 0 1 0 0 0 0 0 0 0 0 0 0 0 "PD8083a" 0.054794521 0.054794521 0 0 0.054794521 0 0.054794521 0 0.054794521 1 "NEW_interm…
PD8084a 0 0 0 0 0 0 0 0 0 0 0 1 0 1 0 0 0 0 0 0 0 0 0 0 0 0 0 1 0 0 0 0 0 0 0 0 0 0 0 0 0 0 0 0 0 0 0 0 0 0 0 1 0 0 0 0 0 0 0 0 0 0 0 0 0 0 0 0 0 0 1 0 0 1 0 0 0 0 0 0 0 57 1 90 9.699999809 1 66 10.2 1 0 0.109589041 1 "adverse" 0 0 0 0 0 1 0 0 0 0 0 0 0 0 0 0 0 1 0 0 "inv_3" 0 0 0 0 0 0 0 0 0 1 0 0 0 0 0 0 "PD8084a" 0.109589041 0.109589041 0 0 0.109589041 0 0.109589041 0 0.109589041 1 "NEW_advers…
PD8085a 0 0 0 0 0 0 0 0 0 0 0 0 0 1 0 0 0 0 0 0 0 0 0 0 0 0 0 0 0 0 0 0 0 0 0 0 0 0 0 0 0 0 0 0 0 0 0 0 0 0 0 0 0 0 0 0 1 0 0 0 0 0 0 0 0 0 0 0 0 0 1 0 0 0 0 0 0 0 0 0 0 56 0 55 7.800000191 1 79 0.8 1 0 0.77260274 1 "adverse" 0 0 0 0 0 0 0 0 0 0 0 0 0 0 0 1 0 1 0 0 "mNOS" 0 0 0 0 0 0 0 1 0 0 0 0 0 0 0 0 "PD8085a" 0.26027397260274 0.77260274 0 1 0.77260274 1 0.77260274 0 0.77260274 0 "NEW_intermed…
PD8086a 0 0 0 0 0 0 0 0 0 0 0 0 0 0 0 0 0 1 0 0 0 0 0 0 0 0 0 0 0 0 0 0 0 0 0 0 0 0 0 0 0 0 0 0 0 0 0 0 0 0 0 0 0 1 0 0 0 0 0 0 0 1 0 0 0 0 0 0 0 0 0 0 0 0 0 1 0 0 0 0 0 65 0 85 10.39999962 0 66 18.2 1 0 1.668493151 1 "favorable" 1 0 0 0 0 0 0 0 0 0 0 0 0 0 0 0 0 0 1 0 "t_15_17" 0 0 0 0 0 0 0 0 0 0 0 0 0 0 0 1 "PD8086a" 0.0876712328767123 1.12328767123288 1 1 1.668493151 0 1.668493151 1 1.6684931…
PD8087a 0 0 0 0 0 0 0 0 0 0 0 0 0 0 0 0 0 0 0 0 0 0 1 0 0 0 0 0 0 0 0 0 0 0 0 1 0 0 0 0 1 0 0 0 0 0 0 0 0 0 0 0 0 0 0 0 0 0 0 0 0 0 0 0 0 0 0 0 0 0 0 0 0 0 0 0 0 0 0 0 0 46 0 59 8.300000191 1 205 29.1 1 0 0.219178082 1 "intermediate" 0 0 0 0 0 0 1 0 0 0 0 0 0 0 0 0 0 0 0 1 "NPM1" 0 0 0 0 1 0 0 0 0 0 0 0 0 0 0 0 "PD8087a" 0.219178082 0.219178082 0 0 0.219178082 0 0.219178082 0 0.219178082 1 "NEW_i…
PD8088a 0 0 0 0 0 0 0 0 0 0 0 0 0 0 0 0 0 0 0 0 0 0 1 0 0 0 0 0 0 0 0 0 0 0 0 0 0 0 0 0 0 0 0 0 0 0 0 0 0 0 0 0 0 1 0 0 1 0 0 0 0 0 0 0 0 0 0 0 0 0 0 0 0 0 0 0 0 0 0 0 0 39 0 60 7.400000095 1 115 113.5 1 0 0.676712329 1 "intermediate" 0 0 0 0 0 0 0 0 0 0 0 1 0 0 0 0 0 0 0 1 "WT1" 0 0 0 0 0 0 1 0 0 0 0 0 0 0 0 0 "PD8088a" 0.13972602739726 0.594520547945205 1 1 0.676712329 0 0.676712329 1 0.6767123…
PD8089a 0 0 0 0 0 0 0 0 0 0 0 0 0 0 0 0 0 0 0 0 0 0 0 0 0 0 0 0 0 0 0 0 0 0 0 0 0 0 0 0 0 0 0 0 0 0 0 0 0 0 0 0 0 0 0 0 0 0 1 1 0 1 1 0 0 0 0 0 0 0 0 0 0 0 0 0 0 0 0 0 0 47 0 52 8.899999619 1 35 43.5 1 0 0.243835616 1 "adverse" 0 0 0 0 0 0 0 0 0 0 0 0 1 0 0 0 0 1 0 0 "Trisomies" 0 0 0 1 0 0 0 0 0 0 0 0 0 0 0 0 "PD8089a" 0.131506849315068 0.243835616 0 1 0.243835616 1 0.243835616 0 0.243835616 0 "…
PD8090a 0 0 0 0 0 0 0 0 0 0 0 0 0 0 0 0 0 0 0 0 0 0 1 0 0 0 0 0 0 0 0 0 0 0 0 1 0 0 0 1 0 0 0 0 0 0 0 0 1 0 0 0 0 0 0 0 0 0 0 0 0 0 0 0 0 0 0 0 0 0 0 0 0 0 0 0 0 0 0 0 0 55 0 50 11 2 45 4.3 1 0 8.928767123 0 "favorable" 0 0 0 0 0 0 1 0 0 0 0 0 0 0 0 0 0 0 1 0 "NPM1" 0 0 0 0 1 0 0 0 0 0 0 0 0 0 0 0 "PD8090a" 0.0575342465753425 8.928767123 0 1 8.928767123 0 8.928767123 0 8.928767123 0 "NEW_intermed…
PD8091a 0 0 0 0 0 0 0 0 0 0 0 1 0 0 0 0 0 0 0 0 1 0 0 0 0 0 0 0 0 0 0 0 0 0 0 1 0 0 0 0 0 0 0 0 0 0 0 0 0 0 0 0 0 0 0 1 0 0 0 0 0 0 0 0 0 0 0 0 0 0 0 0 0 0 0 0 0 0 0 0 0 47 0 37 14.69999981 1 196 16.6 1 0 4.205479452 0 "favorable" 0 0 0 0 0 0 1 0 0 0 0 0 0 0 0 0 0 0 1 0 "NPM1" 0 0 0 0 1 0 0 0 0 0 0 0 0 0 0 0 "PD8091a" 0.194520547945205 4.205479452 0 1 4.205479452 0 4.205479452 0 4.205479452 0 "NE…
PD8092a 0 0 0 0 0 0 0 1 0 0 0 1 0 0 0 0 0 0 1 0 0 0 0 0 0 0 0 0 0 0 0 0 0 0 0 1 0 0 0 0 1 0 0 0 0 0 0 0 0 0 0 0 0 0 0 0 0 0 0 0 0 0 0 0 0 0 0 0 0 0 0 0 0 0 0 0 0 0 0 0 0 39 1 25 7.300000191 1 54 17.8 1 0 4.287671233 0 "favorable" 0 0 0 0 0 0 1 0 0 0 0 0 0 0 0 0 0 0 1 0 "NPM1" 0 0 0 0 1 0 0 0 0 0 0 0 0 0 0 0 "PD8092a" 0.131506849315068 4.287671233 0 1 4.287671233 0 4.287671233 0 4.287671233 0 "NEW…
PD8093a 0 0 0 0 0 0 0 0 0 0 0 0 0 0 0 0 0 0 0 0 0 0 0 0 0 0 0 0 0 0 0 0 0 0 0 0 0 0 0 0 0 0 0 0 0 0 0 0 0 0 0 0 0 0 0 0 0 0 0 0 0 0 0 0 0 0 0 1 0 0 1 0 0 0 0 0 0 0 0 0 0 36 0 60 5.300000191 1 9 6 1 0 0.868493151 1 "adverse" 0 0 0 0 0 0 0 0 0 0 0 0 0 0 0 1 0 1 0 0 "mNOS" 0 0 0 0 0 0 0 1 0 0 0 0 0 0 0 0 "PD8093a" 0.16986301369863 0.638356164383562 1 1 0.868493151 0 0.868493151 1 0.868493151 0 "NEW_…
PD8094a 0 0 0 0 1 0 0 0 0 0 0 0 0 0 0 0 0 0 0 0 0 0 1 0 0 0 0 0 0 0 0 0 0 0 0 0 0 0 0 0 0 0 0 0 0 0 0 0 0 0 0 0 0 0 0 0 0 0 0 0 0 1 0 0 0 0 0 0 0 0 0 0 0 0 0 1 0 0 0 0 0 21 1 63 11.69999981 1 41 36.2 1 0 9.334246575 0 "favorable" 1 0 0 0 0 0 0 0 0 0 0 0 0 0 0 0 0 0 1 0 "t_15_17" 0 0 0 0 0 0 0 0 0 0 0 0 0 0 0 1 "PD8094a" 0.0931506849315069 9.334246575 0 1 9.334246575 0 9.334246575 0 9.334246575 0 …
PD8095a 0 0 0 0 0 0 0 0 0 0 0 0 1 0 0 0 0 0 0 0 1 0 0 0 0 0 0 0 0 0 0 0 0 0 0 1 0 0 0 0 0 0 0 0 0 0 0 0 0 0 0 0 0 0 0 0 1 0 0 0 0 0 0 0 0 0 0 0 0 0 0 0 0 0 0 0 0 0 0 0 0 52 1 90 9 1 28 5.4 1 0 0.147945205 1 "favorable" 0 0 0 0 0 0 1 0 0 0 0 0 0 0 0 0 0 0 1 0 "NPM1" 0 0 0 0 1 0 0 0 0 0 0 0 0 0 0 0 "PD8095a" 0.0794520547945206 0.147945205 0 1 0.147945205 1 0.147945205 0 0.147945205 0 "NEW_favorable…
PD8096a 0 0 0 0 0 0 0 0 0 0 0 0 0 0 0 0 0 0 0 0 0 0 0 0 0 0 0 0 0 0 0 0 0 0 0 0 0 0 0 1 0 0 0 0 0 0 0 0 0 0 0 0 0 0 0 0 0 0 0 0 0 0 1 0 0 0 0 0 0 0 1 0 0 0 0 0 0 0 0 0 0 23 1 85 13.69999981 1 221 32.4 3 1 1.37260274 1 "adverse" 0 0 0 0 0 0 0 0 1 0 0 0 0 0 0 0 0 1 0 0 "TP53_complex" 0 0 0 0 0 0 0 0 0 0 1 0 0 0 0 0 "PD8096a" 0.16986301369863 0.917808219178082 1 1 1.37260274 0 1.37260274 1 1.3726027…
PD8097a 0 0 0 0 0 0 0 0 0 0 0 0 0 0 0 0 0 0 0 0 0 0 0 0 0 0 1 0 0 0 0 0 0 0 0 0 0 0 0 0 0 0 0 0 0 0 0 0 0 0 0 0 0 0 0 0 1 0 0 0 1 0 0 0 0 0 0 0 0 0 0 0 1 0 0 0 0 0 0 0 0 55 0 90 8.600000381 2 72 42.9 1 0 8.410958904 0 "favorable" 0 1 0 0 0 0 0 0 0 0 0 0 0 0 0 0 0 0 1 0 "inv_16" 0 0 0 0 0 0 0 0 0 0 0 1 0 0 0 0 "PD8097a" 0.0712328767123288 8.410958904 0 1 8.410958904 0 8.410958904 0 8.410958904 0 "…
PD8098a 0 0 0 0 0 0 0 0 0 0 0 1 0 0 0 0 0 0 0 0 0 0 1 0 0 0 0 0 0 0 0 0 0 0 0 1 0 0 0 0 0 0 0 0 0 0 0 0 0 0 0 0 0 0 0 0 0 0 0 0 0 0 0 0 0 0 0 0 0 0 0 0 0 0 0 0 0 0 0 0 0 56 0 44 8.899999619 1 71 5.75 1 0 0.917808219 1 "favorable" 0 0 0 0 0 0 1 0 0 0 0 0 0 0 0 0 0 0 1 0 "NPM1" 0 0 0 0 1 0 0 0 0 0 0 0 0 0 0 0 "PD8098a" 0.10958904109589 0.824657534246575 1 1 0.917808219 0 0.917808219 1 0.917808219 0…
PD8099a 0 0 0 0 0 0 0 0 0 0 0 0 0 0 0 0 0 0 0 0 0 0 0 0 0 0 0 0 0 0 0 0 0 0 0 0 0 0 0 0 0 0 0 0 0 0 0 0 0 0 1 0 0 0 0 0 1 0 0 0 0 1 0 0 1 0 0 0 0 0 0 0 1 0 0 0 0 0 1 0 0 56 1 80 9.819999695 1 267 1.57 1 0 0.071232877 1 "favorable" 0 1 0 1 0 0 0 0 1 0 0 0 0 0 0 0 1 0 1 0 "inv_16" 0 0 0 0 0 0 0 0 0 0 0 1 0 0 0 0 "PD8099a" 0.071232877 0.071232877 0 0 0.071232877 0 0.071232877 0 0.071232877 1 "NEW_fa…
PD8101a 0 0 0 0 0 0 0 0 0 0 0 0 0 0 0 0 0 0 0 0 0 0 0 0 0 0 1 0 0 0 0 0 0 0 0 0 0 0 0 0 0 0 0 0 0 0 0 0 0 1 0 0 0 0 0 0 0 0 0 0 0 0 0 0 0 0 0 0 0 0 0 0 0 0 0 0 0 1 0 0 0 53 0 30 10.89999962 1 12 22.7 1 0 1.887671233 1 "favorable" 0 0 1 0 0 0 0 0 0 0 0 0 0 0 0 0 0 0 1 0 "t_8_21" 1 0 0 0 0 0 0 0 0 0 0 0 0 0 0 0 "PD8101a" 1.09315068493151 1.63287671232877 1 1 1.887671233 0 1.887671233 1 1.887671233 …
PD8102a 0 0 0 0 0 0 0 0 0 0 0 0 0 0 0 0 1 0 0 0 0 0 1 0 0 0 0 0 0 0 0 0 0 0 0 0 0 0 0 0 0 0 0 0 0 0 0 0 0 0 0 0 0 0 0 0 0 0 0 0 0 0 0 0 0 0 0 0 0 0 0 0 0 0 0 1 0 0 0 0 0 54 1 80 6.699999809 1 10 3.3 1 0 8.153424658 0 "favorable" 1 0 0 0 0 0 0 0 0 0 0 0 0 0 0 0 0 0 1 0 "t_15_17" 0 0 0 0 0 0 0 0 0 0 0 0 0 0 0 1 "PD8102a" 0.0821917808219178 8.153424658 0 1 8.153424658 0 8.153424658 0 8.153424658 0 "…
PD8103a 1 0 0 0 0 0 0 0 0 0 0 0 0 0 0 0 0 0 0 0 0 0 1 0 0 0 0 0 0 0 0 0 0 0 0 0 0 0 0 0 0 0 1 0 0 0 0 0 0 0 0 0 0 0 0 0 0 0 0 0 0 1 0 0 0 0 0 0 0 0 0 0 0 0 0 0 0 0 0 0 0 60 1 56 10.39999962 0 173 3.2 1 0 0.682191781 1 "adverse" 0 0 0 0 0 0 0 0 0 1 0 0 0 0 0 0 0 1 0 0 "sAML2" 0 0 0 0 0 0 0 0 1 0 0 0 0 0 0 0 "PD8103a" 0.238356164383562 0.591780821917808 1 1 0.682191781 0 0.682191781 1 0.682191781 0…
PD8104a 0 0 0 0 0 0 0 0 0 0 0 0 0 0 0 0 0 0 0 0 0 0 0 0 0 0 0 0 0 0 1 0 0 0 0 0 0 0 0 0 0 0 0 0 0 0 0 0 0 0 0 0 0 0 0 0 0 0 0 0 0 0 0 0 0 0 0 0 0 0 0 0 0 0 0 1 0 0 0 0 0 49 0 89 11.10000038 1 9 2.5 1 0 8.432876712 0 "favorable" 1 0 0 0 0 0 0 0 0 0 0 0 0 0 0 0 0 0 1 0 "t_15_17" 0 0 0 0 0 0 0 0 0 0 0 0 0 0 0 1 "PD8104a" 0.293150684931507 8.432876712 0 1 8.432876712 0 8.432876712 0 8.432876712 0 "NE…
PD8105a 0 0 0 0 0 0 0 0 0 0 0 0 0 0 0 0 0 0 0 0 0 0 0 0 0 0 0 0 0 0 0 0 0 0 0 0 0 0 0 0 0 0 0 0 0 1 0 0 0 0 0 0 0 0 0 0 0 0 0 0 0 0 0 0 0 0 0 0 0 0 0 0 0 0 1 0 0 0 0 0 0 47 1 40 7.400000095 0 14 2.8 1 0 0.37260274 1 "adverse" 0 0 0 0 0 0 0 0 0 0 1 0 0 0 0 0 0 1 0 0 "sAML1" 0 1 0 0 0 0 0 0 0 0 0 0 0 0 0 0 "PD8105a" 0.37260274 0.37260274 0 0 0.37260274 0 0.37260274 0 0.37260274 1 "NEW_intermediate"…
PD8106a 0 0 0 0 0 0 0 0 0 0 0 1 0 0 1 0 0 0 0 0 0 0 0 0 0 0 0 0 0 0 0 0 0 0 0 0 0 0 0 0 0 0 0 0 0 0 0 0 0 0 0 0 0 0 0 0 0 0 0 0 0 0 0 0 0 0 0 0 0 0 0 0 0 0 1 0 0 1 0 0 0 48 1 40 9.4 0 26 9.2 1 0 1.624657534 1 "favorable" 0 0 1 0 0 0 0 0 0 0 0 0 0 0 0 0 0 0 1 0 "t_8_21" 1 0 0 0 0 0 0 0 0 0 0 0 0 0 0 0 "PD8106a" 0.0657534246575342 0.750684931506849 1 1 1.624657534 0 1.624657534 1 1.624657534 0 "NEW…
PD8107a 1 0 0 0 0 0 0 0 0 0 0 0 0 0 1 0 0 1 0 0 0 0 0 0 0 0 0 0 1 0 0 0 0 0 0 0 0 0 0 0 0 0 0 0 0 0 0 0 0 0 0 0 0 0 0 0 0 0 0 0 0 0 0 0 0 0 0 0 0 0 0 0 0 0 0 0 0 0 0 0 0 55 0 84 8.300000191 1 76 6.08 1 0 0.317808219 1 "adverse" 0 0 0 0 0 0 0 0 0 1 0 0 0 0 0 0 0 1 0 0 "sAML2" 0 0 0 0 0 0 0 0 1 0 0 0 0 0 0 0 "PD8107a" 0.0904109589041096 0.317808219 0 1 0.317808219 1 0.317808219 0 0.317808219 0 "NEW…
PD8108a 1 0 0 0 0 0 0 0 0 0 0 0 0 0 1 0 0 0 0 0 0 0 0 0 0 0 0 0 0 0 0 0 0 0 0 0 0 0 0 0 0 0 0 0 0 0 0 0 0 1 0 0 0 0 1 0 0 0 0 0 0 1 0 0 0 0 0 0 0 0 0 0 0 0 0 0 0 0 0 0 0 60 1 37 5 1 13 21.8 1 0 1.961643836 1 "adverse" 0 0 0 0 0 0 0 0 0 1 0 0 0 0 0 0 0 1 0 0 "sAML2" 0 0 0 0 0 0 0 0 1 0 0 0 0 0 0 0 "PD8108a" 0.0849315068493151 1.83561643835616 1 1 1.961643836 0 1.961643836 1 1.961643836 0 "NEW_adve…
PD8109a 0 0 0 0 0 0 0 0 0 0 0 0 0 0 0 0 0 0 0 0 0 0 0 0 0 1 1 0 0 0 0 0 0 0 0 0 0 0 0 0 0 0 0 0 0 0 0 0 0 0 0 0 0 0 0 0 0 0 0 0 0 0 0 0 0 0 0 0 0 0 0 0 0 0 0 0 0 1 0 0 0 59 0 24 7.5 1 72 13.89 1 0 2.61369863 0 "favorable" 0 0 1 0 0 0 0 0 0 0 0 0 0 0 0 0 0 0 1 0 "t_8_21" 1 0 0 0 0 0 0 0 0 0 0 0 0 0 0 0 "PD8109a" 0.249315068493151 1.51780821917808 1 1 2.61369863 0 2.61369863 0 2.61369863 0 "NEW_fav…
PD8111a 0 0 0 0 0 0 0 1 1 0 0 0 0 0 0 0 0 0 1 0 0 0 0 0 0 0 0 0 0 0 0 0 0 0 0 0 0 0 0 0 0 0 0 0 0 0 0 0 0 0 0 0 0 0 0 0 0 0 0 0 0 0 0 0 0 0 0 0 0 0 0 0 0 0 1 0 0 0 0 0 0 51 1 95 10.80000019 1 71 50 1 0 4.931506849 1 "favorable" 0 0 0 0 0 0 0 1 0 0 0 0 0 0 0 0 0 0 1 0 "CEBPA_bi" 0 0 0 0 0 1 0 0 0 0 0 0 0 0 0 0 "PD8111a" 0.189041095890411 0.86027397260274 1 1 4.931506849 0 4.931506849 1 4.931506849…
PD8112a 1 0 0 0 0 0 0 0 0 0 0 1 0 0 0 0 0 0 0 0 0 0 0 0 0 0 0 0 0 0 0 0 0 0 0 0 1 0 0 0 0 0 1 0 0 0 0 0 0 0 0 0 0 0 0 1 0 0 0 0 0 0 0 0 0 0 0 0 0 0 0 0 0 0 0 0 0 0 0 0 0 55 1 95 13.60000038 1 37 13 2 1 0.819178082 1 "adverse" 0 0 0 0 0 0 0 0 0 1 0 0 0 0 0 0 0 1 0 0 "sAML2" 0 0 0 0 0 0 0 0 1 0 0 0 0 0 0 0 "PD8112a" 0.482191780821918 0.819178082 0 1 0.819178082 1 0.819178082 0 0.819178082 0 "NEW_ad…
PD8113a 0 0 1 0 0 0 0 0 0 0 0 1 0 0 0 0 1 0 0 0 0 0 0 0 0 0 0 0 0 0 0 0 0 0 0 0 0 0 0 0 0 0 1 0 0 1 0 0 0 0 0 0 0 0 0 0 0 0 0 0 0 0 0 0 0 0 0 0 0 0 0 0 0 0 0 0 0 0 0 0 0 56 0 95 9.800000191 1 44 46.08 3 1 1.463013699 1 "adverse" 0 0 0 0 0 0 0 0 0 1 0 0 0 0 0 0 0 1 0 0 "sAML2" 0 0 0 0 0 0 0 0 1 0 0 0 0 0 0 0 "PD8113a" 0.167123287671233 1.03287671232877 1 1 1.463013699 0 1.463013699 1 1.463013699 0…
PD8114a 1 0 0 0 0 0 0 0 0 0 0 0 0 0 0 0 0 0 0 0 0 0 1 0 0 0 0 0 0 0 0 0 0 0 0 0 0 0 0 0 0 0 1 0 0 0 1 0 0 0 0 0 0 0 0 0 0 0 0 0 0 0 0 0 0 0 0 0 0 0 0 0 0 0 0 0 0 0 0 0 0 48 1 85 9.199999809 1 239 6.5 1 0 3.956164384 1 "adverse" 0 0 0 0 0 0 0 0 0 1 0 0 0 0 0 0 0 1 0 0 "sAML2" 0 0 0 0 0 0 0 0 1 0 0 0 0 0 0 0 "PD8114a" 0.0958904109589041 3.956164384 0 1 3.956164384 1 3.956164384 0 3.956164384 0 "NEW…
PD8115a 0 0 0 0 0 0 0 0 0 0 0 0 0 0 0 0 0 0 0 0 0 0 0 0 0 0 0 1 0 0 0 0 0 0 0 0 0 0 0 0 0 0 0 0 0 0 0 0 0 0 0 0 0 0 0 0 0 0 0 0 0 0 0 0 0 0 0 0 0 0 0 0 1 0 0 0 0 0 0 0 0 53 1 30 8.899999619 1 26 27.3 1 0 4.087671233 0 "favorable" 0 1 0 0 0 0 0 0 0 0 0 0 0 0 0 0 0 0 1 0 "inv_16" 0 0 0 0 0 0 0 0 0 0 0 1 0 0 0 0 "PD8115a" 0.243835616438356 1.33150684931507 1 1 4.087671233 0 4.087671233 0 4.087671233…
PD8116a 0 0 0 0 0 0 0 0 0 0 0 0 0 0 0 0 0 1 0 0 0 0 0 0 0 0 0 0 0 0 0 0 0 0 0 0 0 0 0 0 0 0 0 0 0 0 0 0 0 0 0 0 0 0 0 0 0 0 0 0 1 0 0 0 0 0 0 0 0 0 0 0 1 0 0 0 0 0 0 0 0 43 0 83 8.899999619 1 16 73.2 3 1 4.909589041 0 "favorable" 0 1 0 0 0 0 0 0 0 0 0 0 0 0 0 0 0 0 1 0 "inv_16" 0 0 0 0 0 0 0 0 0 0 0 1 0 0 0 0 "PD8116a" 0.0904109589041096 4.909589041 0 1 4.909589041 0 4.909589041 0 4.909589041 0 "…
PD8118a 0 0 0 0 0 0 0 0 0 0 0 0 0 0 0 0 0 0 0 0 0 0 0 0 0 0 0 0 1 0 0 0 0 0 0 0 0 0 0 0 0 0 0 0 0 0 1 0 1 0 0 0 0 0 0 1 0 0 0 1 0 0 0 0 0 0 0 0 0 0 0 0 0 0 0 0 0 0 0 0 0 52 0 90 7.900000095 1 78 1.1 1 0 0.312328767 1 "adverse" 0 0 0 0 0 0 0 0 0 1 0 0 0 0 0 0 0 1 0 0 "sAML2" 0 0 0 0 0 0 0 0 1 0 0 0 0 0 0 0 "PD8118a" 0.172602739726027 0.312328767 0 1 0.312328767 1 0.312328767 0 0.312328767 0 "NEW_a…
PD8119a 0 0 0 0 0 0 0 0 0 0 0 0 0 0 0 0 0 0 0 0 0 0 1 0 0 1 0 0 0 0 0 0 0 0 0 0 0 0 0 0 0 0 0 0 0 0 0 0 0 0 0 0 0 0 0 0 0 0 0 0 0 0 0 0 0 0 0 0 0 0 0 0 0 0 0 0 0 0 0 0 0 24 0 90 10.60000038 1 152 5.4 1 0 3.139726027 1 "adverse" 0 0 0 0 0 0 0 0 0 0 0 0 0 0 0 1 0 1 0 0 "mNOS" 0 0 0 0 0 0 0 1 0 0 0 0 0 0 0 0 "PD8119a" 0.0821917808219178 0.8 1 1 3.139726027 0 3.139726027 1 3.139726027 0 "NEW_adverse"…
PD8120a 0 0 0 0 0 0 0 0 0 0 0 0 0 0 0 0 0 0 0 0 0 0 1 0 0 0 0 0 0 0 0 0 0 0 0 1 0 0 0 0 0 0 0 0 0 0 0 0 0 0 0 0 0 0 0 0 0 0 0 0 0 0 0 0 0 0 0 0 0 0 0 0 0 0 0 0 0 0 0 0 0 61 0 97 9.300000191 0 29 0.7 1 0 3.526027397 0 "intermediate" 0 0 0 0 0 0 1 0 0 0 0 0 0 0 0 0 0 0 0 1 "NPM1" 0 0 0 0 1 0 0 0 0 0 0 0 0 0 0 0 "PD8120a" 0.0904109589041096 3.526027397 0 1 3.526027397 0 3.526027397 0 3.526027397 0 "…
PD8121a 0 0 0 0 0 0 0 1 0 0 0 0 0 0 0 1 0 0 0 0 0 0 0 0 0 0 0 0 0 0 0 0 0 0 0 0 0 0 0 0 0 0 0 0 0 0 0 0 0 0 0 0 0 0 0 0 0 0 0 0 0 0 0 0 0 0 0 0 0 0 1 0 0 0 0 0 0 0 0 0 0 60 1 82 6 0 60 4.07 1 0 3.317808219 0 "adverse" 0 0 0 0 0 0 0 0 0 0 0 0 0 0 0 1 0 1 0 0 "mNOS" 0 0 0 0 0 0 0 1 0 0 0 0 0 0 0 0 "PD8121a" 0.0794520547945206 3.317808219 0 1 3.317808219 0 3.317808219 0 3.317808219 0 "NEW_intermedia…
PD8122a 0 0 0 0 0 0 0 0 0 0 0 0 0 0 0 0 0 0 0 0 0 0 0 0 0 0 0 0 0 0 0 0 0 0 0 0 0 0 0 0 0 0 0 0 0 0 0 0 0 0 1 0 0 0 0 0 0 0 0 1 0 0 1 0 1 0 0 1 1 1 1 0 0 0 0 0 0 0 0 0 0 48 0 75 9.1 1 53 14.2 1 0 0.063013699 1 "adverse" 0 0 0 0 0 0 0 0 1 0 0 0 0 0 0 0 0 1 0 0 "TP53_complex" 0 0 0 0 0 0 0 0 0 0 1 0 0 0 0 0 "PD8122a" 0.063013699 0.063013699 0 0 0.063013699 0 0.063013699 0 0.063013699 1 "NEW_adverse…
PD8123a 0 0 0 0 0 0 0 0 0 0 0 0 0 0 0 0 0 0 0 0 0 0 0 0 0 0 0 0 0 0 0 0 0 0 0 1 0 0 0 0 0 0 0 0 0 0 0 0 0 0 0 0 0 0 0 0 0 0 0 0 0 0 0 0 0 0 0 0 0 0 0 0 0 0 0 0 0 0 0 0 0 43 0 10 8.699999809 0 22 3.9 1 0 3.690410959 0 "favorable" 0 0 0 0 0 0 1 0 0 0 0 0 0 0 0 0 0 0 1 0 "NPM1" 0 0 0 0 1 0 0 0 0 0 0 0 0 0 0 0 "PD8123a" 0.0849315068493151 3.690410959 0 1 3.690410959 0 3.690410959 0 3.690410959 0 "NEW…
PD8124a 0 0 0 0 0 0 0 1 1 0 0 0 0 0 0 0 0 0 0 0 0 0 0 0 0 0 0 0 0 0 0 0 0 0 0 0 0 0 0 1 0 0 0 0 0 0 0 0 0 0 0 0 0 0 0 0 1 0 0 0 0 0 0 0 0 0 0 0 0 0 0 0 0 0 0 0 0 0 0 0 0 37 1 75 7.199999809 0 42 295 1 0 0.049315068 1 "favorable" 0 0 0 0 0 0 0 1 0 0 0 0 0 0 0 0 0 0 1 0 "CEBPA_bi" 0 0 0 0 0 1 0 0 0 0 0 0 0 0 0 0 "PD8124a" 0.049315068 0.049315068 0 0 0.049315068 0 0.049315068 0 0.049315068 1 "NEW_fa…
PD8125a 0 0 0 0 0 0 0 0 0 0 0 0 0 0 0 0 0 0 0 0 0 0 0 0 0 0 0 0 0 0 0 0 0 0 0 0 0 0 0 0 0 0 0 0 0 0 0 0 0 0 0 0 0 0 0 0 0 0 0 0 0 0 0 0 0 0 0 0 0 0 1 0 0 1 0 0 0 0 0 0 0 29 0 100 10.69999981 1 105 95.5 1 0 1.263013699 1 "adverse" 0 0 0 0 0 1 0 0 0 0 0 0 0 0 0 0 0 1 0 0 "inv_3" 0 0 0 0 0 0 0 0 0 1 0 0 0 0 0 0 "PD8125a" 0.158904109589041 1.18630136986301 1 1 1.263013699 0 1.263013699 1 1.263013699 …
PD8126a 0 0 0 0 0 0 0 1 1 0 0 0 0 0 0 0 0 0 0 0 0 0 0 0 0 0 0 0 0 0 0 0 0 0 0 0 0 0 0 0 0 0 0 0 0 0 0 0 0 1 0 0 0 0 0 0 1 0 0 0 0 0 0 0 0 0 0 0 0 0 0 0 0 0 0 0 0 0 0 0 0 35 0 79 8.100000381 1 69 16.2 1 0 0.257534247 1 "favorable" 0 0 0 0 0 0 0 1 0 0 0 0 0 0 0 0 0 0 1 0 "CEBPA_bi" 0 0 0 0 0 1 0 0 0 0 0 0 0 0 0 0 "PD8126a" 0.0849315068493151 0.257534247 0 1 0.257534247 1 0.257534247 0 0.257534247 0…
PD8127a 0 0 0 0 0 0 0 0 0 0 0 1 0 0 0 0 0 0 0 0 0 0 1 0 0 0 0 0 0 0 0 0 0 0 0 1 0 0 0 0 0 0 0 0 0 0 0 0 0 0 0 0 0 0 0 0 0 0 0 0 0 0 0 0 0 0 0 0 0 0 0 0 0 0 0 0 0 0 0 0 0 38 0 96 7.900000095 0 41 56.3 1 0 3.219178082 0 "favorable" 0 0 0 0 0 0 1 0 0 0 0 0 0 0 0 0 0 0 1 0 "NPM1" 0 0 0 0 1 0 0 0 0 0 0 0 0 0 0 0 "PD8127a" 0.191780821917808 3.219178082 0 1 3.219178082 0 3.219178082 0 3.219178082 0 "NEW…
PD8128a 0 0 0 0 0 0 0 0 0 0 0 0 0 0 0 0 0 0 0 0 0 0 1 0 0 0 0 0 0 0 0 0 0 0 0 0 0 0 0 0 0 0 0 0 0 0 0 0 0 0 0 0 0 0 0 0 0 0 0 0 0 0 0 0 0 0 0 0 0 0 0 0 0 0 0 0 0 0 0 0 0 42 1 75 6.699999809 1 35 75.5 1 0 1.021917808 1 "adverse" 0 0 0 0 0 0 0 0 0 0 0 0 0 0 0 1 0 1 0 0 "mNOS" 0 0 0 0 0 0 0 1 0 0 0 0 0 0 0 0 "PD8128a" 0.257534246575342 0.868493150684932 1 1 1.021917808 0 1.021917808 1 1.021917808 0 …
PD8129a 0 0 0 0 0 0 0 0 0 0 0 0 0 0 0 0 0 0 0 0 0 0 0 0 0 0 0 0 0 0 0 0 0 0 0 0 0 0 0 0 0 0 0 0 0 0 0 0 0 0 0 1 0 0 0 0 0 0 0 0 0 0 0 0 0 0 1 0 0 0 0 0 0 0 0 0 0 0 0 0 0 55 1 75 9.1 1 53 14.2 1 0 0.21369863 1 "adverse" 0 0 0 0 0 0 0 0 0 0 1 0 0 0 0 0 0 1 0 0 "sAML1" 0 1 0 0 0 0 0 0 0 0 0 0 0 0 0 0 "PD8129a" 0.21369863 0.21369863 0 0 0.21369863 0 0.21369863 0 0.21369863 1 "NEW_intermediate" 0 1 0
PD8130a 0 0 0 0 0 0 0 0 0 0 0 0 0 0 1 0 0 0 0 0 0 0 0 0 0 0 0 0 0 0 0 0 0 0 0 0 0 0 0 0 0 0 0 0 0 0 0 0 0 0 0 0 0 0 0 0 0 0 0 0 0 0 0 0 0 0 0 0 0 0 0 0 0 0 0 1 0 0 0 0 0 50 0 90 12.89999962 2 49 17.1 1 0 0.980821918 1 "favorable" 1 0 0 0 0 0 0 0 0 0 0 0 0 0 0 0 0 0 1 0 "t_15_17" 0 0 0 0 0 0 0 0 0 0 0 0 0 0 0 1 "PD8130a" 0.263013698630137 0.980821918 0 1 0.980821918 1 0.980821918 0 0.980821918 0 "…
PD8132a 0 0 0 0 0 0 0 0 0 0 0 0 0 0 0 0 0 0 0 0 0 0 0 0 0 0 0 0 0 0 0 0 0 0 0 0 0 0 0 0 0 0 0 0 0 0 0 0 0 0 0 0 0 0 0 0 0 0 0 0 0 0 0 0 0 0 0 1 0 0 1 0 0 0 0 0 0 0 0 0 0 37 0 23 9.100000381 1 85 1.9 3 1 3.419178082 0 "adverse" 0 0 0 0 0 0 0 0 0 0 0 0 0 0 0 1 0 1 0 0 "mNOS" 0 0 0 0 0 0 0 1 0 0 0 0 0 0 0 0 "PD8132a" 0.317808219178082 3.419178082 0 1 3.419178082 0 3.419178082 0 3.419178082 0 "NEW_in…
PD8133a 0 0 0 0 0 0 0 0 0 0 0 0 0 0 0 0 0 0 0 0 0 0 0 0 0 0 0 0 0 0 0 0 0 0 0 0 0 0 0 0 0 0 0 0 0 1 0 0 0 0 0 0 0 0 0 0 1 0 0 0 0 0 1 0 0 0 1 1 0 1 0 0 0 0 0 0 0 0 0 0 0 56 1 23 10.9 1 176 53.2 1 0 1.18630137 1 "adverse" 0 0 0 0 0 0 0 0 1 0 0 0 0 0 0 0 0 1 0 0 "TP53_complex" 0 0 0 0 0 0 0 0 0 0 1 0 0 0 0 0 "PD8133a" 0.476712328767123 0.665753424657534 1 1 1.18630137 0 1.18630137 1 1.18630137 0 "N…
PD8134a 0 0 0 0 0 0 0 0 0 0 0 1 0 0 0 0 0 0 0 0 0 0 0 0 0 0 0 1 1 0 0 0 0 0 0 0 0 0 0 0 0 0 0 0 0 0 0 0 0 0 0 0 0 0 0 0 0 0 0 0 0 0 0 0 0 0 0 0 0 0 0 0 0 0 0 0 0 0 0 0 0 52 0 70 8.3 0 86 7.7 1 0 8.191780822 0 "adverse" 0 0 0 0 0 0 0 0 0 1 0 0 0 0 0 0 0 1 0 0 "sAML2" 0 0 0 0 0 0 0 0 1 0 0 0 0 0 0 0 "PD8134a" 0.46027397260274 8.191780822 0 1 8.191780822 0 8.191780822 0 8.191780822 0 "NEW_adverse" 0…
PD8136a 0 0 0 0 0 0 0 0 0 0 0 0 0 0 0 0 0 0 0 0 0 0 0 0 0 0 0 0 0 0 0 0 0 0 0 0 1 0 0 0 0 0 0 0 0 0 0 0 0 0 0 0 0 0 0 0 0 0 0 0 0 1 0 0 0 0 0 0 0 0 0 0 0 0 0 0 0 0 0 0 0 38 1 50 13.60000038 1 54 2.4 1 0 3.293150685 0 "intermediate" 0 0 0 0 0 0 0 0 0 0 1 0 0 0 0 0 0 0 0 1 "sAML1" 0 1 0 0 0 0 0 0 0 0 0 0 0 0 0 0 "PD8136a" 0.279452054794521 3.293150685 0 1 3.293150685 0 3.293150685 0 3.293150685 0 "…
PD8137a 0 0 0 0 0 0 0 0 0 0 0 0 0 0 0 0 0 1 0 0 0 0 0 0 0 0 1 0 0 0 0 0 0 0 0 0 0 0 0 0 0 0 0 0 0 0 0 0 0 0 0 0 0 0 0 0 1 0 0 0 0 1 0 0 0 0 0 0 0 0 0 0 1 0 0 0 0 0 0 0 0 42 1 90 10.30000019 1 27 170.24 1 0 1.380821918 0 "favorable" 0 1 0 0 0 0 0 0 0 0 0 0 0 0 0 0 0 0 1 0 "inv_16" 0 0 0 0 0 0 0 0 0 0 0 1 0 0 0 0 "PD8137a" 0.0767123287671233 1.380821918 0 1 1.380821918 0 1.380821918 0 1.380821918 0…
PD8138a 0 0 0 0 0 0 0 0 0 1 0 0 0 0 0 0 0 0 0 0 0 0 0 0 0 0 0 0 0 0 0 0 0 0 0 0 1 0 0 0 0 0 1 0 0 0 0 0 0 0 0 0 0 0 0 0 0 0 0 0 0 0 0 0 0 0 1 0 0 0 0 0 0 0 0 0 0 0 0 0 0 47 0 30 7.8 0 17 3.1 1 0 0.224657534 1 "adverse" 0 0 0 0 0 0 0 0 0 1 0 0 0 0 0 0 0 1 0 0 "sAML2" 0 0 0 0 0 0 0 0 1 0 0 0 0 0 0 0 "PD8138a" 0.224657534 0.224657534 0 0 0.224657534 0 0.224657534 0 0.224657534 1 "NEW_adverse" 0 0 1
PD8139a 0 0 0 0 0 0 0 0 0 0 0 1 0 0 0 0 0 0 0 0 0 0 0 0 0 0 0 0 0 0 0 0 0 0 0 0 0 0 0 0 0 0 1 0 0 0 0 0 0 0 0 0 0 0 0 0 1 0 0 0 0 0 0 0 0 0 0 0 0 0 1 0 0 1 0 0 0 0 0 0 0 44 1 83 7.2 2 42 532.7 1 0 0.131506849 1 "adverse" 0 0 0 0 0 1 0 0 0 0 0 0 0 0 0 0 0 1 0 0 "inv_3" 0 0 0 0 0 0 0 0 0 1 0 0 0 0 0 0 "PD8139a" 0.131506849 0.131506849 0 0 0.131506849 0 0.131506849 0 0.131506849 1 "NEW_adverse" 0 0 1
PD8140a 0 0 0 0 0 0 0 1 0 0 0 0 0 0 0 0 0 0 0 0 0 0 0 0 0 0 0 0 0 0 0 0 0 0 0 0 0 0 0 0 0 0 0 0 0 0 0 0 0 0 0 0 0 1 0 0 0 0 0 0 0 0 0 0 0 0 0 0 0 0 0 0 0 0 0 0 0 0 0 0 0 28 1 75 9.1 1 53 14.2 1 0 1.695890411 1 "intermediate" 0 0 0 0 0 0 0 0 0 0 0 1 0 0 0 0 0 0 0 1 "WT1" 0 0 0 0 0 0 1 0 0 0 0 0 0 0 0 0 "PD8140a" 0.167123287671233 0.66027397260274 1 1 1.695890411 0 1.695890411 1 1.695890411 0 "NEW_…
PD8141a 0 0 0 0 0 0 0 0 0 0 0 0 1 0 0 0 0 0 0 0 0 0 0 0 0 1 0 0 0 0 0 0 0 0 0 0 0 0 0 0 0 0 1 0 0 0 0 0 1 0 1 0 0 0 0 0 1 0 0 0 0 1 0 0 0 0 0 0 0 1 0 0 0 0 0 0 0 0 0 0 0 56 1 33 8.3 3 448 14.8 1 0 1.115068493 1 "adverse" 0 0 0 0 0 0 0 0 1 1 0 0 0 0 0 0 1 1 0 0 "TP53_complex" 0 0 0 0 0 0 0 0 0 0 1 0 0 0 0 0 "PD8141a" 0.112328767123288 0.504109589041096 1 1 1.115068493 0 1.115068493 1 1.115068493 0…
PD8142a 0 0 0 0 0 0 0 0 0 0 0 0 0 0 0 0 0 1 0 0 0 0 0 0 0 0 0 0 0 0 0 0 0 0 0 0 0 0 0 0 0 0 0 0 0 0 0 0 0 0 0 0 0 0 0 0 0 0 0 0 0 0 1 0 0 0 1 0 0 0 0 0 0 0 0 0 0 0 0 0 0 39 1 85 9.100000381 3 66 2.7 1 0 4.254794521 1 "adverse" 0 0 0 0 0 0 0 0 1 0 0 0 0 0 0 0 0 1 0 0 "TP53_complex" 0 0 0 0 0 0 0 0 0 0 1 0 0 0 0 0 "PD8142a" 0.435616438356164 4.15342465753425 1 1 4.254794521 0 4.254794521 1 4.254794…
PD8143a 0 0 0 0 0 0 0 0 0 0 0 0 0 0 0 0 0 0 0 0 0 0 0 0 0 0 0 0 0 0 0 0 0 0 0 0 0 0 0 0 0 0 0 0 0 0 0 0 0 0 0 0 0 0 0 0 1 0 0 0 0 0 0 0 0 0 0 0 0 0 0 1 0 0 0 0 0 0 0 0 0 44 1 69 11.2 1 151 40.6 1 0 1.353424658 1 "adverse" 0 0 0 0 0 0 0 0 0 0 0 0 0 0 0 1 0 1 0 0 "mNOS" 0 0 0 0 0 0 0 1 0 0 0 0 0 0 0 0 "PD8143a" 0.298630136986301 1.05205479452055 1 1 1.353424658 0 1.353424658 1 1.353424658 0 "NEW_in…
PD8144a 1 0 0 0 0 0 0 0 0 0 0 0 0 0 0 0 0 0 0 0 0 0 0 0 0 0 0 0 0 0 0 0 0 0 0 0 0 0 0 0 0 0 0 0 0 0 0 0 0 0 0 0 0 0 0 1 1 0 0 0 0 0 0 0 0 0 0 0 0 0 0 0 1 0 0 0 0 0 0 0 0 48 1 89.5 11.7 2 69 63.5 1 0 0.04109589 1 "favorable" 0 1 0 0 0 0 0 0 0 0 0 0 0 0 0 0 0 0 1 0 "inv_16" 0 0 0 0 0 0 0 0 0 0 0 1 0 0 0 0 "PD8144a" 0.04109589 0.04109589 0 0 0.04109589 0 0.04109589 0 0.04109589 1 "NEW_favorable" 1 0…
PD8145a 0 0 0 0 0 0 0 0 0 0 0 0 1 0 0 0 0 0 0 0 0 0 0 0 0 0 0 0 0 0 0 0 0 0 0 0 0 0 0 0 0 0 0 0 0 0 0 0 0 0 1 0 0 0 0 0 0 0 0 0 0 0 1 0 1 0 0 0 0 1 0 0 0 0 0 0 0 0 0 0 0 60 1 34 8.9 1 74 3.3 1 0 2.057534247 1 "adverse" 0 0 0 0 0 0 0 0 1 0 0 0 0 0 0 0 0 1 0 0 "TP53_complex" 0 0 0 0 0 0 0 0 0 0 1 0 0 0 0 0 "PD8145a" 0.0410958904109589 0.627397260273973 1 1 2.057534247 0 2.057534247 1 2.057534247 0 …
[truncated: 553 more rows]
