# Supplementary material for: Unified classification and risk-stratification in Acute Myeloid Leukemia
Source: Nat Commun. 2022 Aug 8;13:4622. doi: 10.1038/s41467-022-32103-8 (PMC9360033; doi:10.1038/s41467-022-32103-8)
Supplement: Supplementary file 10 — Supplementary Data 7 [file 41467_2022_32103_MOESM10_ESM.zip › data/df_results_RF.tsv]

eln "all_gen" "comp" "comp_ITD" "all_gen_cyto" "clin_demo" "all_gen_cyto_clin_demo" "comp_ITD_clin_demo"
1 0.604532205676009 0.626239261494722 0.629722383691323 0.643541591886781 0.645560583388795 0.706151411484438 0.718411592056409 0.728259975790458
2 0.607443385433728 0.63518977907463 0.636536538917679 0.650764209308415 0.667899340855522 0.686728440710009 0.722125847077399 0.727132850469473
3 0.627861029759534 0.609840879769314 0.629106058651211 0.64004477889213 0.641361641877397 0.652937615431963 0.694952833008262 0.691179205863361
4 0.621330848214954 0.645249616664536 0.65146013901516 0.66143805551737 0.664840587822672 0.687282412588059 0.730330989581489 0.737138662041547
5 0.611513251846294 0.627185339370247 0.621815436823213 0.626616543570576 0.641581558660976 0.673783077626583 0.718584323168694 0.712105808580561
6 0.599943500303424 0.609187508987618 0.624633374947454 0.630329701587183 0.626552393402766 0.684013849090338 0.692953331323451 0.704088201149965
7 0.639662944321531 0.647324766053186 0.642727917879061 0.654231424530753 0.674708640932941 0.689998590990362 0.723814478286813 0.731355336773488
8 0.601693575635707 0.627226345779289 0.627990334183407 0.635288917402307 0.637701396725032 0.67381930731394 0.707353363588415 0.710512534875833
9 0.597888646111363 0.638443452004458 0.629637284000144 0.642709935601005 0.655978383521934 0.681062249375743 0.711334910140192 0.717846941802629
10 0.618838449645959 0.658954898870554 0.649313332741662 0.659622687574757 0.665700062019565 0.696093845831832 0.732668429294025 0.735010314058771
11 0.619739857119043 0.62383933481359 0.640289334791668 0.647715025047363 0.637930136122179 0.692931525927714 0.705650757095696 0.721249838668215
12 0.641272187866468 0.648324592711438 0.648689285023413 0.6600282234539 0.677330501575704 0.6968396182722 0.737424009296353 0.742806760773329
13 0.595246546147794 0.638296271792773 0.613944411229097 0.619488924024315 0.657015876810272 0.660984981178305 0.672669966587456 0.67527198823045
14 0.612957900602276 0.662729445222354 0.648297071122557 0.656326271324774 0.671809902888711 0.676676809292424 0.717108040701667 0.724199176117254
15 0.597014128838313 0.630924578946566 0.638115142207311 0.650040135072919 0.650543086097844 0.686604530197096 0.715770058516424 0.717934721224273
16 0.628189565857058 0.639603255145793 0.63351362729097 0.644943781409033 0.666633642479695 0.670058134408523 0.705008441647945 0.711937294370666
17 0.611287479017437 0.636365040651807 0.617426255110197 0.635543863610604 0.659076741645407 0.673525587516782 0.726439962395311 0.71694942945561
18 0.605486180396319 0.636016072279597 0.636377102734369 0.633149446125152 0.64129942225616 0.677859252555162 0.68925416080589 0.694678393956334
19 0.623340298829596 0.635811194441063 0.653089350949522 0.652130408688928 0.658140466744051 0.7289356484616 0.750503754357839 0.767071661323836
20 0.596620475240777 0.636095236100988 0.63520162096439 0.649970545977644 0.651627641821126 0.673465569965392 0.699370746421535 0.705001083444967
21 0.611944943713663 0.636587963656072 0.631631022631205 0.641156290601912 0.667237514785505 0.685048044411022 0.724642030184989 0.723358227679233
22 0.627125769347477 0.660550704756887 0.643040993031519 0.64809035144428 0.661679739209999 0.663312152757074 0.704394575756556 0.698341277007088
23 0.616718688953365 0.628303609918005 0.630930684775234 0.639989883166412 0.640875828323924 0.707683497438161 0.723357016853949 0.738014795118472
24 0.578024921837892 0.61592995963861 0.612346388650665 0.628617853463467 0.63919350637328 0.66573773708167 0.696540050398271 0.702461179519132
25 0.632334276745921 0.650003257866568 0.656693488948194 0.670687912065095 0.683915574568796 0.693039550941466 0.733952738058565 0.734662895436004
26 0.627638961996593 0.641419410247842 0.644433054394561 0.656081236027039 0.660560728768212 0.67515449936567 0.712222646673104 0.718423122335152
27 0.619782951873348 0.608899675713597 0.618167524489126 0.62114366377901 0.644527303639483 0.666730192586034 0.705638717148123 0.702292410335954
28 0.620109927822233 0.636142818454735 0.643542046335711 0.648237762959123 0.653009280290214 0.708075797389605 0.71731335803882 0.72542961708344
29 0.573372236991962 0.634438808565609 0.617099583474217 0.633298976892764 0.627279504440027 0.681264776802869 0.709066585830818 0.71957087490401
30 0.616612102947392 0.647980695029155 0.654585552992645 0.661684227545583 0.668581583639335 0.682537350594188 0.72117353905253 0.72527203106287
31 0.591896228599136 0.633854589689886 0.625600535480413 0.632789374715757 0.64081696773225 0.695747821178288 0.717269270127163 0.727464912467722
32 0.608299405051811 0.641011600153943 0.633674252888449 0.63814166673906 0.663015597187659 0.675449991896046 0.70592664739023 0.708457082295991
33 0.617733336862879 0.623354709365812 0.637970887261719 0.657516266326517 0.644759191444839 0.69079828849509 0.705504093344179 0.718267121480592
34 0.613318180290536 0.646411406546916 0.64973982365658 0.649562982696565 0.660240704957106 0.694485517967047 0.733788988444457 0.735859004099112
35 0.63295555982938 0.62366344585933 0.631582227335309 0.648378547196825 0.654034422976255 0.656274873891751 0.709639403172789 0.701757487755255
36 0.615604342605464 0.640366234974542 0.648150238542491 0.649580342429521 0.6491737642339 0.690467347172009 0.709246177582246 0.718448112908516
37 0.603676072082748 0.629364738281816 0.640193689829011 0.651760574509047 0.649852513744178 0.683689999674334 0.711114910072374 0.721380327701195
38 0.624550946824966 0.637105089877917 0.639667975938298 0.65449102031895 0.666453580109538 0.678037770660844 0.712623732193269 0.713787562557415
39 0.599802876930996 0.634163518272447 0.643764741357815 0.651639543408405 0.655312901010515 0.678508118777029 0.722561824394522 0.724520796991578
40 0.616586658888887 0.624051415662808 0.607628017803846 0.628467232656756 0.650532467553051 0.701383733577035 0.724143011042802 0.715608047551792
41 0.595069316518324 0.642942549916755 0.615576013591701 0.634580433106516 0.64879614400374 0.687656039650268 0.703719926343914 0.715633595782318
42 0.58890450317016 0.618775269343497 0.643848793914265 0.639477890486384 0.641376791700943 0.695741053747509 0.723605824075204 0.72213582333488
43 0.637707556590628 0.625916358070393 0.634249052073334 0.646246616419796 0.671896954968463 0.681614340564735 0.738864831265295 0.72343975577656
44 0.627555900729758 0.641848975961675 0.63088064749679 0.643813020490331 0.660418584500423 0.679211104617047 0.704168494964698 0.715684757216849
45 0.616936248000372 0.64145290389126 0.643446876301611 0.656639283942954 0.65647701402093 0.675812140752124 0.701933830169091 0.712118372000075
46 0.634470576835792 0.663909296928195 0.648952640036087 0.659647177432291 0.672755862455597 0.704511049357903 0.734664129730051 0.742035856045881
47 0.598284000937655 0.635608255869681 0.630662154728717 0.643793481958576 0.645167734129435 0.698995783407822 0.71507607255025 0.718748290616725
48 0.605159128925319 0.608322165954782 0.598407770624877 0.613933130716727 0.639734575172281 0.646902995397389 0.693191944935986 0.688417287350447
49 0.600487052078398 0.6287642592078 0.625165758015374 0.639290766701457 0.660006179436292 0.666599765762998 0.701979021718856 0.702389722767894
50 0.631479763324716 0.666096660418899 0.669895924218058 0.671351723675729 0.678947201211997 0.683884573878829 0.728712255682655 0.725378053725544
51 0.600930086309752 0.621873212183114 0.605895976706837 0.617438678808187 0.635413912427783 0.681135221514435 0.710176084795486 0.715107987491154
52 0.608278281107185 0.645367883942263 0.638773932476807 0.651219885621564 0.658116151871367 0.680359780649998 0.706793946409321 0.71551093630816
53 0.614644278189482 0.645577583320833 0.651400457608803 0.645411505528898 0.663829015588486 0.691421315611024 0.711307008378517 0.722329099504996
54 0.614932947074287 0.631287696478047 0.635012718889663 0.643187763560887 0.655908385769543 0.675349537017737 0.706821237065499 0.708137872532602
55 0.628360513300262 0.623754406773653 0.635572617133516 0.642025000224674 0.656303251923241 0.698744267544963 0.731360966086669 0.732098290464375
56 0.610590267585437 0.631301379001648 0.617861351386914 0.639777784105711 0.643427805062684 0.674451419843711 0.708579469349763 0.71503352069227
57 0.572662185633666 0.613726362942654 0.615221692960856 0.630146530856922 0.619292656877562 0.661970704438466 0.659178017417956 0.671291990320078
58 0.65882130571754 0.654740885551191 0.659443994170068 0.673194098567103 0.697765263551665 0.700236771662041 0.751062815938818 0.741298135692688
59 0.60529119140459 0.633857333218552 0.633464985027863 0.643949573132988 0.653893056589673 0.694543707105752 0.730733847915583 0.734117341454142
60 0.618616342860413 0.644148945043307 0.631343105488245 0.647760075542949 0.661644961078906 0.688153828908175 0.71162379206196 0.715320933473123
61 0.592803797207476 0.620396143786722 0.627019163046969 0.635404003068463 0.639399981346588 0.697199825470155 0.702362237734343 0.716111154034644
62 0.627291938818711 0.653495102367417 0.64575959075008 0.657663305613556 0.667313676371114 0.677889977235573 0.724238646999235 0.720607405692326
63 0.623712826334494 0.642798647318753 0.64888188750767 0.644794841274194 0.661647870595267 0.691652057723112 0.723453454314237 0.727057444890287
64 0.610381293653145 0.618776559744236 0.618388725190003 0.632431743987359 0.645596467284004 0.66379269947274 0.705137833924422 0.705769952303526
65 0.608384929577701 0.646015370253947 0.649915801768359 0.656284471674813 0.658258438763736 0.674365154674202 0.721641510547737 0.720426855263555
66 0.60665628260448 0.616652845611977 0.61000884452344 0.612240172955404 0.636899373458131 0.66886893832628 0.713545630404688 0.71234178606431
67 0.594857263768014 0.630803026269989 0.62499119057067 0.632820618864239 0.650726989808094 0.686480552086757 0.703936789039566 0.705672853698734
68 0.625672092755662 0.657303709777057 0.635615010002976 0.65701897889234 0.679757094864199 0.681886288991374 0.71549892532689 0.71843583714265
69 0.607645099258 0.629874296799328 0.640364197513453 0.655943614686987 0.663146659457157 0.676548377485454 0.713426013392483 0.715973017362486
70 0.619974958119517 0.663805135463034 0.646961897425768 0.652099106589699 0.672250042051541 0.696185447201821 0.720918283911421 0.718595276941358
71 0.601577599931972 0.640323977334687 0.639864189044845 0.651565597823198 0.647356033532265 0.679828353780301 0.701989280503548 0.703640650575933
72 0.655462121620398 0.672597323188646 0.662090242288126 0.669753035270097 0.700694310260788 0.674517324820302 0.729131086028783 0.730509886187253
73 0.620630738213068 0.628768502195715 0.623770244064601 0.636642685414578 0.648346443899115 0.710535528115238 0.722556565923359 0.736337209203045
74 0.593824680524976 0.628108233171648 0.64374820886978 0.650970929952281 0.647243662482007 0.670839857638124 0.703915375881264 0.714141844962762
75 0.594020932813078 0.625681117349274 0.612861294245352 0.622456789474574 0.634644593387298 0.679743411427611 0.70809376858633 0.704529540847825
76 0.610315969176245 0.623827146650025 0.62127133269567 0.629699464612884 0.636735479039319 0.704508611307714 0.715266133587673 0.715109810473701
77 0.602614269199811 0.634124866188618 0.624542169426717 0.642490688327305 0.65299847821406 0.674318704712978 0.720030985196636 0.712500754927001
78 0.613062438415304 0.64969005640518 0.641257537052589 0.655549884479569 0.659431308780805 0.643401756096788 0.685416791202566 0.685851765996218
79 0.609038237331264 0.634073970364121 0.642623084513407 0.646437779526698 0.666985329615231 0.696370645580332 0.724720983157366 0.730378419395077
80 0.629794893617021 0.660171509689295 0.647749694512058 0.657456286375336 0.685154265159495 0.692510806444618 0.744711502574651 0.743457166638946
81 0.615519765275511 0.644672207341475 0.621253612388568 0.634846309438358 0.664749060907928 0.692003470889634 0.716900712051922 0.720649208644219
82 0.584349641727633 0.617150116258301 0.602127743633976 0.601568142249195 0.638086645520575 0.664136459970432 0.690295008556118 0.685413189922958
83 0.607300632178919 0.632597073023771 0.639156763712143 0.647053878457219 0.63921083328622 0.683140437872633 0.705816147113546 0.724806864687848
84 0.618327407940261 0.644026880001865 0.670445048920801 0.682172552939613 0.669039554456526 0.688559871875156 0.729561298701592 0.741117404482286
85 0.630212616557698 0.651807469278726 0.647703307406769 0.644867643364407 0.673455381686345 0.686665680194278 0.734865421954947 0.72577765589186
86 0.612428101160348 0.651277262547095 0.6299290644893 0.640927570355066 0.650326677262675 0.722161086778854 0.722603144973462 0.736568160929707
87 0.617455006836352 0.635459000582193 0.630448624695398 0.643473896064244 0.661308282218638 0.679808328864933 0.717543355517446 0.721445759952198
88 0.609036110839945 0.623187869161245 0.632960598718484 0.645725348684694 0.665247882431887 0.662662940915803 0.707251740369881 0.704863720668449
89 0.611900816257903 0.643117446311431 0.642976282169567 0.649787211284387 0.655497714878592 0.680993730672911 0.709962422873905 0.714976301649341
90 0.615914699942424 0.633578028062848 0.652872908390927 0.660515276455309 0.663914959302749 0.671607355924454 0.717573763822183 0.725660694212509
91 0.6006663661422 0.647418987094503 0.648251996142833 0.643342415191456 0.671719679943428 0.702674937028681 0.735664130086694 0.735829857146531
92 0.615680535095843 0.619467845231098 0.624135529241381 0.630804643897947 0.644115881628105 0.665853834336481 0.694003527896997 0.70496645022019
93 0.613014713678735 0.636741530601615 0.632192512186678 0.646968699545906 0.652147900528271 0.693464657713584 0.716820928795785 0.725006794749849
94 0.613179874871389 0.632419356183707 0.647318160395076 0.657527697468702 0.650559293009189 0.684495452916141 0.705215805083015 0.718961714965653
95 0.620078679765023 0.65236331607551 0.629617050530246 0.63537202651934 0.668082177337126 0.676177652566903 0.721538060652491 0.70686069080981
96 0.617230071103779 0.66028361933902 0.639052135495468 0.647712286464266 0.670364784040499 0.695650286560509 0.722373019265033 0.718966998690003
97 0.605950437145288 0.62151992090349 0.643995509251673 0.635793814425061 0.645012896046163 0.672964264501323 0.700686504902092 0.705418734182021
98 0.616477929919056 0.608465670054392 0.620592172333527 0.632123428363798 0.638558027525256 0.64991123544146 0.689367199596446 0.695745954457164
99 0.606555805215784 0.655932713835675 0.63711248308475 0.653929151756414 0.668210932068306 0.690224658693394 0.729264387897318 0.734121332904791
100 0.619414892257304 0.649057291506078 0.652679414547921 0.657021591109664 0.662808873041068 0.706589930369932 0.726296090877087 0.732246210554962
