# Supplementary material for: Unified classification and risk-stratification in Acute Myeloid Leukemia
Source: Nat Commun. 2022 Aug 8;13:4622. doi: 10.1038/s41467-022-32103-8 (PMC9360033; doi:10.1038/s41467-022-32103-8)
Supplement: Supplementary file 10 — Supplementary Data 7 [file 41467_2022_32103_MOESM10_ESM.zip › data/results_NEJM_cohort_eln_proposal_RSQUARED.tsv]

Dataset "Model" "R_squared"
201 "Validation Cohort" "Model" 0.148893013137245
202 "Validation Cohort" "Model" 0.133237154057016
203 "Validation Cohort" "Model" 0.171152010222637
204 "Validation Cohort" "Model" 0.158081969216998
205 "Validation Cohort" "Model" 0.176994586504743
206 "Validation Cohort" "Model" 0.160523683440636
207 "Validation Cohort" "Model" 0.116248547878906
208 "Validation Cohort" "Model" 0.141655594601761
209 "Validation Cohort" "Model" 0.157132362360277
210 "Validation Cohort" "Model" 0.13689906731407
211 "Validation Cohort" "Model" 0.127631799849477
212 "Validation Cohort" "Model" 0.164760383534728
213 "Validation Cohort" "Model" 0.137117112047757
214 "Validation Cohort" "Model" 0.158763755791063
215 "Validation Cohort" "Model" 0.133770859755562
216 "Validation Cohort" "Model" 0.16176298814226
217 "Validation Cohort" "Model" 0.142473955082131
218 "Validation Cohort" "Model" 0.113076340543853
219 "Validation Cohort" "Model" 0.157517738070504
220 "Validation Cohort" "Model" 0.12885992342729
221 "Validation Cohort" "Model" 0.177824553351791
222 "Validation Cohort" "Model" 0.116531781940294
223 "Validation Cohort" "Model" 0.115536584497859
224 "Validation Cohort" "Model" 0.115774883399647
225 "Validation Cohort" "Model" 0.133109471669741
226 "Validation Cohort" "Model" 0.123422728494229
227 "Validation Cohort" "Model" 0.154945043132598
228 "Validation Cohort" "Model" 0.161671254981831
229 "Validation Cohort" "Model" 0.141916203160129
230 "Validation Cohort" "Model" 0.148809961361118
231 "Validation Cohort" "Model" 0.14588696983288
232 "Validation Cohort" "Model" 0.149751093817847
233 "Validation Cohort" "Model" 0.121948483923852
234 "Validation Cohort" "Model" 0.107380497410198
235 "Validation Cohort" "Model" 0.138488708070828
236 "Validation Cohort" "Model" 0.133514567725042
237 "Validation Cohort" "Model" 0.137957086042015
238 "Validation Cohort" "Model" 0.147283737785689
239 "Validation Cohort" "Model" 0.159218421218093
240 "Validation Cohort" "Model" 0.149323502409767
241 "Validation Cohort" "Model" 0.113146543256786
242 "Validation Cohort" "Model" 0.132840315173769
243 "Validation Cohort" "Model" 0.156448024365678
244 "Validation Cohort" "Model" 0.117022698989812
245 "Validation Cohort" "Model" 0.148819574831806
246 "Validation Cohort" "Model" 0.169976279487157
247 "Validation Cohort" "Model" 0.158547621895853
248 "Validation Cohort" "Model" 0.140013436715765
249 "Validation Cohort" "Model" 0.15056887333793
250 "Validation Cohort" "Model" 0.144691616174448
251 "Validation Cohort" "Model" 0.181418410577622
252 "Validation Cohort" "Model" 0.151034525087772
253 "Validation Cohort" "Model" 0.145307894965261
254 "Validation Cohort" "Model" 0.140830880852304
255 "Validation Cohort" "Model" 0.161226735003728
256 "Validation Cohort" "Model" 0.179258677520254
257 "Validation Cohort" "Model" 0.153681815279798
258 "Validation Cohort" "Model" 0.0908148303909222
259 "Validation Cohort" "Model" 0.132917838111742
260 "Validation Cohort" "Model" 0.134426278479109
261 "Validation Cohort" "Model" 0.133366416875629
262 "Validation Cohort" "Model" 0.157222557653228
263 "Validation Cohort" "Model" 0.112327904801613
264 "Validation Cohort" "Model" 0.1625660034928
265 "Validation Cohort" "Model" 0.166210993880368
266 "Validation Cohort" "Model" 0.149945112493145
267 "Validation Cohort" "Model" 0.151107393577212
268 "Validation Cohort" "Model" 0.117085631255412
269 "Validation Cohort" "Model" 0.132679968125443
270 "Validation Cohort" "Model" 0.142545471595931
271 "Validation Cohort" "Model" 0.154158758416433
272 "Validation Cohort" "Model" 0.129813404287054
273 "Validation Cohort" "Model" 0.109991048265664
274 "Validation Cohort" "Model" 0.159793187458073
275 "Validation Cohort" "Model" 0.144406379271594
276 "Validation Cohort" "Model" 0.154887174247151
277 "Validation Cohort" "Model" 0.13857938447168
278 "Validation Cohort" "Model" 0.128401214762855
279 "Validation Cohort" "Model" 0.164083966015211
280 "Validation Cohort" "Model" 0.123963340568433
281 "Validation Cohort" "Model" 0.139885896184241
282 "Validation Cohort" "Model" 0.136928437906434
283 "Validation Cohort" "Model" 0.146881872998949
284 "Validation Cohort" "Model" 0.173271164668412
285 "Validation Cohort" "Model" 0.161433458613195
286 "Validation Cohort" "Model" 0.11388521632484
287 "Validation Cohort" "Model" 0.155201984806822
288 "Validation Cohort" "Model" 0.124052617080541
289 "Validation Cohort" "Model" 0.167410327320825
290 "Validation Cohort" "Model" 0.1256901468408
291 "Validation Cohort" "Model" 0.137790580771173
292 "Validation Cohort" "Model" 0.134162839939184
293 "Validation Cohort" "Model" 0.100998017118105
294 "Validation Cohort" "Model" 0.139432016992431
295 "Validation Cohort" "Model" 0.125226456547134
296 "Validation Cohort" "Model" 0.174726491837526
297 "Validation Cohort" "Model" 0.165985545901286
298 "Validation Cohort" "Model" 0.151153750838975
299 "Validation Cohort" "Model" 0.157407171110054
300 "Validation Cohort" "Model" 0.156387931042914
301 "Validation Cohort" "ELN" 0.100560217395555
302 "Validation Cohort" "ELN" 0.0868492087507035
303 "Validation Cohort" "ELN" 0.149855195547496
304 "Validation Cohort" "ELN" 0.106398714553963
305 "Validation Cohort" "ELN" 0.131396249852805
306 "Validation Cohort" "ELN" 0.13061553911116
307 "Validation Cohort" "ELN" 0.0837634123453784
308 "Validation Cohort" "ELN" 0.0949824337997005
309 "Validation Cohort" "ELN" 0.117869840032647
310 "Validation Cohort" "ELN" 0.120707631591305
311 "Validation Cohort" "ELN" 0.118830932012007
312 "Validation Cohort" "ELN" 0.114613473535349
313 "Validation Cohort" "ELN" 0.113683366402824
314 "Validation Cohort" "ELN" 0.116657588550985
315 "Validation Cohort" "ELN" 0.102951983295896
316 "Validation Cohort" "ELN" 0.138845514003376
317 "Validation Cohort" "ELN" 0.122246196406196
318 "Validation Cohort" "ELN" 0.0776519468834925
319 "Validation Cohort" "ELN" 0.13082500327311
320 "Validation Cohort" "ELN" 0.104329627363922
321 "Validation Cohort" "ELN" 0.139751484862695
322 "Validation Cohort" "ELN" 0.11857775042918
323 "Validation Cohort" "ELN" 0.083221199670663
324 "Validation Cohort" "ELN" 0.0852677760293808
325 "Validation Cohort" "ELN" 0.118238349644288
326 "Validation Cohort" "ELN" 0.134264031373534
327 "Validation Cohort" "ELN" 0.120067523658936
328 "Validation Cohort" "ELN" 0.124015555644113
329 "Validation Cohort" "ELN" 0.123589037732031
330 "Validation Cohort" "ELN" 0.110856862714774
331 "Validation Cohort" "ELN" 0.117307086160092
332 "Validation Cohort" "ELN" 0.121391026680666
333 "Validation Cohort" "ELN" 0.10416947107848
334 "Validation Cohort" "ELN" 0.0765858214524202
335 "Validation Cohort" "ELN" 0.110863045554342
336 "Validation Cohort" "ELN" 0.0957585863382432
337 "Validation Cohort" "ELN" 0.104284338234406
338 "Validation Cohort" "ELN" 0.11730224730406
339 "Validation Cohort" "ELN" 0.135798927268009
340 "Validation Cohort" "ELN" 0.126034164255982
341 "Validation Cohort" "ELN" 0.0916872339477266
342 "Validation Cohort" "ELN" 0.100172310376776
343 "Validation Cohort" "ELN" 0.130401332155235
344 "Validation Cohort" "ELN" 0.105723239034224
345 "Validation Cohort" "ELN" 0.122618288130816
346 "Validation Cohort" "ELN" 0.151984083082796
347 "Validation Cohort" "ELN" 0.0988353708140236
348 "Validation Cohort" "ELN" 0.110998852865417
349 "Validation Cohort" "ELN" 0.13385233521767
350 "Validation Cohort" "ELN" 0.0980720184429973
351 "Validation Cohort" "ELN" 0.138182770809269
352 "Validation Cohort" "ELN" 0.116045369724187
353 "Validation Cohort" "ELN" 0.118202039045544
354 "Validation Cohort" "ELN" 0.105870387822059
355 "Validation Cohort" "ELN" 0.153818594006135
356 "Validation Cohort" "ELN" 0.141630900731139
357 "Validation Cohort" "ELN" 0.119052925226945
358 "Validation Cohort" "ELN" 0.0655458397344698
359 "Validation Cohort" "ELN" 0.0848416279775386
360 "Validation Cohort" "ELN" 0.123610704901017
361 "Validation Cohort" "ELN" 0.0758660359502707
362 "Validation Cohort" "ELN" 0.124200319101415
363 "Validation Cohort" "ELN" 0.095171690219749
364 "Validation Cohort" "ELN" 0.0996116265674967
365 "Validation Cohort" "ELN" 0.127271774183469
366 "Validation Cohort" "ELN" 0.115631629604079
367 "Validation Cohort" "ELN" 0.118397111144811
368 "Validation Cohort" "ELN" 0.098514936981862
369 "Validation Cohort" "ELN" 0.0998237956369623
370 "Validation Cohort" "ELN" 0.127513768175264
371 "Validation Cohort" "ELN" 0.120580444768362
372 "Validation Cohort" "ELN" 0.0865546460294273
373 "Validation Cohort" "ELN" 0.0983281035814867
374 "Validation Cohort" "ELN" 0.122423432784535
375 "Validation Cohort" "ELN" 0.122221531693391
376 "Validation Cohort" "ELN" 0.117910397772261
377 "Validation Cohort" "ELN" 0.104371164635225
378 "Validation Cohort" "ELN" 0.113120426318855
379 "Validation Cohort" "ELN" 0.124814213940753
380 "Validation Cohort" "ELN" 0.0930971771915612
381 "Validation Cohort" "ELN" 0.101159175996927
382 "Validation Cohort" "ELN" 0.119950822742664
383 "Validation Cohort" "ELN" 0.118246414708502
384 "Validation Cohort" "ELN" 0.142481269801395
385 "Validation Cohort" "ELN" 0.12440588280942
386 "Validation Cohort" "ELN" 0.0816975144016184
387 "Validation Cohort" "ELN" 0.136055938242968
388 "Validation Cohort" "ELN" 0.0830696861933863
389 "Validation Cohort" "ELN" 0.13691373636831
390 "Validation Cohort" "ELN" 0.109331578621082
391 "Validation Cohort" "ELN" 0.11167290185707
392 "Validation Cohort" "ELN" 0.0917498025730491
393 "Validation Cohort" "ELN" 0.0614285714606726
394 "Validation Cohort" "ELN" 0.108194024387871
395 "Validation Cohort" "ELN" 0.0899544035881115
396 "Validation Cohort" "ELN" 0.124566313394061
397 "Validation Cohort" "ELN" 0.127097056426083
398 "Validation Cohort" "ELN" 0.102283517835562
399 "Validation Cohort" "ELN" 0.13308346253767
400 "Validation Cohort" "ELN" 0.133536482583794
