# Supplementary material for: Unified classification and risk-stratification in Acute Myeloid Leukemia
Source: Nat Commun. 2022 Aug 8;13:4622. doi: 10.1038/s41467-022-32103-8 (PMC9360033; doi:10.1038/s41467-022-32103-8)
Supplement: Supplementary file 10 — Supplementary Data 7 [file 41467_2022_32103_MOESM10_ESM.zip › data/all_gen_reshuffle_importance.tsv]

feature	ref_CI	permuted_CI	algo	model
1	ASXL1	0.603671568528972	0.602252130043443	Lasso	all_gen
2	ASXL1	0.603671568528972	0.593117152950064	Lasso	all_gen
3	ASXL1	0.603671568528972	0.592841566389715	Lasso	all_gen
4	ASXL1	0.603671568528972	0.603585110000235	Lasso	all_gen
5	ASXL2	0.603671568528972	0.603671568528972	Lasso	all_gen
6	ASXL2	0.603671568528972	0.603671568528972	Lasso	all_gen
7	ASXL2	0.603671568528972	0.603671568528972	Lasso	all_gen
8	ASXL2	0.603671568528972	0.603671568528972	Lasso	all_gen
9	ASXL3	0.603671568528972	0.603671568528972	Lasso	all_gen
10	ASXL3	0.603671568528972	0.603671568528972	Lasso	all_gen
11	ASXL3	0.603671568528972	0.603671568528972	Lasso	all_gen
12	ASXL3	0.603671568528972	0.603671568528972	Lasso	all_gen
13	ATRX	0.603671568528972	0.603671568528972	Lasso	all_gen
14	ATRX	0.603671568528972	0.603671568528972	Lasso	all_gen
15	ATRX	0.603671568528972	0.603671568528972	Lasso	all_gen
16	ATRX	0.603671568528972	0.603671568528972	Lasso	all_gen
17	BAGE3	0.603671568528972	0.603671568528972	Lasso	all_gen
18	BAGE3	0.603671568528972	0.603671568528972	Lasso	all_gen
19	BAGE3	0.603671568528972	0.603671568528972	Lasso	all_gen
20	BAGE3	0.603671568528972	0.603671568528972	Lasso	all_gen
21	BCOR	0.603671568528972	0.603671568528972	Lasso	all_gen
22	BCOR	0.603671568528972	0.603671568528972	Lasso	all_gen
23	BCOR	0.603671568528972	0.603671568528972	Lasso	all_gen
24	BCOR	0.603671568528972	0.603671568528972	Lasso	all_gen
25	BRAF	0.603671568528972	0.603671568528972	Lasso	all_gen
26	BRAF	0.603671568528972	0.603671568528972	Lasso	all_gen
27	BRAF	0.603671568528972	0.603671568528972	Lasso	all_gen
28	BRAF	0.603671568528972	0.603671568528972	Lasso	all_gen
29	CBFB	0.603671568528972	0.603671568528972	Lasso	all_gen
30	CBFB	0.603671568528972	0.603671568528972	Lasso	all_gen
31	CBFB	0.603671568528972	0.603671568528972	Lasso	all_gen
32	CBFB	0.603671568528972	0.603671568528972	Lasso	all_gen
33	CBL	0.603671568528972	0.603671568528972	Lasso	all_gen
34	CBL	0.603671568528972	0.603671568528972	Lasso	all_gen
35	CBL	0.603671568528972	0.603671568528972	Lasso	all_gen
36	CBL	0.603671568528972	0.603671568528972	Lasso	all_gen
37	CDKN2A	0.603671568528972	0.603671568528972	Lasso	all_gen
38	CDKN2A	0.603671568528972	0.603671568528972	Lasso	all_gen
39	CDKN2A	0.603671568528972	0.603671568528972	Lasso	all_gen
40	CDKN2A	0.603671568528972	0.603671568528972	Lasso	all_gen
41	CEBPA_bi	0.603671568528972	0.603671568528972	Lasso	all_gen
42	CEBPA_bi	0.603671568528972	0.603671568528972	Lasso	all_gen
43	CEBPA_bi	0.603671568528972	0.603671568528972	Lasso	all_gen
44	CEBPA_bi	0.603671568528972	0.603671568528972	Lasso	all_gen
45	CEBPA_mono	0.603671568528972	0.603671568528972	Lasso	all_gen
46	CEBPA_mono	0.603671568528972	0.603671568528972	Lasso	all_gen
47	CEBPA_mono	0.603671568528972	0.603671568528972	Lasso	all_gen
48	CEBPA_mono	0.603671568528972	0.603671568528972	Lasso	all_gen
49	CNTN5	0.603671568528972	0.603671568528972	Lasso	all_gen
50	CNTN5	0.603671568528972	0.603671568528972	Lasso	all_gen
51	CNTN5	0.603671568528972	0.603671568528972	Lasso	all_gen
52	CNTN5	0.603671568528972	0.603671568528972	Lasso	all_gen
53	CREBBP	0.603671568528972	0.603671568528972	Lasso	all_gen
54	CREBBP	0.603671568528972	0.603671568528972	Lasso	all_gen
55	CREBBP	0.603671568528972	0.603671568528972	Lasso	all_gen
56	CREBBP	0.603671568528972	0.603671568528972	Lasso	all_gen
57	CSF1R	0.603671568528972	0.603671568528972	Lasso	all_gen
58	CSF1R	0.603671568528972	0.603671568528972	Lasso	all_gen
59	CSF1R	0.603671568528972	0.603671568528972	Lasso	all_gen
60	CSF1R	0.603671568528972	0.603671568528972	Lasso	all_gen
61	CSF3R	0.603671568528972	0.603671568528972	Lasso	all_gen
62	CSF3R	0.603671568528972	0.603671568528972	Lasso	all_gen
63	CSF3R	0.603671568528972	0.603671568528972	Lasso	all_gen
64	CSF3R	0.603671568528972	0.603671568528972	Lasso	all_gen
65	CTCF	0.603671568528972	0.603671568528972	Lasso	all_gen
66	CTCF	0.603671568528972	0.603671568528972	Lasso	all_gen
67	CTCF	0.603671568528972	0.603671568528972	Lasso	all_gen
68	CTCF	0.603671568528972	0.603671568528972	Lasso	all_gen
69	CUL2	0.603671568528972	0.603671568528972	Lasso	all_gen
70	CUL2	0.603671568528972	0.603671568528972	Lasso	all_gen
71	CUL2	0.603671568528972	0.603671568528972	Lasso	all_gen
72	CUL2	0.603671568528972	0.603671568528972	Lasso	all_gen
73	CUX1	0.603671568528972	0.603671568528972	Lasso	all_gen
74	CUX1	0.603671568528972	0.603671568528972	Lasso	all_gen
75	CUX1	0.603671568528972	0.603671568528972	Lasso	all_gen
76	CUX1	0.603671568528972	0.603671568528972	Lasso	all_gen
77	DNMT3A	0.603671568528972	0.603671568528972	Lasso	all_gen
78	DNMT3A	0.603671568528972	0.603671568528972	Lasso	all_gen
79	DNMT3A	0.603671568528972	0.603671568528972	Lasso	all_gen
80	DNMT3A	0.603671568528972	0.603671568528972	Lasso	all_gen
81	EED	0.603671568528972	0.603671568528972	Lasso	all_gen
82	EED	0.603671568528972	0.603671568528972	Lasso	all_gen
83	EED	0.603671568528972	0.603671568528972	Lasso	all_gen
84	EED	0.603671568528972	0.603671568528972	Lasso	all_gen
85	ETV6	0.603671568528972	0.603671568528972	Lasso	all_gen
86	ETV6	0.603671568528972	0.603671568528972	Lasso	all_gen
87	ETV6	0.603671568528972	0.603671568528972	Lasso	all_gen
88	ETV6	0.603671568528972	0.603671568528972	Lasso	all_gen
89	EZH2	0.603671568528972	0.603671568528972	Lasso	all_gen
90	EZH2	0.603671568528972	0.603671568528972	Lasso	all_gen
91	EZH2	0.603671568528972	0.603671568528972	Lasso	all_gen
92	EZH2	0.603671568528972	0.603671568528972	Lasso	all_gen
93	FBXW7	0.603671568528972	0.603671568528972	Lasso	all_gen
94	FBXW7	0.603671568528972	0.603671568528972	Lasso	all_gen
95	FBXW7	0.603671568528972	0.603671568528972	Lasso	all_gen
96	FBXW7	0.603671568528972	0.603671568528972	Lasso	all_gen
97	ITD	0.603671568528972	0.603671568528972	Lasso	all_gen
98	ITD	0.603671568528972	0.603671568528972	Lasso	all_gen
99	ITD	0.603671568528972	0.603671568528972	Lasso	all_gen
100	ITD	0.603671568528972	0.603671568528972	Lasso	all_gen
101	FLT3_TKD	0.603671568528972	0.603671568528972	Lasso	all_gen
102	FLT3_TKD	0.603671568528972	0.603671568528972	Lasso	all_gen
103	FLT3_TKD	0.603671568528972	0.603671568528972	Lasso	all_gen
104	FLT3_TKD	0.603671568528972	0.603671568528972	Lasso	all_gen
105	FLT3_other	0.603671568528972	0.603671568528972	Lasso	all_gen
106	FLT3_other	0.603671568528972	0.603671568528972	Lasso	all_gen
107	FLT3_other	0.603671568528972	0.603671568528972	Lasso	all_gen
108	FLT3_other	0.603671568528972	0.603671568528972	Lasso	all_gen
109	GATA1	0.603671568528972	0.603671568528972	Lasso	all_gen
110	GATA1	0.603671568528972	0.603671568528972	Lasso	all_gen
111	GATA1	0.603671568528972	0.603671568528972	Lasso	all_gen
112	GATA1	0.603671568528972	0.603671568528972	Lasso	all_gen
113	GATA2	0.603671568528972	0.603671568528972	Lasso	all_gen
114	GATA2	0.603671568528972	0.603671568528972	Lasso	all_gen
115	GATA2	0.603671568528972	0.603671568528972	Lasso	all_gen
116	GATA2	0.603671568528972	0.603671568528972	Lasso	all_gen
117	GNAS	0.603671568528972	0.603671568528972	Lasso	all_gen
118	GNAS	0.603671568528972	0.603671568528972	Lasso	all_gen
119	GNAS	0.603671568528972	0.603671568528972	Lasso	all_gen
120	GNAS	0.603671568528972	0.603671568528972	Lasso	all_gen
121	GNB1	0.603671568528972	0.603671568528972	Lasso	all_gen
122	GNB1	0.603671568528972	0.603671568528972	Lasso	all_gen
123	GNB1	0.603671568528972	0.603671568528972	Lasso	all_gen
124	GNB1	0.603671568528972	0.603671568528972	Lasso	all_gen
125	IDH1	0.603671568528972	0.603671568528972	Lasso	all_gen
126	IDH1	0.603671568528972	0.603671568528972	Lasso	all_gen
127	IDH1	0.603671568528972	0.603671568528972	Lasso	all_gen
128	IDH1	0.603671568528972	0.603671568528972	Lasso	all_gen
129	IDH2_p.R140	0.603671568528972	0.603671568528972	Lasso	all_gen
130	IDH2_p.R140	0.603671568528972	0.603671568528972	Lasso	all_gen
131	IDH2_p.R140	0.603671568528972	0.603671568528972	Lasso	all_gen
132	IDH2_p.R140	0.603671568528972	0.603671568528972	Lasso	all_gen
133	IDH2_p.R172	0.603671568528972	0.603671568528972	Lasso	all_gen
134	IDH2_p.R172	0.603671568528972	0.603671568528972	Lasso	all_gen
135	IDH2_p.R172	0.603671568528972	0.603671568528972	Lasso	all_gen
136	IDH2_p.R172	0.603671568528972	0.603671568528972	Lasso	all_gen
137	JAK2	0.603671568528972	0.603671568528972	Lasso	all_gen
138	JAK2	0.603671568528972	0.603671568528972	Lasso	all_gen
139	JAK2	0.603671568528972	0.603671568528972	Lasso	all_gen
140	JAK2	0.603671568528972	0.603671568528972	Lasso	all_gen
141	JAK3	0.603671568528972	0.603671568528972	Lasso	all_gen
142	JAK3	0.603671568528972	0.603671568528972	Lasso	all_gen
143	JAK3	0.603671568528972	0.603671568528972	Lasso	all_gen
144	JAK3	0.603671568528972	0.603671568528972	Lasso	all_gen
145	KANSL1	0.603671568528972	0.603671568528972	Lasso	all_gen
146	KANSL1	0.603671568528972	0.603671568528972	Lasso	all_gen
147	KANSL1	0.603671568528972	0.603671568528972	Lasso	all_gen
148	KANSL1	0.603671568528972	0.603671568528972	Lasso	all_gen
149	KDM6A	0.603671568528972	0.603671568528972	Lasso	all_gen
150	KDM6A	0.603671568528972	0.603671568528972	Lasso	all_gen
151	KDM6A	0.603671568528972	0.603671568528972	Lasso	all_gen
152	KDM6A	0.603671568528972	0.603671568528972	Lasso	all_gen
153	KIT	0.603671568528972	0.602160314439919	Lasso	all_gen
154	KIT	0.603671568528972	0.59885760795882	Lasso	all_gen
155	KIT	0.603671568528972	0.600778235728121	Lasso	all_gen
156	KIT	0.603671568528972	0.599271407048675	Lasso	all_gen
157	KMT2C	0.603671568528972	0.603671568528972	Lasso	all_gen
158	KMT2C	0.603671568528972	0.603671568528972	Lasso	all_gen
159	KMT2C	0.603671568528972	0.603671568528972	Lasso	all_gen
160	KMT2C	0.603671568528972	0.603671568528972	Lasso	all_gen
161	KMT2D	0.603671568528972	0.603671568528972	Lasso	all_gen
162	KMT2D	0.603671568528972	0.603671568528972	Lasso	all_gen
163	KMT2D	0.603671568528972	0.603671568528972	Lasso	all_gen
164	KMT2D	0.603671568528972	0.603671568528972	Lasso	all_gen
165	KMT2E	0.603671568528972	0.603671568528972	Lasso	all_gen
166	KMT2E	0.603671568528972	0.603671568528972	Lasso	all_gen
167	KMT2E	0.603671568528972	0.603671568528972	Lasso	all_gen
168	KMT2E	0.603671568528972	0.603671568528972	Lasso	all_gen
169	KRAS	0.603671568528972	0.603671568528972	Lasso	all_gen
170	KRAS	0.603671568528972	0.603671568528972	Lasso	all_gen
171	KRAS	0.603671568528972	0.603671568528972	Lasso	all_gen
172	KRAS	0.603671568528972	0.603671568528972	Lasso	all_gen
173	LUC7L2	0.603671568528972	0.603671568528972	Lasso	all_gen
174	LUC7L2	0.603671568528972	0.603671568528972	Lasso	all_gen
175	LUC7L2	0.603671568528972	0.603671568528972	Lasso	all_gen
176	LUC7L2	0.603671568528972	0.603671568528972	Lasso	all_gen
177	MED12	0.603671568528972	0.603671568528972	Lasso	all_gen
178	MED12	0.603671568528972	0.603671568528972	Lasso	all_gen
179	MED12	0.603671568528972	0.603671568528972	Lasso	all_gen
180	MED12	0.603671568528972	0.603671568528972	Lasso	all_gen
181	MLL	0.603671568528972	0.603671568528972	Lasso	all_gen
182	MLL	0.603671568528972	0.603671568528972	Lasso	all_gen
183	MLL	0.603671568528972	0.603671568528972	Lasso	all_gen
184	MLL	0.603671568528972	0.603671568528972	Lasso	all_gen
185	MPL	0.603671568528972	0.603671568528972	Lasso	all_gen
186	MPL	0.603671568528972	0.603671568528972	Lasso	all_gen
187	MPL	0.603671568528972	0.603671568528972	Lasso	all_gen
188	MPL	0.603671568528972	0.603671568528972	Lasso	all_gen
189	MYC	0.603671568528972	0.603671568528972	Lasso	all_gen
190	MYC	0.603671568528972	0.603671568528972	Lasso	all_gen
191	MYC	0.603671568528972	0.603671568528972	Lasso	all_gen
192	MYC	0.603671568528972	0.603671568528972	Lasso	all_gen
193	NF1	0.603671568528972	0.603671568528972	Lasso	all_gen
194	NF1	0.603671568528972	0.603671568528972	Lasso	all_gen
195	NF1	0.603671568528972	0.603671568528972	Lasso	all_gen
196	NF1	0.603671568528972	0.603671568528972	Lasso	all_gen
197	NFE2	0.603671568528972	0.603671568528972	Lasso	all_gen
198	NFE2	0.603671568528972	0.603671568528972	Lasso	all_gen
199	NFE2	0.603671568528972	0.603671568528972	Lasso	all_gen
200	NFE2	0.603671568528972	0.603671568528972	Lasso	all_gen
201	NOTCH1	0.603671568528972	0.603671568528972	Lasso	all_gen
202	NOTCH1	0.603671568528972	0.603671568528972	Lasso	all_gen
203	NOTCH1	0.603671568528972	0.603671568528972	Lasso	all_gen
204	NOTCH1	0.603671568528972	0.603671568528972	Lasso	all_gen
205	NPM1	0.603671568528972	0.59960219477096	Lasso	all_gen
206	NPM1	0.603671568528972	0.625045644763636	Lasso	all_gen
207	NPM1	0.603671568528972	0.605927316263647	Lasso	all_gen
208	NPM1	0.603671568528972	0.613290545683545	Lasso	all_gen
209	NRAS_other	0.603671568528972	0.603671568528972	Lasso	all_gen
210	NRAS_other	0.603671568528972	0.603671568528972	Lasso	all_gen
211	NRAS_other	0.603671568528972	0.603671568528972	Lasso	all_gen
212	NRAS_other	0.603671568528972	0.603671568528972	Lasso	all_gen
213	NRAS_p.G12_13	0.603671568528972	0.603671568528972	Lasso	all_gen
214	NRAS_p.G12_13	0.603671568528972	0.603671568528972	Lasso	all_gen
215	NRAS_p.G12_13	0.603671568528972	0.603671568528972	Lasso	all_gen
216	NRAS_p.G12_13	0.603671568528972	0.603671568528972	Lasso	all_gen
217	NRAS_p.Q61_62	0.603671568528972	0.603671568528972	Lasso	all_gen
218	NRAS_p.Q61_62	0.603671568528972	0.603671568528972	Lasso	all_gen
219	NRAS_p.Q61_62	0.603671568528972	0.603671568528972	Lasso	all_gen
220	NRAS_p.Q61_62	0.603671568528972	0.603671568528972	Lasso	all_gen
221	PDS5B	0.603671568528972	0.603671568528972	Lasso	all_gen
222	PDS5B	0.603671568528972	0.603671568528972	Lasso	all_gen
223	PDS5B	0.603671568528972	0.603671568528972	Lasso	all_gen
224	PDS5B	0.603671568528972	0.603671568528972	Lasso	all_gen
225	PHF6	0.603671568528972	0.603671568528972	Lasso	all_gen
226	PHF6	0.603671568528972	0.603671568528972	Lasso	all_gen
227	PHF6	0.603671568528972	0.603671568528972	Lasso	all_gen
228	PHF6	0.603671568528972	0.603671568528972	Lasso	all_gen
229	PPFIA2	0.603671568528972	0.603671568528972	Lasso	all_gen
230	PPFIA2	0.603671568528972	0.603671568528972	Lasso	all_gen
231	PPFIA2	0.603671568528972	0.603671568528972	Lasso	all_gen
232	PPFIA2	0.603671568528972	0.603671568528972	Lasso	all_gen
233	PRPF8	0.603671568528972	0.603671568528972	Lasso	all_gen
234	PRPF8	0.603671568528972	0.603671568528972	Lasso	all_gen
235	PRPF8	0.603671568528972	0.603671568528972	Lasso	all_gen
236	PRPF8	0.603671568528972	0.603671568528972	Lasso	all_gen
237	PTEN	0.603671568528972	0.603671568528972	Lasso	all_gen
238	PTEN	0.603671568528972	0.603671568528972	Lasso	all_gen
239	PTEN	0.603671568528972	0.603671568528972	Lasso	all_gen
240	PTEN	0.603671568528972	0.603671568528972	Lasso	all_gen
241	PTPN11	0.603671568528972	0.603671568528972	Lasso	all_gen
242	PTPN11	0.603671568528972	0.603671568528972	Lasso	all_gen
243	PTPN11	0.603671568528972	0.603671568528972	Lasso	all_gen
244	PTPN11	0.603671568528972	0.603671568528972	Lasso	all_gen
245	PTPRF	0.603671568528972	0.603671568528972	Lasso	all_gen
246	PTPRF	0.603671568528972	0.603671568528972	Lasso	all_gen
247	PTPRF	0.603671568528972	0.603671568528972	Lasso	all_gen
248	PTPRF	0.603671568528972	0.603671568528972	Lasso	all_gen
249	PTPRT	0.603671568528972	0.603671568528972	Lasso	all_gen
250	PTPRT	0.603671568528972	0.603671568528972	Lasso	all_gen
251	PTPRT	0.603671568528972	0.603671568528972	Lasso	all_gen
252	PTPRT	0.603671568528972	0.603671568528972	Lasso	all_gen
253	RAD21	0.603671568528972	0.603671568528972	Lasso	all_gen
254	RAD21	0.603671568528972	0.603671568528972	Lasso	all_gen
255	RAD21	0.603671568528972	0.603671568528972	Lasso	all_gen
256	RAD21	0.603671568528972	0.603671568528972	Lasso	all_gen
257	RIT1	0.603671568528972	0.603671568528972	Lasso	all_gen
258	RIT1	0.603671568528972	0.603671568528972	Lasso	all_gen
259	RIT1	0.603671568528972	0.603671568528972	Lasso	all_gen
260	RIT1	0.603671568528972	0.603671568528972	Lasso	all_gen
261	RUNX1	0.603671568528972	0.567482478679119	Lasso	all_gen
262	RUNX1	0.603671568528972	0.56440411717345	Lasso	all_gen
263	RUNX1	0.603671568528972	0.585898238466603	Lasso	all_gen
264	RUNX1	0.603671568528972	0.596881546111287	Lasso	all_gen
265	S100B	0.603671568528972	0.603671568528972	Lasso	all_gen
266	S100B	0.603671568528972	0.603671568528972	Lasso	all_gen
267	S100B	0.603671568528972	0.603671568528972	Lasso	all_gen
268	S100B	0.603671568528972	0.603671568528972	Lasso	all_gen
269	SETBP1	0.603671568528972	0.603671568528972	Lasso	all_gen
270	SETBP1	0.603671568528972	0.603671568528972	Lasso	all_gen
271	SETBP1	0.603671568528972	0.603671568528972	Lasso	all_gen
272	SETBP1	0.603671568528972	0.603671568528972	Lasso	all_gen
273	SF1	0.603671568528972	0.603671568528972	Lasso	all_gen
274	SF1	0.603671568528972	0.603671568528972	Lasso	all_gen
275	SF1	0.603671568528972	0.603671568528972	Lasso	all_gen
276	SF1	0.603671568528972	0.603671568528972	Lasso	all_gen
277	SF3B1	0.603671568528972	0.603671568528972	Lasso	all_gen
278	SF3B1	0.603671568528972	0.603671568528972	Lasso	all_gen
279	SF3B1	0.603671568528972	0.603671568528972	Lasso	all_gen
280	SF3B1	0.603671568528972	0.603671568528972	Lasso	all_gen
281	SMC1A	0.603671568528972	0.603671568528972	Lasso	all_gen
282	SMC1A	0.603671568528972	0.603671568528972	Lasso	all_gen
283	SMC1A	0.603671568528972	0.603671568528972	Lasso	all_gen
284	SMC1A	0.603671568528972	0.603671568528972	Lasso	all_gen
285	SMC3	0.603671568528972	0.603671568528972	Lasso	all_gen
286	SMC3	0.603671568528972	0.603671568528972	Lasso	all_gen
287	SMC3	0.603671568528972	0.603671568528972	Lasso	all_gen
288	SMC3	0.603671568528972	0.603671568528972	Lasso	all_gen
289	SMG1	0.603671568528972	0.603671568528972	Lasso	all_gen
290	SMG1	0.603671568528972	0.603671568528972	Lasso	all_gen
291	SMG1	0.603671568528972	0.603671568528972	Lasso	all_gen
292	SMG1	0.603671568528972	0.603671568528972	Lasso	all_gen
293	SPP1	0.603671568528972	0.603671568528972	Lasso	all_gen
294	SPP1	0.603671568528972	0.603671568528972	Lasso	all_gen
295	SPP1	0.603671568528972	0.603671568528972	Lasso	all_gen
296	SPP1	0.603671568528972	0.603671568528972	Lasso	all_gen
297	SRSF2	0.603671568528972	0.580731409709391	Lasso	all_gen
298	SRSF2	0.603671568528972	0.585728721987037	Lasso	all_gen
299	SRSF2	0.603671568528972	0.582372491341327	Lasso	all_gen
300	SRSF2	0.603671568528972	0.589321828504852	Lasso	all_gen
301	STAG2	0.603671568528972	0.603671568528972	Lasso	all_gen
302	STAG2	0.603671568528972	0.603671568528972	Lasso	all_gen
303	STAG2	0.603671568528972	0.603671568528972	Lasso	all_gen
304	STAG2	0.603671568528972	0.603671568528972	Lasso	all_gen
305	STAT5B	0.603671568528972	0.603671568528972	Lasso	all_gen
306	STAT5B	0.603671568528972	0.603671568528972	Lasso	all_gen
307	STAT5B	0.603671568528972	0.603671568528972	Lasso	all_gen
308	STAT5B	0.603671568528972	0.603671568528972	Lasso	all_gen
309	SUZ12	0.603671568528972	0.603671568528972	Lasso	all_gen
310	SUZ12	0.603671568528972	0.603671568528972	Lasso	all_gen
311	SUZ12	0.603671568528972	0.603671568528972	Lasso	all_gen
312	SUZ12	0.603671568528972	0.603671568528972	Lasso	all_gen
313	TET2	0.603671568528972	0.596584903917862	Lasso	all_gen
314	TET2	0.603671568528972	0.599584213632979	Lasso	all_gen
315	TET2	0.603671568528972	0.589815564467182	Lasso	all_gen
316	TET2	0.603671568528972	0.59597466322473	Lasso	all_gen
317	TP53	0.603671568528972	0.567762630398852	Lasso	all_gen
318	TP53	0.603671568528972	0.563030796114348	Lasso	all_gen
319	TP53	0.603671568528972	0.562904136233079	Lasso	all_gen
320	TP53	0.603671568528972	0.545580753869562	Lasso	all_gen
321	U2AF1_p.S34	0.603671568528972	0.603671568528972	Lasso	all_gen
322	U2AF1_p.S34	0.603671568528972	0.603671568528972	Lasso	all_gen
323	U2AF1_p.S34	0.603671568528972	0.603671568528972	Lasso	all_gen
324	U2AF1_p.S34	0.603671568528972	0.603671568528972	Lasso	all_gen
325	U2AF1_p.Q157	0.603671568528972	0.603671568528972	Lasso	all_gen
326	U2AF1_p.Q157	0.603671568528972	0.603671568528972	Lasso	all_gen
327	U2AF1_p.Q157	0.603671568528972	0.603671568528972	Lasso	all_gen
328	U2AF1_p.Q157	0.603671568528972	0.603671568528972	Lasso	all_gen
329	WT1	0.603671568528972	0.603671568528972	Lasso	all_gen
330	WT1	0.603671568528972	0.603671568528972	Lasso	all_gen
331	WT1	0.603671568528972	0.603671568528972	Lasso	all_gen
332	WT1	0.603671568528972	0.603671568528972	Lasso	all_gen
333	ZRSR2	0.603671568528972	0.603671568528972	Lasso	all_gen
334	ZRSR2	0.603671568528972	0.603671568528972	Lasso	all_gen
335	ZRSR2	0.603671568528972	0.603671568528972	Lasso	all_gen
336	ZRSR2	0.603671568528972	0.603671568528972	Lasso	all_gen
337	ASXL1	0.602227956395564	0.605268675712134	Lasso	all_gen
338	ASXL1	0.602227956395564	0.603548482139684	Lasso	all_gen
339	ASXL1	0.602227956395564	0.59999606212322	Lasso	all_gen
340	ASXL1	0.602227956395564	0.601614874177497	Lasso	all_gen
341	ASXL2	0.602227956395564	0.602227956395564	Lasso	all_gen
342	ASXL2	0.602227956395564	0.602227956395564	Lasso	all_gen
343	ASXL2	0.602227956395564	0.602227956395564	Lasso	all_gen
344	ASXL2	0.602227956395564	0.602227956395564	Lasso	all_gen
345	ASXL3	0.602227956395564	0.602227956395564	Lasso	all_gen
346	ASXL3	0.602227956395564	0.602227956395564	Lasso	all_gen
347	ASXL3	0.602227956395564	0.602227956395564	Lasso	all_gen
348	ASXL3	0.602227956395564	0.602227956395564	Lasso	all_gen
349	ATRX	0.602227956395564	0.602227956395564	Lasso	all_gen
350	ATRX	0.602227956395564	0.602227956395564	Lasso	all_gen
351	ATRX	0.602227956395564	0.602227956395564	Lasso	all_gen
352	ATRX	0.602227956395564	0.602227956395564	Lasso	all_gen
353	BAGE3	0.602227956395564	0.602227956395564	Lasso	all_gen
354	BAGE3	0.602227956395564	0.602227956395564	Lasso	all_gen
355	BAGE3	0.602227956395564	0.602227956395564	Lasso	all_gen
356	BAGE3	0.602227956395564	0.602227956395564	Lasso	all_gen
357	BCOR	0.602227956395564	0.602227956395564	Lasso	all_gen
358	BCOR	0.602227956395564	0.602227956395564	Lasso	all_gen
359	BCOR	0.602227956395564	0.602227956395564	Lasso	all_gen
360	BCOR	0.602227956395564	0.602227956395564	Lasso	all_gen
361	BRAF	0.602227956395564	0.602227956395564	Lasso	all_gen
362	BRAF	0.602227956395564	0.602227956395564	Lasso	all_gen
363	BRAF	0.602227956395564	0.602227956395564	Lasso	all_gen
364	BRAF	0.602227956395564	0.602227956395564	Lasso	all_gen
365	CBFB	0.602227956395564	0.602227956395564	Lasso	all_gen
366	CBFB	0.602227956395564	0.602227956395564	Lasso	all_gen
367	CBFB	0.602227956395564	0.602227956395564	Lasso	all_gen
368	CBFB	0.602227956395564	0.602227956395564	Lasso	all_gen
369	CBL	0.602227956395564	0.602227956395564	Lasso	all_gen
370	CBL	0.602227956395564	0.602227956395564	Lasso	all_gen
371	CBL	0.602227956395564	0.602227956395564	Lasso	all_gen
372	CBL	0.602227956395564	0.602227956395564	Lasso	all_gen
373	CDKN2A	0.602227956395564	0.602227956395564	Lasso	all_gen
374	CDKN2A	0.602227956395564	0.602227956395564	Lasso	all_gen
375	CDKN2A	0.602227956395564	0.602227956395564	Lasso	all_gen
376	CDKN2A	0.602227956395564	0.602227956395564	Lasso	all_gen
377	CEBPA_bi	0.602227956395564	0.602227956395564	Lasso	all_gen
378	CEBPA_bi	0.602227956395564	0.602227956395564	Lasso	all_gen
379	CEBPA_bi	0.602227956395564	0.602227956395564	Lasso	all_gen
380	CEBPA_bi	0.602227956395564	0.602227956395564	Lasso	all_gen
381	CEBPA_mono	0.602227956395564	0.602227956395564	Lasso	all_gen
382	CEBPA_mono	0.602227956395564	0.602227956395564	Lasso	all_gen
383	CEBPA_mono	0.602227956395564	0.602227956395564	Lasso	all_gen
384	CEBPA_mono	0.602227956395564	0.602227956395564	Lasso	all_gen
385	CNTN5	0.602227956395564	0.602227956395564	Lasso	all_gen
386	CNTN5	0.602227956395564	0.602227956395564	Lasso	all_gen
387	CNTN5	0.602227956395564	0.602227956395564	Lasso	all_gen
388	CNTN5	0.602227956395564	0.602227956395564	Lasso	all_gen
389	CREBBP	0.602227956395564	0.602227956395564	Lasso	all_gen
390	CREBBP	0.602227956395564	0.602227956395564	Lasso	all_gen
391	CREBBP	0.602227956395564	0.602227956395564	Lasso	all_gen
392	CREBBP	0.602227956395564	0.602227956395564	Lasso	all_gen
393	CSF1R	0.602227956395564	0.602227956395564	Lasso	all_gen
394	CSF1R	0.602227956395564	0.602227956395564	Lasso	all_gen
395	CSF1R	0.602227956395564	0.602227956395564	Lasso	all_gen
396	CSF1R	0.602227956395564	0.602227956395564	Lasso	all_gen
397	CSF3R	0.602227956395564	0.602227956395564	Lasso	all_gen
398	CSF3R	0.602227956395564	0.602227956395564	Lasso	all_gen
399	CSF3R	0.602227956395564	0.602227956395564	Lasso	all_gen
400	CSF3R	0.602227956395564	0.602227956395564	Lasso	all_gen
401	CTCF	0.602227956395564	0.602227956395564	Lasso	all_gen
402	CTCF	0.602227956395564	0.602227956395564	Lasso	all_gen
403	CTCF	0.602227956395564	0.602227956395564	Lasso	all_gen
404	CTCF	0.602227956395564	0.602227956395564	Lasso	all_gen
405	CUL2	0.602227956395564	0.602227956395564	Lasso	all_gen
406	CUL2	0.602227956395564	0.602227956395564	Lasso	all_gen
407	CUL2	0.602227956395564	0.602227956395564	Lasso	all_gen
408	CUL2	0.602227956395564	0.602227956395564	Lasso	all_gen
409	CUX1	0.602227956395564	0.602227956395564	Lasso	all_gen
410	CUX1	0.602227956395564	0.602227956395564	Lasso	all_gen
411	CUX1	0.602227956395564	0.602227956395564	Lasso	all_gen
412	CUX1	0.602227956395564	0.602227956395564	Lasso	all_gen
413	DNMT3A	0.602227956395564	0.602227956395564	Lasso	all_gen
414	DNMT3A	0.602227956395564	0.602227956395564	Lasso	all_gen
415	DNMT3A	0.602227956395564	0.602227956395564	Lasso	all_gen
416	DNMT3A	0.602227956395564	0.602227956395564	Lasso	all_gen
417	EED	0.602227956395564	0.602227956395564	Lasso	all_gen
418	EED	0.602227956395564	0.602227956395564	Lasso	all_gen
419	EED	0.602227956395564	0.602227956395564	Lasso	all_gen
420	EED	0.602227956395564	0.602227956395564	Lasso	all_gen
421	ETV6	0.602227956395564	0.602227956395564	Lasso	all_gen
422	ETV6	0.602227956395564	0.602227956395564	Lasso	all_gen
423	ETV6	0.602227956395564	0.602227956395564	Lasso	all_gen
424	ETV6	0.602227956395564	0.602227956395564	Lasso	all_gen
425	EZH2	0.602227956395564	0.602227956395564	Lasso	all_gen
426	EZH2	0.602227956395564	0.602227956395564	Lasso	all_gen
427	EZH2	0.602227956395564	0.602227956395564	Lasso	all_gen
428	EZH2	0.602227956395564	0.602227956395564	Lasso	all_gen
429	FBXW7	0.602227956395564	0.602227956395564	Lasso	all_gen
430	FBXW7	0.602227956395564	0.602227956395564	Lasso	all_gen
431	FBXW7	0.602227956395564	0.602227956395564	Lasso	all_gen
432	FBXW7	0.602227956395564	0.602227956395564	Lasso	all_gen
433	ITD	0.602227956395564	0.602227956395564	Lasso	all_gen
434	ITD	0.602227956395564	0.602227956395564	Lasso	all_gen
435	ITD	0.602227956395564	0.602227956395564	Lasso	all_gen
436	ITD	0.602227956395564	0.602227956395564	Lasso	all_gen
437	FLT3_TKD	0.602227956395564	0.602227956395564	Lasso	all_gen
438	FLT3_TKD	0.602227956395564	0.602227956395564	Lasso	all_gen
439	FLT3_TKD	0.602227956395564	0.602227956395564	Lasso	all_gen
440	FLT3_TKD	0.602227956395564	0.602227956395564	Lasso	all_gen
441	FLT3_other	0.602227956395564	0.602227956395564	Lasso	all_gen
442	FLT3_other	0.602227956395564	0.602227956395564	Lasso	all_gen
443	FLT3_other	0.602227956395564	0.602227956395564	Lasso	all_gen
444	FLT3_other	0.602227956395564	0.602227956395564	Lasso	all_gen
445	GATA1	0.602227956395564	0.602227956395564	Lasso	all_gen
446	GATA1	0.602227956395564	0.602227956395564	Lasso	all_gen
447	GATA1	0.602227956395564	0.602227956395564	Lasso	all_gen
448	GATA1	0.602227956395564	0.602227956395564	Lasso	all_gen
449	GATA2	0.602227956395564	0.602227956395564	Lasso	all_gen
450	GATA2	0.602227956395564	0.602227956395564	Lasso	all_gen
451	GATA2	0.602227956395564	0.602227956395564	Lasso	all_gen
452	GATA2	0.602227956395564	0.602227956395564	Lasso	all_gen
453	GNAS	0.602227956395564	0.602227956395564	Lasso	all_gen
454	GNAS	0.602227956395564	0.602227956395564	Lasso	all_gen
455	GNAS	0.602227956395564	0.602227956395564	Lasso	all_gen
456	GNAS	0.602227956395564	0.602227956395564	Lasso	all_gen
457	GNB1	0.602227956395564	0.602227956395564	Lasso	all_gen
458	GNB1	0.602227956395564	0.602227956395564	Lasso	all_gen
459	GNB1	0.602227956395564	0.602227956395564	Lasso	all_gen
460	GNB1	0.602227956395564	0.602227956395564	Lasso	all_gen
461	IDH1	0.602227956395564	0.602227956395564	Lasso	all_gen
462	IDH1	0.602227956395564	0.602227956395564	Lasso	all_gen
463	IDH1	0.602227956395564	0.602227956395564	Lasso	all_gen
464	IDH1	0.602227956395564	0.602227956395564	Lasso	all_gen
465	IDH2_p.R140	0.602227956395564	0.602227956395564	Lasso	all_gen
466	IDH2_p.R140	0.602227956395564	0.602227956395564	Lasso	all_gen
467	IDH2_p.R140	0.602227956395564	0.602227956395564	Lasso	all_gen
468	IDH2_p.R140	0.602227956395564	0.602227956395564	Lasso	all_gen
469	IDH2_p.R172	0.602227956395564	0.602227956395564	Lasso	all_gen
470	IDH2_p.R172	0.602227956395564	0.602227956395564	Lasso	all_gen
471	IDH2_p.R172	0.602227956395564	0.602227956395564	Lasso	all_gen
472	IDH2_p.R172	0.602227956395564	0.602227956395564	Lasso	all_gen
473	JAK2	0.602227956395564	0.602227956395564	Lasso	all_gen
474	JAK2	0.602227956395564	0.602227956395564	Lasso	all_gen
475	JAK2	0.602227956395564	0.602227956395564	Lasso	all_gen
476	JAK2	0.602227956395564	0.602227956395564	Lasso	all_gen
477	JAK3	0.602227956395564	0.602227956395564	Lasso	all_gen
478	JAK3	0.602227956395564	0.602227956395564	Lasso	all_gen
479	JAK3	0.602227956395564	0.602227956395564	Lasso	all_gen
480	JAK3	0.602227956395564	0.602227956395564	Lasso	all_gen
481	KANSL1	0.602227956395564	0.602227956395564	Lasso	all_gen
482	KANSL1	0.602227956395564	0.602227956395564	Lasso	all_gen
483	KANSL1	0.602227956395564	0.602227956395564	Lasso	all_gen
484	KANSL1	0.602227956395564	0.602227956395564	Lasso	all_gen
485	KDM6A	0.602227956395564	0.602227956395564	Lasso	all_gen
486	KDM6A	0.602227956395564	0.602227956395564	Lasso	all_gen
487	KDM6A	0.602227956395564	0.602227956395564	Lasso	all_gen
488	KDM6A	0.602227956395564	0.602227956395564	Lasso	all_gen
489	KIT	0.602227956395564	0.602227956395564	Lasso	all_gen
490	KIT	0.602227956395564	0.602227956395564	Lasso	all_gen
491	KIT	0.602227956395564	0.602227956395564	Lasso	all_gen
492	KIT	0.602227956395564	0.602227956395564	Lasso	all_gen
493	KMT2C	0.602227956395564	0.602227956395564	Lasso	all_gen
494	KMT2C	0.602227956395564	0.602227956395564	Lasso	all_gen
495	KMT2C	0.602227956395564	0.602227956395564	Lasso	all_gen
496	KMT2C	0.602227956395564	0.602227956395564	Lasso	all_gen
497	KMT2D	0.602227956395564	0.602227956395564	Lasso	all_gen
498	KMT2D	0.602227956395564	0.602227956395564	Lasso	all_gen
499	KMT2D	0.602227956395564	0.602227956395564	Lasso	all_gen
500	KMT2D	0.602227956395564	0.602227956395564	Lasso	all_gen
501	KMT2E	0.602227956395564	0.602227956395564	Lasso	all_gen
502	KMT2E	0.602227956395564	0.602227956395564	Lasso	all_gen
503	KMT2E	0.602227956395564	0.602227956395564	Lasso	all_gen
504	KMT2E	0.602227956395564	0.602227956395564	Lasso	all_gen
505	KRAS	0.602227956395564	0.602227956395564	Lasso	all_gen
506	KRAS	0.602227956395564	0.602227956395564	Lasso	all_gen
507	KRAS	0.602227956395564	0.602227956395564	Lasso	all_gen
508	KRAS	0.602227956395564	0.602227956395564	Lasso	all_gen
509	LUC7L2	0.602227956395564	0.602227956395564	Lasso	all_gen
510	LUC7L2	0.602227956395564	0.602227956395564	Lasso	all_gen
511	LUC7L2	0.602227956395564	0.602227956395564	Lasso	all_gen
512	LUC7L2	0.602227956395564	0.602227956395564	Lasso	all_gen
513	MED12	0.602227956395564	0.602227956395564	Lasso	all_gen
514	MED12	0.602227956395564	0.602227956395564	Lasso	all_gen
515	MED12	0.602227956395564	0.602227956395564	Lasso	all_gen
516	MED12	0.602227956395564	0.602227956395564	Lasso	all_gen
517	MLL	0.602227956395564	0.605842735244601	Lasso	all_gen
518	MLL	0.602227956395564	0.604165195500952	Lasso	all_gen
519	MLL	0.602227956395564	0.601200778606847	Lasso	all_gen
520	MLL	0.602227956395564	0.598707345193542	Lasso	all_gen
521	MPL	0.602227956395564	0.602227956395564	Lasso	all_gen
522	MPL	0.602227956395564	0.602227956395564	Lasso	all_gen
523	MPL	0.602227956395564	0.602227956395564	Lasso	all_gen
524	MPL	0.602227956395564	0.602227956395564	Lasso	all_gen
525	MYC	0.602227956395564	0.602227956395564	Lasso	all_gen
526	MYC	0.602227956395564	0.602227956395564	Lasso	all_gen
527	MYC	0.602227956395564	0.602227956395564	Lasso	all_gen
528	MYC	0.602227956395564	0.602227956395564	Lasso	all_gen
529	NF1	0.602227956395564	0.602227956395564	Lasso	all_gen
530	NF1	0.602227956395564	0.602227956395564	Lasso	all_gen
531	NF1	0.602227956395564	0.602227956395564	Lasso	all_gen
532	NF1	0.602227956395564	0.602227956395564	Lasso	all_gen
533	NFE2	0.602227956395564	0.602227956395564	Lasso	all_gen
534	NFE2	0.602227956395564	0.602227956395564	Lasso	all_gen
535	NFE2	0.602227956395564	0.602227956395564	Lasso	all_gen
536	NFE2	0.602227956395564	0.602227956395564	Lasso	all_gen
537	NOTCH1	0.602227956395564	0.602227956395564	Lasso	all_gen
538	NOTCH1	0.602227956395564	0.602227956395564	Lasso	all_gen
539	NOTCH1	0.602227956395564	0.602227956395564	Lasso	all_gen
540	NOTCH1	0.602227956395564	0.602227956395564	Lasso	all_gen
541	NPM1	0.602227956395564	0.602550450327061	Lasso	all_gen
542	NPM1	0.602227956395564	0.603131142747775	Lasso	all_gen
543	NPM1	0.602227956395564	0.588182258756669	Lasso	all_gen
544	NPM1	0.602227956395564	0.59848807255944	Lasso	all_gen
545	NRAS_other	0.602227956395564	0.602227956395564	Lasso	all_gen
546	NRAS_other	0.602227956395564	0.602227956395564	Lasso	all_gen
547	NRAS_other	0.602227956395564	0.602227956395564	Lasso	all_gen
548	NRAS_other	0.602227956395564	0.602227956395564	Lasso	all_gen
549	NRAS_p.G12_13	0.602227956395564	0.602227956395564	Lasso	all_gen
550	NRAS_p.G12_13	0.602227956395564	0.602227956395564	Lasso	all_gen
551	NRAS_p.G12_13	0.602227956395564	0.602227956395564	Lasso	all_gen
552	NRAS_p.G12_13	0.602227956395564	0.602227956395564	Lasso	all_gen
553	NRAS_p.Q61_62	0.602227956395564	0.602227956395564	Lasso	all_gen
554	NRAS_p.Q61_62	0.602227956395564	0.602227956395564	Lasso	all_gen
555	NRAS_p.Q61_62	0.602227956395564	0.602227956395564	Lasso	all_gen
556	NRAS_p.Q61_62	0.602227956395564	0.602227956395564	Lasso	all_gen
557	PDS5B	0.602227956395564	0.602227956395564	Lasso	all_gen
558	PDS5B	0.602227956395564	0.602227956395564	Lasso	all_gen
559	PDS5B	0.602227956395564	0.602227956395564	Lasso	all_gen
560	PDS5B	0.602227956395564	0.602227956395564	Lasso	all_gen
561	PHF6	0.602227956395564	0.602227956395564	Lasso	all_gen
562	PHF6	0.602227956395564	0.602227956395564	Lasso	all_gen
563	PHF6	0.602227956395564	0.602227956395564	Lasso	all_gen
564	PHF6	0.602227956395564	0.602227956395564	Lasso	all_gen
565	PPFIA2	0.602227956395564	0.602227956395564	Lasso	all_gen
566	PPFIA2	0.602227956395564	0.602227956395564	Lasso	all_gen
567	PPFIA2	0.602227956395564	0.602227956395564	Lasso	all_gen
568	PPFIA2	0.602227956395564	0.602227956395564	Lasso	all_gen
569	PRPF8	0.602227956395564	0.602227956395564	Lasso	all_gen
570	PRPF8	0.602227956395564	0.602227956395564	Lasso	all_gen
571	PRPF8	0.602227956395564	0.602227956395564	Lasso	all_gen
572	PRPF8	0.602227956395564	0.602227956395564	Lasso	all_gen
573	PTEN	0.602227956395564	0.602227956395564	Lasso	all_gen
574	PTEN	0.602227956395564	0.602227956395564	Lasso	all_gen
575	PTEN	0.602227956395564	0.602227956395564	Lasso	all_gen
576	PTEN	0.602227956395564	0.602227956395564	Lasso	all_gen
577	PTPN11	0.602227956395564	0.602227956395564	Lasso	all_gen
578	PTPN11	0.602227956395564	0.602227956395564	Lasso	all_gen
579	PTPN11	0.602227956395564	0.602227956395564	Lasso	all_gen
580	PTPN11	0.602227956395564	0.602227956395564	Lasso	all_gen
581	PTPRF	0.602227956395564	0.602227956395564	Lasso	all_gen
582	PTPRF	0.602227956395564	0.602227956395564	Lasso	all_gen
583	PTPRF	0.602227956395564	0.602227956395564	Lasso	all_gen
584	PTPRF	0.602227956395564	0.602227956395564	Lasso	all_gen
585	PTPRT	0.602227956395564	0.602227956395564	Lasso	all_gen
586	PTPRT	0.602227956395564	0.602227956395564	Lasso	all_gen
587	PTPRT	0.602227956395564	0.602227956395564	Lasso	all_gen
588	PTPRT	0.602227956395564	0.602227956395564	Lasso	all_gen
589	RAD21	0.602227956395564	0.602227956395564	Lasso	all_gen
590	RAD21	0.602227956395564	0.602227956395564	Lasso	all_gen
591	RAD21	0.602227956395564	0.602227956395564	Lasso	all_gen
592	RAD21	0.602227956395564	0.602227956395564	Lasso	all_gen
593	RIT1	0.602227956395564	0.602227956395564	Lasso	all_gen
594	RIT1	0.602227956395564	0.602227956395564	Lasso	all_gen
595	RIT1	0.602227956395564	0.602227956395564	Lasso	all_gen
596	RIT1	0.602227956395564	0.602227956395564	Lasso	all_gen
597	RUNX1	0.602227956395564	0.600780776376591	Lasso	all_gen
598	RUNX1	0.602227956395564	0.599370004620114	Lasso	all_gen
599	RUNX1	0.602227956395564	0.586359085963037	Lasso	all_gen
600	RUNX1	0.602227956395564	0.60778631674678	Lasso	all_gen
601	S100B	0.602227956395564	0.602227956395564	Lasso	all_gen
602	S100B	0.602227956395564	0.602227956395564	Lasso	all_gen
603	S100B	0.602227956395564	0.602227956395564	Lasso	all_gen
604	S100B	0.602227956395564	0.602227956395564	Lasso	all_gen
605	SETBP1	0.602227956395564	0.602227956395564	Lasso	all_gen
606	SETBP1	0.602227956395564	0.602227956395564	Lasso	all_gen
607	SETBP1	0.602227956395564	0.602227956395564	Lasso	all_gen
608	SETBP1	0.602227956395564	0.602227956395564	Lasso	all_gen
609	SF1	0.602227956395564	0.602227956395564	Lasso	all_gen
610	SF1	0.602227956395564	0.602227956395564	Lasso	all_gen
611	SF1	0.602227956395564	0.602227956395564	Lasso	all_gen
612	SF1	0.602227956395564	0.602227956395564	Lasso	all_gen
613	SF3B1	0.602227956395564	0.602227956395564	Lasso	all_gen
614	SF3B1	0.602227956395564	0.602227956395564	Lasso	all_gen
615	SF3B1	0.602227956395564	0.602227956395564	Lasso	all_gen
616	SF3B1	0.602227956395564	0.602227956395564	Lasso	all_gen
617	SMC1A	0.602227956395564	0.602227956395564	Lasso	all_gen
618	SMC1A	0.602227956395564	0.602227956395564	Lasso	all_gen
619	SMC1A	0.602227956395564	0.602227956395564	Lasso	all_gen
620	SMC1A	0.602227956395564	0.602227956395564	Lasso	all_gen
621	SMC3	0.602227956395564	0.602227956395564	Lasso	all_gen
622	SMC3	0.602227956395564	0.602227956395564	Lasso	all_gen
623	SMC3	0.602227956395564	0.602227956395564	Lasso	all_gen
624	SMC3	0.602227956395564	0.602227956395564	Lasso	all_gen
625	SMG1	0.602227956395564	0.602227956395564	Lasso	all_gen
626	SMG1	0.602227956395564	0.602227956395564	Lasso	all_gen
627	SMG1	0.602227956395564	0.602227956395564	Lasso	all_gen
628	SMG1	0.602227956395564	0.602227956395564	Lasso	all_gen
629	SPP1	0.602227956395564	0.602227956395564	Lasso	all_gen
630	SPP1	0.602227956395564	0.602227956395564	Lasso	all_gen
631	SPP1	0.602227956395564	0.602227956395564	Lasso	all_gen
632	SPP1	0.602227956395564	0.602227956395564	Lasso	all_gen
633	SRSF2	0.602227956395564	0.594156748118727	Lasso	all_gen
634	SRSF2	0.602227956395564	0.586053246875022	Lasso	all_gen
635	SRSF2	0.602227956395564	0.589376227056422	Lasso	all_gen
636	SRSF2	0.602227956395564	0.582786283129405	Lasso	all_gen
637	STAG2	0.602227956395564	0.602227956395564	Lasso	all_gen
638	STAG2	0.602227956395564	0.602227956395564	Lasso	all_gen
639	STAG2	0.602227956395564	0.602227956395564	Lasso	all_gen
640	STAG2	0.602227956395564	0.602227956395564	Lasso	all_gen
641	STAT5B	0.602227956395564	0.602227956395564	Lasso	all_gen
642	STAT5B	0.602227956395564	0.602227956395564	Lasso	all_gen
643	STAT5B	0.602227956395564	0.602227956395564	Lasso	all_gen
644	STAT5B	0.602227956395564	0.602227956395564	Lasso	all_gen
645	SUZ12	0.602227956395564	0.602227956395564	Lasso	all_gen
646	SUZ12	0.602227956395564	0.602227956395564	Lasso	all_gen
647	SUZ12	0.602227956395564	0.602227956395564	Lasso	all_gen
648	SUZ12	0.602227956395564	0.602227956395564	Lasso	all_gen
649	TET2	0.602227956395564	0.602227956395564	Lasso	all_gen
650	TET2	0.602227956395564	0.602227956395564	Lasso	all_gen
651	TET2	0.602227956395564	0.602227956395564	Lasso	all_gen
652	TET2	0.602227956395564	0.602227956395564	Lasso	all_gen
653	TP53	0.602227956395564	0.542070855398801	Lasso	all_gen
654	TP53	0.602227956395564	0.552558226361625	Lasso	all_gen
655	TP53	0.602227956395564	0.55884925458033	Lasso	all_gen
656	TP53	0.602227956395564	0.543077408294136	Lasso	all_gen
657	U2AF1_p.S34	0.602227956395564	0.602227956395564	Lasso	all_gen
658	U2AF1_p.S34	0.602227956395564	0.602227956395564	Lasso	all_gen
659	U2AF1_p.S34	0.602227956395564	0.602227956395564	Lasso	all_gen
660	U2AF1_p.S34	0.602227956395564	0.602227956395564	Lasso	all_gen
661	U2AF1_p.Q157	0.602227956395564	0.602227956395564	Lasso	all_gen
662	U2AF1_p.Q157	0.602227956395564	0.602227956395564	Lasso	all_gen
663	U2AF1_p.Q157	0.602227956395564	0.602227956395564	Lasso	all_gen
664	U2AF1_p.Q157	0.602227956395564	0.602227956395564	Lasso	all_gen
665	WT1	0.602227956395564	0.602227956395564	Lasso	all_gen
666	WT1	0.602227956395564	0.602227956395564	Lasso	all_gen
667	WT1	0.602227956395564	0.602227956395564	Lasso	all_gen
668	WT1	0.602227956395564	0.602227956395564	Lasso	all_gen
669	ZRSR2	0.602227956395564	0.602227956395564	Lasso	all_gen
670	ZRSR2	0.602227956395564	0.602227956395564	Lasso	all_gen
671	ZRSR2	0.602227956395564	0.602227956395564	Lasso	all_gen
672	ZRSR2	0.602227956395564	0.602227956395564	Lasso	all_gen
673	ASXL1	0.624287146242072	0.621306219780697	Lasso	all_gen
674	ASXL1	0.624287146242072	0.621518164827414	Lasso	all_gen
675	ASXL1	0.624287146242072	0.629534923082813	Lasso	all_gen
676	ASXL1	0.624287146242072	0.616110117900934	Lasso	all_gen
677	ASXL2	0.624287146242072	0.624287146242072	Lasso	all_gen
678	ASXL2	0.624287146242072	0.624287146242072	Lasso	all_gen
679	ASXL2	0.624287146242072	0.624287146242072	Lasso	all_gen
680	ASXL2	0.624287146242072	0.624287146242072	Lasso	all_gen
681	ASXL3	0.624287146242072	0.624287146242072	Lasso	all_gen
682	ASXL3	0.624287146242072	0.624287146242072	Lasso	all_gen
683	ASXL3	0.624287146242072	0.624287146242072	Lasso	all_gen
684	ASXL3	0.624287146242072	0.624287146242072	Lasso	all_gen
685	ATRX	0.624287146242072	0.624287146242072	Lasso	all_gen
686	ATRX	0.624287146242072	0.624287146242072	Lasso	all_gen
687	ATRX	0.624287146242072	0.624287146242072	Lasso	all_gen
688	ATRX	0.624287146242072	0.624287146242072	Lasso	all_gen
689	BAGE3	0.624287146242072	0.624287146242072	Lasso	all_gen
690	BAGE3	0.624287146242072	0.624287146242072	Lasso	all_gen
691	BAGE3	0.624287146242072	0.624287146242072	Lasso	all_gen
692	BAGE3	0.624287146242072	0.624287146242072	Lasso	all_gen
693	BCOR	0.624287146242072	0.624287146242072	Lasso	all_gen
694	BCOR	0.624287146242072	0.624287146242072	Lasso	all_gen
695	BCOR	0.624287146242072	0.624287146242072	Lasso	all_gen
696	BCOR	0.624287146242072	0.624287146242072	Lasso	all_gen
697	BRAF	0.624287146242072	0.624287146242072	Lasso	all_gen
698	BRAF	0.624287146242072	0.624287146242072	Lasso	all_gen
699	BRAF	0.624287146242072	0.624287146242072	Lasso	all_gen
700	BRAF	0.624287146242072	0.624287146242072	Lasso	all_gen
701	CBFB	0.624287146242072	0.624287146242072	Lasso	all_gen
702	CBFB	0.624287146242072	0.624287146242072	Lasso	all_gen
703	CBFB	0.624287146242072	0.624287146242072	Lasso	all_gen
704	CBFB	0.624287146242072	0.624287146242072	Lasso	all_gen
705	CBL	0.624287146242072	0.624287146242072	Lasso	all_gen
706	CBL	0.624287146242072	0.624287146242072	Lasso	all_gen
707	CBL	0.624287146242072	0.624287146242072	Lasso	all_gen
708	CBL	0.624287146242072	0.624287146242072	Lasso	all_gen
709	CDKN2A	0.624287146242072	0.624287146242072	Lasso	all_gen
710	CDKN2A	0.624287146242072	0.624287146242072	Lasso	all_gen
711	CDKN2A	0.624287146242072	0.624287146242072	Lasso	all_gen
712	CDKN2A	0.624287146242072	0.624287146242072	Lasso	all_gen
713	CEBPA_bi	0.624287146242072	0.624287146242072	Lasso	all_gen
714	CEBPA_bi	0.624287146242072	0.624287146242072	Lasso	all_gen
715	CEBPA_bi	0.624287146242072	0.624287146242072	Lasso	all_gen
716	CEBPA_bi	0.624287146242072	0.624287146242072	Lasso	all_gen
717	CEBPA_mono	0.624287146242072	0.624287146242072	Lasso	all_gen
718	CEBPA_mono	0.624287146242072	0.624287146242072	Lasso	all_gen
719	CEBPA_mono	0.624287146242072	0.624287146242072	Lasso	all_gen
720	CEBPA_mono	0.624287146242072	0.624287146242072	Lasso	all_gen
721	CNTN5	0.624287146242072	0.624287146242072	Lasso	all_gen
722	CNTN5	0.624287146242072	0.624287146242072	Lasso	all_gen
723	CNTN5	0.624287146242072	0.624287146242072	Lasso	all_gen
724	CNTN5	0.624287146242072	0.624287146242072	Lasso	all_gen
725	CREBBP	0.624287146242072	0.624287146242072	Lasso	all_gen
726	CREBBP	0.624287146242072	0.624287146242072	Lasso	all_gen
727	CREBBP	0.624287146242072	0.624287146242072	Lasso	all_gen
728	CREBBP	0.624287146242072	0.624287146242072	Lasso	all_gen
729	CSF1R	0.624287146242072	0.624287146242072	Lasso	all_gen
730	CSF1R	0.624287146242072	0.624287146242072	Lasso	all_gen
731	CSF1R	0.624287146242072	0.624287146242072	Lasso	all_gen
732	CSF1R	0.624287146242072	0.624287146242072	Lasso	all_gen
733	CSF3R	0.624287146242072	0.624287146242072	Lasso	all_gen
734	CSF3R	0.624287146242072	0.624287146242072	Lasso	all_gen
735	CSF3R	0.624287146242072	0.624287146242072	Lasso	all_gen
736	CSF3R	0.624287146242072	0.624287146242072	Lasso	all_gen
737	CTCF	0.624287146242072	0.624287146242072	Lasso	all_gen
738	CTCF	0.624287146242072	0.624287146242072	Lasso	all_gen
739	CTCF	0.624287146242072	0.624287146242072	Lasso	all_gen
740	CTCF	0.624287146242072	0.624287146242072	Lasso	all_gen
741	CUL2	0.624287146242072	0.624287146242072	Lasso	all_gen
742	CUL2	0.624287146242072	0.624287146242072	Lasso	all_gen
743	CUL2	0.624287146242072	0.624287146242072	Lasso	all_gen
744	CUL2	0.624287146242072	0.624287146242072	Lasso	all_gen
745	CUX1	0.624287146242072	0.624287146242072	Lasso	all_gen
746	CUX1	0.624287146242072	0.624287146242072	Lasso	all_gen
747	CUX1	0.624287146242072	0.624287146242072	Lasso	all_gen
748	CUX1	0.624287146242072	0.624287146242072	Lasso	all_gen
749	DNMT3A	0.624287146242072	0.624287146242072	Lasso	all_gen
750	DNMT3A	0.624287146242072	0.624287146242072	Lasso	all_gen
751	DNMT3A	0.624287146242072	0.624287146242072	Lasso	all_gen
752	DNMT3A	0.624287146242072	0.624287146242072	Lasso	all_gen
753	EED	0.624287146242072	0.624287146242072	Lasso	all_gen
754	EED	0.624287146242072	0.624287146242072	Lasso	all_gen
755	EED	0.624287146242072	0.624287146242072	Lasso	all_gen
756	EED	0.624287146242072	0.624287146242072	Lasso	all_gen
757	ETV6	0.624287146242072	0.624287146242072	Lasso	all_gen
758	ETV6	0.624287146242072	0.624287146242072	Lasso	all_gen
759	ETV6	0.624287146242072	0.624287146242072	Lasso	all_gen
760	ETV6	0.624287146242072	0.624287146242072	Lasso	all_gen
761	EZH2	0.624287146242072	0.624287146242072	Lasso	all_gen
762	EZH2	0.624287146242072	0.624287146242072	Lasso	all_gen
763	EZH2	0.624287146242072	0.624287146242072	Lasso	all_gen
764	EZH2	0.624287146242072	0.624287146242072	Lasso	all_gen
765	FBXW7	0.624287146242072	0.624287146242072	Lasso	all_gen
766	FBXW7	0.624287146242072	0.624287146242072	Lasso	all_gen
767	FBXW7	0.624287146242072	0.624287146242072	Lasso	all_gen
768	FBXW7	0.624287146242072	0.624287146242072	Lasso	all_gen
769	ITD	0.624287146242072	0.624287146242072	Lasso	all_gen
770	ITD	0.624287146242072	0.624287146242072	Lasso	all_gen
771	ITD	0.624287146242072	0.624287146242072	Lasso	all_gen
772	ITD	0.624287146242072	0.624287146242072	Lasso	all_gen
773	FLT3_TKD	0.624287146242072	0.624287146242072	Lasso	all_gen
774	FLT3_TKD	0.624287146242072	0.624287146242072	Lasso	all_gen
775	FLT3_TKD	0.624287146242072	0.624287146242072	Lasso	all_gen
776	FLT3_TKD	0.624287146242072	0.624287146242072	Lasso	all_gen
777	FLT3_other	0.624287146242072	0.624287146242072	Lasso	all_gen
778	FLT3_other	0.624287146242072	0.624287146242072	Lasso	all_gen
779	FLT3_other	0.624287146242072	0.624287146242072	Lasso	all_gen
780	FLT3_other	0.624287146242072	0.624287146242072	Lasso	all_gen
781	GATA1	0.624287146242072	0.624287146242072	Lasso	all_gen
782	GATA1	0.624287146242072	0.624287146242072	Lasso	all_gen
783	GATA1	0.624287146242072	0.624287146242072	Lasso	all_gen
784	GATA1	0.624287146242072	0.624287146242072	Lasso	all_gen
785	GATA2	0.624287146242072	0.624287146242072	Lasso	all_gen
786	GATA2	0.624287146242072	0.624287146242072	Lasso	all_gen
787	GATA2	0.624287146242072	0.624287146242072	Lasso	all_gen
788	GATA2	0.624287146242072	0.624287146242072	Lasso	all_gen
789	GNAS	0.624287146242072	0.624287146242072	Lasso	all_gen
790	GNAS	0.624287146242072	0.624287146242072	Lasso	all_gen
791	GNAS	0.624287146242072	0.624287146242072	Lasso	all_gen
792	GNAS	0.624287146242072	0.624287146242072	Lasso	all_gen
793	GNB1	0.624287146242072	0.624287146242072	Lasso	all_gen
794	GNB1	0.624287146242072	0.624287146242072	Lasso	all_gen
795	GNB1	0.624287146242072	0.624287146242072	Lasso	all_gen
796	GNB1	0.624287146242072	0.624287146242072	Lasso	all_gen
797	IDH1	0.624287146242072	0.624287146242072	Lasso	all_gen
798	IDH1	0.624287146242072	0.624287146242072	Lasso	all_gen
799	IDH1	0.624287146242072	0.624287146242072	Lasso	all_gen
800	IDH1	0.624287146242072	0.624287146242072	Lasso	all_gen
801	IDH2_p.R140	0.624287146242072	0.624287146242072	Lasso	all_gen
802	IDH2_p.R140	0.624287146242072	0.624287146242072	Lasso	all_gen
803	IDH2_p.R140	0.624287146242072	0.624287146242072	Lasso	all_gen
804	IDH2_p.R140	0.624287146242072	0.624287146242072	Lasso	all_gen
805	IDH2_p.R172	0.624287146242072	0.624287146242072	Lasso	all_gen
806	IDH2_p.R172	0.624287146242072	0.624287146242072	Lasso	all_gen
807	IDH2_p.R172	0.624287146242072	0.624287146242072	Lasso	all_gen
808	IDH2_p.R172	0.624287146242072	0.624287146242072	Lasso	all_gen
809	JAK2	0.624287146242072	0.624287146242072	Lasso	all_gen
810	JAK2	0.624287146242072	0.624287146242072	Lasso	all_gen
811	JAK2	0.624287146242072	0.624287146242072	Lasso	all_gen
812	JAK2	0.624287146242072	0.624287146242072	Lasso	all_gen
813	JAK3	0.624287146242072	0.624287146242072	Lasso	all_gen
814	JAK3	0.624287146242072	0.624287146242072	Lasso	all_gen
815	JAK3	0.624287146242072	0.624287146242072	Lasso	all_gen
816	JAK3	0.624287146242072	0.624287146242072	Lasso	all_gen
817	KANSL1	0.624287146242072	0.624287146242072	Lasso	all_gen
818	KANSL1	0.624287146242072	0.624287146242072	Lasso	all_gen
819	KANSL1	0.624287146242072	0.624287146242072	Lasso	all_gen
820	KANSL1	0.624287146242072	0.624287146242072	Lasso	all_gen
821	KDM6A	0.624287146242072	0.624287146242072	Lasso	all_gen
822	KDM6A	0.624287146242072	0.624287146242072	Lasso	all_gen
823	KDM6A	0.624287146242072	0.624287146242072	Lasso	all_gen
824	KDM6A	0.624287146242072	0.624287146242072	Lasso	all_gen
825	KIT	0.624287146242072	0.617048669236365	Lasso	all_gen
826	KIT	0.624287146242072	0.620382675553294	Lasso	all_gen
827	KIT	0.624287146242072	0.62015815173318	Lasso	all_gen
828	KIT	0.624287146242072	0.619116104775716	Lasso	all_gen
829	KMT2C	0.624287146242072	0.624287146242072	Lasso	all_gen
830	KMT2C	0.624287146242072	0.624287146242072	Lasso	all_gen
831	KMT2C	0.624287146242072	0.624287146242072	Lasso	all_gen
832	KMT2C	0.624287146242072	0.624287146242072	Lasso	all_gen
833	KMT2D	0.624287146242072	0.624287146242072	Lasso	all_gen
834	KMT2D	0.624287146242072	0.624287146242072	Lasso	all_gen
835	KMT2D	0.624287146242072	0.624287146242072	Lasso	all_gen
836	KMT2D	0.624287146242072	0.624287146242072	Lasso	all_gen
837	KMT2E	0.624287146242072	0.624287146242072	Lasso	all_gen
838	KMT2E	0.624287146242072	0.624287146242072	Lasso	all_gen
839	KMT2E	0.624287146242072	0.624287146242072	Lasso	all_gen
840	KMT2E	0.624287146242072	0.624287146242072	Lasso	all_gen
841	KRAS	0.624287146242072	0.624287146242072	Lasso	all_gen
842	KRAS	0.624287146242072	0.624287146242072	Lasso	all_gen
843	KRAS	0.624287146242072	0.624287146242072	Lasso	all_gen
844	KRAS	0.624287146242072	0.624287146242072	Lasso	all_gen
845	LUC7L2	0.624287146242072	0.624287146242072	Lasso	all_gen
846	LUC7L2	0.624287146242072	0.624287146242072	Lasso	all_gen
847	LUC7L2	0.624287146242072	0.624287146242072	Lasso	all_gen
848	LUC7L2	0.624287146242072	0.624287146242072	Lasso	all_gen
849	MED12	0.624287146242072	0.624287146242072	Lasso	all_gen
850	MED12	0.624287146242072	0.624287146242072	Lasso	all_gen
851	MED12	0.624287146242072	0.624287146242072	Lasso	all_gen
852	MED12	0.624287146242072	0.624287146242072	Lasso	all_gen
853	MLL	0.624287146242072	0.615922310500462	Lasso	all_gen
854	MLL	0.624287146242072	0.618071143816692	Lasso	all_gen
855	MLL	0.624287146242072	0.627835525940352	Lasso	all_gen
856	MLL	0.624287146242072	0.613358571928937	Lasso	all_gen
857	MPL	0.624287146242072	0.624287146242072	Lasso	all_gen
858	MPL	0.624287146242072	0.624287146242072	Lasso	all_gen
859	MPL	0.624287146242072	0.624287146242072	Lasso	all_gen
860	MPL	0.624287146242072	0.624287146242072	Lasso	all_gen
861	MYC	0.624287146242072	0.624287146242072	Lasso	all_gen
862	MYC	0.624287146242072	0.624287146242072	Lasso	all_gen
863	MYC	0.624287146242072	0.624287146242072	Lasso	all_gen
864	MYC	0.624287146242072	0.624287146242072	Lasso	all_gen
865	NF1	0.624287146242072	0.624287146242072	Lasso	all_gen
866	NF1	0.624287146242072	0.624287146242072	Lasso	all_gen
867	NF1	0.624287146242072	0.624287146242072	Lasso	all_gen
868	NF1	0.624287146242072	0.624287146242072	Lasso	all_gen
869	NFE2	0.624287146242072	0.624287146242072	Lasso	all_gen
870	NFE2	0.624287146242072	0.624287146242072	Lasso	all_gen
871	NFE2	0.624287146242072	0.624287146242072	Lasso	all_gen
872	NFE2	0.624287146242072	0.624287146242072	Lasso	all_gen
873	NOTCH1	0.624287146242072	0.624287146242072	Lasso	all_gen
874	NOTCH1	0.624287146242072	0.624287146242072	Lasso	all_gen
875	NOTCH1	0.624287146242072	0.624287146242072	Lasso	all_gen
876	NOTCH1	0.624287146242072	0.624287146242072	Lasso	all_gen
877	NPM1	0.624287146242072	0.629007440233958	Lasso	all_gen
878	NPM1	0.624287146242072	0.621272951596232	Lasso	all_gen
879	NPM1	0.624287146242072	0.631488615427981	Lasso	all_gen
880	NPM1	0.624287146242072	0.61846317415975	Lasso	all_gen
881	NRAS_other	0.624287146242072	0.624287146242072	Lasso	all_gen
882	NRAS_other	0.624287146242072	0.624287146242072	Lasso	all_gen
883	NRAS_other	0.624287146242072	0.624287146242072	Lasso	all_gen
884	NRAS_other	0.624287146242072	0.624287146242072	Lasso	all_gen
885	NRAS_p.G12_13	0.624287146242072	0.624287146242072	Lasso	all_gen
886	NRAS_p.G12_13	0.624287146242072	0.624287146242072	Lasso	all_gen
887	NRAS_p.G12_13	0.624287146242072	0.624287146242072	Lasso	all_gen
888	NRAS_p.G12_13	0.624287146242072	0.624287146242072	Lasso	all_gen
889	NRAS_p.Q61_62	0.624287146242072	0.624287146242072	Lasso	all_gen
890	NRAS_p.Q61_62	0.624287146242072	0.624287146242072	Lasso	all_gen
891	NRAS_p.Q61_62	0.624287146242072	0.624287146242072	Lasso	all_gen
892	NRAS_p.Q61_62	0.624287146242072	0.624287146242072	Lasso	all_gen
893	PDS5B	0.624287146242072	0.624287146242072	Lasso	all_gen
894	PDS5B	0.624287146242072	0.624287146242072	Lasso	all_gen
895	PDS5B	0.624287146242072	0.624287146242072	Lasso	all_gen
896	PDS5B	0.624287146242072	0.624287146242072	Lasso	all_gen
897	PHF6	0.624287146242072	0.624287146242072	Lasso	all_gen
898	PHF6	0.624287146242072	0.624287146242072	Lasso	all_gen
899	PHF6	0.624287146242072	0.624287146242072	Lasso	all_gen
900	PHF6	0.624287146242072	0.624287146242072	Lasso	all_gen
901	PPFIA2	0.624287146242072	0.624287146242072	Lasso	all_gen
902	PPFIA2	0.624287146242072	0.624287146242072	Lasso	all_gen
903	PPFIA2	0.624287146242072	0.624287146242072	Lasso	all_gen
904	PPFIA2	0.624287146242072	0.624287146242072	Lasso	all_gen
905	PRPF8	0.624287146242072	0.624287146242072	Lasso	all_gen
906	PRPF8	0.624287146242072	0.624287146242072	Lasso	all_gen
907	PRPF8	0.624287146242072	0.624287146242072	Lasso	all_gen
908	PRPF8	0.624287146242072	0.624287146242072	Lasso	all_gen
909	PTEN	0.624287146242072	0.624287146242072	Lasso	all_gen
910	PTEN	0.624287146242072	0.624287146242072	Lasso	all_gen
911	PTEN	0.624287146242072	0.624287146242072	Lasso	all_gen
912	PTEN	0.624287146242072	0.624287146242072	Lasso	all_gen
913	PTPN11	0.624287146242072	0.624287146242072	Lasso	all_gen
914	PTPN11	0.624287146242072	0.624287146242072	Lasso	all_gen
915	PTPN11	0.624287146242072	0.624287146242072	Lasso	all_gen
916	PTPN11	0.624287146242072	0.624287146242072	Lasso	all_gen
917	PTPRF	0.624287146242072	0.624287146242072	Lasso	all_gen
918	PTPRF	0.624287146242072	0.624287146242072	Lasso	all_gen
919	PTPRF	0.624287146242072	0.624287146242072	Lasso	all_gen
920	PTPRF	0.624287146242072	0.624287146242072	Lasso	all_gen
921	PTPRT	0.624287146242072	0.624287146242072	Lasso	all_gen
922	PTPRT	0.624287146242072	0.624287146242072	Lasso	all_gen
923	PTPRT	0.624287146242072	0.624287146242072	Lasso	all_gen
924	PTPRT	0.624287146242072	0.624287146242072	Lasso	all_gen
925	RAD21	0.624287146242072	0.624287146242072	Lasso	all_gen
926	RAD21	0.624287146242072	0.624287146242072	Lasso	all_gen
927	RAD21	0.624287146242072	0.624287146242072	Lasso	all_gen
928	RAD21	0.624287146242072	0.624287146242072	Lasso	all_gen
929	RIT1	0.624287146242072	0.624287146242072	Lasso	all_gen
930	RIT1	0.624287146242072	0.624287146242072	Lasso	all_gen
931	RIT1	0.624287146242072	0.624287146242072	Lasso	all_gen
932	RIT1	0.624287146242072	0.624287146242072	Lasso	all_gen
933	RUNX1	0.624287146242072	0.61919925095353	Lasso	all_gen
934	RUNX1	0.624287146242072	0.608879071599202	Lasso	all_gen
935	RUNX1	0.624287146242072	0.613350072757723	Lasso	all_gen
936	RUNX1	0.624287146242072	0.600369604246885	Lasso	all_gen
937	S100B	0.624287146242072	0.624287146242072	Lasso	all_gen
938	S100B	0.624287146242072	0.624287146242072	Lasso	all_gen
939	S100B	0.624287146242072	0.624287146242072	Lasso	all_gen
940	S100B	0.624287146242072	0.624287146242072	Lasso	all_gen
941	SETBP1	0.624287146242072	0.624287146242072	Lasso	all_gen
942	SETBP1	0.624287146242072	0.624287146242072	Lasso	all_gen
943	SETBP1	0.624287146242072	0.624287146242072	Lasso	all_gen
944	SETBP1	0.624287146242072	0.624287146242072	Lasso	all_gen
945	SF1	0.624287146242072	0.624287146242072	Lasso	all_gen
946	SF1	0.624287146242072	0.624287146242072	Lasso	all_gen
947	SF1	0.624287146242072	0.624287146242072	Lasso	all_gen
948	SF1	0.624287146242072	0.624287146242072	Lasso	all_gen
949	SF3B1	0.624287146242072	0.624287146242072	Lasso	all_gen
950	SF3B1	0.624287146242072	0.624287146242072	Lasso	all_gen
951	SF3B1	0.624287146242072	0.624287146242072	Lasso	all_gen
952	SF3B1	0.624287146242072	0.624287146242072	Lasso	all_gen
953	SMC1A	0.624287146242072	0.624287146242072	Lasso	all_gen
954	SMC1A	0.624287146242072	0.624287146242072	Lasso	all_gen
955	SMC1A	0.624287146242072	0.624287146242072	Lasso	all_gen
956	SMC1A	0.624287146242072	0.624287146242072	Lasso	all_gen
957	SMC3	0.624287146242072	0.624287146242072	Lasso	all_gen
958	SMC3	0.624287146242072	0.624287146242072	Lasso	all_gen
959	SMC3	0.624287146242072	0.624287146242072	Lasso	all_gen
960	SMC3	0.624287146242072	0.624287146242072	Lasso	all_gen
961	SMG1	0.624287146242072	0.624287146242072	Lasso	all_gen
962	SMG1	0.624287146242072	0.624287146242072	Lasso	all_gen
963	SMG1	0.624287146242072	0.624287146242072	Lasso	all_gen
964	SMG1	0.624287146242072	0.624287146242072	Lasso	all_gen
965	SPP1	0.624287146242072	0.624287146242072	Lasso	all_gen
966	SPP1	0.624287146242072	0.624287146242072	Lasso	all_gen
967	SPP1	0.624287146242072	0.624287146242072	Lasso	all_gen
968	SPP1	0.624287146242072	0.624287146242072	Lasso	all_gen
969	SRSF2	0.624287146242072	0.628988450657133	Lasso	all_gen
970	SRSF2	0.624287146242072	0.613626320105508	Lasso	all_gen
971	SRSF2	0.624287146242072	0.626848359345579	Lasso	all_gen
972	SRSF2	0.624287146242072	0.619897688560507	Lasso	all_gen
973	STAG2	0.624287146242072	0.624287146242072	Lasso	all_gen
974	STAG2	0.624287146242072	0.624287146242072	Lasso	all_gen
975	STAG2	0.624287146242072	0.624287146242072	Lasso	all_gen
976	STAG2	0.624287146242072	0.624287146242072	Lasso	all_gen
977	STAT5B	0.624287146242072	0.624287146242072	Lasso	all_gen
978	STAT5B	0.624287146242072	0.624287146242072	Lasso	all_gen
979	STAT5B	0.624287146242072	0.624287146242072	Lasso	all_gen
980	STAT5B	0.624287146242072	0.624287146242072	Lasso	all_gen
981	SUZ12	0.624287146242072	0.624287146242072	Lasso	all_gen
982	SUZ12	0.624287146242072	0.624287146242072	Lasso	all_gen
983	SUZ12	0.624287146242072	0.624287146242072	Lasso	all_gen
984	SUZ12	0.624287146242072	0.624287146242072	Lasso	all_gen
985	TET2	0.624287146242072	0.619244660811156	Lasso	all_gen
986	TET2	0.624287146242072	0.629249933730352	Lasso	all_gen
987	TET2	0.624287146242072	0.629753667466501	Lasso	all_gen
988	TET2	0.624287146242072	0.62612146165671	Lasso	all_gen
989	TP53	0.624287146242072	0.584923016216744	Lasso	all_gen
990	TP53	0.624287146242072	0.588104523118758	Lasso	all_gen
991	TP53	0.624287146242072	0.590631205303792	Lasso	all_gen
992	TP53	0.624287146242072	0.590690456668823	Lasso	all_gen
993	U2AF1_p.S34	0.624287146242072	0.623813523855364	Lasso	all_gen
994	U2AF1_p.S34	0.624287146242072	0.618363709573206	Lasso	all_gen
995	U2AF1_p.S34	0.624287146242072	0.621813498885409	Lasso	all_gen
996	U2AF1_p.S34	0.624287146242072	0.617962160158389	Lasso	all_gen
997	U2AF1_p.Q157	0.624287146242072	0.6244435309924	Lasso	all_gen
998	U2AF1_p.Q157	0.624287146242072	0.624717301438859	Lasso	all_gen
999	U2AF1_p.Q157	0.624287146242072	0.623743442117873	Lasso	all_gen
1000	U2AF1_p.Q157	0.624287146242072	0.62300236295475	Lasso	all_gen
1001	WT1	0.624287146242072	0.624287146242072	Lasso	all_gen
1002	WT1	0.624287146242072	0.624287146242072	Lasso	all_gen
1003	WT1	0.624287146242072	0.624287146242072	Lasso	all_gen
1004	WT1	0.624287146242072	0.624287146242072	Lasso	all_gen
1005	ZRSR2	0.624287146242072	0.624287146242072	Lasso	all_gen
1006	ZRSR2	0.624287146242072	0.624287146242072	Lasso	all_gen
1007	ZRSR2	0.624287146242072	0.624287146242072	Lasso	all_gen
1008	ZRSR2	0.624287146242072	0.624287146242072	Lasso	all_gen
1009	ASXL1	0.57141485427171	0.563268685338707	Lasso	all_gen
1010	ASXL1	0.57141485427171	0.565034092047692	Lasso	all_gen
1011	ASXL1	0.57141485427171	0.552299669286194	Lasso	all_gen
1012	ASXL1	0.57141485427171	0.563699132265546	Lasso	all_gen
1013	ASXL2	0.57141485427171	0.57141485427171	Lasso	all_gen
1014	ASXL2	0.57141485427171	0.57141485427171	Lasso	all_gen
1015	ASXL2	0.57141485427171	0.57141485427171	Lasso	all_gen
1016	ASXL2	0.57141485427171	0.57141485427171	Lasso	all_gen
1017	ASXL3	0.57141485427171	0.57141485427171	Lasso	all_gen
1018	ASXL3	0.57141485427171	0.57141485427171	Lasso	all_gen
1019	ASXL3	0.57141485427171	0.57141485427171	Lasso	all_gen
1020	ASXL3	0.57141485427171	0.57141485427171	Lasso	all_gen
1021	ATRX	0.57141485427171	0.57141485427171	Lasso	all_gen
1022	ATRX	0.57141485427171	0.57141485427171	Lasso	all_gen
1023	ATRX	0.57141485427171	0.57141485427171	Lasso	all_gen
1024	ATRX	0.57141485427171	0.57141485427171	Lasso	all_gen
1025	BAGE3	0.57141485427171	0.57141485427171	Lasso	all_gen
1026	BAGE3	0.57141485427171	0.57141485427171	Lasso	all_gen
1027	BAGE3	0.57141485427171	0.57141485427171	Lasso	all_gen
1028	BAGE3	0.57141485427171	0.57141485427171	Lasso	all_gen
1029	BCOR	0.57141485427171	0.57141485427171	Lasso	all_gen
1030	BCOR	0.57141485427171	0.57141485427171	Lasso	all_gen
1031	BCOR	0.57141485427171	0.57141485427171	Lasso	all_gen
1032	BCOR	0.57141485427171	0.57141485427171	Lasso	all_gen
1033	BRAF	0.57141485427171	0.57141485427171	Lasso	all_gen
1034	BRAF	0.57141485427171	0.57141485427171	Lasso	all_gen
1035	BRAF	0.57141485427171	0.57141485427171	Lasso	all_gen
1036	BRAF	0.57141485427171	0.57141485427171	Lasso	all_gen
1037	CBFB	0.57141485427171	0.57141485427171	Lasso	all_gen
1038	CBFB	0.57141485427171	0.57141485427171	Lasso	all_gen
1039	CBFB	0.57141485427171	0.57141485427171	Lasso	all_gen
1040	CBFB	0.57141485427171	0.57141485427171	Lasso	all_gen
1041	CBL	0.57141485427171	0.57141485427171	Lasso	all_gen
1042	CBL	0.57141485427171	0.57141485427171	Lasso	all_gen
1043	CBL	0.57141485427171	0.57141485427171	Lasso	all_gen
1044	CBL	0.57141485427171	0.57141485427171	Lasso	all_gen
1045	CDKN2A	0.57141485427171	0.57141485427171	Lasso	all_gen
1046	CDKN2A	0.57141485427171	0.57141485427171	Lasso	all_gen
1047	CDKN2A	0.57141485427171	0.57141485427171	Lasso	all_gen
1048	CDKN2A	0.57141485427171	0.57141485427171	Lasso	all_gen
1049	CEBPA_bi	0.57141485427171	0.57141485427171	Lasso	all_gen
1050	CEBPA_bi	0.57141485427171	0.57141485427171	Lasso	all_gen
1051	CEBPA_bi	0.57141485427171	0.57141485427171	Lasso	all_gen
1052	CEBPA_bi	0.57141485427171	0.57141485427171	Lasso	all_gen
1053	CEBPA_mono	0.57141485427171	0.57141485427171	Lasso	all_gen
1054	CEBPA_mono	0.57141485427171	0.57141485427171	Lasso	all_gen
1055	CEBPA_mono	0.57141485427171	0.57141485427171	Lasso	all_gen
1056	CEBPA_mono	0.57141485427171	0.57141485427171	Lasso	all_gen
1057	CNTN5	0.57141485427171	0.57141485427171	Lasso	all_gen
1058	CNTN5	0.57141485427171	0.57141485427171	Lasso	all_gen
1059	CNTN5	0.57141485427171	0.57141485427171	Lasso	all_gen
1060	CNTN5	0.57141485427171	0.57141485427171	Lasso	all_gen
1061	CREBBP	0.57141485427171	0.57141485427171	Lasso	all_gen
1062	CREBBP	0.57141485427171	0.57141485427171	Lasso	all_gen
1063	CREBBP	0.57141485427171	0.57141485427171	Lasso	all_gen
1064	CREBBP	0.57141485427171	0.57141485427171	Lasso	all_gen
1065	CSF1R	0.57141485427171	0.57141485427171	Lasso	all_gen
1066	CSF1R	0.57141485427171	0.57141485427171	Lasso	all_gen
1067	CSF1R	0.57141485427171	0.57141485427171	Lasso	all_gen
1068	CSF1R	0.57141485427171	0.57141485427171	Lasso	all_gen
1069	CSF3R	0.57141485427171	0.57141485427171	Lasso	all_gen
1070	CSF3R	0.57141485427171	0.57141485427171	Lasso	all_gen
1071	CSF3R	0.57141485427171	0.57141485427171	Lasso	all_gen
1072	CSF3R	0.57141485427171	0.57141485427171	Lasso	all_gen
1073	CTCF	0.57141485427171	0.57141485427171	Lasso	all_gen
1074	CTCF	0.57141485427171	0.57141485427171	Lasso	all_gen
1075	CTCF	0.57141485427171	0.57141485427171	Lasso	all_gen
1076	CTCF	0.57141485427171	0.57141485427171	Lasso	all_gen
1077	CUL2	0.57141485427171	0.57141485427171	Lasso	all_gen
1078	CUL2	0.57141485427171	0.57141485427171	Lasso	all_gen
1079	CUL2	0.57141485427171	0.57141485427171	Lasso	all_gen
1080	CUL2	0.57141485427171	0.57141485427171	Lasso	all_gen
1081	CUX1	0.57141485427171	0.57141485427171	Lasso	all_gen
1082	CUX1	0.57141485427171	0.57141485427171	Lasso	all_gen
1083	CUX1	0.57141485427171	0.57141485427171	Lasso	all_gen
1084	CUX1	0.57141485427171	0.57141485427171	Lasso	all_gen
1085	DNMT3A	0.57141485427171	0.57141485427171	Lasso	all_gen
1086	DNMT3A	0.57141485427171	0.57141485427171	Lasso	all_gen
1087	DNMT3A	0.57141485427171	0.57141485427171	Lasso	all_gen
1088	DNMT3A	0.57141485427171	0.57141485427171	Lasso	all_gen
1089	EED	0.57141485427171	0.57141485427171	Lasso	all_gen
1090	EED	0.57141485427171	0.57141485427171	Lasso	all_gen
1091	EED	0.57141485427171	0.57141485427171	Lasso	all_gen
1092	EED	0.57141485427171	0.57141485427171	Lasso	all_gen
1093	ETV6	0.57141485427171	0.57141485427171	Lasso	all_gen
1094	ETV6	0.57141485427171	0.57141485427171	Lasso	all_gen
1095	ETV6	0.57141485427171	0.57141485427171	Lasso	all_gen
1096	ETV6	0.57141485427171	0.57141485427171	Lasso	all_gen
1097	EZH2	0.57141485427171	0.57141485427171	Lasso	all_gen
1098	EZH2	0.57141485427171	0.57141485427171	Lasso	all_gen
1099	EZH2	0.57141485427171	0.57141485427171	Lasso	all_gen
1100	EZH2	0.57141485427171	0.57141485427171	Lasso	all_gen
1101	FBXW7	0.57141485427171	0.57141485427171	Lasso	all_gen
1102	FBXW7	0.57141485427171	0.57141485427171	Lasso	all_gen
1103	FBXW7	0.57141485427171	0.57141485427171	Lasso	all_gen
1104	FBXW7	0.57141485427171	0.57141485427171	Lasso	all_gen
1105	ITD	0.57141485427171	0.57141485427171	Lasso	all_gen
1106	ITD	0.57141485427171	0.57141485427171	Lasso	all_gen
1107	ITD	0.57141485427171	0.57141485427171	Lasso	all_gen
1108	ITD	0.57141485427171	0.57141485427171	Lasso	all_gen
1109	FLT3_TKD	0.57141485427171	0.57141485427171	Lasso	all_gen
1110	FLT3_TKD	0.57141485427171	0.57141485427171	Lasso	all_gen
1111	FLT3_TKD	0.57141485427171	0.57141485427171	Lasso	all_gen
1112	FLT3_TKD	0.57141485427171	0.57141485427171	Lasso	all_gen
1113	FLT3_other	0.57141485427171	0.57141485427171	Lasso	all_gen
1114	FLT3_other	0.57141485427171	0.57141485427171	Lasso	all_gen
1115	FLT3_other	0.57141485427171	0.57141485427171	Lasso	all_gen
1116	FLT3_other	0.57141485427171	0.57141485427171	Lasso	all_gen
1117	GATA1	0.57141485427171	0.57141485427171	Lasso	all_gen
1118	GATA1	0.57141485427171	0.57141485427171	Lasso	all_gen
1119	GATA1	0.57141485427171	0.57141485427171	Lasso	all_gen
1120	GATA1	0.57141485427171	0.57141485427171	Lasso	all_gen
1121	GATA2	0.57141485427171	0.57141485427171	Lasso	all_gen
1122	GATA2	0.57141485427171	0.57141485427171	Lasso	all_gen
1123	GATA2	0.57141485427171	0.57141485427171	Lasso	all_gen
1124	GATA2	0.57141485427171	0.57141485427171	Lasso	all_gen
1125	GNAS	0.57141485427171	0.57141485427171	Lasso	all_gen
1126	GNAS	0.57141485427171	0.57141485427171	Lasso	all_gen
1127	GNAS	0.57141485427171	0.57141485427171	Lasso	all_gen
1128	GNAS	0.57141485427171	0.57141485427171	Lasso	all_gen
1129	GNB1	0.57141485427171	0.57141485427171	Lasso	all_gen
1130	GNB1	0.57141485427171	0.57141485427171	Lasso	all_gen
1131	GNB1	0.57141485427171	0.57141485427171	Lasso	all_gen
1132	GNB1	0.57141485427171	0.57141485427171	Lasso	all_gen
1133	IDH1	0.57141485427171	0.57141485427171	Lasso	all_gen
1134	IDH1	0.57141485427171	0.57141485427171	Lasso	all_gen
1135	IDH1	0.57141485427171	0.57141485427171	Lasso	all_gen
1136	IDH1	0.57141485427171	0.57141485427171	Lasso	all_gen
1137	IDH2_p.R140	0.57141485427171	0.57141485427171	Lasso	all_gen
1138	IDH2_p.R140	0.57141485427171	0.57141485427171	Lasso	all_gen
1139	IDH2_p.R140	0.57141485427171	0.57141485427171	Lasso	all_gen
1140	IDH2_p.R140	0.57141485427171	0.57141485427171	Lasso	all_gen
1141	IDH2_p.R172	0.57141485427171	0.57141485427171	Lasso	all_gen
1142	IDH2_p.R172	0.57141485427171	0.57141485427171	Lasso	all_gen
1143	IDH2_p.R172	0.57141485427171	0.57141485427171	Lasso	all_gen
1144	IDH2_p.R172	0.57141485427171	0.57141485427171	Lasso	all_gen
1145	JAK2	0.57141485427171	0.57141485427171	Lasso	all_gen
1146	JAK2	0.57141485427171	0.57141485427171	Lasso	all_gen
1147	JAK2	0.57141485427171	0.57141485427171	Lasso	all_gen
1148	JAK2	0.57141485427171	0.57141485427171	Lasso	all_gen
1149	JAK3	0.57141485427171	0.57141485427171	Lasso	all_gen
1150	JAK3	0.57141485427171	0.57141485427171	Lasso	all_gen
1151	JAK3	0.57141485427171	0.57141485427171	Lasso	all_gen
1152	JAK3	0.57141485427171	0.57141485427171	Lasso	all_gen
1153	KANSL1	0.57141485427171	0.57141485427171	Lasso	all_gen
1154	KANSL1	0.57141485427171	0.57141485427171	Lasso	all_gen
1155	KANSL1	0.57141485427171	0.57141485427171	Lasso	all_gen
1156	KANSL1	0.57141485427171	0.57141485427171	Lasso	all_gen
1157	KDM6A	0.57141485427171	0.57141485427171	Lasso	all_gen
1158	KDM6A	0.57141485427171	0.57141485427171	Lasso	all_gen
1159	KDM6A	0.57141485427171	0.57141485427171	Lasso	all_gen
1160	KDM6A	0.57141485427171	0.57141485427171	Lasso	all_gen
1161	KIT	0.57141485427171	0.57141485427171	Lasso	all_gen
1162	KIT	0.57141485427171	0.57141485427171	Lasso	all_gen
1163	KIT	0.57141485427171	0.57141485427171	Lasso	all_gen
1164	KIT	0.57141485427171	0.57141485427171	Lasso	all_gen
1165	KMT2C	0.57141485427171	0.57141485427171	Lasso	all_gen
1166	KMT2C	0.57141485427171	0.57141485427171	Lasso	all_gen
1167	KMT2C	0.57141485427171	0.57141485427171	Lasso	all_gen
1168	KMT2C	0.57141485427171	0.57141485427171	Lasso	all_gen
1169	KMT2D	0.57141485427171	0.57141485427171	Lasso	all_gen
1170	KMT2D	0.57141485427171	0.57141485427171	Lasso	all_gen
1171	KMT2D	0.57141485427171	0.57141485427171	Lasso	all_gen
1172	KMT2D	0.57141485427171	0.57141485427171	Lasso	all_gen
1173	KMT2E	0.57141485427171	0.57141485427171	Lasso	all_gen
1174	KMT2E	0.57141485427171	0.57141485427171	Lasso	all_gen
1175	KMT2E	0.57141485427171	0.57141485427171	Lasso	all_gen
1176	KMT2E	0.57141485427171	0.57141485427171	Lasso	all_gen
1177	KRAS	0.57141485427171	0.57141485427171	Lasso	all_gen
1178	KRAS	0.57141485427171	0.57141485427171	Lasso	all_gen
1179	KRAS	0.57141485427171	0.57141485427171	Lasso	all_gen
1180	KRAS	0.57141485427171	0.57141485427171	Lasso	all_gen
1181	LUC7L2	0.57141485427171	0.57141485427171	Lasso	all_gen
1182	LUC7L2	0.57141485427171	0.57141485427171	Lasso	all_gen
1183	LUC7L2	0.57141485427171	0.57141485427171	Lasso	all_gen
1184	LUC7L2	0.57141485427171	0.57141485427171	Lasso	all_gen
1185	MED12	0.57141485427171	0.57141485427171	Lasso	all_gen
1186	MED12	0.57141485427171	0.57141485427171	Lasso	all_gen
1187	MED12	0.57141485427171	0.57141485427171	Lasso	all_gen
1188	MED12	0.57141485427171	0.57141485427171	Lasso	all_gen
1189	MLL	0.57141485427171	0.57141485427171	Lasso	all_gen
1190	MLL	0.57141485427171	0.57141485427171	Lasso	all_gen
1191	MLL	0.57141485427171	0.57141485427171	Lasso	all_gen
1192	MLL	0.57141485427171	0.57141485427171	Lasso	all_gen
1193	MPL	0.57141485427171	0.57141485427171	Lasso	all_gen
1194	MPL	0.57141485427171	0.57141485427171	Lasso	all_gen
1195	MPL	0.57141485427171	0.57141485427171	Lasso	all_gen
1196	MPL	0.57141485427171	0.57141485427171	Lasso	all_gen
1197	MYC	0.57141485427171	0.57141485427171	Lasso	all_gen
1198	MYC	0.57141485427171	0.57141485427171	Lasso	all_gen
1199	MYC	0.57141485427171	0.57141485427171	Lasso	all_gen
1200	MYC	0.57141485427171	0.57141485427171	Lasso	all_gen
1201	NF1	0.57141485427171	0.57141485427171	Lasso	all_gen
1202	NF1	0.57141485427171	0.57141485427171	Lasso	all_gen
1203	NF1	0.57141485427171	0.57141485427171	Lasso	all_gen
1204	NF1	0.57141485427171	0.57141485427171	Lasso	all_gen
1205	NFE2	0.57141485427171	0.57141485427171	Lasso	all_gen
1206	NFE2	0.57141485427171	0.57141485427171	Lasso	all_gen
1207	NFE2	0.57141485427171	0.57141485427171	Lasso	all_gen
1208	NFE2	0.57141485427171	0.57141485427171	Lasso	all_gen
1209	NOTCH1	0.57141485427171	0.57141485427171	Lasso	all_gen
1210	NOTCH1	0.57141485427171	0.57141485427171	Lasso	all_gen
1211	NOTCH1	0.57141485427171	0.57141485427171	Lasso	all_gen
1212	NOTCH1	0.57141485427171	0.57141485427171	Lasso	all_gen
1213	NPM1	0.57141485427171	0.57141485427171	Lasso	all_gen
1214	NPM1	0.57141485427171	0.57141485427171	Lasso	all_gen
1215	NPM1	0.57141485427171	0.57141485427171	Lasso	all_gen
1216	NPM1	0.57141485427171	0.57141485427171	Lasso	all_gen
1217	NRAS_other	0.57141485427171	0.57141485427171	Lasso	all_gen
1218	NRAS_other	0.57141485427171	0.57141485427171	Lasso	all_gen
1219	NRAS_other	0.57141485427171	0.57141485427171	Lasso	all_gen
1220	NRAS_other	0.57141485427171	0.57141485427171	Lasso	all_gen
1221	NRAS_p.G12_13	0.57141485427171	0.57141485427171	Lasso	all_gen
1222	NRAS_p.G12_13	0.57141485427171	0.57141485427171	Lasso	all_gen
1223	NRAS_p.G12_13	0.57141485427171	0.57141485427171	Lasso	all_gen
1224	NRAS_p.G12_13	0.57141485427171	0.57141485427171	Lasso	all_gen
1225	NRAS_p.Q61_62	0.57141485427171	0.57141485427171	Lasso	all_gen
1226	NRAS_p.Q61_62	0.57141485427171	0.57141485427171	Lasso	all_gen
1227	NRAS_p.Q61_62	0.57141485427171	0.57141485427171	Lasso	all_gen
1228	NRAS_p.Q61_62	0.57141485427171	0.57141485427171	Lasso	all_gen
1229	PDS5B	0.57141485427171	0.57141485427171	Lasso	all_gen
1230	PDS5B	0.57141485427171	0.57141485427171	Lasso	all_gen
1231	PDS5B	0.57141485427171	0.57141485427171	Lasso	all_gen
1232	PDS5B	0.57141485427171	0.57141485427171	Lasso	all_gen
1233	PHF6	0.57141485427171	0.57141485427171	Lasso	all_gen
1234	PHF6	0.57141485427171	0.57141485427171	Lasso	all_gen
1235	PHF6	0.57141485427171	0.57141485427171	Lasso	all_gen
1236	PHF6	0.57141485427171	0.57141485427171	Lasso	all_gen
1237	PPFIA2	0.57141485427171	0.57141485427171	Lasso	all_gen
1238	PPFIA2	0.57141485427171	0.57141485427171	Lasso	all_gen
1239	PPFIA2	0.57141485427171	0.57141485427171	Lasso	all_gen
1240	PPFIA2	0.57141485427171	0.57141485427171	Lasso	all_gen
1241	PRPF8	0.57141485427171	0.57141485427171	Lasso	all_gen
1242	PRPF8	0.57141485427171	0.57141485427171	Lasso	all_gen
1243	PRPF8	0.57141485427171	0.57141485427171	Lasso	all_gen
1244	PRPF8	0.57141485427171	0.57141485427171	Lasso	all_gen
1245	PTEN	0.57141485427171	0.57141485427171	Lasso	all_gen
1246	PTEN	0.57141485427171	0.57141485427171	Lasso	all_gen
1247	PTEN	0.57141485427171	0.57141485427171	Lasso	all_gen
1248	PTEN	0.57141485427171	0.57141485427171	Lasso	all_gen
1249	PTPN11	0.57141485427171	0.57141485427171	Lasso	all_gen
1250	PTPN11	0.57141485427171	0.57141485427171	Lasso	all_gen
1251	PTPN11	0.57141485427171	0.57141485427171	Lasso	all_gen
1252	PTPN11	0.57141485427171	0.57141485427171	Lasso	all_gen
1253	PTPRF	0.57141485427171	0.57141485427171	Lasso	all_gen
1254	PTPRF	0.57141485427171	0.57141485427171	Lasso	all_gen
1255	PTPRF	0.57141485427171	0.57141485427171	Lasso	all_gen
1256	PTPRF	0.57141485427171	0.57141485427171	Lasso	all_gen
1257	PTPRT	0.57141485427171	0.57141485427171	Lasso	all_gen
1258	PTPRT	0.57141485427171	0.57141485427171	Lasso	all_gen
1259	PTPRT	0.57141485427171	0.57141485427171	Lasso	all_gen
1260	PTPRT	0.57141485427171	0.57141485427171	Lasso	all_gen
1261	RAD21	0.57141485427171	0.57141485427171	Lasso	all_gen
1262	RAD21	0.57141485427171	0.57141485427171	Lasso	all_gen
1263	RAD21	0.57141485427171	0.57141485427171	Lasso	all_gen
1264	RAD21	0.57141485427171	0.57141485427171	Lasso	all_gen
1265	RIT1	0.57141485427171	0.57141485427171	Lasso	all_gen
1266	RIT1	0.57141485427171	0.57141485427171	Lasso	all_gen
1267	RIT1	0.57141485427171	0.57141485427171	Lasso	all_gen
1268	RIT1	0.57141485427171	0.57141485427171	Lasso	all_gen
1269	RUNX1	0.57141485427171	0.551073495958598	Lasso	all_gen
1270	RUNX1	0.57141485427171	0.548067297148893	Lasso	all_gen
1271	RUNX1	0.57141485427171	0.554636062490919	Lasso	all_gen
1272	RUNX1	0.57141485427171	0.537648573484711	Lasso	all_gen
1273	S100B	0.57141485427171	0.57141485427171	Lasso	all_gen
1274	S100B	0.57141485427171	0.57141485427171	Lasso	all_gen
1275	S100B	0.57141485427171	0.57141485427171	Lasso	all_gen
1276	S100B	0.57141485427171	0.57141485427171	Lasso	all_gen
1277	SETBP1	0.57141485427171	0.57141485427171	Lasso	all_gen
1278	SETBP1	0.57141485427171	0.57141485427171	Lasso	all_gen
1279	SETBP1	0.57141485427171	0.57141485427171	Lasso	all_gen
1280	SETBP1	0.57141485427171	0.57141485427171	Lasso	all_gen
1281	SF1	0.57141485427171	0.57141485427171	Lasso	all_gen
1282	SF1	0.57141485427171	0.57141485427171	Lasso	all_gen
1283	SF1	0.57141485427171	0.57141485427171	Lasso	all_gen
1284	SF1	0.57141485427171	0.57141485427171	Lasso	all_gen
1285	SF3B1	0.57141485427171	0.57141485427171	Lasso	all_gen
1286	SF3B1	0.57141485427171	0.57141485427171	Lasso	all_gen
1287	SF3B1	0.57141485427171	0.57141485427171	Lasso	all_gen
1288	SF3B1	0.57141485427171	0.57141485427171	Lasso	all_gen
1289	SMC1A	0.57141485427171	0.57141485427171	Lasso	all_gen
1290	SMC1A	0.57141485427171	0.57141485427171	Lasso	all_gen
1291	SMC1A	0.57141485427171	0.57141485427171	Lasso	all_gen
1292	SMC1A	0.57141485427171	0.57141485427171	Lasso	all_gen
1293	SMC3	0.57141485427171	0.57141485427171	Lasso	all_gen
1294	SMC3	0.57141485427171	0.57141485427171	Lasso	all_gen
1295	SMC3	0.57141485427171	0.57141485427171	Lasso	all_gen
1296	SMC3	0.57141485427171	0.57141485427171	Lasso	all_gen
1297	SMG1	0.57141485427171	0.57141485427171	Lasso	all_gen
1298	SMG1	0.57141485427171	0.57141485427171	Lasso	all_gen
1299	SMG1	0.57141485427171	0.57141485427171	Lasso	all_gen
1300	SMG1	0.57141485427171	0.57141485427171	Lasso	all_gen
1301	SPP1	0.57141485427171	0.57141485427171	Lasso	all_gen
1302	SPP1	0.57141485427171	0.57141485427171	Lasso	all_gen
1303	SPP1	0.57141485427171	0.57141485427171	Lasso	all_gen
1304	SPP1	0.57141485427171	0.57141485427171	Lasso	all_gen
1305	SRSF2	0.57141485427171	0.556794182605205	Lasso	all_gen
1306	SRSF2	0.57141485427171	0.566897321131383	Lasso	all_gen
1307	SRSF2	0.57141485427171	0.569859616158165	Lasso	all_gen
1308	SRSF2	0.57141485427171	0.562795758535418	Lasso	all_gen
1309	STAG2	0.57141485427171	0.57141485427171	Lasso	all_gen
1310	STAG2	0.57141485427171	0.57141485427171	Lasso	all_gen
1311	STAG2	0.57141485427171	0.57141485427171	Lasso	all_gen
1312	STAG2	0.57141485427171	0.57141485427171	Lasso	all_gen
1313	STAT5B	0.57141485427171	0.57141485427171	Lasso	all_gen
1314	STAT5B	0.57141485427171	0.57141485427171	Lasso	all_gen
1315	STAT5B	0.57141485427171	0.57141485427171	Lasso	all_gen
1316	STAT5B	0.57141485427171	0.57141485427171	Lasso	all_gen
1317	SUZ12	0.57141485427171	0.57141485427171	Lasso	all_gen
1318	SUZ12	0.57141485427171	0.57141485427171	Lasso	all_gen
1319	SUZ12	0.57141485427171	0.57141485427171	Lasso	all_gen
1320	SUZ12	0.57141485427171	0.57141485427171	Lasso	all_gen
1321	TET2	0.57141485427171	0.561420549663631	Lasso	all_gen
1322	TET2	0.57141485427171	0.564049318330848	Lasso	all_gen
1323	TET2	0.57141485427171	0.564550011310363	Lasso	all_gen
1324	TET2	0.57141485427171	0.555466105037679	Lasso	all_gen
1325	TP53	0.57141485427171	0.53013006252508	Lasso	all_gen
1326	TP53	0.57141485427171	0.54138637544033	Lasso	all_gen
1327	TP53	0.57141485427171	0.542581602533909	Lasso	all_gen
1328	TP53	0.57141485427171	0.530422105742728	Lasso	all_gen
1329	U2AF1_p.S34	0.57141485427171	0.57141485427171	Lasso	all_gen
1330	U2AF1_p.S34	0.57141485427171	0.57141485427171	Lasso	all_gen
1331	U2AF1_p.S34	0.57141485427171	0.57141485427171	Lasso	all_gen
1332	U2AF1_p.S34	0.57141485427171	0.57141485427171	Lasso	all_gen
1333	U2AF1_p.Q157	0.57141485427171	0.57141485427171	Lasso	all_gen
1334	U2AF1_p.Q157	0.57141485427171	0.57141485427171	Lasso	all_gen
1335	U2AF1_p.Q157	0.57141485427171	0.57141485427171	Lasso	all_gen
1336	U2AF1_p.Q157	0.57141485427171	0.57141485427171	Lasso	all_gen
1337	WT1	0.57141485427171	0.57141485427171	Lasso	all_gen
1338	WT1	0.57141485427171	0.57141485427171	Lasso	all_gen
1339	WT1	0.57141485427171	0.57141485427171	Lasso	all_gen
1340	WT1	0.57141485427171	0.57141485427171	Lasso	all_gen
1341	ZRSR2	0.57141485427171	0.57141485427171	Lasso	all_gen
1342	ZRSR2	0.57141485427171	0.57141485427171	Lasso	all_gen
1343	ZRSR2	0.57141485427171	0.57141485427171	Lasso	all_gen
1344	ZRSR2	0.57141485427171	0.57141485427171	Lasso	all_gen
1345	ASXL1	0.62641144063793	0.618306200304434	Lasso	all_gen
1346	ASXL1	0.62641144063793	0.619891364570134	Lasso	all_gen
1347	ASXL1	0.62641144063793	0.618563577419829	Lasso	all_gen
1348	ASXL1	0.62641144063793	0.628937725593926	Lasso	all_gen
1349	ASXL2	0.62641144063793	0.62641144063793	Lasso	all_gen
1350	ASXL2	0.62641144063793	0.62641144063793	Lasso	all_gen
1351	ASXL2	0.62641144063793	0.62641144063793	Lasso	all_gen
1352	ASXL2	0.62641144063793	0.62641144063793	Lasso	all_gen
1353	ASXL3	0.62641144063793	0.62641144063793	Lasso	all_gen
1354	ASXL3	0.62641144063793	0.62641144063793	Lasso	all_gen
1355	ASXL3	0.62641144063793	0.62641144063793	Lasso	all_gen
1356	ASXL3	0.62641144063793	0.62641144063793	Lasso	all_gen
1357	ATRX	0.62641144063793	0.62641144063793	Lasso	all_gen
1358	ATRX	0.62641144063793	0.62641144063793	Lasso	all_gen
1359	ATRX	0.62641144063793	0.62641144063793	Lasso	all_gen
1360	ATRX	0.62641144063793	0.62641144063793	Lasso	all_gen
1361	BAGE3	0.62641144063793	0.62641144063793	Lasso	all_gen
1362	BAGE3	0.62641144063793	0.62641144063793	Lasso	all_gen
1363	BAGE3	0.62641144063793	0.62641144063793	Lasso	all_gen
1364	BAGE3	0.62641144063793	0.62641144063793	Lasso	all_gen
1365	BCOR	0.62641144063793	0.62641144063793	Lasso	all_gen
1366	BCOR	0.62641144063793	0.62641144063793	Lasso	all_gen
1367	BCOR	0.62641144063793	0.62641144063793	Lasso	all_gen
1368	BCOR	0.62641144063793	0.62641144063793	Lasso	all_gen
1369	BRAF	0.62641144063793	0.62641144063793	Lasso	all_gen
1370	BRAF	0.62641144063793	0.62641144063793	Lasso	all_gen
1371	BRAF	0.62641144063793	0.62641144063793	Lasso	all_gen
1372	BRAF	0.62641144063793	0.62641144063793	Lasso	all_gen
1373	CBFB	0.62641144063793	0.62641144063793	Lasso	all_gen
1374	CBFB	0.62641144063793	0.62641144063793	Lasso	all_gen
1375	CBFB	0.62641144063793	0.62641144063793	Lasso	all_gen
1376	CBFB	0.62641144063793	0.62641144063793	Lasso	all_gen
1377	CBL	0.62641144063793	0.62641144063793	Lasso	all_gen
1378	CBL	0.62641144063793	0.62641144063793	Lasso	all_gen
1379	CBL	0.62641144063793	0.62641144063793	Lasso	all_gen
1380	CBL	0.62641144063793	0.62641144063793	Lasso	all_gen
1381	CDKN2A	0.62641144063793	0.62641144063793	Lasso	all_gen
1382	CDKN2A	0.62641144063793	0.62641144063793	Lasso	all_gen
1383	CDKN2A	0.62641144063793	0.62641144063793	Lasso	all_gen
1384	CDKN2A	0.62641144063793	0.62641144063793	Lasso	all_gen
1385	CEBPA_bi	0.62641144063793	0.62641144063793	Lasso	all_gen
1386	CEBPA_bi	0.62641144063793	0.62641144063793	Lasso	all_gen
1387	CEBPA_bi	0.62641144063793	0.62641144063793	Lasso	all_gen
1388	CEBPA_bi	0.62641144063793	0.62641144063793	Lasso	all_gen
1389	CEBPA_mono	0.62641144063793	0.62641144063793	Lasso	all_gen
1390	CEBPA_mono	0.62641144063793	0.62641144063793	Lasso	all_gen
1391	CEBPA_mono	0.62641144063793	0.62641144063793	Lasso	all_gen
1392	CEBPA_mono	0.62641144063793	0.62641144063793	Lasso	all_gen
1393	CNTN5	0.62641144063793	0.62641144063793	Lasso	all_gen
1394	CNTN5	0.62641144063793	0.62641144063793	Lasso	all_gen
1395	CNTN5	0.62641144063793	0.62641144063793	Lasso	all_gen
1396	CNTN5	0.62641144063793	0.62641144063793	Lasso	all_gen
1397	CREBBP	0.62641144063793	0.62641144063793	Lasso	all_gen
1398	CREBBP	0.62641144063793	0.62641144063793	Lasso	all_gen
1399	CREBBP	0.62641144063793	0.62641144063793	Lasso	all_gen
1400	CREBBP	0.62641144063793	0.62641144063793	Lasso	all_gen
1401	CSF1R	0.62641144063793	0.62641144063793	Lasso	all_gen
1402	CSF1R	0.62641144063793	0.62641144063793	Lasso	all_gen
1403	CSF1R	0.62641144063793	0.62641144063793	Lasso	all_gen
1404	CSF1R	0.62641144063793	0.62641144063793	Lasso	all_gen
1405	CSF3R	0.62641144063793	0.62641144063793	Lasso	all_gen
1406	CSF3R	0.62641144063793	0.62641144063793	Lasso	all_gen
1407	CSF3R	0.62641144063793	0.62641144063793	Lasso	all_gen
1408	CSF3R	0.62641144063793	0.62641144063793	Lasso	all_gen
1409	CTCF	0.62641144063793	0.62641144063793	Lasso	all_gen
1410	CTCF	0.62641144063793	0.62641144063793	Lasso	all_gen
1411	CTCF	0.62641144063793	0.62641144063793	Lasso	all_gen
1412	CTCF	0.62641144063793	0.62641144063793	Lasso	all_gen
1413	CUL2	0.62641144063793	0.62641144063793	Lasso	all_gen
1414	CUL2	0.62641144063793	0.62641144063793	Lasso	all_gen
1415	CUL2	0.62641144063793	0.62641144063793	Lasso	all_gen
1416	CUL2	0.62641144063793	0.62641144063793	Lasso	all_gen
1417	CUX1	0.62641144063793	0.62641144063793	Lasso	all_gen
1418	CUX1	0.62641144063793	0.62641144063793	Lasso	all_gen
1419	CUX1	0.62641144063793	0.62641144063793	Lasso	all_gen
1420	CUX1	0.62641144063793	0.62641144063793	Lasso	all_gen
1421	DNMT3A	0.62641144063793	0.62641144063793	Lasso	all_gen
1422	DNMT3A	0.62641144063793	0.62641144063793	Lasso	all_gen
1423	DNMT3A	0.62641144063793	0.62641144063793	Lasso	all_gen
1424	DNMT3A	0.62641144063793	0.62641144063793	Lasso	all_gen
1425	EED	0.62641144063793	0.62641144063793	Lasso	all_gen
1426	EED	0.62641144063793	0.62641144063793	Lasso	all_gen
1427	EED	0.62641144063793	0.62641144063793	Lasso	all_gen
1428	EED	0.62641144063793	0.62641144063793	Lasso	all_gen
1429	ETV6	0.62641144063793	0.62641144063793	Lasso	all_gen
1430	ETV6	0.62641144063793	0.62641144063793	Lasso	all_gen
1431	ETV6	0.62641144063793	0.62641144063793	Lasso	all_gen
1432	ETV6	0.62641144063793	0.62641144063793	Lasso	all_gen
1433	EZH2	0.62641144063793	0.62641144063793	Lasso	all_gen
1434	EZH2	0.62641144063793	0.62641144063793	Lasso	all_gen
1435	EZH2	0.62641144063793	0.62641144063793	Lasso	all_gen
1436	EZH2	0.62641144063793	0.62641144063793	Lasso	all_gen
1437	FBXW7	0.62641144063793	0.62641144063793	Lasso	all_gen
1438	FBXW7	0.62641144063793	0.62641144063793	Lasso	all_gen
1439	FBXW7	0.62641144063793	0.62641144063793	Lasso	all_gen
1440	FBXW7	0.62641144063793	0.62641144063793	Lasso	all_gen
1441	ITD	0.62641144063793	0.619342677894253	Lasso	all_gen
1442	ITD	0.62641144063793	0.626096003474843	Lasso	all_gen
1443	ITD	0.62641144063793	0.624220058341144	Lasso	all_gen
1444	ITD	0.62641144063793	0.617595301160868	Lasso	all_gen
1445	FLT3_TKD	0.62641144063793	0.62641144063793	Lasso	all_gen
1446	FLT3_TKD	0.62641144063793	0.62641144063793	Lasso	all_gen
1447	FLT3_TKD	0.62641144063793	0.62641144063793	Lasso	all_gen
1448	FLT3_TKD	0.62641144063793	0.62641144063793	Lasso	all_gen
1449	FLT3_other	0.62641144063793	0.62641144063793	Lasso	all_gen
1450	FLT3_other	0.62641144063793	0.62641144063793	Lasso	all_gen
1451	FLT3_other	0.62641144063793	0.62641144063793	Lasso	all_gen
1452	FLT3_other	0.62641144063793	0.62641144063793	Lasso	all_gen
1453	GATA1	0.62641144063793	0.62641144063793	Lasso	all_gen
1454	GATA1	0.62641144063793	0.62641144063793	Lasso	all_gen
1455	GATA1	0.62641144063793	0.62641144063793	Lasso	all_gen
1456	GATA1	0.62641144063793	0.62641144063793	Lasso	all_gen
1457	GATA2	0.62641144063793	0.62641144063793	Lasso	all_gen
1458	GATA2	0.62641144063793	0.62641144063793	Lasso	all_gen
1459	GATA2	0.62641144063793	0.62641144063793	Lasso	all_gen
1460	GATA2	0.62641144063793	0.62641144063793	Lasso	all_gen
1461	GNAS	0.62641144063793	0.62641144063793	Lasso	all_gen
1462	GNAS	0.62641144063793	0.62641144063793	Lasso	all_gen
1463	GNAS	0.62641144063793	0.62641144063793	Lasso	all_gen
1464	GNAS	0.62641144063793	0.62641144063793	Lasso	all_gen
1465	GNB1	0.62641144063793	0.62641144063793	Lasso	all_gen
1466	GNB1	0.62641144063793	0.62641144063793	Lasso	all_gen
1467	GNB1	0.62641144063793	0.62641144063793	Lasso	all_gen
1468	GNB1	0.62641144063793	0.62641144063793	Lasso	all_gen
1469	IDH1	0.62641144063793	0.62641144063793	Lasso	all_gen
1470	IDH1	0.62641144063793	0.62641144063793	Lasso	all_gen
1471	IDH1	0.62641144063793	0.62641144063793	Lasso	all_gen
1472	IDH1	0.62641144063793	0.62641144063793	Lasso	all_gen
1473	IDH2_p.R140	0.62641144063793	0.62641144063793	Lasso	all_gen
1474	IDH2_p.R140	0.62641144063793	0.62641144063793	Lasso	all_gen
1475	IDH2_p.R140	0.62641144063793	0.62641144063793	Lasso	all_gen
1476	IDH2_p.R140	0.62641144063793	0.62641144063793	Lasso	all_gen
1477	IDH2_p.R172	0.62641144063793	0.62641144063793	Lasso	all_gen
1478	IDH2_p.R172	0.62641144063793	0.62641144063793	Lasso	all_gen
1479	IDH2_p.R172	0.62641144063793	0.62641144063793	Lasso	all_gen
1480	IDH2_p.R172	0.62641144063793	0.62641144063793	Lasso	all_gen
1481	JAK2	0.62641144063793	0.62641144063793	Lasso	all_gen
1482	JAK2	0.62641144063793	0.62641144063793	Lasso	all_gen
1483	JAK2	0.62641144063793	0.62641144063793	Lasso	all_gen
1484	JAK2	0.62641144063793	0.62641144063793	Lasso	all_gen
1485	JAK3	0.62641144063793	0.62641144063793	Lasso	all_gen
1486	JAK3	0.62641144063793	0.62641144063793	Lasso	all_gen
1487	JAK3	0.62641144063793	0.62641144063793	Lasso	all_gen
1488	JAK3	0.62641144063793	0.62641144063793	Lasso	all_gen
1489	KANSL1	0.62641144063793	0.62641144063793	Lasso	all_gen
1490	KANSL1	0.62641144063793	0.62641144063793	Lasso	all_gen
1491	KANSL1	0.62641144063793	0.62641144063793	Lasso	all_gen
1492	KANSL1	0.62641144063793	0.62641144063793	Lasso	all_gen
1493	KDM6A	0.62641144063793	0.62641144063793	Lasso	all_gen
1494	KDM6A	0.62641144063793	0.62641144063793	Lasso	all_gen
1495	KDM6A	0.62641144063793	0.62641144063793	Lasso	all_gen
1496	KDM6A	0.62641144063793	0.62641144063793	Lasso	all_gen
1497	KIT	0.62641144063793	0.623476332200414	Lasso	all_gen
1498	KIT	0.62641144063793	0.622488638508284	Lasso	all_gen
1499	KIT	0.62641144063793	0.62261595727181	Lasso	all_gen
1500	KIT	0.62641144063793	0.624158681949667	Lasso	all_gen
1501	KMT2C	0.62641144063793	0.62641144063793	Lasso	all_gen
1502	KMT2C	0.62641144063793	0.62641144063793	Lasso	all_gen
1503	KMT2C	0.62641144063793	0.62641144063793	Lasso	all_gen
1504	KMT2C	0.62641144063793	0.62641144063793	Lasso	all_gen
1505	KMT2D	0.62641144063793	0.62641144063793	Lasso	all_gen
1506	KMT2D	0.62641144063793	0.62641144063793	Lasso	all_gen
1507	KMT2D	0.62641144063793	0.62641144063793	Lasso	all_gen
1508	KMT2D	0.62641144063793	0.62641144063793	Lasso	all_gen
1509	KMT2E	0.62641144063793	0.62641144063793	Lasso	all_gen
1510	KMT2E	0.62641144063793	0.62641144063793	Lasso	all_gen
1511	KMT2E	0.62641144063793	0.62641144063793	Lasso	all_gen
1512	KMT2E	0.62641144063793	0.62641144063793	Lasso	all_gen
1513	KRAS	0.62641144063793	0.62641144063793	Lasso	all_gen
1514	KRAS	0.62641144063793	0.62641144063793	Lasso	all_gen
1515	KRAS	0.62641144063793	0.62641144063793	Lasso	all_gen
1516	KRAS	0.62641144063793	0.62641144063793	Lasso	all_gen
1517	LUC7L2	0.62641144063793	0.62641144063793	Lasso	all_gen
1518	LUC7L2	0.62641144063793	0.62641144063793	Lasso	all_gen
1519	LUC7L2	0.62641144063793	0.62641144063793	Lasso	all_gen
1520	LUC7L2	0.62641144063793	0.62641144063793	Lasso	all_gen
1521	MED12	0.62641144063793	0.62641144063793	Lasso	all_gen
1522	MED12	0.62641144063793	0.62641144063793	Lasso	all_gen
1523	MED12	0.62641144063793	0.62641144063793	Lasso	all_gen
1524	MED12	0.62641144063793	0.62641144063793	Lasso	all_gen
1525	MLL	0.62641144063793	0.623363864889485	Lasso	all_gen
1526	MLL	0.62641144063793	0.62426893836474	Lasso	all_gen
1527	MLL	0.62641144063793	0.622597789475429	Lasso	all_gen
1528	MLL	0.62641144063793	0.624261440544011	Lasso	all_gen
1529	MPL	0.62641144063793	0.62641144063793	Lasso	all_gen
1530	MPL	0.62641144063793	0.62641144063793	Lasso	all_gen
1531	MPL	0.62641144063793	0.62641144063793	Lasso	all_gen
1532	MPL	0.62641144063793	0.62641144063793	Lasso	all_gen
1533	MYC	0.62641144063793	0.62641144063793	Lasso	all_gen
1534	MYC	0.62641144063793	0.62641144063793	Lasso	all_gen
1535	MYC	0.62641144063793	0.62641144063793	Lasso	all_gen
1536	MYC	0.62641144063793	0.62641144063793	Lasso	all_gen
1537	NF1	0.62641144063793	0.62641144063793	Lasso	all_gen
1538	NF1	0.62641144063793	0.62641144063793	Lasso	all_gen
1539	NF1	0.62641144063793	0.62641144063793	Lasso	all_gen
1540	NF1	0.62641144063793	0.62641144063793	Lasso	all_gen
1541	NFE2	0.62641144063793	0.62641144063793	Lasso	all_gen
1542	NFE2	0.62641144063793	0.62641144063793	Lasso	all_gen
1543	NFE2	0.62641144063793	0.62641144063793	Lasso	all_gen
1544	NFE2	0.62641144063793	0.62641144063793	Lasso	all_gen
1545	NOTCH1	0.62641144063793	0.62641144063793	Lasso	all_gen
1546	NOTCH1	0.62641144063793	0.62641144063793	Lasso	all_gen
1547	NOTCH1	0.62641144063793	0.62641144063793	Lasso	all_gen
1548	NOTCH1	0.62641144063793	0.62641144063793	Lasso	all_gen
1549	NPM1	0.62641144063793	0.627471421011956	Lasso	all_gen
1550	NPM1	0.62641144063793	0.634901088472626	Lasso	all_gen
1551	NPM1	0.62641144063793	0.618731365190107	Lasso	all_gen
1552	NPM1	0.62641144063793	0.625183912808393	Lasso	all_gen
1553	NRAS_other	0.62641144063793	0.62641144063793	Lasso	all_gen
1554	NRAS_other	0.62641144063793	0.62641144063793	Lasso	all_gen
1555	NRAS_other	0.62641144063793	0.62641144063793	Lasso	all_gen
1556	NRAS_other	0.62641144063793	0.62641144063793	Lasso	all_gen
1557	NRAS_p.G12_13	0.62641144063793	0.62641144063793	Lasso	all_gen
1558	NRAS_p.G12_13	0.62641144063793	0.62641144063793	Lasso	all_gen
1559	NRAS_p.G12_13	0.62641144063793	0.62641144063793	Lasso	all_gen
1560	NRAS_p.G12_13	0.62641144063793	0.62641144063793	Lasso	all_gen
1561	NRAS_p.Q61_62	0.62641144063793	0.62641144063793	Lasso	all_gen
1562	NRAS_p.Q61_62	0.62641144063793	0.62641144063793	Lasso	all_gen
1563	NRAS_p.Q61_62	0.62641144063793	0.62641144063793	Lasso	all_gen
1564	NRAS_p.Q61_62	0.62641144063793	0.62641144063793	Lasso	all_gen
1565	PDS5B	0.62641144063793	0.62641144063793	Lasso	all_gen
1566	PDS5B	0.62641144063793	0.62641144063793	Lasso	all_gen
1567	PDS5B	0.62641144063793	0.62641144063793	Lasso	all_gen
1568	PDS5B	0.62641144063793	0.62641144063793	Lasso	all_gen
1569	PHF6	0.62641144063793	0.62641144063793	Lasso	all_gen
1570	PHF6	0.62641144063793	0.62641144063793	Lasso	all_gen
1571	PHF6	0.62641144063793	0.62641144063793	Lasso	all_gen
1572	PHF6	0.62641144063793	0.62641144063793	Lasso	all_gen
1573	PPFIA2	0.62641144063793	0.62641144063793	Lasso	all_gen
1574	PPFIA2	0.62641144063793	0.62641144063793	Lasso	all_gen
1575	PPFIA2	0.62641144063793	0.62641144063793	Lasso	all_gen
1576	PPFIA2	0.62641144063793	0.62641144063793	Lasso	all_gen
1577	PRPF8	0.62641144063793	0.62641144063793	Lasso	all_gen
1578	PRPF8	0.62641144063793	0.62641144063793	Lasso	all_gen
1579	PRPF8	0.62641144063793	0.62641144063793	Lasso	all_gen
1580	PRPF8	0.62641144063793	0.62641144063793	Lasso	all_gen
1581	PTEN	0.62641144063793	0.62641144063793	Lasso	all_gen
1582	PTEN	0.62641144063793	0.62641144063793	Lasso	all_gen
1583	PTEN	0.62641144063793	0.62641144063793	Lasso	all_gen
1584	PTEN	0.62641144063793	0.62641144063793	Lasso	all_gen
1585	PTPN11	0.62641144063793	0.62641144063793	Lasso	all_gen
1586	PTPN11	0.62641144063793	0.62641144063793	Lasso	all_gen
1587	PTPN11	0.62641144063793	0.62641144063793	Lasso	all_gen
1588	PTPN11	0.62641144063793	0.62641144063793	Lasso	all_gen
1589	PTPRF	0.62641144063793	0.62641144063793	Lasso	all_gen
1590	PTPRF	0.62641144063793	0.62641144063793	Lasso	all_gen
1591	PTPRF	0.62641144063793	0.62641144063793	Lasso	all_gen
1592	PTPRF	0.62641144063793	0.62641144063793	Lasso	all_gen
1593	PTPRT	0.62641144063793	0.62641144063793	Lasso	all_gen
1594	PTPRT	0.62641144063793	0.62641144063793	Lasso	all_gen
1595	PTPRT	0.62641144063793	0.62641144063793	Lasso	all_gen
1596	PTPRT	0.62641144063793	0.62641144063793	Lasso	all_gen
1597	RAD21	0.62641144063793	0.62641144063793	Lasso	all_gen
1598	RAD21	0.62641144063793	0.62641144063793	Lasso	all_gen
1599	RAD21	0.62641144063793	0.62641144063793	Lasso	all_gen
1600	RAD21	0.62641144063793	0.62641144063793	Lasso	all_gen
1601	RIT1	0.62641144063793	0.62641144063793	Lasso	all_gen
1602	RIT1	0.62641144063793	0.62641144063793	Lasso	all_gen
1603	RIT1	0.62641144063793	0.62641144063793	Lasso	all_gen
1604	RIT1	0.62641144063793	0.62641144063793	Lasso	all_gen
1605	RUNX1	0.62641144063793	0.619828065660521	Lasso	all_gen
1606	RUNX1	0.62641144063793	0.605797336055596	Lasso	all_gen
1607	RUNX1	0.62641144063793	0.619704591933267	Lasso	all_gen
1608	RUNX1	0.62641144063793	0.617432800315462	Lasso	all_gen
1609	S100B	0.62641144063793	0.62641144063793	Lasso	all_gen
1610	S100B	0.62641144063793	0.62641144063793	Lasso	all_gen
1611	S100B	0.62641144063793	0.62641144063793	Lasso	all_gen
1612	S100B	0.62641144063793	0.62641144063793	Lasso	all_gen
1613	SETBP1	0.62641144063793	0.62641144063793	Lasso	all_gen
1614	SETBP1	0.62641144063793	0.62641144063793	Lasso	all_gen
1615	SETBP1	0.62641144063793	0.62641144063793	Lasso	all_gen
1616	SETBP1	0.62641144063793	0.62641144063793	Lasso	all_gen
1617	SF1	0.62641144063793	0.62641144063793	Lasso	all_gen
1618	SF1	0.62641144063793	0.62641144063793	Lasso	all_gen
1619	SF1	0.62641144063793	0.62641144063793	Lasso	all_gen
1620	SF1	0.62641144063793	0.62641144063793	Lasso	all_gen
1621	SF3B1	0.62641144063793	0.627659395222657	Lasso	all_gen
1622	SF3B1	0.62641144063793	0.622263800012334	Lasso	all_gen
1623	SF3B1	0.62641144063793	0.624997668864013	Lasso	all_gen
1624	SF3B1	0.62641144063793	0.618298510231892	Lasso	all_gen
1625	SMC1A	0.62641144063793	0.62641144063793	Lasso	all_gen
1626	SMC1A	0.62641144063793	0.62641144063793	Lasso	all_gen
1627	SMC1A	0.62641144063793	0.62641144063793	Lasso	all_gen
1628	SMC1A	0.62641144063793	0.62641144063793	Lasso	all_gen
1629	SMC3	0.62641144063793	0.62641144063793	Lasso	all_gen
1630	SMC3	0.62641144063793	0.62641144063793	Lasso	all_gen
1631	SMC3	0.62641144063793	0.62641144063793	Lasso	all_gen
1632	SMC3	0.62641144063793	0.62641144063793	Lasso	all_gen
1633	SMG1	0.62641144063793	0.62641144063793	Lasso	all_gen
1634	SMG1	0.62641144063793	0.62641144063793	Lasso	all_gen
1635	SMG1	0.62641144063793	0.62641144063793	Lasso	all_gen
1636	SMG1	0.62641144063793	0.62641144063793	Lasso	all_gen
1637	SPP1	0.62641144063793	0.62641144063793	Lasso	all_gen
1638	SPP1	0.62641144063793	0.62641144063793	Lasso	all_gen
1639	SPP1	0.62641144063793	0.62641144063793	Lasso	all_gen
1640	SPP1	0.62641144063793	0.62641144063793	Lasso	all_gen
1641	SRSF2	0.62641144063793	0.625083317046951	Lasso	all_gen
1642	SRSF2	0.62641144063793	0.610544129458131	Lasso	all_gen
1643	SRSF2	0.62641144063793	0.597224154807912	Lasso	all_gen
1644	SRSF2	0.62641144063793	0.624211551198394	Lasso	all_gen
1645	STAG2	0.62641144063793	0.62641144063793	Lasso	all_gen
1646	STAG2	0.62641144063793	0.62641144063793	Lasso	all_gen
1647	STAG2	0.62641144063793	0.62641144063793	Lasso	all_gen
1648	STAG2	0.62641144063793	0.62641144063793	Lasso	all_gen
1649	STAT5B	0.62641144063793	0.62641144063793	Lasso	all_gen
1650	STAT5B	0.62641144063793	0.62641144063793	Lasso	all_gen
1651	STAT5B	0.62641144063793	0.62641144063793	Lasso	all_gen
1652	STAT5B	0.62641144063793	0.62641144063793	Lasso	all_gen
1653	SUZ12	0.62641144063793	0.62641144063793	Lasso	all_gen
1654	SUZ12	0.62641144063793	0.62641144063793	Lasso	all_gen
1655	SUZ12	0.62641144063793	0.62641144063793	Lasso	all_gen
1656	SUZ12	0.62641144063793	0.62641144063793	Lasso	all_gen
1657	TET2	0.62641144063793	0.60615343447725	Lasso	all_gen
1658	TET2	0.62641144063793	0.607865436876941	Lasso	all_gen
1659	TET2	0.62641144063793	0.607382308069482	Lasso	all_gen
1660	TET2	0.62641144063793	0.616476876235522	Lasso	all_gen
1661	TP53	0.62641144063793	0.559408415333812	Lasso	all_gen
1662	TP53	0.62641144063793	0.562132239028234	Lasso	all_gen
1663	TP53	0.62641144063793	0.558623162801354	Lasso	all_gen
1664	TP53	0.62641144063793	0.579983348609135	Lasso	all_gen
1665	U2AF1_p.S34	0.62641144063793	0.62641144063793	Lasso	all_gen
1666	U2AF1_p.S34	0.62641144063793	0.62641144063793	Lasso	all_gen
1667	U2AF1_p.S34	0.62641144063793	0.62641144063793	Lasso	all_gen
1668	U2AF1_p.S34	0.62641144063793	0.62641144063793	Lasso	all_gen
1669	U2AF1_p.Q157	0.62641144063793	0.624945664748447	Lasso	all_gen
1670	U2AF1_p.Q157	0.62641144063793	0.626700347050747	Lasso	all_gen
1671	U2AF1_p.Q157	0.62641144063793	0.625859581807126	Lasso	all_gen
1672	U2AF1_p.Q157	0.62641144063793	0.626811756976701	Lasso	all_gen
1673	WT1	0.62641144063793	0.62641144063793	Lasso	all_gen
1674	WT1	0.62641144063793	0.62641144063793	Lasso	all_gen
1675	WT1	0.62641144063793	0.62641144063793	Lasso	all_gen
1676	WT1	0.62641144063793	0.62641144063793	Lasso	all_gen
1677	ZRSR2	0.62641144063793	0.62641144063793	Lasso	all_gen
1678	ZRSR2	0.62641144063793	0.62641144063793	Lasso	all_gen
1679	ZRSR2	0.62641144063793	0.62641144063793	Lasso	all_gen
1680	ZRSR2	0.62641144063793	0.62641144063793	Lasso	all_gen
1681	ASXL1	0.58630803239541	0.575067639200757	Lasso	all_gen
1682	ASXL1	0.58630803239541	0.580231170715748	Lasso	all_gen
1683	ASXL1	0.58630803239541	0.579260523723105	Lasso	all_gen
1684	ASXL1	0.58630803239541	0.573831895962463	Lasso	all_gen
1685	ASXL2	0.58630803239541	0.58630803239541	Lasso	all_gen
1686	ASXL2	0.58630803239541	0.58630803239541	Lasso	all_gen
1687	ASXL2	0.58630803239541	0.58630803239541	Lasso	all_gen
1688	ASXL2	0.58630803239541	0.58630803239541	Lasso	all_gen
1689	ASXL3	0.58630803239541	0.58630803239541	Lasso	all_gen
1690	ASXL3	0.58630803239541	0.58630803239541	Lasso	all_gen
1691	ASXL3	0.58630803239541	0.58630803239541	Lasso	all_gen
1692	ASXL3	0.58630803239541	0.58630803239541	Lasso	all_gen
1693	ATRX	0.58630803239541	0.58630803239541	Lasso	all_gen
1694	ATRX	0.58630803239541	0.58630803239541	Lasso	all_gen
1695	ATRX	0.58630803239541	0.58630803239541	Lasso	all_gen
1696	ATRX	0.58630803239541	0.58630803239541	Lasso	all_gen
1697	BAGE3	0.58630803239541	0.58630803239541	Lasso	all_gen
1698	BAGE3	0.58630803239541	0.58630803239541	Lasso	all_gen
1699	BAGE3	0.58630803239541	0.58630803239541	Lasso	all_gen
1700	BAGE3	0.58630803239541	0.58630803239541	Lasso	all_gen
1701	BCOR	0.58630803239541	0.58630803239541	Lasso	all_gen
1702	BCOR	0.58630803239541	0.58630803239541	Lasso	all_gen
1703	BCOR	0.58630803239541	0.58630803239541	Lasso	all_gen
1704	BCOR	0.58630803239541	0.58630803239541	Lasso	all_gen
1705	BRAF	0.58630803239541	0.58630803239541	Lasso	all_gen
1706	BRAF	0.58630803239541	0.58630803239541	Lasso	all_gen
1707	BRAF	0.58630803239541	0.58630803239541	Lasso	all_gen
1708	BRAF	0.58630803239541	0.58630803239541	Lasso	all_gen
1709	CBFB	0.58630803239541	0.58630803239541	Lasso	all_gen
1710	CBFB	0.58630803239541	0.58630803239541	Lasso	all_gen
1711	CBFB	0.58630803239541	0.58630803239541	Lasso	all_gen
1712	CBFB	0.58630803239541	0.58630803239541	Lasso	all_gen
1713	CBL	0.58630803239541	0.58630803239541	Lasso	all_gen
1714	CBL	0.58630803239541	0.58630803239541	Lasso	all_gen
1715	CBL	0.58630803239541	0.58630803239541	Lasso	all_gen
1716	CBL	0.58630803239541	0.58630803239541	Lasso	all_gen
1717	CDKN2A	0.58630803239541	0.58630803239541	Lasso	all_gen
1718	CDKN2A	0.58630803239541	0.58630803239541	Lasso	all_gen
1719	CDKN2A	0.58630803239541	0.58630803239541	Lasso	all_gen
1720	CDKN2A	0.58630803239541	0.58630803239541	Lasso	all_gen
1721	CEBPA_bi	0.58630803239541	0.58630803239541	Lasso	all_gen
1722	CEBPA_bi	0.58630803239541	0.58630803239541	Lasso	all_gen
1723	CEBPA_bi	0.58630803239541	0.58630803239541	Lasso	all_gen
1724	CEBPA_bi	0.58630803239541	0.58630803239541	Lasso	all_gen
1725	CEBPA_mono	0.58630803239541	0.58630803239541	Lasso	all_gen
1726	CEBPA_mono	0.58630803239541	0.58630803239541	Lasso	all_gen
1727	CEBPA_mono	0.58630803239541	0.58630803239541	Lasso	all_gen
1728	CEBPA_mono	0.58630803239541	0.58630803239541	Lasso	all_gen
1729	CNTN5	0.58630803239541	0.58630803239541	Lasso	all_gen
1730	CNTN5	0.58630803239541	0.58630803239541	Lasso	all_gen
1731	CNTN5	0.58630803239541	0.58630803239541	Lasso	all_gen
1732	CNTN5	0.58630803239541	0.58630803239541	Lasso	all_gen
1733	CREBBP	0.58630803239541	0.58630803239541	Lasso	all_gen
1734	CREBBP	0.58630803239541	0.58630803239541	Lasso	all_gen
1735	CREBBP	0.58630803239541	0.58630803239541	Lasso	all_gen
1736	CREBBP	0.58630803239541	0.58630803239541	Lasso	all_gen
1737	CSF1R	0.58630803239541	0.58630803239541	Lasso	all_gen
1738	CSF1R	0.58630803239541	0.58630803239541	Lasso	all_gen
1739	CSF1R	0.58630803239541	0.58630803239541	Lasso	all_gen
1740	CSF1R	0.58630803239541	0.58630803239541	Lasso	all_gen
1741	CSF3R	0.58630803239541	0.58630803239541	Lasso	all_gen
1742	CSF3R	0.58630803239541	0.58630803239541	Lasso	all_gen
1743	CSF3R	0.58630803239541	0.58630803239541	Lasso	all_gen
1744	CSF3R	0.58630803239541	0.58630803239541	Lasso	all_gen
1745	CTCF	0.58630803239541	0.58630803239541	Lasso	all_gen
1746	CTCF	0.58630803239541	0.58630803239541	Lasso	all_gen
1747	CTCF	0.58630803239541	0.58630803239541	Lasso	all_gen
1748	CTCF	0.58630803239541	0.58630803239541	Lasso	all_gen
1749	CUL2	0.58630803239541	0.58630803239541	Lasso	all_gen
1750	CUL2	0.58630803239541	0.58630803239541	Lasso	all_gen
1751	CUL2	0.58630803239541	0.58630803239541	Lasso	all_gen
1752	CUL2	0.58630803239541	0.58630803239541	Lasso	all_gen
1753	CUX1	0.58630803239541	0.58630803239541	Lasso	all_gen
1754	CUX1	0.58630803239541	0.58630803239541	Lasso	all_gen
1755	CUX1	0.58630803239541	0.58630803239541	Lasso	all_gen
1756	CUX1	0.58630803239541	0.58630803239541	Lasso	all_gen
1757	DNMT3A	0.58630803239541	0.58630803239541	Lasso	all_gen
1758	DNMT3A	0.58630803239541	0.58630803239541	Lasso	all_gen
1759	DNMT3A	0.58630803239541	0.58630803239541	Lasso	all_gen
1760	DNMT3A	0.58630803239541	0.58630803239541	Lasso	all_gen
1761	EED	0.58630803239541	0.58630803239541	Lasso	all_gen
1762	EED	0.58630803239541	0.58630803239541	Lasso	all_gen
1763	EED	0.58630803239541	0.58630803239541	Lasso	all_gen
1764	EED	0.58630803239541	0.58630803239541	Lasso	all_gen
1765	ETV6	0.58630803239541	0.58630803239541	Lasso	all_gen
1766	ETV6	0.58630803239541	0.58630803239541	Lasso	all_gen
1767	ETV6	0.58630803239541	0.58630803239541	Lasso	all_gen
1768	ETV6	0.58630803239541	0.58630803239541	Lasso	all_gen
1769	EZH2	0.58630803239541	0.58630803239541	Lasso	all_gen
1770	EZH2	0.58630803239541	0.58630803239541	Lasso	all_gen
1771	EZH2	0.58630803239541	0.58630803239541	Lasso	all_gen
1772	EZH2	0.58630803239541	0.58630803239541	Lasso	all_gen
1773	FBXW7	0.58630803239541	0.58630803239541	Lasso	all_gen
1774	FBXW7	0.58630803239541	0.58630803239541	Lasso	all_gen
1775	FBXW7	0.58630803239541	0.58630803239541	Lasso	all_gen
1776	FBXW7	0.58630803239541	0.58630803239541	Lasso	all_gen
1777	ITD	0.58630803239541	0.58630803239541	Lasso	all_gen
1778	ITD	0.58630803239541	0.58630803239541	Lasso	all_gen
1779	ITD	0.58630803239541	0.58630803239541	Lasso	all_gen
1780	ITD	0.58630803239541	0.58630803239541	Lasso	all_gen
1781	FLT3_TKD	0.58630803239541	0.58630803239541	Lasso	all_gen
1782	FLT3_TKD	0.58630803239541	0.58630803239541	Lasso	all_gen
1783	FLT3_TKD	0.58630803239541	0.58630803239541	Lasso	all_gen
1784	FLT3_TKD	0.58630803239541	0.58630803239541	Lasso	all_gen
1785	FLT3_other	0.58630803239541	0.58630803239541	Lasso	all_gen
1786	FLT3_other	0.58630803239541	0.58630803239541	Lasso	all_gen
1787	FLT3_other	0.58630803239541	0.58630803239541	Lasso	all_gen
1788	FLT3_other	0.58630803239541	0.58630803239541	Lasso	all_gen
1789	GATA1	0.58630803239541	0.58630803239541	Lasso	all_gen
1790	GATA1	0.58630803239541	0.58630803239541	Lasso	all_gen
1791	GATA1	0.58630803239541	0.58630803239541	Lasso	all_gen
1792	GATA1	0.58630803239541	0.58630803239541	Lasso	all_gen
1793	GATA2	0.58630803239541	0.58630803239541	Lasso	all_gen
1794	GATA2	0.58630803239541	0.58630803239541	Lasso	all_gen
1795	GATA2	0.58630803239541	0.58630803239541	Lasso	all_gen
1796	GATA2	0.58630803239541	0.58630803239541	Lasso	all_gen
1797	GNAS	0.58630803239541	0.58630803239541	Lasso	all_gen
1798	GNAS	0.58630803239541	0.58630803239541	Lasso	all_gen
1799	GNAS	0.58630803239541	0.58630803239541	Lasso	all_gen
1800	GNAS	0.58630803239541	0.58630803239541	Lasso	all_gen
1801	GNB1	0.58630803239541	0.58630803239541	Lasso	all_gen
1802	GNB1	0.58630803239541	0.58630803239541	Lasso	all_gen
1803	GNB1	0.58630803239541	0.58630803239541	Lasso	all_gen
1804	GNB1	0.58630803239541	0.58630803239541	Lasso	all_gen
1805	IDH1	0.58630803239541	0.58630803239541	Lasso	all_gen
1806	IDH1	0.58630803239541	0.58630803239541	Lasso	all_gen
1807	IDH1	0.58630803239541	0.58630803239541	Lasso	all_gen
1808	IDH1	0.58630803239541	0.58630803239541	Lasso	all_gen
1809	IDH2_p.R140	0.58630803239541	0.58630803239541	Lasso	all_gen
1810	IDH2_p.R140	0.58630803239541	0.58630803239541	Lasso	all_gen
1811	IDH2_p.R140	0.58630803239541	0.58630803239541	Lasso	all_gen
1812	IDH2_p.R140	0.58630803239541	0.58630803239541	Lasso	all_gen
1813	IDH2_p.R172	0.58630803239541	0.58630803239541	Lasso	all_gen
1814	IDH2_p.R172	0.58630803239541	0.58630803239541	Lasso	all_gen
1815	IDH2_p.R172	0.58630803239541	0.58630803239541	Lasso	all_gen
1816	IDH2_p.R172	0.58630803239541	0.58630803239541	Lasso	all_gen
1817	JAK2	0.58630803239541	0.58630803239541	Lasso	all_gen
1818	JAK2	0.58630803239541	0.58630803239541	Lasso	all_gen
1819	JAK2	0.58630803239541	0.58630803239541	Lasso	all_gen
1820	JAK2	0.58630803239541	0.58630803239541	Lasso	all_gen
1821	JAK3	0.58630803239541	0.58630803239541	Lasso	all_gen
1822	JAK3	0.58630803239541	0.58630803239541	Lasso	all_gen
1823	JAK3	0.58630803239541	0.58630803239541	Lasso	all_gen
1824	JAK3	0.58630803239541	0.58630803239541	Lasso	all_gen
1825	KANSL1	0.58630803239541	0.58630803239541	Lasso	all_gen
1826	KANSL1	0.58630803239541	0.58630803239541	Lasso	all_gen
1827	KANSL1	0.58630803239541	0.58630803239541	Lasso	all_gen
1828	KANSL1	0.58630803239541	0.58630803239541	Lasso	all_gen
1829	KDM6A	0.58630803239541	0.58630803239541	Lasso	all_gen
1830	KDM6A	0.58630803239541	0.58630803239541	Lasso	all_gen
1831	KDM6A	0.58630803239541	0.58630803239541	Lasso	all_gen
1832	KDM6A	0.58630803239541	0.58630803239541	Lasso	all_gen
1833	KIT	0.58630803239541	0.58630803239541	Lasso	all_gen
1834	KIT	0.58630803239541	0.58630803239541	Lasso	all_gen
1835	KIT	0.58630803239541	0.58630803239541	Lasso	all_gen
1836	KIT	0.58630803239541	0.58630803239541	Lasso	all_gen
1837	KMT2C	0.58630803239541	0.58630803239541	Lasso	all_gen
1838	KMT2C	0.58630803239541	0.58630803239541	Lasso	all_gen
1839	KMT2C	0.58630803239541	0.58630803239541	Lasso	all_gen
1840	KMT2C	0.58630803239541	0.58630803239541	Lasso	all_gen
1841	KMT2D	0.58630803239541	0.58630803239541	Lasso	all_gen
1842	KMT2D	0.58630803239541	0.58630803239541	Lasso	all_gen
1843	KMT2D	0.58630803239541	0.58630803239541	Lasso	all_gen
1844	KMT2D	0.58630803239541	0.58630803239541	Lasso	all_gen
1845	KMT2E	0.58630803239541	0.58630803239541	Lasso	all_gen
1846	KMT2E	0.58630803239541	0.58630803239541	Lasso	all_gen
1847	KMT2E	0.58630803239541	0.58630803239541	Lasso	all_gen
1848	KMT2E	0.58630803239541	0.58630803239541	Lasso	all_gen
1849	KRAS	0.58630803239541	0.58630803239541	Lasso	all_gen
1850	KRAS	0.58630803239541	0.58630803239541	Lasso	all_gen
1851	KRAS	0.58630803239541	0.58630803239541	Lasso	all_gen
1852	KRAS	0.58630803239541	0.58630803239541	Lasso	all_gen
1853	LUC7L2	0.58630803239541	0.58630803239541	Lasso	all_gen
1854	LUC7L2	0.58630803239541	0.58630803239541	Lasso	all_gen
1855	LUC7L2	0.58630803239541	0.58630803239541	Lasso	all_gen
1856	LUC7L2	0.58630803239541	0.58630803239541	Lasso	all_gen
1857	MED12	0.58630803239541	0.58630803239541	Lasso	all_gen
1858	MED12	0.58630803239541	0.58630803239541	Lasso	all_gen
1859	MED12	0.58630803239541	0.58630803239541	Lasso	all_gen
1860	MED12	0.58630803239541	0.58630803239541	Lasso	all_gen
1861	MLL	0.58630803239541	0.58630803239541	Lasso	all_gen
1862	MLL	0.58630803239541	0.58630803239541	Lasso	all_gen
1863	MLL	0.58630803239541	0.58630803239541	Lasso	all_gen
1864	MLL	0.58630803239541	0.58630803239541	Lasso	all_gen
1865	MPL	0.58630803239541	0.58630803239541	Lasso	all_gen
1866	MPL	0.58630803239541	0.58630803239541	Lasso	all_gen
1867	MPL	0.58630803239541	0.58630803239541	Lasso	all_gen
1868	MPL	0.58630803239541	0.58630803239541	Lasso	all_gen
1869	MYC	0.58630803239541	0.58630803239541	Lasso	all_gen
1870	MYC	0.58630803239541	0.58630803239541	Lasso	all_gen
1871	MYC	0.58630803239541	0.58630803239541	Lasso	all_gen
1872	MYC	0.58630803239541	0.58630803239541	Lasso	all_gen
1873	NF1	0.58630803239541	0.58630803239541	Lasso	all_gen
1874	NF1	0.58630803239541	0.58630803239541	Lasso	all_gen
1875	NF1	0.58630803239541	0.58630803239541	Lasso	all_gen
1876	NF1	0.58630803239541	0.58630803239541	Lasso	all_gen
1877	NFE2	0.58630803239541	0.58630803239541	Lasso	all_gen
1878	NFE2	0.58630803239541	0.58630803239541	Lasso	all_gen
1879	NFE2	0.58630803239541	0.58630803239541	Lasso	all_gen
1880	NFE2	0.58630803239541	0.58630803239541	Lasso	all_gen
1881	NOTCH1	0.58630803239541	0.58630803239541	Lasso	all_gen
1882	NOTCH1	0.58630803239541	0.58630803239541	Lasso	all_gen
1883	NOTCH1	0.58630803239541	0.58630803239541	Lasso	all_gen
1884	NOTCH1	0.58630803239541	0.58630803239541	Lasso	all_gen
1885	NPM1	0.58630803239541	0.58630803239541	Lasso	all_gen
1886	NPM1	0.58630803239541	0.58630803239541	Lasso	all_gen
1887	NPM1	0.58630803239541	0.58630803239541	Lasso	all_gen
1888	NPM1	0.58630803239541	0.58630803239541	Lasso	all_gen
1889	NRAS_other	0.58630803239541	0.58630803239541	Lasso	all_gen
1890	NRAS_other	0.58630803239541	0.58630803239541	Lasso	all_gen
1891	NRAS_other	0.58630803239541	0.58630803239541	Lasso	all_gen
1892	NRAS_other	0.58630803239541	0.58630803239541	Lasso	all_gen
1893	NRAS_p.G12_13	0.58630803239541	0.58630803239541	Lasso	all_gen
1894	NRAS_p.G12_13	0.58630803239541	0.58630803239541	Lasso	all_gen
1895	NRAS_p.G12_13	0.58630803239541	0.58630803239541	Lasso	all_gen
1896	NRAS_p.G12_13	0.58630803239541	0.58630803239541	Lasso	all_gen
1897	NRAS_p.Q61_62	0.58630803239541	0.58630803239541	Lasso	all_gen
1898	NRAS_p.Q61_62	0.58630803239541	0.58630803239541	Lasso	all_gen
1899	NRAS_p.Q61_62	0.58630803239541	0.58630803239541	Lasso	all_gen
1900	NRAS_p.Q61_62	0.58630803239541	0.58630803239541	Lasso	all_gen
1901	PDS5B	0.58630803239541	0.58630803239541	Lasso	all_gen
1902	PDS5B	0.58630803239541	0.58630803239541	Lasso	all_gen
1903	PDS5B	0.58630803239541	0.58630803239541	Lasso	all_gen
1904	PDS5B	0.58630803239541	0.58630803239541	Lasso	all_gen
1905	PHF6	0.58630803239541	0.58630803239541	Lasso	all_gen
1906	PHF6	0.58630803239541	0.58630803239541	Lasso	all_gen
1907	PHF6	0.58630803239541	0.58630803239541	Lasso	all_gen
1908	PHF6	0.58630803239541	0.58630803239541	Lasso	all_gen
1909	PPFIA2	0.58630803239541	0.58630803239541	Lasso	all_gen
1910	PPFIA2	0.58630803239541	0.58630803239541	Lasso	all_gen
1911	PPFIA2	0.58630803239541	0.58630803239541	Lasso	all_gen
1912	PPFIA2	0.58630803239541	0.58630803239541	Lasso	all_gen
1913	PRPF8	0.58630803239541	0.58630803239541	Lasso	all_gen
1914	PRPF8	0.58630803239541	0.58630803239541	Lasso	all_gen
1915	PRPF8	0.58630803239541	0.58630803239541	Lasso	all_gen
1916	PRPF8	0.58630803239541	0.58630803239541	Lasso	all_gen
1917	PTEN	0.58630803239541	0.58630803239541	Lasso	all_gen
1918	PTEN	0.58630803239541	0.58630803239541	Lasso	all_gen
1919	PTEN	0.58630803239541	0.58630803239541	Lasso	all_gen
1920	PTEN	0.58630803239541	0.58630803239541	Lasso	all_gen
1921	PTPN11	0.58630803239541	0.58630803239541	Lasso	all_gen
1922	PTPN11	0.58630803239541	0.58630803239541	Lasso	all_gen
1923	PTPN11	0.58630803239541	0.58630803239541	Lasso	all_gen
1924	PTPN11	0.58630803239541	0.58630803239541	Lasso	all_gen
1925	PTPRF	0.58630803239541	0.58630803239541	Lasso	all_gen
1926	PTPRF	0.58630803239541	0.58630803239541	Lasso	all_gen
1927	PTPRF	0.58630803239541	0.58630803239541	Lasso	all_gen
1928	PTPRF	0.58630803239541	0.58630803239541	Lasso	all_gen
1929	PTPRT	0.58630803239541	0.58630803239541	Lasso	all_gen
1930	PTPRT	0.58630803239541	0.58630803239541	Lasso	all_gen
1931	PTPRT	0.58630803239541	0.58630803239541	Lasso	all_gen
1932	PTPRT	0.58630803239541	0.58630803239541	Lasso	all_gen
1933	RAD21	0.58630803239541	0.58630803239541	Lasso	all_gen
1934	RAD21	0.58630803239541	0.58630803239541	Lasso	all_gen
1935	RAD21	0.58630803239541	0.58630803239541	Lasso	all_gen
1936	RAD21	0.58630803239541	0.58630803239541	Lasso	all_gen
1937	RIT1	0.58630803239541	0.58630803239541	Lasso	all_gen
1938	RIT1	0.58630803239541	0.58630803239541	Lasso	all_gen
1939	RIT1	0.58630803239541	0.58630803239541	Lasso	all_gen
1940	RIT1	0.58630803239541	0.58630803239541	Lasso	all_gen
1941	RUNX1	0.58630803239541	0.552641140508962	Lasso	all_gen
1942	RUNX1	0.58630803239541	0.562476632461044	Lasso	all_gen
1943	RUNX1	0.58630803239541	0.547386072457801	Lasso	all_gen
1944	RUNX1	0.58630803239541	0.561463908953067	Lasso	all_gen
1945	S100B	0.58630803239541	0.58630803239541	Lasso	all_gen
1946	S100B	0.58630803239541	0.58630803239541	Lasso	all_gen
1947	S100B	0.58630803239541	0.58630803239541	Lasso	all_gen
1948	S100B	0.58630803239541	0.58630803239541	Lasso	all_gen
1949	SETBP1	0.58630803239541	0.58630803239541	Lasso	all_gen
1950	SETBP1	0.58630803239541	0.58630803239541	Lasso	all_gen
1951	SETBP1	0.58630803239541	0.58630803239541	Lasso	all_gen
1952	SETBP1	0.58630803239541	0.58630803239541	Lasso	all_gen
1953	SF1	0.58630803239541	0.58630803239541	Lasso	all_gen
1954	SF1	0.58630803239541	0.58630803239541	Lasso	all_gen
1955	SF1	0.58630803239541	0.58630803239541	Lasso	all_gen
1956	SF1	0.58630803239541	0.58630803239541	Lasso	all_gen
1957	SF3B1	0.58630803239541	0.58630803239541	Lasso	all_gen
1958	SF3B1	0.58630803239541	0.58630803239541	Lasso	all_gen
1959	SF3B1	0.58630803239541	0.58630803239541	Lasso	all_gen
1960	SF3B1	0.58630803239541	0.58630803239541	Lasso	all_gen
1961	SMC1A	0.58630803239541	0.58630803239541	Lasso	all_gen
1962	SMC1A	0.58630803239541	0.58630803239541	Lasso	all_gen
1963	SMC1A	0.58630803239541	0.58630803239541	Lasso	all_gen
1964	SMC1A	0.58630803239541	0.58630803239541	Lasso	all_gen
1965	SMC3	0.58630803239541	0.58630803239541	Lasso	all_gen
1966	SMC3	0.58630803239541	0.58630803239541	Lasso	all_gen
1967	SMC3	0.58630803239541	0.58630803239541	Lasso	all_gen
1968	SMC3	0.58630803239541	0.58630803239541	Lasso	all_gen
1969	SMG1	0.58630803239541	0.58630803239541	Lasso	all_gen
1970	SMG1	0.58630803239541	0.58630803239541	Lasso	all_gen
1971	SMG1	0.58630803239541	0.58630803239541	Lasso	all_gen
1972	SMG1	0.58630803239541	0.58630803239541	Lasso	all_gen
1973	SPP1	0.58630803239541	0.58630803239541	Lasso	all_gen
1974	SPP1	0.58630803239541	0.58630803239541	Lasso	all_gen
1975	SPP1	0.58630803239541	0.58630803239541	Lasso	all_gen
1976	SPP1	0.58630803239541	0.58630803239541	Lasso	all_gen
1977	SRSF2	0.58630803239541	0.58630803239541	Lasso	all_gen
1978	SRSF2	0.58630803239541	0.58630803239541	Lasso	all_gen
1979	SRSF2	0.58630803239541	0.58630803239541	Lasso	all_gen
1980	SRSF2	0.58630803239541	0.58630803239541	Lasso	all_gen
1981	STAG2	0.58630803239541	0.58630803239541	Lasso	all_gen
1982	STAG2	0.58630803239541	0.58630803239541	Lasso	all_gen
1983	STAG2	0.58630803239541	0.58630803239541	Lasso	all_gen
1984	STAG2	0.58630803239541	0.58630803239541	Lasso	all_gen
1985	STAT5B	0.58630803239541	0.58630803239541	Lasso	all_gen
1986	STAT5B	0.58630803239541	0.58630803239541	Lasso	all_gen
1987	STAT5B	0.58630803239541	0.58630803239541	Lasso	all_gen
1988	STAT5B	0.58630803239541	0.58630803239541	Lasso	all_gen
1989	SUZ12	0.58630803239541	0.58630803239541	Lasso	all_gen
1990	SUZ12	0.58630803239541	0.58630803239541	Lasso	all_gen
1991	SUZ12	0.58630803239541	0.58630803239541	Lasso	all_gen
1992	SUZ12	0.58630803239541	0.58630803239541	Lasso	all_gen
1993	TET2	0.58630803239541	0.58630803239541	Lasso	all_gen
1994	TET2	0.58630803239541	0.58630803239541	Lasso	all_gen
1995	TET2	0.58630803239541	0.58630803239541	Lasso	all_gen
1996	TET2	0.58630803239541	0.58630803239541	Lasso	all_gen
1997	TP53	0.58630803239541	0.532286093752024	Lasso	all_gen
1998	TP53	0.58630803239541	0.542469651726337	Lasso	all_gen
1999	TP53	0.58630803239541	0.542686707856055	Lasso	all_gen
[truncated: 48,401 more rows]
