# Supplementary material for: Unified classification and risk-stratification in Acute Myeloid Leukemia
Source: Nat Commun. 2022 Aug 8;13:4622. doi: 10.1038/s41467-022-32103-8 (PMC9360033; doi:10.1038/s41467-022-32103-8)
Supplement: Supplementary file 10 — Supplementary Data 7 [file 41467_2022_32103_MOESM10_ESM.zip › data/bootstrap_results_NEJM_cohort_eln_proposal.tsv]

molecular_classification "eln_2017"
1 0.668111971123707 0.636164118791387
2 0.624832167976584 0.603151868893621
3 0.630389385789865 0.614198250082624
4 0.687580251895699 0.628786919331473
5 0.631037091996858 0.617051831075527
6 0.623691954363097 0.59945913080304
7 0.639302425402429 0.594568334248808
8 0.641832455302414 0.618723339601736
9 0.633913305052194 0.588943219673925
10 0.634435168088122 0.60360351586168
11 0.643021308927502 0.591981312229545
12 0.621929899492063 0.592416037935148
13 0.637627608765149 0.611525662436722
14 0.614530906645001 0.590469569577587
15 0.639431817276141 0.594149320248153
16 0.632018204851245 0.605956368721375
17 0.643974801372276 0.629921648804321
18 0.607947475608286 0.608753007160422
19 0.63648303886916 0.605426320215517
20 0.642293407253877 0.595893584533284
21 0.69851528714362 0.646862055706102
22 0.639050159322219 0.599896780202063
23 0.643931726298403 0.611273543167303
24 0.647651422613282 0.630460736486044
25 0.638195840592969 0.625719063383872
26 0.612563904852899 0.582906540645878
27 0.610150335908538 0.603367315580061
28 0.634851325691027 0.597772877318882
29 0.614901238756402 0.581053003900382
30 0.647305195863598 0.601361512524502
31 0.642612861189843 0.616236359266536
32 0.664921050006417 0.629481147933146
33 0.626104142013475 0.599876395094953
34 0.667885795866073 0.638629834408957
35 0.648270426347463 0.599349220875768
36 0.63855350878338 0.596291423299368
37 0.639468180943898 0.615965848953403
38 0.634735874705364 0.634364055752104
39 0.660298868932563 0.625199093051287
40 0.65361820818644 0.635497438823723
41 0.635958977059668 0.580804723690417
42 0.624422161462445 0.605722353966257
43 0.617244976109216 0.60858305325439
44 0.629881119343443 0.594305738795372
45 0.625811304357914 0.582472780338303
46 0.627233836939978 0.6002716448838
47 0.649450329215883 0.607872615739773
48 0.652922678684146 0.650131818398278
49 0.659126745861922 0.631152844770346
50 0.630729399684995 0.615209361363006
51 0.616496063572744 0.594851347714267
52 0.636899197801767 0.618743818485339
53 0.632202892779236 0.616019552610933
54 0.660592079491517 0.629408490529722
55 0.638052765169663 0.627066187989461
56 0.64898353159121 0.612002192230295
57 0.620158492909984 0.587498265096363
58 0.620679532090187 0.596893733082726
59 0.623515623459617 0.594043115760096
60 0.64423399680914 0.620067313629732
61 0.629653230596824 0.580491773562654
62 0.624388525481179 0.598910303922745
63 0.627950388021961 0.620310021089696
64 0.586926411192273 0.576328661208985
65 0.614533535598768 0.578371774679207
66 0.621621435605231 0.576999931434087
67 0.634404653568056 0.601089037757718
68 0.637568783491467 0.613091753648949
69 0.628101768664845 0.609406658815141
70 0.641843223601386 0.606287404198566
71 0.643351738581553 0.634232907945055
72 0.630675034872814 0.593394494465825
73 0.646808824031022 0.626211442591861
74 0.622326278585042 0.605830486699526
75 0.63729431504871 0.583730611166388
76 0.622051430692465 0.593381437332485
77 0.644102219328202 0.608311000883555
78 0.632334078403437 0.609407179241481
79 0.615863123886532 0.604712632953926
80 0.651299632456455 0.620246791874889
81 0.599674033349958 0.576557880394776
82 0.638007931193696 0.626323753260868
83 0.646298211710862 0.623371464709932
84 0.659606526475313 0.619062869669034
85 0.623802312227999 0.582077844543632
86 0.587007045871916 0.555652251912336
87 0.624975060812664 0.591298300143711
88 0.642409523936865 0.613404589914096
89 0.620196526673948 0.593247461170619
90 0.628101024982262 0.602849824058049
91 0.636389376258563 0.599651026029099
92 0.647981762368462 0.605481840740094
93 0.611865215717015 0.583991928462633
94 0.633484255597647 0.60520873063787
95 0.611819143503703 0.59456568528058
96 0.641641817004735 0.628883199710859
97 0.64647106749745 0.606287355962539
98 0.657767351119 0.625267843090483
99 0.623454519181338 0.590707031940006
100 0.633627083705066 0.612908868760009
