# Supplementary material for: Unified classification and risk-stratification in Acute Myeloid Leukemia
Source: Nat Commun. 2022 Aug 8;13:4622. doi: 10.1038/s41467-022-32103-8 (PMC9360033; doi:10.1038/s41467-022-32103-8)
Supplement: Supplementary file 10 — Supplementary Data 7 [file 41467_2022_32103_MOESM10_ESM.zip › data/results_NCRI_cohort_eln_proposal_RSQUARED_ONLY_INTENSE.tsv]

Dataset "Model" "R_squared"
1 "Training Cohort" "Model" 0.111729347278163
2 "Training Cohort" "Model" 0.14046802976817
3 "Training Cohort" "Model" 0.10771793636065
4 "Training Cohort" "Model" 0.145532057105509
5 "Training Cohort" "Model" 0.140258713122387
6 "Training Cohort" "Model" 0.14634653444588
7 "Training Cohort" "Model" 0.124597604041633
8 "Training Cohort" "Model" 0.153674569794821
9 "Training Cohort" "Model" 0.121849406595646
10 "Training Cohort" "Model" 0.116498121113355
11 "Training Cohort" "Model" 0.133531008676526
12 "Training Cohort" "Model" 0.145100513239115
13 "Training Cohort" "Model" 0.137725562902552
14 "Training Cohort" "Model" 0.131078987507188
15 "Training Cohort" "Model" 0.105337304468898
16 "Training Cohort" "Model" 0.10876035708703
17 "Training Cohort" "Model" 0.11625644491841
18 "Training Cohort" "Model" 0.128537949445994
19 "Training Cohort" "Model" 0.12055499220856
20 "Training Cohort" "Model" 0.104037586076221
21 "Training Cohort" "Model" 0.129515859367288
22 "Training Cohort" "Model" 0.134003245445159
23 "Training Cohort" "Model" 0.156402014530237
24 "Training Cohort" "Model" 0.138634689634471
25 "Training Cohort" "Model" 0.160005805518702
26 "Training Cohort" "Model" 0.151362783579468
27 "Training Cohort" "Model" 0.122356438883461
28 "Training Cohort" "Model" 0.148660427741209
29 "Training Cohort" "Model" 0.11921588271355
30 "Training Cohort" "Model" 0.122345695474164
31 "Training Cohort" "Model" 0.168050090114825
32 "Training Cohort" "Model" 0.136692460143355
33 "Training Cohort" "Model" 0.150002931464786
34 "Training Cohort" "Model" 0.14217321530799
35 "Training Cohort" "Model" 0.109382542193237
36 "Training Cohort" "Model" 0.111448333046582
37 "Training Cohort" "Model" 0.165307227813236
38 "Training Cohort" "Model" 0.147734091574999
39 "Training Cohort" "Model" 0.0999162483246344
40 "Training Cohort" "Model" 0.109533839704398
41 "Training Cohort" "Model" 0.120061613394209
42 "Training Cohort" "Model" 0.119996312412973
43 "Training Cohort" "Model" 0.113428505803022
44 "Training Cohort" "Model" 0.125850534234785
45 "Training Cohort" "Model" 0.112371123900914
46 "Training Cohort" "Model" 0.119832667598051
47 "Training Cohort" "Model" 0.143477454145803
48 "Training Cohort" "Model" 0.130970746358151
49 "Training Cohort" "Model" 0.104190945252261
50 "Training Cohort" "Model" 0.129477490602646
51 "Training Cohort" "Model" 0.142861552340513
52 "Training Cohort" "Model" 0.14386610839237
53 "Training Cohort" "Model" 0.144837825477894
54 "Training Cohort" "Model" 0.130269741474452
55 "Training Cohort" "Model" 0.134147586188722
56 "Training Cohort" "Model" 0.126482120713664
57 "Training Cohort" "Model" 0.107181598251484
58 "Training Cohort" "Model" 0.101434291752644
59 "Training Cohort" "Model" 0.124291068886387
60 "Training Cohort" "Model" 0.107399816571704
61 "Training Cohort" "Model" 0.156304378760431
62 "Training Cohort" "Model" 0.138455074489275
63 "Training Cohort" "Model" 0.140719189536427
64 "Training Cohort" "Model" 0.0998222679482083
65 "Training Cohort" "Model" 0.146254887962365
66 "Training Cohort" "Model" 0.1043041268756
67 "Training Cohort" "Model" 0.122814233978438
68 "Training Cohort" "Model" 0.117031371052919
69 "Training Cohort" "Model" 0.138822544462537
70 "Training Cohort" "Model" 0.109610663065917
71 "Training Cohort" "Model" 0.103368137606778
72 "Training Cohort" "Model" 0.141144766633021
73 "Training Cohort" "Model" 0.125221806787496
74 "Training Cohort" "Model" 0.0999613952041464
75 "Training Cohort" "Model" 0.113644668134836
76 "Training Cohort" "Model" 0.127581542465584
77 "Training Cohort" "Model" 0.127086419048339
78 "Training Cohort" "Model" 0.129872169073413
79 "Training Cohort" "Model" 0.121230826399716
80 "Training Cohort" "Model" 0.133302201483528
81 "Training Cohort" "Model" 0.131251429845288
82 "Training Cohort" "Model" 0.14638362410319
83 "Training Cohort" "Model" 0.12711391207031
84 "Training Cohort" "Model" 0.110528869061405
85 "Training Cohort" "Model" 0.113536487254173
86 "Training Cohort" "Model" 0.124177180905241
87 "Training Cohort" "Model" 0.127006888537217
88 "Training Cohort" "Model" 0.157624721150294
89 "Training Cohort" "Model" 0.120920205224073
90 "Training Cohort" "Model" 0.144041165927172
91 "Training Cohort" "Model" 0.141975069664896
92 "Training Cohort" "Model" 0.127642185430993
93 "Training Cohort" "Model" 0.123247187515782
94 "Training Cohort" "Model" 0.120506506704772
95 "Training Cohort" "Model" 0.150485563258883
96 "Training Cohort" "Model" 0.142831760187868
97 "Training Cohort" "Model" 0.133103226443285
98 "Training Cohort" "Model" 0.108292666761244
99 "Training Cohort" "Model" 0.155561753713369
100 "Training Cohort" "Model" 0.117674661614103
101 "Training Cohort" "ELN" 0.0757555692612969
102 "Training Cohort" "ELN" 0.115187658803608
103 "Training Cohort" "ELN" 0.0909794267218103
104 "Training Cohort" "ELN" 0.131988246121629
105 "Training Cohort" "ELN" 0.127067854334263
106 "Training Cohort" "ELN" 0.123756943605434
107 "Training Cohort" "ELN" 0.110084867519944
108 "Training Cohort" "ELN" 0.116412303537899
109 "Training Cohort" "ELN" 0.105464619268387
110 "Training Cohort" "ELN" 0.111374330799367
111 "Training Cohort" "ELN" 0.0994836813730863
112 "Training Cohort" "ELN" 0.113679122311065
113 "Training Cohort" "ELN" 0.115324351107566
114 "Training Cohort" "ELN" 0.12242398396761
115 "Training Cohort" "ELN" 0.0975471522297027
116 "Training Cohort" "ELN" 0.112710312626667
117 "Training Cohort" "ELN" 0.0800175966577361
118 "Training Cohort" "ELN" 0.121244023002279
119 "Training Cohort" "ELN" 0.101474276590547
120 "Training Cohort" "ELN" 0.0855592861303649
121 "Training Cohort" "ELN" 0.101344547678929
122 "Training Cohort" "ELN" 0.0997516423094351
123 "Training Cohort" "ELN" 0.119302580644475
124 "Training Cohort" "ELN" 0.108046240790379
125 "Training Cohort" "ELN" 0.132362447779669
126 "Training Cohort" "ELN" 0.125309178029646
127 "Training Cohort" "ELN" 0.120917118053598
128 "Training Cohort" "ELN" 0.107653152399859
129 "Training Cohort" "ELN" 0.107223471417821
130 "Training Cohort" "ELN" 0.106392162515042
131 "Training Cohort" "ELN" 0.138838632500029
132 "Training Cohort" "ELN" 0.11455684452216
133 "Training Cohort" "ELN" 0.103656494486187
134 "Training Cohort" "ELN" 0.11278334350457
135 "Training Cohort" "ELN" 0.0808434328886651
136 "Training Cohort" "ELN" 0.100319404058173
137 "Training Cohort" "ELN" 0.12834029863921
138 "Training Cohort" "ELN" 0.128404166801141
139 "Training Cohort" "ELN" 0.082661825365606
140 "Training Cohort" "ELN" 0.111718696435942
141 "Training Cohort" "ELN" 0.111861708928584
142 "Training Cohort" "ELN" 0.0989477418281693
143 "Training Cohort" "ELN" 0.10635347104501
144 "Training Cohort" "ELN" 0.104273490101218
145 "Training Cohort" "ELN" 0.0996806613628364
146 "Training Cohort" "ELN" 0.106368410317093
147 "Training Cohort" "ELN" 0.114773218741547
148 "Training Cohort" "ELN" 0.126534941276226
149 "Training Cohort" "ELN" 0.0821738024851192
150 "Training Cohort" "ELN" 0.120083336261019
151 "Training Cohort" "ELN" 0.109323163389526
152 "Training Cohort" "ELN" 0.11291990507432
153 "Training Cohort" "ELN" 0.105208945973834
154 "Training Cohort" "ELN" 0.119796413345908
155 "Training Cohort" "ELN" 0.117629259013256
156 "Training Cohort" "ELN" 0.123399731930784
157 "Training Cohort" "ELN" 0.0974805396965668
158 "Training Cohort" "ELN" 0.0852274928693686
159 "Training Cohort" "ELN" 0.097862071898855
160 "Training Cohort" "ELN" 0.0830575138047474
161 "Training Cohort" "ELN" 0.122054897550015
162 "Training Cohort" "ELN" 0.114836262956613
163 "Training Cohort" "ELN" 0.128327156987864
164 "Training Cohort" "ELN" 0.0979420583176294
165 "Training Cohort" "ELN" 0.127476847338955
166 "Training Cohort" "ELN" 0.073283685002132
167 "Training Cohort" "ELN" 0.105913384734016
168 "Training Cohort" "ELN" 0.117575666546584
169 "Training Cohort" "ELN" 0.108838711107118
170 "Training Cohort" "ELN" 0.111584671883941
171 "Training Cohort" "ELN" 0.0785742531656561
172 "Training Cohort" "ELN" 0.119975237776425
173 "Training Cohort" "ELN" 0.117451560302771
174 "Training Cohort" "ELN" 0.0813580883729335
175 "Training Cohort" "ELN" 0.0782398203718925
176 "Training Cohort" "ELN" 0.108321275787416
177 "Training Cohort" "ELN" 0.100081404700242
178 "Training Cohort" "ELN" 0.108897957217586
179 "Training Cohort" "ELN" 0.114837540912901
180 "Training Cohort" "ELN" 0.110258119519384
181 "Training Cohort" "ELN" 0.105238232025098
182 "Training Cohort" "ELN" 0.127875280822058
183 "Training Cohort" "ELN" 0.104558918763097
184 "Training Cohort" "ELN" 0.0902680770943373
185 "Training Cohort" "ELN" 0.0823569944918698
186 "Training Cohort" "ELN" 0.1134835135346
187 "Training Cohort" "ELN" 0.111056903180368
188 "Training Cohort" "ELN" 0.104343351749393
189 "Training Cohort" "ELN" 0.103365391510514
190 "Training Cohort" "ELN" 0.113869429625062
191 "Training Cohort" "ELN" 0.129631049907657
192 "Training Cohort" "ELN" 0.108924507589726
193 "Training Cohort" "ELN" 0.0926826919950473
194 "Training Cohort" "ELN" 0.100920538741053
195 "Training Cohort" "ELN" 0.126531340777857
196 "Training Cohort" "ELN" 0.134798653010042
197 "Training Cohort" "ELN" 0.112142346619917
198 "Training Cohort" "ELN" 0.0904615539011131
199 "Training Cohort" "ELN" 0.122834458859765
200 "Training Cohort" "ELN" 0.0993071560911533
