# Supplementary material for: Unified classification and risk-stratification in Acute Myeloid Leukemia
Source: Nat Commun. 2022 Aug 8;13:4622. doi: 10.1038/s41467-022-32103-8 (PMC9360033; doi:10.1038/s41467-022-32103-8)
Supplement: Supplementary file 10 — Supplementary Data 7 [file 41467_2022_32103_MOESM10_ESM.zip › data/eln_all_gen_cyto_clin_demo_reshuffle_importance.tsv]

feature	ref_CI	permuted_CI	algo	model
1	eln_2017_adverse	0.672593410159338	0.664759223990771	Lasso	eln_all_gen_cyto_clin_demo
2	eln_2017_adverse	0.672593410159338	0.661980020174514	Lasso	eln_all_gen_cyto_clin_demo
3	eln_2017_adverse	0.672593410159338	0.664591291342012	Lasso	eln_all_gen_cyto_clin_demo
4	eln_2017_adverse	0.672593410159338	0.665746090333062	Lasso	eln_all_gen_cyto_clin_demo
5	eln_2017_favorable	0.672593410159338	0.667165715151627	Lasso	eln_all_gen_cyto_clin_demo
6	eln_2017_favorable	0.672593410159338	0.667774744680025	Lasso	eln_all_gen_cyto_clin_demo
7	eln_2017_favorable	0.672593410159338	0.665504230052242	Lasso	eln_all_gen_cyto_clin_demo
8	eln_2017_favorable	0.672593410159338	0.672082438391173	Lasso	eln_all_gen_cyto_clin_demo
9	eln_2017_intermediate	0.672593410159338	0.672593410159338	Lasso	eln_all_gen_cyto_clin_demo
10	eln_2017_intermediate	0.672593410159338	0.672593410159338	Lasso	eln_all_gen_cyto_clin_demo
11	eln_2017_intermediate	0.672593410159338	0.672593410159338	Lasso	eln_all_gen_cyto_clin_demo
12	eln_2017_intermediate	0.672593410159338	0.672593410159338	Lasso	eln_all_gen_cyto_clin_demo
13	ASXL1	0.672593410159338	0.672593410159338	Lasso	eln_all_gen_cyto_clin_demo
14	ASXL1	0.672593410159338	0.672593410159338	Lasso	eln_all_gen_cyto_clin_demo
15	ASXL1	0.672593410159338	0.672593410159338	Lasso	eln_all_gen_cyto_clin_demo
16	ASXL1	0.672593410159338	0.672593410159338	Lasso	eln_all_gen_cyto_clin_demo
17	ASXL2	0.672593410159338	0.672593410159338	Lasso	eln_all_gen_cyto_clin_demo
18	ASXL2	0.672593410159338	0.672593410159338	Lasso	eln_all_gen_cyto_clin_demo
19	ASXL2	0.672593410159338	0.672593410159338	Lasso	eln_all_gen_cyto_clin_demo
20	ASXL2	0.672593410159338	0.672593410159338	Lasso	eln_all_gen_cyto_clin_demo
21	ASXL3	0.672593410159338	0.672593410159338	Lasso	eln_all_gen_cyto_clin_demo
22	ASXL3	0.672593410159338	0.672593410159338	Lasso	eln_all_gen_cyto_clin_demo
23	ASXL3	0.672593410159338	0.672593410159338	Lasso	eln_all_gen_cyto_clin_demo
24	ASXL3	0.672593410159338	0.672593410159338	Lasso	eln_all_gen_cyto_clin_demo
25	ATRX	0.672593410159338	0.672593410159338	Lasso	eln_all_gen_cyto_clin_demo
26	ATRX	0.672593410159338	0.672593410159338	Lasso	eln_all_gen_cyto_clin_demo
27	ATRX	0.672593410159338	0.672593410159338	Lasso	eln_all_gen_cyto_clin_demo
28	ATRX	0.672593410159338	0.672593410159338	Lasso	eln_all_gen_cyto_clin_demo
29	BAGE3	0.672593410159338	0.672593410159338	Lasso	eln_all_gen_cyto_clin_demo
30	BAGE3	0.672593410159338	0.672593410159338	Lasso	eln_all_gen_cyto_clin_demo
31	BAGE3	0.672593410159338	0.672593410159338	Lasso	eln_all_gen_cyto_clin_demo
32	BAGE3	0.672593410159338	0.672593410159338	Lasso	eln_all_gen_cyto_clin_demo
33	BCOR	0.672593410159338	0.672593410159338	Lasso	eln_all_gen_cyto_clin_demo
34	BCOR	0.672593410159338	0.672593410159338	Lasso	eln_all_gen_cyto_clin_demo
35	BCOR	0.672593410159338	0.672593410159338	Lasso	eln_all_gen_cyto_clin_demo
36	BCOR	0.672593410159338	0.672593410159338	Lasso	eln_all_gen_cyto_clin_demo
37	BRAF	0.672593410159338	0.672593410159338	Lasso	eln_all_gen_cyto_clin_demo
38	BRAF	0.672593410159338	0.672593410159338	Lasso	eln_all_gen_cyto_clin_demo
39	BRAF	0.672593410159338	0.672593410159338	Lasso	eln_all_gen_cyto_clin_demo
40	BRAF	0.672593410159338	0.672593410159338	Lasso	eln_all_gen_cyto_clin_demo
41	CBFB	0.672593410159338	0.672593410159338	Lasso	eln_all_gen_cyto_clin_demo
42	CBFB	0.672593410159338	0.672593410159338	Lasso	eln_all_gen_cyto_clin_demo
43	CBFB	0.672593410159338	0.672593410159338	Lasso	eln_all_gen_cyto_clin_demo
44	CBFB	0.672593410159338	0.672593410159338	Lasso	eln_all_gen_cyto_clin_demo
45	CBL	0.672593410159338	0.672593410159338	Lasso	eln_all_gen_cyto_clin_demo
46	CBL	0.672593410159338	0.672593410159338	Lasso	eln_all_gen_cyto_clin_demo
47	CBL	0.672593410159338	0.672593410159338	Lasso	eln_all_gen_cyto_clin_demo
48	CBL	0.672593410159338	0.672593410159338	Lasso	eln_all_gen_cyto_clin_demo
49	CDKN2A	0.672593410159338	0.672593410159338	Lasso	eln_all_gen_cyto_clin_demo
50	CDKN2A	0.672593410159338	0.672593410159338	Lasso	eln_all_gen_cyto_clin_demo
51	CDKN2A	0.672593410159338	0.672593410159338	Lasso	eln_all_gen_cyto_clin_demo
52	CDKN2A	0.672593410159338	0.672593410159338	Lasso	eln_all_gen_cyto_clin_demo
53	CEBPA_bi	0.672593410159338	0.672593410159338	Lasso	eln_all_gen_cyto_clin_demo
54	CEBPA_bi	0.672593410159338	0.672593410159338	Lasso	eln_all_gen_cyto_clin_demo
55	CEBPA_bi	0.672593410159338	0.672593410159338	Lasso	eln_all_gen_cyto_clin_demo
56	CEBPA_bi	0.672593410159338	0.672593410159338	Lasso	eln_all_gen_cyto_clin_demo
57	CEBPA_mono	0.672593410159338	0.672593410159338	Lasso	eln_all_gen_cyto_clin_demo
58	CEBPA_mono	0.672593410159338	0.672593410159338	Lasso	eln_all_gen_cyto_clin_demo
59	CEBPA_mono	0.672593410159338	0.672593410159338	Lasso	eln_all_gen_cyto_clin_demo
60	CEBPA_mono	0.672593410159338	0.672593410159338	Lasso	eln_all_gen_cyto_clin_demo
61	CNTN5	0.672593410159338	0.672593410159338	Lasso	eln_all_gen_cyto_clin_demo
62	CNTN5	0.672593410159338	0.672593410159338	Lasso	eln_all_gen_cyto_clin_demo
63	CNTN5	0.672593410159338	0.672593410159338	Lasso	eln_all_gen_cyto_clin_demo
64	CNTN5	0.672593410159338	0.672593410159338	Lasso	eln_all_gen_cyto_clin_demo
65	CREBBP	0.672593410159338	0.672593410159338	Lasso	eln_all_gen_cyto_clin_demo
66	CREBBP	0.672593410159338	0.672593410159338	Lasso	eln_all_gen_cyto_clin_demo
67	CREBBP	0.672593410159338	0.672593410159338	Lasso	eln_all_gen_cyto_clin_demo
68	CREBBP	0.672593410159338	0.672593410159338	Lasso	eln_all_gen_cyto_clin_demo
69	CSF1R	0.672593410159338	0.672593410159338	Lasso	eln_all_gen_cyto_clin_demo
70	CSF1R	0.672593410159338	0.672593410159338	Lasso	eln_all_gen_cyto_clin_demo
71	CSF1R	0.672593410159338	0.672593410159338	Lasso	eln_all_gen_cyto_clin_demo
72	CSF1R	0.672593410159338	0.672593410159338	Lasso	eln_all_gen_cyto_clin_demo
73	CSF3R	0.672593410159338	0.672593410159338	Lasso	eln_all_gen_cyto_clin_demo
74	CSF3R	0.672593410159338	0.672593410159338	Lasso	eln_all_gen_cyto_clin_demo
75	CSF3R	0.672593410159338	0.672593410159338	Lasso	eln_all_gen_cyto_clin_demo
76	CSF3R	0.672593410159338	0.672593410159338	Lasso	eln_all_gen_cyto_clin_demo
77	CTCF	0.672593410159338	0.672593410159338	Lasso	eln_all_gen_cyto_clin_demo
78	CTCF	0.672593410159338	0.672593410159338	Lasso	eln_all_gen_cyto_clin_demo
79	CTCF	0.672593410159338	0.672593410159338	Lasso	eln_all_gen_cyto_clin_demo
80	CTCF	0.672593410159338	0.672593410159338	Lasso	eln_all_gen_cyto_clin_demo
81	CUL2	0.672593410159338	0.672593410159338	Lasso	eln_all_gen_cyto_clin_demo
82	CUL2	0.672593410159338	0.672593410159338	Lasso	eln_all_gen_cyto_clin_demo
83	CUL2	0.672593410159338	0.672593410159338	Lasso	eln_all_gen_cyto_clin_demo
84	CUL2	0.672593410159338	0.672593410159338	Lasso	eln_all_gen_cyto_clin_demo
85	CUX1	0.672593410159338	0.672593410159338	Lasso	eln_all_gen_cyto_clin_demo
86	CUX1	0.672593410159338	0.672593410159338	Lasso	eln_all_gen_cyto_clin_demo
87	CUX1	0.672593410159338	0.672593410159338	Lasso	eln_all_gen_cyto_clin_demo
88	CUX1	0.672593410159338	0.672593410159338	Lasso	eln_all_gen_cyto_clin_demo
89	DNMT3A	0.672593410159338	0.672593410159338	Lasso	eln_all_gen_cyto_clin_demo
90	DNMT3A	0.672593410159338	0.672593410159338	Lasso	eln_all_gen_cyto_clin_demo
91	DNMT3A	0.672593410159338	0.672593410159338	Lasso	eln_all_gen_cyto_clin_demo
92	DNMT3A	0.672593410159338	0.672593410159338	Lasso	eln_all_gen_cyto_clin_demo
93	EED	0.672593410159338	0.672593410159338	Lasso	eln_all_gen_cyto_clin_demo
94	EED	0.672593410159338	0.672593410159338	Lasso	eln_all_gen_cyto_clin_demo
95	EED	0.672593410159338	0.672593410159338	Lasso	eln_all_gen_cyto_clin_demo
96	EED	0.672593410159338	0.672593410159338	Lasso	eln_all_gen_cyto_clin_demo
97	ETV6	0.672593410159338	0.672593410159338	Lasso	eln_all_gen_cyto_clin_demo
98	ETV6	0.672593410159338	0.672593410159338	Lasso	eln_all_gen_cyto_clin_demo
99	ETV6	0.672593410159338	0.672593410159338	Lasso	eln_all_gen_cyto_clin_demo
100	ETV6	0.672593410159338	0.672593410159338	Lasso	eln_all_gen_cyto_clin_demo
101	EZH2	0.672593410159338	0.672593410159338	Lasso	eln_all_gen_cyto_clin_demo
102	EZH2	0.672593410159338	0.672593410159338	Lasso	eln_all_gen_cyto_clin_demo
103	EZH2	0.672593410159338	0.672593410159338	Lasso	eln_all_gen_cyto_clin_demo
104	EZH2	0.672593410159338	0.672593410159338	Lasso	eln_all_gen_cyto_clin_demo
105	FBXW7	0.672593410159338	0.672593410159338	Lasso	eln_all_gen_cyto_clin_demo
106	FBXW7	0.672593410159338	0.672593410159338	Lasso	eln_all_gen_cyto_clin_demo
107	FBXW7	0.672593410159338	0.672593410159338	Lasso	eln_all_gen_cyto_clin_demo
108	FBXW7	0.672593410159338	0.672593410159338	Lasso	eln_all_gen_cyto_clin_demo
109	ITD	0.672593410159338	0.672593410159338	Lasso	eln_all_gen_cyto_clin_demo
110	ITD	0.672593410159338	0.672593410159338	Lasso	eln_all_gen_cyto_clin_demo
111	ITD	0.672593410159338	0.672593410159338	Lasso	eln_all_gen_cyto_clin_demo
112	ITD	0.672593410159338	0.672593410159338	Lasso	eln_all_gen_cyto_clin_demo
113	FLT3_TKD	0.672593410159338	0.672593410159338	Lasso	eln_all_gen_cyto_clin_demo
114	FLT3_TKD	0.672593410159338	0.672593410159338	Lasso	eln_all_gen_cyto_clin_demo
115	FLT3_TKD	0.672593410159338	0.672593410159338	Lasso	eln_all_gen_cyto_clin_demo
116	FLT3_TKD	0.672593410159338	0.672593410159338	Lasso	eln_all_gen_cyto_clin_demo
117	FLT3_other	0.672593410159338	0.672593410159338	Lasso	eln_all_gen_cyto_clin_demo
118	FLT3_other	0.672593410159338	0.672593410159338	Lasso	eln_all_gen_cyto_clin_demo
119	FLT3_other	0.672593410159338	0.672593410159338	Lasso	eln_all_gen_cyto_clin_demo
120	FLT3_other	0.672593410159338	0.672593410159338	Lasso	eln_all_gen_cyto_clin_demo
121	GATA1	0.672593410159338	0.672593410159338	Lasso	eln_all_gen_cyto_clin_demo
122	GATA1	0.672593410159338	0.672593410159338	Lasso	eln_all_gen_cyto_clin_demo
123	GATA1	0.672593410159338	0.672593410159338	Lasso	eln_all_gen_cyto_clin_demo
124	GATA1	0.672593410159338	0.672593410159338	Lasso	eln_all_gen_cyto_clin_demo
125	GATA2	0.672593410159338	0.672593410159338	Lasso	eln_all_gen_cyto_clin_demo
126	GATA2	0.672593410159338	0.672593410159338	Lasso	eln_all_gen_cyto_clin_demo
127	GATA2	0.672593410159338	0.672593410159338	Lasso	eln_all_gen_cyto_clin_demo
128	GATA2	0.672593410159338	0.672593410159338	Lasso	eln_all_gen_cyto_clin_demo
129	GNAS	0.672593410159338	0.672593410159338	Lasso	eln_all_gen_cyto_clin_demo
130	GNAS	0.672593410159338	0.672593410159338	Lasso	eln_all_gen_cyto_clin_demo
131	GNAS	0.672593410159338	0.672593410159338	Lasso	eln_all_gen_cyto_clin_demo
132	GNAS	0.672593410159338	0.672593410159338	Lasso	eln_all_gen_cyto_clin_demo
133	GNB1	0.672593410159338	0.672593410159338	Lasso	eln_all_gen_cyto_clin_demo
134	GNB1	0.672593410159338	0.672593410159338	Lasso	eln_all_gen_cyto_clin_demo
135	GNB1	0.672593410159338	0.672593410159338	Lasso	eln_all_gen_cyto_clin_demo
136	GNB1	0.672593410159338	0.672593410159338	Lasso	eln_all_gen_cyto_clin_demo
137	IDH1	0.672593410159338	0.672593410159338	Lasso	eln_all_gen_cyto_clin_demo
138	IDH1	0.672593410159338	0.672593410159338	Lasso	eln_all_gen_cyto_clin_demo
139	IDH1	0.672593410159338	0.672593410159338	Lasso	eln_all_gen_cyto_clin_demo
140	IDH1	0.672593410159338	0.672593410159338	Lasso	eln_all_gen_cyto_clin_demo
141	IDH2_p.R140	0.672593410159338	0.672593410159338	Lasso	eln_all_gen_cyto_clin_demo
142	IDH2_p.R140	0.672593410159338	0.672593410159338	Lasso	eln_all_gen_cyto_clin_demo
143	IDH2_p.R140	0.672593410159338	0.672593410159338	Lasso	eln_all_gen_cyto_clin_demo
144	IDH2_p.R140	0.672593410159338	0.672593410159338	Lasso	eln_all_gen_cyto_clin_demo
145	IDH2_p.R172	0.672593410159338	0.672593410159338	Lasso	eln_all_gen_cyto_clin_demo
146	IDH2_p.R172	0.672593410159338	0.672593410159338	Lasso	eln_all_gen_cyto_clin_demo
147	IDH2_p.R172	0.672593410159338	0.672593410159338	Lasso	eln_all_gen_cyto_clin_demo
148	IDH2_p.R172	0.672593410159338	0.672593410159338	Lasso	eln_all_gen_cyto_clin_demo
149	JAK2	0.672593410159338	0.672593410159338	Lasso	eln_all_gen_cyto_clin_demo
150	JAK2	0.672593410159338	0.672593410159338	Lasso	eln_all_gen_cyto_clin_demo
151	JAK2	0.672593410159338	0.672593410159338	Lasso	eln_all_gen_cyto_clin_demo
152	JAK2	0.672593410159338	0.672593410159338	Lasso	eln_all_gen_cyto_clin_demo
153	JAK3	0.672593410159338	0.672593410159338	Lasso	eln_all_gen_cyto_clin_demo
154	JAK3	0.672593410159338	0.672593410159338	Lasso	eln_all_gen_cyto_clin_demo
155	JAK3	0.672593410159338	0.672593410159338	Lasso	eln_all_gen_cyto_clin_demo
156	JAK3	0.672593410159338	0.672593410159338	Lasso	eln_all_gen_cyto_clin_demo
157	KANSL1	0.672593410159338	0.672593410159338	Lasso	eln_all_gen_cyto_clin_demo
158	KANSL1	0.672593410159338	0.672593410159338	Lasso	eln_all_gen_cyto_clin_demo
159	KANSL1	0.672593410159338	0.672593410159338	Lasso	eln_all_gen_cyto_clin_demo
160	KANSL1	0.672593410159338	0.672593410159338	Lasso	eln_all_gen_cyto_clin_demo
161	KDM6A	0.672593410159338	0.672593410159338	Lasso	eln_all_gen_cyto_clin_demo
162	KDM6A	0.672593410159338	0.672593410159338	Lasso	eln_all_gen_cyto_clin_demo
163	KDM6A	0.672593410159338	0.672593410159338	Lasso	eln_all_gen_cyto_clin_demo
164	KDM6A	0.672593410159338	0.672593410159338	Lasso	eln_all_gen_cyto_clin_demo
165	KIT	0.672593410159338	0.672593410159338	Lasso	eln_all_gen_cyto_clin_demo
166	KIT	0.672593410159338	0.672593410159338	Lasso	eln_all_gen_cyto_clin_demo
167	KIT	0.672593410159338	0.672593410159338	Lasso	eln_all_gen_cyto_clin_demo
168	KIT	0.672593410159338	0.672593410159338	Lasso	eln_all_gen_cyto_clin_demo
169	KMT2C	0.672593410159338	0.672593410159338	Lasso	eln_all_gen_cyto_clin_demo
170	KMT2C	0.672593410159338	0.672593410159338	Lasso	eln_all_gen_cyto_clin_demo
171	KMT2C	0.672593410159338	0.672593410159338	Lasso	eln_all_gen_cyto_clin_demo
172	KMT2C	0.672593410159338	0.672593410159338	Lasso	eln_all_gen_cyto_clin_demo
173	KMT2D	0.672593410159338	0.672593410159338	Lasso	eln_all_gen_cyto_clin_demo
174	KMT2D	0.672593410159338	0.672593410159338	Lasso	eln_all_gen_cyto_clin_demo
175	KMT2D	0.672593410159338	0.672593410159338	Lasso	eln_all_gen_cyto_clin_demo
176	KMT2D	0.672593410159338	0.672593410159338	Lasso	eln_all_gen_cyto_clin_demo
177	KMT2E	0.672593410159338	0.672593410159338	Lasso	eln_all_gen_cyto_clin_demo
178	KMT2E	0.672593410159338	0.672593410159338	Lasso	eln_all_gen_cyto_clin_demo
179	KMT2E	0.672593410159338	0.672593410159338	Lasso	eln_all_gen_cyto_clin_demo
180	KMT2E	0.672593410159338	0.672593410159338	Lasso	eln_all_gen_cyto_clin_demo
181	KRAS	0.672593410159338	0.672593410159338	Lasso	eln_all_gen_cyto_clin_demo
182	KRAS	0.672593410159338	0.672593410159338	Lasso	eln_all_gen_cyto_clin_demo
183	KRAS	0.672593410159338	0.672593410159338	Lasso	eln_all_gen_cyto_clin_demo
184	KRAS	0.672593410159338	0.672593410159338	Lasso	eln_all_gen_cyto_clin_demo
185	LUC7L2	0.672593410159338	0.672593410159338	Lasso	eln_all_gen_cyto_clin_demo
186	LUC7L2	0.672593410159338	0.672593410159338	Lasso	eln_all_gen_cyto_clin_demo
187	LUC7L2	0.672593410159338	0.672593410159338	Lasso	eln_all_gen_cyto_clin_demo
188	LUC7L2	0.672593410159338	0.672593410159338	Lasso	eln_all_gen_cyto_clin_demo
189	MED12	0.672593410159338	0.672593410159338	Lasso	eln_all_gen_cyto_clin_demo
190	MED12	0.672593410159338	0.672593410159338	Lasso	eln_all_gen_cyto_clin_demo
191	MED12	0.672593410159338	0.672593410159338	Lasso	eln_all_gen_cyto_clin_demo
192	MED12	0.672593410159338	0.672593410159338	Lasso	eln_all_gen_cyto_clin_demo
193	MLL	0.672593410159338	0.672593410159338	Lasso	eln_all_gen_cyto_clin_demo
194	MLL	0.672593410159338	0.672593410159338	Lasso	eln_all_gen_cyto_clin_demo
195	MLL	0.672593410159338	0.672593410159338	Lasso	eln_all_gen_cyto_clin_demo
196	MLL	0.672593410159338	0.672593410159338	Lasso	eln_all_gen_cyto_clin_demo
197	MPL	0.672593410159338	0.672593410159338	Lasso	eln_all_gen_cyto_clin_demo
198	MPL	0.672593410159338	0.672593410159338	Lasso	eln_all_gen_cyto_clin_demo
199	MPL	0.672593410159338	0.672593410159338	Lasso	eln_all_gen_cyto_clin_demo
200	MPL	0.672593410159338	0.672593410159338	Lasso	eln_all_gen_cyto_clin_demo
201	MYC	0.672593410159338	0.672593410159338	Lasso	eln_all_gen_cyto_clin_demo
202	MYC	0.672593410159338	0.672593410159338	Lasso	eln_all_gen_cyto_clin_demo
203	MYC	0.672593410159338	0.672593410159338	Lasso	eln_all_gen_cyto_clin_demo
204	MYC	0.672593410159338	0.672593410159338	Lasso	eln_all_gen_cyto_clin_demo
205	NF1	0.672593410159338	0.672593410159338	Lasso	eln_all_gen_cyto_clin_demo
206	NF1	0.672593410159338	0.672593410159338	Lasso	eln_all_gen_cyto_clin_demo
207	NF1	0.672593410159338	0.672593410159338	Lasso	eln_all_gen_cyto_clin_demo
208	NF1	0.672593410159338	0.672593410159338	Lasso	eln_all_gen_cyto_clin_demo
209	NFE2	0.672593410159338	0.672593410159338	Lasso	eln_all_gen_cyto_clin_demo
210	NFE2	0.672593410159338	0.672593410159338	Lasso	eln_all_gen_cyto_clin_demo
211	NFE2	0.672593410159338	0.672593410159338	Lasso	eln_all_gen_cyto_clin_demo
212	NFE2	0.672593410159338	0.672593410159338	Lasso	eln_all_gen_cyto_clin_demo
213	NOTCH1	0.672593410159338	0.672593410159338	Lasso	eln_all_gen_cyto_clin_demo
214	NOTCH1	0.672593410159338	0.672593410159338	Lasso	eln_all_gen_cyto_clin_demo
215	NOTCH1	0.672593410159338	0.672593410159338	Lasso	eln_all_gen_cyto_clin_demo
216	NOTCH1	0.672593410159338	0.672593410159338	Lasso	eln_all_gen_cyto_clin_demo
217	NPM1	0.672593410159338	0.672593410159338	Lasso	eln_all_gen_cyto_clin_demo
218	NPM1	0.672593410159338	0.672593410159338	Lasso	eln_all_gen_cyto_clin_demo
219	NPM1	0.672593410159338	0.672593410159338	Lasso	eln_all_gen_cyto_clin_demo
220	NPM1	0.672593410159338	0.672593410159338	Lasso	eln_all_gen_cyto_clin_demo
221	NRAS_other	0.672593410159338	0.672593410159338	Lasso	eln_all_gen_cyto_clin_demo
222	NRAS_other	0.672593410159338	0.672593410159338	Lasso	eln_all_gen_cyto_clin_demo
223	NRAS_other	0.672593410159338	0.672593410159338	Lasso	eln_all_gen_cyto_clin_demo
224	NRAS_other	0.672593410159338	0.672593410159338	Lasso	eln_all_gen_cyto_clin_demo
225	NRAS_p.G12_13	0.672593410159338	0.672593410159338	Lasso	eln_all_gen_cyto_clin_demo
226	NRAS_p.G12_13	0.672593410159338	0.672593410159338	Lasso	eln_all_gen_cyto_clin_demo
227	NRAS_p.G12_13	0.672593410159338	0.672593410159338	Lasso	eln_all_gen_cyto_clin_demo
228	NRAS_p.G12_13	0.672593410159338	0.672593410159338	Lasso	eln_all_gen_cyto_clin_demo
229	NRAS_p.Q61_62	0.672593410159338	0.672593410159338	Lasso	eln_all_gen_cyto_clin_demo
230	NRAS_p.Q61_62	0.672593410159338	0.672593410159338	Lasso	eln_all_gen_cyto_clin_demo
231	NRAS_p.Q61_62	0.672593410159338	0.672593410159338	Lasso	eln_all_gen_cyto_clin_demo
232	NRAS_p.Q61_62	0.672593410159338	0.672593410159338	Lasso	eln_all_gen_cyto_clin_demo
233	PDS5B	0.672593410159338	0.672593410159338	Lasso	eln_all_gen_cyto_clin_demo
234	PDS5B	0.672593410159338	0.672593410159338	Lasso	eln_all_gen_cyto_clin_demo
235	PDS5B	0.672593410159338	0.672593410159338	Lasso	eln_all_gen_cyto_clin_demo
236	PDS5B	0.672593410159338	0.672593410159338	Lasso	eln_all_gen_cyto_clin_demo
237	PHF6	0.672593410159338	0.672593410159338	Lasso	eln_all_gen_cyto_clin_demo
238	PHF6	0.672593410159338	0.672593410159338	Lasso	eln_all_gen_cyto_clin_demo
239	PHF6	0.672593410159338	0.672593410159338	Lasso	eln_all_gen_cyto_clin_demo
240	PHF6	0.672593410159338	0.672593410159338	Lasso	eln_all_gen_cyto_clin_demo
241	PPFIA2	0.672593410159338	0.672593410159338	Lasso	eln_all_gen_cyto_clin_demo
242	PPFIA2	0.672593410159338	0.672593410159338	Lasso	eln_all_gen_cyto_clin_demo
243	PPFIA2	0.672593410159338	0.672593410159338	Lasso	eln_all_gen_cyto_clin_demo
244	PPFIA2	0.672593410159338	0.672593410159338	Lasso	eln_all_gen_cyto_clin_demo
245	PRPF8	0.672593410159338	0.672593410159338	Lasso	eln_all_gen_cyto_clin_demo
246	PRPF8	0.672593410159338	0.672593410159338	Lasso	eln_all_gen_cyto_clin_demo
247	PRPF8	0.672593410159338	0.672593410159338	Lasso	eln_all_gen_cyto_clin_demo
248	PRPF8	0.672593410159338	0.672593410159338	Lasso	eln_all_gen_cyto_clin_demo
249	PTEN	0.672593410159338	0.672593410159338	Lasso	eln_all_gen_cyto_clin_demo
250	PTEN	0.672593410159338	0.672593410159338	Lasso	eln_all_gen_cyto_clin_demo
251	PTEN	0.672593410159338	0.672593410159338	Lasso	eln_all_gen_cyto_clin_demo
252	PTEN	0.672593410159338	0.672593410159338	Lasso	eln_all_gen_cyto_clin_demo
253	PTPN11	0.672593410159338	0.672593410159338	Lasso	eln_all_gen_cyto_clin_demo
254	PTPN11	0.672593410159338	0.672593410159338	Lasso	eln_all_gen_cyto_clin_demo
255	PTPN11	0.672593410159338	0.672593410159338	Lasso	eln_all_gen_cyto_clin_demo
256	PTPN11	0.672593410159338	0.672593410159338	Lasso	eln_all_gen_cyto_clin_demo
257	PTPRF	0.672593410159338	0.672593410159338	Lasso	eln_all_gen_cyto_clin_demo
258	PTPRF	0.672593410159338	0.672593410159338	Lasso	eln_all_gen_cyto_clin_demo
259	PTPRF	0.672593410159338	0.672593410159338	Lasso	eln_all_gen_cyto_clin_demo
260	PTPRF	0.672593410159338	0.672593410159338	Lasso	eln_all_gen_cyto_clin_demo
261	PTPRT	0.672593410159338	0.672593410159338	Lasso	eln_all_gen_cyto_clin_demo
262	PTPRT	0.672593410159338	0.672593410159338	Lasso	eln_all_gen_cyto_clin_demo
263	PTPRT	0.672593410159338	0.672593410159338	Lasso	eln_all_gen_cyto_clin_demo
264	PTPRT	0.672593410159338	0.672593410159338	Lasso	eln_all_gen_cyto_clin_demo
265	RAD21	0.672593410159338	0.672593410159338	Lasso	eln_all_gen_cyto_clin_demo
266	RAD21	0.672593410159338	0.672593410159338	Lasso	eln_all_gen_cyto_clin_demo
267	RAD21	0.672593410159338	0.672593410159338	Lasso	eln_all_gen_cyto_clin_demo
268	RAD21	0.672593410159338	0.672593410159338	Lasso	eln_all_gen_cyto_clin_demo
269	RIT1	0.672593410159338	0.672593410159338	Lasso	eln_all_gen_cyto_clin_demo
270	RIT1	0.672593410159338	0.672593410159338	Lasso	eln_all_gen_cyto_clin_demo
271	RIT1	0.672593410159338	0.672593410159338	Lasso	eln_all_gen_cyto_clin_demo
272	RIT1	0.672593410159338	0.672593410159338	Lasso	eln_all_gen_cyto_clin_demo
273	RUNX1	0.672593410159338	0.672593410159338	Lasso	eln_all_gen_cyto_clin_demo
274	RUNX1	0.672593410159338	0.672593410159338	Lasso	eln_all_gen_cyto_clin_demo
275	RUNX1	0.672593410159338	0.672593410159338	Lasso	eln_all_gen_cyto_clin_demo
276	RUNX1	0.672593410159338	0.672593410159338	Lasso	eln_all_gen_cyto_clin_demo
277	S100B	0.672593410159338	0.672593410159338	Lasso	eln_all_gen_cyto_clin_demo
278	S100B	0.672593410159338	0.672593410159338	Lasso	eln_all_gen_cyto_clin_demo
279	S100B	0.672593410159338	0.672593410159338	Lasso	eln_all_gen_cyto_clin_demo
280	S100B	0.672593410159338	0.672593410159338	Lasso	eln_all_gen_cyto_clin_demo
281	SETBP1	0.672593410159338	0.672593410159338	Lasso	eln_all_gen_cyto_clin_demo
282	SETBP1	0.672593410159338	0.672593410159338	Lasso	eln_all_gen_cyto_clin_demo
283	SETBP1	0.672593410159338	0.672593410159338	Lasso	eln_all_gen_cyto_clin_demo
284	SETBP1	0.672593410159338	0.672593410159338	Lasso	eln_all_gen_cyto_clin_demo
285	SF1	0.672593410159338	0.672593410159338	Lasso	eln_all_gen_cyto_clin_demo
286	SF1	0.672593410159338	0.672593410159338	Lasso	eln_all_gen_cyto_clin_demo
287	SF1	0.672593410159338	0.672593410159338	Lasso	eln_all_gen_cyto_clin_demo
288	SF1	0.672593410159338	0.672593410159338	Lasso	eln_all_gen_cyto_clin_demo
289	SF3B1	0.672593410159338	0.672593410159338	Lasso	eln_all_gen_cyto_clin_demo
290	SF3B1	0.672593410159338	0.672593410159338	Lasso	eln_all_gen_cyto_clin_demo
291	SF3B1	0.672593410159338	0.672593410159338	Lasso	eln_all_gen_cyto_clin_demo
292	SF3B1	0.672593410159338	0.672593410159338	Lasso	eln_all_gen_cyto_clin_demo
293	SMC1A	0.672593410159338	0.672593410159338	Lasso	eln_all_gen_cyto_clin_demo
294	SMC1A	0.672593410159338	0.672593410159338	Lasso	eln_all_gen_cyto_clin_demo
295	SMC1A	0.672593410159338	0.672593410159338	Lasso	eln_all_gen_cyto_clin_demo
296	SMC1A	0.672593410159338	0.672593410159338	Lasso	eln_all_gen_cyto_clin_demo
297	SMC3	0.672593410159338	0.672593410159338	Lasso	eln_all_gen_cyto_clin_demo
298	SMC3	0.672593410159338	0.672593410159338	Lasso	eln_all_gen_cyto_clin_demo
299	SMC3	0.672593410159338	0.672593410159338	Lasso	eln_all_gen_cyto_clin_demo
300	SMC3	0.672593410159338	0.672593410159338	Lasso	eln_all_gen_cyto_clin_demo
301	SMG1	0.672593410159338	0.672593410159338	Lasso	eln_all_gen_cyto_clin_demo
302	SMG1	0.672593410159338	0.672593410159338	Lasso	eln_all_gen_cyto_clin_demo
303	SMG1	0.672593410159338	0.672593410159338	Lasso	eln_all_gen_cyto_clin_demo
304	SMG1	0.672593410159338	0.672593410159338	Lasso	eln_all_gen_cyto_clin_demo
305	SPP1	0.672593410159338	0.672593410159338	Lasso	eln_all_gen_cyto_clin_demo
306	SPP1	0.672593410159338	0.672593410159338	Lasso	eln_all_gen_cyto_clin_demo
307	SPP1	0.672593410159338	0.672593410159338	Lasso	eln_all_gen_cyto_clin_demo
308	SPP1	0.672593410159338	0.672593410159338	Lasso	eln_all_gen_cyto_clin_demo
309	SRSF2	0.672593410159338	0.672593410159338	Lasso	eln_all_gen_cyto_clin_demo
310	SRSF2	0.672593410159338	0.672593410159338	Lasso	eln_all_gen_cyto_clin_demo
311	SRSF2	0.672593410159338	0.672593410159338	Lasso	eln_all_gen_cyto_clin_demo
312	SRSF2	0.672593410159338	0.672593410159338	Lasso	eln_all_gen_cyto_clin_demo
313	STAG2	0.672593410159338	0.672593410159338	Lasso	eln_all_gen_cyto_clin_demo
314	STAG2	0.672593410159338	0.672593410159338	Lasso	eln_all_gen_cyto_clin_demo
315	STAG2	0.672593410159338	0.672593410159338	Lasso	eln_all_gen_cyto_clin_demo
316	STAG2	0.672593410159338	0.672593410159338	Lasso	eln_all_gen_cyto_clin_demo
317	STAT5B	0.672593410159338	0.672593410159338	Lasso	eln_all_gen_cyto_clin_demo
318	STAT5B	0.672593410159338	0.672593410159338	Lasso	eln_all_gen_cyto_clin_demo
319	STAT5B	0.672593410159338	0.672593410159338	Lasso	eln_all_gen_cyto_clin_demo
320	STAT5B	0.672593410159338	0.672593410159338	Lasso	eln_all_gen_cyto_clin_demo
321	SUZ12	0.672593410159338	0.672593410159338	Lasso	eln_all_gen_cyto_clin_demo
322	SUZ12	0.672593410159338	0.672593410159338	Lasso	eln_all_gen_cyto_clin_demo
323	SUZ12	0.672593410159338	0.672593410159338	Lasso	eln_all_gen_cyto_clin_demo
324	SUZ12	0.672593410159338	0.672593410159338	Lasso	eln_all_gen_cyto_clin_demo
325	TET2	0.672593410159338	0.672593410159338	Lasso	eln_all_gen_cyto_clin_demo
326	TET2	0.672593410159338	0.672593410159338	Lasso	eln_all_gen_cyto_clin_demo
327	TET2	0.672593410159338	0.672593410159338	Lasso	eln_all_gen_cyto_clin_demo
328	TET2	0.672593410159338	0.672593410159338	Lasso	eln_all_gen_cyto_clin_demo
329	TP53	0.672593410159338	0.666448006879941	Lasso	eln_all_gen_cyto_clin_demo
330	TP53	0.672593410159338	0.667604017035725	Lasso	eln_all_gen_cyto_clin_demo
331	TP53	0.672593410159338	0.666251798192958	Lasso	eln_all_gen_cyto_clin_demo
332	TP53	0.672593410159338	0.655773965491875	Lasso	eln_all_gen_cyto_clin_demo
333	U2AF1_p.S34	0.672593410159338	0.672593410159338	Lasso	eln_all_gen_cyto_clin_demo
334	U2AF1_p.S34	0.672593410159338	0.672593410159338	Lasso	eln_all_gen_cyto_clin_demo
335	U2AF1_p.S34	0.672593410159338	0.672593410159338	Lasso	eln_all_gen_cyto_clin_demo
336	U2AF1_p.S34	0.672593410159338	0.672593410159338	Lasso	eln_all_gen_cyto_clin_demo
337	U2AF1_p.Q157	0.672593410159338	0.672593410159338	Lasso	eln_all_gen_cyto_clin_demo
338	U2AF1_p.Q157	0.672593410159338	0.672593410159338	Lasso	eln_all_gen_cyto_clin_demo
339	U2AF1_p.Q157	0.672593410159338	0.672593410159338	Lasso	eln_all_gen_cyto_clin_demo
340	U2AF1_p.Q157	0.672593410159338	0.672593410159338	Lasso	eln_all_gen_cyto_clin_demo
341	WT1	0.672593410159338	0.672593410159338	Lasso	eln_all_gen_cyto_clin_demo
342	WT1	0.672593410159338	0.672593410159338	Lasso	eln_all_gen_cyto_clin_demo
343	WT1	0.672593410159338	0.672593410159338	Lasso	eln_all_gen_cyto_clin_demo
344	WT1	0.672593410159338	0.672593410159338	Lasso	eln_all_gen_cyto_clin_demo
345	ZRSR2	0.672593410159338	0.672593410159338	Lasso	eln_all_gen_cyto_clin_demo
346	ZRSR2	0.672593410159338	0.672593410159338	Lasso	eln_all_gen_cyto_clin_demo
347	ZRSR2	0.672593410159338	0.672593410159338	Lasso	eln_all_gen_cyto_clin_demo
348	ZRSR2	0.672593410159338	0.672593410159338	Lasso	eln_all_gen_cyto_clin_demo
349	add_8	0.672593410159338	0.672593410159338	Lasso	eln_all_gen_cyto_clin_demo
350	add_8	0.672593410159338	0.672593410159338	Lasso	eln_all_gen_cyto_clin_demo
351	add_8	0.672593410159338	0.672593410159338	Lasso	eln_all_gen_cyto_clin_demo
352	add_8	0.672593410159338	0.672593410159338	Lasso	eln_all_gen_cyto_clin_demo
353	add_11	0.672593410159338	0.672593410159338	Lasso	eln_all_gen_cyto_clin_demo
354	add_11	0.672593410159338	0.672593410159338	Lasso	eln_all_gen_cyto_clin_demo
355	add_11	0.672593410159338	0.672593410159338	Lasso	eln_all_gen_cyto_clin_demo
356	add_11	0.672593410159338	0.672593410159338	Lasso	eln_all_gen_cyto_clin_demo
357	add_13	0.672593410159338	0.672593410159338	Lasso	eln_all_gen_cyto_clin_demo
358	add_13	0.672593410159338	0.672593410159338	Lasso	eln_all_gen_cyto_clin_demo
359	add_13	0.672593410159338	0.672593410159338	Lasso	eln_all_gen_cyto_clin_demo
360	add_13	0.672593410159338	0.672593410159338	Lasso	eln_all_gen_cyto_clin_demo
361	add_21	0.672593410159338	0.672593410159338	Lasso	eln_all_gen_cyto_clin_demo
362	add_21	0.672593410159338	0.672593410159338	Lasso	eln_all_gen_cyto_clin_demo
363	add_21	0.672593410159338	0.672593410159338	Lasso	eln_all_gen_cyto_clin_demo
364	add_21	0.672593410159338	0.672593410159338	Lasso	eln_all_gen_cyto_clin_demo
365	add_22	0.672593410159338	0.672593410159338	Lasso	eln_all_gen_cyto_clin_demo
366	add_22	0.672593410159338	0.672593410159338	Lasso	eln_all_gen_cyto_clin_demo
367	add_22	0.672593410159338	0.672593410159338	Lasso	eln_all_gen_cyto_clin_demo
368	add_22	0.672593410159338	0.672593410159338	Lasso	eln_all_gen_cyto_clin_demo
369	del_20	0.672593410159338	0.672593410159338	Lasso	eln_all_gen_cyto_clin_demo
370	del_20	0.672593410159338	0.672593410159338	Lasso	eln_all_gen_cyto_clin_demo
371	del_20	0.672593410159338	0.672593410159338	Lasso	eln_all_gen_cyto_clin_demo
372	del_20	0.672593410159338	0.672593410159338	Lasso	eln_all_gen_cyto_clin_demo
373	del_3	0.672593410159338	0.672593410159338	Lasso	eln_all_gen_cyto_clin_demo
374	del_3	0.672593410159338	0.672593410159338	Lasso	eln_all_gen_cyto_clin_demo
375	del_3	0.672593410159338	0.672593410159338	Lasso	eln_all_gen_cyto_clin_demo
376	del_3	0.672593410159338	0.672593410159338	Lasso	eln_all_gen_cyto_clin_demo
377	del_5	0.672593410159338	0.672593410159338	Lasso	eln_all_gen_cyto_clin_demo
378	del_5	0.672593410159338	0.672593410159338	Lasso	eln_all_gen_cyto_clin_demo
379	del_5	0.672593410159338	0.672593410159338	Lasso	eln_all_gen_cyto_clin_demo
380	del_5	0.672593410159338	0.672593410159338	Lasso	eln_all_gen_cyto_clin_demo
381	del_7	0.672593410159338	0.672593410159338	Lasso	eln_all_gen_cyto_clin_demo
382	del_7	0.672593410159338	0.672593410159338	Lasso	eln_all_gen_cyto_clin_demo
383	del_7	0.672593410159338	0.672593410159338	Lasso	eln_all_gen_cyto_clin_demo
384	del_7	0.672593410159338	0.672593410159338	Lasso	eln_all_gen_cyto_clin_demo
385	del_9	0.672593410159338	0.672593410159338	Lasso	eln_all_gen_cyto_clin_demo
386	del_9	0.672593410159338	0.672593410159338	Lasso	eln_all_gen_cyto_clin_demo
387	del_9	0.672593410159338	0.672593410159338	Lasso	eln_all_gen_cyto_clin_demo
388	del_9	0.672593410159338	0.672593410159338	Lasso	eln_all_gen_cyto_clin_demo
389	del_12	0.672593410159338	0.672593410159338	Lasso	eln_all_gen_cyto_clin_demo
390	del_12	0.672593410159338	0.672593410159338	Lasso	eln_all_gen_cyto_clin_demo
391	del_12	0.672593410159338	0.672593410159338	Lasso	eln_all_gen_cyto_clin_demo
392	del_12	0.672593410159338	0.672593410159338	Lasso	eln_all_gen_cyto_clin_demo
393	del_13	0.672593410159338	0.672593410159338	Lasso	eln_all_gen_cyto_clin_demo
394	del_13	0.672593410159338	0.672593410159338	Lasso	eln_all_gen_cyto_clin_demo
395	del_13	0.672593410159338	0.672593410159338	Lasso	eln_all_gen_cyto_clin_demo
396	del_13	0.672593410159338	0.672593410159338	Lasso	eln_all_gen_cyto_clin_demo
397	del_16	0.672593410159338	0.672593410159338	Lasso	eln_all_gen_cyto_clin_demo
398	del_16	0.672593410159338	0.672593410159338	Lasso	eln_all_gen_cyto_clin_demo
399	del_16	0.672593410159338	0.672593410159338	Lasso	eln_all_gen_cyto_clin_demo
400	del_16	0.672593410159338	0.672593410159338	Lasso	eln_all_gen_cyto_clin_demo
401	del_17	0.672593410159338	0.672593410159338	Lasso	eln_all_gen_cyto_clin_demo
402	del_17	0.672593410159338	0.672593410159338	Lasso	eln_all_gen_cyto_clin_demo
403	del_17	0.672593410159338	0.672593410159338	Lasso	eln_all_gen_cyto_clin_demo
404	del_17	0.672593410159338	0.672593410159338	Lasso	eln_all_gen_cyto_clin_demo
405	del_18	0.672593410159338	0.672593410159338	Lasso	eln_all_gen_cyto_clin_demo
406	del_18	0.672593410159338	0.672593410159338	Lasso	eln_all_gen_cyto_clin_demo
407	del_18	0.672593410159338	0.672593410159338	Lasso	eln_all_gen_cyto_clin_demo
408	del_18	0.672593410159338	0.672593410159338	Lasso	eln_all_gen_cyto_clin_demo
409	minusy	0.672593410159338	0.672593410159338	Lasso	eln_all_gen_cyto_clin_demo
410	minusy	0.672593410159338	0.672593410159338	Lasso	eln_all_gen_cyto_clin_demo
411	minusy	0.672593410159338	0.672593410159338	Lasso	eln_all_gen_cyto_clin_demo
412	minusy	0.672593410159338	0.672593410159338	Lasso	eln_all_gen_cyto_clin_demo
413	t_v_11	0.672593410159338	0.672593410159338	Lasso	eln_all_gen_cyto_clin_demo
414	t_v_11	0.672593410159338	0.672593410159338	Lasso	eln_all_gen_cyto_clin_demo
415	t_v_11	0.672593410159338	0.672593410159338	Lasso	eln_all_gen_cyto_clin_demo
416	t_v_11	0.672593410159338	0.672593410159338	Lasso	eln_all_gen_cyto_clin_demo
417	t_10_21	0.672593410159338	0.672593410159338	Lasso	eln_all_gen_cyto_clin_demo
418	t_10_21	0.672593410159338	0.672593410159338	Lasso	eln_all_gen_cyto_clin_demo
419	t_10_21	0.672593410159338	0.672593410159338	Lasso	eln_all_gen_cyto_clin_demo
420	t_10_21	0.672593410159338	0.672593410159338	Lasso	eln_all_gen_cyto_clin_demo
421	t_12_13	0.672593410159338	0.672593410159338	Lasso	eln_all_gen_cyto_clin_demo
422	t_12_13	0.672593410159338	0.672593410159338	Lasso	eln_all_gen_cyto_clin_demo
423	t_12_13	0.672593410159338	0.672593410159338	Lasso	eln_all_gen_cyto_clin_demo
424	t_12_13	0.672593410159338	0.672593410159338	Lasso	eln_all_gen_cyto_clin_demo
425	t_12_17	0.672593410159338	0.672593410159338	Lasso	eln_all_gen_cyto_clin_demo
426	t_12_17	0.672593410159338	0.672593410159338	Lasso	eln_all_gen_cyto_clin_demo
427	t_12_17	0.672593410159338	0.672593410159338	Lasso	eln_all_gen_cyto_clin_demo
428	t_12_17	0.672593410159338	0.672593410159338	Lasso	eln_all_gen_cyto_clin_demo
429	t_12_22	0.672593410159338	0.672593410159338	Lasso	eln_all_gen_cyto_clin_demo
430	t_12_22	0.672593410159338	0.672593410159338	Lasso	eln_all_gen_cyto_clin_demo
431	t_12_22	0.672593410159338	0.672593410159338	Lasso	eln_all_gen_cyto_clin_demo
432	t_12_22	0.672593410159338	0.672593410159338	Lasso	eln_all_gen_cyto_clin_demo
433	t_13_19	0.672593410159338	0.672593410159338	Lasso	eln_all_gen_cyto_clin_demo
434	t_13_19	0.672593410159338	0.672593410159338	Lasso	eln_all_gen_cyto_clin_demo
435	t_13_19	0.672593410159338	0.672593410159338	Lasso	eln_all_gen_cyto_clin_demo
436	t_13_19	0.672593410159338	0.672593410159338	Lasso	eln_all_gen_cyto_clin_demo
437	t_15_16	0.672593410159338	0.672593410159338	Lasso	eln_all_gen_cyto_clin_demo
438	t_15_16	0.672593410159338	0.672593410159338	Lasso	eln_all_gen_cyto_clin_demo
439	t_15_16	0.672593410159338	0.672593410159338	Lasso	eln_all_gen_cyto_clin_demo
440	t_15_16	0.672593410159338	0.672593410159338	Lasso	eln_all_gen_cyto_clin_demo
441	t_15_17	0.672593410159338	0.672593410159338	Lasso	eln_all_gen_cyto_clin_demo
442	t_15_17	0.672593410159338	0.672593410159338	Lasso	eln_all_gen_cyto_clin_demo
443	t_15_17	0.672593410159338	0.672593410159338	Lasso	eln_all_gen_cyto_clin_demo
444	t_15_17	0.672593410159338	0.672593410159338	Lasso	eln_all_gen_cyto_clin_demo
445	t_16_17	0.672593410159338	0.672593410159338	Lasso	eln_all_gen_cyto_clin_demo
446	t_16_17	0.672593410159338	0.672593410159338	Lasso	eln_all_gen_cyto_clin_demo
447	t_16_17	0.672593410159338	0.672593410159338	Lasso	eln_all_gen_cyto_clin_demo
448	t_16_17	0.672593410159338	0.672593410159338	Lasso	eln_all_gen_cyto_clin_demo
449	t_16_21	0.672593410159338	0.672593410159338	Lasso	eln_all_gen_cyto_clin_demo
450	t_16_21	0.672593410159338	0.672593410159338	Lasso	eln_all_gen_cyto_clin_demo
451	t_16_21	0.672593410159338	0.672593410159338	Lasso	eln_all_gen_cyto_clin_demo
452	t_16_21	0.672593410159338	0.672593410159338	Lasso	eln_all_gen_cyto_clin_demo
453	t_17_19	0.672593410159338	0.672593410159338	Lasso	eln_all_gen_cyto_clin_demo
454	t_17_19	0.672593410159338	0.672593410159338	Lasso	eln_all_gen_cyto_clin_demo
455	t_17_19	0.672593410159338	0.672593410159338	Lasso	eln_all_gen_cyto_clin_demo
456	t_17_19	0.672593410159338	0.672593410159338	Lasso	eln_all_gen_cyto_clin_demo
457	t_17_21	0.672593410159338	0.672593410159338	Lasso	eln_all_gen_cyto_clin_demo
458	t_17_21	0.672593410159338	0.672593410159338	Lasso	eln_all_gen_cyto_clin_demo
459	t_17_21	0.672593410159338	0.672593410159338	Lasso	eln_all_gen_cyto_clin_demo
460	t_17_21	0.672593410159338	0.672593410159338	Lasso	eln_all_gen_cyto_clin_demo
461	t_1_12	0.672593410159338	0.672593410159338	Lasso	eln_all_gen_cyto_clin_demo
462	t_1_12	0.672593410159338	0.672593410159338	Lasso	eln_all_gen_cyto_clin_demo
463	t_1_12	0.672593410159338	0.672593410159338	Lasso	eln_all_gen_cyto_clin_demo
464	t_1_12	0.672593410159338	0.672593410159338	Lasso	eln_all_gen_cyto_clin_demo
465	t_1_14	0.672593410159338	0.672593410159338	Lasso	eln_all_gen_cyto_clin_demo
466	t_1_14	0.672593410159338	0.672593410159338	Lasso	eln_all_gen_cyto_clin_demo
467	t_1_14	0.672593410159338	0.672593410159338	Lasso	eln_all_gen_cyto_clin_demo
468	t_1_14	0.672593410159338	0.672593410159338	Lasso	eln_all_gen_cyto_clin_demo
469	t_1_16	0.672593410159338	0.672593410159338	Lasso	eln_all_gen_cyto_clin_demo
470	t_1_16	0.672593410159338	0.672593410159338	Lasso	eln_all_gen_cyto_clin_demo
471	t_1_16	0.672593410159338	0.672593410159338	Lasso	eln_all_gen_cyto_clin_demo
472	t_1_16	0.672593410159338	0.672593410159338	Lasso	eln_all_gen_cyto_clin_demo
473	t_1_17	0.672593410159338	0.672593410159338	Lasso	eln_all_gen_cyto_clin_demo
474	t_1_17	0.672593410159338	0.672593410159338	Lasso	eln_all_gen_cyto_clin_demo
475	t_1_17	0.672593410159338	0.672593410159338	Lasso	eln_all_gen_cyto_clin_demo
476	t_1_17	0.672593410159338	0.672593410159338	Lasso	eln_all_gen_cyto_clin_demo
477	t_1_19	0.672593410159338	0.672593410159338	Lasso	eln_all_gen_cyto_clin_demo
478	t_1_19	0.672593410159338	0.672593410159338	Lasso	eln_all_gen_cyto_clin_demo
479	t_1_19	0.672593410159338	0.672593410159338	Lasso	eln_all_gen_cyto_clin_demo
480	t_1_19	0.672593410159338	0.672593410159338	Lasso	eln_all_gen_cyto_clin_demo
481	t_1_3	0.672593410159338	0.672593410159338	Lasso	eln_all_gen_cyto_clin_demo
482	t_1_3	0.672593410159338	0.672593410159338	Lasso	eln_all_gen_cyto_clin_demo
483	t_1_3	0.672593410159338	0.672593410159338	Lasso	eln_all_gen_cyto_clin_demo
484	t_1_3	0.672593410159338	0.672593410159338	Lasso	eln_all_gen_cyto_clin_demo
485	t_1_4	0.672593410159338	0.672593410159338	Lasso	eln_all_gen_cyto_clin_demo
486	t_1_4	0.672593410159338	0.672593410159338	Lasso	eln_all_gen_cyto_clin_demo
487	t_1_4	0.672593410159338	0.672593410159338	Lasso	eln_all_gen_cyto_clin_demo
488	t_1_4	0.672593410159338	0.672593410159338	Lasso	eln_all_gen_cyto_clin_demo
489	t_1_5	0.672593410159338	0.672593410159338	Lasso	eln_all_gen_cyto_clin_demo
490	t_1_5	0.672593410159338	0.672593410159338	Lasso	eln_all_gen_cyto_clin_demo
491	t_1_5	0.672593410159338	0.672593410159338	Lasso	eln_all_gen_cyto_clin_demo
492	t_1_5	0.672593410159338	0.672593410159338	Lasso	eln_all_gen_cyto_clin_demo
493	t_1_6	0.672593410159338	0.672593410159338	Lasso	eln_all_gen_cyto_clin_demo
494	t_1_6	0.672593410159338	0.672593410159338	Lasso	eln_all_gen_cyto_clin_demo
495	t_1_6	0.672593410159338	0.672593410159338	Lasso	eln_all_gen_cyto_clin_demo
496	t_1_6	0.672593410159338	0.672593410159338	Lasso	eln_all_gen_cyto_clin_demo
497	t_2_17	0.672593410159338	0.672593410159338	Lasso	eln_all_gen_cyto_clin_demo
498	t_2_17	0.672593410159338	0.672593410159338	Lasso	eln_all_gen_cyto_clin_demo
499	t_2_17	0.672593410159338	0.672593410159338	Lasso	eln_all_gen_cyto_clin_demo
500	t_2_17	0.672593410159338	0.672593410159338	Lasso	eln_all_gen_cyto_clin_demo
501	t_2_3	0.672593410159338	0.672593410159338	Lasso	eln_all_gen_cyto_clin_demo
502	t_2_3	0.672593410159338	0.672593410159338	Lasso	eln_all_gen_cyto_clin_demo
503	t_2_3	0.672593410159338	0.672593410159338	Lasso	eln_all_gen_cyto_clin_demo
504	t_2_3	0.672593410159338	0.672593410159338	Lasso	eln_all_gen_cyto_clin_demo
505	t_2_5	0.672593410159338	0.672593410159338	Lasso	eln_all_gen_cyto_clin_demo
506	t_2_5	0.672593410159338	0.672593410159338	Lasso	eln_all_gen_cyto_clin_demo
507	t_2_5	0.672593410159338	0.672593410159338	Lasso	eln_all_gen_cyto_clin_demo
508	t_2_5	0.672593410159338	0.672593410159338	Lasso	eln_all_gen_cyto_clin_demo
509	t_2_7	0.672593410159338	0.672593410159338	Lasso	eln_all_gen_cyto_clin_demo
510	t_2_7	0.672593410159338	0.672593410159338	Lasso	eln_all_gen_cyto_clin_demo
511	t_2_7	0.672593410159338	0.672593410159338	Lasso	eln_all_gen_cyto_clin_demo
512	t_2_7	0.672593410159338	0.672593410159338	Lasso	eln_all_gen_cyto_clin_demo
513	t_2_9	0.672593410159338	0.672593410159338	Lasso	eln_all_gen_cyto_clin_demo
514	t_2_9	0.672593410159338	0.672593410159338	Lasso	eln_all_gen_cyto_clin_demo
515	t_2_9	0.672593410159338	0.672593410159338	Lasso	eln_all_gen_cyto_clin_demo
516	t_2_9	0.672593410159338	0.672593410159338	Lasso	eln_all_gen_cyto_clin_demo
517	t_3_16	0.672593410159338	0.672593410159338	Lasso	eln_all_gen_cyto_clin_demo
518	t_3_16	0.672593410159338	0.672593410159338	Lasso	eln_all_gen_cyto_clin_demo
519	t_3_16	0.672593410159338	0.672593410159338	Lasso	eln_all_gen_cyto_clin_demo
520	t_3_16	0.672593410159338	0.672593410159338	Lasso	eln_all_gen_cyto_clin_demo
521	t_3_21	0.672593410159338	0.672593410159338	Lasso	eln_all_gen_cyto_clin_demo
522	t_3_21	0.672593410159338	0.672593410159338	Lasso	eln_all_gen_cyto_clin_demo
523	t_3_21	0.672593410159338	0.672593410159338	Lasso	eln_all_gen_cyto_clin_demo
524	t_3_21	0.672593410159338	0.672593410159338	Lasso	eln_all_gen_cyto_clin_demo
525	t_3_5	0.672593410159338	0.672593410159338	Lasso	eln_all_gen_cyto_clin_demo
526	t_3_5	0.672593410159338	0.672593410159338	Lasso	eln_all_gen_cyto_clin_demo
527	t_3_5	0.672593410159338	0.672593410159338	Lasso	eln_all_gen_cyto_clin_demo
528	t_3_5	0.672593410159338	0.672593410159338	Lasso	eln_all_gen_cyto_clin_demo
529	t_3_7	0.672593410159338	0.672593410159338	Lasso	eln_all_gen_cyto_clin_demo
530	t_3_7	0.672593410159338	0.672593410159338	Lasso	eln_all_gen_cyto_clin_demo
531	t_3_7	0.672593410159338	0.672593410159338	Lasso	eln_all_gen_cyto_clin_demo
532	t_3_7	0.672593410159338	0.672593410159338	Lasso	eln_all_gen_cyto_clin_demo
533	t_3_9	0.672593410159338	0.672593410159338	Lasso	eln_all_gen_cyto_clin_demo
534	t_3_9	0.672593410159338	0.672593410159338	Lasso	eln_all_gen_cyto_clin_demo
535	t_3_9	0.672593410159338	0.672593410159338	Lasso	eln_all_gen_cyto_clin_demo
536	t_3_9	0.672593410159338	0.672593410159338	Lasso	eln_all_gen_cyto_clin_demo
537	t_4_12	0.672593410159338	0.672593410159338	Lasso	eln_all_gen_cyto_clin_demo
538	t_4_12	0.672593410159338	0.672593410159338	Lasso	eln_all_gen_cyto_clin_demo
539	t_4_12	0.672593410159338	0.672593410159338	Lasso	eln_all_gen_cyto_clin_demo
540	t_4_12	0.672593410159338	0.672593410159338	Lasso	eln_all_gen_cyto_clin_demo
541	t_4_21	0.672593410159338	0.672593410159338	Lasso	eln_all_gen_cyto_clin_demo
542	t_4_21	0.672593410159338	0.672593410159338	Lasso	eln_all_gen_cyto_clin_demo
543	t_4_21	0.672593410159338	0.672593410159338	Lasso	eln_all_gen_cyto_clin_demo
544	t_4_21	0.672593410159338	0.672593410159338	Lasso	eln_all_gen_cyto_clin_demo
545	t_4_9	0.672593410159338	0.672593410159338	Lasso	eln_all_gen_cyto_clin_demo
546	t_4_9	0.672593410159338	0.672593410159338	Lasso	eln_all_gen_cyto_clin_demo
547	t_4_9	0.672593410159338	0.672593410159338	Lasso	eln_all_gen_cyto_clin_demo
548	t_4_9	0.672593410159338	0.672593410159338	Lasso	eln_all_gen_cyto_clin_demo
549	t_5_12	0.672593410159338	0.672593410159338	Lasso	eln_all_gen_cyto_clin_demo
550	t_5_12	0.672593410159338	0.672593410159338	Lasso	eln_all_gen_cyto_clin_demo
551	t_5_12	0.672593410159338	0.672593410159338	Lasso	eln_all_gen_cyto_clin_demo
552	t_5_12	0.672593410159338	0.672593410159338	Lasso	eln_all_gen_cyto_clin_demo
553	t_5_17	0.672593410159338	0.672593410159338	Lasso	eln_all_gen_cyto_clin_demo
554	t_5_17	0.672593410159338	0.672593410159338	Lasso	eln_all_gen_cyto_clin_demo
555	t_5_17	0.672593410159338	0.672593410159338	Lasso	eln_all_gen_cyto_clin_demo
556	t_5_17	0.672593410159338	0.672593410159338	Lasso	eln_all_gen_cyto_clin_demo
557	t_5_9	0.672593410159338	0.672593410159338	Lasso	eln_all_gen_cyto_clin_demo
558	t_5_9	0.672593410159338	0.672593410159338	Lasso	eln_all_gen_cyto_clin_demo
559	t_5_9	0.672593410159338	0.672593410159338	Lasso	eln_all_gen_cyto_clin_demo
560	t_5_9	0.672593410159338	0.672593410159338	Lasso	eln_all_gen_cyto_clin_demo
561	t_6_9	0.672593410159338	0.672593410159338	Lasso	eln_all_gen_cyto_clin_demo
562	t_6_9	0.672593410159338	0.672593410159338	Lasso	eln_all_gen_cyto_clin_demo
563	t_6_9	0.672593410159338	0.672593410159338	Lasso	eln_all_gen_cyto_clin_demo
564	t_6_9	0.672593410159338	0.672593410159338	Lasso	eln_all_gen_cyto_clin_demo
565	t_7_16	0.672593410159338	0.672593410159338	Lasso	eln_all_gen_cyto_clin_demo
566	t_7_16	0.672593410159338	0.672593410159338	Lasso	eln_all_gen_cyto_clin_demo
567	t_7_16	0.672593410159338	0.672593410159338	Lasso	eln_all_gen_cyto_clin_demo
568	t_7_16	0.672593410159338	0.672593410159338	Lasso	eln_all_gen_cyto_clin_demo
569	t_7_17	0.672593410159338	0.672593410159338	Lasso	eln_all_gen_cyto_clin_demo
570	t_7_17	0.672593410159338	0.672593410159338	Lasso	eln_all_gen_cyto_clin_demo
571	t_7_17	0.672593410159338	0.672593410159338	Lasso	eln_all_gen_cyto_clin_demo
572	t_7_17	0.672593410159338	0.672593410159338	Lasso	eln_all_gen_cyto_clin_demo
573	t_7_8	0.672593410159338	0.672593410159338	Lasso	eln_all_gen_cyto_clin_demo
574	t_7_8	0.672593410159338	0.672593410159338	Lasso	eln_all_gen_cyto_clin_demo
575	t_7_8	0.672593410159338	0.672593410159338	Lasso	eln_all_gen_cyto_clin_demo
576	t_7_8	0.672593410159338	0.672593410159338	Lasso	eln_all_gen_cyto_clin_demo
577	t_8_10	0.672593410159338	0.672593410159338	Lasso	eln_all_gen_cyto_clin_demo
578	t_8_10	0.672593410159338	0.672593410159338	Lasso	eln_all_gen_cyto_clin_demo
579	t_8_10	0.672593410159338	0.672593410159338	Lasso	eln_all_gen_cyto_clin_demo
580	t_8_10	0.672593410159338	0.672593410159338	Lasso	eln_all_gen_cyto_clin_demo
581	t_8_13	0.672593410159338	0.672593410159338	Lasso	eln_all_gen_cyto_clin_demo
582	t_8_13	0.672593410159338	0.672593410159338	Lasso	eln_all_gen_cyto_clin_demo
583	t_8_13	0.672593410159338	0.672593410159338	Lasso	eln_all_gen_cyto_clin_demo
584	t_8_13	0.672593410159338	0.672593410159338	Lasso	eln_all_gen_cyto_clin_demo
585	t_8_16	0.672593410159338	0.672593410159338	Lasso	eln_all_gen_cyto_clin_demo
586	t_8_16	0.672593410159338	0.672593410159338	Lasso	eln_all_gen_cyto_clin_demo
587	t_8_16	0.672593410159338	0.672593410159338	Lasso	eln_all_gen_cyto_clin_demo
588	t_8_16	0.672593410159338	0.672593410159338	Lasso	eln_all_gen_cyto_clin_demo
589	t_8_17	0.672593410159338	0.672593410159338	Lasso	eln_all_gen_cyto_clin_demo
590	t_8_17	0.672593410159338	0.672593410159338	Lasso	eln_all_gen_cyto_clin_demo
591	t_8_17	0.672593410159338	0.672593410159338	Lasso	eln_all_gen_cyto_clin_demo
592	t_8_17	0.672593410159338	0.672593410159338	Lasso	eln_all_gen_cyto_clin_demo
593	t_8_21	0.672593410159338	0.672593410159338	Lasso	eln_all_gen_cyto_clin_demo
594	t_8_21	0.672593410159338	0.672593410159338	Lasso	eln_all_gen_cyto_clin_demo
595	t_8_21	0.672593410159338	0.672593410159338	Lasso	eln_all_gen_cyto_clin_demo
596	t_8_21	0.672593410159338	0.672593410159338	Lasso	eln_all_gen_cyto_clin_demo
597	t_9_11	0.672593410159338	0.672593410159338	Lasso	eln_all_gen_cyto_clin_demo
598	t_9_11	0.672593410159338	0.672593410159338	Lasso	eln_all_gen_cyto_clin_demo
599	t_9_11	0.672593410159338	0.672593410159338	Lasso	eln_all_gen_cyto_clin_demo
600	t_9_11	0.672593410159338	0.672593410159338	Lasso	eln_all_gen_cyto_clin_demo
601	t_9_13	0.672593410159338	0.672593410159338	Lasso	eln_all_gen_cyto_clin_demo
602	t_9_13	0.672593410159338	0.672593410159338	Lasso	eln_all_gen_cyto_clin_demo
603	t_9_13	0.672593410159338	0.672593410159338	Lasso	eln_all_gen_cyto_clin_demo
604	t_9_13	0.672593410159338	0.672593410159338	Lasso	eln_all_gen_cyto_clin_demo
605	t_9_17	0.672593410159338	0.672593410159338	Lasso	eln_all_gen_cyto_clin_demo
606	t_9_17	0.672593410159338	0.672593410159338	Lasso	eln_all_gen_cyto_clin_demo
607	t_9_17	0.672593410159338	0.672593410159338	Lasso	eln_all_gen_cyto_clin_demo
608	t_9_17	0.672593410159338	0.672593410159338	Lasso	eln_all_gen_cyto_clin_demo
609	t_9_22	0.672593410159338	0.672593410159338	Lasso	eln_all_gen_cyto_clin_demo
610	t_9_22	0.672593410159338	0.672593410159338	Lasso	eln_all_gen_cyto_clin_demo
611	t_9_22	0.672593410159338	0.672593410159338	Lasso	eln_all_gen_cyto_clin_demo
612	t_9_22	0.672593410159338	0.672593410159338	Lasso	eln_all_gen_cyto_clin_demo
613	complex	0.672593410159338	0.672593410159338	Lasso	eln_all_gen_cyto_clin_demo
614	complex	0.672593410159338	0.672593410159338	Lasso	eln_all_gen_cyto_clin_demo
615	complex	0.672593410159338	0.672593410159338	Lasso	eln_all_gen_cyto_clin_demo
616	complex	0.672593410159338	0.672593410159338	Lasso	eln_all_gen_cyto_clin_demo
617	others_transloc	0.672593410159338	0.672593410159338	Lasso	eln_all_gen_cyto_clin_demo
618	others_transloc	0.672593410159338	0.672593410159338	Lasso	eln_all_gen_cyto_clin_demo
619	others_transloc	0.672593410159338	0.672593410159338	Lasso	eln_all_gen_cyto_clin_demo
620	others_transloc	0.672593410159338	0.672593410159338	Lasso	eln_all_gen_cyto_clin_demo
621	inv_3	0.672593410159338	0.672593410159338	Lasso	eln_all_gen_cyto_clin_demo
622	inv_3	0.672593410159338	0.672593410159338	Lasso	eln_all_gen_cyto_clin_demo
623	inv_3	0.672593410159338	0.672593410159338	Lasso	eln_all_gen_cyto_clin_demo
624	inv_3	0.672593410159338	0.672593410159338	Lasso	eln_all_gen_cyto_clin_demo
625	inv_16	0.672593410159338	0.672593410159338	Lasso	eln_all_gen_cyto_clin_demo
626	inv_16	0.672593410159338	0.672593410159338	Lasso	eln_all_gen_cyto_clin_demo
627	inv_16	0.672593410159338	0.672593410159338	Lasso	eln_all_gen_cyto_clin_demo
628	inv_16	0.672593410159338	0.672593410159338	Lasso	eln_all_gen_cyto_clin_demo
629	ahd	0.672593410159338	0.672593410159338	Lasso	eln_all_gen_cyto_clin_demo
630	ahd	0.672593410159338	0.672593410159338	Lasso	eln_all_gen_cyto_clin_demo
631	ahd	0.672593410159338	0.672593410159338	Lasso	eln_all_gen_cyto_clin_demo
632	ahd	0.672593410159338	0.672593410159338	Lasso	eln_all_gen_cyto_clin_demo
633	perf_status	0.672593410159338	0.667031322449361	Lasso	eln_all_gen_cyto_clin_demo
634	perf_status	0.672593410159338	0.664510376221098	Lasso	eln_all_gen_cyto_clin_demo
635	perf_status	0.672593410159338	0.666341703882863	Lasso	eln_all_gen_cyto_clin_demo
636	perf_status	0.672593410159338	0.665014267333893	Lasso	eln_all_gen_cyto_clin_demo
637	bm_blasts	0.672593410159338	0.672593410159338	Lasso	eln_all_gen_cyto_clin_demo
638	bm_blasts	0.672593410159338	0.672593410159338	Lasso	eln_all_gen_cyto_clin_demo
639	bm_blasts	0.672593410159338	0.672593410159338	Lasso	eln_all_gen_cyto_clin_demo
640	bm_blasts	0.672593410159338	0.672593410159338	Lasso	eln_all_gen_cyto_clin_demo
641	secondary	0.672593410159338	0.672593410159338	Lasso	eln_all_gen_cyto_clin_demo
642	secondary	0.672593410159338	0.672593410159338	Lasso	eln_all_gen_cyto_clin_demo
643	secondary	0.672593410159338	0.672593410159338	Lasso	eln_all_gen_cyto_clin_demo
644	secondary	0.672593410159338	0.672593410159338	Lasso	eln_all_gen_cyto_clin_demo
645	wbc	0.672593410159338	0.672593410159338	Lasso	eln_all_gen_cyto_clin_demo
646	wbc	0.672593410159338	0.672593410159338	Lasso	eln_all_gen_cyto_clin_demo
647	wbc	0.672593410159338	0.672593410159338	Lasso	eln_all_gen_cyto_clin_demo
648	wbc	0.672593410159338	0.672593410159338	Lasso	eln_all_gen_cyto_clin_demo
649	hb	0.672593410159338	0.672593410159338	Lasso	eln_all_gen_cyto_clin_demo
650	hb	0.672593410159338	0.672593410159338	Lasso	eln_all_gen_cyto_clin_demo
651	hb	0.672593410159338	0.672593410159338	Lasso	eln_all_gen_cyto_clin_demo
652	hb	0.672593410159338	0.672593410159338	Lasso	eln_all_gen_cyto_clin_demo
653	plt	0.672593410159338	0.672593410159338	Lasso	eln_all_gen_cyto_clin_demo
654	plt	0.672593410159338	0.672593410159338	Lasso	eln_all_gen_cyto_clin_demo
655	plt	0.672593410159338	0.672593410159338	Lasso	eln_all_gen_cyto_clin_demo
656	plt	0.672593410159338	0.672593410159338	Lasso	eln_all_gen_cyto_clin_demo
657	gender	0.672593410159338	0.672593410159338	Lasso	eln_all_gen_cyto_clin_demo
658	gender	0.672593410159338	0.672593410159338	Lasso	eln_all_gen_cyto_clin_demo
659	gender	0.672593410159338	0.672593410159338	Lasso	eln_all_gen_cyto_clin_demo
660	gender	0.672593410159338	0.672593410159338	Lasso	eln_all_gen_cyto_clin_demo
661	age	0.672593410159338	0.600770037074534	Lasso	eln_all_gen_cyto_clin_demo
662	age	0.672593410159338	0.571619118663154	Lasso	eln_all_gen_cyto_clin_demo
663	age	0.672593410159338	0.566432398854342	Lasso	eln_all_gen_cyto_clin_demo
664	age	0.672593410159338	0.571377025466039	Lasso	eln_all_gen_cyto_clin_demo
665	eln_2017_adverse	0.699355130364384	0.698571287585381	Lasso	eln_all_gen_cyto_clin_demo
666	eln_2017_adverse	0.699355130364384	0.688507211089316	Lasso	eln_all_gen_cyto_clin_demo
667	eln_2017_adverse	0.699355130364384	0.680269648038628	Lasso	eln_all_gen_cyto_clin_demo
668	eln_2017_adverse	0.699355130364384	0.690563406445971	Lasso	eln_all_gen_cyto_clin_demo
669	eln_2017_favorable	0.699355130364384	0.694878995932812	Lasso	eln_all_gen_cyto_clin_demo
670	eln_2017_favorable	0.699355130364384	0.694331177461879	Lasso	eln_all_gen_cyto_clin_demo
671	eln_2017_favorable	0.699355130364384	0.691576785890523	Lasso	eln_all_gen_cyto_clin_demo
672	eln_2017_favorable	0.699355130364384	0.690915143184047	Lasso	eln_all_gen_cyto_clin_demo
673	eln_2017_intermediate	0.699355130364384	0.699355130364384	Lasso	eln_all_gen_cyto_clin_demo
674	eln_2017_intermediate	0.699355130364384	0.699355130364384	Lasso	eln_all_gen_cyto_clin_demo
675	eln_2017_intermediate	0.699355130364384	0.699355130364384	Lasso	eln_all_gen_cyto_clin_demo
676	eln_2017_intermediate	0.699355130364384	0.699355130364384	Lasso	eln_all_gen_cyto_clin_demo
677	ASXL1	0.699355130364384	0.699355130364384	Lasso	eln_all_gen_cyto_clin_demo
678	ASXL1	0.699355130364384	0.699355130364384	Lasso	eln_all_gen_cyto_clin_demo
679	ASXL1	0.699355130364384	0.699355130364384	Lasso	eln_all_gen_cyto_clin_demo
680	ASXL1	0.699355130364384	0.699355130364384	Lasso	eln_all_gen_cyto_clin_demo
681	ASXL2	0.699355130364384	0.699355130364384	Lasso	eln_all_gen_cyto_clin_demo
682	ASXL2	0.699355130364384	0.699355130364384	Lasso	eln_all_gen_cyto_clin_demo
683	ASXL2	0.699355130364384	0.699355130364384	Lasso	eln_all_gen_cyto_clin_demo
684	ASXL2	0.699355130364384	0.699355130364384	Lasso	eln_all_gen_cyto_clin_demo
685	ASXL3	0.699355130364384	0.699355130364384	Lasso	eln_all_gen_cyto_clin_demo
686	ASXL3	0.699355130364384	0.699355130364384	Lasso	eln_all_gen_cyto_clin_demo
687	ASXL3	0.699355130364384	0.699355130364384	Lasso	eln_all_gen_cyto_clin_demo
688	ASXL3	0.699355130364384	0.699355130364384	Lasso	eln_all_gen_cyto_clin_demo
689	ATRX	0.699355130364384	0.699355130364384	Lasso	eln_all_gen_cyto_clin_demo
690	ATRX	0.699355130364384	0.699355130364384	Lasso	eln_all_gen_cyto_clin_demo
691	ATRX	0.699355130364384	0.699355130364384	Lasso	eln_all_gen_cyto_clin_demo
692	ATRX	0.699355130364384	0.699355130364384	Lasso	eln_all_gen_cyto_clin_demo
693	BAGE3	0.699355130364384	0.699355130364384	Lasso	eln_all_gen_cyto_clin_demo
694	BAGE3	0.699355130364384	0.699355130364384	Lasso	eln_all_gen_cyto_clin_demo
695	BAGE3	0.699355130364384	0.699355130364384	Lasso	eln_all_gen_cyto_clin_demo
696	BAGE3	0.699355130364384	0.699355130364384	Lasso	eln_all_gen_cyto_clin_demo
697	BCOR	0.699355130364384	0.699355130364384	Lasso	eln_all_gen_cyto_clin_demo
698	BCOR	0.699355130364384	0.699355130364384	Lasso	eln_all_gen_cyto_clin_demo
699	BCOR	0.699355130364384	0.699355130364384	Lasso	eln_all_gen_cyto_clin_demo
700	BCOR	0.699355130364384	0.699355130364384	Lasso	eln_all_gen_cyto_clin_demo
701	BRAF	0.699355130364384	0.699355130364384	Lasso	eln_all_gen_cyto_clin_demo
702	BRAF	0.699355130364384	0.699355130364384	Lasso	eln_all_gen_cyto_clin_demo
703	BRAF	0.699355130364384	0.699355130364384	Lasso	eln_all_gen_cyto_clin_demo
704	BRAF	0.699355130364384	0.699355130364384	Lasso	eln_all_gen_cyto_clin_demo
705	CBFB	0.699355130364384	0.699355130364384	Lasso	eln_all_gen_cyto_clin_demo
706	CBFB	0.699355130364384	0.699355130364384	Lasso	eln_all_gen_cyto_clin_demo
707	CBFB	0.699355130364384	0.699355130364384	Lasso	eln_all_gen_cyto_clin_demo
708	CBFB	0.699355130364384	0.699355130364384	Lasso	eln_all_gen_cyto_clin_demo
709	CBL	0.699355130364384	0.699355130364384	Lasso	eln_all_gen_cyto_clin_demo
710	CBL	0.699355130364384	0.699355130364384	Lasso	eln_all_gen_cyto_clin_demo
711	CBL	0.699355130364384	0.699355130364384	Lasso	eln_all_gen_cyto_clin_demo
712	CBL	0.699355130364384	0.699355130364384	Lasso	eln_all_gen_cyto_clin_demo
713	CDKN2A	0.699355130364384	0.699355130364384	Lasso	eln_all_gen_cyto_clin_demo
714	CDKN2A	0.699355130364384	0.699355130364384	Lasso	eln_all_gen_cyto_clin_demo
715	CDKN2A	0.699355130364384	0.699355130364384	Lasso	eln_all_gen_cyto_clin_demo
716	CDKN2A	0.699355130364384	0.699355130364384	Lasso	eln_all_gen_cyto_clin_demo
717	CEBPA_bi	0.699355130364384	0.699355130364384	Lasso	eln_all_gen_cyto_clin_demo
718	CEBPA_bi	0.699355130364384	0.699355130364384	Lasso	eln_all_gen_cyto_clin_demo
719	CEBPA_bi	0.699355130364384	0.699355130364384	Lasso	eln_all_gen_cyto_clin_demo
720	CEBPA_bi	0.699355130364384	0.699355130364384	Lasso	eln_all_gen_cyto_clin_demo
721	CEBPA_mono	0.699355130364384	0.699355130364384	Lasso	eln_all_gen_cyto_clin_demo
722	CEBPA_mono	0.699355130364384	0.699355130364384	Lasso	eln_all_gen_cyto_clin_demo
723	CEBPA_mono	0.699355130364384	0.699355130364384	Lasso	eln_all_gen_cyto_clin_demo
724	CEBPA_mono	0.699355130364384	0.699355130364384	Lasso	eln_all_gen_cyto_clin_demo
725	CNTN5	0.699355130364384	0.699355130364384	Lasso	eln_all_gen_cyto_clin_demo
726	CNTN5	0.699355130364384	0.699355130364384	Lasso	eln_all_gen_cyto_clin_demo
727	CNTN5	0.699355130364384	0.699355130364384	Lasso	eln_all_gen_cyto_clin_demo
728	CNTN5	0.699355130364384	0.699355130364384	Lasso	eln_all_gen_cyto_clin_demo
729	CREBBP	0.699355130364384	0.699355130364384	Lasso	eln_all_gen_cyto_clin_demo
730	CREBBP	0.699355130364384	0.699355130364384	Lasso	eln_all_gen_cyto_clin_demo
731	CREBBP	0.699355130364384	0.699355130364384	Lasso	eln_all_gen_cyto_clin_demo
732	CREBBP	0.699355130364384	0.699355130364384	Lasso	eln_all_gen_cyto_clin_demo
733	CSF1R	0.699355130364384	0.699355130364384	Lasso	eln_all_gen_cyto_clin_demo
734	CSF1R	0.699355130364384	0.699355130364384	Lasso	eln_all_gen_cyto_clin_demo
735	CSF1R	0.699355130364384	0.699355130364384	Lasso	eln_all_gen_cyto_clin_demo
736	CSF1R	0.699355130364384	0.699355130364384	Lasso	eln_all_gen_cyto_clin_demo
737	CSF3R	0.699355130364384	0.699355130364384	Lasso	eln_all_gen_cyto_clin_demo
738	CSF3R	0.699355130364384	0.699355130364384	Lasso	eln_all_gen_cyto_clin_demo
739	CSF3R	0.699355130364384	0.699355130364384	Lasso	eln_all_gen_cyto_clin_demo
740	CSF3R	0.699355130364384	0.699355130364384	Lasso	eln_all_gen_cyto_clin_demo
741	CTCF	0.699355130364384	0.699355130364384	Lasso	eln_all_gen_cyto_clin_demo
742	CTCF	0.699355130364384	0.699355130364384	Lasso	eln_all_gen_cyto_clin_demo
743	CTCF	0.699355130364384	0.699355130364384	Lasso	eln_all_gen_cyto_clin_demo
744	CTCF	0.699355130364384	0.699355130364384	Lasso	eln_all_gen_cyto_clin_demo
745	CUL2	0.699355130364384	0.699355130364384	Lasso	eln_all_gen_cyto_clin_demo
746	CUL2	0.699355130364384	0.699355130364384	Lasso	eln_all_gen_cyto_clin_demo
747	CUL2	0.699355130364384	0.699355130364384	Lasso	eln_all_gen_cyto_clin_demo
748	CUL2	0.699355130364384	0.699355130364384	Lasso	eln_all_gen_cyto_clin_demo
749	CUX1	0.699355130364384	0.699355130364384	Lasso	eln_all_gen_cyto_clin_demo
750	CUX1	0.699355130364384	0.699355130364384	Lasso	eln_all_gen_cyto_clin_demo
751	CUX1	0.699355130364384	0.699355130364384	Lasso	eln_all_gen_cyto_clin_demo
752	CUX1	0.699355130364384	0.699355130364384	Lasso	eln_all_gen_cyto_clin_demo
753	DNMT3A	0.699355130364384	0.699355130364384	Lasso	eln_all_gen_cyto_clin_demo
754	DNMT3A	0.699355130364384	0.699355130364384	Lasso	eln_all_gen_cyto_clin_demo
755	DNMT3A	0.699355130364384	0.699355130364384	Lasso	eln_all_gen_cyto_clin_demo
756	DNMT3A	0.699355130364384	0.699355130364384	Lasso	eln_all_gen_cyto_clin_demo
757	EED	0.699355130364384	0.699355130364384	Lasso	eln_all_gen_cyto_clin_demo
758	EED	0.699355130364384	0.699355130364384	Lasso	eln_all_gen_cyto_clin_demo
759	EED	0.699355130364384	0.699355130364384	Lasso	eln_all_gen_cyto_clin_demo
760	EED	0.699355130364384	0.699355130364384	Lasso	eln_all_gen_cyto_clin_demo
761	ETV6	0.699355130364384	0.699355130364384	Lasso	eln_all_gen_cyto_clin_demo
762	ETV6	0.699355130364384	0.699355130364384	Lasso	eln_all_gen_cyto_clin_demo
763	ETV6	0.699355130364384	0.699355130364384	Lasso	eln_all_gen_cyto_clin_demo
764	ETV6	0.699355130364384	0.699355130364384	Lasso	eln_all_gen_cyto_clin_demo
765	EZH2	0.699355130364384	0.699355130364384	Lasso	eln_all_gen_cyto_clin_demo
766	EZH2	0.699355130364384	0.699355130364384	Lasso	eln_all_gen_cyto_clin_demo
767	EZH2	0.699355130364384	0.699355130364384	Lasso	eln_all_gen_cyto_clin_demo
768	EZH2	0.699355130364384	0.699355130364384	Lasso	eln_all_gen_cyto_clin_demo
769	FBXW7	0.699355130364384	0.699355130364384	Lasso	eln_all_gen_cyto_clin_demo
770	FBXW7	0.699355130364384	0.699355130364384	Lasso	eln_all_gen_cyto_clin_demo
771	FBXW7	0.699355130364384	0.699355130364384	Lasso	eln_all_gen_cyto_clin_demo
772	FBXW7	0.699355130364384	0.699355130364384	Lasso	eln_all_gen_cyto_clin_demo
773	ITD	0.699355130364384	0.699355130364384	Lasso	eln_all_gen_cyto_clin_demo
774	ITD	0.699355130364384	0.699355130364384	Lasso	eln_all_gen_cyto_clin_demo
775	ITD	0.699355130364384	0.699355130364384	Lasso	eln_all_gen_cyto_clin_demo
776	ITD	0.699355130364384	0.699355130364384	Lasso	eln_all_gen_cyto_clin_demo
777	FLT3_TKD	0.699355130364384	0.699355130364384	Lasso	eln_all_gen_cyto_clin_demo
778	FLT3_TKD	0.699355130364384	0.699355130364384	Lasso	eln_all_gen_cyto_clin_demo
779	FLT3_TKD	0.699355130364384	0.699355130364384	Lasso	eln_all_gen_cyto_clin_demo
780	FLT3_TKD	0.699355130364384	0.699355130364384	Lasso	eln_all_gen_cyto_clin_demo
781	FLT3_other	0.699355130364384	0.699355130364384	Lasso	eln_all_gen_cyto_clin_demo
782	FLT3_other	0.699355130364384	0.699355130364384	Lasso	eln_all_gen_cyto_clin_demo
783	FLT3_other	0.699355130364384	0.699355130364384	Lasso	eln_all_gen_cyto_clin_demo
784	FLT3_other	0.699355130364384	0.699355130364384	Lasso	eln_all_gen_cyto_clin_demo
785	GATA1	0.699355130364384	0.699355130364384	Lasso	eln_all_gen_cyto_clin_demo
786	GATA1	0.699355130364384	0.699355130364384	Lasso	eln_all_gen_cyto_clin_demo
787	GATA1	0.699355130364384	0.699355130364384	Lasso	eln_all_gen_cyto_clin_demo
788	GATA1	0.699355130364384	0.699355130364384	Lasso	eln_all_gen_cyto_clin_demo
789	GATA2	0.699355130364384	0.699355130364384	Lasso	eln_all_gen_cyto_clin_demo
790	GATA2	0.699355130364384	0.699355130364384	Lasso	eln_all_gen_cyto_clin_demo
791	GATA2	0.699355130364384	0.699355130364384	Lasso	eln_all_gen_cyto_clin_demo
792	GATA2	0.699355130364384	0.699355130364384	Lasso	eln_all_gen_cyto_clin_demo
793	GNAS	0.699355130364384	0.699355130364384	Lasso	eln_all_gen_cyto_clin_demo
794	GNAS	0.699355130364384	0.699355130364384	Lasso	eln_all_gen_cyto_clin_demo
795	GNAS	0.699355130364384	0.699355130364384	Lasso	eln_all_gen_cyto_clin_demo
796	GNAS	0.699355130364384	0.699355130364384	Lasso	eln_all_gen_cyto_clin_demo
797	GNB1	0.699355130364384	0.699355130364384	Lasso	eln_all_gen_cyto_clin_demo
798	GNB1	0.699355130364384	0.699355130364384	Lasso	eln_all_gen_cyto_clin_demo
799	GNB1	0.699355130364384	0.699355130364384	Lasso	eln_all_gen_cyto_clin_demo
800	GNB1	0.699355130364384	0.699355130364384	Lasso	eln_all_gen_cyto_clin_demo
801	IDH1	0.699355130364384	0.699355130364384	Lasso	eln_all_gen_cyto_clin_demo
802	IDH1	0.699355130364384	0.699355130364384	Lasso	eln_all_gen_cyto_clin_demo
803	IDH1	0.699355130364384	0.699355130364384	Lasso	eln_all_gen_cyto_clin_demo
804	IDH1	0.699355130364384	0.699355130364384	Lasso	eln_all_gen_cyto_clin_demo
805	IDH2_p.R140	0.699355130364384	0.699355130364384	Lasso	eln_all_gen_cyto_clin_demo
806	IDH2_p.R140	0.699355130364384	0.699355130364384	Lasso	eln_all_gen_cyto_clin_demo
807	IDH2_p.R140	0.699355130364384	0.699355130364384	Lasso	eln_all_gen_cyto_clin_demo
808	IDH2_p.R140	0.699355130364384	0.699355130364384	Lasso	eln_all_gen_cyto_clin_demo
809	IDH2_p.R172	0.699355130364384	0.699355130364384	Lasso	eln_all_gen_cyto_clin_demo
810	IDH2_p.R172	0.699355130364384	0.699355130364384	Lasso	eln_all_gen_cyto_clin_demo
811	IDH2_p.R172	0.699355130364384	0.699355130364384	Lasso	eln_all_gen_cyto_clin_demo
812	IDH2_p.R172	0.699355130364384	0.699355130364384	Lasso	eln_all_gen_cyto_clin_demo
813	JAK2	0.699355130364384	0.699355130364384	Lasso	eln_all_gen_cyto_clin_demo
814	JAK2	0.699355130364384	0.699355130364384	Lasso	eln_all_gen_cyto_clin_demo
815	JAK2	0.699355130364384	0.699355130364384	Lasso	eln_all_gen_cyto_clin_demo
816	JAK2	0.699355130364384	0.699355130364384	Lasso	eln_all_gen_cyto_clin_demo
817	JAK3	0.699355130364384	0.699355130364384	Lasso	eln_all_gen_cyto_clin_demo
818	JAK3	0.699355130364384	0.699355130364384	Lasso	eln_all_gen_cyto_clin_demo
819	JAK3	0.699355130364384	0.699355130364384	Lasso	eln_all_gen_cyto_clin_demo
820	JAK3	0.699355130364384	0.699355130364384	Lasso	eln_all_gen_cyto_clin_demo
821	KANSL1	0.699355130364384	0.699355130364384	Lasso	eln_all_gen_cyto_clin_demo
822	KANSL1	0.699355130364384	0.699355130364384	Lasso	eln_all_gen_cyto_clin_demo
823	KANSL1	0.699355130364384	0.699355130364384	Lasso	eln_all_gen_cyto_clin_demo
824	KANSL1	0.699355130364384	0.699355130364384	Lasso	eln_all_gen_cyto_clin_demo
825	KDM6A	0.699355130364384	0.699355130364384	Lasso	eln_all_gen_cyto_clin_demo
826	KDM6A	0.699355130364384	0.699355130364384	Lasso	eln_all_gen_cyto_clin_demo
827	KDM6A	0.699355130364384	0.699355130364384	Lasso	eln_all_gen_cyto_clin_demo
828	KDM6A	0.699355130364384	0.699355130364384	Lasso	eln_all_gen_cyto_clin_demo
829	KIT	0.699355130364384	0.699355130364384	Lasso	eln_all_gen_cyto_clin_demo
830	KIT	0.699355130364384	0.699355130364384	Lasso	eln_all_gen_cyto_clin_demo
831	KIT	0.699355130364384	0.699355130364384	Lasso	eln_all_gen_cyto_clin_demo
832	KIT	0.699355130364384	0.699355130364384	Lasso	eln_all_gen_cyto_clin_demo
833	KMT2C	0.699355130364384	0.699355130364384	Lasso	eln_all_gen_cyto_clin_demo
834	KMT2C	0.699355130364384	0.699355130364384	Lasso	eln_all_gen_cyto_clin_demo
835	KMT2C	0.699355130364384	0.699355130364384	Lasso	eln_all_gen_cyto_clin_demo
836	KMT2C	0.699355130364384	0.699355130364384	Lasso	eln_all_gen_cyto_clin_demo
837	KMT2D	0.699355130364384	0.699355130364384	Lasso	eln_all_gen_cyto_clin_demo
838	KMT2D	0.699355130364384	0.699355130364384	Lasso	eln_all_gen_cyto_clin_demo
839	KMT2D	0.699355130364384	0.699355130364384	Lasso	eln_all_gen_cyto_clin_demo
840	KMT2D	0.699355130364384	0.699355130364384	Lasso	eln_all_gen_cyto_clin_demo
841	KMT2E	0.699355130364384	0.699355130364384	Lasso	eln_all_gen_cyto_clin_demo
842	KMT2E	0.699355130364384	0.699355130364384	Lasso	eln_all_gen_cyto_clin_demo
843	KMT2E	0.699355130364384	0.699355130364384	Lasso	eln_all_gen_cyto_clin_demo
844	KMT2E	0.699355130364384	0.699355130364384	Lasso	eln_all_gen_cyto_clin_demo
845	KRAS	0.699355130364384	0.699355130364384	Lasso	eln_all_gen_cyto_clin_demo
846	KRAS	0.699355130364384	0.699355130364384	Lasso	eln_all_gen_cyto_clin_demo
847	KRAS	0.699355130364384	0.699355130364384	Lasso	eln_all_gen_cyto_clin_demo
848	KRAS	0.699355130364384	0.699355130364384	Lasso	eln_all_gen_cyto_clin_demo
849	LUC7L2	0.699355130364384	0.699355130364384	Lasso	eln_all_gen_cyto_clin_demo
850	LUC7L2	0.699355130364384	0.699355130364384	Lasso	eln_all_gen_cyto_clin_demo
851	LUC7L2	0.699355130364384	0.699355130364384	Lasso	eln_all_gen_cyto_clin_demo
852	LUC7L2	0.699355130364384	0.699355130364384	Lasso	eln_all_gen_cyto_clin_demo
853	MED12	0.699355130364384	0.699355130364384	Lasso	eln_all_gen_cyto_clin_demo
854	MED12	0.699355130364384	0.699355130364384	Lasso	eln_all_gen_cyto_clin_demo
855	MED12	0.699355130364384	0.699355130364384	Lasso	eln_all_gen_cyto_clin_demo
856	MED12	0.699355130364384	0.699355130364384	Lasso	eln_all_gen_cyto_clin_demo
857	MLL	0.699355130364384	0.699355130364384	Lasso	eln_all_gen_cyto_clin_demo
858	MLL	0.699355130364384	0.699355130364384	Lasso	eln_all_gen_cyto_clin_demo
859	MLL	0.699355130364384	0.699355130364384	Lasso	eln_all_gen_cyto_clin_demo
860	MLL	0.699355130364384	0.699355130364384	Lasso	eln_all_gen_cyto_clin_demo
861	MPL	0.699355130364384	0.699355130364384	Lasso	eln_all_gen_cyto_clin_demo
862	MPL	0.699355130364384	0.699355130364384	Lasso	eln_all_gen_cyto_clin_demo
863	MPL	0.699355130364384	0.699355130364384	Lasso	eln_all_gen_cyto_clin_demo
864	MPL	0.699355130364384	0.699355130364384	Lasso	eln_all_gen_cyto_clin_demo
865	MYC	0.699355130364384	0.699355130364384	Lasso	eln_all_gen_cyto_clin_demo
866	MYC	0.699355130364384	0.699355130364384	Lasso	eln_all_gen_cyto_clin_demo
867	MYC	0.699355130364384	0.699355130364384	Lasso	eln_all_gen_cyto_clin_demo
868	MYC	0.699355130364384	0.699355130364384	Lasso	eln_all_gen_cyto_clin_demo
869	NF1	0.699355130364384	0.699355130364384	Lasso	eln_all_gen_cyto_clin_demo
870	NF1	0.699355130364384	0.699355130364384	Lasso	eln_all_gen_cyto_clin_demo
871	NF1	0.699355130364384	0.699355130364384	Lasso	eln_all_gen_cyto_clin_demo
872	NF1	0.699355130364384	0.699355130364384	Lasso	eln_all_gen_cyto_clin_demo
873	NFE2	0.699355130364384	0.699355130364384	Lasso	eln_all_gen_cyto_clin_demo
874	NFE2	0.699355130364384	0.699355130364384	Lasso	eln_all_gen_cyto_clin_demo
875	NFE2	0.699355130364384	0.699355130364384	Lasso	eln_all_gen_cyto_clin_demo
876	NFE2	0.699355130364384	0.699355130364384	Lasso	eln_all_gen_cyto_clin_demo
877	NOTCH1	0.699355130364384	0.699355130364384	Lasso	eln_all_gen_cyto_clin_demo
878	NOTCH1	0.699355130364384	0.699355130364384	Lasso	eln_all_gen_cyto_clin_demo
879	NOTCH1	0.699355130364384	0.699355130364384	Lasso	eln_all_gen_cyto_clin_demo
880	NOTCH1	0.699355130364384	0.699355130364384	Lasso	eln_all_gen_cyto_clin_demo
881	NPM1	0.699355130364384	0.699355130364384	Lasso	eln_all_gen_cyto_clin_demo
882	NPM1	0.699355130364384	0.699355130364384	Lasso	eln_all_gen_cyto_clin_demo
883	NPM1	0.699355130364384	0.699355130364384	Lasso	eln_all_gen_cyto_clin_demo
884	NPM1	0.699355130364384	0.699355130364384	Lasso	eln_all_gen_cyto_clin_demo
885	NRAS_other	0.699355130364384	0.699355130364384	Lasso	eln_all_gen_cyto_clin_demo
886	NRAS_other	0.699355130364384	0.699355130364384	Lasso	eln_all_gen_cyto_clin_demo
887	NRAS_other	0.699355130364384	0.699355130364384	Lasso	eln_all_gen_cyto_clin_demo
888	NRAS_other	0.699355130364384	0.699355130364384	Lasso	eln_all_gen_cyto_clin_demo
889	NRAS_p.G12_13	0.699355130364384	0.699355130364384	Lasso	eln_all_gen_cyto_clin_demo
890	NRAS_p.G12_13	0.699355130364384	0.699355130364384	Lasso	eln_all_gen_cyto_clin_demo
891	NRAS_p.G12_13	0.699355130364384	0.699355130364384	Lasso	eln_all_gen_cyto_clin_demo
892	NRAS_p.G12_13	0.699355130364384	0.699355130364384	Lasso	eln_all_gen_cyto_clin_demo
893	NRAS_p.Q61_62	0.699355130364384	0.699355130364384	Lasso	eln_all_gen_cyto_clin_demo
894	NRAS_p.Q61_62	0.699355130364384	0.699355130364384	Lasso	eln_all_gen_cyto_clin_demo
895	NRAS_p.Q61_62	0.699355130364384	0.699355130364384	Lasso	eln_all_gen_cyto_clin_demo
896	NRAS_p.Q61_62	0.699355130364384	0.699355130364384	Lasso	eln_all_gen_cyto_clin_demo
897	PDS5B	0.699355130364384	0.699355130364384	Lasso	eln_all_gen_cyto_clin_demo
898	PDS5B	0.699355130364384	0.699355130364384	Lasso	eln_all_gen_cyto_clin_demo
899	PDS5B	0.699355130364384	0.699355130364384	Lasso	eln_all_gen_cyto_clin_demo
900	PDS5B	0.699355130364384	0.699355130364384	Lasso	eln_all_gen_cyto_clin_demo
901	PHF6	0.699355130364384	0.699355130364384	Lasso	eln_all_gen_cyto_clin_demo
902	PHF6	0.699355130364384	0.699355130364384	Lasso	eln_all_gen_cyto_clin_demo
903	PHF6	0.699355130364384	0.699355130364384	Lasso	eln_all_gen_cyto_clin_demo
904	PHF6	0.699355130364384	0.699355130364384	Lasso	eln_all_gen_cyto_clin_demo
905	PPFIA2	0.699355130364384	0.699355130364384	Lasso	eln_all_gen_cyto_clin_demo
906	PPFIA2	0.699355130364384	0.699355130364384	Lasso	eln_all_gen_cyto_clin_demo
907	PPFIA2	0.699355130364384	0.699355130364384	Lasso	eln_all_gen_cyto_clin_demo
908	PPFIA2	0.699355130364384	0.699355130364384	Lasso	eln_all_gen_cyto_clin_demo
909	PRPF8	0.699355130364384	0.699355130364384	Lasso	eln_all_gen_cyto_clin_demo
910	PRPF8	0.699355130364384	0.699355130364384	Lasso	eln_all_gen_cyto_clin_demo
911	PRPF8	0.699355130364384	0.699355130364384	Lasso	eln_all_gen_cyto_clin_demo
912	PRPF8	0.699355130364384	0.699355130364384	Lasso	eln_all_gen_cyto_clin_demo
913	PTEN	0.699355130364384	0.699355130364384	Lasso	eln_all_gen_cyto_clin_demo
914	PTEN	0.699355130364384	0.699355130364384	Lasso	eln_all_gen_cyto_clin_demo
915	PTEN	0.699355130364384	0.699355130364384	Lasso	eln_all_gen_cyto_clin_demo
916	PTEN	0.699355130364384	0.699355130364384	Lasso	eln_all_gen_cyto_clin_demo
917	PTPN11	0.699355130364384	0.699355130364384	Lasso	eln_all_gen_cyto_clin_demo
918	PTPN11	0.699355130364384	0.699355130364384	Lasso	eln_all_gen_cyto_clin_demo
919	PTPN11	0.699355130364384	0.699355130364384	Lasso	eln_all_gen_cyto_clin_demo
920	PTPN11	0.699355130364384	0.699355130364384	Lasso	eln_all_gen_cyto_clin_demo
921	PTPRF	0.699355130364384	0.699355130364384	Lasso	eln_all_gen_cyto_clin_demo
922	PTPRF	0.699355130364384	0.699355130364384	Lasso	eln_all_gen_cyto_clin_demo
923	PTPRF	0.699355130364384	0.699355130364384	Lasso	eln_all_gen_cyto_clin_demo
924	PTPRF	0.699355130364384	0.699355130364384	Lasso	eln_all_gen_cyto_clin_demo
925	PTPRT	0.699355130364384	0.699355130364384	Lasso	eln_all_gen_cyto_clin_demo
926	PTPRT	0.699355130364384	0.699355130364384	Lasso	eln_all_gen_cyto_clin_demo
927	PTPRT	0.699355130364384	0.699355130364384	Lasso	eln_all_gen_cyto_clin_demo
928	PTPRT	0.699355130364384	0.699355130364384	Lasso	eln_all_gen_cyto_clin_demo
929	RAD21	0.699355130364384	0.699355130364384	Lasso	eln_all_gen_cyto_clin_demo
930	RAD21	0.699355130364384	0.699355130364384	Lasso	eln_all_gen_cyto_clin_demo
931	RAD21	0.699355130364384	0.699355130364384	Lasso	eln_all_gen_cyto_clin_demo
932	RAD21	0.699355130364384	0.699355130364384	Lasso	eln_all_gen_cyto_clin_demo
933	RIT1	0.699355130364384	0.699355130364384	Lasso	eln_all_gen_cyto_clin_demo
934	RIT1	0.699355130364384	0.699355130364384	Lasso	eln_all_gen_cyto_clin_demo
935	RIT1	0.699355130364384	0.699355130364384	Lasso	eln_all_gen_cyto_clin_demo
936	RIT1	0.699355130364384	0.699355130364384	Lasso	eln_all_gen_cyto_clin_demo
937	RUNX1	0.699355130364384	0.699355130364384	Lasso	eln_all_gen_cyto_clin_demo
938	RUNX1	0.699355130364384	0.699355130364384	Lasso	eln_all_gen_cyto_clin_demo
939	RUNX1	0.699355130364384	0.699355130364384	Lasso	eln_all_gen_cyto_clin_demo
940	RUNX1	0.699355130364384	0.699355130364384	Lasso	eln_all_gen_cyto_clin_demo
941	S100B	0.699355130364384	0.699355130364384	Lasso	eln_all_gen_cyto_clin_demo
942	S100B	0.699355130364384	0.699355130364384	Lasso	eln_all_gen_cyto_clin_demo
943	S100B	0.699355130364384	0.699355130364384	Lasso	eln_all_gen_cyto_clin_demo
944	S100B	0.699355130364384	0.699355130364384	Lasso	eln_all_gen_cyto_clin_demo
945	SETBP1	0.699355130364384	0.699355130364384	Lasso	eln_all_gen_cyto_clin_demo
946	SETBP1	0.699355130364384	0.699355130364384	Lasso	eln_all_gen_cyto_clin_demo
947	SETBP1	0.699355130364384	0.699355130364384	Lasso	eln_all_gen_cyto_clin_demo
948	SETBP1	0.699355130364384	0.699355130364384	Lasso	eln_all_gen_cyto_clin_demo
949	SF1	0.699355130364384	0.699355130364384	Lasso	eln_all_gen_cyto_clin_demo
950	SF1	0.699355130364384	0.699355130364384	Lasso	eln_all_gen_cyto_clin_demo
951	SF1	0.699355130364384	0.699355130364384	Lasso	eln_all_gen_cyto_clin_demo
952	SF1	0.699355130364384	0.699355130364384	Lasso	eln_all_gen_cyto_clin_demo
953	SF3B1	0.699355130364384	0.699355130364384	Lasso	eln_all_gen_cyto_clin_demo
954	SF3B1	0.699355130364384	0.699355130364384	Lasso	eln_all_gen_cyto_clin_demo
955	SF3B1	0.699355130364384	0.699355130364384	Lasso	eln_all_gen_cyto_clin_demo
956	SF3B1	0.699355130364384	0.699355130364384	Lasso	eln_all_gen_cyto_clin_demo
957	SMC1A	0.699355130364384	0.699355130364384	Lasso	eln_all_gen_cyto_clin_demo
958	SMC1A	0.699355130364384	0.699355130364384	Lasso	eln_all_gen_cyto_clin_demo
959	SMC1A	0.699355130364384	0.699355130364384	Lasso	eln_all_gen_cyto_clin_demo
960	SMC1A	0.699355130364384	0.699355130364384	Lasso	eln_all_gen_cyto_clin_demo
961	SMC3	0.699355130364384	0.699355130364384	Lasso	eln_all_gen_cyto_clin_demo
962	SMC3	0.699355130364384	0.699355130364384	Lasso	eln_all_gen_cyto_clin_demo
963	SMC3	0.699355130364384	0.699355130364384	Lasso	eln_all_gen_cyto_clin_demo
964	SMC3	0.699355130364384	0.699355130364384	Lasso	eln_all_gen_cyto_clin_demo
965	SMG1	0.699355130364384	0.699355130364384	Lasso	eln_all_gen_cyto_clin_demo
966	SMG1	0.699355130364384	0.699355130364384	Lasso	eln_all_gen_cyto_clin_demo
967	SMG1	0.699355130364384	0.699355130364384	Lasso	eln_all_gen_cyto_clin_demo
968	SMG1	0.699355130364384	0.699355130364384	Lasso	eln_all_gen_cyto_clin_demo
969	SPP1	0.699355130364384	0.699355130364384	Lasso	eln_all_gen_cyto_clin_demo
970	SPP1	0.699355130364384	0.699355130364384	Lasso	eln_all_gen_cyto_clin_demo
971	SPP1	0.699355130364384	0.699355130364384	Lasso	eln_all_gen_cyto_clin_demo
972	SPP1	0.699355130364384	0.699355130364384	Lasso	eln_all_gen_cyto_clin_demo
973	SRSF2	0.699355130364384	0.699355130364384	Lasso	eln_all_gen_cyto_clin_demo
974	SRSF2	0.699355130364384	0.699355130364384	Lasso	eln_all_gen_cyto_clin_demo
975	SRSF2	0.699355130364384	0.699355130364384	Lasso	eln_all_gen_cyto_clin_demo
976	SRSF2	0.699355130364384	0.699355130364384	Lasso	eln_all_gen_cyto_clin_demo
977	STAG2	0.699355130364384	0.699355130364384	Lasso	eln_all_gen_cyto_clin_demo
978	STAG2	0.699355130364384	0.699355130364384	Lasso	eln_all_gen_cyto_clin_demo
979	STAG2	0.699355130364384	0.699355130364384	Lasso	eln_all_gen_cyto_clin_demo
980	STAG2	0.699355130364384	0.699355130364384	Lasso	eln_all_gen_cyto_clin_demo
981	STAT5B	0.699355130364384	0.699355130364384	Lasso	eln_all_gen_cyto_clin_demo
982	STAT5B	0.699355130364384	0.699355130364384	Lasso	eln_all_gen_cyto_clin_demo
983	STAT5B	0.699355130364384	0.699355130364384	Lasso	eln_all_gen_cyto_clin_demo
984	STAT5B	0.699355130364384	0.699355130364384	Lasso	eln_all_gen_cyto_clin_demo
985	SUZ12	0.699355130364384	0.699355130364384	Lasso	eln_all_gen_cyto_clin_demo
986	SUZ12	0.699355130364384	0.699355130364384	Lasso	eln_all_gen_cyto_clin_demo
987	SUZ12	0.699355130364384	0.699355130364384	Lasso	eln_all_gen_cyto_clin_demo
988	SUZ12	0.699355130364384	0.699355130364384	Lasso	eln_all_gen_cyto_clin_demo
989	TET2	0.699355130364384	0.699355130364384	Lasso	eln_all_gen_cyto_clin_demo
990	TET2	0.699355130364384	0.699355130364384	Lasso	eln_all_gen_cyto_clin_demo
991	TET2	0.699355130364384	0.699355130364384	Lasso	eln_all_gen_cyto_clin_demo
992	TET2	0.699355130364384	0.699355130364384	Lasso	eln_all_gen_cyto_clin_demo
993	TP53	0.699355130364384	0.686127843987766	Lasso	eln_all_gen_cyto_clin_demo
994	TP53	0.699355130364384	0.692138983688533	Lasso	eln_all_gen_cyto_clin_demo
995	TP53	0.699355130364384	0.691319652536645	Lasso	eln_all_gen_cyto_clin_demo
996	TP53	0.699355130364384	0.684619999669714	Lasso	eln_all_gen_cyto_clin_demo
997	U2AF1_p.S34	0.699355130364384	0.699355130364384	Lasso	eln_all_gen_cyto_clin_demo
998	U2AF1_p.S34	0.699355130364384	0.699355130364384	Lasso	eln_all_gen_cyto_clin_demo
999	U2AF1_p.S34	0.699355130364384	0.699355130364384	Lasso	eln_all_gen_cyto_clin_demo
1000	U2AF1_p.S34	0.699355130364384	0.699355130364384	Lasso	eln_all_gen_cyto_clin_demo
1001	U2AF1_p.Q157	0.699355130364384	0.699355130364384	Lasso	eln_all_gen_cyto_clin_demo
1002	U2AF1_p.Q157	0.699355130364384	0.699355130364384	Lasso	eln_all_gen_cyto_clin_demo
1003	U2AF1_p.Q157	0.699355130364384	0.699355130364384	Lasso	eln_all_gen_cyto_clin_demo
1004	U2AF1_p.Q157	0.699355130364384	0.699355130364384	Lasso	eln_all_gen_cyto_clin_demo
1005	WT1	0.699355130364384	0.699355130364384	Lasso	eln_all_gen_cyto_clin_demo
1006	WT1	0.699355130364384	0.699355130364384	Lasso	eln_all_gen_cyto_clin_demo
1007	WT1	0.699355130364384	0.699355130364384	Lasso	eln_all_gen_cyto_clin_demo
1008	WT1	0.699355130364384	0.699355130364384	Lasso	eln_all_gen_cyto_clin_demo
1009	ZRSR2	0.699355130364384	0.699355130364384	Lasso	eln_all_gen_cyto_clin_demo
1010	ZRSR2	0.699355130364384	0.699355130364384	Lasso	eln_all_gen_cyto_clin_demo
1011	ZRSR2	0.699355130364384	0.699355130364384	Lasso	eln_all_gen_cyto_clin_demo
1012	ZRSR2	0.699355130364384	0.699355130364384	Lasso	eln_all_gen_cyto_clin_demo
1013	add_8	0.699355130364384	0.699355130364384	Lasso	eln_all_gen_cyto_clin_demo
1014	add_8	0.699355130364384	0.699355130364384	Lasso	eln_all_gen_cyto_clin_demo
1015	add_8	0.699355130364384	0.699355130364384	Lasso	eln_all_gen_cyto_clin_demo
1016	add_8	0.699355130364384	0.699355130364384	Lasso	eln_all_gen_cyto_clin_demo
1017	add_11	0.699355130364384	0.699355130364384	Lasso	eln_all_gen_cyto_clin_demo
1018	add_11	0.699355130364384	0.699355130364384	Lasso	eln_all_gen_cyto_clin_demo
1019	add_11	0.699355130364384	0.699355130364384	Lasso	eln_all_gen_cyto_clin_demo
1020	add_11	0.699355130364384	0.699355130364384	Lasso	eln_all_gen_cyto_clin_demo
1021	add_13	0.699355130364384	0.699355130364384	Lasso	eln_all_gen_cyto_clin_demo
1022	add_13	0.699355130364384	0.699355130364384	Lasso	eln_all_gen_cyto_clin_demo
1023	add_13	0.699355130364384	0.699355130364384	Lasso	eln_all_gen_cyto_clin_demo
1024	add_13	0.699355130364384	0.699355130364384	Lasso	eln_all_gen_cyto_clin_demo
1025	add_21	0.699355130364384	0.699355130364384	Lasso	eln_all_gen_cyto_clin_demo
1026	add_21	0.699355130364384	0.699355130364384	Lasso	eln_all_gen_cyto_clin_demo
1027	add_21	0.699355130364384	0.699355130364384	Lasso	eln_all_gen_cyto_clin_demo
1028	add_21	0.699355130364384	0.699355130364384	Lasso	eln_all_gen_cyto_clin_demo
1029	add_22	0.699355130364384	0.699355130364384	Lasso	eln_all_gen_cyto_clin_demo
1030	add_22	0.699355130364384	0.699355130364384	Lasso	eln_all_gen_cyto_clin_demo
1031	add_22	0.699355130364384	0.699355130364384	Lasso	eln_all_gen_cyto_clin_demo
1032	add_22	0.699355130364384	0.699355130364384	Lasso	eln_all_gen_cyto_clin_demo
1033	del_20	0.699355130364384	0.699355130364384	Lasso	eln_all_gen_cyto_clin_demo
1034	del_20	0.699355130364384	0.699355130364384	Lasso	eln_all_gen_cyto_clin_demo
1035	del_20	0.699355130364384	0.699355130364384	Lasso	eln_all_gen_cyto_clin_demo
1036	del_20	0.699355130364384	0.699355130364384	Lasso	eln_all_gen_cyto_clin_demo
1037	del_3	0.699355130364384	0.699355130364384	Lasso	eln_all_gen_cyto_clin_demo
1038	del_3	0.699355130364384	0.699355130364384	Lasso	eln_all_gen_cyto_clin_demo
1039	del_3	0.699355130364384	0.699355130364384	Lasso	eln_all_gen_cyto_clin_demo
1040	del_3	0.699355130364384	0.699355130364384	Lasso	eln_all_gen_cyto_clin_demo
1041	del_5	0.699355130364384	0.69889978500697	Lasso	eln_all_gen_cyto_clin_demo
1042	del_5	0.699355130364384	0.700071482295089	Lasso	eln_all_gen_cyto_clin_demo
1043	del_5	0.699355130364384	0.699274761061534	Lasso	eln_all_gen_cyto_clin_demo
1044	del_5	0.699355130364384	0.69966876430647	Lasso	eln_all_gen_cyto_clin_demo
1045	del_7	0.699355130364384	0.699355130364384	Lasso	eln_all_gen_cyto_clin_demo
1046	del_7	0.699355130364384	0.699355130364384	Lasso	eln_all_gen_cyto_clin_demo
1047	del_7	0.699355130364384	0.699355130364384	Lasso	eln_all_gen_cyto_clin_demo
1048	del_7	0.699355130364384	0.699355130364384	Lasso	eln_all_gen_cyto_clin_demo
1049	del_9	0.699355130364384	0.699355130364384	Lasso	eln_all_gen_cyto_clin_demo
1050	del_9	0.699355130364384	0.699355130364384	Lasso	eln_all_gen_cyto_clin_demo
1051	del_9	0.699355130364384	0.699355130364384	Lasso	eln_all_gen_cyto_clin_demo
1052	del_9	0.699355130364384	0.699355130364384	Lasso	eln_all_gen_cyto_clin_demo
1053	del_12	0.699355130364384	0.699355130364384	Lasso	eln_all_gen_cyto_clin_demo
1054	del_12	0.699355130364384	0.699355130364384	Lasso	eln_all_gen_cyto_clin_demo
1055	del_12	0.699355130364384	0.699355130364384	Lasso	eln_all_gen_cyto_clin_demo
1056	del_12	0.699355130364384	0.699355130364384	Lasso	eln_all_gen_cyto_clin_demo
1057	del_13	0.699355130364384	0.699355130364384	Lasso	eln_all_gen_cyto_clin_demo
1058	del_13	0.699355130364384	0.699355130364384	Lasso	eln_all_gen_cyto_clin_demo
1059	del_13	0.699355130364384	0.699355130364384	Lasso	eln_all_gen_cyto_clin_demo
1060	del_13	0.699355130364384	0.699355130364384	Lasso	eln_all_gen_cyto_clin_demo
1061	del_16	0.699355130364384	0.699355130364384	Lasso	eln_all_gen_cyto_clin_demo
1062	del_16	0.699355130364384	0.699355130364384	Lasso	eln_all_gen_cyto_clin_demo
1063	del_16	0.699355130364384	0.699355130364384	Lasso	eln_all_gen_cyto_clin_demo
1064	del_16	0.699355130364384	0.699355130364384	Lasso	eln_all_gen_cyto_clin_demo
1065	del_17	0.699355130364384	0.699355130364384	Lasso	eln_all_gen_cyto_clin_demo
1066	del_17	0.699355130364384	0.699355130364384	Lasso	eln_all_gen_cyto_clin_demo
1067	del_17	0.699355130364384	0.699355130364384	Lasso	eln_all_gen_cyto_clin_demo
1068	del_17	0.699355130364384	0.699355130364384	Lasso	eln_all_gen_cyto_clin_demo
1069	del_18	0.699355130364384	0.699355130364384	Lasso	eln_all_gen_cyto_clin_demo
1070	del_18	0.699355130364384	0.699355130364384	Lasso	eln_all_gen_cyto_clin_demo
1071	del_18	0.699355130364384	0.699355130364384	Lasso	eln_all_gen_cyto_clin_demo
1072	del_18	0.699355130364384	0.699355130364384	Lasso	eln_all_gen_cyto_clin_demo
1073	minusy	0.699355130364384	0.699355130364384	Lasso	eln_all_gen_cyto_clin_demo
1074	minusy	0.699355130364384	0.699355130364384	Lasso	eln_all_gen_cyto_clin_demo
1075	minusy	0.699355130364384	0.699355130364384	Lasso	eln_all_gen_cyto_clin_demo
1076	minusy	0.699355130364384	0.699355130364384	Lasso	eln_all_gen_cyto_clin_demo
1077	t_v_11	0.699355130364384	0.699355130364384	Lasso	eln_all_gen_cyto_clin_demo
1078	t_v_11	0.699355130364384	0.699355130364384	Lasso	eln_all_gen_cyto_clin_demo
1079	t_v_11	0.699355130364384	0.699355130364384	Lasso	eln_all_gen_cyto_clin_demo
1080	t_v_11	0.699355130364384	0.699355130364384	Lasso	eln_all_gen_cyto_clin_demo
1081	t_10_21	0.699355130364384	0.699355130364384	Lasso	eln_all_gen_cyto_clin_demo
1082	t_10_21	0.699355130364384	0.699355130364384	Lasso	eln_all_gen_cyto_clin_demo
1083	t_10_21	0.699355130364384	0.699355130364384	Lasso	eln_all_gen_cyto_clin_demo
1084	t_10_21	0.699355130364384	0.699355130364384	Lasso	eln_all_gen_cyto_clin_demo
1085	t_12_13	0.699355130364384	0.699355130364384	Lasso	eln_all_gen_cyto_clin_demo
1086	t_12_13	0.699355130364384	0.699355130364384	Lasso	eln_all_gen_cyto_clin_demo
1087	t_12_13	0.699355130364384	0.699355130364384	Lasso	eln_all_gen_cyto_clin_demo
1088	t_12_13	0.699355130364384	0.699355130364384	Lasso	eln_all_gen_cyto_clin_demo
1089	t_12_17	0.699355130364384	0.699355130364384	Lasso	eln_all_gen_cyto_clin_demo
1090	t_12_17	0.699355130364384	0.699355130364384	Lasso	eln_all_gen_cyto_clin_demo
1091	t_12_17	0.699355130364384	0.699355130364384	Lasso	eln_all_gen_cyto_clin_demo
1092	t_12_17	0.699355130364384	0.699355130364384	Lasso	eln_all_gen_cyto_clin_demo
1093	t_12_22	0.699355130364384	0.699355130364384	Lasso	eln_all_gen_cyto_clin_demo
1094	t_12_22	0.699355130364384	0.699355130364384	Lasso	eln_all_gen_cyto_clin_demo
1095	t_12_22	0.699355130364384	0.699355130364384	Lasso	eln_all_gen_cyto_clin_demo
1096	t_12_22	0.699355130364384	0.699355130364384	Lasso	eln_all_gen_cyto_clin_demo
1097	t_13_19	0.699355130364384	0.699355130364384	Lasso	eln_all_gen_cyto_clin_demo
1098	t_13_19	0.699355130364384	0.699355130364384	Lasso	eln_all_gen_cyto_clin_demo
1099	t_13_19	0.699355130364384	0.699355130364384	Lasso	eln_all_gen_cyto_clin_demo
1100	t_13_19	0.699355130364384	0.699355130364384	Lasso	eln_all_gen_cyto_clin_demo
1101	t_15_16	0.699355130364384	0.699355130364384	Lasso	eln_all_gen_cyto_clin_demo
1102	t_15_16	0.699355130364384	0.699355130364384	Lasso	eln_all_gen_cyto_clin_demo
1103	t_15_16	0.699355130364384	0.699355130364384	Lasso	eln_all_gen_cyto_clin_demo
1104	t_15_16	0.699355130364384	0.699355130364384	Lasso	eln_all_gen_cyto_clin_demo
1105	t_15_17	0.699355130364384	0.699355130364384	Lasso	eln_all_gen_cyto_clin_demo
1106	t_15_17	0.699355130364384	0.699355130364384	Lasso	eln_all_gen_cyto_clin_demo
1107	t_15_17	0.699355130364384	0.699355130364384	Lasso	eln_all_gen_cyto_clin_demo
1108	t_15_17	0.699355130364384	0.699355130364384	Lasso	eln_all_gen_cyto_clin_demo
1109	t_16_17	0.699355130364384	0.699355130364384	Lasso	eln_all_gen_cyto_clin_demo
1110	t_16_17	0.699355130364384	0.699355130364384	Lasso	eln_all_gen_cyto_clin_demo
1111	t_16_17	0.699355130364384	0.699355130364384	Lasso	eln_all_gen_cyto_clin_demo
1112	t_16_17	0.699355130364384	0.699355130364384	Lasso	eln_all_gen_cyto_clin_demo
1113	t_16_21	0.699355130364384	0.699355130364384	Lasso	eln_all_gen_cyto_clin_demo
1114	t_16_21	0.699355130364384	0.699355130364384	Lasso	eln_all_gen_cyto_clin_demo
1115	t_16_21	0.699355130364384	0.699355130364384	Lasso	eln_all_gen_cyto_clin_demo
1116	t_16_21	0.699355130364384	0.699355130364384	Lasso	eln_all_gen_cyto_clin_demo
1117	t_17_19	0.699355130364384	0.699355130364384	Lasso	eln_all_gen_cyto_clin_demo
1118	t_17_19	0.699355130364384	0.699355130364384	Lasso	eln_all_gen_cyto_clin_demo
1119	t_17_19	0.699355130364384	0.699355130364384	Lasso	eln_all_gen_cyto_clin_demo
1120	t_17_19	0.699355130364384	0.699355130364384	Lasso	eln_all_gen_cyto_clin_demo
1121	t_17_21	0.699355130364384	0.699355130364384	Lasso	eln_all_gen_cyto_clin_demo
1122	t_17_21	0.699355130364384	0.699355130364384	Lasso	eln_all_gen_cyto_clin_demo
1123	t_17_21	0.699355130364384	0.699355130364384	Lasso	eln_all_gen_cyto_clin_demo
1124	t_17_21	0.699355130364384	0.699355130364384	Lasso	eln_all_gen_cyto_clin_demo
1125	t_1_12	0.699355130364384	0.699355130364384	Lasso	eln_all_gen_cyto_clin_demo
1126	t_1_12	0.699355130364384	0.699355130364384	Lasso	eln_all_gen_cyto_clin_demo
1127	t_1_12	0.699355130364384	0.699355130364384	Lasso	eln_all_gen_cyto_clin_demo
1128	t_1_12	0.699355130364384	0.699355130364384	Lasso	eln_all_gen_cyto_clin_demo
1129	t_1_14	0.699355130364384	0.699355130364384	Lasso	eln_all_gen_cyto_clin_demo
1130	t_1_14	0.699355130364384	0.699355130364384	Lasso	eln_all_gen_cyto_clin_demo
1131	t_1_14	0.699355130364384	0.699355130364384	Lasso	eln_all_gen_cyto_clin_demo
1132	t_1_14	0.699355130364384	0.699355130364384	Lasso	eln_all_gen_cyto_clin_demo
1133	t_1_16	0.699355130364384	0.699355130364384	Lasso	eln_all_gen_cyto_clin_demo
1134	t_1_16	0.699355130364384	0.699355130364384	Lasso	eln_all_gen_cyto_clin_demo
1135	t_1_16	0.699355130364384	0.699355130364384	Lasso	eln_all_gen_cyto_clin_demo
1136	t_1_16	0.699355130364384	0.699355130364384	Lasso	eln_all_gen_cyto_clin_demo
1137	t_1_17	0.699355130364384	0.699355130364384	Lasso	eln_all_gen_cyto_clin_demo
1138	t_1_17	0.699355130364384	0.699355130364384	Lasso	eln_all_gen_cyto_clin_demo
1139	t_1_17	0.699355130364384	0.699355130364384	Lasso	eln_all_gen_cyto_clin_demo
1140	t_1_17	0.699355130364384	0.699355130364384	Lasso	eln_all_gen_cyto_clin_demo
1141	t_1_19	0.699355130364384	0.699355130364384	Lasso	eln_all_gen_cyto_clin_demo
1142	t_1_19	0.699355130364384	0.699355130364384	Lasso	eln_all_gen_cyto_clin_demo
1143	t_1_19	0.699355130364384	0.699355130364384	Lasso	eln_all_gen_cyto_clin_demo
1144	t_1_19	0.699355130364384	0.699355130364384	Lasso	eln_all_gen_cyto_clin_demo
1145	t_1_3	0.699355130364384	0.699355130364384	Lasso	eln_all_gen_cyto_clin_demo
1146	t_1_3	0.699355130364384	0.699355130364384	Lasso	eln_all_gen_cyto_clin_demo
1147	t_1_3	0.699355130364384	0.699355130364384	Lasso	eln_all_gen_cyto_clin_demo
1148	t_1_3	0.699355130364384	0.699355130364384	Lasso	eln_all_gen_cyto_clin_demo
1149	t_1_4	0.699355130364384	0.699355130364384	Lasso	eln_all_gen_cyto_clin_demo
1150	t_1_4	0.699355130364384	0.699355130364384	Lasso	eln_all_gen_cyto_clin_demo
1151	t_1_4	0.699355130364384	0.699355130364384	Lasso	eln_all_gen_cyto_clin_demo
1152	t_1_4	0.699355130364384	0.699355130364384	Lasso	eln_all_gen_cyto_clin_demo
1153	t_1_5	0.699355130364384	0.699355130364384	Lasso	eln_all_gen_cyto_clin_demo
1154	t_1_5	0.699355130364384	0.699355130364384	Lasso	eln_all_gen_cyto_clin_demo
1155	t_1_5	0.699355130364384	0.699355130364384	Lasso	eln_all_gen_cyto_clin_demo
1156	t_1_5	0.699355130364384	0.699355130364384	Lasso	eln_all_gen_cyto_clin_demo
1157	t_1_6	0.699355130364384	0.699355130364384	Lasso	eln_all_gen_cyto_clin_demo
1158	t_1_6	0.699355130364384	0.699355130364384	Lasso	eln_all_gen_cyto_clin_demo
1159	t_1_6	0.699355130364384	0.699355130364384	Lasso	eln_all_gen_cyto_clin_demo
1160	t_1_6	0.699355130364384	0.699355130364384	Lasso	eln_all_gen_cyto_clin_demo
1161	t_2_17	0.699355130364384	0.699355130364384	Lasso	eln_all_gen_cyto_clin_demo
1162	t_2_17	0.699355130364384	0.699355130364384	Lasso	eln_all_gen_cyto_clin_demo
1163	t_2_17	0.699355130364384	0.699355130364384	Lasso	eln_all_gen_cyto_clin_demo
1164	t_2_17	0.699355130364384	0.699355130364384	Lasso	eln_all_gen_cyto_clin_demo
1165	t_2_3	0.699355130364384	0.699355130364384	Lasso	eln_all_gen_cyto_clin_demo
1166	t_2_3	0.699355130364384	0.699355130364384	Lasso	eln_all_gen_cyto_clin_demo
1167	t_2_3	0.699355130364384	0.699355130364384	Lasso	eln_all_gen_cyto_clin_demo
1168	t_2_3	0.699355130364384	0.699355130364384	Lasso	eln_all_gen_cyto_clin_demo
1169	t_2_5	0.699355130364384	0.699355130364384	Lasso	eln_all_gen_cyto_clin_demo
1170	t_2_5	0.699355130364384	0.699355130364384	Lasso	eln_all_gen_cyto_clin_demo
1171	t_2_5	0.699355130364384	0.699355130364384	Lasso	eln_all_gen_cyto_clin_demo
1172	t_2_5	0.699355130364384	0.699355130364384	Lasso	eln_all_gen_cyto_clin_demo
1173	t_2_7	0.699355130364384	0.699355130364384	Lasso	eln_all_gen_cyto_clin_demo
1174	t_2_7	0.699355130364384	0.699355130364384	Lasso	eln_all_gen_cyto_clin_demo
1175	t_2_7	0.699355130364384	0.699355130364384	Lasso	eln_all_gen_cyto_clin_demo
1176	t_2_7	0.699355130364384	0.699355130364384	Lasso	eln_all_gen_cyto_clin_demo
1177	t_2_9	0.699355130364384	0.699355130364384	Lasso	eln_all_gen_cyto_clin_demo
1178	t_2_9	0.699355130364384	0.699355130364384	Lasso	eln_all_gen_cyto_clin_demo
1179	t_2_9	0.699355130364384	0.699355130364384	Lasso	eln_all_gen_cyto_clin_demo
1180	t_2_9	0.699355130364384	0.699355130364384	Lasso	eln_all_gen_cyto_clin_demo
1181	t_3_16	0.699355130364384	0.699355130364384	Lasso	eln_all_gen_cyto_clin_demo
1182	t_3_16	0.699355130364384	0.699355130364384	Lasso	eln_all_gen_cyto_clin_demo
1183	t_3_16	0.699355130364384	0.699355130364384	Lasso	eln_all_gen_cyto_clin_demo
1184	t_3_16	0.699355130364384	0.699355130364384	Lasso	eln_all_gen_cyto_clin_demo
1185	t_3_21	0.699355130364384	0.699355130364384	Lasso	eln_all_gen_cyto_clin_demo
1186	t_3_21	0.699355130364384	0.699355130364384	Lasso	eln_all_gen_cyto_clin_demo
1187	t_3_21	0.699355130364384	0.699355130364384	Lasso	eln_all_gen_cyto_clin_demo
1188	t_3_21	0.699355130364384	0.699355130364384	Lasso	eln_all_gen_cyto_clin_demo
1189	t_3_5	0.699355130364384	0.699355130364384	Lasso	eln_all_gen_cyto_clin_demo
1190	t_3_5	0.699355130364384	0.699355130364384	Lasso	eln_all_gen_cyto_clin_demo
1191	t_3_5	0.699355130364384	0.699355130364384	Lasso	eln_all_gen_cyto_clin_demo
1192	t_3_5	0.699355130364384	0.699355130364384	Lasso	eln_all_gen_cyto_clin_demo
1193	t_3_7	0.699355130364384	0.699355130364384	Lasso	eln_all_gen_cyto_clin_demo
1194	t_3_7	0.699355130364384	0.699355130364384	Lasso	eln_all_gen_cyto_clin_demo
1195	t_3_7	0.699355130364384	0.699355130364384	Lasso	eln_all_gen_cyto_clin_demo
1196	t_3_7	0.699355130364384	0.699355130364384	Lasso	eln_all_gen_cyto_clin_demo
1197	t_3_9	0.699355130364384	0.699355130364384	Lasso	eln_all_gen_cyto_clin_demo
1198	t_3_9	0.699355130364384	0.699355130364384	Lasso	eln_all_gen_cyto_clin_demo
1199	t_3_9	0.699355130364384	0.699355130364384	Lasso	eln_all_gen_cyto_clin_demo
1200	t_3_9	0.699355130364384	0.699355130364384	Lasso	eln_all_gen_cyto_clin_demo
1201	t_4_12	0.699355130364384	0.699355130364384	Lasso	eln_all_gen_cyto_clin_demo
1202	t_4_12	0.699355130364384	0.699355130364384	Lasso	eln_all_gen_cyto_clin_demo
1203	t_4_12	0.699355130364384	0.699355130364384	Lasso	eln_all_gen_cyto_clin_demo
1204	t_4_12	0.699355130364384	0.699355130364384	Lasso	eln_all_gen_cyto_clin_demo
1205	t_4_21	0.699355130364384	0.699355130364384	Lasso	eln_all_gen_cyto_clin_demo
1206	t_4_21	0.699355130364384	0.699355130364384	Lasso	eln_all_gen_cyto_clin_demo
1207	t_4_21	0.699355130364384	0.699355130364384	Lasso	eln_all_gen_cyto_clin_demo
1208	t_4_21	0.699355130364384	0.699355130364384	Lasso	eln_all_gen_cyto_clin_demo
1209	t_4_9	0.699355130364384	0.699355130364384	Lasso	eln_all_gen_cyto_clin_demo
1210	t_4_9	0.699355130364384	0.699355130364384	Lasso	eln_all_gen_cyto_clin_demo
1211	t_4_9	0.699355130364384	0.699355130364384	Lasso	eln_all_gen_cyto_clin_demo
1212	t_4_9	0.699355130364384	0.699355130364384	Lasso	eln_all_gen_cyto_clin_demo
1213	t_5_12	0.699355130364384	0.699355130364384	Lasso	eln_all_gen_cyto_clin_demo
1214	t_5_12	0.699355130364384	0.699355130364384	Lasso	eln_all_gen_cyto_clin_demo
1215	t_5_12	0.699355130364384	0.699355130364384	Lasso	eln_all_gen_cyto_clin_demo
1216	t_5_12	0.699355130364384	0.699355130364384	Lasso	eln_all_gen_cyto_clin_demo
1217	t_5_17	0.699355130364384	0.699355130364384	Lasso	eln_all_gen_cyto_clin_demo
1218	t_5_17	0.699355130364384	0.699355130364384	Lasso	eln_all_gen_cyto_clin_demo
1219	t_5_17	0.699355130364384	0.699355130364384	Lasso	eln_all_gen_cyto_clin_demo
1220	t_5_17	0.699355130364384	0.699355130364384	Lasso	eln_all_gen_cyto_clin_demo
1221	t_5_9	0.699355130364384	0.699355130364384	Lasso	eln_all_gen_cyto_clin_demo
1222	t_5_9	0.699355130364384	0.699355130364384	Lasso	eln_all_gen_cyto_clin_demo
1223	t_5_9	0.699355130364384	0.699355130364384	Lasso	eln_all_gen_cyto_clin_demo
1224	t_5_9	0.699355130364384	0.699355130364384	Lasso	eln_all_gen_cyto_clin_demo
1225	t_6_9	0.699355130364384	0.699355130364384	Lasso	eln_all_gen_cyto_clin_demo
1226	t_6_9	0.699355130364384	0.699355130364384	Lasso	eln_all_gen_cyto_clin_demo
1227	t_6_9	0.699355130364384	0.699355130364384	Lasso	eln_all_gen_cyto_clin_demo
1228	t_6_9	0.699355130364384	0.699355130364384	Lasso	eln_all_gen_cyto_clin_demo
1229	t_7_16	0.699355130364384	0.699355130364384	Lasso	eln_all_gen_cyto_clin_demo
1230	t_7_16	0.699355130364384	0.699355130364384	Lasso	eln_all_gen_cyto_clin_demo
1231	t_7_16	0.699355130364384	0.699355130364384	Lasso	eln_all_gen_cyto_clin_demo
1232	t_7_16	0.699355130364384	0.699355130364384	Lasso	eln_all_gen_cyto_clin_demo
1233	t_7_17	0.699355130364384	0.699355130364384	Lasso	eln_all_gen_cyto_clin_demo
1234	t_7_17	0.699355130364384	0.699355130364384	Lasso	eln_all_gen_cyto_clin_demo
1235	t_7_17	0.699355130364384	0.699355130364384	Lasso	eln_all_gen_cyto_clin_demo
1236	t_7_17	0.699355130364384	0.699355130364384	Lasso	eln_all_gen_cyto_clin_demo
1237	t_7_8	0.699355130364384	0.699355130364384	Lasso	eln_all_gen_cyto_clin_demo
1238	t_7_8	0.699355130364384	0.699355130364384	Lasso	eln_all_gen_cyto_clin_demo
1239	t_7_8	0.699355130364384	0.699355130364384	Lasso	eln_all_gen_cyto_clin_demo
1240	t_7_8	0.699355130364384	0.699355130364384	Lasso	eln_all_gen_cyto_clin_demo
1241	t_8_10	0.699355130364384	0.699355130364384	Lasso	eln_all_gen_cyto_clin_demo
1242	t_8_10	0.699355130364384	0.699355130364384	Lasso	eln_all_gen_cyto_clin_demo
1243	t_8_10	0.699355130364384	0.699355130364384	Lasso	eln_all_gen_cyto_clin_demo
1244	t_8_10	0.699355130364384	0.699355130364384	Lasso	eln_all_gen_cyto_clin_demo
1245	t_8_13	0.699355130364384	0.699355130364384	Lasso	eln_all_gen_cyto_clin_demo
1246	t_8_13	0.699355130364384	0.699355130364384	Lasso	eln_all_gen_cyto_clin_demo
1247	t_8_13	0.699355130364384	0.699355130364384	Lasso	eln_all_gen_cyto_clin_demo
1248	t_8_13	0.699355130364384	0.699355130364384	Lasso	eln_all_gen_cyto_clin_demo
1249	t_8_16	0.699355130364384	0.699355130364384	Lasso	eln_all_gen_cyto_clin_demo
1250	t_8_16	0.699355130364384	0.699355130364384	Lasso	eln_all_gen_cyto_clin_demo
1251	t_8_16	0.699355130364384	0.699355130364384	Lasso	eln_all_gen_cyto_clin_demo
1252	t_8_16	0.699355130364384	0.699355130364384	Lasso	eln_all_gen_cyto_clin_demo
1253	t_8_17	0.699355130364384	0.699355130364384	Lasso	eln_all_gen_cyto_clin_demo
1254	t_8_17	0.699355130364384	0.699355130364384	Lasso	eln_all_gen_cyto_clin_demo
1255	t_8_17	0.699355130364384	0.699355130364384	Lasso	eln_all_gen_cyto_clin_demo
1256	t_8_17	0.699355130364384	0.699355130364384	Lasso	eln_all_gen_cyto_clin_demo
1257	t_8_21	0.699355130364384	0.699355130364384	Lasso	eln_all_gen_cyto_clin_demo
1258	t_8_21	0.699355130364384	0.699355130364384	Lasso	eln_all_gen_cyto_clin_demo
1259	t_8_21	0.699355130364384	0.699355130364384	Lasso	eln_all_gen_cyto_clin_demo
1260	t_8_21	0.699355130364384	0.699355130364384	Lasso	eln_all_gen_cyto_clin_demo
1261	t_9_11	0.699355130364384	0.699355130364384	Lasso	eln_all_gen_cyto_clin_demo
1262	t_9_11	0.699355130364384	0.699355130364384	Lasso	eln_all_gen_cyto_clin_demo
1263	t_9_11	0.699355130364384	0.699355130364384	Lasso	eln_all_gen_cyto_clin_demo
1264	t_9_11	0.699355130364384	0.699355130364384	Lasso	eln_all_gen_cyto_clin_demo
1265	t_9_13	0.699355130364384	0.699355130364384	Lasso	eln_all_gen_cyto_clin_demo
1266	t_9_13	0.699355130364384	0.699355130364384	Lasso	eln_all_gen_cyto_clin_demo
1267	t_9_13	0.699355130364384	0.699355130364384	Lasso	eln_all_gen_cyto_clin_demo
1268	t_9_13	0.699355130364384	0.699355130364384	Lasso	eln_all_gen_cyto_clin_demo
1269	t_9_17	0.699355130364384	0.699355130364384	Lasso	eln_all_gen_cyto_clin_demo
1270	t_9_17	0.699355130364384	0.699355130364384	Lasso	eln_all_gen_cyto_clin_demo
1271	t_9_17	0.699355130364384	0.699355130364384	Lasso	eln_all_gen_cyto_clin_demo
1272	t_9_17	0.699355130364384	0.699355130364384	Lasso	eln_all_gen_cyto_clin_demo
1273	t_9_22	0.699355130364384	0.699355130364384	Lasso	eln_all_gen_cyto_clin_demo
1274	t_9_22	0.699355130364384	0.699355130364384	Lasso	eln_all_gen_cyto_clin_demo
1275	t_9_22	0.699355130364384	0.699355130364384	Lasso	eln_all_gen_cyto_clin_demo
1276	t_9_22	0.699355130364384	0.699355130364384	Lasso	eln_all_gen_cyto_clin_demo
1277	complex	0.699355130364384	0.699355130364384	Lasso	eln_all_gen_cyto_clin_demo
1278	complex	0.699355130364384	0.699355130364384	Lasso	eln_all_gen_cyto_clin_demo
1279	complex	0.699355130364384	0.699355130364384	Lasso	eln_all_gen_cyto_clin_demo
1280	complex	0.699355130364384	0.699355130364384	Lasso	eln_all_gen_cyto_clin_demo
1281	others_transloc	0.699355130364384	0.699355130364384	Lasso	eln_all_gen_cyto_clin_demo
1282	others_transloc	0.699355130364384	0.699355130364384	Lasso	eln_all_gen_cyto_clin_demo
1283	others_transloc	0.699355130364384	0.699355130364384	Lasso	eln_all_gen_cyto_clin_demo
1284	others_transloc	0.699355130364384	0.699355130364384	Lasso	eln_all_gen_cyto_clin_demo
1285	inv_3	0.699355130364384	0.699355130364384	Lasso	eln_all_gen_cyto_clin_demo
1286	inv_3	0.699355130364384	0.699355130364384	Lasso	eln_all_gen_cyto_clin_demo
1287	inv_3	0.699355130364384	0.699355130364384	Lasso	eln_all_gen_cyto_clin_demo
1288	inv_3	0.699355130364384	0.699355130364384	Lasso	eln_all_gen_cyto_clin_demo
1289	inv_16	0.699355130364384	0.699355130364384	Lasso	eln_all_gen_cyto_clin_demo
1290	inv_16	0.699355130364384	0.699355130364384	Lasso	eln_all_gen_cyto_clin_demo
1291	inv_16	0.699355130364384	0.699355130364384	Lasso	eln_all_gen_cyto_clin_demo
1292	inv_16	0.699355130364384	0.699355130364384	Lasso	eln_all_gen_cyto_clin_demo
1293	ahd	0.699355130364384	0.699355130364384	Lasso	eln_all_gen_cyto_clin_demo
1294	ahd	0.699355130364384	0.699355130364384	Lasso	eln_all_gen_cyto_clin_demo
1295	ahd	0.699355130364384	0.699355130364384	Lasso	eln_all_gen_cyto_clin_demo
1296	ahd	0.699355130364384	0.699355130364384	Lasso	eln_all_gen_cyto_clin_demo
1297	perf_status	0.699355130364384	0.69168092707753	Lasso	eln_all_gen_cyto_clin_demo
1298	perf_status	0.699355130364384	0.696099011633127	Lasso	eln_all_gen_cyto_clin_demo
1299	perf_status	0.699355130364384	0.692962526966534	Lasso	eln_all_gen_cyto_clin_demo
1300	perf_status	0.699355130364384	0.69289581076212	Lasso	eln_all_gen_cyto_clin_demo
1301	bm_blasts	0.699355130364384	0.699355130364384	Lasso	eln_all_gen_cyto_clin_demo
1302	bm_blasts	0.699355130364384	0.699355130364384	Lasso	eln_all_gen_cyto_clin_demo
1303	bm_blasts	0.699355130364384	0.699355130364384	Lasso	eln_all_gen_cyto_clin_demo
1304	bm_blasts	0.699355130364384	0.699355130364384	Lasso	eln_all_gen_cyto_clin_demo
1305	secondary	0.699355130364384	0.699355130364384	Lasso	eln_all_gen_cyto_clin_demo
1306	secondary	0.699355130364384	0.699355130364384	Lasso	eln_all_gen_cyto_clin_demo
1307	secondary	0.699355130364384	0.699355130364384	Lasso	eln_all_gen_cyto_clin_demo
1308	secondary	0.699355130364384	0.699355130364384	Lasso	eln_all_gen_cyto_clin_demo
1309	wbc	0.699355130364384	0.699355130364384	Lasso	eln_all_gen_cyto_clin_demo
1310	wbc	0.699355130364384	0.699355130364384	Lasso	eln_all_gen_cyto_clin_demo
1311	wbc	0.699355130364384	0.699355130364384	Lasso	eln_all_gen_cyto_clin_demo
1312	wbc	0.699355130364384	0.699355130364384	Lasso	eln_all_gen_cyto_clin_demo
1313	hb	0.699355130364384	0.699355130364384	Lasso	eln_all_gen_cyto_clin_demo
1314	hb	0.699355130364384	0.699355130364384	Lasso	eln_all_gen_cyto_clin_demo
1315	hb	0.699355130364384	0.699355130364384	Lasso	eln_all_gen_cyto_clin_demo
1316	hb	0.699355130364384	0.699355130364384	Lasso	eln_all_gen_cyto_clin_demo
1317	plt	0.699355130364384	0.699355130364384	Lasso	eln_all_gen_cyto_clin_demo
1318	plt	0.699355130364384	0.699355130364384	Lasso	eln_all_gen_cyto_clin_demo
1319	plt	0.699355130364384	0.699355130364384	Lasso	eln_all_gen_cyto_clin_demo
1320	plt	0.699355130364384	0.699355130364384	Lasso	eln_all_gen_cyto_clin_demo
1321	gender	0.699355130364384	0.699355130364384	Lasso	eln_all_gen_cyto_clin_demo
1322	gender	0.699355130364384	0.699355130364384	Lasso	eln_all_gen_cyto_clin_demo
1323	gender	0.699355130364384	0.699355130364384	Lasso	eln_all_gen_cyto_clin_demo
1324	gender	0.699355130364384	0.699355130364384	Lasso	eln_all_gen_cyto_clin_demo
1325	age	0.699355130364384	0.576770447150098	Lasso	eln_all_gen_cyto_clin_demo
1326	age	0.699355130364384	0.584152803354071	Lasso	eln_all_gen_cyto_clin_demo
1327	age	0.699355130364384	0.572230162521974	Lasso	eln_all_gen_cyto_clin_demo
1328	age	0.699355130364384	0.617967461299648	Lasso	eln_all_gen_cyto_clin_demo
1329	eln_2017_adverse	0.724198449225037	0.712088490113229	Lasso	eln_all_gen_cyto_clin_demo
1330	eln_2017_adverse	0.724198449225037	0.715646146049804	Lasso	eln_all_gen_cyto_clin_demo
1331	eln_2017_adverse	0.724198449225037	0.71857884578538	Lasso	eln_all_gen_cyto_clin_demo
1332	eln_2017_adverse	0.724198449225037	0.717544180965197	Lasso	eln_all_gen_cyto_clin_demo
1333	eln_2017_favorable	0.724198449225037	0.708425104486758	Lasso	eln_all_gen_cyto_clin_demo
1334	eln_2017_favorable	0.724198449225037	0.71414713508121	Lasso	eln_all_gen_cyto_clin_demo
1335	eln_2017_favorable	0.724198449225037	0.713862582828983	Lasso	eln_all_gen_cyto_clin_demo
1336	eln_2017_favorable	0.724198449225037	0.708136424065655	Lasso	eln_all_gen_cyto_clin_demo
1337	eln_2017_intermediate	0.724198449225037	0.724198449225037	Lasso	eln_all_gen_cyto_clin_demo
1338	eln_2017_intermediate	0.724198449225037	0.724198449225037	Lasso	eln_all_gen_cyto_clin_demo
1339	eln_2017_intermediate	0.724198449225037	0.724198449225037	Lasso	eln_all_gen_cyto_clin_demo
1340	eln_2017_intermediate	0.724198449225037	0.724198449225037	Lasso	eln_all_gen_cyto_clin_demo
1341	ASXL1	0.724198449225037	0.724198449225037	Lasso	eln_all_gen_cyto_clin_demo
1342	ASXL1	0.724198449225037	0.724198449225037	Lasso	eln_all_gen_cyto_clin_demo
1343	ASXL1	0.724198449225037	0.724198449225037	Lasso	eln_all_gen_cyto_clin_demo
1344	ASXL1	0.724198449225037	0.724198449225037	Lasso	eln_all_gen_cyto_clin_demo
1345	ASXL2	0.724198449225037	0.724198449225037	Lasso	eln_all_gen_cyto_clin_demo
1346	ASXL2	0.724198449225037	0.724198449225037	Lasso	eln_all_gen_cyto_clin_demo
1347	ASXL2	0.724198449225037	0.724198449225037	Lasso	eln_all_gen_cyto_clin_demo
1348	ASXL2	0.724198449225037	0.724198449225037	Lasso	eln_all_gen_cyto_clin_demo
1349	ASXL3	0.724198449225037	0.724198449225037	Lasso	eln_all_gen_cyto_clin_demo
1350	ASXL3	0.724198449225037	0.724198449225037	Lasso	eln_all_gen_cyto_clin_demo
1351	ASXL3	0.724198449225037	0.724198449225037	Lasso	eln_all_gen_cyto_clin_demo
1352	ASXL3	0.724198449225037	0.724198449225037	Lasso	eln_all_gen_cyto_clin_demo
1353	ATRX	0.724198449225037	0.724198449225037	Lasso	eln_all_gen_cyto_clin_demo
1354	ATRX	0.724198449225037	0.724198449225037	Lasso	eln_all_gen_cyto_clin_demo
1355	ATRX	0.724198449225037	0.724198449225037	Lasso	eln_all_gen_cyto_clin_demo
1356	ATRX	0.724198449225037	0.724198449225037	Lasso	eln_all_gen_cyto_clin_demo
1357	BAGE3	0.724198449225037	0.724198449225037	Lasso	eln_all_gen_cyto_clin_demo
1358	BAGE3	0.724198449225037	0.724198449225037	Lasso	eln_all_gen_cyto_clin_demo
1359	BAGE3	0.724198449225037	0.724198449225037	Lasso	eln_all_gen_cyto_clin_demo
1360	BAGE3	0.724198449225037	0.724198449225037	Lasso	eln_all_gen_cyto_clin_demo
1361	BCOR	0.724198449225037	0.724198449225037	Lasso	eln_all_gen_cyto_clin_demo
1362	BCOR	0.724198449225037	0.724198449225037	Lasso	eln_all_gen_cyto_clin_demo
1363	BCOR	0.724198449225037	0.724198449225037	Lasso	eln_all_gen_cyto_clin_demo
1364	BCOR	0.724198449225037	0.724198449225037	Lasso	eln_all_gen_cyto_clin_demo
1365	BRAF	0.724198449225037	0.724198449225037	Lasso	eln_all_gen_cyto_clin_demo
1366	BRAF	0.724198449225037	0.724198449225037	Lasso	eln_all_gen_cyto_clin_demo
1367	BRAF	0.724198449225037	0.724198449225037	Lasso	eln_all_gen_cyto_clin_demo
1368	BRAF	0.724198449225037	0.724198449225037	Lasso	eln_all_gen_cyto_clin_demo
1369	CBFB	0.724198449225037	0.724198449225037	Lasso	eln_all_gen_cyto_clin_demo
1370	CBFB	0.724198449225037	0.724198449225037	Lasso	eln_all_gen_cyto_clin_demo
1371	CBFB	0.724198449225037	0.724198449225037	Lasso	eln_all_gen_cyto_clin_demo
1372	CBFB	0.724198449225037	0.724198449225037	Lasso	eln_all_gen_cyto_clin_demo
1373	CBL	0.724198449225037	0.724198449225037	Lasso	eln_all_gen_cyto_clin_demo
1374	CBL	0.724198449225037	0.724198449225037	Lasso	eln_all_gen_cyto_clin_demo
1375	CBL	0.724198449225037	0.724198449225037	Lasso	eln_all_gen_cyto_clin_demo
1376	CBL	0.724198449225037	0.724198449225037	Lasso	eln_all_gen_cyto_clin_demo
1377	CDKN2A	0.724198449225037	0.724198449225037	Lasso	eln_all_gen_cyto_clin_demo
1378	CDKN2A	0.724198449225037	0.724198449225037	Lasso	eln_all_gen_cyto_clin_demo
1379	CDKN2A	0.724198449225037	0.724198449225037	Lasso	eln_all_gen_cyto_clin_demo
1380	CDKN2A	0.724198449225037	0.724198449225037	Lasso	eln_all_gen_cyto_clin_demo
1381	CEBPA_bi	0.724198449225037	0.724198449225037	Lasso	eln_all_gen_cyto_clin_demo
1382	CEBPA_bi	0.724198449225037	0.724198449225037	Lasso	eln_all_gen_cyto_clin_demo
1383	CEBPA_bi	0.724198449225037	0.724198449225037	Lasso	eln_all_gen_cyto_clin_demo
1384	CEBPA_bi	0.724198449225037	0.724198449225037	Lasso	eln_all_gen_cyto_clin_demo
1385	CEBPA_mono	0.724198449225037	0.724198449225037	Lasso	eln_all_gen_cyto_clin_demo
1386	CEBPA_mono	0.724198449225037	0.724198449225037	Lasso	eln_all_gen_cyto_clin_demo
1387	CEBPA_mono	0.724198449225037	0.724198449225037	Lasso	eln_all_gen_cyto_clin_demo
1388	CEBPA_mono	0.724198449225037	0.724198449225037	Lasso	eln_all_gen_cyto_clin_demo
1389	CNTN5	0.724198449225037	0.724198449225037	Lasso	eln_all_gen_cyto_clin_demo
1390	CNTN5	0.724198449225037	0.724198449225037	Lasso	eln_all_gen_cyto_clin_demo
1391	CNTN5	0.724198449225037	0.724198449225037	Lasso	eln_all_gen_cyto_clin_demo
1392	CNTN5	0.724198449225037	0.724198449225037	Lasso	eln_all_gen_cyto_clin_demo
1393	CREBBP	0.724198449225037	0.724198449225037	Lasso	eln_all_gen_cyto_clin_demo
1394	CREBBP	0.724198449225037	0.724198449225037	Lasso	eln_all_gen_cyto_clin_demo
1395	CREBBP	0.724198449225037	0.724198449225037	Lasso	eln_all_gen_cyto_clin_demo
1396	CREBBP	0.724198449225037	0.724198449225037	Lasso	eln_all_gen_cyto_clin_demo
1397	CSF1R	0.724198449225037	0.724198449225037	Lasso	eln_all_gen_cyto_clin_demo
1398	CSF1R	0.724198449225037	0.724198449225037	Lasso	eln_all_gen_cyto_clin_demo
1399	CSF1R	0.724198449225037	0.724198449225037	Lasso	eln_all_gen_cyto_clin_demo
1400	CSF1R	0.724198449225037	0.724198449225037	Lasso	eln_all_gen_cyto_clin_demo
1401	CSF3R	0.724198449225037	0.724198449225037	Lasso	eln_all_gen_cyto_clin_demo
1402	CSF3R	0.724198449225037	0.724198449225037	Lasso	eln_all_gen_cyto_clin_demo
1403	CSF3R	0.724198449225037	0.724198449225037	Lasso	eln_all_gen_cyto_clin_demo
1404	CSF3R	0.724198449225037	0.724198449225037	Lasso	eln_all_gen_cyto_clin_demo
1405	CTCF	0.724198449225037	0.724198449225037	Lasso	eln_all_gen_cyto_clin_demo
1406	CTCF	0.724198449225037	0.724198449225037	Lasso	eln_all_gen_cyto_clin_demo
1407	CTCF	0.724198449225037	0.724198449225037	Lasso	eln_all_gen_cyto_clin_demo
1408	CTCF	0.724198449225037	0.724198449225037	Lasso	eln_all_gen_cyto_clin_demo
1409	CUL2	0.724198449225037	0.724198449225037	Lasso	eln_all_gen_cyto_clin_demo
1410	CUL2	0.724198449225037	0.724198449225037	Lasso	eln_all_gen_cyto_clin_demo
1411	CUL2	0.724198449225037	0.724198449225037	Lasso	eln_all_gen_cyto_clin_demo
1412	CUL2	0.724198449225037	0.724198449225037	Lasso	eln_all_gen_cyto_clin_demo
1413	CUX1	0.724198449225037	0.724198449225037	Lasso	eln_all_gen_cyto_clin_demo
1414	CUX1	0.724198449225037	0.724198449225037	Lasso	eln_all_gen_cyto_clin_demo
1415	CUX1	0.724198449225037	0.724198449225037	Lasso	eln_all_gen_cyto_clin_demo
1416	CUX1	0.724198449225037	0.724198449225037	Lasso	eln_all_gen_cyto_clin_demo
1417	DNMT3A	0.724198449225037	0.724198449225037	Lasso	eln_all_gen_cyto_clin_demo
1418	DNMT3A	0.724198449225037	0.724198449225037	Lasso	eln_all_gen_cyto_clin_demo
1419	DNMT3A	0.724198449225037	0.724198449225037	Lasso	eln_all_gen_cyto_clin_demo
1420	DNMT3A	0.724198449225037	0.724198449225037	Lasso	eln_all_gen_cyto_clin_demo
1421	EED	0.724198449225037	0.724198449225037	Lasso	eln_all_gen_cyto_clin_demo
1422	EED	0.724198449225037	0.724198449225037	Lasso	eln_all_gen_cyto_clin_demo
1423	EED	0.724198449225037	0.724198449225037	Lasso	eln_all_gen_cyto_clin_demo
1424	EED	0.724198449225037	0.724198449225037	Lasso	eln_all_gen_cyto_clin_demo
1425	ETV6	0.724198449225037	0.724198449225037	Lasso	eln_all_gen_cyto_clin_demo
1426	ETV6	0.724198449225037	0.724198449225037	Lasso	eln_all_gen_cyto_clin_demo
1427	ETV6	0.724198449225037	0.724198449225037	Lasso	eln_all_gen_cyto_clin_demo
1428	ETV6	0.724198449225037	0.724198449225037	Lasso	eln_all_gen_cyto_clin_demo
1429	EZH2	0.724198449225037	0.724198449225037	Lasso	eln_all_gen_cyto_clin_demo
1430	EZH2	0.724198449225037	0.724198449225037	Lasso	eln_all_gen_cyto_clin_demo
1431	EZH2	0.724198449225037	0.724198449225037	Lasso	eln_all_gen_cyto_clin_demo
1432	EZH2	0.724198449225037	0.724198449225037	Lasso	eln_all_gen_cyto_clin_demo
1433	FBXW7	0.724198449225037	0.724198449225037	Lasso	eln_all_gen_cyto_clin_demo
1434	FBXW7	0.724198449225037	0.724198449225037	Lasso	eln_all_gen_cyto_clin_demo
1435	FBXW7	0.724198449225037	0.724198449225037	Lasso	eln_all_gen_cyto_clin_demo
1436	FBXW7	0.724198449225037	0.724198449225037	Lasso	eln_all_gen_cyto_clin_demo
1437	ITD	0.724198449225037	0.724198449225037	Lasso	eln_all_gen_cyto_clin_demo
1438	ITD	0.724198449225037	0.724198449225037	Lasso	eln_all_gen_cyto_clin_demo
1439	ITD	0.724198449225037	0.724198449225037	Lasso	eln_all_gen_cyto_clin_demo
1440	ITD	0.724198449225037	0.724198449225037	Lasso	eln_all_gen_cyto_clin_demo
1441	FLT3_TKD	0.724198449225037	0.724198449225037	Lasso	eln_all_gen_cyto_clin_demo
1442	FLT3_TKD	0.724198449225037	0.724198449225037	Lasso	eln_all_gen_cyto_clin_demo
1443	FLT3_TKD	0.724198449225037	0.724198449225037	Lasso	eln_all_gen_cyto_clin_demo
1444	FLT3_TKD	0.724198449225037	0.724198449225037	Lasso	eln_all_gen_cyto_clin_demo
1445	FLT3_other	0.724198449225037	0.724198449225037	Lasso	eln_all_gen_cyto_clin_demo
1446	FLT3_other	0.724198449225037	0.724198449225037	Lasso	eln_all_gen_cyto_clin_demo
1447	FLT3_other	0.724198449225037	0.724198449225037	Lasso	eln_all_gen_cyto_clin_demo
1448	FLT3_other	0.724198449225037	0.724198449225037	Lasso	eln_all_gen_cyto_clin_demo
1449	GATA1	0.724198449225037	0.724198449225037	Lasso	eln_all_gen_cyto_clin_demo
1450	GATA1	0.724198449225037	0.724198449225037	Lasso	eln_all_gen_cyto_clin_demo
1451	GATA1	0.724198449225037	0.724198449225037	Lasso	eln_all_gen_cyto_clin_demo
1452	GATA1	0.724198449225037	0.724198449225037	Lasso	eln_all_gen_cyto_clin_demo
1453	GATA2	0.724198449225037	0.724198449225037	Lasso	eln_all_gen_cyto_clin_demo
1454	GATA2	0.724198449225037	0.724198449225037	Lasso	eln_all_gen_cyto_clin_demo
1455	GATA2	0.724198449225037	0.724198449225037	Lasso	eln_all_gen_cyto_clin_demo
1456	GATA2	0.724198449225037	0.724198449225037	Lasso	eln_all_gen_cyto_clin_demo
1457	GNAS	0.724198449225037	0.724198449225037	Lasso	eln_all_gen_cyto_clin_demo
1458	GNAS	0.724198449225037	0.724198449225037	Lasso	eln_all_gen_cyto_clin_demo
1459	GNAS	0.724198449225037	0.724198449225037	Lasso	eln_all_gen_cyto_clin_demo
1460	GNAS	0.724198449225037	0.724198449225037	Lasso	eln_all_gen_cyto_clin_demo
1461	GNB1	0.724198449225037	0.724198449225037	Lasso	eln_all_gen_cyto_clin_demo
1462	GNB1	0.724198449225037	0.724198449225037	Lasso	eln_all_gen_cyto_clin_demo
1463	GNB1	0.724198449225037	0.724198449225037	Lasso	eln_all_gen_cyto_clin_demo
1464	GNB1	0.724198449225037	0.724198449225037	Lasso	eln_all_gen_cyto_clin_demo
1465	IDH1	0.724198449225037	0.724198449225037	Lasso	eln_all_gen_cyto_clin_demo
1466	IDH1	0.724198449225037	0.724198449225037	Lasso	eln_all_gen_cyto_clin_demo
1467	IDH1	0.724198449225037	0.724198449225037	Lasso	eln_all_gen_cyto_clin_demo
1468	IDH1	0.724198449225037	0.724198449225037	Lasso	eln_all_gen_cyto_clin_demo
1469	IDH2_p.R140	0.724198449225037	0.724198449225037	Lasso	eln_all_gen_cyto_clin_demo
1470	IDH2_p.R140	0.724198449225037	0.724198449225037	Lasso	eln_all_gen_cyto_clin_demo
1471	IDH2_p.R140	0.724198449225037	0.724198449225037	Lasso	eln_all_gen_cyto_clin_demo
1472	IDH2_p.R140	0.724198449225037	0.724198449225037	Lasso	eln_all_gen_cyto_clin_demo
1473	IDH2_p.R172	0.724198449225037	0.724198449225037	Lasso	eln_all_gen_cyto_clin_demo
1474	IDH2_p.R172	0.724198449225037	0.724198449225037	Lasso	eln_all_gen_cyto_clin_demo
1475	IDH2_p.R172	0.724198449225037	0.724198449225037	Lasso	eln_all_gen_cyto_clin_demo
1476	IDH2_p.R172	0.724198449225037	0.724198449225037	Lasso	eln_all_gen_cyto_clin_demo
1477	JAK2	0.724198449225037	0.724198449225037	Lasso	eln_all_gen_cyto_clin_demo
1478	JAK2	0.724198449225037	0.724198449225037	Lasso	eln_all_gen_cyto_clin_demo
1479	JAK2	0.724198449225037	0.724198449225037	Lasso	eln_all_gen_cyto_clin_demo
1480	JAK2	0.724198449225037	0.724198449225037	Lasso	eln_all_gen_cyto_clin_demo
1481	JAK3	0.724198449225037	0.724198449225037	Lasso	eln_all_gen_cyto_clin_demo
1482	JAK3	0.724198449225037	0.724198449225037	Lasso	eln_all_gen_cyto_clin_demo
1483	JAK3	0.724198449225037	0.724198449225037	Lasso	eln_all_gen_cyto_clin_demo
1484	JAK3	0.724198449225037	0.724198449225037	Lasso	eln_all_gen_cyto_clin_demo
1485	KANSL1	0.724198449225037	0.724198449225037	Lasso	eln_all_gen_cyto_clin_demo
1486	KANSL1	0.724198449225037	0.724198449225037	Lasso	eln_all_gen_cyto_clin_demo
1487	KANSL1	0.724198449225037	0.724198449225037	Lasso	eln_all_gen_cyto_clin_demo
1488	KANSL1	0.724198449225037	0.724198449225037	Lasso	eln_all_gen_cyto_clin_demo
1489	KDM6A	0.724198449225037	0.724198449225037	Lasso	eln_all_gen_cyto_clin_demo
1490	KDM6A	0.724198449225037	0.724198449225037	Lasso	eln_all_gen_cyto_clin_demo
1491	KDM6A	0.724198449225037	0.724198449225037	Lasso	eln_all_gen_cyto_clin_demo
1492	KDM6A	0.724198449225037	0.724198449225037	Lasso	eln_all_gen_cyto_clin_demo
1493	KIT	0.724198449225037	0.724198449225037	Lasso	eln_all_gen_cyto_clin_demo
1494	KIT	0.724198449225037	0.724198449225037	Lasso	eln_all_gen_cyto_clin_demo
1495	KIT	0.724198449225037	0.724198449225037	Lasso	eln_all_gen_cyto_clin_demo
1496	KIT	0.724198449225037	0.724198449225037	Lasso	eln_all_gen_cyto_clin_demo
1497	KMT2C	0.724198449225037	0.724198449225037	Lasso	eln_all_gen_cyto_clin_demo
1498	KMT2C	0.724198449225037	0.724198449225037	Lasso	eln_all_gen_cyto_clin_demo
1499	KMT2C	0.724198449225037	0.724198449225037	Lasso	eln_all_gen_cyto_clin_demo
1500	KMT2C	0.724198449225037	0.724198449225037	Lasso	eln_all_gen_cyto_clin_demo
1501	KMT2D	0.724198449225037	0.724198449225037	Lasso	eln_all_gen_cyto_clin_demo
1502	KMT2D	0.724198449225037	0.724198449225037	Lasso	eln_all_gen_cyto_clin_demo
1503	KMT2D	0.724198449225037	0.724198449225037	Lasso	eln_all_gen_cyto_clin_demo
1504	KMT2D	0.724198449225037	0.724198449225037	Lasso	eln_all_gen_cyto_clin_demo
1505	KMT2E	0.724198449225037	0.724198449225037	Lasso	eln_all_gen_cyto_clin_demo
1506	KMT2E	0.724198449225037	0.724198449225037	Lasso	eln_all_gen_cyto_clin_demo
1507	KMT2E	0.724198449225037	0.724198449225037	Lasso	eln_all_gen_cyto_clin_demo
1508	KMT2E	0.724198449225037	0.724198449225037	Lasso	eln_all_gen_cyto_clin_demo
1509	KRAS	0.724198449225037	0.724198449225037	Lasso	eln_all_gen_cyto_clin_demo
1510	KRAS	0.724198449225037	0.724198449225037	Lasso	eln_all_gen_cyto_clin_demo
1511	KRAS	0.724198449225037	0.724198449225037	Lasso	eln_all_gen_cyto_clin_demo
1512	KRAS	0.724198449225037	0.724198449225037	Lasso	eln_all_gen_cyto_clin_demo
1513	LUC7L2	0.724198449225037	0.724198449225037	Lasso	eln_all_gen_cyto_clin_demo
1514	LUC7L2	0.724198449225037	0.724198449225037	Lasso	eln_all_gen_cyto_clin_demo
1515	LUC7L2	0.724198449225037	0.724198449225037	Lasso	eln_all_gen_cyto_clin_demo
1516	LUC7L2	0.724198449225037	0.724198449225037	Lasso	eln_all_gen_cyto_clin_demo
1517	MED12	0.724198449225037	0.724198449225037	Lasso	eln_all_gen_cyto_clin_demo
1518	MED12	0.724198449225037	0.724198449225037	Lasso	eln_all_gen_cyto_clin_demo
1519	MED12	0.724198449225037	0.724198449225037	Lasso	eln_all_gen_cyto_clin_demo
1520	MED12	0.724198449225037	0.724198449225037	Lasso	eln_all_gen_cyto_clin_demo
1521	MLL	0.724198449225037	0.724198449225037	Lasso	eln_all_gen_cyto_clin_demo
1522	MLL	0.724198449225037	0.724198449225037	Lasso	eln_all_gen_cyto_clin_demo
1523	MLL	0.724198449225037	0.724198449225037	Lasso	eln_all_gen_cyto_clin_demo
1524	MLL	0.724198449225037	0.724198449225037	Lasso	eln_all_gen_cyto_clin_demo
1525	MPL	0.724198449225037	0.724198449225037	Lasso	eln_all_gen_cyto_clin_demo
1526	MPL	0.724198449225037	0.724198449225037	Lasso	eln_all_gen_cyto_clin_demo
1527	MPL	0.724198449225037	0.724198449225037	Lasso	eln_all_gen_cyto_clin_demo
1528	MPL	0.724198449225037	0.724198449225037	Lasso	eln_all_gen_cyto_clin_demo
1529	MYC	0.724198449225037	0.724198449225037	Lasso	eln_all_gen_cyto_clin_demo
1530	MYC	0.724198449225037	0.724198449225037	Lasso	eln_all_gen_cyto_clin_demo
1531	MYC	0.724198449225037	0.724198449225037	Lasso	eln_all_gen_cyto_clin_demo
1532	MYC	0.724198449225037	0.724198449225037	Lasso	eln_all_gen_cyto_clin_demo
1533	NF1	0.724198449225037	0.724198449225037	Lasso	eln_all_gen_cyto_clin_demo
1534	NF1	0.724198449225037	0.724198449225037	Lasso	eln_all_gen_cyto_clin_demo
1535	NF1	0.724198449225037	0.724198449225037	Lasso	eln_all_gen_cyto_clin_demo
1536	NF1	0.724198449225037	0.724198449225037	Lasso	eln_all_gen_cyto_clin_demo
1537	NFE2	0.724198449225037	0.724198449225037	Lasso	eln_all_gen_cyto_clin_demo
1538	NFE2	0.724198449225037	0.724198449225037	Lasso	eln_all_gen_cyto_clin_demo
1539	NFE2	0.724198449225037	0.724198449225037	Lasso	eln_all_gen_cyto_clin_demo
1540	NFE2	0.724198449225037	0.724198449225037	Lasso	eln_all_gen_cyto_clin_demo
1541	NOTCH1	0.724198449225037	0.724198449225037	Lasso	eln_all_gen_cyto_clin_demo
1542	NOTCH1	0.724198449225037	0.724198449225037	Lasso	eln_all_gen_cyto_clin_demo
1543	NOTCH1	0.724198449225037	0.724198449225037	Lasso	eln_all_gen_cyto_clin_demo
1544	NOTCH1	0.724198449225037	0.724198449225037	Lasso	eln_all_gen_cyto_clin_demo
1545	NPM1	0.724198449225037	0.724198449225037	Lasso	eln_all_gen_cyto_clin_demo
1546	NPM1	0.724198449225037	0.724198449225037	Lasso	eln_all_gen_cyto_clin_demo
1547	NPM1	0.724198449225037	0.724198449225037	Lasso	eln_all_gen_cyto_clin_demo
1548	NPM1	0.724198449225037	0.724198449225037	Lasso	eln_all_gen_cyto_clin_demo
1549	NRAS_other	0.724198449225037	0.724198449225037	Lasso	eln_all_gen_cyto_clin_demo
1550	NRAS_other	0.724198449225037	0.724198449225037	Lasso	eln_all_gen_cyto_clin_demo
1551	NRAS_other	0.724198449225037	0.724198449225037	Lasso	eln_all_gen_cyto_clin_demo
1552	NRAS_other	0.724198449225037	0.724198449225037	Lasso	eln_all_gen_cyto_clin_demo
1553	NRAS_p.G12_13	0.724198449225037	0.724198449225037	Lasso	eln_all_gen_cyto_clin_demo
1554	NRAS_p.G12_13	0.724198449225037	0.724198449225037	Lasso	eln_all_gen_cyto_clin_demo
1555	NRAS_p.G12_13	0.724198449225037	0.724198449225037	Lasso	eln_all_gen_cyto_clin_demo
1556	NRAS_p.G12_13	0.724198449225037	0.724198449225037	Lasso	eln_all_gen_cyto_clin_demo
1557	NRAS_p.Q61_62	0.724198449225037	0.724198449225037	Lasso	eln_all_gen_cyto_clin_demo
1558	NRAS_p.Q61_62	0.724198449225037	0.724198449225037	Lasso	eln_all_gen_cyto_clin_demo
1559	NRAS_p.Q61_62	0.724198449225037	0.724198449225037	Lasso	eln_all_gen_cyto_clin_demo
1560	NRAS_p.Q61_62	0.724198449225037	0.724198449225037	Lasso	eln_all_gen_cyto_clin_demo
1561	PDS5B	0.724198449225037	0.724198449225037	Lasso	eln_all_gen_cyto_clin_demo
1562	PDS5B	0.724198449225037	0.724198449225037	Lasso	eln_all_gen_cyto_clin_demo
1563	PDS5B	0.724198449225037	0.724198449225037	Lasso	eln_all_gen_cyto_clin_demo
1564	PDS5B	0.724198449225037	0.724198449225037	Lasso	eln_all_gen_cyto_clin_demo
1565	PHF6	0.724198449225037	0.724198449225037	Lasso	eln_all_gen_cyto_clin_demo
1566	PHF6	0.724198449225037	0.724198449225037	Lasso	eln_all_gen_cyto_clin_demo
1567	PHF6	0.724198449225037	0.724198449225037	Lasso	eln_all_gen_cyto_clin_demo
1568	PHF6	0.724198449225037	0.724198449225037	Lasso	eln_all_gen_cyto_clin_demo
1569	PPFIA2	0.724198449225037	0.724198449225037	Lasso	eln_all_gen_cyto_clin_demo
1570	PPFIA2	0.724198449225037	0.724198449225037	Lasso	eln_all_gen_cyto_clin_demo
1571	PPFIA2	0.724198449225037	0.724198449225037	Lasso	eln_all_gen_cyto_clin_demo
1572	PPFIA2	0.724198449225037	0.724198449225037	Lasso	eln_all_gen_cyto_clin_demo
1573	PRPF8	0.724198449225037	0.724198449225037	Lasso	eln_all_gen_cyto_clin_demo
1574	PRPF8	0.724198449225037	0.724198449225037	Lasso	eln_all_gen_cyto_clin_demo
1575	PRPF8	0.724198449225037	0.724198449225037	Lasso	eln_all_gen_cyto_clin_demo
1576	PRPF8	0.724198449225037	0.724198449225037	Lasso	eln_all_gen_cyto_clin_demo
1577	PTEN	0.724198449225037	0.724198449225037	Lasso	eln_all_gen_cyto_clin_demo
1578	PTEN	0.724198449225037	0.724198449225037	Lasso	eln_all_gen_cyto_clin_demo
1579	PTEN	0.724198449225037	0.724198449225037	Lasso	eln_all_gen_cyto_clin_demo
1580	PTEN	0.724198449225037	0.724198449225037	Lasso	eln_all_gen_cyto_clin_demo
1581	PTPN11	0.724198449225037	0.724198449225037	Lasso	eln_all_gen_cyto_clin_demo
1582	PTPN11	0.724198449225037	0.724198449225037	Lasso	eln_all_gen_cyto_clin_demo
1583	PTPN11	0.724198449225037	0.724198449225037	Lasso	eln_all_gen_cyto_clin_demo
1584	PTPN11	0.724198449225037	0.724198449225037	Lasso	eln_all_gen_cyto_clin_demo
1585	PTPRF	0.724198449225037	0.724198449225037	Lasso	eln_all_gen_cyto_clin_demo
1586	PTPRF	0.724198449225037	0.724198449225037	Lasso	eln_all_gen_cyto_clin_demo
1587	PTPRF	0.724198449225037	0.724198449225037	Lasso	eln_all_gen_cyto_clin_demo
1588	PTPRF	0.724198449225037	0.724198449225037	Lasso	eln_all_gen_cyto_clin_demo
1589	PTPRT	0.724198449225037	0.724198449225037	Lasso	eln_all_gen_cyto_clin_demo
1590	PTPRT	0.724198449225037	0.724198449225037	Lasso	eln_all_gen_cyto_clin_demo
1591	PTPRT	0.724198449225037	0.724198449225037	Lasso	eln_all_gen_cyto_clin_demo
1592	PTPRT	0.724198449225037	0.724198449225037	Lasso	eln_all_gen_cyto_clin_demo
1593	RAD21	0.724198449225037	0.724198449225037	Lasso	eln_all_gen_cyto_clin_demo
1594	RAD21	0.724198449225037	0.724198449225037	Lasso	eln_all_gen_cyto_clin_demo
1595	RAD21	0.724198449225037	0.724198449225037	Lasso	eln_all_gen_cyto_clin_demo
1596	RAD21	0.724198449225037	0.724198449225037	Lasso	eln_all_gen_cyto_clin_demo
1597	RIT1	0.724198449225037	0.724198449225037	Lasso	eln_all_gen_cyto_clin_demo
1598	RIT1	0.724198449225037	0.724198449225037	Lasso	eln_all_gen_cyto_clin_demo
1599	RIT1	0.724198449225037	0.724198449225037	Lasso	eln_all_gen_cyto_clin_demo
1600	RIT1	0.724198449225037	0.724198449225037	Lasso	eln_all_gen_cyto_clin_demo
1601	RUNX1	0.724198449225037	0.724198449225037	Lasso	eln_all_gen_cyto_clin_demo
1602	RUNX1	0.724198449225037	0.724198449225037	Lasso	eln_all_gen_cyto_clin_demo
1603	RUNX1	0.724198449225037	0.724198449225037	Lasso	eln_all_gen_cyto_clin_demo
1604	RUNX1	0.724198449225037	0.724198449225037	Lasso	eln_all_gen_cyto_clin_demo
1605	S100B	0.724198449225037	0.724198449225037	Lasso	eln_all_gen_cyto_clin_demo
1606	S100B	0.724198449225037	0.724198449225037	Lasso	eln_all_gen_cyto_clin_demo
1607	S100B	0.724198449225037	0.724198449225037	Lasso	eln_all_gen_cyto_clin_demo
1608	S100B	0.724198449225037	0.724198449225037	Lasso	eln_all_gen_cyto_clin_demo
1609	SETBP1	0.724198449225037	0.724198449225037	Lasso	eln_all_gen_cyto_clin_demo
1610	SETBP1	0.724198449225037	0.724198449225037	Lasso	eln_all_gen_cyto_clin_demo
1611	SETBP1	0.724198449225037	0.724198449225037	Lasso	eln_all_gen_cyto_clin_demo
1612	SETBP1	0.724198449225037	0.724198449225037	Lasso	eln_all_gen_cyto_clin_demo
1613	SF1	0.724198449225037	0.724198449225037	Lasso	eln_all_gen_cyto_clin_demo
1614	SF1	0.724198449225037	0.724198449225037	Lasso	eln_all_gen_cyto_clin_demo
1615	SF1	0.724198449225037	0.724198449225037	Lasso	eln_all_gen_cyto_clin_demo
1616	SF1	0.724198449225037	0.724198449225037	Lasso	eln_all_gen_cyto_clin_demo
1617	SF3B1	0.724198449225037	0.724198449225037	Lasso	eln_all_gen_cyto_clin_demo
1618	SF3B1	0.724198449225037	0.724198449225037	Lasso	eln_all_gen_cyto_clin_demo
1619	SF3B1	0.724198449225037	0.724198449225037	Lasso	eln_all_gen_cyto_clin_demo
1620	SF3B1	0.724198449225037	0.724198449225037	Lasso	eln_all_gen_cyto_clin_demo
1621	SMC1A	0.724198449225037	0.724198449225037	Lasso	eln_all_gen_cyto_clin_demo
1622	SMC1A	0.724198449225037	0.724198449225037	Lasso	eln_all_gen_cyto_clin_demo
1623	SMC1A	0.724198449225037	0.724198449225037	Lasso	eln_all_gen_cyto_clin_demo
1624	SMC1A	0.724198449225037	0.724198449225037	Lasso	eln_all_gen_cyto_clin_demo
1625	SMC3	0.724198449225037	0.724198449225037	Lasso	eln_all_gen_cyto_clin_demo
1626	SMC3	0.724198449225037	0.724198449225037	Lasso	eln_all_gen_cyto_clin_demo
1627	SMC3	0.724198449225037	0.724198449225037	Lasso	eln_all_gen_cyto_clin_demo
1628	SMC3	0.724198449225037	0.724198449225037	Lasso	eln_all_gen_cyto_clin_demo
1629	SMG1	0.724198449225037	0.724198449225037	Lasso	eln_all_gen_cyto_clin_demo
1630	SMG1	0.724198449225037	0.724198449225037	Lasso	eln_all_gen_cyto_clin_demo
1631	SMG1	0.724198449225037	0.724198449225037	Lasso	eln_all_gen_cyto_clin_demo
1632	SMG1	0.724198449225037	0.724198449225037	Lasso	eln_all_gen_cyto_clin_demo
1633	SPP1	0.724198449225037	0.724198449225037	Lasso	eln_all_gen_cyto_clin_demo
1634	SPP1	0.724198449225037	0.724198449225037	Lasso	eln_all_gen_cyto_clin_demo
1635	SPP1	0.724198449225037	0.724198449225037	Lasso	eln_all_gen_cyto_clin_demo
1636	SPP1	0.724198449225037	0.724198449225037	Lasso	eln_all_gen_cyto_clin_demo
1637	SRSF2	0.724198449225037	0.724198449225037	Lasso	eln_all_gen_cyto_clin_demo
1638	SRSF2	0.724198449225037	0.724198449225037	Lasso	eln_all_gen_cyto_clin_demo
1639	SRSF2	0.724198449225037	0.724198449225037	Lasso	eln_all_gen_cyto_clin_demo
1640	SRSF2	0.724198449225037	0.724198449225037	Lasso	eln_all_gen_cyto_clin_demo
1641	STAG2	0.724198449225037	0.724198449225037	Lasso	eln_all_gen_cyto_clin_demo
1642	STAG2	0.724198449225037	0.724198449225037	Lasso	eln_all_gen_cyto_clin_demo
1643	STAG2	0.724198449225037	0.724198449225037	Lasso	eln_all_gen_cyto_clin_demo
1644	STAG2	0.724198449225037	0.724198449225037	Lasso	eln_all_gen_cyto_clin_demo
1645	STAT5B	0.724198449225037	0.724198449225037	Lasso	eln_all_gen_cyto_clin_demo
1646	STAT5B	0.724198449225037	0.724198449225037	Lasso	eln_all_gen_cyto_clin_demo
1647	STAT5B	0.724198449225037	0.724198449225037	Lasso	eln_all_gen_cyto_clin_demo
1648	STAT5B	0.724198449225037	0.724198449225037	Lasso	eln_all_gen_cyto_clin_demo
1649	SUZ12	0.724198449225037	0.724198449225037	Lasso	eln_all_gen_cyto_clin_demo
1650	SUZ12	0.724198449225037	0.724198449225037	Lasso	eln_all_gen_cyto_clin_demo
1651	SUZ12	0.724198449225037	0.724198449225037	Lasso	eln_all_gen_cyto_clin_demo
1652	SUZ12	0.724198449225037	0.724198449225037	Lasso	eln_all_gen_cyto_clin_demo
1653	TET2	0.724198449225037	0.724198449225037	Lasso	eln_all_gen_cyto_clin_demo
1654	TET2	0.724198449225037	0.724198449225037	Lasso	eln_all_gen_cyto_clin_demo
1655	TET2	0.724198449225037	0.724198449225037	Lasso	eln_all_gen_cyto_clin_demo
1656	TET2	0.724198449225037	0.724198449225037	Lasso	eln_all_gen_cyto_clin_demo
1657	TP53	0.724198449225037	0.714988213064496	Lasso	eln_all_gen_cyto_clin_demo
1658	TP53	0.724198449225037	0.719790633333651	Lasso	eln_all_gen_cyto_clin_demo
1659	TP53	0.724198449225037	0.71962924621398	Lasso	eln_all_gen_cyto_clin_demo
1660	TP53	0.724198449225037	0.721412712301415	Lasso	eln_all_gen_cyto_clin_demo
1661	U2AF1_p.S34	0.724198449225037	0.724198449225037	Lasso	eln_all_gen_cyto_clin_demo
1662	U2AF1_p.S34	0.724198449225037	0.724198449225037	Lasso	eln_all_gen_cyto_clin_demo
1663	U2AF1_p.S34	0.724198449225037	0.724198449225037	Lasso	eln_all_gen_cyto_clin_demo
1664	U2AF1_p.S34	0.724198449225037	0.724198449225037	Lasso	eln_all_gen_cyto_clin_demo
1665	U2AF1_p.Q157	0.724198449225037	0.724198449225037	Lasso	eln_all_gen_cyto_clin_demo
1666	U2AF1_p.Q157	0.724198449225037	0.724198449225037	Lasso	eln_all_gen_cyto_clin_demo
1667	U2AF1_p.Q157	0.724198449225037	0.724198449225037	Lasso	eln_all_gen_cyto_clin_demo
1668	U2AF1_p.Q157	0.724198449225037	0.724198449225037	Lasso	eln_all_gen_cyto_clin_demo
1669	WT1	0.724198449225037	0.724198449225037	Lasso	eln_all_gen_cyto_clin_demo
1670	WT1	0.724198449225037	0.724198449225037	Lasso	eln_all_gen_cyto_clin_demo
1671	WT1	0.724198449225037	0.724198449225037	Lasso	eln_all_gen_cyto_clin_demo
1672	WT1	0.724198449225037	0.724198449225037	Lasso	eln_all_gen_cyto_clin_demo
1673	ZRSR2	0.724198449225037	0.724198449225037	Lasso	eln_all_gen_cyto_clin_demo
1674	ZRSR2	0.724198449225037	0.724198449225037	Lasso	eln_all_gen_cyto_clin_demo
1675	ZRSR2	0.724198449225037	0.724198449225037	Lasso	eln_all_gen_cyto_clin_demo
1676	ZRSR2	0.724198449225037	0.724198449225037	Lasso	eln_all_gen_cyto_clin_demo
1677	add_8	0.724198449225037	0.724198449225037	Lasso	eln_all_gen_cyto_clin_demo
1678	add_8	0.724198449225037	0.724198449225037	Lasso	eln_all_gen_cyto_clin_demo
1679	add_8	0.724198449225037	0.724198449225037	Lasso	eln_all_gen_cyto_clin_demo
1680	add_8	0.724198449225037	0.724198449225037	Lasso	eln_all_gen_cyto_clin_demo
1681	add_11	0.724198449225037	0.724198449225037	Lasso	eln_all_gen_cyto_clin_demo
1682	add_11	0.724198449225037	0.724198449225037	Lasso	eln_all_gen_cyto_clin_demo
1683	add_11	0.724198449225037	0.724198449225037	Lasso	eln_all_gen_cyto_clin_demo
1684	add_11	0.724198449225037	0.724198449225037	Lasso	eln_all_gen_cyto_clin_demo
1685	add_13	0.724198449225037	0.724198449225037	Lasso	eln_all_gen_cyto_clin_demo
1686	add_13	0.724198449225037	0.724198449225037	Lasso	eln_all_gen_cyto_clin_demo
1687	add_13	0.724198449225037	0.724198449225037	Lasso	eln_all_gen_cyto_clin_demo
1688	add_13	0.724198449225037	0.724198449225037	Lasso	eln_all_gen_cyto_clin_demo
1689	add_21	0.724198449225037	0.724198449225037	Lasso	eln_all_gen_cyto_clin_demo
1690	add_21	0.724198449225037	0.724198449225037	Lasso	eln_all_gen_cyto_clin_demo
1691	add_21	0.724198449225037	0.724198449225037	Lasso	eln_all_gen_cyto_clin_demo
1692	add_21	0.724198449225037	0.724198449225037	Lasso	eln_all_gen_cyto_clin_demo
1693	add_22	0.724198449225037	0.724198449225037	Lasso	eln_all_gen_cyto_clin_demo
1694	add_22	0.724198449225037	0.724198449225037	Lasso	eln_all_gen_cyto_clin_demo
1695	add_22	0.724198449225037	0.724198449225037	Lasso	eln_all_gen_cyto_clin_demo
1696	add_22	0.724198449225037	0.724198449225037	Lasso	eln_all_gen_cyto_clin_demo
1697	del_20	0.724198449225037	0.724198449225037	Lasso	eln_all_gen_cyto_clin_demo
1698	del_20	0.724198449225037	0.724198449225037	Lasso	eln_all_gen_cyto_clin_demo
1699	del_20	0.724198449225037	0.724198449225037	Lasso	eln_all_gen_cyto_clin_demo
1700	del_20	0.724198449225037	0.724198449225037	Lasso	eln_all_gen_cyto_clin_demo
1701	del_3	0.724198449225037	0.724198449225037	Lasso	eln_all_gen_cyto_clin_demo
1702	del_3	0.724198449225037	0.724198449225037	Lasso	eln_all_gen_cyto_clin_demo
1703	del_3	0.724198449225037	0.724198449225037	Lasso	eln_all_gen_cyto_clin_demo
1704	del_3	0.724198449225037	0.724198449225037	Lasso	eln_all_gen_cyto_clin_demo
1705	del_5	0.724198449225037	0.724198449225037	Lasso	eln_all_gen_cyto_clin_demo
1706	del_5	0.724198449225037	0.724198449225037	Lasso	eln_all_gen_cyto_clin_demo
1707	del_5	0.724198449225037	0.724198449225037	Lasso	eln_all_gen_cyto_clin_demo
1708	del_5	0.724198449225037	0.724198449225037	Lasso	eln_all_gen_cyto_clin_demo
1709	del_7	0.724198449225037	0.724198449225037	Lasso	eln_all_gen_cyto_clin_demo
1710	del_7	0.724198449225037	0.724198449225037	Lasso	eln_all_gen_cyto_clin_demo
1711	del_7	0.724198449225037	0.724198449225037	Lasso	eln_all_gen_cyto_clin_demo
1712	del_7	0.724198449225037	0.724198449225037	Lasso	eln_all_gen_cyto_clin_demo
1713	del_9	0.724198449225037	0.724198449225037	Lasso	eln_all_gen_cyto_clin_demo
1714	del_9	0.724198449225037	0.724198449225037	Lasso	eln_all_gen_cyto_clin_demo
1715	del_9	0.724198449225037	0.724198449225037	Lasso	eln_all_gen_cyto_clin_demo
1716	del_9	0.724198449225037	0.724198449225037	Lasso	eln_all_gen_cyto_clin_demo
1717	del_12	0.724198449225037	0.724198449225037	Lasso	eln_all_gen_cyto_clin_demo
1718	del_12	0.724198449225037	0.724198449225037	Lasso	eln_all_gen_cyto_clin_demo
1719	del_12	0.724198449225037	0.724198449225037	Lasso	eln_all_gen_cyto_clin_demo
1720	del_12	0.724198449225037	0.724198449225037	Lasso	eln_all_gen_cyto_clin_demo
1721	del_13	0.724198449225037	0.724198449225037	Lasso	eln_all_gen_cyto_clin_demo
1722	del_13	0.724198449225037	0.724198449225037	Lasso	eln_all_gen_cyto_clin_demo
1723	del_13	0.724198449225037	0.724198449225037	Lasso	eln_all_gen_cyto_clin_demo
1724	del_13	0.724198449225037	0.724198449225037	Lasso	eln_all_gen_cyto_clin_demo
1725	del_16	0.724198449225037	0.724198449225037	Lasso	eln_all_gen_cyto_clin_demo
1726	del_16	0.724198449225037	0.724198449225037	Lasso	eln_all_gen_cyto_clin_demo
1727	del_16	0.724198449225037	0.724198449225037	Lasso	eln_all_gen_cyto_clin_demo
1728	del_16	0.724198449225037	0.724198449225037	Lasso	eln_all_gen_cyto_clin_demo
1729	del_17	0.724198449225037	0.724198449225037	Lasso	eln_all_gen_cyto_clin_demo
1730	del_17	0.724198449225037	0.724198449225037	Lasso	eln_all_gen_cyto_clin_demo
1731	del_17	0.724198449225037	0.724198449225037	Lasso	eln_all_gen_cyto_clin_demo
1732	del_17	0.724198449225037	0.724198449225037	Lasso	eln_all_gen_cyto_clin_demo
1733	del_18	0.724198449225037	0.724198449225037	Lasso	eln_all_gen_cyto_clin_demo
1734	del_18	0.724198449225037	0.724198449225037	Lasso	eln_all_gen_cyto_clin_demo
1735	del_18	0.724198449225037	0.724198449225037	Lasso	eln_all_gen_cyto_clin_demo
1736	del_18	0.724198449225037	0.724198449225037	Lasso	eln_all_gen_cyto_clin_demo
1737	minusy	0.724198449225037	0.724198449225037	Lasso	eln_all_gen_cyto_clin_demo
1738	minusy	0.724198449225037	0.724198449225037	Lasso	eln_all_gen_cyto_clin_demo
1739	minusy	0.724198449225037	0.724198449225037	Lasso	eln_all_gen_cyto_clin_demo
1740	minusy	0.724198449225037	0.724198449225037	Lasso	eln_all_gen_cyto_clin_demo
1741	t_v_11	0.724198449225037	0.724198449225037	Lasso	eln_all_gen_cyto_clin_demo
1742	t_v_11	0.724198449225037	0.724198449225037	Lasso	eln_all_gen_cyto_clin_demo
1743	t_v_11	0.724198449225037	0.724198449225037	Lasso	eln_all_gen_cyto_clin_demo
1744	t_v_11	0.724198449225037	0.724198449225037	Lasso	eln_all_gen_cyto_clin_demo
1745	t_10_21	0.724198449225037	0.724198449225037	Lasso	eln_all_gen_cyto_clin_demo
1746	t_10_21	0.724198449225037	0.724198449225037	Lasso	eln_all_gen_cyto_clin_demo
1747	t_10_21	0.724198449225037	0.724198449225037	Lasso	eln_all_gen_cyto_clin_demo
1748	t_10_21	0.724198449225037	0.724198449225037	Lasso	eln_all_gen_cyto_clin_demo
1749	t_12_13	0.724198449225037	0.724198449225037	Lasso	eln_all_gen_cyto_clin_demo
1750	t_12_13	0.724198449225037	0.724198449225037	Lasso	eln_all_gen_cyto_clin_demo
1751	t_12_13	0.724198449225037	0.724198449225037	Lasso	eln_all_gen_cyto_clin_demo
1752	t_12_13	0.724198449225037	0.724198449225037	Lasso	eln_all_gen_cyto_clin_demo
1753	t_12_17	0.724198449225037	0.724198449225037	Lasso	eln_all_gen_cyto_clin_demo
1754	t_12_17	0.724198449225037	0.724198449225037	Lasso	eln_all_gen_cyto_clin_demo
1755	t_12_17	0.724198449225037	0.724198449225037	Lasso	eln_all_gen_cyto_clin_demo
1756	t_12_17	0.724198449225037	0.724198449225037	Lasso	eln_all_gen_cyto_clin_demo
1757	t_12_22	0.724198449225037	0.724198449225037	Lasso	eln_all_gen_cyto_clin_demo
1758	t_12_22	0.724198449225037	0.724198449225037	Lasso	eln_all_gen_cyto_clin_demo
1759	t_12_22	0.724198449225037	0.724198449225037	Lasso	eln_all_gen_cyto_clin_demo
1760	t_12_22	0.724198449225037	0.724198449225037	Lasso	eln_all_gen_cyto_clin_demo
1761	t_13_19	0.724198449225037	0.724198449225037	Lasso	eln_all_gen_cyto_clin_demo
1762	t_13_19	0.724198449225037	0.724198449225037	Lasso	eln_all_gen_cyto_clin_demo
1763	t_13_19	0.724198449225037	0.724198449225037	Lasso	eln_all_gen_cyto_clin_demo
1764	t_13_19	0.724198449225037	0.724198449225037	Lasso	eln_all_gen_cyto_clin_demo
1765	t_15_16	0.724198449225037	0.724198449225037	Lasso	eln_all_gen_cyto_clin_demo
1766	t_15_16	0.724198449225037	0.724198449225037	Lasso	eln_all_gen_cyto_clin_demo
1767	t_15_16	0.724198449225037	0.724198449225037	Lasso	eln_all_gen_cyto_clin_demo
1768	t_15_16	0.724198449225037	0.724198449225037	Lasso	eln_all_gen_cyto_clin_demo
1769	t_15_17	0.724198449225037	0.724198449225037	Lasso	eln_all_gen_cyto_clin_demo
1770	t_15_17	0.724198449225037	0.724198449225037	Lasso	eln_all_gen_cyto_clin_demo
1771	t_15_17	0.724198449225037	0.724198449225037	Lasso	eln_all_gen_cyto_clin_demo
1772	t_15_17	0.724198449225037	0.724198449225037	Lasso	eln_all_gen_cyto_clin_demo
1773	t_16_17	0.724198449225037	0.724198449225037	Lasso	eln_all_gen_cyto_clin_demo
1774	t_16_17	0.724198449225037	0.724198449225037	Lasso	eln_all_gen_cyto_clin_demo
1775	t_16_17	0.724198449225037	0.724198449225037	Lasso	eln_all_gen_cyto_clin_demo
1776	t_16_17	0.724198449225037	0.724198449225037	Lasso	eln_all_gen_cyto_clin_demo
1777	t_16_21	0.724198449225037	0.724198449225037	Lasso	eln_all_gen_cyto_clin_demo
1778	t_16_21	0.724198449225037	0.724198449225037	Lasso	eln_all_gen_cyto_clin_demo
1779	t_16_21	0.724198449225037	0.724198449225037	Lasso	eln_all_gen_cyto_clin_demo
1780	t_16_21	0.724198449225037	0.724198449225037	Lasso	eln_all_gen_cyto_clin_demo
1781	t_17_19	0.724198449225037	0.724198449225037	Lasso	eln_all_gen_cyto_clin_demo
1782	t_17_19	0.724198449225037	0.724198449225037	Lasso	eln_all_gen_cyto_clin_demo
1783	t_17_19	0.724198449225037	0.724198449225037	Lasso	eln_all_gen_cyto_clin_demo
1784	t_17_19	0.724198449225037	0.724198449225037	Lasso	eln_all_gen_cyto_clin_demo
1785	t_17_21	0.724198449225037	0.724198449225037	Lasso	eln_all_gen_cyto_clin_demo
1786	t_17_21	0.724198449225037	0.724198449225037	Lasso	eln_all_gen_cyto_clin_demo
1787	t_17_21	0.724198449225037	0.724198449225037	Lasso	eln_all_gen_cyto_clin_demo
1788	t_17_21	0.724198449225037	0.724198449225037	Lasso	eln_all_gen_cyto_clin_demo
1789	t_1_12	0.724198449225037	0.724198449225037	Lasso	eln_all_gen_cyto_clin_demo
1790	t_1_12	0.724198449225037	0.724198449225037	Lasso	eln_all_gen_cyto_clin_demo
1791	t_1_12	0.724198449225037	0.724198449225037	Lasso	eln_all_gen_cyto_clin_demo
1792	t_1_12	0.724198449225037	0.724198449225037	Lasso	eln_all_gen_cyto_clin_demo
1793	t_1_14	0.724198449225037	0.724198449225037	Lasso	eln_all_gen_cyto_clin_demo
1794	t_1_14	0.724198449225037	0.724198449225037	Lasso	eln_all_gen_cyto_clin_demo
1795	t_1_14	0.724198449225037	0.724198449225037	Lasso	eln_all_gen_cyto_clin_demo
1796	t_1_14	0.724198449225037	0.724198449225037	Lasso	eln_all_gen_cyto_clin_demo
1797	t_1_16	0.724198449225037	0.724198449225037	Lasso	eln_all_gen_cyto_clin_demo
1798	t_1_16	0.724198449225037	0.724198449225037	Lasso	eln_all_gen_cyto_clin_demo
1799	t_1_16	0.724198449225037	0.724198449225037	Lasso	eln_all_gen_cyto_clin_demo
1800	t_1_16	0.724198449225037	0.724198449225037	Lasso	eln_all_gen_cyto_clin_demo
1801	t_1_17	0.724198449225037	0.724198449225037	Lasso	eln_all_gen_cyto_clin_demo
1802	t_1_17	0.724198449225037	0.724198449225037	Lasso	eln_all_gen_cyto_clin_demo
1803	t_1_17	0.724198449225037	0.724198449225037	Lasso	eln_all_gen_cyto_clin_demo
1804	t_1_17	0.724198449225037	0.724198449225037	Lasso	eln_all_gen_cyto_clin_demo
1805	t_1_19	0.724198449225037	0.724198449225037	Lasso	eln_all_gen_cyto_clin_demo
1806	t_1_19	0.724198449225037	0.724198449225037	Lasso	eln_all_gen_cyto_clin_demo
1807	t_1_19	0.724198449225037	0.724198449225037	Lasso	eln_all_gen_cyto_clin_demo
1808	t_1_19	0.724198449225037	0.724198449225037	Lasso	eln_all_gen_cyto_clin_demo
1809	t_1_3	0.724198449225037	0.724198449225037	Lasso	eln_all_gen_cyto_clin_demo
1810	t_1_3	0.724198449225037	0.724198449225037	Lasso	eln_all_gen_cyto_clin_demo
1811	t_1_3	0.724198449225037	0.724198449225037	Lasso	eln_all_gen_cyto_clin_demo
1812	t_1_3	0.724198449225037	0.724198449225037	Lasso	eln_all_gen_cyto_clin_demo
1813	t_1_4	0.724198449225037	0.724198449225037	Lasso	eln_all_gen_cyto_clin_demo
1814	t_1_4	0.724198449225037	0.724198449225037	Lasso	eln_all_gen_cyto_clin_demo
1815	t_1_4	0.724198449225037	0.724198449225037	Lasso	eln_all_gen_cyto_clin_demo
1816	t_1_4	0.724198449225037	0.724198449225037	Lasso	eln_all_gen_cyto_clin_demo
1817	t_1_5	0.724198449225037	0.724198449225037	Lasso	eln_all_gen_cyto_clin_demo
1818	t_1_5	0.724198449225037	0.724198449225037	Lasso	eln_all_gen_cyto_clin_demo
1819	t_1_5	0.724198449225037	0.724198449225037	Lasso	eln_all_gen_cyto_clin_demo
1820	t_1_5	0.724198449225037	0.724198449225037	Lasso	eln_all_gen_cyto_clin_demo
1821	t_1_6	0.724198449225037	0.724198449225037	Lasso	eln_all_gen_cyto_clin_demo
1822	t_1_6	0.724198449225037	0.724198449225037	Lasso	eln_all_gen_cyto_clin_demo
1823	t_1_6	0.724198449225037	0.724198449225037	Lasso	eln_all_gen_cyto_clin_demo
1824	t_1_6	0.724198449225037	0.724198449225037	Lasso	eln_all_gen_cyto_clin_demo
1825	t_2_17	0.724198449225037	0.724198449225037	Lasso	eln_all_gen_cyto_clin_demo
1826	t_2_17	0.724198449225037	0.724198449225037	Lasso	eln_all_gen_cyto_clin_demo
1827	t_2_17	0.724198449225037	0.724198449225037	Lasso	eln_all_gen_cyto_clin_demo
1828	t_2_17	0.724198449225037	0.724198449225037	Lasso	eln_all_gen_cyto_clin_demo
1829	t_2_3	0.724198449225037	0.724198449225037	Lasso	eln_all_gen_cyto_clin_demo
1830	t_2_3	0.724198449225037	0.724198449225037	Lasso	eln_all_gen_cyto_clin_demo
1831	t_2_3	0.724198449225037	0.724198449225037	Lasso	eln_all_gen_cyto_clin_demo
1832	t_2_3	0.724198449225037	0.724198449225037	Lasso	eln_all_gen_cyto_clin_demo
1833	t_2_5	0.724198449225037	0.724198449225037	Lasso	eln_all_gen_cyto_clin_demo
1834	t_2_5	0.724198449225037	0.724198449225037	Lasso	eln_all_gen_cyto_clin_demo
1835	t_2_5	0.724198449225037	0.724198449225037	Lasso	eln_all_gen_cyto_clin_demo
1836	t_2_5	0.724198449225037	0.724198449225037	Lasso	eln_all_gen_cyto_clin_demo
1837	t_2_7	0.724198449225037	0.724198449225037	Lasso	eln_all_gen_cyto_clin_demo
1838	t_2_7	0.724198449225037	0.724198449225037	Lasso	eln_all_gen_cyto_clin_demo
1839	t_2_7	0.724198449225037	0.724198449225037	Lasso	eln_all_gen_cyto_clin_demo
1840	t_2_7	0.724198449225037	0.724198449225037	Lasso	eln_all_gen_cyto_clin_demo
1841	t_2_9	0.724198449225037	0.724198449225037	Lasso	eln_all_gen_cyto_clin_demo
1842	t_2_9	0.724198449225037	0.724198449225037	Lasso	eln_all_gen_cyto_clin_demo
1843	t_2_9	0.724198449225037	0.724198449225037	Lasso	eln_all_gen_cyto_clin_demo
1844	t_2_9	0.724198449225037	0.724198449225037	Lasso	eln_all_gen_cyto_clin_demo
1845	t_3_16	0.724198449225037	0.724198449225037	Lasso	eln_all_gen_cyto_clin_demo
1846	t_3_16	0.724198449225037	0.724198449225037	Lasso	eln_all_gen_cyto_clin_demo
1847	t_3_16	0.724198449225037	0.724198449225037	Lasso	eln_all_gen_cyto_clin_demo
1848	t_3_16	0.724198449225037	0.724198449225037	Lasso	eln_all_gen_cyto_clin_demo
1849	t_3_21	0.724198449225037	0.724198449225037	Lasso	eln_all_gen_cyto_clin_demo
1850	t_3_21	0.724198449225037	0.724198449225037	Lasso	eln_all_gen_cyto_clin_demo
1851	t_3_21	0.724198449225037	0.724198449225037	Lasso	eln_all_gen_cyto_clin_demo
1852	t_3_21	0.724198449225037	0.724198449225037	Lasso	eln_all_gen_cyto_clin_demo
1853	t_3_5	0.724198449225037	0.724198449225037	Lasso	eln_all_gen_cyto_clin_demo
1854	t_3_5	0.724198449225037	0.724198449225037	Lasso	eln_all_gen_cyto_clin_demo
1855	t_3_5	0.724198449225037	0.724198449225037	Lasso	eln_all_gen_cyto_clin_demo
1856	t_3_5	0.724198449225037	0.724198449225037	Lasso	eln_all_gen_cyto_clin_demo
1857	t_3_7	0.724198449225037	0.724198449225037	Lasso	eln_all_gen_cyto_clin_demo
1858	t_3_7	0.724198449225037	0.724198449225037	Lasso	eln_all_gen_cyto_clin_demo
1859	t_3_7	0.724198449225037	0.724198449225037	Lasso	eln_all_gen_cyto_clin_demo
1860	t_3_7	0.724198449225037	0.724198449225037	Lasso	eln_all_gen_cyto_clin_demo
1861	t_3_9	0.724198449225037	0.724198449225037	Lasso	eln_all_gen_cyto_clin_demo
1862	t_3_9	0.724198449225037	0.724198449225037	Lasso	eln_all_gen_cyto_clin_demo
1863	t_3_9	0.724198449225037	0.724198449225037	Lasso	eln_all_gen_cyto_clin_demo
1864	t_3_9	0.724198449225037	0.724198449225037	Lasso	eln_all_gen_cyto_clin_demo
1865	t_4_12	0.724198449225037	0.724198449225037	Lasso	eln_all_gen_cyto_clin_demo
1866	t_4_12	0.724198449225037	0.724198449225037	Lasso	eln_all_gen_cyto_clin_demo
1867	t_4_12	0.724198449225037	0.724198449225037	Lasso	eln_all_gen_cyto_clin_demo
1868	t_4_12	0.724198449225037	0.724198449225037	Lasso	eln_all_gen_cyto_clin_demo
1869	t_4_21	0.724198449225037	0.724198449225037	Lasso	eln_all_gen_cyto_clin_demo
1870	t_4_21	0.724198449225037	0.724198449225037	Lasso	eln_all_gen_cyto_clin_demo
1871	t_4_21	0.724198449225037	0.724198449225037	Lasso	eln_all_gen_cyto_clin_demo
1872	t_4_21	0.724198449225037	0.724198449225037	Lasso	eln_all_gen_cyto_clin_demo
1873	t_4_9	0.724198449225037	0.724198449225037	Lasso	eln_all_gen_cyto_clin_demo
1874	t_4_9	0.724198449225037	0.724198449225037	Lasso	eln_all_gen_cyto_clin_demo
1875	t_4_9	0.724198449225037	0.724198449225037	Lasso	eln_all_gen_cyto_clin_demo
1876	t_4_9	0.724198449225037	0.724198449225037	Lasso	eln_all_gen_cyto_clin_demo
1877	t_5_12	0.724198449225037	0.724198449225037	Lasso	eln_all_gen_cyto_clin_demo
1878	t_5_12	0.724198449225037	0.724198449225037	Lasso	eln_all_gen_cyto_clin_demo
1879	t_5_12	0.724198449225037	0.724198449225037	Lasso	eln_all_gen_cyto_clin_demo
1880	t_5_12	0.724198449225037	0.724198449225037	Lasso	eln_all_gen_cyto_clin_demo
1881	t_5_17	0.724198449225037	0.724198449225037	Lasso	eln_all_gen_cyto_clin_demo
1882	t_5_17	0.724198449225037	0.724198449225037	Lasso	eln_all_gen_cyto_clin_demo
1883	t_5_17	0.724198449225037	0.724198449225037	Lasso	eln_all_gen_cyto_clin_demo
1884	t_5_17	0.724198449225037	0.724198449225037	Lasso	eln_all_gen_cyto_clin_demo
1885	t_5_9	0.724198449225037	0.724198449225037	Lasso	eln_all_gen_cyto_clin_demo
1886	t_5_9	0.724198449225037	0.724198449225037	Lasso	eln_all_gen_cyto_clin_demo
1887	t_5_9	0.724198449225037	0.724198449225037	Lasso	eln_all_gen_cyto_clin_demo
1888	t_5_9	0.724198449225037	0.724198449225037	Lasso	eln_all_gen_cyto_clin_demo
1889	t_6_9	0.724198449225037	0.724198449225037	Lasso	eln_all_gen_cyto_clin_demo
1890	t_6_9	0.724198449225037	0.724198449225037	Lasso	eln_all_gen_cyto_clin_demo
1891	t_6_9	0.724198449225037	0.724198449225037	Lasso	eln_all_gen_cyto_clin_demo
1892	t_6_9	0.724198449225037	0.724198449225037	Lasso	eln_all_gen_cyto_clin_demo
1893	t_7_16	0.724198449225037	0.724198449225037	Lasso	eln_all_gen_cyto_clin_demo
1894	t_7_16	0.724198449225037	0.724198449225037	Lasso	eln_all_gen_cyto_clin_demo
1895	t_7_16	0.724198449225037	0.724198449225037	Lasso	eln_all_gen_cyto_clin_demo
1896	t_7_16	0.724198449225037	0.724198449225037	Lasso	eln_all_gen_cyto_clin_demo
1897	t_7_17	0.724198449225037	0.724198449225037	Lasso	eln_all_gen_cyto_clin_demo
1898	t_7_17	0.724198449225037	0.724198449225037	Lasso	eln_all_gen_cyto_clin_demo
1899	t_7_17	0.724198449225037	0.724198449225037	Lasso	eln_all_gen_cyto_clin_demo
1900	t_7_17	0.724198449225037	0.724198449225037	Lasso	eln_all_gen_cyto_clin_demo
1901	t_7_8	0.724198449225037	0.724198449225037	Lasso	eln_all_gen_cyto_clin_demo
1902	t_7_8	0.724198449225037	0.724198449225037	Lasso	eln_all_gen_cyto_clin_demo
1903	t_7_8	0.724198449225037	0.724198449225037	Lasso	eln_all_gen_cyto_clin_demo
1904	t_7_8	0.724198449225037	0.724198449225037	Lasso	eln_all_gen_cyto_clin_demo
1905	t_8_10	0.724198449225037	0.724198449225037	Lasso	eln_all_gen_cyto_clin_demo
1906	t_8_10	0.724198449225037	0.724198449225037	Lasso	eln_all_gen_cyto_clin_demo
1907	t_8_10	0.724198449225037	0.724198449225037	Lasso	eln_all_gen_cyto_clin_demo
1908	t_8_10	0.724198449225037	0.724198449225037	Lasso	eln_all_gen_cyto_clin_demo
1909	t_8_13	0.724198449225037	0.724198449225037	Lasso	eln_all_gen_cyto_clin_demo
1910	t_8_13	0.724198449225037	0.724198449225037	Lasso	eln_all_gen_cyto_clin_demo
1911	t_8_13	0.724198449225037	0.724198449225037	Lasso	eln_all_gen_cyto_clin_demo
1912	t_8_13	0.724198449225037	0.724198449225037	Lasso	eln_all_gen_cyto_clin_demo
1913	t_8_16	0.724198449225037	0.724198449225037	Lasso	eln_all_gen_cyto_clin_demo
1914	t_8_16	0.724198449225037	0.724198449225037	Lasso	eln_all_gen_cyto_clin_demo
1915	t_8_16	0.724198449225037	0.724198449225037	Lasso	eln_all_gen_cyto_clin_demo
1916	t_8_16	0.724198449225037	0.724198449225037	Lasso	eln_all_gen_cyto_clin_demo
1917	t_8_17	0.724198449225037	0.724198449225037	Lasso	eln_all_gen_cyto_clin_demo
1918	t_8_17	0.724198449225037	0.724198449225037	Lasso	eln_all_gen_cyto_clin_demo
1919	t_8_17	0.724198449225037	0.724198449225037	Lasso	eln_all_gen_cyto_clin_demo
1920	t_8_17	0.724198449225037	0.724198449225037	Lasso	eln_all_gen_cyto_clin_demo
1921	t_8_21	0.724198449225037	0.724198449225037	Lasso	eln_all_gen_cyto_clin_demo
1922	t_8_21	0.724198449225037	0.724198449225037	Lasso	eln_all_gen_cyto_clin_demo
1923	t_8_21	0.724198449225037	0.724198449225037	Lasso	eln_all_gen_cyto_clin_demo
1924	t_8_21	0.724198449225037	0.724198449225037	Lasso	eln_all_gen_cyto_clin_demo
1925	t_9_11	0.724198449225037	0.724198449225037	Lasso	eln_all_gen_cyto_clin_demo
1926	t_9_11	0.724198449225037	0.724198449225037	Lasso	eln_all_gen_cyto_clin_demo
1927	t_9_11	0.724198449225037	0.724198449225037	Lasso	eln_all_gen_cyto_clin_demo
1928	t_9_11	0.724198449225037	0.724198449225037	Lasso	eln_all_gen_cyto_clin_demo
1929	t_9_13	0.724198449225037	0.724198449225037	Lasso	eln_all_gen_cyto_clin_demo
1930	t_9_13	0.724198449225037	0.724198449225037	Lasso	eln_all_gen_cyto_clin_demo
1931	t_9_13	0.724198449225037	0.724198449225037	Lasso	eln_all_gen_cyto_clin_demo
1932	t_9_13	0.724198449225037	0.724198449225037	Lasso	eln_all_gen_cyto_clin_demo
1933	t_9_17	0.724198449225037	0.724198449225037	Lasso	eln_all_gen_cyto_clin_demo
1934	t_9_17	0.724198449225037	0.724198449225037	Lasso	eln_all_gen_cyto_clin_demo
1935	t_9_17	0.724198449225037	0.724198449225037	Lasso	eln_all_gen_cyto_clin_demo
1936	t_9_17	0.724198449225037	0.724198449225037	Lasso	eln_all_gen_cyto_clin_demo
1937	t_9_22	0.724198449225037	0.724198449225037	Lasso	eln_all_gen_cyto_clin_demo
1938	t_9_22	0.724198449225037	0.724198449225037	Lasso	eln_all_gen_cyto_clin_demo
1939	t_9_22	0.724198449225037	0.724198449225037	Lasso	eln_all_gen_cyto_clin_demo
1940	t_9_22	0.724198449225037	0.724198449225037	Lasso	eln_all_gen_cyto_clin_demo
1941	complex	0.724198449225037	0.724198449225037	Lasso	eln_all_gen_cyto_clin_demo
1942	complex	0.724198449225037	0.724198449225037	Lasso	eln_all_gen_cyto_clin_demo
1943	complex	0.724198449225037	0.724198449225037	Lasso	eln_all_gen_cyto_clin_demo
1944	complex	0.724198449225037	0.724198449225037	Lasso	eln_all_gen_cyto_clin_demo
1945	others_transloc	0.724198449225037	0.724198449225037	Lasso	eln_all_gen_cyto_clin_demo
1946	others_transloc	0.724198449225037	0.724198449225037	Lasso	eln_all_gen_cyto_clin_demo
1947	others_transloc	0.724198449225037	0.724198449225037	Lasso	eln_all_gen_cyto_clin_demo
1948	others_transloc	0.724198449225037	0.724198449225037	Lasso	eln_all_gen_cyto_clin_demo
1949	inv_3	0.724198449225037	0.724198449225037	Lasso	eln_all_gen_cyto_clin_demo
1950	inv_3	0.724198449225037	0.724198449225037	Lasso	eln_all_gen_cyto_clin_demo
1951	inv_3	0.724198449225037	0.724198449225037	Lasso	eln_all_gen_cyto_clin_demo
1952	inv_3	0.724198449225037	0.724198449225037	Lasso	eln_all_gen_cyto_clin_demo
1953	inv_16	0.724198449225037	0.724198449225037	Lasso	eln_all_gen_cyto_clin_demo
1954	inv_16	0.724198449225037	0.724198449225037	Lasso	eln_all_gen_cyto_clin_demo
1955	inv_16	0.724198449225037	0.724198449225037	Lasso	eln_all_gen_cyto_clin_demo
1956	inv_16	0.724198449225037	0.724198449225037	Lasso	eln_all_gen_cyto_clin_demo
1957	ahd	0.724198449225037	0.724198449225037	Lasso	eln_all_gen_cyto_clin_demo
1958	ahd	0.724198449225037	0.724198449225037	Lasso	eln_all_gen_cyto_clin_demo
1959	ahd	0.724198449225037	0.724198449225037	Lasso	eln_all_gen_cyto_clin_demo
1960	ahd	0.724198449225037	0.724198449225037	Lasso	eln_all_gen_cyto_clin_demo
1961	perf_status	0.724198449225037	0.713106933658066	Lasso	eln_all_gen_cyto_clin_demo
1962	perf_status	0.724198449225037	0.71697833042915	Lasso	eln_all_gen_cyto_clin_demo
1963	perf_status	0.724198449225037	0.718998850543403	Lasso	eln_all_gen_cyto_clin_demo
1964	perf_status	0.724198449225037	0.714093420319141	Lasso	eln_all_gen_cyto_clin_demo
1965	bm_blasts	0.724198449225037	0.724198449225037	Lasso	eln_all_gen_cyto_clin_demo
1966	bm_blasts	0.724198449225037	0.724198449225037	Lasso	eln_all_gen_cyto_clin_demo
1967	bm_blasts	0.724198449225037	0.724198449225037	Lasso	eln_all_gen_cyto_clin_demo
1968	bm_blasts	0.724198449225037	0.724198449225037	Lasso	eln_all_gen_cyto_clin_demo
1969	secondary	0.724198449225037	0.724198449225037	Lasso	eln_all_gen_cyto_clin_demo
1970	secondary	0.724198449225037	0.724198449225037	Lasso	eln_all_gen_cyto_clin_demo
1971	secondary	0.724198449225037	0.724198449225037	Lasso	eln_all_gen_cyto_clin_demo
1972	secondary	0.724198449225037	0.724198449225037	Lasso	eln_all_gen_cyto_clin_demo
1973	wbc	0.724198449225037	0.724198449225037	Lasso	eln_all_gen_cyto_clin_demo
1974	wbc	0.724198449225037	0.724198449225037	Lasso	eln_all_gen_cyto_clin_demo
1975	wbc	0.724198449225037	0.724198449225037	Lasso	eln_all_gen_cyto_clin_demo
1976	wbc	0.724198449225037	0.724198449225037	Lasso	eln_all_gen_cyto_clin_demo
1977	hb	0.724198449225037	0.724198449225037	Lasso	eln_all_gen_cyto_clin_demo
1978	hb	0.724198449225037	0.724198449225037	Lasso	eln_all_gen_cyto_clin_demo
1979	hb	0.724198449225037	0.724198449225037	Lasso	eln_all_gen_cyto_clin_demo
1980	hb	0.724198449225037	0.724198449225037	Lasso	eln_all_gen_cyto_clin_demo
1981	plt	0.724198449225037	0.724198449225037	Lasso	eln_all_gen_cyto_clin_demo
1982	plt	0.724198449225037	0.724198449225037	Lasso	eln_all_gen_cyto_clin_demo
1983	plt	0.724198449225037	0.724198449225037	Lasso	eln_all_gen_cyto_clin_demo
1984	plt	0.724198449225037	0.724198449225037	Lasso	eln_all_gen_cyto_clin_demo
1985	gender	0.724198449225037	0.724198449225037	Lasso	eln_all_gen_cyto_clin_demo
1986	gender	0.724198449225037	0.724198449225037	Lasso	eln_all_gen_cyto_clin_demo
1987	gender	0.724198449225037	0.724198449225037	Lasso	eln_all_gen_cyto_clin_demo
1988	gender	0.724198449225037	0.724198449225037	Lasso	eln_all_gen_cyto_clin_demo
1989	age	0.724198449225037	0.596811705476846	Lasso	eln_all_gen_cyto_clin_demo
1990	age	0.724198449225037	0.596501947111135	Lasso	eln_all_gen_cyto_clin_demo
1991	age	0.724198449225037	0.606291341081508	Lasso	eln_all_gen_cyto_clin_demo
1992	age	0.724198449225037	0.611891614977491	Lasso	eln_all_gen_cyto_clin_demo
1993	eln_2017_adverse	0.676876771988316	0.668669470004064	Lasso	eln_all_gen_cyto_clin_demo
1994	eln_2017_adverse	0.676876771988316	0.663284682894478	Lasso	eln_all_gen_cyto_clin_demo
1995	eln_2017_adverse	0.676876771988316	0.665177576696361	Lasso	eln_all_gen_cyto_clin_demo
1996	eln_2017_adverse	0.676876771988316	0.666435075966366	Lasso	eln_all_gen_cyto_clin_demo
1997	eln_2017_favorable	0.676876771988316	0.64808566788212	Lasso	eln_all_gen_cyto_clin_demo
1998	eln_2017_favorable	0.676876771988316	0.65882187522627	Lasso	eln_all_gen_cyto_clin_demo
1999	eln_2017_favorable	0.676876771988316	0.660913356517611	Lasso	eln_all_gen_cyto_clin_demo
[truncated: 97,601 more rows]
