# Supplementary material for: Unified classification and risk-stratification in Acute Myeloid Leukemia
Source: Nat Commun. 2022 Aug 8;13:4622. doi: 10.1038/s41467-022-32103-8 (PMC9360033; doi:10.1038/s41467-022-32103-8)
Supplement: Supplementary file 11 — Supplementary Data 8 [file 41467_2022_32103_MOESM11_ESM.zip]

Archive with 7 entries (6 files):
- Main_Figures.ipynb
- __MACOSX/
- __MACOSX/._Main_Figures.ipynb
- Supp_Figures.ipynb
- __MACOSX/._Supp_Figures.ipynb
- Extended_Figures.ipynb
- __MACOSX/._Extended_Figures.ipynb
