# Supplementary material for: Unified classification and risk-stratification in Acute Myeloid Leukemia
Source: Nat Commun. 2022 Aug 8;13:4622. doi: 10.1038/s41467-022-32103-8 (PMC9360033; doi:10.1038/s41467-022-32103-8)
Supplement: Supplementary file 11 — Supplementary Data 8 [file 41467_2022_32103_MOESM11_ESM.zip › Extended_Figures.ipynb]

# %% [markdown]
# **Unified classification and risk-stratification in Acute Myeloid Leukemia**


>>> # **Tutorial for all Extended Figures** : 

# %% [code]
R.version.string

# %% [code]
options(warn=-1)

# Step 1: Install and load missing libraries
# start_time <- Sys.time()
some_packages <- c("ggplot2","reshape2","data.table","stringr","gridExtra","survival","survminer")
for (package in some_packages){
#   if(!require(package,character.only = TRUE)){
#     install.packages(package,character.only = TRUE)
#   }
  library(package,character.only=TRUE)
}
# end_time <- Sys.time()
# paste0("It takes :", round(end_time-start_time,2), " minutes to install all the libraries (survminer takes a LOT of time!)")

# %% [code]
source('src/tools_analysis_bis.R')

# %% [markdown]
# **Extended Figure 1: Heatmap of Bayesian Dirichlet Process clusters.**

# %% [code]
# Prepare data
df_bdp <- df_final
df_bdp$principal_component_numeric <- ifelse(df_bdp$princ_comp=="t_15_17",1,
                                              ifelse(df_bdp$princ_comp=="inv_16",2,
                                              ifelse(df_bdp$princ_comp=="t_8_21",3,
                                              ifelse(df_bdp$princ_comp=="t_11",4,
                                              ifelse(df_bdp$princ_comp=="t_6_9",5, 
                                              ifelse(df_bdp$princ_comp=="inv_3",6,
                                              ifelse(df_bdp$princ_comp=="Trisomies",7,
                                              ifelse(df_bdp$princ_comp=="TP53_complex",8,
                                              ifelse(df_bdp$princ_comp=="NPM1",9,
                                              ifelse(df_bdp$princ_comp=="CEBPA_bi",10,
                                              ifelse(df_bdp$princ_comp=="DNMT3A_IDH1_2",11,                                              
                                              ifelse(df_bdp$princ_comp=="WT1",12,                                                                                             
                                              ifelse(df_bdp$princ_comp=="sAML2",13,
                                              ifelse(df_bdp$princ_comp=="sAML1",14,                                               
                                              ifelse(df_bdp$princ_comp=="mNOS",15,
                                              16)))))))))))))))

df_bdp$principal_component <- df_bdp$princ_comp
table(df_bdp$principal_component_numeric)

# Order classes
df_bdp_ordered <- df_bdp[order(df_bdp$principal_component_numeric),][,c("eln_2017","principal_component"),drop=F]
df_bdp_ordered$names <- rownames(df_bdp_ordered)
df_bdp_ordered$value <- 1
df_bdp_ordered$names <- factor(df_bdp_ordered$names,levels=df_bdp_ordered$names)

# Plot ELN ordered classes :
set_notebook_plot_size(30,3)
ggplot(df_bdp_ordered,aes(x=names,y=value,fill=factor(eln_2017)))+geom_bar(stat="identity")+
scale_fill_manual(values=c("#EE9937","#2b8cbe","#59A08B"))+
theme(axis.line=element_blank(),axis.text.x=element_blank(),
      axis.text.y=element_blank(),axis.ticks=element_blank(),
      axis.title.x=element_blank(),
      axis.title.y=element_blank(),legend.position="none",
      panel.background=element_blank(),panel.border=element_blank(),panel.grid.major=element_blank(),
      panel.grid.minor=element_blank(),plot.background=element_blank())

# Order of the genes/cytos
col_order=c("t(15;17)","inv(16)","t(8;21)","t(v;11)","t(9;11)","t(6;9)","inv(3)","CEBPA_bi","CEBPA_mono","NPM1",
                                "TP53","complex","-5","-7","-17","-9","-13","-20","-18","-16","-12","-3","-Y","+8","+13","+21","+22",
                                "+11","ZRSR2", "U2AF1_p.S34","U2AF1_p.Q157", "SRSF2", "SF3B1", "SF1", "NF1", "CUX1","ASXL1", "STAG2",
                                "BCOR", "MLL", "EZH2","PHF6","RUNX1","SETBP1","DNMT3A","IDH1","IDH2_p.R140","IDH2_p.R172","WT1","ITD",
                                "TET2","FLT3_TKD","FLT3_other")
# Genes/cytos to plot
cols_to_plot <- c(gen,cyto,"inv(3)","t(6;9)","t(9;11)","t(15;17)","ZRSR2","U2AF1_p.Q157","SF1","CUX1","SETBP1","-13")
# remove few events :
cols_to_plot <- cols_to_plot[!cols_to_plot %in% c("others_transloc","SMC1A","SMC3")]

# Plot heatmap ordered classes
set_notebook_plot_size(30,17)
heatmaps(df_bdp, type=c("ordered"),col_order=col_order,cols_to_plot=cols_to_plot)


# %% [markdown]
# **Extended Figure 2: Genetic landscape of AML classes.**

# %% [code]
# Prepare features order
splicing <-  c("ZRSR2", "U2AF1_p.S34","U2AF1_p.Q157", "SRSF2", "SF3B1", "SF1", "NF1", "CUX1")
chromatin <- c("ASXL1", "STAG2", "BCOR", "MLL", "EZH2", "PHF6")
transcriptor <- c("RUNX1","SETBP1") 
factors <- c(splicing,chromatin,transcriptor)

col_order<-c("t(15;17)","inv(16)","t(8;21)","t(v;11)","t(9;11)","t(6;9)","inv(3)","+8","+13","+21","+22","+11",
             "TP53","complex","NPM1","CEBPA_bi","CEBPA_mono","DNMT3A","IDH1","IDH2_p.R140","IDH2_p.R172","WT1",
             "ITD","TET2",factors,"FLT3_TKD","FLT3_other","KRAS","NRAS_p.G12_13","NRAS_p.Q61_62","KIT","-5",
             "-7","-17","-9","-13","-20","-18","-16","-12","-3","-Y")

color_values[c("TP53-complex","DNMT3A_IDH")] <- color_values[c("TP53_complex","DNMT3A_IDH1_2")]
# Prepare stratas order
stratas_order <- c("principal_component_t(15;17)","principal_component_inv(16)","principal_component_t(8;21)","principal_component_t(11)",
                "principal_component_t(6;9)","principal_component_inv(3)","principal_component_CEBPA_bi",
                "principal_component_NPM1","principal_component_TP53_complex",
               "principal_component_Trisomies","principal_component_DNMT3A_IDH1_2","principal_component_WT1",
                "principal_component_sAML1","principal_component_sAML2","principal_component_mNOS")

plot(stratas_features_frequency(df_final,genes,cytos,stratas=stratas_order,cols_to_keep=col_order,facet_type=T,colors=color_values)+
     theme(panel.border = element_rect(colour = "black", fill=NA, size=2)))

# Prepare ELN frequency per strata
p <- eln_stratas_freq(df_final=df_final,cols=stratas_order,flip=F)
set_notebook_plot_size(3,20)
do.call("grid.arrange",c(p,nrow=length(stratas_order)))

# %% [markdown]
# **Extended Figure 3: TP53 single vs multi hit.**

# %% [markdown]
## ***A. Kaplan-Meier Curves for OS and associated risk table comparing TP53 single and multi hit in the AML NCRI cohort (N=2,113).***

# %% [code]
# TP53 VAF Data
df <- read.table("data/genetic_files_main.tsv")
df_TP53 <- df[df$gene=="TP53",]

# Define single vs multi hit : 
# double  : double hit OR tum vaf > 60 OR both TP53 and del17

index_double_mutation_TP53 <- union(union(df_TP53[duplicated(df_TP53$data_pd),]$data_pd,
                                    df_TP53[df_TP53$tum_vaf>60,]$data_pd),
                                    rownames(df_final[df_final$TP53==1 & df_final[,"-17"]==1,]))


index_single_mutation_TP53 <- setdiff(unique(df_TP53$data_pd),index_double_mutation_TP53)

# Single hit TP53
df_single <- df_final[index_single_mutation_TP53,]
df_single$comparison  <- "TP53 single"

# Multi hit TP53
df_multi <- df_final[index_double_mutation_TP53,]
df_multi$comparison  <- "TP53 multi-hit"

# Combined TP53
df_single_multi <- rbind(df_single,df_multi)

# Surv
surv_object <- Surv(time = df_single_multi$os, event = df_single_multi$os_status)
fit <- survfit(surv_object ~ comparison, data = df_single_multi)

# Get pvalue and HR
res <- get_pvalue_and_HR(formula=Surv(os,os_status)~comparison,data = df_single_multi)

# Surv data
set_notebook_plot_size(15,8)
surv <- plot_surv_curves(fit,legend="top",pval=res,pval.coord=c(0.65,0.71),
                 submain="",risk.tab=T,y="Survival Probability",
                 xlim=c(0,6),break.x.by=3)

# Surv Plot and risk table

surv_plot <- surv$plot
risk_tab <- surv$table

set_notebook_plot_size(15,8)
surv_plot

set_notebook_plot_size(15,3)
risk_tab

# %% [markdown]
## ***B. Comparison of variant allele frequency distribution for TP53 single and multi-hit in the AML NCRI cohort.***

# %% [code]
# TP53 VAF Data
df <- read.table("data/genetic_files_main.tsv")
df_TP53 <- df[df$gene=="TP53",]
df_TP53$group <- ifelse(df_TP53$data_pd %in% index_double_mutation_TP53,"TP53 multi-hit","TP53 single")

p <- ggplot(df_TP53, aes(x=group, y=tum_vaf, fill=group)) + 
    geom_boxplot()+
    theme_bw()+
    theme(axis.text=element_text(size=22),
          axis.title=element_text(size=24,face="bold"),
          legend.position = "none")+
    stat_compare_means(paired=F,method = "wilcox",label="p.signif",size=8,label.x=1.3,symnum.args=list(
                       cutpoints = c(0, 0.0001, 0.001, 0.01, 0.05, 1), 
                       symbols = c("p<0.0001", "p<0.001", "p<0.01", "p<0.05", "ns")),color="black")+
    scale_fill_manual(values=c("#EE9937","#5C5C5C"))+
    xlab("")+
    ylab("VAF")

set_notebook_plot_size(8,8)
p

# %% [markdown]
## ***C. Comparison of frequency of complex karyotype patients for TP53 single and multi-hit in the AML NCRI cohort.***

# %% [code]
# TP53 VAF Data
df <- read.table("data/genetic_files_main.tsv")
df_TP53 <- df[df$gene=="TP53",]

# Define single vs multi hit : 
# double  : double hit OR tum vaf > 60 OR both TP53 and del17

index_double_mutation_TP53 <- union(union(df_TP53[duplicated(df_TP53$data_pd),]$data_pd,
                                    df_TP53[df_TP53$tum_vaf>60,]$data_pd),
                                    rownames(df_final[df_final$TP53==1 & df_final[,"-17"]==1,]))


index_single_mutation_TP53 <- setdiff(unique(df_TP53$data_pd),index_double_mutation_TP53)

# Single hit TP53
df_single <- df_final[index_single_mutation_TP53,]
df_single$comparison  <- "TP53 single"

# Multi hit TP53
df_multi <- df_final[index_double_mutation_TP53,]
df_multi$comparison  <- "TP53 multi-hit"

# Combined TP53
df_single_multi <- rbind(df_single,df_multi)

# Plot
q <- ggplot(df_single_multi, aes_string(x="comparison",fill=factor(df_single_multi$complex)))+
     geom_bar(position = "fill")+
     theme_bw()+
     theme(axis.ticks.x=element_blank(),
           axis.text=element_text(size=22),
           axis.title=element_text(size=24,face="bold"),
           legend.position = "right",
           legend.title=element_text(size=24,face="bold"),
           legend.text=element_text(size=22))+
     scale_y_continuous(labels = c(0,25,50,75,100),limits=c(0,1.05),breaks=c(0,0.25,0.5,0.75,1))+
     scale_fill_manual(values=c("#CDCDC1", "#a6bddb"),name="complex",breaks=c(0,1),labels=c("no","yes"))+
     xlab("")+
     ylab("Frequency")

set_notebook_plot_size(8,8)
q

# %% [markdown]
# **Extended Figure 4: Kaplan-Meier and associated risk table for overall survival curves for patients with trisomies (<3) (grey), trisomies (>=3) (lightgrey) and complex karyotype (burgundy) in the AML NCRI cohort.**

# %% [code]
# Get patients with 3 or more trisomies and no deletions :
complex_patients <- rownames(df_final[df_final$complex==1 ,])
additions_patients <- readRDS("data/list_patients_ADDITIONS.rds")
deletions_patients <- readRDS("data/list_patients_DELETIONS.rds")
patients_trisomies_no_deletions <- setdiff(intersect(complex_patients,additions_patients),deletions_patients)

df_patients_trisomies_no_deletions <- df_final[rownames(df_final) %in% patients_trisomies_no_deletions,]
df_patients_trisomies_no_deletions$comparison <- "Trisomies (>=3)"

# Get patients with trisomies (<3), no deletions and therefore not complex
df_trisomies_not_complex <- df_final[df_final$complex==0 & rownames(df_final) %in% additions_patients & !rownames(df_final) %in% deletions_patients ,]
df_trisomies_not_complex$comparison <- "Trisomies (<3)"

# Get all complex patients with less than 3 trisomies
df_other_complexes <- df_final[df_final$complex==1,]
df_other_complexes <- df_other_complexes[! rownames(df_other_complexes) %in%
                                         intersect(rownames(df_other_complexes),rownames(df_patients_trisomies_no_deletions)),] # remove the complex coming only from trisomies
df_other_complexes$comparison <- "complex (<3 trisomies)"

# Combined the 3 groups
df_all <- rbind(df_patients_trisomies_no_deletions,df_trisomies_not_complex,df_other_complexes)
df_all$comparison <- factor(df_all$comparison,levels=c("complex (<3 trisomies)","Trisomies (>=3)","Trisomies (<3)"))

# Surv
surv_object <- Surv(time = df_all$os, event = df_all$os_status)
fit <- survfit(surv_object ~ comparison, data = df_all)

# Get pvalues, HR and CI for the 3 comparisons
res <- get_pvalue_and_HR(formula=Surv(os,os_status)~comparison,data = df_all[df_all$comparison %in% c("Trisomies (>=3)","complex (<3 trisomies)"),])

res1 <- get_pvalue_and_HR(formula=Surv(os,os_status)~comparison,data = df_all[df_all$comparison %in% c("Trisomies (>=3)","Trisomies (<3)"),])

res2 <- get_pvalue_and_HR(formula=Surv(os,os_status)~comparison,data = df_all[df_all$comparison %in% c("Trisomies (<3)","complex (<3 trisomies)"),])

# Surv Plot and Risk table
set_notebook_plot_size(25,10)
surv <- plot_surv_curves(fit,y="Survival Probability",xlim=c(0,10),break.x.by=3,ylim=c(0,1.03),pval=T,vals=c("#870C14","lightgrey","#5C5C5C"),risk.tab=T)

# Surv Plot
surv_plot <- surv$plot+
             annotate("segment", x = c(6,6.5,6,6.5,6,6.5),
                                 xend = c(6.5,7,6.5,7,6.5,7),
                                 y = c(1.02,1.02,0.95,0.95,0.88,0.88), 
                                 yend = c(1.02,1.02,0.95,0.95,0.88,0.88),
                                 size=6,
                                 colour = c("lightgrey","#870C14","lightgrey","#5C5C5C","#5C5C5C","#870C14"))+ 
             annotate(geom="text", x=rep(8,3) , y=c(1.02,0.95,0.88), label=c(res,res1,res2),size=6)

set_notebook_plot_size(25,10)
surv_plot

# Risk table
surv_table <- surv$table

set_notebook_plot_size(25,3)
surv_table

# %% [code]
# Prepare sAML Comparison
df_sAML <- df_final
df_sAML$comparison <- ifelse(df_sAML$principal_component_sAML2==1,"sAML 2",ifelse(df_sAML$principal_component_sAML1==1,"sAML 1","Not sAML"))
df_sAML <- df_sAML[df_sAML$comparison!="Not sAML",]

# Surv
surv_object <- Surv(time = df_sAML$os, event = df_sAML$os_status)
fit <- survfit(surv_object ~ comparison, data = df_sAML)

# Get pvalue and HR-CI
res <- get_pvalue_and_HR(formula=Surv(os,os_status)~comparison,data = df_sAML)

# Surv
surv <- plot_surv_curves(fit,legend="top",font.legend=22,
                 submain="",risk.tab=T,y="Survival Probability",vals = c(color_values$sAML1,color_values$sAML2),
                 xlim=c(0,10),break.x.by=3,pval=res)

# Surv Plot               
surv_plot <- surv$plot

set_notebook_plot_size(15,8)
surv_plot

# Risk table
surv_table <- surv$table

set_notebook_plot_size(15,3)
surv_table

# %% [markdown]
# **Extended Figure 6: Forest plot multivariate Cox Regression of A. ELN and B. Classes.**

# %% [markdown]
## **A. ELN Forest Plot.** 

# %% [code]
df_final_ELN <- df_final
df_final_ELN$Favorable <- ifelse(df_final_ELN$eln_2017_favorable==1,1,0)
df_final_ELN$Intermediate <- ifelse(df_final_ELN$eln_2017_intermediate==1,1,0)
df_final_ELN$Adverse <- ifelse(df_final_ELN$eln_2017_adverse==1,1,0)

fit <- coxph(Surv(os, os_status) ~ Favorable+Adverse+Intermediate, 
             data = df_final_ELN)

set_notebook_plot_size(20,4)
nice_forest_plot(fit=fit,data=df_final_ELN,colors=c(rep("#374E55FF",16)),title="\n Hazard ratio for ELN 2017 (95% CI)")

# %% [markdown]
## **B. Classes Forest Plot.**

# %% [code]
df_final_classes <- df_final_bis
fit <- coxph(Surv(os, os_status) ~ principal_component_NPM1+principal_component_t_11+principal_component_TP53_complex+
             principal_component_sAML2+principal_component_sAML1+principal_component_CEBPA_bi+
             principal_component_DNMT3A_IDH1_2+principal_component_inv_3+principal_component_mNOS+
             principal_component_t_8_21+principal_component_no_events+principal_component_WT1+
             principal_component_inv_16+principal_component_Trisomies+principal_component_t_6_9+principal_component_t_15_17, 
             data = df_final_classes)

set_notebook_plot_size(20,12)
nice_forest_plot(fit=fit,data=df_final_classes,colors=c(rep("#374E55FF",16)),title="\n Hazard ratio for Classes (95% CI)")

# %% [markdown]
# **Extended Figure 7: Kaplan-Meier overall survival curves and associated risk tables comparing patients who have been transplanted in CR1 to patients transplanted in CR2 for the selected classes.**

# %% [code]
data_both_transplant <- read.table("data/data_both_transplant.tsv")

p <- list()
risk_tab <- list()
i <- 1

for (co in c('principal_component_sAML2','principal_component_sAML1','principal_component_TP53_complex')){
   
    df_TPL <- data_both_transplant[data_both_transplant[,co]==1 & (data_both_transplant$TPL_CR1_stat==1 | data_both_transplant$TPL_CR2_stat==1)  ,]
    
    title <- str_remove(co,"principal_component_")
    
    df_TPL$comparison <- ifelse(df_TPL$TPL_CR1_stat==1,"TPL_CR1",ifelse(df_TPL$TPL_CR2_stat==1,"TPL_CR2","No_TPL"))
    df_TPL$Surv <- ifelse(df_TPL$comparison!="No_TPL",df_TPL$OS-df_TPL$TPL_date,df_TPL$OS-df_TPL$CR)
    surv_object <- Surv(time = df_TPL$Surv, event = df_TPL$OS_stat)
    fit <- survfit(surv_object ~ comparison, data = df_TPL)
    
    ## Add Pval and HR CI
    res <- get_pvalue_and_HR(Surv(Surv,OS_stat)~comparison,data = df_TPL)
    
    # Surv Plots and Risk Tables
    surv <- plot_surv_curves(fit,pval.coord = c(4,0.8),legend="none",
                                   vals=c("#E79F00","#6495ED"),x="Years from Transplant",font.legend=20,font.tile=16,
                                   y=ifelse(i%%3==1,"Survival Probability",""),xlim=c(0,10),break.x.by=3,ylim=c(0,1),pval=F,risk.tab=T)
    p[[title]] <- surv$plot+
                  annotate(geom="text", x=6 , y=0.9, label=res,size=8,color="black") +
                  annotate("segment", x = c(0.7,5.7), xend = c(1,6), y = c(1,1), yend = c(1,1),size=6,colour = c("#E79F00","#6495ED")) + 
                  annotate(geom="text", x=c(2.5,7.5) , y=c(1,1), label=c(paste("TPL CR1, N=",nrow(df_TPL[df_TPL$comparison=="TPL_CR1",])),
                                                             paste("TPL CR2, N=",nrow(df_TPL[df_TPL$comparison=="TPL_CR2",]))),size=8)
    risk_tab[[title]] <- surv$table
    
    i <- i+1
}

set_notebook_plot_size(35,8)
grid.arrange(p[[1]],p[[2]],p[[3]],ncol=3)
set_notebook_plot_size(35,3)
grid.arrange(risk_tab[[1]],risk_tab[[2]],risk_tab[[3]],ncol=3)

# %% [markdown]
# **Extended Figure 8: Kaplan-Meier curves for overall survival and associated risk table comparing patients with t(6;9) with and without ITD with patients in intermediate and adverse ELN 2017 on the combined.**

# %% [code]
############## Get Training Cohort data

# Training Cohort t(6;9) data
df_training_t_6_9 <- df_final_bis[df_final_bis$t_6_9==1,]
df_training_t_6_9$comparison <- ifelse(df_training_t_6_9$ITD==1,"t(6;9) and ITD","t(6;9) only")

# Training Cohort ELN data
df_eln <- df_final_bis[df_final_bis$eln_2017_intermediate==1 | df_final_bis$eln_2017_adverse==1,]
df_eln$comparison <- ifelse(df_eln$eln_2017_intermediate==1 ,"ELN intermediate","ELN adverse")

# Training Cohort combined data
df_training_combined <- rbind(df_training_t_6_9,df_eln)

############## Get Validation Cohort data

# Validation Cohort t(6;9) data
df_validation_t_6_9 <- df_validation_bis[df_validation_bis$t_6_9==1,]
df_validation_t_6_9$comparison <- ifelse(df_validation_t_6_9$ITD==1,"t(6;9) and ITD","t(6;9) only")

# Validation Cohort ELN data
df_eln <- df_validation_bis[df_validation_bis$eln_2017_intermediate==1 | df_validation_bis$eln_2017_adverse==1,]
df_eln$comparison <- ifelse(df_eln$eln_2017_intermediate==1 ,"ELN intermediate","ELN adverse")

# Validation Cohort combined data
df_validation_combined <- rbind(df_validation_t_6_9,df_eln)
df_validation_combined$os <- df_validation_combined$OS
df_validation_combined$os_status <- df_validation_combined$OS_Status

# Merge Training and Validation Cohorts data
df_merged_cohorts <- rbind(df_training_combined[,c('comparison','os','os_status')],df_validation_combined[,c('comparison','os','os_status')])

# Surv
surv_object_final <- Surv(time = df_merged_cohorts$os, event = df_merged_cohorts$os_status)
fit_final <- survfit(surv_object_final ~ comparison, data = df_merged_cohorts)

# Get pvalues and HR :
tmp <- df_merged_cohorts[df_merged_cohorts$comparison %in% c("t(6;9) and ITD","t(6;9) only"),]
res <- get_pvalue_and_HR(Surv(os,os_status)~comparison,data = tmp,text="p t(6;9) only vs t(6;9)+ITD")

tmp1 <- df_merged_cohorts[df_merged_cohorts$comparison %in% c("t(6;9) and ITD","ELN adverse"),]
res1 <- get_pvalue_and_HR(Surv(os,os_status)~comparison,data = tmp1,text="p t(6;9)+ITD vs ELN adverse")

tmp2 <- df_merged_cohorts[df_merged_cohorts$comparison %in% c("t(6;9) only","ELN intermediate"),]
res2 <- get_pvalue_and_HR(Surv(os,os_status)~comparison,data = tmp2,text="p t(6;9) only vs ELN intermediate")

# Surv Plot and Riks Table
surv <- plot_surv_curves(fit_final,submain="",vals =c("grey0","grey1","#EE9937","olivedrab3"),y="Survival Probability",
                      pval="",xlim=c(0,10),break.x.by=3,linetype=c(3,3,1,1,1),risk.tab=T)

set_notebook_plot_size(20,8) 
surv_plot <- surv$plot+
             annotate("text", x = rep(6,3),y = c(0.93,0.83,0.73), label = c(res,res1,res2),size=10)+
             theme(plot.title = element_text(hjust = 0.5,size=30,vjust=-5))+
             annotate("text", label=c("ELN Intermediate","ELN adverse"),x=c(9,9),y=c(0.34,0.2),size=10)
surv_plot                        

set_notebook_plot_size(20,4)                          
surv_table <- surv$table
surv_table


# %% [markdown]
# **Extended Figure 9: Comparison of ELN 2017 and new risk proposal in the training AML NCRI (n=2,113) and validation AML SG Cohort (n=1,540).**

# %% [markdown]
## ***A1. Top panel : Bar plots of frequencies of ELN2017 risk categories stratified by proposal categories in the training (n=2,113) and validation cohort (n=1,540).***
## ***A2.Bottom panel : Bar plots of frequencies of proposal risk categories stratified by ELN2017 categories in the training (n=2,113) and validation cohort(n=1,540).***

# %% [code]
# 1. Prepare Training Barplot data
df_final_molecular_classification <- molecular_proposal_classification(df_final_bis)

tmp_training <- data.frame(table(df_final_molecular_classification$eln_2017,df_final_molecular_classification$molecular_classification))
tmp_training$Freq <- 100*tmp_training$Freq/nrow(df_final_molecular_classification)
tmp_training$ELN <- ifelse(tmp_training$Var1==1, "Adverse",
                              ifelse(tmp_training$Var1==2, "Intermediate","Favorable"))
tmp_training$ELN <- factor(tmp_training$ELN,levels=c("Favorable","Intermediate","Adverse"))
tmp_training$Proposal <- ifelse(tmp_training$Var2=="NEW_adverse", "Adverse",
                              ifelse(tmp_training$Var2=="NEW_intermediate", "Intermediate","Favorable"))
tmp_training$Proposal <- factor(tmp_training$Proposal,levels=c("Favorable","Intermediate","Adverse"))
tmp_training$data <- "Training"


# 1. Prepare Validation Barplot data
df_validation_molecular_classification <- molecular_proposal_classification(df_validation_bis)

tmp_validation <- data.frame(table(df_validation_molecular_classification$eln_2017,df_validation_molecular_classification$molecular_classification))
tmp_validation$Freq <- 100*tmp_validation$Freq/nrow(df_validation_molecular_classification)
tmp_validation$ELN <- ifelse(tmp_validation$Var1=="adverse", "Adverse",
                              ifelse(tmp_validation$Var1=="intermediate", "Intermediate","Favorable"))
tmp_validation$ELN <- factor(tmp_validation$ELN,levels=c("Favorable","Intermediate","Adverse"))
tmp_validation$Proposal <- ifelse(tmp_validation$Var2=="NEW_adverse", "Adverse",
                              ifelse(tmp_validation$Var2=="NEW_intermediate", "Intermediate","Favorable"))
tmp_validation$Proposal <- factor(tmp_validation$Proposal,levels=c("Favorable","Intermediate","Adverse"))

tmp_validation$data <- "Validation"

# Combine Training and Validation Barplot data
data_comparison <- rbind(tmp_training,tmp_validation)

# Prepare ELN and Proposal Barplot (as x-axis)
plot_ELN_x <- ggplot(data_comparison,aes(x=ELN,y=Freq,fill=Proposal))+geom_bar(stat="identity")+theme_bw()+ylab("Frequency")+facet_wrap(~data)+
scale_fill_manual(values=c("#2b8cbe","#59A08B","#EE9937"))+
theme(axis.text=element_text(size=25),axis.title=element_text(size=35,face="bold"),strip.text=element_text(size=30,face="bold"),
      legend.text=element_text(size=25),legend.title=element_text(size=20,face="bold"))
plot_Proposal_x <- ggplot(data_comparison,aes(x=Proposal,y=Freq,fill=ELN))+geom_bar(stat="identity")+theme_bw()+ylab("Frequency")+facet_wrap(~data)+
scale_fill_manual(values=c("#2b8cbe","#59A08B","#EE9937"))+
theme(axis.text=element_text(size=25),axis.title=element_text(size=35,face="bold"),strip.text=element_text(size=30,face="bold"),
      legend.text=element_text(size=25),legend.title=element_text(size=20,face="bold"))

set_notebook_plot_size(20,13)
grid.arrange(plot_ELN_x,plot_Proposal_x,nrow=2)

# png("figures/Supp_Figures/Comparison of ELN and new risk proposal in the training  validation/eln_risk_proposal_repartition_frequency_WITH_clin_ratio.png",width=6000,height=4000,res=300)
# grid.arrange(plot_ELN_x,plot_Proposal_x,nrow=2)
# dev.off()

# %% [markdown]
## ***B. Kaplan-Meier curves for overall survival comparing the ELN2017 risk categories and the new risk proposal categories in the training (n=2,113) and validation cohort (n=1,540).***

# %% [code]
# 1. Training Cohort

# a. Proposal
df_training_proposal <- molecular_proposal_classification(df_final_bis)
df_training_proposal$comparison <- str_to_title(str_replace(df_training_proposal$molecular_classification,"NEW_","Proposal "))
df_training_proposal$comparison <- factor(df_training_proposal$comparison,levels=c("Proposal Favorable","Proposal Intermediate","Proposal Adverse"))

#b. ELN
df_training_eln <- df_final_bis
df_training_eln$comparison <- ifelse(df_training_eln$eln_2017==1,"ELN Adverse",
                          ifelse(df_training_eln$eln_2017==2,"ELN Intermediate","ELN Favorable"))
df_training_eln$comparison <- factor(df_training_eln$comparison,levels=c("ELN Favorable","ELN Intermediate","ELN Adverse"))
     
# Merge and Plot
df_training_RISK <- rbind(df_training_proposal[,c("comparison","os","os_status")],df_training_eln[,c("comparison","os","os_status")])
surv_object <- Surv(time = df_training_RISK$os, event = df_training_RISK$os_status)
fit <- survfit(surv_object ~ comparison, data = df_training_RISK)
surv_training_plot <- plot_surv_curves(fit,risk.tab = T,pval=F,linetype=c(1,1,1,3,3,3),
                                       font.legend = 18,y="Survival Probability",submain = "",xlim=c(0,12),break.x.by=3,
                                       vals=c("#2b8cbe","#59A08B","#EE9937","#2b8cbf","#59A08C","#EE9939"))$plot+
                      theme(plot.title = element_text(hjust = 0.5,size=40,vjust=-5))+
                      ggtitle("Training Cohort")


# 2. Validation Cohort

# a. Proposal
df_validation_proposal <- molecular_proposal_classification(df_validation_bis)
df_validation_proposal$comparison <- str_to_title(str_replace(df_validation_proposal$molecular_classification,"NEW_","Proposal "))
df_validation_proposal$comparison <- factor(df_validation_proposal$comparison,levels=c("Proposal Favorable","Proposal Intermediate","Proposal Adverse"))

#b. ELN
df_validation_eln <- df_validation_bis
df_validation_eln$comparison <- ifelse(df_validation_eln$eln_2017_adverse==1,"ELN Adverse",
                          ifelse(df_validation_eln$eln_2017_intermediate==1,"ELN Intermediate","ELN Favorable"))
df_validation_eln$comparison <- factor(df_validation_eln$comparison,levels=c("ELN Favorable","ELN Intermediate","ELN Adverse"))
     
# Merge and Plot
df_validation_RISK <- rbind(df_validation_proposal[,c("comparison","OS","OS_Status")],df_validation_eln[,c("comparison","OS","OS_Status")])
surv_object <- Surv(time = df_validation_RISK$OS, event = df_validation_RISK$OS_Status)
fit <- survfit(surv_object ~ comparison, data = df_validation_RISK)
surv_validation_plot <- plot_surv_curves(fit,risk.tab = T,pval=F,linetype=c(1,1,1,3,3,3),
                                       font.legend = 18,y="Survival Probability",submain = "",xlim=c(0,12),break.x.by=3,
                                       vals=c("#2b8cbe","#59A08B","#EE9937","#2b8cbf","#59A08C","#EE9939"))$plot+
                      theme(plot.title = element_text(hjust = 0.5,size=40,vjust=-5))+
                      ggtitle("Validation Cohort")

# Surv Training and Validation Plots
set_notebook_plot_size(25,10)
grid.arrange(surv_training_plot,surv_validation_plot,nrow=1)


# %% [markdown]
# **Extended Figure 10: Forest plot multivariate Cox regression of A. ELN2017 risk categories and B. risk proposal in NCRI trial study set (n= 2,113).**

# %% [markdown]
## ***A. ELN Forest Plot.***

# %% [code]
df_final_ELN <- df_final
df_final_ELN$Favorable <- ifelse(df_final_ELN$eln_2017_favorable==1,1,0)
df_final_ELN$Intermediate <- ifelse(df_final_ELN$eln_2017_intermediate==1,1,0)
df_final_ELN$Adverse <- ifelse(df_final_ELN$eln_2017_adverse==1,1,0)

fit <- coxph(Surv(os, os_status) ~ Favorable+Adverse+Intermediate, 
             data = df_final_ELN)

set_notebook_plot_size(20,4)
nice_forest_plot(fit=fit,data=df_final_ELN,colors=rep("#374E55FF",3),title="\n Hazard ratio for ELN 2017 (95% CI)")

# %% [markdown]
## ***B. Proposal Forest Plot.***

# %% [code]
df_final_Proposal <- molecular_proposal_classification(df_final_bis)
df_final_Proposal$Favorable <- ifelse(df_final_Proposal$molecular_classification=="NEW_favorable",1,0)
df_final_Proposal$Intermediate <- ifelse(df_final_Proposal$molecular_classification=="NEW_intermediate",1,0)
df_final_Proposal$Adverse <- ifelse(df_final_Proposal$molecular_classification=="NEW_adverse",1,0)

fit <- coxph(Surv(os, os_status) ~ Favorable+Adverse+Intermediate, 
             data = df_final_Proposal)

set_notebook_plot_size(20,4)
nice_forest_plot(fit=fit,data=df_final_Proposal,colors=c(rep("#374E55FF",16)),title="\n Hazard ratio for Risk Proposal (95% CI)")

# %% [markdown]
# ****

# %% [markdown]
# ****

# %% [markdown]
# ****

# %% [markdown]
# ****

# %% [markdown]
# ****

# %% [markdown]
# ****

# %% [markdown]
# ****

# %% [code]
